# Supplementary material for: Aspects of tree shrew consolidated sleep structure resemble human sleep
Source: Commun Biol. 2021 Jun 11;4:722. doi: 10.1038/s42003-021-02234-7 (PMC8196209; doi:10.1038/s42003-021-02234-7)
Supplement: Supplementary file 2 — Supplementary Data 1 [file 42003_2021_2234_MOESM2_ESM.zip]

Archive with 75 entries (75 files):
- figure1a_treeshrew_hypnogram.txt
- figure1a_treeshrew_lineDelta.txt
- figure1a_treeshrew_lineTheta.txt
- figure1b_treeshrew_deltaVStheta.txt
- figure1b_treeshrew_exampletraceIS_deltaFiltered.txt
- figure1b_treeshrew_exampletraceIS_RAW.txt
- figure1b_treeshrew_exampletraceIS_thetaFiltered.txt
- figure1b_treeshrew_exampletraceREM_deltaFiltered.txt
- figure1b_treeshrew_exampletraceREM_RAW.txt
- figure1b_treeshrew_exampletraceREM_thetaFiltered.txt
- figure1b_treeshrew_exampletraceSWS_deltaFiltered.txt
- figure1b_treeshrew_exampletraceSWS_RAW.txt
- figure1b_treeshrew_exampletraceSWS_thetaFiltered.txt
- figure1c_datapoints.txt
- figure1d_rat_hypnogram.txt
- figure1d_rat_lineDelta.txt
- figure1d_rat_lineTheta.txt
- figure1e_rat_deltaVStheta.txt
- figure1e_rat_exampletraceIS_deltaFiltered.txt
- figure1e_rat_exampletraceIS_RAW.txt
- figure1e_rat_exampletraceIS_thetaFiltered.txt
- figure1e_rat_exampletraceREM_deltaFiltered.txt
- figure1e_rat_exampletraceREM_RAW.txt
- figure1e_rat_exampletraceREM_thetaFiltered.txt
- figure1e_rat_exampletraceSWS_deltaFiltered.txt
- figure1e_rat_exampletraceSWS_RAW.txt
- figure1e_rat_exampletraceSWS_thetaFiltered.txt
- figure1f_datapoints.txt
- figure2a_H1_bottom_delta.txt
- figure2a_H1_bottom_theta.txt
- figure2a_H1_top_spectro.txt
- figure2a_H2_bottom_delta.txt
- figure2a_H2_bottom_theta.txt
- figure2a_H2_top_spectro.txt
- figure2a_H3_bottom_delta.txt
- figure2a_H3_bottom_theta.txt
- figure2a_H3_top_spectro.txt
- figure2b_H1_ex1_thetaVSdelta.txt
- figure2b_H1_ex2_thetaVSdelta.txt
- figure2b_H2_ex4_thetaVSdelta.txt
- figure2b_H2_ex5_thetaVSdelta.txt
- figure2b_H3_ex7_thetaVSdelta.txt
- figure2b_H3_ex9_thetaVSdelta.txt
- figure3a_delta_treeshrew.txt
- figure3a_hypnogram_treeshrew.txt
- figure3a_spectrogram_treeshrew.txt
- figure3b_delta_rat.txt
- figure3b_hypnogram_rat.txt
- figure3b_spectrogram_rat.txt
- figure3c_delta_human.txt
- figure3c_hypnogram_human.txt
- figure3c_spectrogram_human.txt
- figure4a_cycleHour.txt
- figure4b_wakeEpisodes.txt
- figure4c_piecharts.txt
- figure4d_datafit_rat.txt
- figure4d_datafit_treeshrew.txt
- figure4d_dataPoints_rat.txt
- figure4d_dataPoints_treeshrew.txt
- figure4d_insertDatapoints.txt
- figure5a_bottom_exampleSpindlefiltered_human.txt
- figure5a_bottom_exampleSpindlefiltered_rat.txt
- figure5a_bottom_exampleSpindlefiltered_treeshrew.txt
- figure5a_top_exampleDeltafiltered_human.txt
- figure5a_top_exampleDeltafiltered_rat.txt
- figure5a_top_exampleDeltafiltered_treeshrew.txt
- figure5a_top_exampleRaw_human.txt
- figure5a_top_exampleRaw_rat.txt
- figure5a_top_exampleRaw_treeshrew.txt
- figure5b_histogram_datapoints_humans.txt
- figure5b_histogram_datapoints_rats.txt
- figure5b_histogram_datapoints_treeshrews.txt
- figure5b_histogram_errorbars_human.txt
- figure5b_histogram_errorbars_rat.txt
- figure5b_histogram_errorbars_treeshrew.txt
