# Supplementary material for: Aspects of tree shrew consolidated sleep structure resemble human sleep
Source: Commun Biol. 2021 Jun 11;4:722. doi: 10.1038/s42003-021-02234-7 (PMC8196209; doi:10.1038/s42003-021-02234-7)
Supplement: Supplementary file 2 — Supplementary Data 1 [file 42003_2021_2234_MOESM2_ESM.zip › figure1a_treeshrew_hypnogram.txt]

71.9689580744012	78.0849286598301	74.1893488082536	76.2413584223172	69.6597087169612	73.7460994343191	69.9580060950537	72.6959411947815	75.1750989408462	74.8165578725252	65.3006982782435	76.3035089655941	72.0277682118459	75.9915509625977	67.7283104091682	69.3634314886460	72.1950625598432	71.6386622939185	72.6929738847899	73.2083658169940	75.8062930634619	75.0002809008187	73.8690397528337	73.5898855808623	81.3969534404904	74.7359865916281	70.8678820343718	76.1829681324850	79.6867941042709	82.6586225303981	75.0612373399685	70.6632925112281	73.3007722589882	71.7369380003589	69.7025087561590	74.5880484775970	67.2792285233671	66.9042528923392	72.5519021798730	71.3489814244273	70.7642952129688	69.2057639631509	72.7995137504150	72.2437805570420	74.0355381041932	72.4302764480303	68.8823973946487	66.4132794101099	73.0919346290550	73.2344640522813
81.6863559848803	81.5064238932807	80.0039808808698	84.8414208898419	81.0355653525466	79.4290928458530	79.2270629373961	82.9381771461742	78.0126386902139	79.5135210191562	74.3891907827653	76.3028007047498	76.2599543233175	75.4421953781372	79.6481453805574	75.9308966798212	76.6777787577478	75.7416475722055	73.7570110769822	76.6392235959046	82.3610865317742	81.9882857888175	84.7624101473922	79.0372093379068	82.8108433358451	81.2256878953756	80.7892324385855	77.3578329247786	80.7696639547636	81.7731107542832	76.5588159016319	77.5330851926633	77.4922931101732	74.8193972536859	74.0322144446557	75.2600360842006	71.9081980316385	71.7774916367461	71.4098007159034	67.4610426303799	67.8564532796941	71.2544817396477	72.5641187484099	71.9293260473492	73.9715809594844	75.7985643193287	71.1288227768252	76.0664774198010	74.3122212264008	73.1425171649750
82.9924942988605	82.3367185127830	81.6699577635638	83.4245996008394	82.1518674563795	84.4683426970086	82.0777338709430	83.0348358235661	81.7236915909278	84.1040637774308	81.8257574168807	81.4948023639727	79.3016684112319	76.4719451096109	81.3616094216992	77.5096356107430	72.0355815897003	78.1186330600667	73.4369367473194	77.6009131272998	81.0314558567949	82.2110105799866	81.7860628503736	79.4137344429100	83.7883500957307	78.2294874171194	81.0004102927254	81.5934973728489	80.8845403588752	76.7883829651225	80.5421266946399	80.2016605833886	78.4972035678011	78.5093933493795	73.5510533697153	71.3185369980313	70.6292213360923	74.3528544208302	73.7204378530635	65.2905409606437	71.9611705868865	72.5386822637409	70.0471335676172	69.8607264894587	73.2105785666267	73.5814916522960	74.4447313390040	75.3180147971401	70.9323491120660	73.2064205397999
80.4557120933825	77.0322143970617	80.8642902739538	81.6094683984449	83.8654209487509	81.5230916759013	78.0990794920132	81.5339959198099	84.0807206180452	83.7515775809846	78.6042226899401	81.2412364797112	81.5757233317375	78.3802143109954	82.8212922058612	81.1552821000364	76.5857433259937	76.0532971039597	77.4340506944939	78.0693632518237	80.0597957529206	80.8475665087179	83.4573074173567	76.6111344043949	82.2841485086964	80.0030362393940	78.1337786191230	78.3321644962581	77.7355145285477	77.2381234284752	81.9081026948587	82.2120023276830	78.9516665920722	81.5010300939976	74.2895669629996	72.2556135659837	76.0018327048454	73.2584661848603	72.7513935105504	71.7547121310250	76.4263875978711	74.8731139961068	72.8584272924132	75.2361598883051	72.2696951748222	77.2897750022295	74.6409636579819	70.2550157327202	80.3991637542762	68.6356299493328
79.9251812240433	79.9511579592367	79.0862746358016	82.1756220314109	82.8483831209118	83.7923909196131	82.3334795599304	81.8249743818201	82.7377984876922	81.5361687569381	81.0554340033801	82.9145724017550	80.9488754703050	79.4696627833101	81.6686450021523	83.6692857049806	79.2650732839189	76.3068031597502	75.7947453715852	76.3672809251515	82.3943006967888	81.3847908451630	81.9346888481021	82.0051631117063	81.0989663440284	75.5317051822548	77.6503049154646	84.3657829174063	82.4019065648094	81.2767353195830	84.0461219491733	85.2972476188498	84.5847748179131	78.2045091003123	74.9691798625516	68.7887513689048	75.8577166463469	78.3388398982722	73.8071359389745	74.6392837328424	75.9330473535614	78.5170385773761	77.2469361920825	73.7898246825482	73.6266805251540	77.5032904077152	75.4278386148775	77.0763698488641	79.6580855641976	73.0442921740519
77.5348991654680	78.3379916371766	81.3915410013541	77.0945226150675	80.2374035466384	79.8691638403118	74.1217842944089	76.4151879225062	78.7919948253497	79.2233192998878	80.5169450572049	82.4356126492562	81.9118300923127	78.5698455883757	77.5905325754208	80.8503290157091	86.2529173874723	76.6769627295485	76.7087520982865	79.7497046756570	76.9547644029403	77.6157218324731	77.8299816074447	79.9656863955475	77.4418452154412	81.6116534774901	79.5320754766759	81.4437078959411	82.2634209560506	82.4933086302679	83.4962458788127	83.1935739444071	83.2933212806031	80.5113760408840	78.1247691163269	73.8960959763760	78.7947995540692	77.2181700868455	78.4495195524709	75.6162658705713	78.6755760477583	76.5199955004668	72.9513595618862	75.5422274487221	74.5180416665430	76.0577441746371	75.9751255798733	78.0834063145266	73.3713138392398	73.2595196445973
77.0711066799660	75.8514981707256	80.0615993747938	76.1732216693075	77.7146271244603	77.1581803780858	76.2862234405193	74.3093039097225	80.2529403559964	78.3079598077725	74.6171768123625	83.2514164641193	81.2148930509775	77.7918457862472	76.0714481387514	84.3229985923154	86.8913075988629	81.0005262600059	72.1421895399787	74.1415805111360	73.1064446040251	77.0573495202283	78.2993030750260	76.4390649055139	77.3805829355258	78.0053131503404	80.0504173300465	77.3004804696712	78.9637809940269	82.6387932354825	80.9317916767556	79.4498809956726	80.4763955256517	82.2958621260671	80.7717272763283	73.2561585099404	73.5182741807027	78.4208295866232	80.3780455796123	74.0719644009249	74.8632769654028	78.2373361153848	74.9343322553577	75.8258103476886	77.0939590709905	71.1976552699424	72.9584494141435	76.1281968241885	75.6226256559153	72.6751168891318
76.5981168092424	76.4120261812190	77.0772658883286	78.3086477738157	76.4306511120726	76.8175124790470	75.1692719869694	76.4643526231005	80.2443715052157	77.8096087704545	77.3390026426555	83.4878124421146	82.0084770760290	85.1227623777264	72.2858538279535	82.6507228945420	81.0320008461873	82.3446417577923	76.3650639893309	75.1839820481252	75.9817114222861	79.0853712893344	74.8688299892275	76.4833279287260	76.3453769875604	78.6788765595205	78.2281141946500	74.7895020689441	80.1874385273384	81.1234722332903	82.7194794784813	80.8290545826153	80.7920348980077	82.2460612047746	80.5480988688485	75.7983464793603	75.9256967112850	77.3054021724126	79.7305116736546	76.3056499090201	74.4198323147798	74.1674507256675	68.4758854799996	71.4705907986555	75.5174009978771	71.0933575457908	72.9887832944581	78.0461372296256	82.2513593146506	75.9524187737008
78.5470524196666	76.8744213384256	77.1618808765022	76.8239533991741	72.6186231233013	77.2438686169597	74.0025087815058	78.4215188014749	75.8018277460833	74.7707247041900	75.7329069376985	82.8943131818489	85.6772089557187	82.3285741246605	77.1579144541880	78.0268029024379	81.4057993657982	82.0684161797225	78.7139916787538	74.9424771864266	77.8345617992390	75.3696407446365	75.6917608160963	78.0285184181232	71.3754398706963	75.9959528687341	76.3217589203527	76.9014277770442	76.6184681322451	78.9644181725038	78.3116761851785	80.5949522025685	79.0850787393533	80.2760214825115	78.5616099775978	80.3294250507070	78.1149085235264	78.1401107938912	80.5845953534844	77.6853699725536	77.6106064363709	75.8210426742396	76.4951621544856	74.7470838558812	77.3018192271039	76.4221405844073	74.0658852449816	77.8934394423549	76.4844107997880	74.1587040815810
76.9745183596810	75.0647623825639	71.6202690036695	77.8649727757885	73.6197557824632	74.1630318095845	72.4350166758454	76.0516946811349	72.5120686946541	74.0703783581896	80.1605337362065	80.2083055906886	81.0030576673770	76.5813861890143	72.6327259133131	78.7300173905450	82.1647338761475	79.4280546784484	78.9599111878482	75.7182128332957	74.4884620525928	71.3761504693341	73.4564867223382	76.3211830286721	73.6844492421772	74.3210314823999	74.2082107512258	72.6314673593166	73.2954352503288	79.1707833448132	77.3251947212067	74.7439668120526	79.4783462994617	83.5023570217745	78.4714330953096	76.4632776006620	75.9478948972080	77.4952984305829	81.4905692697669	78.3313217866473	76.6121535627205	76.0609020199035	73.6923241043520	76.1378800939820	77.1012832411957	76.4241358438464	73.9594158754820	79.8571126539719	78.9553596975504	72.8305991843799
72.9156294992860	68.4922446918772	73.7183116313035	76.1645879891667	74.5314874478315	70.5489868056395	69.3363977762010	75.2835550298129	76.2322151706933	69.3184412891704	76.1461711964585	79.9928286186151	82.4111873933407	77.2825183818859	75.8557033437152	78.0984192907586	78.9113531721061	79.1988020075274	73.7211741834108	72.0035425819689	71.8032166964716	70.5446093647449	77.1545018949005	75.5807120485203	71.9159254643425	72.8736800650969	73.5639683396845	67.1769170189572	73.6023250789639	76.7326756503108	79.0111679050961	73.4399054992263	79.6468772115545	78.2779764623474	77.7373821511612	78.2517124859644	73.3836575548881	74.8182293333184	79.9826728939224	79.7859067963527	77.1585246195109	76.0945247681435	74.1076506539672	71.6778590484268	75.9373426746100	78.5740561471337	73.4292746290835	76.8545980749600	77.4125052926973	76.0855906135779
70.5524776765405	70.9671454332895	76.1426274394144	69.6718923729308	75.8549610727705	72.1538290439904	73.7161890059671	75.3205355480601	72.6400734011200	69.3164909195434	76.9635108371756	79.6191402212992	80.5145334197536	76.4526706174558	73.3927122524791	76.7711488377964	77.0096670337711	77.9714322363784	78.0447149087029	70.6850528835447	70.2561080069596	73.1654260522197	74.8701654796090	71.1143121969855	71.3023174035371	73.6346130307260	73.9823984406177	69.1171191214822	75.1296872775504	79.9712296648526	76.2991910893798	76.8240651517354	77.5997699533806	74.0120744694385	76.6993272747280	75.8949649370104	76.3498075586953	75.6425001821065	78.4024085155169	77.9891543820267	77.2240870652271	73.8512515721273	73.6747408824669	69.6204619222456	79.1237317121124	76.4621926290547	74.2089725209018	75.9010940431677	75.7714688657859	72.4355751270152
73.6803712800455	73.7125863912061	64.9234724192131	73.2801283557558	74.0398849986100	73.5975655287150	70.6530935354875	72.3712090909334	69.1841179984987	74.0605918988231	73.6749044102913	76.9614752854866	75.3966892325492	76.4062967197317	72.9664023992064	74.6343108873068	74.0787490060940	78.0828690795311	75.6832047372283	67.7780324355649	74.1509961989318	71.1272177736302	75.6642144575459	73.8262892500755	72.0910386146263	70.6129028847782	73.8580887351561	72.4639474867014	77.9245279616850	72.5201348034692	75.6318814751416	77.5503445131984	79.3171913325811	81.6051931144898	78.9907846896906	77.6461381926320	75.1089139058133	74.0061384772391	77.2221853099680	77.7603922693699	74.3678770979442	71.6617405517489	75.9233271093036	73.6852034311375	75.6127143959852	75.2726073903460	71.2740491010732	77.4383894300160	72.5782762125119	72.6437719984895
67.6625131929711	72.4553643275672	66.6126801429526	74.4799016225014	71.4077809022336	73.1085739457650	72.5763181222318	68.1837161311475	72.0599489002622	72.2679415072954	73.9799966989564	75.5464287471728	74.2161275943720	69.1258803723217	71.0143931327784	73.6837620951049	75.8503240173710	77.3550152963542	73.7119905414862	68.5485600062697	69.6544999819190	73.0063972632787	71.8679606727320	70.7026978394949	70.5911831278369	72.9545563518927	73.8870850959380	74.9099803564425	73.4976194614252	74.6131882539059	72.8420158657105	78.0775752086933	74.7434185184961	78.4347935666940	75.7894080054848	78.7284373645111	75.0655906040303	75.3372463874906	74.6090054106712	78.5788870231544	72.2355530505624	73.9149322681958	73.9183930345509	71.7002691698071	73.2198050213593	74.0587623888905	73.2105796670035	75.3468093511579	75.7342566480741	72.1729014602764
71.8479500176216	69.3214407815097	69.5833518052314	71.0989883678522	74.3481025528294	70.4824763175866	70.2480679874126	68.7045734069050	71.5997591236163	68.6302615841177	68.7121050969291	76.8425407084755	75.2639551820992	71.0006216944414	66.6992336196959	69.7963221846613	73.4686937485722	74.2236586952166	73.4631878338806	66.8866368222775	68.6379359173844	68.3896020753951	72.5628964503847	66.7967986627318	70.4946653780062	72.2011134015289	71.1965317253698	72.2938522844966	71.9590325677656	74.2399873320117	75.9126206851349	76.3600919223881	80.6597800682519	76.6831270222257	73.7223256647122	75.8805826122313	70.1417975364484	75.0169022153769	73.2829886253473	74.3821737583198	70.5283907695560	72.4723535578670	77.4948542839305	69.6937716638913	72.7511985089541	73.2720913504685	72.0040286433411	73.7880973786332	75.1397771062932	70.9828062623968
66.0561316949610	71.2044849392344	69.3028732923689	68.7219196057863	72.6330920785141	70.5925556214889	70.0950418415453	70.2487715118905	70.1716277314012	72.3341583568692	67.7410344604176	76.4238888289938	75.1223281394206	71.0748952156063	66.9028663324655	73.1404190082500	73.4383348671847	74.3764531151963	67.6585636951864	67.7011469433464	67.2526470984388	67.9233197840644	70.2204088763936	69.2728513394352	67.5736145589773	69.4772674560151	70.0655176034791	68.7609058369288	71.0884039657358	73.6131998282752	74.7900960845106	73.7035297733111	74.6215797148881	74.3736943035587	74.0127937787194	74.6826163505022	69.9392366784028	74.9050939777817	70.4967161178741	72.2664564181632	72.7595075891563	72.9094401942019	72.9925301904264	71.8443611224542	70.2562849174487	70.2460700074818	74.5485264339063	70.3608172511710	72.4495477992845	72.7938846217680
67.4231834694737	70.8302717140483	70.5964732887159	68.1730227754300	72.1172730003294	70.2028453306375	66.9572108938928	67.4508742969044	70.7230160459466	69.5448919186848	71.9698459190323	74.6916504029572	76.3848170317183	66.7257175007739	68.1974543914135	75.8766652820275	75.2370388858465	73.9586816698524	71.8889623625747	68.0096472101234	67.4064658020657	67.3579564655452	71.2256775338631	71.2791073274247	67.8105533660943	65.3469896898830	69.4989858336899	67.2451161937348	70.9290195974362	72.8007994007576	76.6113883322975	72.8608501184753	76.7525119240479	71.7406660653955	72.7368049411828	73.5634186772283	73.3693952510848	74.9947301280964	78.2869385315799	69.2874531472852	69.5039943928694	71.1800024226851	69.2243548034560	69.7086463082326	75.0067669213895	73.0267527387265	72.7140569954129	73.6873033476744	69.3036732862426	70.6324514984531
67.2489695979817	66.8457292177143	70.8943253988150	66.1956269749404	69.0937040384880	68.5830986526830	72.2743513662808	63.8018726366246	70.6252046407104	71.5554341806539	67.1456259950353	75.5141821173791	72.2107475559309	69.4886706292454	68.1690973290668	71.9127658750591	69.9910005818493	74.9616978028284	74.4404077662710	64.6027864791959	66.7724512382841	63.4476385730476	70.1333411322139	71.0352214817240	67.9753172016443	68.7806785726309	69.9095169669558	69.7298200951252	70.5790880398589	71.6687456905420	70.6918806871234	70.8382882313244	74.7523160441314	71.6591927520400	75.9898519277504	71.2126484285032	69.6123303247153	71.1762858806611	71.3986043472594	75.8757150430692	71.8144326389373	69.8727277144596	69.6056550230087	67.6451261962189	71.4053568676850	70.3172641356550	66.6262271825151	70.1408305597774	69.5784907652372	73.5666249506358
66.4217905520351	64.0654240573826	70.5602241974228	67.7845811463875	68.1025599769556	69.3824826138649	69.7379192041843	63.5395743897830	65.3757380553768	70.8132759685259	66.6160151328307	69.6759228133059	74.7703334400808	73.3712808408999	70.1455128800615	70.5307519148893	71.8798277273450	72.7538341801335	72.3198855528610	66.5237236708877	68.9597706190469	68.5138113953403	70.3637161496444	66.6641354171042	67.6285294650733	67.4771137610032	68.2672862687055	67.1487275943827	70.2603492718549	71.2839769768742	70.5936984285827	70.6067069871212	74.5836444921094	66.3968171422822	76.2094458605724	73.3116128183020	73.2119641733355	71.1335197112583	69.7278411933834	72.7822893289351	72.2451578159696	67.3306558582435	69.7243212126336	72.8618775322332	71.3825411849044	72.5507155290629	69.1674972149177	72.0797293900245	73.3202310568815	72.0395654084609
66.4284012319162	66.3803447805870	69.2408357571344	64.2273222519588	69.3551311252529	67.5350140867007	65.1533205336542	66.6698891564185	64.0235289908223	69.5380142369699	70.1373859974123	70.8689551037836	74.2697535018177	66.9658445653447	64.1308850453593	68.3110797494758	72.5433255564614	68.4334599439661	73.1941711758631	67.8227380181612	68.3788933086240	64.9323500500658	70.6204044138875	66.3153945893670	67.6257709668225	69.8436228514582	64.9134494977735	64.9818597155230	72.8826512865332	73.0527552422566	71.4718761526897	70.2027099417100	71.3007876742035	71.7173384576629	74.4193141111023	72.3584856063457	69.5258769346411	71.6266192500085	70.4642369034614	73.1269548326264	68.3633867444649	67.5023051061178	71.2457828828675	71.0066666212867	71.2837191398476	68.2691268610925	73.0150285138613	67.3594484995213	73.5794362785569	68.9473463924233
68.3771030587797	67.6484648097727	68.0902098784397	65.4603467348442	71.7706183965295	66.5214692427936	66.9579298846162	66.5248175483459	68.3910647015724	70.1565931867109	66.1085994098742	70.6553183128705	73.3815656188835	66.1049981948149	64.0587189113106	72.1218075789734	70.0878309755301	69.1680293019779	70.0719772986811	60.9378810420099	63.0023963292519	67.5823611811360	70.8877675357315	67.7656967281335	67.0539024553104	66.4499758376969	65.8856027282592	66.9262465969704	70.5851766135381	70.5699606227855	71.2936258731157	67.0688777440025	71.9419202434296	70.9972053993475	71.8051289901147	71.6208806674255	69.7857868949632	68.7465712879288	72.7586584630048	70.3461398754529	68.1385461473951	69.2633112554063	67.7521887989724	66.1326847589917	71.7453436937181	68.5145650690674	71.1021340543296	68.2990061711056	71.0621259431546	71.1063837657284
71.2933834478833	63.2926571134559	65.1956053999510	63.3179112573927	67.6917426747505	65.1903335527051	68.0741190467668	66.2000436532716	67.6266528786201	71.0768023383389	67.5959212099502	71.1878401729722	71.4192905866851	66.3137809895866	65.7537777373330	70.8919442925861	68.6210153027707	72.4478033209731	67.2041194710209	61.2472325166315	64.2709971647875	64.6533545546112	67.4063748758085	68.0756873512485	69.1977125373484	68.0638487478082	66.1605931180261	65.5932427791306	66.8025929006536	70.4472523863764	64.0444256444345	67.2844523245371	71.7686564809682	69.5687966681822	69.6090582103456	69.1348138759334	68.1296770185231	70.6043715809755	75.4625711211434	71.7865358520676	70.2496618337632	67.6378490781579	69.2754814408756	66.2487740399606	70.3068474005365	66.2123852758548	70.1870255533697	70.1081614415367	72.7932836272252	73.6635295124441
68.8275383111989	63.7482509418038	66.0637984211868	66.9398962992672	65.9641131212220	67.8202707201694	63.6134591369201	61.9943120667498	66.7168025233183	72.3699720424419	68.1533551751590	72.5293488261904	65.4344869103516	66.3679630091201	61.9560824037660	68.9545478320212	67.8629526497162	67.7678190328100	70.1221599625305	66.4416417627630	67.1346568832438	63.7862222739467	69.1290359007454	69.6716366146923	65.0250306188532	68.5188280531402	59.9187553893287	69.8123778939946	70.0756770029397	69.0354110646219	68.7272277690158	67.9278330226164	67.7020217253254	67.4081832869623	68.5588366215038	70.2893373689712	68.6147629562613	68.2311650675638	73.7095712180531	70.7832455499587	70.9498907899946	70.1964419561558	67.8611691623631	68.9214950648168	69.8411383815027	70.4445923709254	70.7076354845661	68.6349590938541	69.6841149717608	69.3022095434777
67.5938493279050	69.4537903059102	65.6244244245872	68.0815870831509	68.3883901623331	68.4399597099815	70.6400656087956	63.9851786620457	64.7213202314146	69.2273805471555	65.1657812145708	68.5741023004611	70.1866096605632	64.8503980909194	64.2457989250655	70.5997863041768	65.5658976726990	68.8460607066810	73.5853124918782	64.5311776319038	67.0684621461310	62.2460852972555	68.4247654496046	64.6072796936618	66.9618202408853	59.8388122694801	65.2311324384046	64.8944241217840	63.3271874360087	71.9736847070785	68.8242519771926	67.1734329775374	69.5990592949609	67.7510339348796	72.0085282342651	66.0870567388456	66.4720382726975	67.8838496076423	71.2764905463992	68.9724810699298	69.3217537109154	69.5823521220695	70.4963135554508	66.6373329834971	67.6159811501005	71.5633498190648	68.1243465176156	63.8786841140564	69.7899480571786	69.0760199003655
63.1737029304931	61.5458907851421	67.1895429733860	64.5697675006453	63.2474736806144	71.1160275564164	68.8721919062387	63.6444171512622	64.1349538276694	66.2458005976340	67.3442824187602	67.2224295590518	67.8278182202304	67.5567442750165	68.9396367252754	68.5861000072865	67.8758285032639	65.8361653691742	79.1650623990708	65.6885400470659	64.7294027778293	65.3490977831973	67.2869412489933	66.3009984114754	67.2367751023841	65.9408086349281	64.3404206732445	62.0888743799263	66.1526663048926	66.5553320482682	67.7463921094445	69.2166975480676	70.4635884470938	67.9881555852243	68.4415503030977	67.2392577114028	68.3217585105440	69.9024341324861	69.9354378989851	69.1912390815321	66.2764787706840	67.5422218714253	62.9482539044909	65.1911797763652	69.7032966707420	72.5965755514378	66.3868754024875	68.0759014812796	70.6356406280787	69.7940185240699
63.1858050627028	65.1501006236256	67.9371233971308	65.7436331032277	61.0142037841503	64.7758532111757	67.5948178477252	61.7655917722783	59.0806074868835	67.7584129653068	67.1739513170346	67.6793088481166	63.5743779147218	65.6171581514053	64.4196210642729	66.2031527829614	70.3028525358343	67.6711871337887	74.2843931697183	63.9141666893825	63.8905729219392	63.7985591214902	66.2446451277338	62.8651622354122	68.0694159660497	65.7755554629051	64.7654206443234	63.6629974622859	66.1302959183987	69.2407642986221	63.5589912013252	68.4116011822726	70.5760557141503	69.2879232832524	68.0484820625216	67.1825134469732	66.2703546423592	67.7407844091597	68.8054353800221	68.3767792794998	64.8669655260327	67.6588315109253	70.2746743623240	67.5380405647920	69.0492005689573	68.1088137237645	65.6131237556567	63.6314073616945	64.0546199007878	66.4108015928655
63.3573054427662	63.9192885149872	63.4987624607539	66.7120213285950	64.1578647865808	64.9087131266235	65.2844758310235	61.5814334049587	65.0949773661976	67.6117435119045	66.7292659803190	65.1174928948910	69.1451898345653	60.6200293425636	62.6617714905614	60.3096336505594	67.3908981506214	66.5500482643866	68.0777537484976	65.2027990040124	63.5232664472462	60.1077774817059	65.3243070201878	66.7661571059578	68.7575550492809	68.5753896972175	63.9097399788554	65.7500884780848	63.3244285240061	69.0751939017760	59.5269712242676	69.9374604989543	69.7064845683524	66.6574609009069	68.0911819652443	67.3052180820356	69.1454490141270	57.6763629244637	67.5585061222335	64.9593319518022	62.9253654155283	65.6939960745422	67.9828209569735	66.3185715716158	69.4372547165952	65.0353795263941	64.3190992820052	66.6554355125029	63.3631536215470	65.5372682498575
62.8267125205448	65.5321152727167	68.7027860149986	66.1077794867723	63.0836842848743	65.6358217307595	67.3988286751738	61.2459672080422	66.2084595967770	66.3228505993616	66.2552485973976	66.7165183263804	64.6327590167344	65.5321451344551	67.1212605993111	68.6093869903478	67.9642518335609	64.2121702072620	68.3383575346650	62.8775678718382	67.6364935036080	63.3270613284554	65.5900308156656	67.2597228029456	66.6758439128411	66.5012475023377	64.3291729717115	67.5592282609027	66.0077696188667	65.7470078206636	68.2868184627988	64.5711866999490	67.3891566104376	64.4867415090380	65.5377504165374	68.3953721964844	64.3010841794926	67.7858383920109	65.0016742183973	65.2484781502073	62.1622357263717	66.2689773534189	66.4040881394696	66.3315277989270	69.9901646672393	66.3001211317829	64.4132645165551	64.4878299586307	70.5031038414476	62.9293520732769
65.4209954684206	67.5962996007002	66.5043993999922	65.8172660939466	65.7859660215889	65.5903251637853	67.3566129707640	63.4316550963821	60.5433395596033	65.6839274155952	63.4643556188457	68.5817000738319	67.1466407735032	63.6356492066396	67.3750077456686	65.1464792269426	68.7853387487699	65.8975318708238	68.4059848802122	61.9938713095605	65.6854119435896	62.7567094506712	61.6060539006427	66.1824179916255	64.4173724736045	66.1565322518899	63.8107202613046	66.9758777241174	65.3888209023968	67.9535508284801	63.3596089737777	65.8172233773869	69.3577102362860	61.8766287590110	66.7464819921823	64.8801536123675	65.7316997274278	65.7454690825536	66.4792157865019	63.9642841931133	67.8852515575212	65.9931372184199	64.9408692512596	65.3790207754963	66.4338081385364	67.4611139736419	63.7249598815537	61.1106123077035	65.1451032426073	65.0093477480244
65.3675294210984	68.4151286089719	67.6839087705837	63.0841799583510	65.6430045283874	64.0903050120467	68.2132748583599	64.0683582357400	62.1651198325135	65.0028694315902	65.1251192695492	65.9509332700779	67.1041988859519	67.2014089281878	67.0906721008804	60.4308115732343	62.5177246663788	66.3384438877690	66.0024653181347	66.5204043172619	64.2314611723006	61.3341432114854	66.6907110753383	61.7938434243954	63.1341241491299	66.5784750587465	63.7065785262664	63.5811628501499	62.7292850146418	65.5917325555173	64.4735827265666	63.9008236570082	68.9553064691692	66.7681321551778	68.4526584164391	64.4619308899808	63.8715571127077	66.3468823144812	67.4352034135901	68.2915538268933	67.2357316456501	63.6203974554060	66.8208233077287	63.7150035630939	64.2247772669339	66.0501395380510	65.6730114690838	64.1265540741037	63.8502136823708	67.8543576341961
63.6039228935878	66.0816182134228	65.3342651140996	64.8914701375363	65.0181094898661	63.2656170645435	64.2426744576390	64.3772392755485	67.3452430026378	63.9998733374628	63.2183011994900	67.1010294505605	65.1898254479299	66.1822831608142	65.3790488779694	65.3200562936043	65.2913576225855	66.2427186366484	64.9887413020459	67.3848384425975	61.1961497781093	63.2746728046105	65.0317711678809	65.1401872977833	62.4171405807376	67.2595391071591	63.6562442686324	65.7847265347428	66.7109554489551	65.8296226975379	65.4020997070006	66.4690293660142	69.9231428343651	62.8800733190414	64.3419889789206	65.1301015662166	63.6033850861270	62.6381260631160	67.0795526272344	65.1194109351996	63.1112985050343	63.3843178328069	63.7351786127847	65.4502005558145	61.9107202408654	66.4294266524671	62.0062097254122	59.6737593788706	65.2805661141696	64.3009485230926
65.8735226226293	61.5356458171849	67.9680969832368	62.5904568402293	63.7177170746469	63.4251223533968	65.8364154765302	63.6290401482652	65.1575993936262	60.5288485407222	64.2160739924745	66.0325611257155	65.3432741985416	64.0396175445642	61.0230191403988	62.6854166751348	63.9985291701041	65.1626162726009	66.5468704642037	62.4535655317054	62.2551644392420	61.1199915509505	62.9364847701044	66.5410984088177	62.0711028495651	62.7293894305148	59.2106316683270	62.4125863911869	62.1540829158749	67.5223206227362	59.8967244322020	67.8128283604769	65.1295243636693	60.3333274262542	67.3811172722373	62.9908720432376	64.2121511432117	65.4894475510262	63.9922767338535	66.2448835672822	61.4669583761457	65.3545951315323	65.5958947049134	59.2629667789385	64.3740414137353	66.8186797068963	63.2109413470325	65.8668178634838	64.2147309068886	61.7212113739847
63.9265488282290	65.0300639949116	67.0297066509529	64.2092982461938	60.9572280233218	65.5255631002117	64.6120566021781	63.8295072426423	63.4528208334807	60.8572188789097	65.1639878722125	63.1145940280232	66.4123874095970	61.3307071161296	66.6572650552949	63.8682038470063	61.7858374715662	65.2633524863975	64.2538008537378	60.0177791916571	61.7895550492877	61.9644459903962	65.1758963665950	66.6491685892784	63.9961931719570	62.0399863786706	65.4229330703252	61.8127217307091	66.4086860570398	66.6428026418101	61.4317683535164	67.1273608037823	67.1231806372324	67.8427771397670	65.4208784745265	63.0369288397706	62.3805831607069	58.1054214945001	61.5440928725639	58.6122455232953	61.4785139854533	61.1814558691299	59.4444368928029	65.6377382551571	63.9679710606833	64.9746335592138	61.3541079206018	59.6975381012412	65.2779256411175	62.8923155722437
65.6496770219739	65.8915399550581	64.4473160888073	61.6203472004155	61.7111448762332	67.6863784872152	62.1176395329723	60.3854079045962	63.6743480156408	60.4285703623064	64.1322678870838	66.7300806959905	61.6176407774904	60.2019234317730	66.8991378085595	59.0267485131740	62.6370791940915	65.2870784703164	63.7947440248016	60.8040613213411	64.1455252506161	63.8357733730746	62.1075242094228	67.5495678166367	60.9507777478172	64.5553521468167	61.8923301190820	65.2258149493564	65.9304572294150	63.8021501376219	61.2504649448016	61.7367200563673	65.1006466224934	65.9896712692578	64.9314315048528	67.6131550006122	63.6417977005083	60.9947888722859	66.9300899647819	61.2393981845769	56.8962779471996	63.1082114831564	64.8974022725489	61.4905998861258	64.6933762637857	63.2980030878180	62.0378384836708	61.8906520397504	62.8702247279723	62.8668811379849
65.4333762980251	64.1402569648230	61.8926921434498	62.9671415571729	63.7287468037993	68.4454208458970	61.0662805264537	59.3448142268467	61.3343221793414	65.7804890563222	64.1189574935502	62.2966150545732	60.6422303908763	66.1025778920932	69.8970332041083	65.3177016292877	59.0673106441981	61.8370738547207	66.7805828097974	60.5066472714368	61.5633413532509	61.9361008694356	61.7073148002014	62.1181369634618	59.4211212210669	64.9720995010128	63.4942629928322	65.7684999205205	66.5358338384244	64.5264666986111	61.7296005529272	66.2304750580844	66.6420801327195	62.7559696870014	63.9504650049007	65.8514923604599	60.3471258626739	57.7980673983847	65.2661651349900	64.0853485241832	60.9066602372435	61.3352000784711	58.8229712509184	60.5405886386577	64.6643362434748	60.2369397029440	61.6361073045106	58.9588669246740	64.6563048805466	60.5464474288454
61.5284500311378	67.5769315918121	65.3005983884911	64.4755517497541	62.7486386171359	65.4091398046904	61.7678275475692	63.0740752947952	64.6586650010539	62.6345280967470	64.6608001194435	64.7351564381873	62.8464618327045	61.9946045888881	66.9392383851995	65.6485384946815	63.0865331071047	62.1087164851807	67.2420687826986	63.6450157036703	63.7669237710407	58.6438554992141	63.0097674851594	64.8173730477025	59.3581355194516	63.0916428704967	61.1510510427109	64.6145883066269	62.4840904090940	62.9896412596754	63.1542723825118	64.3987736114104	65.7617592583951	59.1451007365492	66.3568431197512	63.9357430492660	62.0236015012969	62.8379462944918	66.2669552378348	61.8150334193776	63.8445147838541	62.3257876606475	61.6483231591747	62.0572455219027	64.3890911041278	56.3391873276670	62.1553350577923	63.3261755140477	61.3816546502427	57.3538578691581
61.1310911522784	66.5689498357571	60.7190587056186	64.3200741941192	57.3208964305988	62.8164770358826	64.4324198778746	64.8550319231495	62.4236273799852	58.9890514562108	63.8946061048341	66.9162237553819	65.0512859579729	61.0246077201836	64.6022176179191	62.5873992200736	60.1173490029510	65.0443751130207	66.8532852019398	58.9562272437026	61.8699542402519	60.5356312060925	65.9364716187311	66.8382293888611	60.8668208100577	65.0851338457063	63.5939168398769	67.4775612605909	64.6453673720818	60.0889210937499	59.0138855690780	62.1276477150034	63.5506578872273	60.5595592484614	63.7642298698474	62.5516895126006	61.9660468003453	61.7725946966135	62.3341188018082	63.0050904051141	62.7461860915149	62.6140148583115	63.4796578270859	60.1941270923452	60.1661503852620	59.4761889403059	61.5891117219694	62.8481629248780	64.0435547408529	65.8108285590636
60.8540360733877	67.6726216222085	65.0704611142729	64.6497192618581	60.3942047533867	65.1737791961571	65.6153781082483	63.6021363475818	60.3521731896058	59.0195259332284	65.3498224729634	63.3598842093559	63.3256229511440	60.2627392281999	65.0868077755863	59.5919894104155	64.9045229762309	63.4036763176097	64.0561240511331	64.5928627728647	64.7678651255205	64.4935622146236	60.1060282883550	65.8524042150514	64.5853446122747	64.6864057506613	62.6045113474847	71.4498895163996	62.8316550315187	59.3663477980627	64.2573685373548	63.1292150732068	65.0130205599382	59.3261967965958	62.1556919229193	61.3335049664623	63.1589974195260	63.1822628237922	64.5022958103737	61.2627793104660	55.8893369302756	62.2096118428639	63.3245153212519	59.3185572047100	58.6457728587778	62.5631515449766	59.2030144343909	63.4813190624844	63.9946675120084	66.0073997820224
58.4481722075726	66.1415296790865	62.9581838284546	61.2137561661243	61.5103524195129	59.9031945602511	67.4800110270264	63.3189403564268	59.8097964449242	64.0146371778604	62.9945839600274	66.2005424927192	59.8956971050754	64.0137908330754	66.6694084222121	62.1449204539007	61.7531764248577	62.5485479982324	61.7692136795875	64.0325733555222	62.4940914873473	61.6174451272847	62.5861492053745	64.8200305546934	64.1269018431263	64.6388162803101	63.9147279178282	65.8681226108060	61.7323016600595	62.7389067929050	64.5274146500261	61.5524962280864	63.6299796230951	60.5630637927234	62.3063832965913	63.0798102292939	62.8435645603896	60.7588268930530	64.9797952822164	63.1241024392844	62.4002230165450	62.7997578198507	61.3834943226609	63.4746273310898	60.2116407092735	63.9978195853588	60.3956190589549	64.8895813350040	63.6390154516652	60.6908860508741
57.7390404970393	64.4735173519303	61.0126954346627	62.2054896316770	57.5225968727653	64.2147330115519	61.5979720843285	62.9435929555810	56.4660753260854	62.1135451216643	62.6487658736164	62.3193274670783	60.6023581236022	63.0621027425268	65.9069243909553	59.3135062034779	60.8351718373564	61.9712340278674	64.0404041485131	62.1507239647805	61.8976667646822	63.4862694701273	64.2742057333570	63.5553879153460	63.7512674316935	64.3711421984245	59.4333660299651	65.7438484578262	63.0295388850595	65.3772335655567	62.1873032552869	65.0532135043884	62.4420389861603	59.2303488570990	65.3903139170515	62.1455166312873	61.3494936068023	61.8310715405400	62.1552084485163	60.8796205227996	64.7856460037258	62.5655285240555	61.4529216014629	60.7877285156756	65.3396210749151	63.3200186604560	57.2176069309117	61.3816423700789	59.8074663774532	62.7782491424689
56.9466004921071	64.0227155838485	62.9355731121112	62.2832227621619	60.3541000524953	65.7600215706129	67.9478975702902	63.2785297636892	63.6667240272282	57.9627757457328	64.4092822336440	60.5426989458557	60.2368253828791	60.4916326464115	63.6473619103938	58.4735404937858	58.9932539728984	63.1882459801958	63.2869169765845	61.4728006082008	60.0738372361680	60.0352372980104	61.4126361538196	63.1721714461397	59.7048930291571	64.7168980097105	62.9991353532898	65.1447438016119	61.3038656811257	61.5582309767458	61.8824295462090	64.3393194578767	60.9552060358164	63.3001391749220	62.6924263839516	62.2013386128918	60.5146775685573	59.1999431738148	59.9584407698157	65.1919027783185	61.4572825103945	63.8987276510992	63.8965774341471	60.7562988127199	62.8835524340033	61.0334521437977	63.1000103352262	62.2872173355938	63.2532561721095	62.9689449545631
60.6086378029350	68.5967063205871	60.6852082341887	60.9975755140742	58.7931378125779	61.6422914363400	68.7381986511949	64.9415199836995	63.0588415539602	62.2907932423924	62.4153143696135	63.1216493924046	61.5837667701685	63.3008198645535	65.3344894466962	61.1934344264867	60.6075259168402	62.3864899123762	59.7666641208679	62.3128151698972	56.7116826027650	60.6411268422787	61.6629885612318	63.6980033383461	58.1925259376236	65.6671020623110	62.0067459592581	62.1807915427657	58.8431194581493	62.3084755268811	63.6809146468015	60.2802045078316	63.5693116393585	58.4954842560039	60.3384690513040	64.3065372738346	62.7030564346315	62.2279621997287	61.3278839027450	61.6234422964760	59.4633542618341	61.7939558922328	61.3593756446116	60.2112853776887	61.2776918981650	62.9644770886707	63.1727877589313	60.6239549902579	63.9015138576382	59.8092805391821
60.2899814698683	65.2761590437108	61.0116433544875	62.7221783622555	61.1696260503592	62.7368649753962	62.0871662274844	60.6562944992438	60.1878895285194	63.2168836003872	61.3462402547292	62.0741143440263	60.2176153764225	62.3922884488891	66.7930988210985	63.1832284866247	62.9745280763017	60.4759795046955	62.2815147751230	64.9535021397623	59.0898525222165	63.6543069326546	62.0445599734278	65.1037988263403	59.2523050836809	65.1410419102318	63.0159018356588	63.7215953912425	56.7440850684710	63.4251433145888	59.8532897316336	61.3729567963128	62.5625982448328	57.3963942906664	62.6024933857190	59.5341011485073	62.5391574941671	61.2767747377560	63.5016718485903	63.5607479867913	62.9095982133736	60.0707132189747	62.5253382317820	55.1160952691826	64.1109894712751	59.2206213597146	61.3168102287353	61.0171710299260	62.7798490611444	62.6579723666398
58.0939948315258	61.9076269632203	63.8387754850962	64.3645124107680	62.0423487197025	64.5898151129891	60.5953117361066	60.6853021374385	61.6252177192267	62.0360656779414	63.0094585438153	62.4305481937787	62.0345287134542	61.6114852354873	65.9891370757376	65.6437512377175	60.7902663813864	60.9804985768771	58.8725143885626	61.8856464320850	60.8647116224539	65.3150650965784	65.7347951893595	65.2844576406248	58.7419651311167	65.9227588564007	63.2509556833517	64.6460092215722	60.8266724447966	64.7951187837237	61.1444153894340	61.2120501945309	61.7319400239906	57.8386662344361	62.1049996697731	60.6412498400343	60.6298493580267	58.4100171919606	59.3094913392164	58.3482639805417	61.5369386360966	56.8975177608787	56.5615487555470	59.2549342758258	61.2710865945102	52.5057889582835	62.3904320626629	61.5035442448409	61.1527950081823	58.9697307832385
58.3187134569683	63.6980308415258	64.4001870823694	63.8132634448546	61.8629032017202	62.5011171205925	62.4933321574102	62.2280591429690	59.2439772001230	61.7670531454210	61.9666786958644	59.8086184890750	59.5985394053499	57.7407968824253	64.0125841593013	60.3604698374512	60.3041477633243	59.0091018332257	62.6859495629162	62.9666794347518	58.8149732675388	60.7628882926447	59.6464951382906	64.7082952777878	58.1693611581993	62.6649428645686	64.6277633118970	59.5202273257824	64.9068678078474	65.2597100415722	60.9425437338422	63.9969023915545	59.8103695064156	54.0875088111604	62.4078648793108	61.9463073191711	61.9473714603937	63.6505062323404	62.8461314605647	60.4406333287895	61.8225434640957	59.8493467919953	59.9086816464172	62.3596944920795	60.9488932728945	58.5808004113298	60.0073573290649	61.5956769124318	61.7161142548452	61.9876152285424
61.5826015020849	67.4033758654274	62.8183048797350	60.9389965189211	61.2440083553887	63.8772394798459	62.7177703650123	62.2799514069639	60.3619679804173	60.6500661139295	60.4918367481339	63.6820987376160	61.7836333727161	60.8741887999506	66.0377354395115	57.3436328468249	61.1806451325279	57.9096093482145	60.2038070773437	56.2386195368457	60.1868343805403	61.7625436745033	59.4113155376611	67.2066784809315	62.2703606819327	62.2374864659454	65.6912437898583	63.9582283306294	63.5744040981571	62.5097190367352	62.3182830808612	62.1560251045179	59.8221914713607	58.8538059050724	59.8165891034108	59.0010395197414	62.0502651690579	61.3090124136492	58.7825564352709	58.9002150047397	60.6319932825796	61.1081071921023	60.6259290615033	60.7842593608723	63.8022803418178	61.9140933011297	60.1985820720128	60.6838720438253	61.7122332271875	61.1097489303629
61.5324933993628	66.7365080743131	62.5395264656817	61.5170930376041	59.0375771442280	59.7801642345225	66.0111582908757	63.9772854032466	58.4608094058064	62.0557776770951	64.3044227919824	64.0008757608967	60.8648674948312	59.7741454230733	64.0362385665003	58.7848826349021	57.0844205118558	60.0404484055855	61.7276771135862	60.5730261887951	58.8198733042254	62.6781839815222	61.2630625433029	65.2452205233988	61.6879888497454	62.4670293424446	64.2079072500262	58.3055367463449	60.6744960723425	63.2709209081059	61.0175137354346	63.7156706303802	58.5583797160892	57.6943063517646	60.8657735945284	57.8708241100719	61.1787292746689	60.0160322282692	56.8915777066355	60.0346012857839	59.6647181180111	58.5007716952515	61.1289773483242	61.6055021778176	58.6270255862908	61.5849317025439	58.8062601287827	56.1026839200463	63.9983724578351	61.6192041773161
63.0077003540928	61.8062701521701	64.9577766435068	59.3209008955713	59.7337397369260	60.2841296568398	66.1842757496930	57.8087795145640	58.9428851139086	61.7122789063314	59.6713942049037	65.4275756405318	61.6317373325427	55.7355102968108	58.6122964152885	64.2902079125993	60.6848500331421	60.1902387493623	62.4747948780594	64.9735969100130	60.2753127310910	62.3794435519263	60.1952381112089	65.4938506347456	60.8327002106540	61.7847380398509	63.3894327293654	64.7626644501746	62.4339370101332	60.1025204810326	62.8527011284738	60.0604430434841	59.2198704776323	58.4485801699331	58.9135487192901	59.1489595075831	61.1987281741537	59.2060108382468	63.1164466385406	61.3183912270598	56.9908894081480	58.5196698589440	62.4125390569832	59.1534112739752	60.8576488446024	65.0736884133282	57.7958238213723	56.0484752599138	59.6733019989737	59.5208226877982
62.8068404814691	64.1146093548978	65.3826181052338	58.4535398721159	59.9530227507740	59.6924327069150	63.2103584130279	61.9085584588856	60.0627824318843	61.4685400219119	61.4631293117618	62.8703954421974	58.4233058078592	59.0956311161933	63.1947296382331	63.0846236442908	58.6321675580020	58.5146134279929	64.1588409432143	64.3487195191645	62.0052753275913	63.0058805235400	61.2776859883975	63.0757627016952	61.0135008368885	61.2525912210920	61.8182166215284	65.7003566619859	62.9997235761341	60.4609136426780	57.9655912801431	59.6389507849806	62.9920605303547	61.2117225623022	59.4532026497134	56.0692456780065	62.2307473181796	60.6971163301672	62.1028001643148	60.3003964598192	58.6579745832402	56.7936183163377	58.5248450783625	60.8014027241172	61.7517515554402	58.4377234243488	59.1122348948584	59.2163464706841	61.8249865366134	61.6555618176611
63.6667693484126	63.9538526024252	58.3244464836164	59.5672830340370	61.8988692750590	61.1169424661568	63.8146177851769	59.6771518624691	59.9210142282076	59.8294672122424	58.2183649661537	60.3935526729989	57.1204908127033	61.4053137704097	62.6504021164750	61.0703095867048	59.3521212513318	57.3341376272005	66.1335393138825	61.0640410649295	62.1636517156379	63.1741835762828	63.0415790905166	63.7725102544555	59.6020073691938	66.0641191984858	62.9760272121255	60.1776257630382	61.7173772948631	64.8011032527947	58.8329843742568	62.1762274525515	61.5768514568405	61.2356579926217	60.4270573280997	59.3420940935238	61.2403293701417	58.3795632463228	58.3197084266888	58.9366036105599	59.2993496226704	60.6619050525623	60.9420340136731	58.0081307799607	60.2795907924272	59.1113406085474	59.1232027774835	56.0006521457216	62.6623495472672	59.1573708221804
62.7680754207164	61.0387669103806	62.5153957570714	62.7605423372849	63.0396107029969	60.3485102464137	64.6707751988114	61.5077509899722	64.9356011337445	63.9022508303057	62.8234375797430	60.2801224789004	57.4882814362204	64.1239406262145	62.0400699868535	64.6123164240557	59.1879639302378	60.6191737432579	62.2130659695326	61.5711087621537	55.3843551795555	62.7140994445237	59.5799606483349	63.4183154787223	60.7946621791227	58.5598004588034	64.2393010012388	63.1011489279931	62.7458828296913	63.7824221198314	55.5849636233446	63.1570547429093	61.1404259750476	56.9765343199864	56.2296121733744	56.5005566243159	57.2779119832192	59.0245935656383	60.8908119489908	56.0669304866469	58.3392067886660	59.9396671308271	61.5573199916668	58.3886320917310	60.6142655138335	61.5281132050440	57.9348430871650	59.3077995817925	62.0283936321128	60.4293306509547
64.6990327518081	59.5589444541964	61.6270940295425	61.2205538588617	60.5985045568399	62.2021446740257	64.8400314553937	63.0262556985034	61.3361836526234	60.4856777294310	63.9621310142803	58.9002505192450	57.1759969191645	61.3871706422637	59.5540557721987	62.2019896422656	58.0894232559603	61.8208707994193	62.4921563542124	64.0362657454602	60.4599165057809	60.9614045569854	56.4297790531818	61.3808678728435	60.3506516218011	61.9212209199681	61.8188642103122	61.5500007972290	61.5338720546137	64.4982468546896	57.2696116167939	62.3995518649061	61.9139952331418	56.3896066330001	59.5865750234004	56.7495835108562	61.7262466262086	59.3335470065676	60.7160969447733	60.3310369452412	58.9266781795024	61.1568988359210	56.4429776453650	60.4755622628253	58.8080648893686	56.8926631799481	59.1438466772528	63.7396401122698	59.2615533130659	58.6863770176444
60.5471203310919	65.1469251140904	56.9362007226915	62.8019107845696	62.4709826845885	61.2284209993203	63.8577852436722	59.3764574686865	61.4062931032362	60.9734481718624	61.1215878586605	58.5481821488998	57.0084376115765	63.7937366780762	60.8783792364940	62.0348580387687	54.9905344566174	60.0425630737342	63.6835863131752	64.3155122452025	61.2969600381990	60.3272874085701	60.5351614382533	64.5441570950051	62.4844215709903	57.0214080196621	64.7381483249026	59.1011455992884	59.7673215217533	65.0043456963207	59.3076557281126	63.7710284765626	60.9605906260002	58.0853759468267	60.5458144267026	57.8243198394909	61.3057658229193	57.8381661562009	61.2107990619485	60.1420505254384	56.3109755341846	59.0234679291856	58.6189079771275	61.0405320997747	60.6738987573761	61.5004131274084	59.4558338573383	57.6038967444243	59.8753682622392	62.4771319527594
60.1436805599951	61.5220395511249	62.2807930211774	56.2152392752578	62.5933175890781	59.2185999585308	63.2243059910046	58.6229603845394	58.5675863688713	63.3389920973561	63.9872773540811	58.3118546206713	54.0605124755917	61.5965495366017	62.3574754292383	58.2880992857714	57.5858748785280	59.6201183826032	60.4108926662048	66.8181466182572	60.5317289716217	63.3846901129224	61.6083882307432	63.3578776351618	61.2266898257963	61.6473110614342	61.3177701126675	59.5216478442157	56.8641543786690	60.2770807175800	58.2359764244316	61.3776435086198	58.6645275594014	61.3270590371975	61.5646106289280	59.6170633155707	59.5222794189015	57.3475367840433	61.2193326490697	60.4556930306509	60.5223711949053	58.6926393588261	60.2140957753120	58.4317803746034	59.5979701734746	59.7516426092671	53.1870491668205	58.7865628040556	55.0697417837759	60.4957102279474
58.5826563638981	64.0809082353613	60.9325937479314	56.8586470404815	59.5496701048299	62.1027723332765	62.9080128623146	56.7701895487706	59.3818040798001	61.5355102654507	64.3381820273192	63.9375187653137	58.9494139321067	63.7261437610247	61.3586878863964	57.8258965232278	55.6665325546116	57.2270670396151	59.9780886090538	63.2782796072340	62.6700507353296	62.4305710343554	62.0199706286538	64.3345789920951	60.0769968567465	64.8702811861174	61.1829522794908	59.8672570153669	60.7376992729544	58.9160989786642	58.2839786653231	61.3363869152311	56.9004748971183	59.4253832684180	60.3422598765778	60.7466040510639	56.7189175419886	59.5434968540451	57.4455311375583	58.9643968614644	61.0705988982836	57.4650533405878	62.5835959288607	59.8571138391115	57.1428640435946	60.1755310085202	58.0718167872354	59.4508228391517	57.9798182177816	59.8497401391440
58.4310387829663	61.3334056996934	61.3515090741963	56.1733228942829	59.8904982300109	61.7552364435933	62.4953553764480	53.6375591955337	60.8533854899900	61.5934491962367	61.3514673414065	61.2283071788873	58.3418042882371	61.2558767963617	63.2542881172987	59.6581597008432	58.4211882315685	58.1405068025521	59.7715081071702	61.6990821112260	61.3383326217203	62.2085472562913	61.0047560438327	63.1869088515007	61.2145218758792	61.9811029244427	61.2770169804579	60.6068686821144	61.7880663757227	60.2311467351040	60.9502623593582	63.2219151853423	60.8619338771670	58.2479133466693	58.5094336362780	55.4342236206135	59.3894491423761	58.4407929078896	58.5625458540303	62.2328779594523	57.2777911868626	57.9963479999218	60.3394128771536	57.6039366915805	60.8689825563913	57.6391969719187	59.1343926093011	59.2507663174420	55.9064318256915	60.4625977994812
56.2612601146287	63.7176016782715	57.9981322401787	58.4745524851858	62.1851374160253	62.7238190655147	62.2273760074887	57.7289717958092	57.7962882950290	60.6277823014998	61.9442484506845	59.3958025173166	60.2231339860767	56.7211046248626	63.8442567399218	55.1202992956018	56.9285992860678	54.8426824294543	61.1123848932885	59.6900384286142	58.4618548754396	63.9571189753136	60.5214699419221	63.3261556854383	60.7661052907503	61.1458787967423	63.2876444205368	60.8260118600261	61.0822283133241	58.4083676370640	58.7623393334256	62.4384732177714	57.7983841167643	56.1594920374198	59.8688371757939	56.9286984136537	56.1043465346283	60.0349015855526	59.2259955736600	60.2119527627157	55.8294077713453	58.7639767566312	60.9555065099517	57.8132122987556	60.0646962351338	60.7170166722680	59.6943011366076	54.5894912128388	56.1201343823563	58.5267788067168
58.7076040222165	58.0800937166231	60.1950819117009	58.1140580419126	61.3326218145924	62.6961923423816	58.8083604303537	62.1400624969776	62.2854551691699	63.2657134952883	62.1243137789857	58.2615306990708	59.3586543841807	57.3383584315305	63.2142340208140	58.9216136125225	59.9946457815544	55.3801344618473	63.0508941342429	60.4778904737114	62.2024925762574	61.0057235155385	59.5022128584421	61.2469451776315	58.7587923233419	63.1196443886040	59.4343814427209	61.9179599629842	65.8725056865846	57.4490278494157	60.2662385752392	62.7550568947088	62.3103792392306	56.8802389900146	60.7909428502462	58.1726631141230	58.2332453703008	59.4718699867059	59.9508240916925	58.0281090613207	56.8961881943878	56.1473853502552	62.3958012970799	59.8793257920937	58.9906100882750	58.6109564631921	58.3169717885163	52.6677121102987	58.1965980699904	58.8223731508985
60.5612724457899	64.5576314072783	65.6005451932573	56.8541473617864	60.0121912478077	58.1728884165385	61.0325772544831	60.6795549551799	58.8716199164867	58.8768651859839	59.9886246419736	60.4797999369256	59.0891007096436	58.3464535347000	63.1156295325042	61.6538789903896	52.1646936567114	56.9722088564438	62.1786566564418	60.1559882202981	60.4491657026233	59.7554796357885	56.8144194010498	64.6427373196642	59.6805947711868	61.9243717448618	57.5684292328527	63.5974083080823	58.9608006273061	60.8151914291021	58.9883891551102	62.2079579351794	58.2784832212306	57.5317194680644	59.9623472249362	59.4962028905868	55.6141442722899	54.6195514565956	57.2398265838511	58.2819030943466	59.4091244327025	57.4887282685334	57.4662112450409	60.5799639990416	60.0323961618390	59.6414070372444	58.0766262842891	56.7705921895779	59.3246537275387	58.1456684253876
54.6499407074613	60.2271110436852	61.6211816642886	58.4713053578222	59.1137229129013	60.9272243491556	61.3371936879597	61.5414499651881	59.7866667038981	55.6882308876632	54.6855157442799	56.4968389232763	58.7036508778916	59.9207262779034	61.6105824192221	62.6609986643937	58.6695161526126	56.4029901095801	60.1927613841973	61.3335911000850	59.1028443438284	62.5175072711845	60.6253455457143	64.9232232242914	57.0565205869207	64.7311710080684	59.4062303497480	60.8249282670890	60.2299549924331	57.9748050450061	56.5441284320167	58.3094351520020	56.5227943312327	59.1207199432545	58.1000570897222	58.1067485740467	58.7698953882769	56.9260655645325	57.3759863156485	57.8658238353564	56.4859507547667	53.2071699672511	60.3944580544303	59.2045456645426	58.7519996578136	55.6211323944194	58.9111522436775	58.0134384747919	56.0441259496086	60.5056746615660
58.4443435328040	60.5097239391063	62.1279204940133	58.9788350482894	61.9922427400135	58.3915504609415	60.2126802519610	59.5690012533658	59.3931256690657	58.3510969541209	60.5727845350094	62.4218128522594	55.4075986545934	59.9999337556663	57.6505992262916	63.0057811470824	57.5409087657886	58.3585371286377	58.0397927813596	64.7710057645618	60.6541818744459	58.1874318263521	60.8996858236608	61.0021311585057	57.5880814324934	60.4073292083750	56.5121792181683	64.4186628991719	59.8512471519755	61.2331778026752	59.1882915439958	60.6465156112345	60.5325596691417	56.4865910436534	56.6145876574451	57.5623040219032	58.0294133944995	58.1158514694980	61.3719376429546	57.1048993859926	58.6068655448073	55.5963419060049	59.6473118732522	59.3008109212070	58.6647278231202	55.5776022674893	55.3067843795312	56.4380927765178	57.6105572818476	62.3072571025456
61.5103212717582	57.0558300728542	58.4397081537697	58.7584425950389	58.9025712804601	64.8598598601615	60.0344121229252	56.3030151722810	60.1486565743449	54.3054672923809	59.2594731103475	58.5843484056373	57.4299282812334	55.9588278658102	61.6322231885860	61.1525136745976	49.1761866794940	54.7438528217621	62.1400273325042	63.8105823713655	61.1034064222025	59.6256290478780	59.9091074407724	63.9225198302180	55.1866928335231	61.6254786568189	58.7978993976898	61.0314033640791	54.3849484282491	57.9705140649167	59.7733110684134	61.5740158799634	55.4291134514654	56.9332453186623	60.6522560039211	55.3395218949548	57.5927458718162	57.7047586670357	58.3295980721652	53.5955683968191	59.7081326689006	59.8869854108994	60.0341872490886	57.8638816715740	54.3391038238429	58.4296729263298	53.2736379427753	58.9044549688469	55.6452719364453	57.4088416080722
59.2597170019481	59.3711833208275	59.4268563881582	56.9718073788728	59.7151154413883	62.7984441563434	58.4691843748005	56.6939013425427	57.9574481574173	52.7240758684481	60.2172840411429	58.9191128449701	58.7644799606131	58.6637003074302	59.6369198505132	62.2961721079623	51.4009392754037	56.6474318696246	54.2755046082763	60.3607254535326	62.0145114113683	56.5107411522915	59.5545700984038	64.3317174016596	56.4821053081686	62.2555688709890	58.3888875745886	61.4248707334787	60.4678848594561	60.3079684251333	58.6089203001575	61.8834305946541	55.7724423479760	56.2281126611537	55.6969326861993	58.8687862779843	58.3500031934792	57.7757014475260	58.9802830153923	58.4715207895584	60.6868901345625	59.2536701336142	56.2144766119099	60.2549873286477	52.4841349890230	56.1944489076693	55.5230979149567	56.9261333226693	56.2489894789779	56.9192964717838
58.2154539950882	59.9815169754138	63.2912212926366	58.6266048988654	60.1085273934631	61.9823206820921	60.1442138328714	57.1875722914683	55.1493807673708	60.4465189003681	61.6202030588115	57.0832492017941	62.0137572916838	56.6446838112392	59.6053267052845	60.4505137966473	53.2436028703896	55.9564515302952	55.2418516810525	61.5005961484470	58.1268514958722	59.5123486773960	61.9173913297616	60.6798749240706	59.3326100462087	61.4969923615829	56.8791482422172	58.8859525271076	62.0141850472402	55.0326544040949	55.6276256643697	59.0403802019027	48.9940148682450	58.9887884265224	52.0395498110389	56.7319863338323	60.0260101765210	59.8090338857760	59.7274534695365	58.0253414907429	58.4438541808676	57.6005691008225	60.2447470566622	57.0914372251414	55.7871273803195	55.8171569097278	58.6601553852757	54.8015953957510	57.3445619953655	57.6871366303518
56.3982372395133	62.6237482792744	58.1749089325790	56.9396402431800	59.0634565792968	59.7935399799345	58.1591573634486	57.0809321579662	59.2079221525869	58.2222761502465	56.2437505110429	59.0540645873369	58.1438883094625	56.7160292445197	59.0427272636760	62.8882145113839	56.1527945200565	59.5377010054924	51.5630273746439	57.8398026778473	56.9995562878612	57.8480210883487	62.5267866435982	62.2355790434008	57.7565845786718	61.2424449559758	61.2193911575123	60.7877773204936	62.0326839290969	59.8718406970099	52.9809252429859	57.9442511162443	55.6023163827781	57.5396751936879	56.0478727657618	59.1086729598064	56.5499927440872	57.4768713866883	54.5661911015858	60.8352292663487	58.3998959947386	58.1120636296341	60.3813821289949	58.0799194357295	58.6770158332485	60.3138368851778	55.5581515451149	54.3628364485093	59.6779288303638	58.5072233889262
58.0452134658680	60.8387253242448	62.6016324227179	58.5000527294536	61.4473723705055	61.2522791686231	55.5036177502052	57.8500889597378	56.8568169557652	53.6508158711986	55.7820300183176	59.2540464755045	58.6509093919787	58.8533533541219	56.4420783498149	54.7113671272970	50.9874295727068	57.9143692721697	59.3988515235208	59.5234314999906	57.4904477753164	58.0413578416590	61.9034016133102	63.6643595712671	53.8398332579635	59.4497895666904	58.5893668070685	60.0392153116686	59.7263747618206	60.6661872003182	57.0810032180800	56.6092937750087	56.1943299457409	56.0177902483003	58.8243523345137	57.3013797645079	57.9541393021710	58.5821959478650	59.6731891279314	56.3927639036550	53.9677679241347	58.1926377682099	61.4657972761782	61.0769347240347	53.8374639048246	55.6993160061609	60.4571494417653	60.5937061499629	58.7503604348085	62.0688911388154
58.0543460134376	60.0107011774581	61.7323622714593	56.7943717618616	62.5257720722447	57.9493028940535	63.5622561303892	57.1003275729848	55.6484103287669	55.8246837268572	58.5751339928147	59.7368131988956	56.3656580174165	56.4075071345843	60.8810591150222	58.9366021940110	56.2981662534454	54.7029560267116	59.1348577435505	61.6986359981469	60.6512326116816	57.2271879881399	60.4201191567811	63.8683788618454	52.5163814427100	59.2865123369883	53.1712249422449	62.9340094446693	57.6200344551738	57.7308308185547	54.1216693010148	57.4228617510232	59.8444111907313	56.4662646921912	54.9246431594745	53.5793170431310	56.9890983684146	59.1632463547451	57.0696963950152	54.9414752036944	54.8078860215898	57.2051178719494	61.8727432812152	58.3567409326820	52.9122700805353	55.5168674280319	60.5218290790486	59.8355853464262	56.2575324856152	58.3359313947171
60.5522440998510	59.9548568919841	60.4716794724948	54.7036998853329	58.4905960997650	61.1214216342571	62.2537415836642	60.5652164310557	54.5013650601507	56.5845265105563	59.1243057782692	60.7106258333818	55.0678163482588	59.1666420216343	59.9904307451210	58.8218229696496	54.3323117458444	59.1916020977457	57.2752461580087	60.1667089430126	61.1836145570335	54.3097542146615	58.4770612236902	61.8587324890501	59.2433211546434	57.5601613330646	55.7634890083618	58.8943228603200	63.3729925053282	63.1062938880845	58.7970720489353	61.9375243809340	60.2978355672625	57.5118960293346	59.0335452224746	52.7020298416394	53.7937427420871	59.4191239151533	56.0004014350525	60.1680394350328	57.5143424508152	57.7895273000205	59.9169103929930	56.8900685024800	56.2435113185625	56.4463585663577	57.1744588178874	59.2466114704747	56.9962969780305	59.4547835215661
55.8360237227300	63.0949531345720	56.0839427523212	57.4620343134818	56.4847732173549	57.8440102693782	60.1083565550703	59.3802850395224	58.5028228847994	59.1477396667070	60.7016682446146	56.1681543813490	55.6997668838430	54.7251795676753	57.0538680391814	59.1165403237895	55.2400849516555	56.5020878448287	57.0397396135609	61.8712747520870	56.2281219403000	58.0198660871837	61.3292334043718	56.9636465137703	57.1151335442510	58.8463387225802	60.5908024581388	55.3975381324522	62.7328479725868	58.5368292487558	59.6633635792696	59.5613103826507	60.8507665664074	56.9276857570027	56.6487428152244	55.4723393462728	56.8268078866947	51.7112538432179	56.9694358485545	56.7980498993232	57.7171368939024	55.4057570589171	60.2006868130279	56.0988351139440	59.6433768544433	59.0293172318284	56.7082450721809	59.4417463578368	56.3195277471167	62.5281364370946
60.2948925359058	63.2554937501922	56.0961056642686	55.3880073057848	59.7906074959881	54.6099909281047	58.1812734467513	57.4026330225664	59.3825667647735	55.5446185829883	59.0079919056645	54.2423239871204	55.4967032181257	54.7810509524305	56.1582616792931	54.9107671341736	53.0799711765341	54.1289548766927	58.0476675787777	62.6227624496008	59.7464566927912	57.6068417300208	58.5471353451993	60.5193945479401	57.6129059557899	58.7557343518869	58.1106177874634	60.0873840358612	59.6924255230053	57.8434786259538	56.6288915933904	59.8415302606474	56.2607410060669	53.9982290145481	58.8771519680174	56.9274022833570	55.9583570490928	57.7797067068510	55.2763182893632	56.0452416676170	55.9662949069662	59.0241786452076	54.6824378188032	57.4691132658518	55.8207062698209	57.0894533563227	57.4806869696146	55.9645957324090	53.5125289797392	59.6643864777875
56.3825896836287	59.9130507725716	58.5446188703874	55.9786867064093	59.6427934824867	57.8284770207710	60.0301118940058	58.7413767477182	55.9698111813239	56.6623661984730	59.5307070117407	54.5581914139626	57.2161730951789	52.1491749661606	57.6179550503541	60.8665520121351	53.1556889373195	57.4283192742932	60.0833976439278	62.6732638001516	57.7329807762559	59.9407935875518	52.7240145114775	61.7321846867380	56.7962274902718	62.1014676728802	58.2472159311225	60.2878380395877	57.9701448741600	58.0753906110293	55.2041289917569	53.9441974572694	58.3296702609219	55.5992782509379	51.4820759729298	58.6537111661567	55.4380631460520	52.8486609087161	58.9707638571339	58.0116646699618	57.7911233734953	57.1538399695062	52.1068991924891	59.9535736845568	61.9419548454990	57.2849039098260	58.0136626630762	54.9856061001793	59.0410608935682	58.1748063378977
56.3581137830783	58.0618283685110	60.6129968200394	59.7246071170914	59.8301259677340	59.2906546052379	57.5827849277955	56.5994699825861	61.1145425765753	57.0497518255033	56.7917367796149	55.3340462851417	56.2020728140799	59.8976214561458	61.6802956006911	57.2178736448121	53.9774164355551	55.8651513815184	57.5668256551582	58.4783052509297	59.3185508070232	56.5484277746940	57.6929325769632	54.0344671366534	57.7504676134773	60.1121669413773	56.5742130742347	60.8124535130845	56.4444739385552	57.3838362363980	48.1815700420473	55.6922579287197	54.6826578178862	57.5918075963449	58.2303768152132	59.9129122500360	55.5137228842323	55.4229332693124	54.4607176338911	58.8730288615039	55.3376404992181	54.7903018311842	60.3165698921242	57.3653730078805	60.3046058968643	59.7330172537415	57.3674841839511	53.3706121634177	59.8961771736019	58.8922763062545
59.9774303288865	59.6726091958503	56.7956017664940	58.2519787414283	59.0883184921021	58.6936306062978	57.9623953306005	56.1306130174418	58.5004933135968	61.2353375225458	60.4092664121439	57.6972375309532	56.6171309819035	57.6291142520070	59.5682251897733	58.6477956909825	53.4977304152102	59.3890795828366	57.8711698913734	58.2120985934578	60.8364866446897	58.4475036046996	58.2419974629413	61.9388416425924	58.7038092417307	57.4070375727779	58.0398555553930	62.3176942779763	57.6887161192611	59.6175326220398	56.9001639154229	56.9258100408134	56.0947388761177	55.1842995401877	55.3529026382127	56.1400183635212	55.0187437645045	54.7131301983150	57.6662835818793	59.3010473506777	56.1715345496954	57.7326327720730	60.3518489503923	51.9985175437724	56.6064807939245	59.4225028947182	58.0710678647159	56.3545160523322	59.0961263027407	54.9662203463826
56.4679569037181	58.6860939512697	58.4809510226632	58.3495011741906	61.0488407643539	60.0374575606434	59.5531875054469	56.2923773605652	55.3547545758299	57.0725344293444	59.3505418382265	57.4888471395271	55.4627976600269	54.8367175186625	56.1077334663031	56.3930844704649	55.3096959348359	58.5813369950163	54.2323021235586	54.2842660981007	59.2060611191556	58.8453301268712	56.6896814686374	58.4998369654519	54.2637437638782	60.2922590332979	57.8307875699485	58.9336933493021	59.8797089740617	60.2139043345825	55.1094781150285	58.2566073066027	56.8863664835962	59.1201168267067	54.7902791000413	54.4702163998901	55.2697721924937	54.3223424166690	53.5690291309321	52.0800648580714	52.0787202090658	54.3498202498389	59.4333709657349	54.5674754102884	54.3704743745272	55.2276142534688	54.8670164868182	51.8895102050736	55.3912941123232	58.1874353291820
57.1204002857089	60.4858178113739	53.9711976209835	55.9995802512354	57.1159567428615	59.6612275269385	54.7493340768977	56.6215618080700	55.9519632818813	58.1629520161180	58.4123513951663	60.6037850173115	55.2156242125992	56.1693387633906	54.8853382090601	56.2773024066186	56.8743014239907	57.1719581516603	57.7492908689425	58.9891427320669	59.5549256113944	56.6304747269014	57.7996371849986	60.8769390260927	55.1770222448240	59.9570795788958	56.6748550427453	60.9457915415940	57.7867806549434	57.6389485836837	55.8738886567905	55.9946930506303	52.8708208608593	55.3841842847887	57.5493515877489	57.3154682975817	54.7712728301439	55.9609467785396	57.1730293915491	57.7268047706136	54.3826855149312	56.0803286167065	62.8353149653167	56.4917545396378	53.4802093654007	56.6622092453292	58.0993771309302	53.0679502774741	54.0146397190262	59.2404402408927
56.4663242811757	56.4197599440834	58.1916525527278	56.0682230635236	59.8302716755033	53.9735592266071	59.5748475184108	56.7599106241602	60.3410284739573	59.8004764123683	56.3152179109081	60.3699822548715	52.6741161502745	59.6587602901111	57.4650031942485	62.0128986038868	56.3576333091363	61.2034810554008	54.8360727527515	59.9626295733193	58.8564573914607	54.3936187025800	56.1993590348720	61.5337362225421	55.0703989380440	57.6986314390027	57.1650379171753	60.9227389405370	60.1270676498642	58.5015949581940	55.1096036885319	58.3871320717559	54.2302318771633	56.0402371159783	50.1001907039741	56.5625308637318	56.4809170450177	56.7581674451477	55.3739198758721	56.8695915285118	57.1647093362440	55.7240252524762	58.5381089450404	52.1775438196981	59.8274808913629	56.7829116920283	56.7163087434178	54.8121786315221	55.0691234665977	55.2725757773276
59.2395026253484	54.9451562421004	59.7719281992329	53.6377743748107	61.7600414428327	51.3437787139551	58.9071064176178	57.2711335220771	56.7441133525610	59.4609312448238	58.2724537393973	57.4822463521682	56.2803619400478	57.2058967815437	57.7000327201301	54.3544397124881	55.3313288739690	56.8321243450776	56.8552147571621	59.3468679654449	60.7156630789416	55.8505226666725	58.2619804167375	61.3936321576643	56.5004812245772	54.8268785989135	54.6493911519889	59.1210804167548	57.3990836355886	58.2815299040884	57.4641811777289	57.1882466952372	52.1899312380526	55.4784500798125	55.3558584121400	55.5869438562799	55.6323820638072	58.7455185817629	59.9402366216210	56.9638035096292	51.6614770089583	54.2640991862006	59.2695575847317	56.3055423419527	55.4500165825857	58.3702422746893	58.5135400816153	56.9403214348992	56.7113535847395	57.1989396047112
[truncated: 241 more columns]
