# Supplementary material for: Aspects of tree shrew consolidated sleep structure resemble human sleep
Source: Commun Biol. 2021 Jun 11;4:722. doi: 10.1038/s42003-021-02234-7 (PMC8196209; doi:10.1038/s42003-021-02234-7)
Supplement: Supplementary file 2 — Supplementary Data 1 [file 42003_2021_2234_MOESM2_ESM.zip › figure1a_treeshrew_lineDelta.txt]

80.1448350026532
80.2557297424395
80.0060175289517
79.7793523074153
79.7981088516434
79.8213209409795
79.7094791697490
80.0001732748181
80.0529952966716
79.9032407193902
79.7394731154329
79.7863045114384
79.9657618360583
79.8367263808657
79.2708390354534
78.9155254104225
78.9609413689286
78.7909628940021
78.7658795332115
78.7386637103212
78.8575896252371
78.6791608901351
78.6121386710306
78.7398920963760
79.2705609218083
79.6186715966544
79.8931685194987
80.0244883021108
80.0535350160761
80.1758037661644
79.8422836455287
79.2456811087469
78.7978634427781
78.4423335813164
77.9862277593812
77.1774388529237
76.4661424318983
75.8470616857672
75.0605038599915
74.4223985926254
74.1963723271875
74.3553107000605
74.2802251972810
74.2903860785534
74.3615667804836
74.4196084427973
74.4548086136709
74.3828531329024
74.5728117807208
74.5688402566169
74.7044438918988
74.6890199666124
74.9233918370165
74.6656525232531
74.6678830653792
75.2264249678617
75.5424751556618
76.3062718368003
76.7966522517948
77.4235171943725
77.9172039109626
78.5275726481649
78.8144340679506
79.5262510528749
79.5799152356675
79.5765983840970
79.8917403288527
79.8608814879703
79.7917217322184
79.6231156694827
79.5024333903601
79.4556160106120
79.5627578904016
79.5541330957189
79.8520304364287
80.0476907586084
79.7158525927210
79.5638116751287
79.6077574811450
79.9503882623424
80.1750965187296
80.1936104448669
80.2289526544298
80.2885622409383
80.3387770936074
80.3741652914922
80.5135266663387
80.5120375488525
80.6106815852415
80.6178781155683
80.4039501847921
80.5396468827587
80.6530935290976
80.4332807329423
80.4030078386330
80.3552520338095
80.3972249278834
80.2747924790717
80.2447200640410
80.2150217246525
80.4597959056154
80.3015019828433
80.1909787969635
80.4089323754433
80.6609356517447
80.7054465415953
80.9041249115105
81.2721073471884
81.3383406220570
81.1657084635321
81.1379645649507
81.1216832734051
81.1071906581919
81.0517595403007
80.9683013984355
81.0491946834988
80.7422153881536
80.5874854022041
80.4955023875233
80.6101383121328
80.6003403616078
80.6435146939260
80.4207139762691
80.3719829645592
80.1067175714477
79.9704610642331
80.3574398853269
80.4867004162904
80.6558820366355
80.7880187500678
80.3440112571642
79.8556018865242
79.4595532553665
78.9204612686225
78.1211743368670
77.4492136600542
76.4719395875544
75.8453761361654
75.1240560038658
74.1872558647661
73.9940366995920
73.5567531556660
73.1996935310932
73.0083314499471
73.0036393590351
72.5124881893660
72.4360444539773
72.1679365410640
72.1947752771378
72.7207128739520
72.9752363623887
73.6486917314733
74.5845506941395
74.9431282502719
75.6532814953344
76.5390029992563
77.0223100085906
76.8951222478420
76.8675536900877
76.2602222306531
75.7802973527318
75.3921299423443
75.2749371795077
75.6625297770221
75.6842548460620
75.7465661735356
75.9705581432708
76.6579810801726
76.9960545837974
77.7089939147249
78.4234100804020
79.0499173805781
79.0850527595633
79.0660162103278
79.3121990920260
79.5441895718295
79.6304140434091
79.8775273759246
80.1190826584437
80.0751796818804
80.2609293012819
80.2510086129467
80.3952454806856
80.3000163853757
80.2750045090933
80.2965399886153
80.2568989201546
80.0990359050743
80.2042782958981
80.4542635447380
80.4100333795481
80.4284405334614
80.4740970813193
80.6698362643709
80.7117507387401
80.6255363252648
80.8288486476414
80.8976415505506
80.8580407840162
80.9144409745183
80.9011012788255
81.0346430757072
80.9393992504453
80.8671375379526
80.7735271687736
80.9063261484049
80.8113280124848
80.9564144618330
81.0102558253248
81.0107006644044
80.8011400448680
80.7486992796484
80.7802111425725
80.8185209815069
80.8152670018222
80.6869971731907
80.7226217934743
80.6224945036059
80.4201486466033
80.4248775974368
80.4376020267559
80.4360373319206
80.5635924102619
80.4945851292737
80.4651805952563
80.5502521864400
80.2543807701341
80.1399816278830
80.2115838073109
80.0971512078497
80.1965024397513
80.1511627348602
79.9262310825254
79.8255565913641
79.8462708817011
79.8200586252297
80.0175619372999
79.9772030592603
79.8213503306619
79.9820153859867
79.9293674879169
79.5295621829987
79.0166881463728
78.5741154078913
78.0145964277157
77.3510481583030
77.0795811122164
76.6495014105536
76.5286740410616
75.5946208922092
75.1864661634753
74.8154268319758
74.7364378957975
74.7000198502035
74.9464563413347
75.3158574677216
75.4547938868783
75.9245620288535
75.9735289494257
76.4721316471011
76.9473640297154
77.3757358602303
78.0415927199586
78.6857950116658
78.7765500635739
78.9844671364716
79.2091226610637
79.2092777266894
79.3710061261692
79.5777608001509
79.5743996138439
79.8724364609394
79.8927131563723
80.0092652868695
80.2734467933688
80.3163409631020
80.1349389768192
79.8517475270081
79.7510934027203
79.5914971580754
79.2432919450065
79.0292441277863
78.7346143810786
78.0941407946892
77.6594505861892
76.9671807926398
76.2458148411691
75.9042219368304
75.5400350287496
75.1111731420967
74.3372665396376
73.6305832027124
73.2915343818617
73.2843271198944
73.3861478478611
73.7680158430606
74.0314055184084
73.9375366059049
73.9828645933065
73.8046005166610
74.2535782127385
74.6602399374073
74.7753205815936
74.6685592393339
74.5161032532053
74.3875394765257
74.5916763848336
74.5189936431432
74.2733588245716
74.4476829860379
74.4013447733213
74.1362442296663
74.1060187585503
74.4749999210513
74.4019310309119
74.0715997081273
73.9856859481378
74.6771599184790
75.0126820504314
75.4330355701524
75.9060822986313
76.4138327773484
76.6100756484914
76.5785317282295
77.1397198053385
77.6868116963206
78.2531930285236
78.2415801450709
78.5455256987511
78.7412842210274
79.1249940297012
79.4310694776674
79.8716450821056
79.9706103007745
79.8781736681640
80.1866402168315
80.0626089289586
80.0788089003577
80.2389008223800
80.2371152693343
79.9802613813156
79.8551004393787
79.7206263354235
79.9000766765771
79.8509806178341
79.8250464689244
79.8648138479202
79.8823187678661
80.0005114963672
80.1456857836696
80.1040616771962
80.0480070463711
80.1262211090699
80.1197158367736
80.2308747699770
80.1363212285857
80.1094736790667
80.3698048802983
80.2961688530724
79.9094940856443
79.9149204136223
79.9476728626728
79.5487612169449
79.4091500262033
79.4724427234144
79.5090458801107
79.5418695664377
79.1685541607119
79.0391694476837
79.3462359188871
79.4804285100170
79.5447360119561
79.8176061991924
79.8313481131388
79.8327867592720
79.6530705346576
79.5281767328258
79.7406803316815
79.9219803671703
79.9477441707514
79.9228021995264
80.0303715131273
80.0268216671420
80.0237462288193
79.9164767788323
80.1729441687223
80.2971994208715
80.1441011820305
79.9096005875206
79.7082075193721
79.7949477529724
79.6661689106466
79.8126331226933
79.8999568659607
80.0307182371796
80.0123079149588
80.0023252631643
79.9720973415994
80.0679877738994
80.1590518540768
79.9552971488335
80.0972224298358
80.5667995526357
80.8867566469497
80.8085995619331
80.5862959067547
80.4790449557183
80.4888990279557
80.6596404552499
80.6298341732324
80.6400872406207
80.4796047398895
79.7840088737548
79.5902908533912
80.1483572356724
80.7586771722757
80.6262135005580
80.7975229273639
80.4886885125498
80.6589726183495
80.7271820920833
80.3752053955955
79.9337951005459
79.4979833876470
78.5397347562006
77.4314584365251
77.1096864294909
76.5591065341825
75.9156119114988
75.1642950895820
74.8064266799114
74.8924122874014
75.7186403918592
75.4515456967131
75.1796663283818
75.2892908701687
75.2719491033365
75.1171499006088
75.0211878967228
75.0363380828763
74.8006756733953
74.2910123952169
73.3396816743208
73.3235223455911
73.3835931353009
73.5603047054515
73.4240356018313
73.7429630100486
73.9635424327692
74.3344393801113
74.3899529547719
74.4360876419279
74.3440477563172
73.9643034261717
73.8384440733249
73.5225957678438
73.3724255142034
73.8156694390773
74.0391420163875
73.9686757422993
75.2329705624638
76.1732148761694
76.6889825077185
77.8455583262057
78.1883035720598
78.4749308105126
79.7279343290896
79.5026357747194
79.7255708199126
79.7986941270027
78.7948445858906
78.4776970015029
78.5460835306796
77.8465891022438
77.5371500433621
77.3732463229748
76.6731854939160
76.5693222164479
76.5284002323540
76.5440645777137
76.5295584677798
76.6771695699849
76.9089798140737
77.3869648655048
78.1294336166404
78.7000213253804
78.8908407649488
79.0938838819136
79.2205032773762
79.4823752793316
79.8039689280829
79.7776287377930
79.6545661599686
79.5674220359210
79.4982631215014
79.4928270196676
79.5743982883913
79.6580848427390
79.8650893092392
79.9006258564931
79.8395946685029
79.9493459227975
80.0346884584410
80.1054354374444
79.8671231100447
80.1180658975622
79.9845232179506
79.9315369824716
79.7555540280698
79.7187227067385
79.8090777087177
79.7492781118513
79.6824677977134
79.4731264672309
79.6387489407655
79.1911416155061
79.3379233690479
79.2968546575395
79.3331656794254
79.1216093355239
78.8889823532706
78.7591188776976
78.6911885901056
78.9056004790832
79.0320574536266
79.3841332936168
79.3291352827180
79.3453819964057
79.5459808310858
79.5452189105450
79.4524631945236
79.4032569326678
79.3089506025463
79.3906712206765
79.3309906206867
79.1609819298408
79.0785121078270
79.0128131885029
78.7368770741004
78.8334910876701
79.2204760444720
79.2640542259588
79.4550906718715
79.4119125756165
79.4887613833429
79.5314550900092
79.7046445715315
79.6286936841980
79.6640747434928
79.2648458425306
78.1803733467768
77.9271594662003
77.5413330679945
76.9880382348198
76.5033853359040
76.1058095214051
75.3026848057733
75.1489548100187
74.8159114636811
75.1879873214492
76.0781770262982
76.1842974152876
76.2578389870161
76.4449873512000
76.2364052125510
76.2563037217400
76.8681459732929
76.6071765347186
76.5956041589674
76.1751743408011
75.6099139332156
75.2758885468304
75.1982417214211
75.2231654156509
75.1257795535962
74.7541355228567
74.5971354354191
74.6528292877315
74.4126740984211
74.3924036700558
74.5174482406287
74.4536467716112
74.1797158721634
73.9329288465932
74.3368100737117
74.2747506837470
74.1562652474581
74.2904962758215
74.4615465345662
74.3464100749518
74.5024667261299
74.7180679166915
74.8401796674555
74.8479058297376
74.5800600882083
74.9201611723748
74.4385742451506
73.9207508660527
73.9296685141073
74.0331785730633
73.8292124830787
73.4677504954013
73.3725092664999
73.4230185570228
73.4370559136312
73.2398481525956
73.5779885714806
73.6212256896635
73.1264486530836
72.9087508246391
72.9161163131696
73.4946732458710
73.8328823062913
74.0762773621647
74.2972783070598
74.8061469652410
75.0056813648276
75.5979806138738
76.7107244631089
77.2187349083098
77.7071132431524
77.9202259627570
78.1345690215567
78.4559471162913
78.5667332843081
78.5599834669298
78.9106529276018
79.0328131205391
78.6062361665245
78.9449625128422
78.8578254623670
78.7755274899233
78.6613359920266
78.7203545613541
79.1191928697048
79.0498390761590
79.0336897404483
79.1198963358286
79.3539815476414
79.1479040907378
79.3582456994260
79.5285681206128
79.8716152088708
79.8078522367640
79.6314597865264
79.7103234617465
79.7906404654919
79.8259530463707
79.6647220946058
79.7452761459936
79.8771863941744
79.7658191246410
79.6413084361072
79.8144117554882
79.6133875229419
79.9070828336689
80.4133126668348
80.6525391027695
81.0909093818350
81.3105445595375
81.2231437606483
81.2000388099578
81.3185364039089
81.4208986646181
81.5045276382962
81.5246811962047
81.0791975927204
81.0146760026888
80.7986001887880
80.7886734397940
81.2609549674733
81.3542205139932
81.0084701958899
80.6474253303004
80.7822044293617
80.5800134695776
80.3788579928375
80.3009412863946
80.2846318625603
80.0605316572335
79.6129481592690
79.9029238682592
80.0484089920449
79.9294850048013
80.0041553363072
80.0115030076464
80.0188977202434
79.8570124379861
79.8044372658644
79.8642301582875
79.6652538132814
79.2945177206329
79.3965267111866
79.6161236691291
79.4934276407537
79.3015366675048
79.6213764432785
79.7547485282980
79.7588586037941
79.6640944865243
80.1198922592058
80.5129586723753
80.3411697031844
80.1905709643553
80.4388711816823
80.5591908451160
80.1253225008367
80.1556520063834
79.7947012370597
79.3982400235597
78.3982175868950
77.6381629590609
77.3244202162729
77.1439447982357
76.4562821480931
76.3565557181337
76.0551338969572
75.4438326486186
75.4001840599876
75.5511218806244
75.6786981646000
75.5228413440366
76.1929036960192
75.8819338455678
76.2855201968230
76.2887722744098
76.6754907695094
77.0372056314760
77.2300030718246
77.5182062778857
77.8293068439495
78.1926906187243
77.6280423147700
78.1503537197271
77.8696557614767
77.9012473049299
78.0186374883656
77.9989694759168
78.1228017859337
78.0751883783699
78.0558214961677
