# Supplementary material for: Aspects of tree shrew consolidated sleep structure resemble human sleep
Source: Commun Biol. 2021 Jun 11;4:722. doi: 10.1038/s42003-021-02234-7 (PMC8196209; doi:10.1038/s42003-021-02234-7)
Supplement: Supplementary file 2 — Supplementary Data 1 [file 42003_2021_2234_MOESM2_ESM.zip › figure1a_treeshrew_lineTheta.txt]

70.3338441695692	70.4388725821256	70.2280113575133	70.1363503029274	70.0672258020540	70.0494040279257	70.1415025960554	70.7144897414346	71.2924621985338	71.4333917719591	71.1942929371624	71.4877287059603	71.8722516481244	72.4078267088493	72.7452359005816	72.4042860822537	72.2220304231981	71.5443611974195	71.1842512347902	71.0963691400086	71.1264697260940	70.7703446139920	70.3877908767196	69.8784290698034	69.7271192718520	70.3302783947156	70.7453583101015	71.1894809794532	71.5180715477399	71.8770043106229	72.4160957525290	72.8520987978104	73.0749152303697	73.4531409692493	73.7662995644112	73.8196052124835	73.7294677376619	73.6107093332323	73.2978901634802	72.9454296419099	72.7853906057155	72.6389592290975	72.6146484530822	72.5598580111327	72.4067065645918	72.1809757113354	72.3410128826432	72.6356521264096	72.4834757621252	72.3237825018522	72.2098412858838	72.1485211943972	72.0004735023878	71.4833375468533	70.8450781478332	70.3199407535200	69.7749362801671	69.3903868263795	69.3212704964992	69.3788685591151	69.1165146812956	68.8583260399597	68.9148759574079	69.2336023082342	69.5383809201673	69.7602563645010	69.6806714613902	69.5303850815376	69.6321157062745	69.7656241700446	69.8005561635024	69.8005081682047	69.6513010589732	69.6193603009254	69.6613650222571	69.8224477609531	70.1205811117568	70.5295738570601	70.7944217248786	70.8144729389945	70.7915053525874	70.8837501457529	71.0315232303500	71.0280603405675	70.9653976521513	70.8623064670565	70.8395023311932	70.5215825684335	70.2018005968622	70.2291959252937	70.4469208791280	70.4396439717851	70.4899385953693	70.5435083926798	70.5945834521922	70.6453403160702	70.7389644228802	70.6637202764781	70.7014450572240	70.5404395726676	70.5389149281768	70.6032013813203	70.5738440817851	71.0435780823429	71.5116578035337	71.8553490366197	72.1258502616060	72.3586694056686	72.3330062059738	72.2968981094113	72.1361223927122	72.0245670911726	71.9295664748510	71.4838103056678	70.9359268884551	70.8402013657191	70.3515671618715	70.1658636634677	70.0671919610752	70.3198938032344	70.3230517819436	70.2848204632402	70.2729102664242	70.3370749786877	70.4299361729186	70.1942548572446	70.4982141087107	70.8687257989561	71.5139617893494	71.8991394581497	72.3334260132437	72.8784367641540	73.3156567501838	73.4714166822226	73.5832187724434	73.9060877514728	73.9747488857612	73.8657745217845	73.4564977913662	73.2122133066187	72.8883388190473	72.4192005059680	72.2196665979353	72.0070121062506	71.9254319593410	71.4138233767974	71.2294276844508	71.0478714727685	70.6382950829229	70.1477999610807	69.8499165927812	69.6415572789402	69.0748280525782	68.7817690884464	68.5149076245139	68.4699221260638	68.1403722661870	67.6316534571697	67.6816356506479	67.6040700197450	67.3213746301697	67.1974059958282	67.1716442904648	67.2196703456838	67.2425339060018	67.3178446497269	67.4349667763376	67.7271144903168	67.8391750170426	68.1460624515280	68.5010913053080	68.5978918601682	68.9838273650590	69.0913038129482	69.3638298920029	69.4445643875978	69.6124735707211	69.7970889951932	69.8094273556380	69.7925872796578	70.0443547816936	70.1559072987493	70.1957635790172	70.3275423147354	70.2882910013188	70.4007234211919	70.3376090437502	70.3872398003126	70.5486207543466	70.4372441912714	70.3502128464728	70.4098478105196	70.6384778548952	71.0247814919593	71.3372578344448	71.3336280327538	71.4084657847030	71.2757644025407	71.1534632147210	71.2268316245098	71.3474750400973	71.3644545706955	71.1304435354345	70.7149429582856	70.2942385320011	70.2703193231445	70.3387204064816	70.5221787362640	70.6804264921476	70.6834504772948	70.5310193004713	70.5321199263679	70.5116887806704	70.7115003093153	70.7168782499218	70.8261673637100	71.0636835974585	70.9740441557023	70.8842789813192	70.8174628956492	70.9666427591757	71.1131556932016	71.1592357577130	70.8042267410285	70.9738234991001	70.9490668094547	70.6185323785812	70.5731842446371	70.6003099914080	70.9234285383961	70.8857432539666	70.9009230659002	70.8034105861853	70.8972292929193	70.6993898806197	70.4577816385428	70.6438876282026	71.1278184734956	71.5020811052938	71.7370792792374	72.0807426442885	72.3391788688866	72.4618429266515	72.4098938801095	72.1114304704130	72.0457994479391	71.8637339620473	71.5058464316779	71.2224820818262	70.8975586656834	70.5346995717461	70.3379704851407	70.2451810863882	69.9938873681176	70.3374828275956	70.2793604538442	69.9801791808255	69.7344687844540	69.4109835106192	69.2846058345389	69.1788017999726	69.0222504631977	69.4334805623314	69.9393018968617	69.9841095057180	70.3393032179907	70.5622299693632	70.5803577149010	70.8422900376700	70.7017417294034	70.7203870512564	70.7111881143922	70.4267644818340	70.6969187255003	71.1303270297044	71.5746049837916	71.9369952970415	72.2245219385167	72.5042128293002	72.9623925808398	73.2011198598633	73.5902736289817	73.5602008718298	73.1715397791428	72.9333577437780	72.4175736566893	72.1188556357922	72.0467396466003	71.8404376636499	71.3930576809674	71.0687686407973	70.4431469318321	70.3592608632353	70.4956770561794	70.6061862908979	70.6634917943895	70.8152657554672	70.6923709195864	70.7319528333657	70.9315610214907	71.2640100862415	71.7006880315393	72.0734654912507	71.9411697849919	71.7154049114888	71.7595632200305	71.7905142392721	71.8012807220514	71.6269389622947	71.6167407897947	71.5113179031211	71.3790903979761	70.9735348503855	71.2051193939699	71.4574997325877	71.3885082974164	70.8876562641719	70.7416170387687	70.4449728373321	70.2618179307253	69.8970129537041	69.6211630444215	69.5329413107685	69.2974641637768	68.8325177249146	68.6236921663480	68.9833287319580	69.0262415602152	69.0016672374836	68.9401259786979	69.1718638430564	69.2519733311300	69.5557890816778	69.3346877130219	69.3973910079395	69.5279654839506	69.5372779323589	69.6830710454311	70.1956743790305	70.4405754080704	70.4263225202629	70.6053541294356	70.2200770072407	70.2446710906277	70.3383648170563	70.3259066988292	70.2210269763584	70.1010272813310	69.8190311938713	69.8571357485447	69.7874404661608	69.7978193082162	69.9264908929650	70.2493691839719	70.2124001728770	70.2586644027264	70.2804742100655	70.3156446667172	70.1784019093882	69.9416162301699	69.8546786742078	69.6030515565697	69.6791989678801	69.3765740263007	69.3910865137552	69.5215441043047	69.4941438227848	69.6220168379423	69.6443742972464	69.6175083379401	69.8230797123934	70.0040948016835	70.0137018137613	70.1415167356668	70.1745052729140	70.0345451632760	69.9868164895132	69.7934709769806	70.1640109383688	70.4710538714640	70.9322663715580	71.0262288035546	70.9126293946711	70.8857178532814	71.0583569944608	70.8849560397090	70.9027465331791	71.0525843976927	70.8305098953637	70.5677015128290	70.0200983888641	69.9060318912835	70.0205750378360	69.9517414164666	69.9324048839894	70.1517105689962	70.1559159334685	70.1384421901283	70.1752580565576	70.1812059786336	70.2388991407302	70.2873845650700	70.6719585659470	70.9039520695538	70.7639539364918	70.6436490251023	70.6174417257788	70.5852273485542	70.7718573204616	71.1462105360561	71.1500904209039	71.0424810975675	70.7122603125454	70.6891449281239	71.0641274722525	71.4120294346687	71.5972084836152	71.9141201767575	72.3095936098928	72.5012466983720	72.8774582280039	73.3393866132974	73.3893953924159	73.5554456434991	73.4489181000965	73.3218969345986	73.2376816999025	73.1220785800842	72.4694582246812	72.0139741099300	71.7864458107804	71.6194959221374	71.7487017574011	71.2764740451593	70.7805271650513	70.7355187205333	70.8252960930779	70.6353810582444	70.6639661571449	70.5053608317198	70.2890598517229	69.8689936386265	69.4046600808509	69.5967287404439	69.7862832793905	69.8439401554167	69.7974266776684	69.9975863241876	70.1456523122864	70.3564747776103	70.4516855906552	70.6557791235877	70.7622670761863	70.5376554298988	70.5483790152509	70.2599655904113	69.9295041653459	69.8524814741691	69.7380760830893	69.5649547864849	70.0152660885979	70.1661831925083	70.1719739610163	70.4537032531268	70.0701667181759	70.1044333163055	70.4699507890102	70.1958915259910	70.1039877046507	69.9414767629269	69.2090588940054	68.9678328142713	68.9240989790476	68.5950236963922	68.6064365162015	68.4007281355121	68.1381318253562	68.0975919551968	68.0053444656559	68.0705594411692	68.2728334363707	68.1613992379186	68.2920437413049	68.4822030949359	68.6011432960977	68.8410687286878	68.9657185984184	69.2247715531603	69.3911363228340	69.4541694395969	69.4920016926307	69.6967278032975	69.6944858716178	69.8479064194703	70.0348095126052	69.9211712215245	70.0081360901588	69.8553203042274	69.9774514561477	70.1780490727157	70.2377968110992	70.4965366885817	70.4704319766238	70.5934655924006	70.6342204372518	70.7656292803147	70.6317217844778	70.7519586087086	70.7477548003881	70.6081188004953	70.5923004530619	70.3676150335216	70.2847714347683	69.8868068923290	69.8697874527058	69.8043516038369	69.7702628082566	69.5626555068098	69.3865385784818	69.4809204771256	69.3073823642551	69.3943805882182	69.4586766098911	69.7298000482522	70.2281628418638	70.2537017744703	70.3030310371911	70.4557425994574	70.4887503136401	70.3499424008520	70.4141406187150	70.2531090669775	70.2415434650545	70.1664691799174	69.6594939303856	69.8170807768718	69.9480525282664	69.9356416096249	69.8834029900029	69.9016283709549	69.9804103175332	70.1831639103111	70.6577665196454	70.8460992985958	71.1986084242814	71.3981050806450	71.8410565198927	72.3042579166355	72.7001734639224	73.0410500846119	73.1230460866990	73.3643451868156	73.3456958159559	73.0623457416461	72.8393919995079	72.7330876967330	72.1452559381584	71.5823528233657	71.4809516159151	71.5386843907988	71.7040783800277	71.4526893586059	71.2534245360314	71.6316533511788	71.4983785614579	71.3173756706694	71.6632844949304	71.9705373897947	71.7838411118713	71.4201789410382	71.1485871293993	70.9865326945574	70.8128953241556	70.5289748655480	70.5870189816491	70.6944109483453	70.6237553649171	70.5389484100039	70.4821059563894	70.5396467925570	70.5973230804931	70.6093318896606	70.4043971925918	70.4488750102562	70.6620204149513	70.6169046748406	70.5771729703652	70.4715866461879	70.4576043550669	70.4389311887435	70.6829706421367	70.9694767973156	71.3699471855634	71.3986988893066	71.3583395535064	71.3062923288408	71.0507373096425	70.9691101453999	71.0124748998564	71.0720703656023	70.8512545292167	70.5775094251964	70.4030851194383	70.3270240817534	70.2706208395078	70.2346210785100	70.3009305581869	70.2764140533635	70.1337043289140	70.0581383507004	69.7100110365210	69.4556244133957	69.1086108293998	68.9961869199902	68.6984404639942	68.5586712521838	68.4242027433898	68.4499407716059	68.6910965674490	68.6418575838121	68.8071049007893	68.9526382079785	69.1459851287921	69.1672453461117	69.2759249084859	69.4484402453370	69.8048113180065	69.9616789287782	69.8843395798953	69.8717793067378	70.1474548377341	70.6176318523526	70.7808288619810	70.8437200763119	70.9825072817640	71.0779899598771	70.9305628414013	70.8370205940081	70.8670592581796	70.8750083513375	70.7392284294368	70.6743456667477	70.6752045702433	70.7194117040833	70.6624170645362	70.7247130341483	70.7339520913857	70.8200829218907	71.0070812215235	71.2862143344134	71.2850357227196	71.0673054261029	71.3751376871234	71.8979108027143	71.9439082167262	72.0553528188698	72.4325018071567	72.5677139590460	72.4468119539984	72.4297677379459	72.4456147834556	72.5262063693690	72.2488174923210	71.8812404023773	71.7699866450090	71.5186686861705	71.2074990495537	71.0994159878679	71.3802258700252	71.5591954941615	71.7906168662127	71.7468103328331	71.6960548865965	71.6464301490337	71.6197128347845	71.6802829636525	71.7504918324654	71.5859806690399	71.1611700084776	71.0810513160004	71.1517864731364	71.5474884460798	71.5052629177266	71.2354373404056	71.4073591839794	71.4528522168211	71.4813189570604	71.6530725945771	71.7105932988451	71.7488577870342	71.6414965526606	70.9591524062282	70.9742343274038	71.1595746077147	71.0931245644911	70.9451944289121	70.7310111873993	70.6590643782342	70.9011056248163	70.7217324311212	70.9365952564505	71.5096398128943	72.1198543524978	72.1805347697896	72.4457437432722	72.9166399881451	73.3865139943361	73.7753483500194	73.5921380306569	73.7258210275910	73.1720020787657	72.6124863602558	72.1964167333571	72.3666652791437	72.3405670015687	72.1079550551659	71.6784188819552	71.4378267219060	71.5352143987978	71.4698627345912	71.5840517396176	71.7156829047579	71.8906372475202	71.3115388871852	70.6275456023884	70.2434585194204	70.2217229188939	69.7578332528283	69.4398764287304	69.1054716227714	69.0345307149685	68.9880956071598	68.4135746251949	68.5564227216174	68.7541302300004	68.8745330088314	68.9058658218311	69.2158364721034	69.5467500634013	69.5902279943656	69.7252680922276
