# Supplementary material for: Aspects of tree shrew consolidated sleep structure resemble human sleep
Source: Commun Biol. 2021 Jun 11;4:722. doi: 10.1038/s42003-021-02234-7 (PMC8196209; doi:10.1038/s42003-021-02234-7)
Supplement: Supplementary file 2 — Supplementary Data 1 [file 42003_2021_2234_MOESM2_ESM.zip › figure1b_treeshrew_deltaVStheta.txt]

70.6174417257788	80.4790449557183
70.5852273485542	80.4888990279557
70.7718573204616	80.6596404552499
71.1462105360561	80.6298341732324
71.1500904209039	80.6400872406207
71.0424810975675	80.4796047398895
70.7122603125454	79.7840088737548
70.6891449281239	79.5902908533912
71.0641274722525	80.1483572356724
71.4120294346687	80.7586771722757
71.5972084836152	80.6262135005580
71.9141201767575	80.7975229273639
72.3095936098928	80.4886885125498
72.5012466983720	80.6589726183495
72.8774582280039	80.7271820920833
73.3393866132974	80.3752053955955
73.3893953924159	79.9337951005459
73.5554456434991	79.4979833876470
73.4489181000965	78.5397347562006
73.3218969345986	77.4314584365251
73.2376816999025	77.1096864294909
73.1220785800842	76.5591065341825
72.4694582246812	75.9156119114988
72.0139741099300	75.1642950895820
71.7864458107804	74.8064266799114
71.6194959221374	74.8924122874014
71.7487017574011	75.7186403918592
71.2764740451593	75.4515456967131
70.7805271650513	75.1796663283818
70.7355187205333	75.2892908701687
70.8252960930779	75.2719491033365
70.6353810582444	75.1171499006088
70.6639661571449	75.0211878967228
70.5053608317198	75.0363380828763
70.2890598517229	74.8006756733953
