# Supplementary material for: Aspects of tree shrew consolidated sleep structure resemble human sleep
Source: Commun Biol. 2021 Jun 11;4:722. doi: 10.1038/s42003-021-02234-7 (PMC8196209; doi:10.1038/s42003-021-02234-7)
Supplement: Supplementary file 2 — Supplementary Data 1 [file 42003_2021_2234_MOESM2_ESM.zip › figure1b_treeshrew_exampletraceIS_deltaFiltered.txt]

5.60379192340068
6.09965224629799
6.58848598388958
7.06972122753333
7.54279628516735
8.00716230189760
8.46228608715456
8.90765199907008
9.34276237178128
9.76713692404088
10.1803122957811
10.5818427859367
10.9713027779545
11.3482908490411
11.7124348496173
12.0633963607022
12.4008731329435
12.7245993570094
13.0343445690453
13.3299120705033
13.6111369874320
13.8778840949489
14.1300464098743
14.3675447248547
14.5903269401760
14.7983668048843
14.9916627516379
15.1702370223480
15.3341344529246
15.4834207001305
15.6181807662963
15.7385185309075
15.8445566321248
15.9364357726781
16.0143137435051
16.0783649461645
16.1287803902893
16.1657676055580
16.1895501513738
16.2003664812534
16.1984681149860
16.1841180228498
16.1575902231884
16.1191703988157
16.0691570191309
16.0078627217786
15.9356149033882
15.8527543729724
15.7596325084472
15.6566083582068
15.5440467156989
15.4223170970102
15.2917928677471
15.1528502767122
15.0058675681278
14.8512239299313
14.6892979385447
14.5204656486274
14.3450989641443
14.1635648291235
13.9762249711434
13.7834356859754
13.5855477606764
13.3829065591037
13.1758517089500
12.9647161224490
12.7498249123318
12.5314949596823
12.3100353532551
12.0857483579677
11.8589302282808
11.6298714017078
11.3988565831759
11.1661656939667
10.9320757804733
10.6968627583275
10.4608018921263
10.2241672043288
9.98723064221472
9.75026127203797
9.51352455024399
9.27728223298235
9.04179350830061
8.80731710494218
8.57411349653144
8.34244631974877
8.11258224837052
7.88478903075966
7.65933244923547
7.43647359508304
7.21646736521926
6.99956208557012
6.78599967694005
6.57601580249341
6.36983943601246
6.16769165656388
5.96978410997455
5.77631767558990
5.58748153541019
5.40345250095050
5.22439433091267
5.05045687022424
4.88177498750244
4.71846745890727
4.56063606826007
4.40836524163434
4.26172224135108
4.12075738305816
3.98550408056065
3.85597910799987
3.73218273787191
3.61409792649017
3.50168864590900
3.39489829112250
3.29364894509584
3.19784169801641
3.10735775239857
3.02205987371807
2.94179401356170
2.86639105376716
2.79566830317956
2.72943033042936
2.66746903406232
2.60956358353952
2.55548123025146
2.50497898740809
2.45780544531697
2.41370269468606
2.37240867139936
2.33365940727300
2.29719030612248
2.26273619961345
2.23003081654706
2.19880693363520
2.16879810916896
2.13974168011489
2.11138197005495
2.08347287419596
2.05577952470470
2.02807910671183
2.00016096998978
1.97182606083649
1.94288587046519
1.91316151117291
1.88248343386998
1.85069164167084
1.81763586357193
1.78317549330528
1.74717946424584
1.70952613392564
1.67010320295918
1.62880771746003
1.58554600899620
1.54023323137491
1.49279232479791
1.44315296972116
1.39125160426461
1.33703274883987
1.28045056387548
1.22146951734974
1.16006394173610
1.09621684663125
1.02991854958979
0.961165761091779
0.889961490765666
0.816315141769051
0.740241550928240
0.661759049524842
0.580887912407533
0.497649831644066
0.412068074688463
0.324168131883946
0.233978803337358
0.141533260289425
0.0468695430765619
-0.0499694078665315
-0.148935554774052
-0.249975107222873
-0.353027824090515
-0.458026688264962
-0.564897857372531
-0.673560768920417
-0.783928692044833
-0.895909700573949
-1.00940728624690
-1.12432022133884
-1.24054215823816
-1.35796147838563
-1.47646146408749
-1.59592040332081
-1.71621133521420
-1.83720185094080
-1.95875441337890
-2.08072702462919
-2.20297372882311
-2.32534460847847
-2.44768537205794
-2.56983694781372
-2.69163547463997
-2.81291278762132
-2.93349734889259
-3.05321571973246
-3.17189437650536
-3.28936099041070
-3.40544443815906
-3.51997386046683
-3.63277769599857
-3.74368303385531
-3.85251492074015
-3.95909567309741
-4.06324478037900
-4.16477944861414
-4.26351534510256
-4.35926754310847
-4.45185168941421
-4.54108483259478
-4.62678566716373
-4.70877448570911
-4.78687313169028
-4.86090544042269
-4.93069831384732
-4.99608281839945
-5.05689479267251
-5.11297491528760
-5.16416862282803
-5.21032665769469
-5.25130656174656
-5.28697455292469
-5.31720724567939
-5.34189306602179
-5.36093321258336
-5.37424213769580
-5.38174735289145
-5.38338799912262
-5.37911235504081
-5.36887543296705
-5.35263754407353
-5.33036383558373
-5.30202424072919
-5.26759335448448
-5.22705038152929
-5.18037935145841
-5.12756938167248
-5.06861513364691
-5.00351775404770
-4.93228590922955
-4.85493627789163
-4.77149337918796
-4.68198907762761
-4.58646191184231
-4.48495607797600
-4.37752011831230
-4.26420575602611
-4.14506734102007
-4.02016210271423
-3.88955123362377
-3.75330141190629
-3.61148585871853
-3.46418451424456
-3.31148398964397
-3.15347795258392
-2.99026745838977
-2.82196049536789
-2.64867108605847
-2.47051865236842
-2.28762754823200
-2.10012617597352
-1.90814588276578
-1.71182056471144
-1.51128693043395
-1.30668449794607
-1.09815527593246
-0.885843641398058
-0.669896389396304
-0.450462735363306
-0.227694172458344
-0.00174435451449463
0.227230362057295
0.459069548109221
0.693607236838074
0.930670854213868
1.17008032775696
1.41164696147818
1.65517210368498
1.90044619498316
2.14724858824037
2.39534814111432
2.64450443415865
2.89446929584995
3.14498833967021
3.39580236451367
3.64664864045804
3.89726210216575
4.14737625314482
4.39672360900839
4.64503550874812
4.89204114859335
5.13746637651087
5.38103312686109
5.62245947229582
5.86145951374058
6.09774257319287
6.33101176433149
6.56096267477009
6.78728296666038
7.00965311604656
7.22774809515343
7.44123923979747
7.64979539762563
7.85308355034016
8.05076951814687
8.24251867250580
8.42799675375356
8.60687162069231
8.77881658697398
8.94351485130175
9.10066372259625
9.24997785315356
9.39119142540186
9.52405931289155
9.64835733549605
9.76388180355612
9.87044852265729
9.96789189451011
10.0560647735476
10.1348390066705
10.2041065091762
10.2637806557870
10.3137967664142
10.3541105410462
10.3846951044487
10.4055384444095
10.4166424419085
10.4180233245408
10.4097124705792
10.3917566852348
10.3642174857269
10.3271694451380
10.2806983287924
10.2248994893450
10.1598763529648
10.0857390236731
10.0026031057319
9.91058830769533
9.80981641650108
9.70040849910082
9.58248119059147
9.45614263591034
9.32148938354609
9.17860499206826
9.02755991354336
8.86841177707742
8.70120546292443
8.52597233366471
8.34272872130207
8.15147479357624
7.95219409394593
7.74485322030077
7.52940164309211
7.30577180948576
7.07387941169886
6.83362396533628
6.58489025706258
6.32755092704043
6.06146954822130
5.78650344186937
5.50250624865640
5.20933027514180
4.90682824617028
4.59485470378553
4.27326770800736
3.94193069045411
3.60071375127947
3.24949434859253
2.88815815882474
2.51660078874558
2.13473023876720
1.74246979652466
1.33976147731913
0.926569712876321
0.502884161221941
0.0687213402585668
-0.375873870525172
-0.830826595011367
-1.29603119375654
-1.77135144014425
-2.25662076221250
-2.75164264720206
-3.25619145175687
-3.77001252032951
-4.29282078363392
-4.82429881436217
-5.36409563510600
-5.91182596446210
-6.46706885580263
-7.02936629198761
-7.59822339552131
-8.17311032742329
-8.75346455657330
-9.33869300879697
-9.92817423853349
-10.5212604249305
-11.1172794086674
-11.7155373998502
-12.3153219387220
-12.9159035213339
-13.5165350112482
-14.1164499842332
-14.7148618856839
-15.3109645636957
-15.9039333741307
-16.4929259798957
-17.0770826492680
-17.6555265654532
-18.2273649518559
-18.7916913045243
-19.3475885096565
-19.8941326224035
-20.4303966922539
-20.9554538497093
-21.4683796985190
-21.9682546679989
-22.4541666146696
-22.9252134991857
-23.3805061348766
-23.8191710527843
-24.2403532112028
-24.6432183510655
-25.0269549453173
-25.3907756911492
-25.7339187870921
-26.0556496270607
-26.3552635182499
-26.6320893701600
-26.8854936181304
-27.1148836442710
-27.3197104223624
-27.4994703582814
-27.6537061528186
-27.7820068565425
-27.8840079454735
-27.9593919782892
-28.0078896638860
-28.0292808749855
-28.0233952896421
-27.9901127572197
-27.9293637294185
-27.8411299993068
-27.7254457470761
-27.5823984764991
-27.4121292313400
-27.2148319450376
-26.9907521926159
-26.7401854199702
-26.4634746535142
-26.1610080837987
-25.8332168194517
-25.4805724984577
-25.1035845414356
-24.7027973193317
-24.2787873862705
-23.8321608306956
-23.3635511386675
-22.8736178403842
-22.3630457466755
-21.8325442644209
-21.2828460360818
-20.7147050266481
-20.1288953514721
-19.5262112601597
-18.9074671549527
-18.2734967411619
-17.6251516997640
-16.9633004436601
-16.2888265689652
-15.6026266619721
-14.9056080492092
-14.1986872242494
-13.4827888798335
-12.7588446932762
-12.0277913789410
-11.2905683998162
-10.5481157795784
-9.80137206661935
-9.05127230636625
-8.29874595128554
-7.54471463808580
-6.79008959139633
-6.03576885235309
-5.28263492059220
-4.53155281281336
-3.78336822366618
-3.03890603476869
-2.29896966061373
-1.56434093913134
-0.835779567313811
-0.114021740857852
0.600221367380911
1.30626472805428
2.00345012526618
2.69114666776865
3.36875143363948
4.03569032115843
4.69141912944832
5.33542455096220
5.96722431958375
6.58636614937747
7.19242607556361
7.78500720009681
8.36373913705161
8.92827784271457
9.47830578244439
10.0135326292564
10.5336964931807
11.0385653871059
11.5279382446106
12.0016448060885
12.4595444222887
12.9015243379059
13.3274980187928
13.7374039644545
14.1312052029536
14.5088894935184
14.8704697736253
15.2159837778866
15.5454923665451
15.8590772485808
16.1568389316948
16.4388951463938
16.7053795033307
16.9564401669428
17.1922386937397
17.4129493537638
17.6187587656630
17.8098652367733
17.9864777603703
18.1488149151727
18.2971035713507
18.4315776973637
18.5524777809694
18.6600505484227
18.7545483486660
18.8362282275891
18.9053513513151
18.9621834611568
19.0069960422806
19.0400671560340
19.0616815928908
19.0721304913954
19.0717104477046
19.0607226040766
19.0394723751880
19.0082693982271
18.9674268538449
18.9172606946090
18.8580899267124
18.7902376759601
18.7140318176319
18.6298046326473
18.5378918068081
18.4386311398489
18.3323612097847
18.2194206034900
18.1001483964435
17.9748855879103
17.8439764409451
17.7077691152116
17.5666158101020
17.4208730993525
17.2709027726221
17.1170725729527
16.9597558295010
16.7993295472347
16.6361714194270
16.4706566936078
16.3031556757644
16.1340323640893
15.9636445065818
15.7923446190445
15.6204804508358
15.4483937521584
15.2764177587629
15.1048744943935
14.9340723340137
14.7643035396507
14.5958417487047
14.4289401984806
14.2638313962618
14.1007280159618
13.9398239963034
13.7812948638423
13.6252973530193
13.4719690787978
13.3214287007235
13.1737767240613
13.0290968876233
12.8874575996743
12.7489128101660
12.6135022445054
12.4812511932276
12.3521701015245
12.2262543978401
12.1034846593120
11.9838265779313
11.8672306544869
11.7536323516907
11.6429530716792
11.5351016882501
11.4299760952386
11.3274642567797
11.2274449281753
11.1297885090118
11.0343577835724
10.9410079871705
10.8495863933985
10.7599322514962
10.6718774396062
10.5852475650407
10.4998631200684
10.4155399362678
10.3320880844045
10.2493096119691
10.1669966088070
10.0849305060866
10.0028823667310
9.92061311978697
9.83787256953760
9.75439723037722
9.66990801500601
9.58410829229790
9.49668263566235
9.40729711730561
9.31560161118139
9.22123339449177
9.12382109159236
9.02298883168114
8.91836083226490
8.80956625423742
8.69624407646044
8.57804776205110
8.45464951331577
8.32574432710243
8.19105398961803
8.05033000503668
7.90335442984257
7.74993941557592
7.58992658169311
7.42318624444066
7.24961703937212
7.06914659612992
6.88173238755734
6.68736167996738
6.48605056041811
6.27784223776018
6.06280454761942
5.84102666601375
5.61261559798315
5.37769334900663
5.13639478443408
4.88886559625549
4.63526096546205
4.37574562870554
4.11049444769864
3.83969265190387
3.56353594867343
3.28223050037838
2.99599279265884
2.70504949118946
2.40963677542497
2.10999895541220
1.80638703160811
1.49905768723686
1.18827305574519
0.874301774939553
0.557420887003527
0.237917143327444
-0.0839132873699478
-0.407766610054677
-0.733333691902919
-1.06030160221129
-1.38835393842891
-1.71717054707989
-2.04642744435669
-2.37579735107351
-2.70495081707809
-3.03355749503256
-3.36128758598545
-3.68781396598036
-4.01281447864502
-4.33597326945015
-4.65698106214647
-4.97553503496157
-5.29133888181381
-5.60410332679325
-5.91354677471204
-6.21939560975602
-6.52138441000301
-6.81925673543839
-7.11276653706364
-7.40167979506869
-7.68577594487365
-7.96484855279799
-8.23870482630282
-8.50716422794457
-8.77005729200678
-9.02722557187095
-9.27852259665914
-9.52381500738585
-9.76298304249819
-9.99592000668561
-10.2225308946088
-10.4427304645652
-10.6564409607034
-10.8635900727674
-11.0641099411096
-11.2579373307115
-11.4450145842312
-11.6252907190325
-11.7987217405906
-11.9652698550706
-12.1249021915408
-12.2775898156998
-12.4233075728659
-12.5620348579693
-12.6937569700896
-12.8184665131124
-12.9361642796235
-13.0468592022731
-13.1505673239608
-13.2473104220426
-13.3371151903428
-13.4200130048201
-13.4960397130461
-13.5652354721844
-13.6276448549170
-13.6833170038199
-13.7323057363798
-13.7746697465040
-13.8104728533294
-13.8397843941839
-13.8626800774901
-13.8792431964464
-13.8895658356967
-13.8937495326990
-13.8919046860229
-13.8841488820328
-13.8706052877431
-13.8514018190665
-13.8266707204708
-13.7965479720570
-13.7611724031844
-13.7206844653907
-13.6752248859293
-13.6249341298361
-13.5699529392563
-13.5104226822059
-13.4464845599504
-13.3782783319365
-13.3059416078450
-13.2296099514688
-13.1494173332220
-13.0654963699991
-12.9779783273740
-12.8869933710880
-12.7926712133014
-12.6951416650477
-12.5945346308647
-12.4909794236391
-12.3846036930650
-12.2755328220715
-12.1638903767600
-12.0497989511722
-11.9333802603158
-11.8147544080297
-11.6940391834164
-11.5713496549398
-11.4467977948664
-11.3204923051059
-11.1925386446313
-11.0630388442064
-10.9320912791338
-10.7997904490379
-10.6662259368196
-10.5314804999251
-10.3956284665870
-10.2587352437754
-10.1208578159184
-9.98204542958455
-9.84233978076893
-9.70177519153397
-9.56037962815301
-9.41817616909289
-9.27518377525207
-9.13141711742505
-8.98688599719442
-8.84159465465577
-8.69554132967563
-8.54871875955828
-8.40111575836951
-8.25271916861652
-8.10351515863780
-7.95348925437565
-7.80262564140204
-7.65090688338717
-7.49831434990447
-7.34482869518531
-7.19042963191270
-7.03509495184518
-6.87879972078696
-6.72151635587710
-6.56321531720677
-6.40386575489586
-6.24343559899249
-6.08189155491314
-5.91919997882805
-5.75532838786095
-5.59024687162183
-5.42392942685609
-5.25635511534790
-5.08750853146814
-4.91737938370342
-4.74596143460506
-4.57325114223428
-4.39924617623686
-4.22394386012688
-4.04733971328388
-3.86942650955403
-3.69019426837014
-3.50963120282463
-3.32772501402911
-3.14446357943765
-2.95983493646955
-2.77382758454381
-2.58643149474134
-2.39763887531278
-2.20744420450077
-2.01584433447292
-1.82283942130886
-1.62843453319148
-1.43264122744176
-1.23547872809119
-1.03697487229469
-0.837166677666118
-0.636100285892640
-0.433830477584084
-0.230419734893831
-0.0259367805755937
0.179544721800880
0.385946695140245
0.593186646264438
0.801177255378695
1.00982531485091
1.21903045784297
1.42868428824279
1.63866947522909
1.84885822973737
2.05911070172270
2.26927427571609
2.47918403412533
2.68866397353271
2.89752858219437
3.10558458113947
3.31263231432826
3.51846600607502
3.72287278810720
3.92563147270083
4.12651185396645
4.32527405178977
4.52166758336769
4.71543101696970
4.90629262303697
5.09397146156560
5.27817831955462
5.45861620489019
5.63498066411297
5.80696072772750
5.97424096889092
6.13650423364017
6.29343423419264
6.44471768426694
6.59004611902997
6.72911746979804
6.86163731793461
6.98731980170029
7.10588793124132
7.21707309236893
7.32061415459938
7.41625691630838
7.50375430255828
7.58286714514310
7.65336527585421
7.71502898001119
7.76765051560364
7.81103515967600
7.84500195083083
7.86938468700097
7.88403317691673
7.88881420732795
7.88361185905781
7.86832704974652
7.84287632872748
7.80719048673241
7.76121337294822
7.70490036159583
7.63821610570522
7.56113243496625
7.47362776575477
7.37568863347967
7.26731307650095
7.14851552427676
7.01933242545542
6.87982736305298
6.73009576880928
6.57027044561469
6.40052764387300
6.22109265711761
6.03224487733355
5.83432186166139
5.62772111143369
5.41289897509805
5.19036704186752
4.96068710395929
4.72446613326359
4.48235193873677
4.23502941436682
3.98321743251580
3.72766604643954
3.46915286134752
3.20847821432592
2.94646046196039
2.68393267425255
2.42174032571055
2.16073859828230
1.90178883709594
1.64575460278367
1.39349776491862
1.14587517844132
0.903735947986003
0.667918407043423
0.439246572741533
0.218526666186961
0.00654382541768922
-0.195941178966052
-0.388195147465855
-0.569515253157406
-0.739231168917139
-0.896706955943260
-1.04134322258358
-1.17257903890439
-1.28989328769819
-1.39280632714675
-1.48088252305572
-1.55373296463456
-1.61101750687555
-1.65244581964911
-1.67777758822700
-1.68682259605053
-1.67944129891628
-1.65554552444378
-1.61509871115402
-1.55811575992732
-1.48466276611942
-1.39485648668249
-1.28886325091302
-1.16689734106752
-1.02921935716036
-0.876135055853298
-0.707994421652170
-0.525190435824336
-0.328157155097571
-0.117367200588169
0.106670267245624
0.343410475601743
0.592273646771713
0.852645919022764
1.12388072624377
1.40530102443297
1.69620238619171
1.99585595978109
2.30351009473958
2.61839094878378
2.93970402462702
3.26663795033083
3.59836947427535
3.93406759619071
4.27289614571905
4.61401551130201
4.95658412637635
5.29975983317699
5.64270114725103
5.98456871390641
6.32452712566615
6.66174678196312
6.99540571579785
7.32469172621010
7.64880471639006
7.96695874713103
8.27838368120603
8.58232673343672
8.87805421701857
9.16485348397806
9.44203495980901
9.70893429391072
9.96491472026574
10.2093694300678
10.4417234900119
10.6614352061333
10.8679968827945
11.0609346352261
11.2398077682732
11.4042089898489
11.5537658247346
11.6881425446755
11.8070412963895
11.9102009887839
11.9973940393785
12.0684228133051
12.1231175644288
12.1613364430149
12.1829668394646
12.1879269657076
12.1761671599199
12.1476707904346
12.1024541239145
12.0405644760533
11.9620776956537
11.8670971058670
11.7557548057108
11.6282147690156
11.4846762245681
11.3253755570581
11.1505861159860
10.9606165901751
10.7558089491991
10.5365367345833
10.3032036791272
10.0562418769472
9.79610940964974
9.52328845547077
9.23828434704309
8.94162465324653
8.63385726308434
8.31554754747015
7.98727574825160
7.64963567026808
7.30323416651733
6.94869024733250
6.58663425275376
6.21770811171805
5.84256612638342
5.46187508559912
5.07631348708105
4.68657018538496
4.29334256462268
3.89733404346242
3.49925045327498
3.09979527084712
2.69966490712094
2.29954537510386
1.90011009861858
1.50201798812683
1.10591217596083
0.712420021288379
0.322153555671385
-0.0642903145865167
-0.446329363465706
-0.823395773450799
-1.19493706134919
-1.56041800594898
-1.91932325804684
-2.27116004412422
-2.61545905944040
-2.95177298936330
-3.27967475717206
-3.59875730475969
-3.90863480984995
-4.20894433936449
-4.49934710821833
-4.77952931732714
-5.04920293508791
-5.30810627515615
-5.55600388268469
-5.79268565653374
-6.01796594016256
-6.23168343571945
-6.43370174688059
-6.62390950224939
-6.80221932853044
-6.96856618706029
-7.12290646531329
-7.26521845845598
-7.39550363112915
-7.51378773147848
-7.62012107327262
-7.71457769320535
-7.79725370150689
-7.86826565698681
-7.92774952961976
-7.97586010627573
-8.01277074304233
-8.03867368354769
-8.05378062572879
-8.05832268312826
-8.05254920456609
-8.03672547838750
-8.01113005593833
-7.97605325776900
-7.93179793665928
-7.87868166738501
-7.81703858048728
-7.74722015403993
-7.66959557030266
-7.58455205008535
-7.49249484694177
-7.39384648649731
-7.28904510554850
-7.17854211261206
-7.06279988000988
-6.94229012878128
-6.81749264337272
-6.68889361141213
-6.55698378579694
-6.42225681279626
-6.28520750932633
-6.14632987265057
-6.00611506905234
-5.86505030571996
-5.72361929355598
-5.58230356852823
-5.44158330426671
-5.30193727258906
-5.16384221918928
-5.02777089982388
-4.89418773258233
-4.76354295058701
-4.63626721404914
-4.51276722703066
-4.39342170887823
-4.27857758116870
-4.16854713186784
-4.06360701403513
-3.96399881254869
-3.86992954539822
-3.78157107521157
-3.69905943046801
-3.62249518222584
-3.55194414473127
-3.48743708314385
-3.42896847756724
-3.37649517385831
-3.32993545967359
-3.28916876246584
-3.25403577531055
-3.22433879133972
-3.19984236823284
-3.18027449236935
-3.16532821650358
-3.15466347605629
-3.14790917855517
-3.14466631794470
-3.14451208415879
-3.14700386478460
-3.15168249868125
-3.15807519023574
-3.16569885897025
-3.17406389461851
-3.18267728838425
-3.19104484300960
-3.19867328647304
-3.20507252974311
-3.20975774851974
-3.21225155380029
-3.21208675950463
-3.20880996196048
-3.20198577913381
-3.19120069499176
-3.17606491924073
-3.15621184556213
-3.13129632792521
-3.10099343519103
-3.06499880741661
-3.02303080861829
-2.97483354687458
-2.92017931946219
-2.85886994298967
-2.79073762407252
-2.71564590512791
-2.63349036716608
-2.54419847957448
-2.44772840253089
-2.34406740212210
-2.23323100171934
-2.11526330971070
-1.99023781661751
-1.85825749089434
-1.71945363728544
-1.57398403127533
-1.42203123421497
-1.26380148181369
-1.09952387991017
-0.929449640814593
-0.753851336974156
-0.573021783283870
-0.387272062604206
-0.196929452865076
-0.00233655015538260
0.196148630254345
0.398152671753236
0.603287307684976
0.811150529981824
1.02132808313221
1.23339468362070
1.44691464652331
1.66144272252306
1.87652619180356
2.09170787054018
2.30652824690522
2.52052584202669
2.73323706251723
2.94419688522873
3.15293991086731
3.35900081090178
3.56191436250519
3.76121592469986
3.95644276960845
4.14713612087217
4.33284331152244
4.51311932721581
4.68752770826262
4.85564161323520
5.01704572483543
5.17133918994268
5.31813944278199
5.45708597901883
5.58784288071963
5.71010016103362
5.82357487651516
5.92801234646885
6.02318706337365
6.10890261105049
6.18499039621883
6.25130799994288
6.30773790742886
6.35418654572418
6.39058353388870
6.41688143948630
6.43305599324507
6.43910605518020
6.43505321048589
6.42094187282138
6.39684013832619
6.36284085280446
6.31906281686747
6.26565212659477
6.20278318418557
6.13065891365366
6.04950971808008
5.95959086342100
5.86117873188535
5.75456712072125
5.64006473777359
5.51799384936701
5.38868871856241
5.25249286193003
5.10975554357514
4.96082846244743
4.80606332066005
4.64581059351191
4.48041940555565
4.31023792781433
4.13561366155175
3.95689338829573
3.77442276130829
3.58854578231039
3.39960460234946
3.20793945179505
3.01388806577485
2.81778436204243
2.61995673862483
2.42072670033020
2.22040784057529
2.01930452232493
1.81771038195678
1.61590753529607
1.41416675481847
1.21274798397465
1.01190062704375
0.811863905875615
0.612867818347535
0.415134282299429
0.218877488155617
0.0243033374636156
-0.168391569096870
-0.359021222102707
-0.547411307209804
-0.733399365492303
-0.916834034586890
-1.09757395687310
-1.27548684410358
-1.45044923630002
-1.62234729654108
-1.79107837235566
-1.95655251710417
-2.11869301864303
-2.27743554464881
-2.43272641780170
-2.58452094973291
-2.73278239715082
-2.87748149343197
-3.01859641043058
-3.15611312622016
-3.29002580833900
-3.42033657849573
-3.54705470785731
-3.67019599947326
-3.78978277302034
-3.90584408646397
-4.01841551212737
-4.12753827264117
-4.23325837160112
-4.33562623197576
-4.43469662361468
-4.53052844143728
-4.62318411537471
-4.71272887226309
-4.79923014323369
-4.88275704450528
-4.96337983498462
-5.04116952205464
-5.11619788407742
-5.18853793377531
-5.25826448045608
-5.32545444885988
-5.39018692951094
-5.45254291160519
-5.51260452827728
-5.57045430266125
-5.62617519980306
-5.67985111880044
-5.73156670363167
-5.78140622929173
-5.82945212540001
-5.87578362706006
-5.92047589636984
-5.96359971352107
-6.00522122641918
-6.04540107715109
-6.08419280939454
-6.12164082759706
-6.15777837447335
-6.19262630999814
-6.22619322999816
-6.25847670485046
-6.28946461289902
-6.31913561611359
-6.34745892324069
-6.37439407164091
-6.39989133720076
-6.42389311260328
-6.44633612963157
-6.46715400987609
-6.48627933531510
-6.50364435808114
-6.51918017767254
-6.53281526414225
-6.54447440189777
-6.55407849466132
-6.56154508593644
-6.56678920440475
-6.56972419178185
-6.57026238991628
-6.56831573468742
-6.56379645058171
-6.55661808835192
-6.54669663600881
-6.53395084867679
-6.51830148018439
-6.49967031920790
-6.47798017672856
-6.45315589803403
-6.42512549625636
-6.39382069906503
-6.35917690760586
-6.32113286017392
-6.27963009880340
-6.23461185017849
-6.18602117694919
-6.13379947478729
-6.07788651165064
-6.01822191186323
-5.95474701058816
-5.88740585742609
-5.81614500199115
-5.74091262220301
-5.66165728934479
-5.57832659155113
-5.49086639788016
-5.39922098369180
-5.30333316470159
-5.20314387935560
-5.09859168323257
-4.98961298471177
-4.87614346002767
-4.75812018237892
-4.63548338947375
-4.50817749658549
-4.37615223020293
-4.23936456226660
-4.09778063765636
-3.95137686323971
-3.80014049752057
-3.64407003214362
-3.48317546202756
-3.31747900388475
-3.14701640794047
-2.97183856808871
-2.79201371971112
-2.60763048889038
-2.41880081287959
-2.22566124039442
-2.02837256041266
-1.82711897787760
-1.62210727608260
-1.41356577220800
-1.20174362791524
-0.986910783904937
-0.769357616973208
-0.549393783952528
-0.327346644010944
-0.103559602835428
0.121609618660439
0.347790861420502
0.574603450684008
0.801657965845378
1.02855778189780
1.25490023399819
1.48027713563082
1.70427465001376
1.92647292970404
2.14644596416399
2.36376166059246
2.57798203674958
2.78866374530625
2.99535936784946
3.19761967165258
3.39499641156839
3.58704484429846
3.77332514719508
3.95340237425673
4.12684558339786
4.29322711164116
4.45212209772966
4.60310805889471
4.74576493734680
4.87967612859372
5.00443044160907
5.11962447631426
5.22486495175540
5.31977100558800
5.40397680216899
5.47713446930690
5.53891689592803
5.58901975265085
5.62716265892263
5.65309046932213
5.66657555394008
5.66742099588694
5.65546438362260
5.63058160669494
5.59268979548152
5.54174939959808
5.47776603449553
5.40079223898805
5.31092875068755
5.20832476101202
5.09317717351075
4.96572964613831
4.82627195486632
4.67513972818882
4.51271440643901
4.33942267039918
4.15573451154393
3.96216023919694
3.75924733076036
3.54757756861648
3.32776471183760
3.10045316898755
2.86631752741317
2.62606174538283
2.38041698451996
2.13013820730580
1.87600071408929
1.61879764797265
1.35933766726842
1.09844088879342
0.836932816104719
0.575638089676512
0.315375896345176
0.0569574107629145
-0.198815799327843
-0.451153961148222
-0.699282386905214
-0.942445105730213
-1.17990795502153
-1.41096085860719
-1.63491960522713
-1.85112758788547
-2.05895755057978
-2.25781295042141
-2.44712876305864
-2.62637209618221
-2.79504317106421
-2.95267664675418
-3.09884250577372
-3.23314615935953
-3.35522804066178
-3.46476256549940
-3.56145636577398
-3.64504665190638
-3.71530063343715
-3.77201568265040
-3.81501963233753
-3.84417132923700
-3.85936134493842
-3.86051220982878
-3.84757780444484
-3.82054217743449
-3.77941845008641
-3.72424827231697
-3.65510170933567
-3.57207712070418
-3.47530078833357
-3.36492639140036
-3.24113452383848
-3.10413193843618
-2.95414966618084
-2.79143998973739
-2.61627373788257
-2.42893919657542
-2.22974232166494
-2.01900747295307
-1.79707854596714
-1.56432001165386
-1.32111705770611
-1.06787517170274
-0.805019921343766
-0.532996712362703
-0.252270085492435
0.0366770327867558
0.333343491713727
0.637210001864587
0.947740217251751
1.26438249600130
1.58657097307835
1.91372565158352
2.24525273118437
2.58054600210046
2.91898840168739
3.25995273294739
3.60280208041555
3.94689050817552
4.29156355251395
4.63615863106172
4.98000644038142
5.32243348651931
5.66276472174959
6.00032528490214
6.33444131866279
6.66444078892367
6.98965459796352
7.30941716223930
7.62306601629892
7.92994098046307
8.22938384482235
8.52073930189974
8.80335715159595
9.07659545861846
9.33982431642628
9.59242943212892
9.83381486888653
10.0634053069428
10.2806483801650
10.4850168897125
10.6760105261489
10.8531573411422
11.0160155513316
11.1641756960479
11.2972623417021
11.4149345264684
11.5168853103724
11.6028418692668
11.6725669124391
11.7258607883062
11.7625633490027
11.7825550104272
11.7857566162747
11.7721281308625
11.7416666261451
11.6944041270196
11.6304063420220
11.5497735483602
11.4526440192246
11.3391989150019
11.2096660226694
11.0643198515455
10.9034781092173
10.7274965855560
10.5367645243949
10.3317017333070
10.1127578260659
9.88041330627351
9.63518102795122
9.37760610533434
9.10826397894463
8.82775771247302
8.53671547462675
8.23578898919947
7.92565322324283
7.60700638732180
7.28056893148969
6.94708126985282
6.60730087019286
6.26199900528253
5.91195717085569
5.55796354116356
5.20080997910673
4.84128962972300
4.48019434526390
4.11831140962740
3.75642024911513
3.39529023059247
3.03567974485924
2.67833565017968
2.32399190668306
1.97336720819422
1.62716271091766
1.28606071466597
0.950723713460829
0.621792963734282
0.299886596170770
-0.0144021660071656
-0.320506217100439
-0.617885205966662
-0.906026038126364
-1.18444343768196
-1.45267995983780
-1.71030477273401
-1.95691155260551
-2.19211688528402
-2.41556029813133
-2.62690546013587
-2.82584137929113
-3.01208320577870
-3.18537256683329
-3.34547711643942
-3.49218961774978
-3.62532794868561
-3.74473690788646
-3.85029057563261
-3.94189354483685
-4.01948116610353
-4.08301948853641
-4.13250496957029
-4.16796431978071
-4.18945475089256
-4.19706421239067
-4.19091105596478
-4.17114278727448
-4.13793407770744
-4.09148484345389
-4.03201949133942
-3.95978772224415
-3.87506576978786
-3.77815682931046
-3.66939087075688
-3.54912424941760
-3.41773872502364
-3.27563986613538
-3.12325547554017
-2.96103452615213
-2.78944685233189
-2.60898325550179
-2.42015497574993
-2.22349221300743
-2.01954269845186
-1.80887100001885
-1.59205824583181
-1.36970207032816
-1.14241663612722
-0.910831756363404
-0.675590119529088
-0.437342864669895
-0.196744878321005
0.0455487418404194
0.288884563806663
0.532611693637075
0.776082763254752
1.01865588530022
1.25969749927964
1.49858493546344
1.73470757222662
1.96746653689526
2.19627360926815
2.42055037819306
2.63972879850935
2.85325309948689
3.06058182415812
3.26118938760781
3.45456761489960
3.64022796290577
3.81770459312016
3.98655751095133
4.14637484068625
4.29677413506244
4.43740286374466
4.56793815343849
4.68808629217588
4.79758216970375
4.89618853369167
4.98369579428735
5.05992284053354
5.12471828283017
5.17796182706168
5.21956582671632
5.24947642564465
5.26767355868366
5.27416978584772
5.26900820587536
5.25225964789863
5.22401982846924
5.18440720991246
5.13356156388976
5.07164297474824
4.99883096765412
4.91532332445300
4.82133463790998
4.71709502081180
4.60284902073407
4.47885459600419
4.34538237361518
4.20271543364885
4.05114930353074
3.89099189373827
3.72256388611337
3.54620018248472
3.36225204498028
3.17108855942483
2.97309588397319
2.76867401588379
2.55823276260633
2.34218887277478
2.12096474596817
1.89498784615770
1.66468989370229
1.43050554446070
1.19287080141699
0.952221526507121
0.708992127854966
0.463614351150503
0.216516128066906
-0.0318794924170015
-0.281155084855315
-0.530899430088962
-0.780708450962144
-1.03018630500374
-1.27894619419196
-1.52661093959025
-1.77281351521687
-2.01719773557111
-2.25941921785867
-2.49914649584537
-2.73606208888919
-2.96986350026552
-3.20026404593879
-3.42699317165603
-3.64979635561425
-3.86843513314554
-4.08268717067057
-4.29234580454634
-4.49721892421176
-4.69712768918679
-4.89190600820553
-5.08140178036964
-5.26547979876618
-5.44402480109138
-5.61694317587304
-5.78416315069928
-5.94563433907058
-6.10132737752709
-6.25123362941771
-6.39536461487024
-6.53375124108264
-6.66644337019137
-6.79350992029787
-6.91503896347063
-7.03113726015751
-7.14192915762790
-7.24755509788479
-7.34817020041530
-7.44394311704827
-7.53505479542838
-7.62169703134100
-7.70407090971956
-7.78238491771421
-7.85685300095558
-7.92769341882120
-7.99512849791017
-8.05938440692731
-8.12069034406260
-8.17927740592628
-8.23537745641358
-8.28922192415270
-8.34104079832747
-8.39106223843636
-8.43951216502087
-8.48661249207128
-8.53257754126270
-8.57760930206778
-8.62189247192470
-8.66559021107715
-8.70884132616265
-8.75175893630479
-8.79443016119287
-8.83691639309716
-8.87925378677883
-8.92145347909820
-8.96350153782881
-9.00535900510246
-9.04696176748204
-9.08822020424710
-9.12901958895231
-9.16922182821660
-9.20866819362938
-9.24718274953276
-9.28457627558590
-9.32065038467978
-9.35520136592178
-9.38802286887099
-9.41890693712898
-9.44764392553454
-9.47402242190731
-9.49783002634851
-9.51885471904478
-9.53688603490298
-9.55171594571685
-9.56313983826657
-9.57095790349496
-9.57497705626073
-9.57501301700810
-9.57089189408582
-9.56245109352876
-9.54953979844879
-9.53201921226385
-9.50976263863575
-9.48265527641788
-9.45059385200821
-9.41348677201258
-9.37125499097022
-9.32383261836438
-9.27116650883167
-9.21321564026276
-9.14995152330193
-9.08135956847934
-9.00744033672119
-8.92820969661156
-8.84369740097444
-8.75394454825426
-8.65900120005844
-8.55892493876331
-8.45378007556388
-8.34363677967066
-8.22856949692575
-8.10865475817042
-7.98396955057305
-7.85459113176835
-7.72059792169804
-7.58207071528346
-7.43909343409452
-7.29175283091004
-7.14013770784261
-6.98433864805267
-6.82444804223138
-6.66055963025102
-6.49276743694894
-6.32116412830240
-6.14583905892533
-5.96687715927271
-5.78435941963589
-5.59836428790807
-5.40896900408698
-5.21625052789946
-5.02028610642574
-4.82115389464593
-4.61893401737428
-4.41370960770067
-4.20556718659924
-3.99459679697674
-3.78089267125450
-3.56455435805301
-3.34568791602525
-3.12440714811048
-2.90083445967444
-2.67510058369896
-2.44734317339582
-2.21770487368806
-1.98633141090533
-1.75337006949611
-1.51896863153257
-1.28327451290111
-1.04643385405575
-0.808590786089568
-0.569887189979482
-0.330462632636282
-0.0904542117761722
0.150003397972759
0.390777819768245
0.631738965312680
0.872758532911677
1.11370867293195
1.35446052970108
1.59488336912498
1.83484402589459
2.07420615997701
2.31282971367583
2.55057125245972
2.78728518908303
3.02282557220765
3.25704799788289
3.48981088536220
3.72097577401312
3.95040712807995
4.17797208827071
4.40354000030175
4.62698152659430
4.84816780575393
5.06697036794545
5.28326170904922
5.49691579194353
5.70780825490064
5.91581657042785
6.12082022747504
6.32270118038535
6.52134514846121
6.71664371511012
6.90849590742878
7.09680835213552
7.28149493325190
7.46247668300788
7.63968119990411
7.81304130282628
7.98249375198402
8.14797896474197
8.30944199486990
8.46683396961326
8.62011278839272
8.76924276519786
8.91419379995545
9.05494076246495
9.19146313879037
9.32374438055777
9.45177083659715
9.57553082916095
9.69501399824019
9.81021025755248
9.92110799879941
10.0276923270148
10.1299442315569
10.2278402802322
10.3213521307667
10.4104460310619
10.4950825284186
10.5752163639542
10.6507966742399
10.7217672562570
10.7880661645124
10.8496246898652
10.9063665989550
10.9582076357716
11.0050544826315
11.0468032313756
11.0833383908434
11.1145329928916
11.1402492610836
11.1603391346291
11.1746445006661
11.1829973539159
11.1852199567490
11.1811249752923
11.1705160787748
11.1531891718080
11.1289332833117
11.0975305505442
11.0587559562904
11.0123774290328
10.9581560140295
10.8958454577468
10.8251914747979
10.7459318196691
10.6577975289245
10.5605146743679
10.4538061859075
10.3373939116783
10.2110011312550
10.0743556882195
9.92719390717218
9.76926499599795
9.60033534097540
9.42019261400997
9.22864990388935
9.02554971802048
8.81076755516860
8.58421479919918
8.34584046584123
8.09563126353324
7.83361013891231
7.55983457640004
7.27439572688748
6.97741822102417
6.66906015590365
6.34951279227039
6.01899974344152
5.67777629055582
5.32612938539880
4.96437756104140
4.59286965400775
4.21198299762116
3.82212272142721
3.42372193828816
3.01724099142750
2.60316508023751
2.18200160835538
1.75427896336082
1.32054668096621
0.881375336324291
0.437355211926205
-0.0109059639258996
-0.462785912358033
-0.917650962916883
-1.37485869180530
-1.83375942635735
-2.29369661384705
-2.75400671253887
-3.21401953173622
-3.67305965445611
-4.13044881923792
-4.58550840506387
-5.03756174775610
-5.48593682032991
-5.92996885915206
-6.36900200634297
-6.80239035601442
-7.22949923148346
-7.64970652149628
-8.06240361107798
-8.46699602795017
-8.86290412083580
-9.24956384231417
-9.62642761123860
-9.99296522955432
-10.3486648769408
-10.6930343526728
-11.0256026605254
-11.3459218370095
-11.6535688496573
-11.9481472457654
-12.2292882080783
-12.4966508698380
-12.7499219378449
-12.9888150631603
-13.2130708379507
-13.4224579303836
-13.6167746494177
-13.7958497189638
-13.9595419435735
-14.1077393997993
-14.2403588369423
-14.3573455076657
-14.4586731609498
-14.5443438320806
-14.6143875518535
-14.6688623652157
-14.7078546105058
-14.7314791419840
-14.7398793732673
-14.7332269952231
-14.7117211250161
-14.6755870337609
-14.6250750150579
-14.5604596397441
-14.4820391055513
-14.3901344145101
-14.2850882817244
-14.1672636309079
-14.0370415571745
-13.8948190282778
-13.7410070100358
-13.5760292624183
-13.4003211989751
-13.2143282508573
-13.0185038596158
-12.8133072967236
-12.5992008747911
-12.3766460678799
-12.1460989616048
-11.9080057716387
-11.6627988768267
-11.4108939583053
-11.1526887608822
-10.8885635758110
-10.6188831755089
-10.3439998062555
-10.0642568429374
-9.77999168566117
-9.49153623593524
-9.19921560867649
-8.90334698187666
-8.60423904843069
-8.30219172970826
-7.99749632147493
-7.69043602274980
-7.38128628597109
-7.07031476819832
-6.75778102921087
-6.44393624464373
-6.12902334843128
-5.81327770138552
-5.49692794331922
-5.18019671014724
-4.86330114124115
-4.54645329757935
-4.22986070884306
-3.91372704815611
-3.59825232399739
-3.28363200409348
-2.97005548678266
-2.65770462887439
-2.34675225949453
-2.03736053637332
-1.72967975642636
-1.42384796370434
-1.11999057585559
-0.818219420732837
-0.518631720712365
-0.221309757275007
0.0736786861588374
0.366279420673482
0.656450732891541
0.944162150147915
1.22939343312811
1.51213416320252
1.79238341367792
2.07014862865137
2.34544395507823
2.61828900541049
2.88870841840027
3.15673182906213
3.42239351700140
3.68573112470420
3.94678364293450
4.20558983606341
4.46218808446186
4.71661688902743
4.96891430736671
5.21911588412219
5.46725198044502
5.71334565233291
5.95741222652148
6.19946064768845
6.43949520594282
6.67751666693821
6.91352277802893
7.14750805200397
7.37946295052617
7.60937302898060
7.83721833658570
8.06297307285713
8.28660552539562
8.50807843523532
8.72735010569080
8.94437617952402
9.15911110677016
9.37150849665430
9.58152101059290
9.78910086822111
9.99420060014104
10.1967729498976
10.3967698035967
10.5941405389304
10.7888299672561
10.9807763110894
11.1699097323788
11.3561515605418
11.5394140999960
11.7196004330484
11.8966038532460
12.0703076610920
12.2405857854319
12.4073034256807
12.5703170074725
12.7294735737791
12.8846096128465
13.0355490574505
13.1821010684263
13.3240587517274
13.4611992745131
13.5932855021431
13.7200689828129
13.8412939091772
13.9567023421299
14.0660405654521
14.1690653174653
14.2655492062723
14.3552861512153
14.4380975469631
14.5138373851339
14.5823936447126
14.6436859244911
14.6976615630659
14.7442920806650
14.7835709969804
14.8155135650331
14.8401578857035
14.8575661828978
14.8678250189851
14.8710439871806
14.8673537844182
14.8569044475989
14.8398631961045
14.8164118356840
14.7867448000640
14.7510673952444
14.7095924226645
14.6625352359981
14.6101093109615
14.5525236271008
14.4899814277275
14.4226794100557
14.3508068108738
14.2745446083666
14.1940657181544
14.1095367187377
14.0211205182166
13.9289786660158
13.8332721601702
13.7341603099465
13.6317978992703
13.5263316790886
13.4178979488006
13.3066221323317
13.1926194482151
13.0759952107738
12.9568440065755
12.8352479180653
12.7112743091080
12.5849737123837
12.4563788212018
12.3255054644505
12.1923549782259
12.0569161915559
11.9191658776840
11.7790683521130
11.6365754848230
11.4916272728787
11.3441526314487
11.1940703775160
11.0412902584256
10.8857135119864
10.7272322265336
10.5657276728701
10.4010689754842
10.2331123937335
10.0617002403240
9.88665990221050
9.70780464674601
9.52493682082410
9.33785268223708
9.14634763660686
8.95022060377474
8.74927648276267
8.54332658924118
8.33218806371331
8.11568342106678
7.89364036450175
7.66589108510950
7.43227117056817
7.19261980603099
6.94678241196605
6.69461483742041
6.43598729864296
6.17078695983225
5.89891949241243
5.62031087673063
5.33491027114667
5.04269389456338
4.74366901397876
4.43787630024543
4.12539037713774
3.80632056000389
3.48081183127211
3.14904393176508
2.81122820402019
2.46760324074520
2.11842983353019
1.76398576693246
1.40456161224286
1.04045862460522
0.671988649641390
0.299474431750596
-0.0767513332409649
-0.456348516384687
-0.838972861128057
-1.22427916903942
-1.61192382432518
-2.00156636055302
-2.39287011580988
-2.78550256010659
-3.17913583074063
-3.57344745070534
-3.96812088823276
-4.36284537227369
-4.75731442883326
-5.15122340928787
-5.54426691700464
-5.93613703877388
-6.32652311553948
-6.71511324813642
-7.10159641516175
-7.48566312900936
-7.86700375238091
-8.24530564803833
-8.62025111621249
-8.99151717137187
-9.35877613620002
-9.72169556630150
-10.0799377985240
-10.4331604151601
-10.7810183299906
-11.1231666401910
-11.4592621200972
-11.7889626724831
-12.1119267118349
-12.4278145273024
-12.7362916475978
-13.0370326430825
-13.3297235558762
-13.6140623449194
-13.8897583442555
-14.1565321487258
-14.4141163905048
-14.6622569669751
-14.9007144987837
-15.1292661131122
-15.3477071106922
-15.5558520752902
-15.7535359840705
-15.9406160720702
-16.1169741551921
-16.2825181409206
-16.4371817497545
-16.5809227890002
-16.7137210539926
-16.8355767619772
-16.9465097895493
-17.0465591548434
-17.1357823800252
-17.2142552710647
-17.2820724073737
-17.3393474146454
-17.3862117049019
-17.4228116128527
-17.4493051272685
-17.4658589540269
-17.4726456725444
-17.4698408201951
-17.4576200560897
-17.4361565067227
-17.4056184687257
-17.3661675215084
-17.3179565415850
-17.2611273054400
-17.1958083185290
-17.1221134588847
-17.0401411941315
-16.9499737886483
-16.8516763073874
-16.7452964654995
-16.6308666879919
-16.5084075473253
-16.3779300636105
-16.2394358887631
-16.0929170062454
-15.9383568712488
-15.7757328674403
-15.6050187604052
-15.4261863394426
-15.2392058062789
-15.0440448613652
-14.8406675856932
-14.6290345574643
-14.4091043740310
-14.1808359674375
-13.9441913196040
-13.6991379388737
-13.4456507280183
-13.1837137518140
-12.9133216817569
-12.6344797461465
-12.3472023075263
-12.0515119457882
-11.7474406076314
-11.4350322113275
-11.1143447776761
-10.7854513524251
-10.4484405709300
-10.1034175459816
-9.75050458993557
-9.38984101463853
-9.02158215558669
-8.64589832841748
-8.26297420672163
-7.87300876833708
-7.47621559082563
-7.07282278900091
-6.66307179060249
-6.24721500089855
-5.82551343209581
-5.39823549527161
-4.96565739524809
-4.52806451841155
-4.08575273879620
-3.63902893325305
-3.18821031465387
-2.73362238916154
-2.27559619869853
-1.81446641231089
-1.35057126828779
-0.884253611651464
-0.415861611901457
0.0542512061356001
0.525726058624845
0.998198371393092
1.47129613526159
1.94463756569663
2.41782924084355
2.89046557447351
3.36212940613719
3.83239273364386
4.30081692938123
4.76695275728466
5.23034079995017
5.69051212519051
6.14698865553732
6.59928331370802
7.04690045593080
7.48933698270560
7.92608397944872
8.35662825133113
8.78045338476446
9.19704038297111
9.60586775338809
10.0064108769852
10.3981411242389
10.7805256214235
11.1530280581563
11.5151102431591
11.8662340407221
12.2058632709242
12.5334648644479
12.8485090026744
13.1504688038169
13.4388200923525
13.7130413504216
13.9726137303014
14.2170209338752
14.4457489601279
14.6582860873129
14.8541234072761
15.0327559604487
15.1936847624539
15.3364200846597
15.4604858614762
15.5654249732682
15.6508050546454
15.7162238922951
15.7613134529051
15.7857422662845
15.7892165251464
15.7714807768997
15.7323189130093
15.6715550404206
15.5890532594903
15.4847164953111
15.3584859924995
15.2103428873366
15.0403114890683
14.8484626322847
14.6349158031014
14.3998396940557
14.1434519416138
13.8660189965162
13.5678553718446
13.2493209058550
12.9108167263376
12.5527818478749
12.1756910411664
11.7800533688935
11.3664110492075
10.9353383072534
10.4874397533268
10.0233487770470
9.54372642249668
9.04925989302225
8.54066010298279
8.01865896208420
7.48400671304746
6.93746893686199
6.37982330326940
5.81185646123001
5.23436146384282
4.64813599937862
4.05398089475644
3.45269789448265
2.84508662066691
2.23194166865079
1.61405067074738
0.992193598546799
0.367143182190827
-0.260334115514705
-0.889477255105450
-1.51953037206226
-2.14974314992088
-2.77937157167634
-3.40767919526222
-4.03393931709703
-4.65743782577385
-5.27747557234856
-5.89336898714740
-6.50444940568817
-7.11006268916984
-7.70956936038887
-8.30234425706929
-8.88777519263318
-9.46526077394621
-10.0342079655833
-10.5940303316281
-11.1441474462894
-11.6839852316745
-12.2129768575060
-12.7305642262163
-13.2362002362352
-13.7293514545837
-14.2095006342333
-14.6761490478289
-15.1288185366277
-15.5670527355817
-15.9904170831698
-16.3984980062905
-16.7909022809928
-17.1672568143789
-17.5272081909602
-17.8704221066027
-18.1965833979599
-18.5053962536945
-18.7965836819136
-19.0698864300652
-19.3250623096328
-19.5618863169563
-19.7801512336061
-19.9796683157386
-20.1602677303777
-20.3217984457406
-20.4641276978087
-20.5871405945526
-20.6907401753664
-20.7748475847233
-20.8394019457566
-20.8843601045896
-20.9096968061782
-20.9154054231547
-20.9014988952987
-20.8680108047693
-20.8149962440150
-20.7425315247084
-20.6507126063712
-20.5396530513305
-20.4094818750873
-20.2603417100660
-20.0923883090354
-19.9057914619978
-19.7007361067057
-19.4774229484434
-19.2360686607019
-18.9769052520005
-18.7001782587388
-18.4061445222533
-18.0950703577348
-17.7672302399039
-17.4229062998508
-17.0623889746174
-16.6859785643293
-16.2939871333102
-15.8867403127367
-15.4645788792088
-15.0278599353021
-14.5769571779003
-14.1122599610271
-13.6341715198076
-13.1431069186170
-12.6394911651916
-12.1237581270037
-11.5963506410973
-11.0577212563692
-10.5083328512125
-9.94865890552363
-9.37918327978950
-8.80039940360492
-8.21280911807905
-7.61692146594725
-7.01325150407634
-6.40231909121256
-5.78464770129033
-5.16076340999611
-4.53119417759174
-3.89646950172388
-3.25712029402704
-2.61367861468678
-1.96667753269047
-1.31665218304899
-0.664142091350414
-0.00969317729969428
0.646141809496127
1.30280422819005
1.95973139597262
2.61635924777749
3.27212509576356
3.92646929058714
4.57883551413821
5.22867031286925
5.87542265278116
6.51854415529816
7.15749008739225
7.79172064202206
8.42070184953625
9.04390553445628
9.66080853764801
10.2708924239289
10.8736444314405
11.4685589553123
12.0551387353362
12.6328957704304
13.2013519101062
13.7600386840303
14.3084963462826
14.8462726482456
15.3729216840637
15.8880029332458
16.3910811117522
16.8817273195818
17.3595206794732
17.8240490758142
18.2749083596341
18.7117004601710
19.1340313083630
19.5415093805310
19.9337456449887
20.3103548391455
20.6709563702039
21.0151735960550
21.3426325356378
21.6529617654752
21.9457943312685
22.2207713791769
22.4775462825665
22.7157881608500
22.9351845650487
23.1354434716193
23.3162944838083
23.4774889951177
23.6187994124113
23.7400181712309
23.8409576659764
23.9214516069069
23.9813573145330
24.0205586063126
24.0389692947631
24.0365365841854
24.0132432149096
23.9691079857318
23.9041852625254
23.8185645700264
23.7123712661493
23.5857683948615
23.4389589588463
23.2721879010451
23.0857429385169
22.8799532480134
22.6551859809738
22.4118416126974
22.1503496928262
21.8711663929545
21.5747737822887
21.2616800038864
20.9324198389047
20.5875544635055
20.2276690096956
19.8533683723081
19.4652729011274
19.0640149840630
18.6502370627682
18.2245914245174
17.7877408198282
17.3403579063712
16.8831228615786
16.4167206045540
15.9418389224729
15.4591672847881
14.9693959080271
14.4732151937192
13.9713152472038
13.4643847952046
12.9531093570570
12.4381691591892
11.9202375021653
11.3999795336741
10.8780504545087
10.3550926971763
9.83173278789948
9.30857877389314
8.78621824424789
8.26521667937105
7.74611664278349
7.22943827879847
6.71568074902044
6.20532423886082
5.69883192064850
5.19665087030830
4.69921198395988
4.20692964907543
3.72020102410225
3.23940456200833
2.76489860818196
2.29702119529471
1.83609084020105
1.38240741535966
0.936252946588260
0.497892724995252
0.0675765601443172
-0.354460437167132
-0.767997690428780
-1.17282927080879
-1.56876419101256
-1.95562673312672
-2.33325622544650
-2.70150636631277
-3.06024494890081
-3.40935425554399
-3.74873173123603
-4.07829047233304
-4.39795923730576
-4.70768193084915
-5.00741670849031
-5.29713504439157
-5.57682115380946
-5.84647203919174
-6.10609820847813
-6.35572467444456
-6.59539130751622
-6.82515195668161
-7.04507316818241
-7.25523381954315
-7.45572571816733
-7.64665414015498
-7.82813767480959
-8.00030730181877
-8.16330465388507
-8.31727995497180
-8.46239053900443
-8.59880017074922
-8.72667863398196
-8.84620100283074
-8.95754645120283
-9.06089684579374
-9.15643556344174
-9.24434719238080
-9.32481848298130
-9.39803974204546
-9.46420525494786
-9.52351236911837
-9.57616014148261
-9.62234850201291
-9.66227803205563
-9.69614991907319
-9.72416581960789
-9.74652741116455
-9.76343570658846
-9.77509061904318
-9.78169063192832
-9.78343201380665
-9.78050770128349
-9.77310629006235
-9.76141118448485
-9.74559968764018
-9.72584178989505
-9.70229890142676
-9.67512352954161
-9.64446012034959
-9.61044601559125
-9.57321220593169
-9.53288429315786
-9.48958322082252
-9.44342479746432
-9.39451755033621
-9.34295952247372
-9.28883552917464
-9.23221612117845
-9.17315832946788
-9.11170745946961
-9.04789944404084
-8.98176343409202
-8.91332357454051
-8.84259918277805
-8.76960413310225
-8.69434639822116
-8.61682760256869
-8.53704244215739
-8.45497845925215
-8.37061673256027
-8.28393357912126
-8.19490268016678
-8.10349687192446
-8.00968933012796
-7.91345409736280
-7.81476590362333
-7.71359962151303
-7.60992964949751
-7.50372915139512
-7.39496951899752
-7.28362074093851
-7.16965272592327
-7.05303682283058
-6.93374675547080
-6.81175899468427
-6.68705317610541
-6.55961300132511
-6.42942747468605
-6.29649196194151
-6.16080850862342
-6.02238497914464
-5.88123328624931
-5.73736749364500
-5.59080240438296
-5.44155334405871
-5.28963743156474
-5.13507528765067
-4.97789198456992
-4.81811740553926
-4.65578657356782
-4.49093975418298
-4.32362262414918
-4.15388740707715
-3.98179480325451
-3.80741590622057
-3.63083363962273
-3.45214346800042
-3.27145342878727
-3.08888348537290
-2.90456405618674
-2.71863418524273
-2.53124028303602
-2.34253563486580
-2.15267997096737
-1.96183846578073
-1.77018011933095
-1.57787618122277
-1.38509942380861
-1.19202416825253
-0.998826770924191
-0.805686812544528
-0.612788549162457
-0.420321598962307
-0.228480619778572
-0.0374644648198875
0.152524670558578
0.341282255835544
0.528602974146911
0.714282177008851
0.898116463033418
1.07990379390165
1.25944387838081
1.43653914058702
1.61099646579784
1.78262945285169
1.95126024355400
2.11672068230830
2.27885380267326
2.43751595490433
2.59257847457634
2.74392828037921
2.89146817955521
3.03511775740435
3.17481458135324
3.31051462130720
3.44219110610723
3.56983220800165
3.69343877738659
3.81302276537194
3.92860619096855
4.04022077657383
4.14790825236310
4.25172018411350
4.35171632601842
4.44796232963538
4.54052817718081
4.62948739070327
4.71491636082601
4.79689355259359
4.87549856540333
4.95081119477850
5.02291108216885
5.09187836734903
5.15779485486258
5.22074444990612
5.28081201014947
5.33808098085649
5.39263062141049
5.44453333983649
5.49385250557211
5.54064103677306
5.58494103263030
5.62678430513915
5.66619317592738
5.70318148784327
5.73775617033369
5.76991896588604
5.79966782708584
5.82699790855164
5.85190203006926
5.87437063439942
5.89439126419567
5.91194755902796
5.92701796928207
5.93957414067497
5.94957931347896
5.95698776253890
5.96174559584552
5.96379217950156
5.96306155317449
5.95948402831227
5.95298820977661
5.94350275517243
5.93095706486616
5.91528114508084
5.89640552131557
5.87426193309664
5.84878485758030
5.81991278751444
5.78758843310254
5.75175870000731
5.71237524743462
5.66939482154443
5.62277873035579
5.57249209451754
5.51850331387487
5.46078355605542
5.39930624375367
5.33404673660855
5.26498230576766
5.19209230381600
5.11535850544668
5.03476605671594
4.95030559135568
4.86197594995993
4.76978584062767
4.67375395079309
4.57390860612482
4.47028751299778
4.36293721964367
4.25191210210613
4.13727312044624
4.01908676156916
3.89742404881603
3.77235905989692
3.64396717510267
3.51232381410373
3.37750378542413
3.23958124973235
3.09863058921811
2.95472788903198
2.80795234588685
2.65838745491941
2.50612192375524
2.35124984915604
2.19387013145008
2.03408556617363
1.87200173630929
1.70772599938129
1.54136720448726
1.37303638324239
1.20284790168468
1.03091997473583
