# Supplementary material for: Aspects of tree shrew consolidated sleep structure resemble human sleep
Source: Commun Biol. 2021 Jun 11;4:722. doi: 10.1038/s42003-021-02234-7 (PMC8196209; doi:10.1038/s42003-021-02234-7)
Supplement: Supplementary file 2 — Supplementary Data 1 [file 42003_2021_2234_MOESM2_ESM.zip › figure1b_treeshrew_exampletraceIS_RAW.txt]

10.6101571132717
10.6352245577017
13.1421601285466
18.4094536679966
24.2997368995395
27.9831916156329
28.0335159249122
25.4279368235634
22.9631572391183
23.6404971753955
29.2062717876373
39.4231142601845
51.8801135603022
62.7796300995998
69.0039533410442
69.8429225235102
66.7432113785869
61.6973307193451
56.1018209607512
51.1237517370318
47.9050415910444
46.3429472190270
45.0446444218627
43.1772644795334
41.0385327436099
38.7747629668624
35.9527564324155
32.7209242525353
30.2705378660657
29.3757285273545
29.2314300372800
28.6732665984873
27.8556312473690
27.7475257858608
28.5405488513785
29.3286647598255
28.9472689090642
26.7552631439347
23.3147149437609
20.5483100467733
20.3764422950459
23.1932410998590
27.9709576974627
32.7721603241102
34.9923765171894
32.8986656826724
27.3973104973985
21.3547701479152
17.1819113636657
15.2731024125605
14.5548993837501
14.0203936523302
13.1442762083804
11.4146722967003
8.53996166678230
5.06242007214733
2.22998907135591
0.983415178244933
1.18567929334976
2.13888453415940
3.34249773074872
4.21915993929606
3.96410739889898
2.45211427619091
0.807741159098661
0.541296249835372
2.19890810514421
4.93748389497243
7.31625616257340
8.75452924157602
10.3198379521814
13.5587960241522
18.4408052612500
22.9719492670631
25.0984041555557
24.5512985675470
22.4821916807178
20.1225498249167
18.5777692984598
19.1650494992642
22.7848518680337
28.8638844193455
35.3202175742672
39.5260019891602
39.4664305099519
34.8722445054664
27.7196773874626
21.1560122911895
17.4678383288034
16.8986124060716
18.0784086279107
19.1395743956862
18.6398451897645
16.2729965387196
12.9365170823648
9.87335789153725
7.73052786858733
6.30147425570993
4.91962881942651
3.02876979235940
0.538050580996704
-2.11039874458641
-4.16818040302820
-5.04723551772790
-4.81106420200002
-4.09058977517370
-3.31932298854436
-2.73289080880747
-3.20450096218012
-5.77129173546337
-10.1475396892510
-14.5833911909527
-17.2189881439195
-17.2758555795479
-15.1581138616338
-11.7733366969992
-7.88087607874287
-4.15745552642415
-1.50269786686370
-0.654893535324111
-1.39756646176705
-2.28368251133580
-1.66441707254590
0.855727902249894
4.63420034147630
9.21491493441050
14.1847252707414
18.2738728948583
19.8816040586919
18.6559100042451
16.2812968322075
15.6048512367355
18.5645210639842
24.7468594919228
31.9673419429431
37.9854157621134
41.6207099401997
42.7309439349282
41.6504773390650
38.8935356049468
35.3643987308932
32.3416398908447
30.7047957535733
30.2488099488860
30.0741182857462
29.5784168048456
28.8015635734444
28.0389006860208
27.4894836894775
27.0309919785226
26.0937783242798
24.0377862825804
21.0424513332212
18.6280134965000
18.6648307443049
21.3891313593617
24.8299594891164
26.5226129524053
25.4182242461389
22.2508056459799
18.7645219358734
16.5605367913289
15.8999998219048
15.2543879509577
12.7601522980049
8.51741204807833
4.54952945581693
2.55903704272585
2.81548675040838
4.77688453264426
7.55937537300386
10.0074036506031
11.3097093990683
11.7391652772198
12.3233347503922
13.6312223345754
15.2259763428422
16.3667673585988
16.7021069888170
16.0988329048403
14.4987174403109
12.4709508452674
11.2080802103232
11.3058699554043
12.1436699446013
12.7807201020289
12.9800113958600
13.2226488166310
13.7732931007321
14.0746989627015
13.4905869121617
12.2682741346158
11.3876904481101
11.6333586429238
12.9104739030032
14.3589592042175
14.9937351965978
14.2067495843569
11.8023215867949
8.01622005034241
3.91964922566279
1.30931468054397
1.39814179935187
3.71430241987354
6.75886015907717
9.55794270286033
11.9902491623179
13.8240249037633
14.4663597449592
13.7374743041813
12.0099269747733
9.69376096100466
7.36205935870684
5.89752647403648
5.73446609714304
6.38800140651709
6.81846369403267
6.06188455173369
4.10046267651505
2.04955223379766
1.08063041605250
1.34386216447616
1.76288928621600
0.804093733708965
-2.17002349722526
-6.42560531499240
-10.7850556205374
-14.4568850295320
-16.9911811350929
-17.9451921207876
-16.5945519295904
-12.3831014472514
-6.11465740897171
0.0242721707335112
4.11708416771950
5.83814934530817
6.18297629678812
6.21448871184004
6.20575481916830
5.96472092327682
5.28808878391264
3.85119010303773
1.58911953483031
-0.742888850103425
-2.07889998134150
-1.98851973638920
-0.740910273024156
1.39347618012153
4.36819837984712
7.83596017532360
10.8460642221039
12.2625233364551
11.4273129202409
8.58927958567622
5.02974819963333
2.39596371123996
1.29608242335794
0.902479005371424
0.391282779207228
0.175115602008107
1.02108065577105
2.70382607171189
4.49150150413252
6.31596435678397
8.48261875117719
10.5232076718140
11.4787317133249
11.3950282871472
11.2464354200235
11.4385268653548
11.6556401592483
11.7868804777522
12.0451029833433
12.4223961118008
12.2889790259274
10.7354279103759
7.69066542187624
4.17645900478155
1.06209620403334
-1.78361648374721
-4.91138716986646
-8.21951593612508
-10.7508246962406
-11.5488981694497
-10.3328412999685
-7.50784183915395
-3.87047445189296
-0.157319669555146
3.26185256806863
6.34427272041774
9.01940859001940
10.8946354062578
11.3920040235187
10.0989921189131
7.29234960703725
4.26139507267605
2.37407858140469
1.58726167318511
0.489786164062422
-2.17412693613207
-6.23808185165246
-10.0737708174960
-11.7834599974301
-10.5538065696139
-7.10346677478258
-3.26577602932901
-0.688594899122823
0.392589006052476
0.682890266776161
0.920044340871930
2.21406485208440
6.20457564899851
13.8007869757406
23.9240858931705
34.0666625864237
42.1031932132226
47.1826242051896
49.3213767460107
48.9234007324376
46.6100498542273
43.3461120023153
40.6031315326735
39.7488002826120
41.2256521845976
44.4397840044103
47.6195848543234
48.0369320452974
44.0342671500707
37.0645352033448
30.7856113454310
28.0758662638015
29.0293336790584
31.4330948225487
32.7245016646532
31.4882282078818
27.9566385660672
23.5082918487477
19.3602426957023
15.9285014603672
13.2144329757342
10.8566751055977
7.89118821390425
3.17092120099758
-4.01408165765830
-13.3929308790392
-23.1664410979466
-30.6567396699954
-34.2298946449630
-34.4651590720268
-33.4434686563618
-33.3133803267951
-35.2561314955708
-38.7383986272120
-42.0868219861037
-44.3723813045925
-45.8516648108708
-46.9227728821128
-47.7178031131067
-48.0889072420049
-47.3480189133188
-44.5267559353573
-39.4001482575758
-33.0141713826989
-26.7784005350957
-21.4425080929964
-17.2777259895309
-14.2838968885576
-11.8489590250726
-9.28450253531743
-6.87730111261422
-5.49497917588610
-5.11615570668393
-4.45554922180366
-2.12471992159681
2.32707086335137
8.61369724835015
16.1132024261038
23.5365965589259
29.2968170988996
33.0536666195464
35.7990395558641
37.9137570418128
38.6383019603116
37.6941936821915
35.6877100784568
33.1470437678390
30.9175178642883
30.6408576058548
33.0971323621569
36.9708405418298
40.5636769893221
43.8279640013478
47.3426960676774
50.0212802796475
49.7676725000734
46.2237444941665
41.0720232521047
35.9170428269564
31.2811249163855
26.8937364521203
21.9206648725458
15.9667160142364
10.5447053100470
8.46373116177736
10.9311665536153
15.8382868728027
19.6794348920928
20.8160852936830
20.3215720179625
20.1409872663252
21.0373491131308
22.0422448005175
21.4245904024602
18.1137833158378
12.2455839416078
4.90218047631402
-2.23879065810420
-7.80333082627263
-11.7579045919747
-15.1279743523277
-18.7915165841757
-22.9749682635342
-27.6028810484294
-32.4127999842607
-36.8559405242182
-40.3520007787975
-42.5660286339946
-43.6400016822377
-44.4998515044642
-46.6860278672507
-51.4108382411217
-58.5407434277800
-66.6007131846971
-73.8126704393303
-79.0016294952485
-81.6876384506195
-81.9577954489906
-80.7509427129211
-79.6921202466150
-79.9219659280120
-81.2995190324245
-82.8606289811260
-83.8486995331917
-84.3656007590100
-85.1543476463458
-86.8459935710552
-89.3255403024940
-91.6189072477049
-92.5273383399327
-91.4973382845722
-88.7113880147404
-84.5822178880335
-79.6299456359091
-74.5259277473208
-69.5957890854670
-64.5155228836451
-58.9363394073023
-53.0037232656033
-47.1581829087049
-42.0377821835190
-38.4515048070902
-36.7689695682358
-36.3577175383853
-35.8420576417877
-34.1963036899271
-32.0552285961257
-31.2260848628353
-32.3028423585393
-33.8571727314625
-34.3316598864681
-33.5569525732923
-31.9531154274564
-29.4489308553645
-26.1323454880482
-23.0121450153248
-21.1472817007204
-20.3271570471662
-19.2018955194917
-16.8103125946413
-13.4470918270206
-9.94431681740887
-6.74207560662322
-3.72429889927133
-0.516448077335464
3.28234387134565
7.84026273633599
12.6983917770341
17.0839463450853
20.6810071812689
23.4355166192994
24.9382542147196
24.9077631698743
24.1843886955069
24.3388345531947
26.0193419401541
28.3698629047175
30.1816178515211
31.0465000781784
31.4778371539077
32.2895895939289
33.9395257413358
36.1744859186225
37.8598287018073
37.5179662641257
34.6563479804736
30.4463320058237
26.7424365569597
24.5674342930607
23.9324276760639
24.7350926476881
27.0797613341711
30.7769955617768
34.8616298530765
37.7023853506958
37.9323815869302
35.4699027514320
31.4931027261696
27.6513289600009
25.3406067866941
25.2133033996785
26.8659864423082
28.7027753116844
28.6719918538514
25.9463194427292
21.5838510109499
17.2897542178495
13.9645685059454
11.5034286458511
9.60375982543832
8.37613115186066
8.02338600959566
8.13830894967903
7.86473101816049
6.78703670320448
5.07359159475817
3.15961625383022
1.76002556104356
1.31821147055397
1.28648693319136
0.817487645087440
0.0784588791123312
0.335429881672033
2.61186578996879
6.32700442145659
9.72849319762736
11.5495010175328
11.6327073502135
10.6364356431934
9.70404433186643
9.54189769204893
9.63047377964363
9.32928815283002
9.45284181178967
11.3020990403962
14.4951733613765
17.1079034405082
17.6520442051574
16.0833590811873
13.3472264297835
10.8608565102955
10.2434373628146
12.4251404841795
16.6160495659498
20.8474553443065
23.7942622352998
25.7910014179901
28.0924809359781
31.1592783400242
33.7200060456599
33.6786777820876
29.9217487279034
23.2726641819021
15.9675537046003
10.4448384225526
8.37584463667497
9.95957102735304
13.3713429096869
15.4335405479965
13.9214113604416
9.15374951642970
2.95336000056341
-3.38255319977469
-9.52510935859501
-14.9290031278311
-18.2051576650085
-18.2656067124863
-15.7310875028998
-12.7601721112810
-11.3223650310181
-11.6110539663190
-12.2848903599964
-11.8835962200559
-9.74263672487884
-6.25927667418570
-2.71883763660082
-0.440069254358102
0.107382128083638
-0.653485036718533
-1.85845919587333
-2.75801725994968
-3.33244533586996
-4.09513445506323
-4.92476296025722
-4.79736690453935
-2.99635187517485
0.0699341970233876
3.25546478776058
5.66387618996803
7.31153726781927
8.51563008707489
8.95679067301003
8.14844877016915
6.61611436927215
5.79336091902164
6.65626146783610
8.85622761565109
10.8590402371810
10.5754470063445
6.78354315617945
0.637649760603809
-4.94865561389336
-7.85968254283453
-8.49002361036384
-9.26789475580609
-12.5930781275401
-18.8403082139239
-26.4693534613467
-33.5198377580638
-38.1461244836625
-38.7150104788037
-34.7715907588858
-27.5645192101160
-18.8569435017207
-9.50695802592983
0.417806457180566
10.7896934677723
21.2141840695135
31.2958905636171
40.9161998456235
50.1341625091566
58.2960450298089
63.5950412508794
64.7083177351614
62.4973990973013
59.0047492212071
55.9273878533567
54.5971478842338
55.3487769792906
56.7174921840006
56.7201593807643
54.3988765878261
49.6674490807312
42.7335525143509
34.2362682791355
25.4966549851429
17.8788613618086
11.8016968961170
7.23442410128929
4.79537708909315
4.84115518810055
6.26572811522185
7.66389553717854
8.57047331528740
9.06381384025604
9.24451766082692
8.84005119178206
7.15130077226205
4.05054254559791
0.596364645747816
-1.62044728107889
-1.18965298036470
2.34685063793387
7.46232054732803
11.1234175173186
11.0139409550378
7.25993457600132
2.24645276426692
-1.19614393458579
-1.85642667373562
-0.692216990073071
0.437734768312164
0.262309976104657
-1.40272726136659
-4.17809454137685
-7.99309399098481
-12.7789454132103
-17.3625849827115
-20.0694258968772
-20.4858026870518
-19.7122684477098
-19.1573027809029
-19.4008878032325
-19.9702166686669
-20.2982987588148
-20.7989439093630
-22.4788750961284
-25.6850311961062
-29.6702131741553
-32.9779667836154
-34.0875237872035
-32.3489009128661
-28.8075631726694
-25.8555817212038
-25.4576986313531
-27.6142971447395
-30.5631462022492
-32.1852218262757
-31.2557399806330
-27.7513040522970
-22.4085622104668
-16.4203009868454
-11.4689792371482
-9.15671707042559
-9.93356191051681
-12.7859159894537
-15.7071281196942
-16.6802536498727
-15.0552518073314
-11.9949718708279
-9.50135936364996
-9.15372498171095
-11.3489429297192
-15.2492273835306
-19.2737172155161
-21.7795893613389
-21.7823333596043
-19.5395374725679
-16.5341340770848
-14.3736759341425
-13.4857711940014
-13.3401891220026
-13.5695444649713
-14.0918799643647
-14.7105138966573
-15.2845780195950
-15.8953796708830
-16.7614569062426
-18.3310344173211
-21.0454253051210
-24.6674766163479
-28.0883318751832
-29.7342573694423
-28.5503705043879
-25.1967890695841
-21.7160278028653
-19.5931569086749
-18.5976423899307
-17.5616759594985
-15.6756873833894
-13.0374384077546
-10.7404931414962
-10.1557148163654
-11.1826585853998
-11.8899233151196
-10.7936270961625
-8.61342329846300
-7.14974633092634
-7.25162047854033
-8.32383561555019
-9.39584123843325
-10.2935362272651
-11.5565396892540
-13.3043088926797
-14.7058926445656
-14.7337079705409
-13.1835088100696
-11.0983404732676
-10.1780666414331
-11.1691096559183
-12.8924563657119
-13.5037434319639
-12.5218101236447
-10.9185090757185
-9.59748284566724
-8.80849538388959
-8.59085816448053
-8.74547803132826
-8.85992191550965
-8.62900704045154
-7.43943188850999
-4.45403701531303
-0.0970268451650044
3.67808093405378
5.23105372823387
4.66947080860858
3.41741311657966
2.46769049042752
1.26909585757858
-1.06522282846572
-3.91837671332324
-5.57204975956461
-5.10970335600577
-3.03402775476319
-0.579923906381478
0.717465644746581
-0.437639491990485
-4.01187916333485
-8.27848786957298
-10.9457504515712
-10.9584714101167
-9.39962061279364
-8.26884107171761
-8.30282796452352
-8.44466409306563
-7.31553053967357
-4.92281788551431
-2.78006421776669
-2.18884844417156
-2.89511125384785
-3.63941803544694
-3.68500024353584
-3.78340924746528
-5.21426701104750
-8.08064222294262
-11.5273133963204
-14.8045585223127
-17.1861379978693
-17.8536063014469
-16.4536250538474
-13.3475930847907
-9.20888934020375
-4.56462929904549
0.172083882155282
4.33150846455060
6.90841298035087
7.14454247560625
5.33624676737390
2.95683722860331
1.54509945684518
1.18038408663959
0.672610122124322
-0.446716269425046
-1.26933133826899
-1.29624082679168
-1.53812760594205
-3.24505932693593
-6.43257445703231
-10.0380006153027
-13.1037677041101
-15.2653793583672
-16.2687876294903
-15.8755803597378
-14.0740673591727
-10.9688082086686
-7.07482854785874
-3.60158530548881
-1.62466931441926
-1.35645680674205
-2.59582249780085
-4.98044256021360
-7.73538847235581
-10.3556812390700
-13.3392262766733
-17.1439194511552
-20.8574289050848
-22.7919549188882
-22.0407653625196
-18.9614416541198
-14.5656440393866
-10.1144115764229
-7.14692104039515
-6.91599453662670
-9.27658466968846
-12.6917453581054
-15.8592025943027
-18.6794532743735
-21.0624003064288
-22.1005239707220
-21.3195326784619
-19.5591930252011
-18.1542737820149
-17.7047163399288
-17.4365799796821
-15.7587715757314
-11.7725687856858
-6.16136964239375
-0.439131621744885
4.39292534560535
8.22076273972409
11.2406489250048
13.4472229967758
14.5157952117632
13.9269446683416
11.5927119415658
8.44220166663919
5.96910014697764
5.18850021314665
6.14831664361599
8.35505288132414
11.2065867298517
13.9073812292214
15.8673035739293
17.3965592233977
19.2458249073235
21.4552652272466
23.1423205151749
23.3195555620159
21.5895732719090
18.3405978988922
14.4306194217056
10.1474541769578
4.85959560504368
-1.50844368476763
-7.18103263752535
-9.38771093805251
-6.32187735384974
1.96685566266581
13.9843747530432
27.4190065912907
40.3931643157197
53.0398424076438
66.7278932634946
81.6847622786978
96.8182135814185
110.765971950822
121.546048701912
126.660776719656
124.735669752392
116.623910153004
105.111514977986
93.5037538650480
83.9179609536038
76.8228332828807
71.5238835510379
66.3375174760176
59.4000907560223
50.6451182259511
42.3013139568325
36.4680717301053
32.7198739254613
28.8400766750325
23.3899754263908
16.7299884679125
10.1657414324368
4.75884122862615
0.337214015735816
-4.25904843943909
-9.63846993295914
-15.4188048333884
-21.1871024199051
-26.7988528513599
-31.9542742392339
-36.1631017501271
-39.2738164604430
-41.8141652225549
-44.2351303539579
-46.3138014854925
-48.2016852376845
-51.0292909539774
-55.4264339990896
-60.3494926172891
-64.0177477393107
-65.4583353505319
-65.1513366868287
-64.5723998843742
-64.7939670724965
-65.5545796694647
-66.0167576144965
-65.8482882574185
-65.0778086623646
-63.4939856363045
-60.8324646470395
-57.4222991393780
-54.2444961490023
-52.0137355044769
-50.2964042602184
-47.9210767519661
-44.1734293408870
-39.7438524541570
-36.4448571520174
-35.3079000313460
-35.4848982240638
-35.3419159668680
-33.5650949826502
-29.5919780149148
-24.3114294122269
-20.0189739422026
-18.4198167499713
-18.3002164008083
-16.1179472833770
-9.66015422190937
-0.546904074434923
7.52473512630269
12.3787342747023
14.4231984500706
15.0680932246333
15.3430498444538
15.8014528007717
16.8314807793825
18.5218896972690
20.6218368536009
23.0629753484387
25.9834692055936
29.0881592303434
31.7113014880040
33.6059675645313
35.2028526853488
37.0874835097668
39.5222482215338
42.5280152684270
46.1281309518269
50.2443276780558
54.3640978996012
57.6247921983052
59.2892175057605
58.9040289852564
56.6763545592219
54.2455084602385
53.9440971082673
56.5822821921065
60.3504381530092
61.7200202977697
57.8645007528338
49.2658278122941
39.7337215943184
33.5147560756065
32.4475616761706
35.4403940745658
40.0576202749018
44.1782631112758
46.1994825859102
44.7413609766401
39.7441016593146
33.9456424902405
31.5906581537836
35.0962522145585
43.3182679643865
52.3841080907860
58.1903335431133
58.9907588517418
55.9450600137417
51.5440829501716
47.6136023200678
44.2621416283803
40.6504855418847
36.8410772331412
34.0243161602620
32.5690883666242
31.0058594574699
27.6609296343492
22.7287852316434
18.2209212737459
15.8108951413786
15.1505512152941
15.1152824149605
15.9190913085333
18.3161144869356
21.5816875715534
23.9968655557760
24.6236983371474
23.5129628925013
20.7103855567776
15.7016998523861
7.93067519559943
-1.92651645132650
-11.5792903512180
-18.8523233190727
-23.4444843733042
-26.0669242640897
-26.7314587130132
-25.2839966343112
-22.5340853526300
-19.4286201077557
-16.4779461819353
-14.8155697160902
-15.9184991657420
-20.0522425353051
-25.9082668597555
-30.6970361482212
-31.3051495329609
-27.4601971087789
-22.6155028444826
-20.4817580352366
-21.8920351012585
-25.1712440153981
-28.3561239755261
-30.6855582082239
-32.2071548735312
-32.6787962594576
-31.6395425220992
-29.4402670500805
-27.5465765515125
-27.2131121411760
-27.9023346839631
-27.6664395161916
-25.2982292655859
-21.9138796867867
-20.0837269178385
-21.3148445574098
-24.7726672078310
-28.2105701523637
-29.5776454121301
-28.1222955381483
-24.6907468712223
-21.0436169525578
-18.5841384355320
-17.7682838169392
-18.5964355445478
-20.7823801269362
-23.1666269437811
-23.8599318273752
-21.4971325014277
-16.4313049917664
-11.0895091462859
-8.86871432062607
-11.5419616279721
-17.5931165857252
-23.7958825639111
-28.2402509375956
-31.1570183683725
-33.2447302066336
-34.3189063074707
-33.6394241235308
-30.9010089073345
-26.8289969945937
-22.8978110283508
-20.1331532235099
-18.1934373202667
-16.1627260382848
-13.7707131482203
-11.1013650260473
-7.97595359646379
-4.43206388855938
-1.49152761766108
-0.932759040607960
-3.68515783747711
-8.55716339660307
-13.2539750212454
-16.1631323139744
-16.2364756370813
-12.0364447771602
-2.83309833418382
9.58254554799540
22.0646668957583
32.9400988132483
42.3207981512545
50.1207685853769
55.1210620390005
56.3049564303136
54.6827907745236
52.9128412089264
52.5329198735327
52.5405118593503
51.6185401954303
50.5460842616462
51.1409740149136
53.8205024036496
57.3567579615366
60.2892690676988
61.9351048802376
62.4664876458906
62.2571905505809
61.3518926579652
59.6462929331896
57.2001929412651
54.0508618501064
49.6545990316760
43.2402592883077
35.2259337127700
27.2795016284524
20.5167143526185
14.4615740381673
8.08632147187497
1.49547412439036
-4.09141837241145
-8.10331013722695
-11.1829934599067
-13.9614560829629
-16.7371121623076
-20.2499632749643
-25.6038933555005
-33.3000913587689
-42.2672846220608
-49.6077438512954
-52.1499582609245
-49.1138137259558
-43.0482685644450
-38.0715605852795
-37.2595533714047
-40.9907415884741
-47.0177680530025
-52.3600040317911
-55.6429994395792
-57.4936736593090
-58.7653935076081
-59.1245454748621
-57.5927600913225
-54.0786875685094
-50.1493872125557
-48.0020349010240
-48.4369424932709
-49.9986938832878
-50.2552297702830
-47.9395822355209
-43.8568468876004
-39.8440661596707
-37.1078914626324
-35.6136061430317
-34.6389269661630
-33.2881643569285
-30.6852430739182
-26.8027432991283
-23.2351213687898
-21.8378973068286
-22.5412815050518
-23.6149110414428
-23.5796968480183
-22.1490512504472
-20.1380846736817
-18.6962053273976
-17.8769290314809
-16.1622298948814
-12.2275183046468
-7.10654982230791
-3.59747624300233
-3.07820197335881
-4.04548022852110
-4.51337429345636
-4.47128502480396
-4.95191721301149
-5.86491118951351
-5.89773512670513
-4.03244231717712
-0.578726336708695
3.00128747125425
5.28436110412402
6.28406868125691
7.57812054783963
10.9816847630480
17.2329543737522
25.4417966755934
33.3488293079016
38.9024739123700
42.0090229164070
44.0479960478722
45.8415278294462
46.7559658468592
45.5857067924024
42.0948634343906
37.5176879532552
33.3502302323933
30.2670103414955
28.4116144155644
27.7468510440650
27.7222162263346
27.4865744871764
27.0605048532525
27.4777112341319
29.3753138497889
32.5030519117167
36.4485449160523
40.6642194803985
44.0765295006794
45.2556044529214
42.9185568016163
36.7782342229394
28.3238311038470
20.3453562904675
15.0145273391788
12.0023167383634
8.81484420892816
3.39002724408163
-4.00599741119525
-11.3599943272095
-16.5717986301517
-18.5919864871258
-17.7772744215900
-15.5568957984491
-13.4889843674418
-12.3916787610236
-12.1741550377201
-12.1314616522477
-11.7014998826512
-11.2952404086649
-11.9392801022927
-14.0733049691722
-17.0462305859559
-19.8743218802894
-22.4037553177714
-25.0664577409086
-27.5154249331543
-28.6475862480658
-28.0533312203547
-26.4861194045662
-24.6933263339696
-22.4854760841255
-19.5289998595879
-16.6185271839855
-15.2526401213319
-16.1166284325516
-18.7273185660479
-21.9849003479035
-24.3768901148836
-24.5728270591979
-22.4673014640998
-19.2338760025532
-16.5703118857483
-16.0252070991658
-18.2397544145663
-22.3492384945174
-26.2271335906301
-27.6587194031367
-25.7968217797043
-21.6990921179029
-17.4147935946788
-14.5309158650703
-13.5130558411239
-14.0480890849179
-15.3908349458815
-16.4109857497750
-16.2001846129893
-15.0289796506674
-14.1220059633941
-14.2100225819730
-14.7082411578276
-14.4767185441723
-13.2173367359884
-11.8206535115289
-11.1801501251641
-11.1835826251196
-11.0698118224927
-10.3401084539646
-9.16755656823652
-7.96166524593332
-6.87307292774496
-5.99423900400672
-5.68537163552315
-6.36636846221092
-8.00285250731737
-9.96176356506348
-11.4585788215083
-12.0050951457468
-11.4637232882538
-10.2282779937811
-9.42915246737640
-9.95404452011326
-11.0644343150040
-11.0118169698302
-9.00614173817542
-5.82453590352099
-2.88265687975777
-1.21360134896036
-0.791098168944875
-0.422087725226191
1.36624558396332
5.16061217755642
10.3133857061837
15.2011715527879
17.8843697194436
17.3259726980312
14.3275370259791
11.1506682331310
9.75133461953455
10.2148675109021
11.0034124086986
10.2599565361475
6.90466197286025
1.21341298556321
-5.21909712149320
-10.0686552776329
-11.4325309272513
-9.16774222425891
-5.12748997046955
-1.76536276962022
-0.499894046102678
-1.24802502386579
-3.02604363985443
-4.84232464295504
-6.28719305850827
-7.59960665050364
-9.30179220813547
-11.4967597539875
-13.2597998869000
-13.1968734180411
-11.1222711272374
-8.75329617448712
-8.15991567185288
-9.72321312617114
-12.0246208548067
-13.4828362017339
-13.5366584817778
-12.3276542046652
-9.82883708517511
-5.77897144034113
-0.820256193092502
2.86266386533127
3.14901435479928
0.0941855885045428
-4.01470416651693
-6.45165288148162
-5.96097727151459
-3.06687523578169
0.982624441183323
4.77652833691017
7.09910899242304
7.96617899438662
8.67748110850517
10.1133553716169
11.5181994901965
11.2759941661564
8.62667301918891
4.56372314452613
0.864519138801059
-1.87401183436453
-4.68193171123435
-8.34827806274796
-12.0234707428765
-14.4365935824113
-15.3863842496880
-15.4490953473206
-15.4766761491892
-16.4282678809102
-18.8568546014559
-22.9776861085224
-29.0286448460244
-36.4437491591408
-43.0435310698246
-46.4027331143729
-46.1288511773483
-43.8187507982140
-41.0751984579760
-38.8211467057904
-37.7185837981070
-37.5693463952732
-37.0698868470744
-35.2190710760293
-32.1824202079401
-28.5829337562559
-24.7552577370516
-20.7694900428505
-16.7723747872841
-13.0850039483805
-10.1177704137719
-8.37790488281422
-8.26822953117283
-9.62945840363052
-11.6856763761937
-13.6374907694388
-15.1606036167427
-16.0826356287644
-15.8000590392141
-13.4521910708285
-8.80527388313539
-2.93842260944287
2.06442938004918
4.26245996906127
3.08071590701834
-0.314978443412477
-4.18834089637635
-7.60766417151858
-10.1765312718233
-11.1986269165048
-9.99481586095079
-6.71335324422040
-2.29980828252134
2.38710117049060
7.27752948061432
12.7432970974897
18.6070192606392
23.8070691950604
27.2558534115405
29.1830012380432
31.4039906020108
35.7945288840916
42.8184226168755
51.5238499677903
60.1674968261927
67.2507067695323
72.6296292475259
77.1175781742424
81.0362153273113
83.7039854895430
84.2660159648003
82.9195401756372
81.0698982517240
80.1340062053668
80.5145720653060
81.3423822182158
80.7953116712494
77.4337864168598
71.5581039764676
64.8410641624725
59.0475549337671
55.4702269551400
54.5946227665236
55.3310374187794
55.2112990438717
52.3602908494606
47.2275452418918
42.0104289818259
37.9711213285822
33.4170412530051
25.4069571190741
13.6094250327373
1.33189758465585
-7.49843380878367
-11.7043312636698
-13.4514398827383
-16.0044436114647
-20.8420599345421
-26.9187004316682
-32.3154842676716
-36.0603815029456
-38.5232812078768
-40.5105757618826
-42.2239067330707
-43.2479546727125
-43.4718000162172
-43.5890309357971
-44.4259501148246
-45.8415919007860
-46.6963559571166
-46.0146748271708
-43.4950254557058
-39.1801021893187
-33.7781930848404
-28.9649471613778
-26.2200694860153
-25.5860383497216
-26.2826768473843
-27.6723599641810
-28.9510998191335
-29.0032498678860
-27.2478709518853
-24.2901177830913
-21.5009329856719
-19.8956764698142
-19.4312762821908
-19.3853957804535
-19.2194647246779
-18.8513012332145
-18.0594087601080
-15.8473737220156
-11.1234811842033
-4.50026897618289
1.36474038402304
3.99558795833672
3.07636577484185
-0.145716251701209
-4.18304720488368
-7.54134134303026
-9.24729558907097
-9.66990281914490
-9.72351048294555
-9.62454773250344
-9.31720331275988
-9.28209632099657
-9.82179020474283
-10.0323752056477
-8.83065398126646
-6.84959888734280
-5.83153511016401
-6.13872133694425
-6.24922618340825
-5.06155004472602
-3.45511804798017
-2.78197072277679
-3.10701884089521
-3.88658269815676
-4.79169193388924
-4.91874391530302
-2.94112178746249
1.12085494450555
5.47999995257262
8.30023961516882
9.37863539376031
9.78516287894336
9.88901659118983
8.73499199660603
5.66523548410353
1.62956672821240
-1.27668440392617
-1.22273022095590
2.32499590562649
8.64637424601442
16.2420249830131
23.3221374884839
28.8195262051183
33.0288871543884
36.6831020459927
39.9006641491474
42.5906931307658
45.2507326326759
48.5428334671198
52.0817079533308
54.3010692001983
54.0702879043002
52.3839548332371
51.8298086372437
54.0918802281782
58.4985654644228
62.9485549799493
65.3954149580524
64.6024354175412
60.4947112379795
54.2094482258228
47.9875974676453
45.0091400355651
48.1921170800022
57.9641367397711
70.8472431051360
80.5291572215035
81.7292443115825
73.9594837693273
61.4049175552745
49.7200498840229
43.0562585219873
42.7228625349950
47.0337300694464
52.0093244325015
53.7021511535578
50.9862797644266
45.7846765372963
41.0935178134573
39.1338775843798
40.0786298313544
41.8665382881892
41.8788920197994
39.0080861515784
33.8363255919289
27.3721837637373
20.5091766102214
14.2127233668496
9.14445270417442
4.91288404399863
0.265504358050347
-5.31802508495613
-10.5429421508044
-13.5312234986998
-13.9950184819027
-13.7493335336972
-14.9558681384364
-17.9433368081895
-21.0797279588999
-22.9907953146597
-24.1713215981867
-25.9060536364881
-28.4945505338863
-31.0906173759809
-32.7950652356915
-33.5358055265366
-33.8004148115431
-33.4961357371815
-31.5050123580246
-26.9923964887652
-21.0519296212933
-16.4345448588160
-15.2330192032421
-17.0372615468745
-19.7398357696653
-21.4699010396191
-21.2757293670940
-19.2595899156941
-17.0754824552195
-17.2856581442812
-20.8897341509236
-25.8926957450807
-29.4413288647894
-30.6270776261281
-30.2891865400055
-29.6126504158719
-29.6030148303166
-30.4877195658150
-31.3316286069295
-30.7053877687259
-27.8209695193786
-23.3994748414364
-19.5974260004558
-18.6583567452475
-21.0163104334055
-24.7897893912320
-27.7154759558301
-29.0066304127224
-28.7720205024787
-27.0502584901833
-24.3234066213573
-21.8394181468725
-20.8173812869251
-21.5148449069299
-22.7902938933492
-22.9165551227776
-21.4688767213381
-19.8409405648385
-19.5592282449329
-20.9810303826709
-23.4947568197695
-25.5874304454103
-24.8945145580988
-19.6929993950317
-10.7276098753724
-1.11890808195848
5.75978831186593
8.61294766793051
8.88750365289045
9.41961867987208
12.2410115238763
16.9916940358156
21.1491009316090
22.1490982280614
19.4334359054478
14.7212328142947
10.8892342418663
10.1255551076909
12.2771314677765
15.3955883628676
18.1524796101691
21.0519275175871
25.3629741710071
31.3483322572037
37.6408486967105
42.4040359323324
44.7279851705184
44.6871523596082
42.8886441950506
40.1968846680137
37.2683796185627
34.7550155268742
33.7393901788271
34.8602839982393
37.6951660337863
41.4962425310571
45.4238099459628
48.1391883780093
48.2861801904010
45.3711296684295
39.8275194460890
32.7852211571022
25.9309337016786
20.7179755842014
17.4888845346382
15.5965133848451
13.9952395553305
11.8707152798285
9.21076332293832
6.56079252668836
4.30420977156937
2.59606878909766
1.65423904297925
1.53175940750140
1.95628232328080
3.07145347680041
5.89947900071455
11.1497492716117
17.5178035311751
21.6896860620670
20.5558655705478
14.0015565351073
5.42701548586596
-1.07958219155228
-3.94706842614409
-4.50039965077746
-4.95301917263200
-6.50761832886663
-8.98819565730473
-11.6393719455140
-13.9860270828908
-15.9629365589979
-17.6072877557743
-18.8457917219030
-19.6310786110626
-20.3510447957748
-21.5005238874849
-22.8886841291354
-23.9438472445527
-24.5218818080389
-24.9845307863745
-25.8415621425897
-27.3637410474523
-29.4004536421392
-31.5701915289336
-33.4936108944170
-34.7723934591130
-35.1430782095652
-34.9027436900200
-34.5483637700060
-33.8048831021840
-31.8018221234481
-28.3987635532129
-24.9883303994085
-24.0185186496981
-27.3333191354899
-34.2864939932763
-41.7626878222532
-46.6156913944040
-48.0028422263645
-47.2845863297820
-46.0986940545993
-45.0026282993135
-43.8544019040393
-42.8680836533184
-42.7011677263947
-43.4742710672755
-44.2794359535422
-43.9888849505654
-42.2504885416634
-39.6367861508487
-37.0670303298010
-34.9425648990737
-32.8937831496601
-30.4231161549844
-27.2976005360908
-23.6761413735196
-20.5070716375118
-19.0040571913865
-19.1939699318469
-19.7214028247676
-19.3252401057605
-17.8912660040428
-16.0236936925088
-14.4493087892157
-13.9039632431839
-14.3924527173026
-14.2385372227732
-10.9138555936890
-3.20151587538331
7.84904387939995
19.7473343583941
29.8290402426010
36.3311284629881
38.9973527940136
38.7956668895749
37.1137080039704
35.2264379172468
34.0193264367067
33.6857589026661
34.0400624624473
34.9822460622341
35.8489311466013
35.0949396652700
31.5446828529346
25.1989524247099
16.6744431234388
6.76775587362584
-3.41037450180271
-12.2234238801260
-17.8564824574337
-19.6093468014115
-18.7623218753552
-17.7506732550892
-18.2875607933723
-20.1904869007030
-22.2563970202333
-23.9561380987839
-25.8243414331914
-28.6523508886168
-32.6061640606542
-36.8689505272366
-40.2314129870411
-42.1020116289028
-42.6820231894587
-42.4011747275261
-41.5288191880623
-40.3000114884546
-39.3586979761097
-39.5140556551644
-40.5333105297146
-40.9603678134330
-40.0226219341883
-39.0518256688579
-39.9987980041438
-42.9361287232764
-45.7527323124068
-45.9137950415831
-42.3469125810692
-36.3001599125633
-30.3983535794389
-26.4207534691701
-24.0190530993755
-21.4694732210781
-17.4494902704213
-12.4972946972892
-8.82198927601924
-8.20970386422801
-10.3812293815404
-13.4480557592905
-15.3290830852116
-15.1649327196075
-13.9398774414787
-13.1017273319714
-12.6602022842024
-11.4247282257520
-8.49226695279013
-3.98483686194905
0.683203740513128
3.26851385606128
2.54761776623229
-0.514353433808363
-3.93698405240362
-6.47679400297342
-8.17220342334372
-9.81956093212964
-11.8438674152770
-13.6426832330819
-14.5658732899607
-15.1421253161273
-16.5016001672266
-19.0484692024000
-22.3538675851048
-25.5763756553207
-27.4118733964827
-26.6237781623939
-23.1423937077667
-18.1354593051443
-13.0929800446284
-9.01212727927641
-6.04167497851374
-3.71999296155737
-1.69020959976042
-0.135292399612885
0.691632780571093
1.04651028903215
1.28708707226252
1.45513099388758
1.53949696092205
1.23319327791390
-0.238945052657598
-3.06899870543522
-6.28065167327495
-8.86907117290428
-10.8604933097208
-12.5775400189238
-13.4481665784252
-12.4140578566819
-9.13510165762755
-4.32713264036339
0.552394796732882
3.95709598284531
5.26886612070122
5.04105644430307
3.99516697349763
2.31957080579393
0.236152294412249
-1.35087715144485
-1.48854736176789
-0.329618921679149
1.03780585228192
1.85119620767662
2.20378959027666
2.76323216066910
4.54288758671745
8.24906569328934
13.1206028852072
17.0344218875595
18.6385712706391
18.5413464263044
17.5709998084238
15.5133111891060
12.4879470557162
10.0048477421191
9.87531562394645
12.4509811246697
16.0441078561831
18.3381614438866
18.4090063067142
17.1108119834922
15.7359873936894
14.6516628896845
13.3780860271041
11.7364591867328
10.0853743357574
8.32119230023515
5.68080525564088
2.01300729790149
-1.49481212402279
-3.62239292014343
-4.57350670172051
-5.24566204076471
-5.89334355722427
-6.22622824966480
-5.98752421002164
-5.28358390352672
-4.85589263574611
-5.57507843226587
-7.32835646275806
-9.30466283811719
-11.4724125177819
-14.4436252255393
-17.8575449466222
-20.2046464800710
-20.5212499018247
-19.4348170705682
-18.2791748816523
-17.8104216162848
-17.9606687739076
-18.2880679781261
-18.1912294195146
-17.0801625688997
-15.2513442339710
-14.0529476171642
-14.2852942546766
-15.3433288276083
-16.4676746653383
-17.8987405375124
-20.1541516830863
-22.5596093597486
-23.5002564814744
-22.2263782931991
-19.4374818536927
-16.0335565880470
-12.1143753310999
-7.16275714857766
-0.601010193792712
7.69780882054023
17.0936762443687
26.6637186385785
36.0387560711536
45.3200949995325
54.3754362245687
62.5741922491598
68.8365996938873
71.8308505867612
70.7967427446982
66.6630086429434
61.9431578712840
58.8266466503585
57.6171191346459
57.2206438038143
56.4805759065524
55.2111208871741
54.2263991680976
53.8717157176097
53.0578963952975
50.8314607363457
48.2924058113776
47.2253604677751
47.0843183898597
45.3744659011845
41.1684972592010
36.6641035176595
34.7101554628753
35.4859238782393
36.4352251576169
35.1073687897054
30.9054045834321
24.6506401722780
17.9905387574932
12.9347309894944
10.8790408995248
11.7039659291104
13.7269079249042
14.6962358660415
13.1999387400365
9.44779046590568
4.67008656140792
-0.335825761040841
-5.34731312821396
-9.61489541851104
-12.3027545096297
-13.7979228430682
-15.0691930243824
-16.2777332715095
-17.0212185032333
-17.2794788276606
-17.4348770338677
-17.7775582504948
-18.3660054025843
-19.1977322706847
-20.4188306174279
-22.3542490710313
-25.2274395823631
-28.8923366541036
-32.7859753284524
-36.0060594317295
-37.6379650047778
-37.2518976161541
-35.3122913112720
-33.3053085582453
-33.0519148746419
-35.1661263918669
-38.1918133067563
-39.8722049622994
-39.2842079737152
-37.3576314085417
-35.5970394535048
-34.7273191335187
-34.4456784028893
-34.2189733272722
-34.1064879812174
-34.5531556812943
-35.6135638748723
-36.8245780665799
-37.5825941989111
-37.3397787761070
-35.8754841310359
-33.6959299376938
-31.7838919276386
-30.6852536252876
-30.0990434345984
-29.3322997960792
-27.7497799086731
-24.9424196161208
-21.0103008214979
-16.8245455705720
-13.5627904874310
-11.5721696087892
-10.0214433561892
-7.92061734430854
-4.91301356124379
-0.764732732579471
5.24043494595617
13.6500205570569
23.8745441225445
34.4342610045181
43.6702186829115
49.9809610636743
52.1551990676698
49.7536996813227
43.1904283540874
33.7123475577241
23.6268661667622
16.2703380893417
14.0042236676524
15.8597545454355
18.7557078547651
20.5803145751699
20.8636800388676
19.8267467194935
18.1763304716201
16.9403019037021
16.6923539823088
17.1806591703501
17.5798487852850
17.0467871383437
15.4048242854284
13.2402266526262
11.2576235481401
9.68008751456308
8.21546704638277
6.55962705228501
5.07908846338318
4.89163073784157
6.81262574967314
10.4117466731692
14.6645787251563
18.9669169772622
22.8539540920599
25.6404596225470
27.3084450181915
28.9462957936302
31.3521682024290
33.8734244868401
35.2156590524188
34.7746374190884
32.8907008482641
30.3228097998268
27.8885494260800
26.3199229728060
25.6851201148607
24.9270525819679
22.9350795358730
20.1320823559637
18.0870804197573
17.6597574227970
18.0691013423569
17.5890905707227
15.1459518690126
11.5994806640306
9.25234429961539
9.43518363684541
10.6184531898324
9.77600016551707
5.60544487106694
-0.277047906139573
-4.71045743964749
-5.16497969710042
-1.62939506810900
3.50859861222867
7.73205938432822
9.85688600507808
9.79578264291736
8.24754431770568
6.31761811440336
4.81368675826644
4.08154087437117
4.39405413598434
6.17932366360680
9.65745907355328
14.0511076913230
17.6510931721526
19.4672544641965
20.3934507422269
21.7641661618303
23.2620309687917
23.3526584624495
21.1731502786661
17.0169256868615
11.8136673031607
6.84645451437968
3.24261940259037
1.34227106654230
0.572806276541717
-0.0517303166384482
-0.795813262465233
-0.823982018507981
0.316814757170715
1.65445747043650
1.81488310683306
0.0611873598601576
-3.87029352427612
-9.66793172178415
-15.8022315763912
-20.0586181114873
-20.8900800500734
-17.8224316159984
-11.1430083220794
-1.30384927215855
11.3744440467309
25.8939063084361
40.5850809250995
54.8265552530958
69.4340197039818
84.0385358159994
94.9489851034488
97.7326766886534
91.8518228996027
81.2464250012736
71.0903974131914
65.0983751609757
64.4277826173573
67.4978833308318
71.0895020780976
72.2915572420101
70.1958819047385
66.0106494112104
61.1881553879584
56.2021826836530
51.4546995117018
47.2515368089179
42.1805736913844
34.0908892808049
23.4189961538291
13.4493111906340
6.92273246794122
3.76833865179614
2.13644297660799
0.694677258992421
-0.0580013397836825
1.63802501775069
6.79943862035790
14.1893888877801
20.7469706024901
23.3693213696106
20.6142473554705
13.4769392633567
5.16309711532125
-0.489689469273815
-1.71148306535942
-0.0685757008432324
1.19341868694240
-0.290810501129525
-4.81826221910253
-10.9881040419824
-16.4361017003036
-18.5914475811548
-16.2753276213392
-11.1489922389932
-6.70445589461569
-5.22461817451575
-6.02496395064181
-6.92960227499806
-6.64787198378849
-5.14315459682464
-2.94918000026345
-1.05772907547511
-0.837677161924973
-3.22479080092107
-7.61676837896217
-12.3877499213888
-16.9023098294707
-21.3310385873811
-24.3458426510943
-23.2137624367729
-16.4456157501843
-5.28098449461482
7.04298804038976
16.8941602319317
21.8770158074184
21.9871107252895
19.2887148610105
15.9419692542381
12.4852757971609
8.53764820297029
5.14160072127409
5.11236920403547
10.1960575204951
18.7787374496442
27.1593346107924
32.7650637642010
36.0713601258275
39.7010042488215
45.8059797979623
54.2214799725725
62.5408919478546
68.1167247311139
70.8270253941650
72.5386237245599
73.2327260449179
70.5036873857701
62.9537641617262
51.4022356947608
37.7192038718628
24.4254518870618
14.4825374744149
9.87957824728866
9.85143871238905
10.9208121163961
9.41478085060002
4.03545042864262
-3.87647288401879
-11.9059349392230
-18.0992122107435
-21.6364752974178
-22.9826005113094
-23.5282595389178
-24.5174119806520
-26.0834123549613
-27.1745757166363
-26.1662583938220
-22.0023924351652
-15.3024796150978
-8.31147835936618
-3.79395694279766
-3.63781331504583
-7.45224474595363
-12.0343772807724
-13.2111357474210
-9.32555350074597
-2.68646124510162
2.70324622571585
4.79375414814059
4.89680667646644
5.15387943861636
5.40838839161866
3.65935269030525
-0.960840721631289
-6.30731797397948
-8.88975063041124
-7.96903507063454
-6.94055933559255
-9.80421837875031
-17.1272295441860
-25.6998455025268
-31.4572826604387
-32.7834435269411
-31.3726463462888
-30.1840793690386
-30.9260621910228
-33.5289777386596
-37.2482751563251
-41.3101732392127
-44.9176112461637
-47.9389923293436
-51.4207988507675
-56.3170854770949
-61.7611193269564
-65.2710313714375
-64.9255188995390
-61.1359903468079
-56.1384773501309
-52.1264546553009
-49.8735141550777
-48.8620377746325
-48.6974069570150
-49.6959620686656
-51.5701060835032
-52.4379189714470
-50.1568036380447
-44.5090197193582
-37.2576202481473
-30.0801224707053
-23.3777272199332
-16.9656980980022
-10.8594527720037
-5.30836559277586
-0.511497615614234
3.79921436272954
8.32890629938907
13.2547842344611
17.7304625451015
20.9980637562336
23.3906490469372
25.6254871752230
27.2277328712169
26.1253567649236
20.9445891059722
13.7328541332529
8.60291190350826
7.25157204270395
7.21764055394491
5.02798786682231
-0.0185529374150203
-5.74698783551023
-9.44072297855192
-9.57474868490593
-6.69033450440707
-3.37517332364260
-2.49793013719590
-5.09850147057885
-10.3155571610855
-16.6018438433890
-22.5389792967236
-27.4442671008172
-31.1395765349223
-32.7355121728777
-31.1560846198743
-27.4921194443157
-25.1753827806670
-26.8315689003580
-31.5934571345540
-36.3607275319725
-39.2957142552329
-40.9467195311551
-42.2476666779860
-42.8169775871881
-41.7167501599725
-39.0650922612448
-36.1672287915387
-34.3998965279558
-34.2094203968508
-34.6979507382684
-33.9734123368079
-30.4806842446445
-24.5725401258409
-18.6593332138477
-15.5354136247969
-16.3729982814185
-19.9964915982448
-23.8322472288905
-25.4348083095598
-23.4114551466906
-18.0000252793919
-11.4515330093154
-7.01240748324445
-6.40883184731717
-8.39482024233207
-10.3577963365000
-11.0533823162632
-11.4105420227445
-13.2909401852022
-17.6607306919539
-23.4513523767546
-28.2118278956856
-30.1516792850803
-29.5685832778574
-28.2444015149696
-27.5461921854560
-27.3764626015553
-27.0488318141802
-26.5895842395836
-26.4904583266305
-26.6024482657281
-26.0281325801175
-24.0410129902322
-20.9090731133622
-17.7394847364216
-15.5774953979362
-14.9942395587203
-16.2731640410962
-19.1654796541600
-22.4083999689699
-24.2131955800005
-23.5274168183449
-20.6055552793481
-16.6010477437449
-13.0784589463439
-11.4657214902156
-12.1301293751158
-14.1488713851527
-16.3255609793042
-18.1382176790841
-19.7866256115245
-21.6691779540493
-23.7805755410607
-25.5550643694180
-26.2682190730573
-25.2697091011836
-21.7997368705885
-15.2018921282081
-5.42422217145789
6.86809032382437
20.1793430530268
32.2175779432672
40.8891891231814
45.5455883823223
47.2649999917363
47.9491069061052
48.6336984204848
48.5414054699602
46.4741226190239
43.2637795679673
42.0029329134137
45.2920479903045
52.5851553570019
60.6540728156558
66.3755842861697
68.8337912884885
69.1699946707038
68.3619610872492
65.4136643573177
59.0081350643241
50.3373644786654
42.4565549836787
37.2731380556422
34.5096269741070
32.9241649898414
31.3360435444352
29.2671412420862
27.1905030497571
25.3298682388863
22.7967746059365
18.8687636177122
13.9179046087957
8.39401791965052
2.29273186527035
-4.08392966226756
-9.85600729202631
-14.1219313789124
-16.8405127672242
-19.3441382574919
-23.3146633481461
-28.9283504584682
-34.4942438502706
-37.9191431361412
-38.1097269373470
-35.3868051137950
-31.1813853061181
-27.1978156563930
-24.5746173550133
-23.6165963050106
-24.3068152655753
-26.9341849122365
-31.6386661447895
-37.2825602603210
-41.4223901752700
-42.2469003398159
-40.5365358279491
-38.5431432368082
-37.0420949889684
-34.7867616425073
-30.4398157995205
-24.0381500343337
-17.0726678337858
-11.5580442196852
-8.68774757580269
-8.38112764347825
-10.0643028686450
-13.4661182392925
-18.4454103809182
-24.3994134709529
-30.4739356832747
-36.0256663233932
-40.3077573156248
-42.3503687486536
-41.7722561711637
-39.4883870352829
-37.0590234876952
-35.2008631898112
-33.6952396161286
-32.6167593129452
-32.1884518867772
-31.6618910417463
-29.9959723698308
-27.4983178389853
-25.6530379343009
-25.4867524692772
-26.7462826114593
-28.3790979080921
-29.2874009683527
-28.9447088226286
-27.7749137258989
-26.7690494949233
-26.4443521188751
-26.3877655307702
-26.0526545130101
-25.6943779928659
-26.1718894773628
-27.9735543449453
-30.8362871113618
-33.9769647263803
-36.0089348704142
-35.3821635493484
-31.7428800963362
-26.2109027874870
-20.4503484046118
-16.3277663939897
-15.4132312229343
-17.5814533074392
-20.9537554249565
-23.6220630671396
-24.4599704259813
-22.7318243906350
-18.4710231157560
-12.9782277970265
-7.94532686114474
-4.56839918609861
-3.66955127620868
-5.58398945747658
-9.77168695357214
-15.0930372096483
-20.4704191258668
-25.1439249494872
-28.3210560613548
-29.0502029693238
-26.8796735624192
-22.4262855520062
-17.1029901233238
-12.5789457615067
-10.3252090116066
-10.8097005539899
-13.0369127844215
-15.4065526736630
-16.7781819413706
-16.6414511992414
-15.0472401793128
-12.5342549201770
-9.71633039402769
-6.90298404906525
-4.16440694742009
-1.63210458585114
0.418839855874769
1.77388892285135
2.51273234318128
2.99631409302367
3.27354045592700
2.31600939547258
-1.27205291479013
-7.08369727017471
-12.4280503223645
-14.6326574733927
-12.9085390522367
-7.94252080280588
-1.15726332154648
5.24422214106632
9.01570588533216
9.45236230328222
7.78083081687465
6.13445903453102
6.19692975070013
8.19694438141409
10.8874131388582
12.4637687013495
11.9140848664786
10.0917245326937
9.19460449551652
10.6071388057727
13.6775383861876
16.9192026639100
19.3661418235685
20.3984546627586
19.4944722710003
16.7261743376237
12.9109009696928
9.14333957168989
6.62947324559584
6.62162528298894
9.32448843378730
12.8687175099080
14.3706376602283
12.1726004233828
6.97263633850345
1.17140460352421
-2.59972866120857
-2.95933038725787
-1.06799958061274
-0.112799219284741
-2.05898264673870
-5.28106026046130
-6.17136298346459
-2.33602504375157
5.80916776194232
15.7073558176111
24.7286089123659
31.5934324420165
36.0369598962109
37.8928858689179
37.0395482233073
34.1432745918293
31.0591220173781
30.0674819862488
32.4314985252980
37.9381025146820
45.7572142438262
54.7246548515485
62.8256823934223
67.8254949511611
68.9393434132319
67.5865005791820
66.5475594321742
68.2339806792119
73.1961018964444
79.9973808390487
86.1408666162548
88.8276036455173
85.9814963826471
77.7112271224992
66.6647357804675
56.8151636458543
51.3097229317531
50.7492937194597
53.4947187148838
56.7707829415392
57.2529166144085
52.6862637222379
43.8771285837894
34.1143963491835
26.7932415359785
23.8916896824262
25.1670433491760
27.7878154120583
28.0800196785734
24.7943970805990
19.9499371422250
16.1635844411407
14.3344733812748
14.0545922401775
14.5803298085071
14.8075312552497
13.6337296448920
10.9470398940618
7.78236814654893
5.20784539133924
2.93702920530546
-0.479500949500533
-5.79857886878570
-12.1130471318791
-17.9467053425012
-22.5504041963544
-25.5828451865372
-26.2889518712598
-24.0515629910984
-19.2569798340677
-13.1817890093363
-7.66705786174996
-4.32962785003649
-3.43316965182218
-4.33666083478043
-6.71404284924709
-10.0895406865081
-12.9052880335960
-13.5653488592977
-12.0758066087360
-9.59240204798647
-6.81021100663239
-3.80119110237922
-0.980858107340503
0.816457107492648
1.18952862222563
0.471827107793567
-0.675620957420611
-1.42572168858391
-1.13522927395888
-0.247003353048462
-0.0635278103037775
-1.28593465501069
-3.39343951454436
-5.24427515257315
-5.89763028011419
-5.07723768291562
-3.23461271584657
-1.37013268711256
-0.621789054167328
-1.70961426246901
-4.40118157574391
-7.29637982966775
-8.53911401266328
-7.52647383745033
-5.85539405111240
-5.74310274849516
-7.61324013142885
-9.88642785600683
-10.7239801614235
-9.26264266204031
-5.83317000927374
-1.90127011924014
0.819236936093363
1.80041359124852
2.00173191855697
2.80732307860249
4.81746607738610
7.41710167997646
9.10826874349612
8.38774656452430
5.09659365209680
1.13995768612793
-0.895848279029800
-0.151423920937896
1.94443879006696
3.41308729171314
3.50687254385435
2.80423957457546
2.21095703282546
2.22116423996814
2.63275431206550
2.98150350817640
3.42491880657146
4.49198731649137
6.14011231131582
7.89731606912356
9.65132405373425
11.7350185582102
14.2376856076296
16.2901645363230
16.4866773704661
14.4952806099554
11.3383003133007
7.86978390542823
4.56791455495953
2.70372140976808
4.11983412244944
9.54406582947025
17.3590090071061
24.2229633527437
27.2416018406749
25.6447928912743
20.5497085638566
13.7356619648760
7.18983371531969
3.00302178722154
2.13001949818291
3.54855590800746
5.68666667652204
7.86019994126210
9.69452422525245
10.2906720201536
8.66573935636450
4.75046287143584
-0.279424549949946
-4.79018632881216
-7.68633605504159
-8.60562391349399
-7.73367165761058
-5.67677076291978
-3.07796294651482
-0.559511563568744
0.852999144043539
0.161557150252051
-2.46637034490987
-5.54925757488876
-7.61015074011883
-8.53540890848929
-9.43381820565457
-11.3190720116586
-14.0505671550429
-16.3598483173158
-16.6508659975828
-14.0154165506914
-9.02737518491054
-3.53025249551091
0.311220834753142
0.911194727373123
-1.66175055141419
-5.40115564034130
-8.10692591152124
-9.17186912646478
-9.17168165065237
-8.88394882343869
-9.47904136395746
-12.1040495637222
-16.5704076280315
-21.4811142062615
-25.4004822275131
-27.4708670764171
-27.4189704170669
-25.2699006597049
-21.4777697964636
-17.3517095213840
-14.4199466491441
-12.9672701167909
-11.7662366732327
-9.44913142350529
-5.88541075095966
-2.34704694771545
-0.360939303411693
-0.514711379685808
-2.65870262203233
-6.28348112111822
-10.0580491658068
-12.3005356396611
-12.3659079354151
-10.8631209943203
-8.60008282323609
-5.76749424328260
-2.53117922434217
0.0937253803432326
1.16700508101108
1.17568701507220
1.57953061626269
3.57459822216179
7.39520302386870
12.1017939158953
16.3292082248333
19.8385035068918
23.5790606602495
27.7350285026489
31.1017836631017
33.0083349350235
34.4756062429870
36.7128536439215
39.1843190915672
39.8417788942529
37.1889975731349
31.8713244599090
26.1195724733190
21.8559991236256
19.8134808073068
19.8266097788652
20.6653668499335
20.1371720425923
16.9912991116752
12.4562919386750
8.73910464559010
6.60470324374045
5.25177219349205
3.73075207982125
1.84144402031131
0.344881709897635
0.527451815772902
2.89762780403329
6.12962740423583
7.65830139404711
5.65986769452566
0.364911540474767
-6.59170128372794
-13.4515551725250
-18.8833946669362
-22.0526391460671
-22.7046942756387
-21.3389992220543
-18.8129821543875
-15.4702566047871
-11.3334488882101
-6.94238084361946
-3.12738273627146
-0.440114175159984
0.864407547258848
0.762779316242164
-0.706096194796618
-3.48997466732090
-7.38992057489171
-11.9029894466497
-15.7704492091069
-17.3518596722864
-16.0988721387039
-12.9289034443243
-8.92652571654530
-4.44178217580659
0.149986664584843
3.63353157023082
4.92013331485105
4.49792556584517
4.17886741330367
5.47274888953176
8.19036763727896
10.6395321073780
11.6868682299955
11.9959785082036
12.3769906809044
12.2832865169320
11.0415602878704
9.07055182254237
7.07328386134852
5.27158002018793
3.71628343229858
2.53786884693219
1.82203002696086
1.66064607132045
2.55006755662283
5.42927924150427
10.6056943947793
16.5034315441253
20.5098388713416
21.5719174734506
20.7822332550989
19.3394922932487
17.4190856371999
14.9054818207029
12.0692164948182
9.24459132787952
6.16894850188156
2.34705422502241
-1.86137170793150
-5.35083046075145
-7.25507150269704
-7.11660201849173
-4.85726074996162
-1.16601368029197
2.81099885305532
6.21192536399293
8.39721728262306
8.77219736718301
7.28872267662733
4.55035139108594
1.43304359656322
-0.876942595439348
-1.19757940831825
0.603200688210362
3.06564013556748
4.09009410176789
2.97079468005653
1.29246643263672
