# Supplementary material for: Aspects of tree shrew consolidated sleep structure resemble human sleep
Source: Commun Biol. 2021 Jun 11;4:722. doi: 10.1038/s42003-021-02234-7 (PMC8196209; doi:10.1038/s42003-021-02234-7)
Supplement: Supplementary file 2 — Supplementary Data 1 [file 42003_2021_2234_MOESM2_ESM.zip › figure1b_treeshrew_exampletraceIS_thetaFiltered.txt]

2.97838229018514
5.16268874513677
7.34187476947995
9.49656981000315
11.6067380880216
13.6521580037525
15.6129748793738
17.4700227253380
19.2047802762074
20.7990813987456
22.2348886778400
23.4944182977024
24.5607436637392
25.4188656580928
26.0570416967627
26.4679321046264
26.6491767404786
26.6033494559430
26.3374989065111
25.8625136694674
25.1923593554630
24.3432378667571
23.3329454079964
22.1804863957463
20.9056543747314
19.5284856219413
18.0687700332353
16.5456770746096
14.9773386279990
13.3803385660693
11.7693374671205
10.1570199616515
8.55419297173900
6.96979057777007
5.41085764642891
3.88271089055404
2.38926500511029
0.933369600481241
-0.482934566123863
-1.85830994015299
-3.19218207489049
-4.48473084311360
-5.73655550029020
-6.94807228489826
-8.11879255750862
-9.24656444006416
-10.3270689029498
-11.3538793310992
-12.3189709137480
-13.2132970700285
-14.0271551989369
-14.7503524526547
-15.3723638283677
-15.8825440639591
-16.2703471105785
-16.5256132446108
-16.6390069474461
-16.6025589857977
-16.4101376647412
-16.0577009793890
-15.5433938522382
-14.8676211831515
-14.0330710402567
-13.0446818182770
-11.9096982262047
-10.6378824265276
-9.24172844873843
-7.73647694510180
-6.13987001289866
-4.47173652561792
-2.75359017743116
-1.00836496250671
0.739842221058415
2.46627178092951
4.14626231143631
5.75596961992036
7.27274889094498
8.67524644596713
9.94341858489048
11.0585529069132
12.0033107251977
12.7619395180560
13.3208050687282
13.6691701090600
13.7999754965481
13.7103788873282
13.4018431876103
12.8796980387167
12.1523809843424
11.2307359403989
10.1276186810101
8.85779250377551
7.43796271741520
5.88680005900157
4.22480287262340
2.47394596007793
0.657232516166452
-1.20170696082106
-3.07891421161109
-4.95033747099188
-6.79207002934480
-8.58063754905761
-10.2933395070463
-11.9086045460474
-13.4062875429479
-14.7678250612526
-15.9762447167338
-17.0161717504089
-17.8738880964024
-18.5373470164237
-18.9962348778710
-19.2422948380366
-19.2698810479722
-19.0764916858198
-18.6630664438382
-18.0339902838579
-17.1968718291238
-16.1622141719210
-14.9430292094698
-13.5544160682503
-12.0132057504767
-10.3377839697208
-8.54811688356398
-6.66581013773520
-4.71393628366648
-2.71662856189242
-0.698633273531294
1.31516755578892
3.30033839605973
5.23343666462599
7.09228982563187
8.85593997171597
10.5044275219297
12.0187527607233
13.3812544086231
14.5763187296338
15.5911345843940
16.4162640480789
17.0459404226861
17.4781063391544
17.7142299424019
17.7589112446230
17.6193396033475
17.3047730243226
16.8261834223831
16.1960373790797
15.4280772168822
14.5370543329310
13.5384616512749
12.4482867938374
11.2827942624193
10.0583502161369
8.79125208429609
7.49747511096982
6.19229433345656
4.88993212171518
3.60351231913878
2.34538050095513
1.12750143075460
-0.0383697555476444
-1.14080768433133
-2.16903425368908
-3.11328348355895
-3.96504328973622
-4.71707598351043
-5.36338206141983
-5.89942953289676
-6.32262479385689
-6.63266170392926
-6.83157618787692
-6.92359198858744
-6.91481114065606
-6.81276911239807
-6.62598433683453
-6.36365029977473
-6.03545108768005
-5.65133975668100
-5.22120747650524
-4.75455609500420
-4.26028677025975
-3.74658266817073
-3.22085492594172
-2.68982585196549
-2.15973821146287
-1.63648202293800
-1.12553309245627
-0.631828565743680
-0.159713112755918
0.287025165563113
0.705131361460659
1.09194955794096
1.44547013904402
1.76423878436364
2.04717391898804
2.29342954958159
2.50239514134931
2.67380738555256
2.80786394271144
2.90523534389130
2.96694923937975
2.99416243764098
2.98780194977092
2.94813529094511
2.87450773781110
2.76544198170129
2.61901609659159
2.43327132403924
2.20655064737606
1.93785270286497
1.62717869626778
1.27571236160335
0.885815302130608
0.460950303291793
0.00553434068729376
-0.475281543239250
-0.975756342865706
-1.48956192585291
-2.00972147998313
-2.52856263072786
-3.03781414950809
-3.52888353326294
-3.99315359425627
-4.42216079441650
-4.80764053207590
-5.14154119033286
-5.41620974752995
-5.62482765613795
-5.76194280278204
-5.82394641167861
-5.80944499521306
-5.71947992493470
-5.55758222189084
-5.32961040928452
-5.04323103105007
-4.70709901562690
-4.33005367761236
-3.92057650990476
-3.48652376725909
-3.03499484129661
-2.57221238959296
-2.10345282786952
-1.63307718598015
-1.16460337428182
-0.700853888345524
-0.244248592582571
0.202867026655339
0.638031209291734
1.05865038442286
1.46207216253193
1.84570770306310
2.20724417059450
2.54492895757913
2.85780499468957
3.14577148220980
3.40941816458753
3.64963158743998
3.86708476607839
4.06185649444259
4.23329760654289
4.37997906588982
4.49955462512881
4.58866776331155
4.64309425462334
4.65802982093419
4.62833451188284
4.54875349680130
4.41425997680737
4.22046216342833
3.96382663789624
3.64172598731644
3.25254884349959
2.79588305803369
2.27263630261301
1.68509746709374
1.03699358412010
0.333565358017433
-0.418385535398037
-1.21064277970426
-2.03395665582720
-2.87846343499237
-3.73400795815342
-4.59041899136715
-5.43783850932906
-6.26709180609146
-7.06994006844724
-7.83911035426713
-8.56810435789188
-9.25083118877803
-9.88115821065760
-10.4524700842527
-10.9572884472784
-11.3869593138510
-11.7314136746031
-11.9790614592207
-12.1168694445967
-12.1306688954731
-12.0057262662773
-11.7274278163740
-11.2818383867479
-10.6561299989642
-9.83907372665574
-8.82172357339984
-7.59825843985271
-6.16677384763643
-4.52979676684643
-2.69445400789595
-0.672339855324149
1.52072009326167
3.86477290353283
6.33576119170064
8.90562637045502
11.5424776828703
14.2108557973971
16.8723060413834
19.4864246086132
22.0122339617594
24.4095280664978
26.6399606528978
28.6678449059017
30.4606598374714
31.9892915443267
33.2280632229222
34.1546067658660
34.7497512471448
34.9976082650787
34.8858394804586
34.4060663835849
33.5543581402943
32.3314732722010
30.7425557062178
28.7964636239847
26.5052070093327
23.8838152350305
20.9505917871381
17.7274691789501
14.2402231277978
10.5184145225649
6.59506605447966
2.50626229771091
-1.70920564227696
-6.01019483663515
-10.3535594435371
-14.6944709174651
-18.9868258411225
-23.1838494458500
-27.2389286752969
-31.1067020107006
-34.7442441070784
-38.1119923647982
-41.1742071610617
-43.8990769303495
-46.2587013099628
-48.2291191131229
-49.7905514878536
-50.9278351568714
-51.6307507962031
-51.8941659608797
-51.7181286391724
-51.1079097156220
-50.0739549219764
-48.6317766697979
-46.8017474485623
-44.6086514281062
-42.0809316835252
-39.2498096905516
-36.1484877368270
-32.8114414025976
-29.2738060320416
-25.5709581160554
-21.7382302030578
-17.8105876932879
-13.8223036621704
-9.80681209377524
-5.79674599904273
-1.82394902291630
2.08072466931029
5.88780052729108
9.56967964591579
13.1012654482368
16.4606347957711
19.6294523541608
22.5930463284993
25.3404166565971
27.8642472729115
30.1606673125535
32.2287501026789
34.0699894709376
35.6877423692758
37.0865895190161
38.2719117643789
39.2499041914954
40.0277737935714
40.6137794552284
41.0171904438015
41.2484294752130
41.3192477227945
41.2424963515888
41.0314775747055
40.6992271982870
40.2578699452313
39.7180242190080
39.0883195230852
38.3749807206779
37.5813258792845
36.7072971438760
35.7494446455174
34.7015898132854
33.5558561716540
32.3035581322429
30.9357811812054
29.4438469466222
27.8198790701222
26.0575075883951
24.1525636776329
22.1035413033558
19.9117399224511
17.5811424031497
15.1180892881891
12.5309157713140
9.82976179770995
7.02654704400197
4.13494050418250
1.17024776063516
-1.85074026862651
-4.90993653274906
-7.98819633539919
-11.0655341122109
-14.1212673293235
-17.1340764057120
-20.0819723999525
-22.9422423522764
-25.6915432622023
-28.3063052921907
-30.7634268725233
-33.0410605893114
-35.1192859199787
-36.9805867866347
-38.6101197279118
-39.9957264818334
-41.1277391754369
-41.9988005875835
-42.6038518699399
-42.9402466447376
-43.0078707874819
-42.8091838069329
-42.3492056492887
-41.6355361385539
-40.6784674296186
-39.4911836331205
-38.0899318827720
-36.4939989347702
-34.7254510415081
-32.8087072537500
-30.7699702939131
-28.6365238318427
-26.4360084814677
-24.1957640830350
-21.9421673460339
-19.6999192464680
-17.4913636150350
-15.3358868223231
-13.2494219450941
-11.2441663958168
-9.32858563184567
-7.50764952200468
-5.78316104761952
-4.15397302860242
-2.61611837446203
-1.16318336299057
0.212978043657068
1.52149435090261
2.77194082144614
3.97392924064551
5.13668681493853
6.26873222309917
7.37774162588800
8.47045434425568
9.55242959356954
10.6276770456453
11.6983885211595
12.7649018990423
13.8257968819426
14.8780065432867
15.9169289402850
16.9365738209881
17.9297602780485
18.8883802493328
19.8037850653042
20.6672363168061
21.4702605228152
22.2049001776328
22.8639381287632
23.4410289837000
23.9306112331617
24.3276802740193
24.6276878577760
24.8266605858294
24.9213730891798
24.9094284663308
24.7892324894669
24.5599386177567
24.2214414879136
23.7744385547531
23.2205647506157
22.5625149918270
21.8039568258151
20.9491416039913
20.0023816007604
18.9676644937164
17.8484911154140
16.6478594612962
15.3683826076831
14.0125869873693
12.5833822053609
11.0846134253266
9.52150467687606
7.90080441039821
6.23064078956921
4.52023378148944
2.77961490616144
1.01947357008901
-0.748817801854866
-2.51299709639528
-4.25965246285721
-5.97419543284124
-7.64119081253064
-9.24486266856616
-10.7695532687735
-12.2000636082630
-13.5219328845879
-14.7217097869235
-15.7871746833601
-16.7074291930923
-17.4728983796940
-18.0754056438008
-18.5083339246549
-18.7668087249546
-18.8479249118566
-18.7509372904529
-18.4772791117325
-18.0304898612614
-17.4162170217153
-16.6422846688961
-15.7186563934165
-14.6571162537658
-13.4707557582715
-12.1735478130017
-10.7801041339218
-9.30558171957449
-7.76573059145716
-6.17695175294761
-4.55619006130657
-2.92076674243793
-1.28837052133276
0.322935156061212
1.89498835630160
3.41001666496953
4.85101498355822
6.20186952033119
7.44731077017145
8.57279570266463
9.56439001555186
10.4088149748242
11.0938370408377
11.6089177711794
11.9458394310286
12.0991345583107
12.0663655840970
11.8484230540361
11.4499155288562
10.8794825552869
10.1497629722006
9.27690362832786
8.27973746358938
7.17888747082197
5.99601678940874
4.75336506621571
3.47365216985036
2.18022513563879
0.897047726442834
-0.351769628543088
-1.54278772417255
-2.65410688538656
-3.66615539670507
-4.56245725600045
-5.33036936672137
-5.96157156917600
-6.45211766004201
-6.80210485716119
-7.01523544237429
-7.09853349672196
-7.06220456885821
-6.91944536035121
-6.68609212724646
-6.38007530582087
-6.02070277967029
-5.62792371265998
-5.22174371654195
-4.82181969579677
-4.44718846021304
-4.11606678265239
-3.84560861687681
-3.65159437116805
-3.54819221730539
-3.54781087274606
-3.66085466915351
-3.89528913361133
-4.25609440523822
-4.74475690581936
-5.35894337768744
-6.09232204676427
-6.93441760898376
-7.87056866568824
-8.88213606716519
-9.94691075380964
-11.0395025819215
-12.1316124869449
-13.1922578167398
-14.1880545859621
-15.0837536663051
-15.8432463233484
-16.4309221425506
-16.8129707109867
-16.9583702192094
-16.8396090938899
-16.4334003595428
-15.7216787111058
-14.6928474462464
-13.3429827181403
-11.6768328094371
-9.70850346457890
-7.46158887152662
-4.96862112758533
-2.27002821898690
0.587135519264788
3.55063138999069
6.56468065021322
9.57174311696349
12.5143343184523
15.3367912189685
17.9869043288133
20.4174436735892
22.5875891789017
24.4639829582237
26.0211236776948
27.2413093448240
28.1144268257699
28.6376065547558
28.8148934597066
28.6571131860783
28.1817101151074
27.4122819628894
26.3778114647946
25.1116588542922
23.6503153148587
22.0319420232471
20.2948687009007
18.4763139031800
16.6113512184868
14.7319885860186
12.8665257884021
11.0393793925789
9.27113899916557
7.57863206393920
5.97503861545053
4.47004717941286
3.07004969302705
1.77839215549565
0.595540971233575
-0.480890014411878
-1.45608253448908
-2.33780133776545
-3.13594160108347
-3.86171439801780
-4.52660245735063
-5.14148143489140
-5.71618429520123
-6.25949182082217
-6.77928841877682
-7.28255534471938
-7.77507900682405
-8.26103631923125
-8.74267339218450
-9.22019164232987
-9.69183736194584
-10.1540791621174
-10.6018747370895
-11.0291515625731
-11.4293575843959
-11.7957799005502
-12.1215994206094
-12.3998515002884
-12.6234467081593
-12.7853228343472
-12.8786452384019
-12.8969274209372
-12.8341400019884
-12.6849766457831
-12.4452842080490
-12.1125465752193
-11.6862971157906
-11.1683111954244
-10.5624673685389
-9.87435018908429
-9.11088728893124
-8.28026789807951
-7.39211196601960
-6.45766956488069
-5.48982878205247
-4.50283431978977
-3.51176474482395
-2.53185436841683
-1.57772507838781
-0.662696185633270
0.201605482544948
1.00529674650039
1.74005296508614
2.39885816238390
2.97593833678231
3.46696348601982
3.86935759286227
4.18250823875147
4.40773246914356
4.54797479665661
4.60733323805981
4.59056395782208
4.50272161350745
4.34905067651019
4.13514153386358
3.86718201209263
3.55206320348558
3.19732791123481
2.81110470116382
2.40202063827551
1.97903618759551
1.55126053795310
1.12777480749373
0.717427748141913
0.328619457512983
-0.0309484687270167
-0.354633014245441
-0.637286760128425
-0.875666988801652
-1.06866847389098
-1.21719234392892
-1.32369876850106
-1.39175020622462
-1.42573902376136
-1.43071204213851
-1.41214501698075
-1.37564019072638
-1.32654101126764
-1.26952941453656
-1.20845314116868
-1.14645499280510
-1.08607306711242
-1.02906352792318
-0.976119006203218
-0.926759324220740
-0.879460045633608
-0.831896243426986
-0.781150814583338
-0.723875712987625
-0.656527523764899
-0.575709166880647
-0.478483755178159
-0.362533682791939
-0.226130109411763
-0.0679898533631561
0.112756236275061
0.316331716698570
0.541995243507150
0.787936982770048
1.05141281801440
1.32889394482031
1.61615948369815
1.90839940493486
2.20028243411163
2.48598869923391
2.75931450888592
3.01380454799277
3.24289739607747
3.44029518103236
3.60056127792969
3.71963019194404
3.79500991916884
3.82570355791926
3.81205997276106
3.75573358772762
3.65962928431918
3.52761448507974
3.36410609289174
3.17383729487771
2.96187213868591
2.73372799802081
2.49552520636874
2.25406337153896
2.01664454204455
1.79060840503662
1.58277214744421
1.39905179416966
1.24443019348579
1.12313266120919
1.03870897758905
0.993942490813693
0.990756525480414
1.03031367189662
1.11331658459166
1.24026285408404
1.41146433575131
1.62689869497377
1.88606611035190
2.18798645722279
2.53121795052725
2.91364634845567
3.33211367329780
3.78208560631026
4.25736201791946
4.74986560345784
5.24964823954530
5.74516752826698
6.22376598825497
6.67225486002745
7.07754559032232
7.42730213597924
7.71055530663084
7.91815868330845
8.04296992446006
8.07974897176685
8.02493511266464
7.87655537626769
7.63429319380838
7.29945307024390
6.87472220310100
6.36397960070237
5.77228247799235
5.10582239729566
4.37165665091178
3.57725826460964
2.73007710418868
1.83721657249321
0.905189359679546
-0.0602051391986795
-1.05381746546515
-2.07095238358801
-3.10704177793962
-4.15717835231022
-5.21570036290438
-6.27599741157794
-7.33048198200333
-8.37069803869968
-9.38762808998835
-10.3720793197847
-11.3149834567531
-12.2077167343423
-13.0425831859487
-13.8133116583568
-14.5153035514717
-15.1455566881941
-15.7023750222721
-16.1849735023448
-16.5930400464592
-16.9263988721310
-17.1849850211972
-17.3691553356867
-17.4800757179944
-17.5199721185959
-17.4923618150307
-17.4023379543381
-17.2566779523501
-17.0636636421715
-16.8327593255150
-16.5743038186860
-16.2992965941298
-16.0192110091916
-15.7456288736115
-15.4895771140263
-15.2606939468335
-15.0664511616197
-14.9115328477639
-14.7973481665474
-14.7216716010710
-14.6784391217771
-14.6577129644983
-14.6458804939433
-14.6261408872875
-14.5791635506916
-14.4837170097017
-14.3171503260235
-14.0557645470436
-13.6751407269956
-13.1504116053463
-12.4565537522775
-11.5688392832993
-10.4634002731163
-9.11775561148035
-7.51129496611354
-5.62585315585011
-3.44646125165284
-0.962292133462195
1.83222617565148
4.93630014640672
8.34179205414818
12.0322560239767
15.9819242042913
20.1548959123536
24.5049114348076
28.9758845365740
33.5031236895663
38.0151363666990
42.4357902545078
46.6864721404337
50.6882375836671
54.3642273855490
57.6422437637457
60.4571734637782
62.7531982137502
64.4856366496534
65.6220505605037
66.1424477735891
66.0386806915563
65.3133405849918
63.9785524478336
62.0548741429850
59.5703030868279
56.5594250597985
53.0626328167749
49.1251314547416
44.7956522617822
40.1252294872022
35.1663915766644
29.9726674533751
24.5980484264504
19.0962852753656
13.5201365946970
7.92068628784157
2.34687160285477
-3.15478009055610
-8.54043815538678
-13.7693471854726
-18.8041486266117
-23.6111163923416
-28.1603600015347
-32.4259796122957
-36.3860948550756
-40.0226842978973
-43.3213581327605
-46.2712061654803
-48.8645970047882
-51.0968547706345
-52.9660488647191
-54.4730467406147
-55.6216518469084
-56.4186017554734
-56.8733424912537
-56.9976198590247
-56.8050834638113
-56.3110668413817
-55.5324510943554
-54.4874602067136
-53.1954068205862
-51.6764585148191
-49.9513874576194
-48.0412291476479
-45.9668599863071
-43.7486310642172
-41.4061878108348
-38.9584122169989
-36.4233459690847
-33.8179913579472
-31.1580160652020
-28.4576415453804
-25.7298708960140
-22.9868458796675
-20.2401568823715
-17.5010564654393
-14.7804677325188
-12.0887788760508
-9.43568454780885
-6.83038346654460
-4.28204324361701
-1.80001630709651
0.606539099945385
2.92936050544694
5.16155430766765
7.29765254019097
9.33343417942458
11.2656735136294
13.0918547969646
14.8098681209013
16.4177706450600
17.9136640342614
19.2956103853301
20.5615704329906
21.7094536443815
22.7372540042236
23.6431427679574
24.4254846952935
25.0828592527791
25.6141619186654
26.0187832689973
26.2968361360925
26.4494308616457
26.4790157843935
26.3897227467736
26.1875879786909
25.8806157039402
25.4786683706071
24.9930968402115
24.4362499662341
23.8211999815744
23.1617817319375
22.4727650033156
21.7698121933361
21.0688484012579
20.3848825131021
19.7307784865716
19.1164716324802
18.5487930173528
18.0317163046351
17.5667359458598
17.1532329015456
16.7887854930796
16.4692540896598
16.1884633528233
15.9377627309799
15.7060256000997
15.4803223477893
15.2471079159667
14.9935054580943
14.7082025082755
14.3817814872170
14.0066481084222
13.5768201932335
13.0877865543790
12.5364363741158
11.9208628417261
11.2400232119791
10.4935290732241
9.68169247300363
8.80558901267146
7.86687325021646
6.86737049585476
5.80875092692624
4.69257068613883
3.52054704127532
2.29475881558749
1.01787841989274
-0.306309097859940
-1.67226005942713
-3.07222620078356
-4.49608015901359
-5.93133885892409
-7.36336254136600
-8.77577790415646
-10.1512367558097
-11.4724995585448
-12.7235110543296
-13.8901041190979
-14.9603791469438
-15.9249779973327
-16.7771485619661
-17.5124450566046
-18.1282882339484
-18.6235755493077
-18.9982288574849
-19.2528000487076
-19.3884093432097
-19.4069679662865
-19.3115969034115
-19.1070784614616
-18.7998381839972
-18.3973123617258
-17.9072562501857
-17.3374745092829
-16.6959546098909
-15.9911403394499
-15.2321220671027
-14.4287292424323
-13.5916134206906
-12.7322787471761
-11.8629305160223
-10.9961239129424
-10.1444072227485
-9.32018504542408
-8.53575136759329
-7.80321824649712
-7.13415032008741
-6.53904328893505
-6.02701456841431
-5.60587429540934
-5.28241476913703
-5.06266887124784
-4.95195178159012
-4.95460712282921
-5.07354414826015
-5.30979052148543
-5.66221638358586
-6.12739942236174
-6.69960962933869
-7.37097091746831
-8.13171460287316
-8.97030010248815
-9.87326420220948
-10.8248129772628
-11.8063603620027
-12.7964325642720
-13.7712224341857
-14.7055714525043
-15.5739010515299
-16.3508985930779
-17.0121025188645
-17.5344841574735
-17.8969358449044
-18.0805523476502
-18.0686669895794
-17.8467043986796
-17.4020417152275
-16.7240566810322
-15.8042720675207
-14.6364148355086
-13.2164418413684
-11.5426218318569
-9.61561727324291
-7.43850892228645
-5.01682596255003
-2.35881257197782
0.523896127033971
3.61539808873109
6.89482752272811
10.3359497815069
13.9069971217152
17.5709519675851
21.2865479439987
25.0097450709685
28.6951475721609
32.2971983870787
35.7712982868947
39.0748684806415
42.1681454949582
45.0144794349870
47.5802084781713
49.8345444607371
51.7497466542924
53.3013319496311
54.4680300500449
55.2316806411928
55.5774204173153
55.4941478514661
54.9750440419706
54.0180001893324
52.6258913150979
50.8067390572089
48.5738143532748
45.9456433540655
42.9458685609138
39.6029698225370
35.9499211305726
32.0237593522281
27.8648732690845
23.5160285456768
19.0214263593138
14.4259727879828
9.77466027467040
5.11186511508589
0.480573962324994
-4.07818871358096
-8.52565342401425
-12.8255353612797
-16.9442685539298
-20.8511670968312
-24.5185874275250
-27.9222271255180
-31.0416154539684
-33.8607500646989
-36.3685970700678
-38.5590366257758
-40.4301514596704
-41.9831930710914
-43.2216812631870
-44.1509500178281
-44.7782008731078
-45.1128214062654
-45.1665865735287
-44.9535950615285
-44.4901066529790
-43.7944176412183
-42.8866905896750
-41.7885804339692
-40.5226108719564
-39.1114810614893
-37.5776034128623
-35.9429911736518
-34.2293101314895
-32.4577851895937
-30.6488198202483
-28.8214643128282
-26.9929737643946
-25.1785632391422
-23.3912933773247
-21.6420165910133
-19.9393755455879
-18.2897510670802
-16.6970339760389
-15.1624205709671
-13.6845693358208
-12.2600586971165
-10.8838523032159
-9.54965399670689
-8.25013866883019
-6.97709943562454
-5.72167957230228
-4.47476779745677
-3.22734301514496
-1.97049366640363
-0.695203197932245
0.607630746300270
1.94670803869341
3.32970421271420
4.76287352178769
6.25076607220514
7.79581391847685
9.39784590316023
11.0537629142887
12.7574888113791
14.5001612123787
16.2704076610527
18.0545136961570
19.8364750408357
21.5981432789897
23.3196412160289
24.9800917287129
26.5586075564774
28.0352818398855
29.3918504159700
30.6120317429090
31.6817846608849
32.5895695418609
33.3265035055151
33.8862338314090
34.2644863507561
34.4585109953756
34.4666365639979
34.2879302944681
33.9219481168067
33.3686586704069
32.6285313107235
31.7026044876839
30.5925015893172
29.3006193636288
27.8305461087785
26.1875595461772
24.3791704019787
22.4156945575679
20.3107161236838
18.0813060531079
15.7478670605547
13.3335231138967
10.8631781656045
8.36256540071790
5.85760160328454
3.37404515286287
0.937109093735769
-1.42921778188443
-3.70302329255392
-5.86523578597905
-7.90010842570197
-9.79533386277659
-11.5418155700352
-13.1332563137705
-14.5657410837595
-15.8373846073007
-16.9480607359793
-17.8991590254005
-18.6932624058394
-19.3338044239456
-19.8248774379495
-20.1712583142472
-20.3785550976493
-20.4532867705587
-20.4028852091176
-20.2357857213982
-19.9615694511051
-19.5909251454710
-19.1353592763753
-18.6068222144109
-18.0174016764159
-17.3790135764534
-16.7029579397182
-15.9994557117930
-15.2774270467441
-14.5445458814453
-13.8074476608236
-13.0720380257035
-12.3437725786993
-11.6277039456400
-10.9282997377471
-10.2491859731398
-9.59294795945604
-8.96113171329851
-8.35453325309854
-7.77369836870347
-7.21941172441217
-6.69291698342888
-6.19576150246629
-5.72940171440982
-5.29481871661044
-4.89229941189142
-4.52137727906417
-4.18089721618348
-3.86919667048978
-3.58429814550695
-3.32394543723889
-3.08549592066662
-2.86586704620368
-2.66164610461648
-2.46926734088865
-2.28507723888663
-2.10523733163121
-1.92563151374200
-1.74191348023360
-1.54963811259393
-1.34436188190684
-1.12165462167502
-0.877080317205957
-0.606224276739433
-0.304748841245928
0.0315473074012615
0.406622473913781
0.823970574413686
1.28628380553994
1.79509559507620
2.35050095393759
2.95096811792483
3.59325940793550
4.27250783616549
4.98232304141175
5.71471857439785
6.45995883527599
7.20662096373354
7.94193599231087
8.65225938259981
9.32353647768414
9.94166647743165
10.4927343785142
10.9632407717533
11.3405032195382
11.6132474975256
11.7723071297574
11.8112958115526
11.7270360224151
11.5195960053412
11.1919918314128
10.7498265873743
10.2011207255485
9.55629933899616
8.82814631463967
8.03156667363021
7.18307212063123
6.30003124514932
5.39983242159955
4.49918484966871
3.61379777348870
2.75848534261005
1.94746310512413
1.19454661952066
0.513128483612301
-0.0840329729181032
-0.585111731318691
-0.979506981367271
-1.25809517772298
-1.41345020504114
-1.44007862491570
-1.33472846923510
-1.09669579749760
-0.727902395959340
-0.232661648073074
0.382629110158337
1.10956749676812
1.93757689023223
2.85372820624480
3.84274272494474
4.88718002090854
5.96773525416608
7.06361763060155
8.15310520301337
9.21430386115418
10.2258197669891
11.1670259095486
12.0179471068606
12.7590492936041
13.3712591689521
13.8363142728944
14.1372957702489
14.2592592983719
14.1898946325459
13.9199995352318
13.4437017562210
12.7586449255419
11.8662789284841
10.7721282011912
9.48581684481895
8.02073542283952
6.39347511121916
4.62331693249578
2.73188583461193
0.742748150819338
-1.31921808219356
-3.42846267665320
-5.55918931571790
-7.68565155608905
-9.78239378469993
-11.8244636624905
-13.7877421619916
-15.6494271963391
-17.3885892684662
-18.9868650151848
-20.4293433706892
-21.7053732219694
-22.8088910981675
-23.7382493751987
-24.4958640900427
-25.0878050262196
-25.5232882609329
-25.8142268246246
-25.9749170964663
-26.0216331702236
-25.9719971498091
-25.8442370946757
-25.6564347474818
-25.4257777250610
-25.1678120684108
-24.8957352421139
-24.6197941899302
-24.3468196002867
-24.0799434247398
-23.8185738545742
-23.5586269009299
-23.2929011655509
-23.0114732574679
-22.7020983354289
-22.3506387812952
-21.9414565713563
-21.4576505379299
-20.8810876468045
-20.1923406448926
-19.3707542235944
-18.3948523540316
-17.2431771690623
-15.8953807270765
-14.3332959349977
-12.5419384769849
-10.5104680627251
-8.23298106232327
-5.70898519442460
-2.94355863052212
0.0526777131947453
3.26365485019556
6.66802266512362
10.2394755902888
13.9472393336376
17.7565928475712
21.6292565569765
25.5236272910476
29.3951153621327
33.1968124289652
36.8804660077110
40.3976656201708
43.7010709583388
46.7454425278499
49.4884598541776
51.8914807229848
53.9202706147054
55.5455935099875
56.7435203799433
57.4954623651828
57.7881360726670
57.6136061020785
56.9694206800833
55.8588016291436
54.2906900375691
52.2794327054652
49.8441911584253
47.0083180227570
43.7988261380379
40.2460216156025
36.3834222643726
32.2479167797696
27.8798428215402
23.3227072556209
18.6225755116884
13.8274349135925
8.98679919219867
4.15134423687115
-0.627917869491323
-5.30099310507132
-9.82029456627321
-14.1415714393163
-18.2242713918439
-22.0316149154353
-25.5307926619608
-28.6934227886883
-31.4960708025478
-33.9205997031631
-35.9542780480861
-37.5897292046595
-38.8248455451803
-39.6626842424137
-40.1112475062322
-40.1831081723245
-39.8949822178879
-39.2673999357536
-38.3244730475174
-37.0935569993647
-35.6047223194748
-33.8901100646345
-31.9831489824021
-29.9176218717675
-27.7268168584631
-25.4430155521395
-23.0972411964603
-20.7191075328999
-18.3367943288327
-15.9771160306319
-13.6655101810223
-11.4258440339680
-9.28010647387084
-7.24815647890982
-5.34764827894110
-3.59409861770078
-2.00097665218567
-0.579747079125124
0.660113285878860
1.71107881857721
2.56760301455916
3.22643086140698
3.68719360463677
3.95289302075959
4.02992849848435
3.92774578655726
3.65831541585634
3.23548404014249
2.67433879768585
1.99080515720254
1.20139732536481
0.322929175917175
-0.627754991534264
-1.63391481671537
-2.67902121269561
-3.74700146010272
-4.82248848089374
-5.89079643720787
-6.93770929575016
-7.94944332270869
-8.91286374872795
-9.81564012512549
-10.6461265860507
-11.3932054045213
-12.0463581360669
-12.5958275105539
-13.0327178078645
-13.3491583357534
-13.5384960870896
-13.5952385109189
-13.5147122419732
-13.2927121690483
-12.9254090808839
-12.4095260506130
-11.7425416377529
-10.9228397693489
-9.95001539870500
-8.82544004240468
-7.55293288004244
-6.13927299221547
-4.59434857143828
-2.93093027340000
-1.16415369630406
0.689190013948301
2.61133887956152
4.58403617024701
6.58888323187467
8.60770833464629
10.6228963802509
12.6175815374048
14.5757651236272
16.4825105372850
18.3242204467077
20.0887858147686
21.7653996729404
23.3441383850015
24.8156949233729
26.1714748650045
27.4038918171936
28.5066176542808
29.4746378156196
30.3040111888624
30.9913489625273
31.5331476225045
31.9251406157962
32.1619516851438
32.2373867589386
32.1454573499869
31.8818314151321
31.4450006488202
30.8364925177073
30.0601275757753
29.1208633650245
28.0237904449691
26.7736284785300
25.3748363051972
23.8322564807487
22.1518985691424
20.3413424076674
18.4096728530259
16.3672214978329
14.2253649151864
11.9965830716451
9.69484195163419
7.33604770898039
4.93821684518504
2.52128373309676
0.106708386385123
-2.28303494372175
-4.62507987069814
-6.89679547582262
-9.07627673476662
-11.1426843314269
-13.0766249466196
-14.8607052442500
-16.4800742618382
-17.9226622256709
-19.1790635552854
-20.2423093630177
-21.1078397248966
-21.7737288983893
-22.2408766492957
-22.5129415308258
-22.5961678671107
-22.4993292697668
-22.2337818991460
-21.8134788572935
-21.2548223849916
-20.5763533689046
-19.7983943009549
-18.9426999064863
-18.0319623451113
-17.0890030049202
-16.1357547998159
-15.1924141923569
-14.2770685956847
-13.4056845184594
-12.5921503308800
-11.8482668865588
-11.1836629423225
-10.6055528392510
-10.1184221435421
-9.72400526531365
-9.42177987807026
-9.20964409827331
-9.08432505385075
-9.04154528318069
-9.07611871233273
-9.18199398541555
-9.35233981701104
-9.57974096079434
-9.85639507753910
-10.1741633457635
-10.5243884406544
-10.8975319655833
-11.2828516676971
-11.6684129267881
-12.0415379157496
-12.3893951901817
-12.6993972177333
-12.9594483000806
-13.1581460769115
-13.2848345950390
-13.3295049975667
-13.2827131372478
-13.1356451654900
-12.8803949479571
-12.5103604319133
-12.0204808013613
-11.4072283099224
-10.6686133819134
-9.80437933328562
-8.81630032840919
-7.70852373427582
-6.48790847063203
-5.16409752149866
-3.74906356018204
-2.25620058554787
-0.699335113131976
0.907948819961318
2.55253013277755
4.22168354549125
5.90301896963498
7.58465237056875
9.25558809927310
10.9060045215728
12.5271498033703
14.1108412495327
15.6487545640552
17.1317956241127
18.5498699620892
19.8920469417116
21.1468038671202
22.3021896460685
23.3460256364476
24.2663230060494
25.0519519494197
25.6933465383939
26.1829901232378
26.5156449989708
26.6883596236827
26.7002738274840
26.5523603450101
26.2471546216079
25.7884495094085
25.1811509590169
24.4314167388471
23.5469223263015
22.5371689280139
21.4138343654348
20.1910029623845
18.8850758824115
17.5143535182503
16.0983593710438
14.6569694278538
13.2095415615544
11.7742518502610
10.3676509949963
9.00437901208720
7.69695972085698
6.45556361311439
5.28775459213117
4.19833131232808
3.18927817489536
2.25978874949460
1.40641712485939
0.623416154754685
-0.0968269493881280
-0.763336785238541
-1.38595647248239
-1.97447239388826
-2.53757294679348
-3.08201889177077
-3.61244078996203
-4.13183560169143
-4.64231384239589
-5.14557301874708
-5.64297586351083
-6.13545560445857
-6.62348841419435
-7.10720869739050
-7.58660111315522
-8.06166976368083
-8.53256078886280
-8.99965352850286
-9.46363003228305
-9.92551446615377
-10.3866184245031
-10.8484371766754
-11.3126307833543
-11.7810399260922
-12.2556225775970
-12.7383250280452
-13.2309402107025
-13.7350066114870
-14.2517810626835
-14.7822539791962
-15.3271556032130
-15.8869459342807
-16.4617627972326
-17.0512412670430
-17.6542342384389
-18.2685796706862
-18.8909025103081
-19.5163072562047
-20.1379397667611
-20.7465578662486
-21.3303634424025
-21.8753605597412
-22.3662077504285
-22.7871557897206
-23.1226665205820
-23.3576559656491
-23.4775853044519
-23.4685902544940
-23.3176441722123
-23.0126676696777
-22.5426052782758
-21.8976092863940
-21.0693797832442
-20.0515172115872
-18.8397366349853
-17.4319216266328
-15.8280811910477
-14.0303316738699
-12.0429553774830
-9.87244074205720
-7.52747138027131
-5.01888840161232
-2.35956925346059
0.435706747736590
3.35018614363406
6.36484306367600
9.45809342818462
12.6056917170766
15.7807506225020
18.9538086930658
22.0929707583738
25.1640572011849
28.1306613846066
30.9542873233686
33.5949196931428
36.0121409855746
38.1666070932815
40.0216133106073
41.5444797875909
42.7075464140757
43.4887464607094
43.8718706597768
43.8466345447559
43.4086469824725
42.5594100088572
41.3063519550310
39.6627989495846
37.6479523121057
35.2868808022125
32.6102714349503
29.6537878818051
26.4571330599477
23.0629071948719
19.5153324068388
15.8589429714595
12.1373847652131
8.39257047969747
4.66432682079814
0.990393082522797
-2.59352937935317
-6.05390911055733
-9.35963624338170
-12.4821963820701
-15.3957457991830
-18.0771942437621
-20.5063817589409
-22.6663821007112
-24.5438354428034
-26.1291360340960
-27.4164287908977
-28.4034796868818
-29.0914748769776
-29.4847731936415
-29.5905869315324
-29.4186295750320
-28.9809131376903
-28.2917474188812
-27.3676864583107
-26.2272247078297
-24.8904527136405
-23.3789953733000
-21.7162090406130
-19.9273489948057
-18.0394441590625
-16.0807492872300
-14.0799009797205
-12.0651188661329
-10.0636667092310
-8.10150526777916
-6.20295074264446
-4.39017800154900
-2.68260078268459
-1.09644086310551
0.355281559423999
1.66243460229146
2.81734556227483
3.81447163966821
4.65033232952829
5.32356265174246
5.83482947061885
6.18666939526926
6.38345236275270
6.43150172621470
6.33935882343426
6.11811243639103
5.78148564034673
5.34547907724963
4.82775124462119
4.24699860405971
3.62243509648225
2.97336720893374
2.31876386977019
1.67672688226141
1.06398974145273
0.495615990997979
-0.0152061754077334
-0.457472424390944
-0.822750439453959
-1.10553964623870
-1.30358808937273
-1.41805208344801
-1.45330015182781
-1.41636610270208
-1.31622183408204
-1.16302611096832
-0.967461755511066
-0.740195517552172
-0.491403447280294
-0.230308934354027
0.0352006866939152
0.298789969537150
0.555801739855150
0.803361647707772
1.04038455255171
1.26751493817123
1.48705353856649
1.70271559534503
1.91913936165465
2.14133940392080
2.37430051844517
2.62265342552259
2.89030836459434
3.18015556745324
3.49401490489597
3.83283470172394
4.19705125914654
4.58698480343543
5.00306532969074
5.44579331008122
5.91556085860430
6.41245058066267
6.93597361933964
7.48470407541962
8.05593920503793
8.64557691928955
9.24818959219709
9.85710514727573
10.4644380651482
11.0611338300747
11.6370466399845
12.1811134736385
12.6817727263807
13.1276059717509
13.5078495984873
13.8125333348221
14.0324829060848
14.1593778733691
14.1856846994706
14.1043949368718
13.9087918549759
13.5924928743028
13.1498379172086
12.5764080515660
11.8693546040931
11.0274494843765
10.0510068535315
8.94185466673639
7.70336997479217
6.34043307413559
4.85927015845538
3.26733218082208
1.57324353120606
-0.213348515429376
-2.08211489660630
-4.02236822968278
-6.02312988191464
-8.07304746129855
-10.1603491511222
-12.2727950535086
-14.3975733697671
-16.5211535905220
-18.6290728217933
-20.7057274916746
-22.7343679942702
-24.6972879798251
-26.5759819163731
-28.3512711422140
-30.0036064039552
-31.5135309483953
-32.8620334100127
-34.0306420114273
-35.0014008857420
-35.7569166326133
-36.2805171912417
-36.5564678546069
-36.5702249814909
-36.3087317052333
-35.7606270824195
-34.9163237427458
-33.7682066900902
-32.3110954725816
-30.5427906953685
-28.4645351232173
-26.0814527500981
-23.4031226058969
-20.4442009833198
-17.2247838098407
-13.7704008511892
-10.1118053130114
-6.28467028143608
-2.32914790940003
1.71076297588143
5.78807858234727
9.85395346936455
13.8589721612601
17.7544363358253
21.4936066147915
25.0329341773395
28.3332231678109
31.3606282263551
34.0874073200936
36.4922991292598
38.5603845337451
40.2824863386837
41.6544544994276
42.6766354407431
43.3535039400504
43.6933357441782
43.7078089873889
43.4114859536695
42.8213482149332
41.9565369223435
40.8380990755961
39.4884584985359
37.9307884705476
36.1887158457561
34.2863009607683
32.2478164407042
30.0971481182939
27.8571720056934
25.5495561109278
23.1949731523836
20.8132854969847
18.4234463631069
16.0431893230125
13.6885849477109
11.3735667295739
9.10963635591102
6.90591003058774
4.76950177468434
2.70606145115119
0.720212511882792
-1.18428691108742
-3.00463331742911
-4.73909579542797
-6.38708983759272
-7.94934165372388
-9.42803054564572
-10.8266657639135
-12.1497995910554
-13.4027954887040
-14.5916116522340
-15.7224845191540
-16.8015497572589
-17.8344901423598
-18.8262364645464
-19.7807212112900
-20.7006835337972
-21.5875354150530
-22.4413351666151
-23.2608929438912
-24.0439795127044
-24.7875881425660
-25.4881608076077
-26.1416850396969
-26.7436219849848
-27.2886815805929
-27.7705657285080
-28.1819142489506
-28.5145888695450
-28.7601079736637
-28.9099092719913
-28.9553544282151
-28.8876415546465
-28.6978069084268
-28.3768757202564
-27.9160926275614
-27.3071348674781
-26.5423370481135
-25.6150247284305
-24.5199380103704
-23.2536545435464
-21.8149709650020
-20.2051961897335
-18.4282868493341
-16.4908591540330
-14.4022205872136
-12.1744819563610
-9.82266928415863
-7.36476023851792
-4.82161476968520
-2.21675918147331
0.424007565871186
3.07311210912694
5.70162769051362
8.27955179808887
10.7760981914492
13.1601486256935
15.4008300100640
17.4681604248024
19.3338680138597
20.9724938378087
22.3626491896608
23.4882109020693
24.3393136314601
24.9129647489393
25.2131352852840
25.2502999576812
25.0405071569134
24.6041028129098
23.9642404524118
23.1455773999051
22.1736130267192
21.0745108071838
19.8749120852177
18.6016186565216
17.2812316124089
15.9397038946885
14.6018230815009
13.2907747129817
12.0278469474831
10.8322398756933
9.72090911864521
8.70833556933621
7.80619754568364
7.02303810481177
6.36401520996616
5.83075855392868
5.42130484252246
5.13005727647977
4.94777189869644
4.86173042798503
4.85624868799550
4.91340443015295
5.01378776534090
5.13727774314779
5.26386712908168
5.37436228162773
5.45085752448669
5.47717761193172
5.43943850259927
5.32657833658445
5.13066041878229
4.84691840318188
4.47362675712038
4.01186483528753
3.46520736973958
2.83943785464906
2.14238588735221
1.38375972158564
0.574750817488302
-0.272518887777127
-1.14544439479775
-2.03117706001102
-2.91675371559497
-3.78930417618038
-4.63649218544468
-5.44713129512754
-6.21166142163995
-6.92222561644327
-7.57254217009481
-8.15802289514937
-8.67624879862595
-9.12755878735317
-9.51544018163695
-9.84641468966961
-10.1294027293604
-10.3749388648796
-10.5945083042896
-10.8000261037635
-11.0034947610564
-11.2168139839268
-11.4515991534861
-11.7189335593420
-12.0290566311956
-12.3909862441443
-12.8120441845385
-13.2972134517438
-13.8483618912451
-14.4636030593322
-15.1370185040787
-15.8585808776817
-16.6140065026175
-17.3846389022863
-18.1476532921107
-18.8766139143910
-19.5422758062268
-20.1135730326612
-20.5586622019566
-20.8458704976061
-20.9444946377898
-20.8254705857073
-20.4620563825656
-19.8306133061602
-18.9112853589602
-17.6884479540959
-16.1511276560007
-14.2935692343086
-12.1159075240454
-9.62492783279573
-6.83496262273037
-3.76874040449115
-0.457863747234636
3.05722354585169
6.72782046789907
10.4980561508589
14.3063706353138
18.0874390481545
21.7744717102046
25.3015251206546
28.6056029596943
31.6287264320175
34.3201155625360
36.6379859713743
38.5502368132810
40.0340175149395
41.0747729408028
41.6652725713638
41.8049265057980
41.4995483923371
40.7614342634640
39.6094392950120
38.0687323090085
36.1701092231022
33.9491081002831
31.4451412328005
28.7005135178935
25.7593299053484
22.6665848924107
19.4673332000173
16.2054816022115
12.9222351906604
9.65476165858247
6.43543165294886
3.29153341595972
0.245216246127593
-2.68648114545377
-5.49146782981660
-8.16208694064106
-10.6941307949533
-13.0855648879462
-15.3353297130097
-17.4425487052103
-19.4062766427216
-21.2257313998035
-22.9007373246113
-24.4319145503850
-25.8203751140838
-27.0671644480206
-28.1728383692094
-29.1373803724313
-29.9604163790648
-30.6415878978545
-31.1809337994121
-31.5790119393810
-31.8365310142785
-31.9536531369083
-31.9294442008751
-31.7617823645906
-31.4475525594939
-30.9827967862173
-30.3627796331399
-29.5820566585142
-28.6345523791388
-27.5136860781495
-26.2126764818840
-24.7252076380281
-23.0463962102987
-21.1736847593780
-19.1075689092422
-16.8523895701826
-14.4170492533745
-11.8151996051197
-9.06473680573962
-6.18681092750245
-3.20468730282664
-0.142813724248087
2.97362226082913
6.11860839501601
9.26496149987873
12.3840384101351
15.4455522093972
18.4173079134633
21.2649063884607
23.9518675013312
26.4404742424467
28.6930995648614
30.6735260870611
32.3479506497846
33.6857440403226
34.6602806318682
35.2500369804126
35.4399237535810
35.2225875856205
34.5992053676598
33.5797063526710
32.1829283244953
30.4367123439031
28.3773823293443
26.0485213096608
23.4993370599789
20.7827756336733
17.9535593316108
15.0664829506945
12.1752812171566
9.33205655011694
6.58685197370258
3.98693776412071
1.57573394690258
-0.608415656405041
-2.53336489999313
-4.17402444483336
-5.51286883930894
-6.54009739949513
-7.25359997325992
-7.65886914558762
-7.76885528464631
-7.60367837107794
-7.19004952860046
-6.56027378480636
-5.75092223864609
-4.80143239393966
-3.75289604493886
-2.64724362542988
-1.52688376053273
-0.434504933986161
0.587502820061640
1.49823035317701
2.25971625182991
2.83816904073373
3.20465342842292
3.33549564488345
3.21278844192035
2.82491467687058
2.16674919341812
1.23935622722720
0.0494127680949483
-1.39108040217686
-3.06461812072524
-4.94805683536414
-7.01306268553510
-9.22714242947201
-11.5548356280085
-13.9585805729806
-16.3990839075378
-18.8354525160684
-21.2254604251292
-23.5260760085650
-25.6941359899828
-27.6871049522151
-29.4639379280538
-30.9859227734875
-32.2173791923719
-33.1263513404672
-33.6854801639121
-33.8729659321002
-33.6732768767220
-33.0773406369125
-32.0823064340293
-30.6911642685472
-28.9124657846230
-26.7602236980488
-24.2538466790304
-21.4180136768690
-18.2826230969647
-14.8828855860626
-11.2593102189138
-7.45723510952875
-3.52588435402644
0.482728948693352
4.51484948965896
8.51602502625698
12.4321807495650
16.2106714178152
19.8012729871810
23.1570580239022
26.2351331038232
28.9973632664224
31.4111574813972
33.4501415588679
35.0945588475000
36.3314577407341
37.1548166492826
37.5656564475513
37.5718692615886
37.1874172156577
36.4311343828832
35.3258067128151
33.8978005649376
32.1768232641051
30.1953189075479
27.9875381202314
25.5886360385142
23.0340201252091
20.3590678922264
17.5992234150742
14.7901762232428
11.9677361793699
9.16735243586366
6.42343550941047
3.76859133357067
1.23294176203549
-1.15636475950464
-3.37557866374929
-5.40465035941091
-7.22710500530035
-8.82953212309135
-10.2011920058631
-11.3341549855792
-12.2238158889027
-12.8692759493514
-13.2733938695819
-13.4427230937896
-13.3875107248120
-13.1216301240596
-12.6622511528339
-12.0292901500654
-11.2448311501094
-10.3326534864330
-9.31790941368301
-8.22689646159541
-7.08674082401146
-5.92478540027667
-4.76770374119311
-3.64063215743492
-2.56664328657190
-1.56668079108807
-0.659792734000475
0.136625894994629
0.806776769547169
1.33669565633033
1.71483192084290
1.93278842208296
1.98580295668549
1.87270298283288
1.59553037558090
1.15921055412123
0.571368845389211
-0.157846231596288
-1.01612426370675
-1.98965678138947
-3.06398168378239
-4.22468734701515
-5.45774117945998
-6.74949381941010
-8.08661360432032
-9.45612642988233
-10.8454824456644
-12.2424948952044
-13.6352001854532
-15.0117842628817
-16.3605618305814
-17.6698806422612
-18.9278565863830
-20.1219880120460
-21.2388266387699
-22.2638121737540
-23.1812669212468
-23.9745861606511
-24.6266672233449
-25.1204508408893
-25.4393326959431
-25.5673385566300
-25.4891386931017
-25.1900008627304
-24.6557954871644
-23.8732401290043
-22.8304505445456
-21.5176435472864
-19.9278382865144
-18.0575146216738
-15.9072440148122
-13.4823268273805
-10.7934182643206
-7.85703003818534
-4.69580914231822
-1.33856849564049
2.18001314188077
5.82011569546529
9.53788475675133
13.2868381627797
17.0194567796097
20.6886893981934
24.2490983819800
27.6575585391902
30.8735972317277
33.8596050766794
36.5811057391186
39.0069827442557
41.1094175705710
42.8635886409011
44.2475623221949
45.2427502647194
45.8348327582023
46.0147073634501
45.7791075047766
45.1307879058101
44.0784663491872
42.6367665628229
40.8259670383804
38.6712080160085
36.2013487681179
33.4479952801388
30.4448805258726
27.2274490022934
23.8325592140351
20.2982137740480
16.6631943124846
12.9667249375187
9.24828068513273
5.54731512073021
1.90275245827602
-1.64757800906610
-5.06747927253376
-8.32299175554630
-11.3830407682298
-14.2200174095706
-16.8101850589685
-19.1338389357702
-21.1753587466429
-22.9234151164888
-24.3713529668652
-25.5174991665418
-26.3651737056681
-26.9223347391520
-27.2008972616587
-27.2158860451885
-26.9846184299068
-26.5260543608324
-25.8603327331093
-25.0084382465150
-23.9920388680933
-22.8335850110648
-21.5566096520570
-20.1859121512521
-18.7472867360841
-17.2669141240413
-15.7708323788042
-14.2845502751844
-12.8325494344321
-11.4375501812331
-10.1195925316045
-8.89510261107006
-7.77620387503241
-6.77041391808302
-5.88067001874136
-5.10558715122505
-4.43994704345799
-3.87545533736870
-3.40165338956388
-3.00681767988588
-2.67881856321403
-2.40589296429163
-2.17717566886063
-1.98287843820217
-1.81421653182171
-1.66334570895819
-1.52337803423931
-1.38831050492606
-1.25290286671246
-1.11269223275656
-0.964039871364390
-0.803972839793192
-0.629876747923990
-0.439294081893202
-0.229935298099830
0.000178014227240647
0.252541429606770
0.528059434240901
0.827078360267613
1.14952783987660
1.49502243139298
1.86283897490280
2.25185799748720
2.66057745287944
3.08715489191431
3.52933334147151
3.98422240613414
4.44802949882348
4.91576906046119
5.38104747422400
5.83617596535064
6.27264174612698
6.68171965346962
7.05511522078287
7.38551676878704
7.66678031831415
7.89372583468548
8.06186617418437
8.16725416327640
8.20643550119871
8.17661690063978
8.07613343964440
7.90500831789713
7.66538248160019
7.36177002045305
7.00105589544454
6.59214690463749
6.14534647787751
5.67161276878117
5.18183121752960
4.68615075231083
4.19344343368729
3.71103150774864
3.24476197851388
2.79933003597473
2.37869570333494
1.98646698613897
1.62607406388192
1.30062806907451
1.01261155459239
0.763602985113324
0.554099155616959
0.383478034550004
0.250128165777194
0.151678560364629
0.0852478192941158
0.0476872142846159
0.0358240800578667
0.0466869044392042
0.0776689979966171
0.126595610940053
0.191674605416096
0.271370396825126
0.364299302657080
0.469081008726854
0.583875680330982
0.705602232359794
0.829268494494085
0.947753572158819
1.05200075227335
1.13149897128475
1.17501679747628
1.17138950143428
1.11003343402579
0.981107941205286
0.775480756914692
0.484702335772070
0.101162836944420
-0.381550377331862
-0.968220800114850
-1.66167514489096
-2.46271738955440
-3.37026819392316
-4.38139139958382
-5.49101224906362
-6.69151727426001
-7.97246143956788
-9.32038688494971
-10.7187740798898
-12.1482434454736
-13.5870127816608
-15.0114716127367
-16.3967747839089
-17.7174141155234
-18.9476030164801
-20.0613462313365
-21.0324081684588
-21.8345466544816
-22.4421772344720
-22.8313450154815
-22.9807527910568
-22.8726170333360
-22.4931339411160
-21.8325672798850
-20.8853989290649
-19.6508608759992
-18.1335663497132
-16.3437716778161
-14.2970473892472
-12.0134406731336
-9.51646249007223
-6.83220507389782
-3.98866523038190
-1.01524793745260
2.05751873056907
5.19799559531262
8.37320568119039
11.5485734473624
14.6879361472755
17.7539695094579
20.7089015667200
23.5154177832361
26.1377489253906
28.5427398457189
30.7005848346068
32.5851245631094
34.1738619594990
35.4479867091676
36.3926715214316
36.9976623679444
37.2579556894495
37.1743638474282
36.7537340838762
36.0085571234621
34.9559680773315
33.6164214258667
32.0124739941810
30.1680616992466
28.1082649810435
25.8593488073572
23.4489359200335
20.9059925435406
18.2602610613430
15.5412596993950
12.7772887197349
9.99472000480055
7.21772006817611
4.46849420951780
1.76779315231407
-0.864852608874364
-3.41135263973932
-5.85536027464116
-8.18232436409907
-10.3793480662196
-12.4349752092143
-14.3388825275083
-16.0815648264551
-17.6542001339217
-19.0487386727290
-20.2580899819936
-21.2762231350977
-22.0981913757451
-22.7203322726522
-23.1407575840597
-23.3599376706697
-23.3811381188105
-23.2106888781583
-22.8581453921981
-22.3362032114422
-21.6602463921163
-20.8476326199786
-19.9168250134233
-18.8865470810820
-17.7752363609792
-16.6007942427351
-15.3804393121534
-14.1307001736135
-12.8676361222740
-11.6070609461963
-10.3644701914895
-9.15471909814945
-7.99169373936533
-6.88801815415292
-5.85470189768444
-4.90077856588648
-4.03309931087476
-3.25632254557830
-2.57301079106699
-1.98380573176252
-1.48763842344502
-1.08181862330697
-0.762026621283307
-0.522428381099585
-0.355981495673180
-0.254825298896833
-0.210627552121330
-0.214805465944715
-0.258605283105794
-0.333078998234864
-0.429049947870404
-0.537171869748663
-0.648151963082545
-0.753147240284046
-0.844225556575627
-0.914642917024960
-0.958781414954885
-0.971964755998737
-0.950496673928019
-0.891935125216237
-0.795332371028521
-0.661271670718934
-0.491680751661159
-0.289414634750416
-0.0577444765970254
0.200002072492271
0.480583374423686
0.780904034614991
1.09814264606668
1.42998208342391
1.77487402746523
2.13221806146165
2.50228160617500
2.88576944354067
3.28326205685283
3.69490215512686
4.12043226097319
4.55935046904933
5.01093552563203
5.47411535409605
5.94729558210639
6.42822217481225
6.91393892879376
7.40082289722649
7.88457239213460
8.36018655382775
8.82208235079423
9.26431584704508
9.68079033767276
10.0654345930948
10.4124042410296
10.7163648704941
10.9727877778182
11.1779947839685
11.3288960211952
11.4226988506182
11.4566790833881
11.4279160544562
11.3331131592106
11.1687606358074
10.9317558603671
10.6203074686588
10.2347094556860
9.77764366451175
9.25398281168258
8.67028681600097
8.03413107262034
7.35336596209155
6.63559624840670
5.88809347320011
5.11793487383947
4.33211813018439
3.53768357947992
2.74187536763479
1.95220917869712
1.17629816615411
0.421414772615279
-0.306050770686074
-1.00102742625613
-1.66001590088961
-2.28113820893956
-2.86397121145533
-3.40925707367430
-3.91857422148825
-4.39395928744650
-4.83758430098061
-5.25167286332652
-5.63866913865532
-6.00145940961965
-6.34343803042877
-6.66842059068767
-6.98056166536525
-7.28439042860382
-7.58492356116028
-7.88771853824214
-8.19871945854516
-8.52378489295326
-8.86797808917294
-9.23483844437967
-9.62581024483108
-10.0400255350882
-10.4745217523365
-10.9246184808130
-11.3841361813319
-11.8454955418943
-12.2998404136362
-12.7371332426560
-13.1462983779544
-13.5156440627817
-13.8335106762283
-14.0889235667184
-14.2721162638527
-14.3748498279022
-14.3905348739347
-14.3141556873014
-14.1419636830752
-13.8710702486607
-13.4991904599181
-13.0245966573577
-12.4461029072614
-11.7629190808703
-10.9743672620706
-10.0796387376079
-9.07780621338866
-7.96806690868316
-6.75013532704068
-5.42483766792019
-3.99477849914330
-2.46479765556237
-0.842141237025275
0.863533916039138
2.64019249294187
4.47352865148120
6.34724972308440
8.24336861419325
10.1423008197245
12.0228750769293
13.8624512833948
15.6372303840219
17.3228044800171
18.8948698173342
20.3298518135741
21.6053691569194
22.7007877283670
23.5979368673388
24.2816921973405
24.7402575261563
24.9653429299909
24.9524631104640
24.7012812096101
24.2157078338802
23.5035522681020
22.5758351454397
21.4460933826708
20.1298571788019
18.6442726545881
17.0079074793711
15.2407395284434
13.3640286529934
11.3998122968674
9.37024585843097
7.29715081893382
5.20178962274119
3.10469823183028
1.02551215824047
-1.01722138727842
-3.00620799542768
-4.92539764284247
-6.75970234187204
-8.49457813363690
-10.1158074154573
-11.6097113134707
-12.9636959932504
-14.1669139928332
-15.2108929339400
-16.0900219135590
-16.8018081243525
-17.3468284379324
-17.7284151315564
-17.9522469838286
-18.0258687175297
-17.9580630390609
-17.7581910390379
-17.4356423491533
-16.9994267063508
-16.4579469483216
-15.8189507469797
-15.0896533690935
-14.2770252335932
-13.3881833413132
-12.4308852641776
-11.4140212121792
-10.3478244086761
-9.24370953037455
-8.11392870173881
-6.97121457471760
-5.82836739777661
-4.69773196849279
-3.59075137171596
-2.51781352970007
-1.48832908550932
-0.510809894143450
0.407244725501633
1.25966552174121
2.04185188161590
2.75071316092733
3.38453453971245
3.94297839514706
4.42701473019807
4.83861964336749
5.18041267628728
5.45535535768620
5.66646859206229
5.81656970799360
5.90808575341455
5.94297247259495
5.92271540995758
5.84840615041955
5.72100356171352
5.54191581305809
5.31374159556861
5.04072252233702
4.72876724737232
4.38532677218351
4.01926037468910
3.64059979914518
3.26016563189077
2.88910637174923
2.53847649436339
2.21883085536978
1.93969970246912
1.70901253766019
1.53267863487765
1.41436526274496
1.35547819342759
1.35541889863581
1.41203520984217
1.52207704824773
1.68160687823889
1.88634132209977
2.13179633635763
2.41322697417200
2.72547785204712
3.06278187370389
3.41859023594719
3.78560357574417
4.15606822164369
4.52219984208575
4.87644296105717
