# Supplementary material for: Aspects of tree shrew consolidated sleep structure resemble human sleep
Source: Commun Biol. 2021 Jun 11;4:722. doi: 10.1038/s42003-021-02234-7 (PMC8196209; doi:10.1038/s42003-021-02234-7)
Supplement: Supplementary file 2 — Supplementary Data 1 [file 42003_2021_2234_MOESM2_ESM.zip › figure1b_treeshrew_exampletraceREM_deltaFiltered.txt]

-5.17197958483719
-5.25793466246106
-5.33773844277715
-5.41114858335953
-5.47793558435449
-5.53788450214106
-5.59079540236768
-5.63648284414301
-5.67477446975449
-5.70550931182422
-5.72853684440251
-5.74371702363594
-5.75092092846350
-5.75003180550132
-5.74094632149383
-5.72357587501279
-5.69784815995639
-5.66370924597326
-5.62112607457026
-5.57008856248176
-5.51061016358580
-5.44272654733115
-5.36649312689654
-5.28198192887404
-5.18927793212406
-5.08847614922791
-4.97968103918323
-4.86300808182208
-4.73858604937962
-4.60655863109046
-4.46708477426058
-4.32033793582384
-4.16650483015200
-4.00578404060224
-3.83838461895083
-3.66452479686613
-3.48443083591676
-3.29833609104992
-3.10648050820261
-2.90911038615794
-2.70647803738943
-2.49884149432406
-2.28646467529226
-2.06961800947767
-1.84857910522586
-1.62363324083875
-1.39507362780870
-1.16320120200670
-0.928323723578953
-0.690754259892863
-0.450809565465502
-0.208808824279801
0.0349274140907221
0.280078395285480
0.526324343082131
0.773347151161653
1.02082999828751
1.26845615601938
1.51590799033152
1.76286686584936
2.00901402641587
2.25403206106060
2.49760619797367
2.73942479119816
2.97917921878876
3.21656355844017
3.45127365192554
3.68300580413257
3.91145658104471
4.13632419463662
4.35731008412646
4.57411947315539
4.78646143813413
4.99404982771174
5.19660544612262
5.39385852239354
5.58555046248328
5.77143524678633
5.95128117709018
6.12487260466807
6.29201093019837
6.45251472777609
6.60621952892218
6.75297826590333
6.89266264167663
7.02516449847685
7.15039620832145
7.26829006046877
7.37879730473923
7.48188682822288
7.57754281026834
7.66576148199350
7.74654804381258
7.81991511080298
7.88588302981571
7.94448084980240
7.99574704222913
8.03972989706021
8.07648739860934
8.10608643524156
8.12860141737417
8.14411250112059
8.15270390794657
8.15446295230613
8.14947987637230
8.13784788308115
8.11966270961419
8.09502179067724
8.06402384114568
8.02676956506403
7.98336309976994
7.93391302308183
7.87853204460227
7.81733555204596
7.75044028174878
7.67796440663398
7.60002891949593
7.51675872556223
7.42828222420416
7.33472994061414
7.23623374436114
7.13292728939698
7.02494640789379
6.91242780066086
6.79550592898857
6.67430901482944
6.54895525278087
6.41955082409301
6.28619100724032
6.14896387130159
6.00795445028780
5.86324734437450
5.71492684178076
5.56307531604137
5.40777177712905
5.24909160208788
5.08710698280941
4.92188789516241
4.75350419650053
4.58202879878857
4.40754132668807
4.23013198566600
4.04990470713139
3.86697788387879
3.68148213410105
3.49355668129279
3.30334654890340
3.11100118380946
2.91667404823340
2.72052293710978
2.52271070344693
2.32340590294999
2.12278279624390
1.92102019695755
1.71829953297522
1.51480336651095
1.31071525242719
1.10622093481427
0.901510294732349
0.696778827297606
0.492227451536588
0.288060872311890
0.0844857393680046
-0.118290760011199
-0.320062018504198
-0.520623151235857
-0.719772380589235
-0.917312198221537
-1.11304930371516
-1.30679300361359
-1.49835297537308
-1.68753786218091
-1.87415555408165
-2.05801486286183
-2.23892746735253
-2.41670912708349
-2.59118033276017
-2.76216717203141
-2.92950240916352
-3.09302604610099
-3.25258499872715
-3.40803215709649
-3.55922544057092
-3.70602782415354
-3.84830882331829
-3.98594675270670
-4.11883085337057
-4.24686296805222
-4.36995871276470
-4.48804772850789
-4.60107284225114
-4.70898925930035
-4.81176500651613
-4.90938226022828
-5.00183831412878
-5.08914562509168
-5.17133113167109
-5.24843504138233
-5.32050916206775
-5.38761485349128
-5.44982067600729
-5.50720008164014
-5.55982973639360
-5.60778881783234
-5.65115906990552
-5.69002464046482
-5.72447077605378
-5.75458230187021
-5.78044393565134
-5.80214255652285
-5.81976976805995
-5.83342399547228
-5.84321213713744
-5.84925015825010
-5.85166206505926
-5.85057750501573
-5.84612894710712
-5.83844993330801
-5.82767508624504
-5.81394075239990
-5.79738476924937
-5.77814525912946
-5.75635984025454
-5.73216644967320
-5.70570526487161
-5.67712033178616
-5.64655999468925
-5.61417595639805
-5.58012184721363
-5.54455242549712
-5.50762307014605
-5.46948846959955
-5.43030050960627
-5.39020641087709
-5.34934804548926
-5.30786231131452
-5.26588178409853
-5.22353574316773
-5.18095212882999
-5.13825952633100
-5.09558758917349
-5.05306592515069
-5.01082247001058
-4.96898166827384
-4.92766302467001
-4.88698139275454
-4.84704892689794
-4.80797650160041
-4.76987296331866
-4.73284316598585
-4.69698671800967
-4.66239749167150
-4.62916238553970
-4.59735885494569
-4.56705253036541
-4.53829646261448
-4.51113233718926
-4.48559299772187
-4.46170525069395
-4.43949221532461
-4.41897518978415
-4.40017493273473
-4.38311177316195
-4.36780449954448
-4.35426895601805
-4.34251715196018
-4.33255681358679
-4.32439101303102
-4.31801794866750
-4.31343085273605
-4.31061712521891
-4.30955645204924
-4.31021961625495
-4.31256941705221
-4.31656291575662
-4.32215349415657
-4.32929203950918
-4.33792701041342
-4.34800350530002
-4.35946201739211
-4.37223709779869
-4.38625568579405
-4.40143545055395
-4.41768385397124
-4.43489847232052
-4.45296886859917
-4.47177974422922
-4.49121429259926
-4.51115657912134
-4.53149235890243
-4.55210825759439
-4.57289029145339
-4.59372355639902
-4.61449384192292
-4.63509002217309
-4.65540541741578
-4.67533749017789
-4.69478694853892
-4.71365730580021
-4.73185458087411
-4.74928672603488
-4.76586324605144
-4.78149539928432
-4.79609678564535
-4.80958385765193
-4.82187586659133
-4.83289402480818
-4.84256000761274
-4.85079428491690
-4.85751521146025
-4.86263946204971
-4.86608344575265
-4.86776503884262
-4.86760485390659
-4.86552643390136
-4.86145583370566
-4.85532100415580
-4.84705071191607
-4.83657377678039
-4.82381979711752
-4.80872077761971
-4.79121243851149
-4.77123505770113
-4.74873374695159
-4.72365740656364
-4.69595631192477
-4.66557984673865
-4.63247638461825
-4.59659561163847
-4.55789141001227
-4.51632366556328
-4.47185904436201
-4.42447151655870
-4.37414318669771
-4.32086533155550
-4.26463896156084
-4.20547451503185
-4.14339107552952
-4.07841564965958
-4.01058228744700
-3.93993048668890
-3.86650361497989
-3.79034888685593
-3.71151896910588
-3.63007396890886
-3.54608292408240
-3.45962447587838
-3.37078652808502
-3.27966511217424
-3.18636302072705
-3.09098838207668
-2.99365286206150
-2.89446947176703
-2.79355047238293
-2.69100538096712
-2.58693881278848
-2.48144872438620
-2.37462557201873
-2.26655204594380
-2.15730308860767
-2.04694636708872
-1.93554346672275
-1.82315190098213
-1.70982739785248
-1.59562553271563
-1.48060270457067
-1.36481696517545
-1.24832806617047
-1.13119587151029
-1.01347779578140
-0.895226734626289
-0.776489929553897
-0.657307697495704
-0.537711199306473
-0.417720128260753
-0.297341735626726
-0.176571852805748
-0.0553979081140049
0.0661968469142238
0.188229346749461
0.310714303780452
0.433663704071663
0.557087014355062
0.680991003732620
0.805379521387040
0.930253815260101
1.05561314748597
1.18145512080505
1.30777576402735
1.43456988786452
1.56183185657829
1.68955670089067
1.81774147259744
1.94638637550598
2.07549528081093
2.20507601561853
2.33514057017998
2.46570454138913
2.59678598404910
2.72840469503677
2.86058183422883
2.99333893290245
3.12669629142026
3.26067159731760
3.39527910734575
3.53052939495669
3.66642983415086
3.80298569693076
3.94020154558646
4.07808272227043
4.21663666506341
4.35587397491922
4.49580925577389
4.63646145823987
4.77785362874049
4.92001233242038
5.06296721363693
5.20675108449834
5.35140034632931
5.49695506116078
5.64345811278264
5.79095372676943
5.93948586367165
6.08909609857932
6.23982094224081
6.39168960734993
6.54472271127372
6.69893199065442
6.85432141806194
7.01088959672530
7.16863267366950
7.32754691318085
7.48762982959699
7.64887897600631
7.81128897568195
7.97484867734810
8.13953973056733
8.30533658391408
8.47220717519181
8.64011336243562
8.80901068080623
8.97884783992023
9.14956666895259
9.32110285064854
9.49338680960221
9.66634336479742
9.83988951383585
10.0139313517735
10.1883616893593
10.3630591060107
10.5378880497252
10.7126994480201
10.8873320724882
11.0616148737921
11.2353697713804
11.4084141865036
11.5805627781111
11.7516281593691
11.9214204962692
12.0897460380590
12.2564052401929
12.4211911656349
12.5838883139667
12.7442721974596
12.9021102985108
13.0571642120947
13.2091916542058
13.3579473341817
13.5031827626800
13.6446450691071
13.7820746606043
13.9152025799148
14.0437490046127
14.1674232563047
14.2859250035690
14.3989463401487
14.5061738093476
14.6072896161890
14.7019727806114
14.7899013504553
14.8707554513382
14.9442199746350
15.0099860951860
15.0677518842899
15.1172227480377
15.1581121290741
15.1901428362941
15.2130488055576
15.2265758027357
15.2304801913224
15.2245270583075
15.2084894803523
15.1821496384140
15.1453010483631
15.0977504179296
15.0393186396633
14.9698413811453
14.8891693934313
14.7971681477102
14.6937168011326
14.5787078336701
14.4520486722176
14.3136645927006
14.1635014577833
14.0015277249262
13.8277353801070
13.6421396493806
13.4447780247406
13.2357094099381
13.0150141185805
12.7827949193222
12.5391781274280
12.2843131085753
12.0183697328888
11.7415350504256
11.4540107530600
11.1560123285532
10.8477699568546
10.5295300505608
10.2015559748558
9.86412706836404
9.51753579590604
9.16208391503173
8.79807902720297
8.42583212867680
8.04565633580553
7.65786705467094
7.26278349687116
6.86073097793545
6.45204311670945
6.03706293244589
5.61614264220715
5.18964284050183
4.75793130580117
4.32138116777056
3.88036882790228
3.43527278177507
2.98647409973498
2.53435793127525
2.07931461701287
1.62173984540679
1.16203438924806
0.700603762881226
0.237857191320239
-0.225794691924190
-0.689942513283568
-1.15417953304326
-1.61810152782785
-2.08130637595498
-2.54339400464811
-3.00396665104481
-3.46262972934253
-3.91899366834372
-4.37267627802370
-4.82330430151061
-5.27051310268684
-5.71394514815836
-6.15324860225865
-6.58807642794771
-7.01808609321024
-7.44294027369173
-7.86230886734431
-8.27587204978297
-8.68332309841630
-9.08436949462132
-9.47873205870225
-9.86614333752228
-10.2463466122376
-10.6190958450013
-10.9841562240588
-11.3413050142218
-11.6903322729671
-12.0310412849323
-12.3632493962447
-12.6867896126985
-13.0015122038819
-13.3072852873927
-13.6039938806888
-13.8915376173621
-14.1698279117088
-14.4387851616279
-14.6983360926485
-14.9484116622458
-15.1889461617588
-15.4198773958650
-15.6411469893738
-15.8527000169996
-16.0544843222097
-16.2464504764086
-16.4285528900694
-16.6007524147383
-16.7630197489985
-16.9153371574989
-17.0576972332104
-17.1901004833280
-17.3125533996725
-17.4250667736315
-17.5276536985707
-17.6203273608768
-17.7030995006366
-17.7759803729726
-17.8389796985599
-17.8921074810483
-17.9353745923777
-17.9687939042862
-17.9923820856250
-18.0061612095398
-18.0101598264348
-18.0044139147292
-17.9889674639812
-17.9638719828579
-17.9291851033193
-17.8849690630220
-17.8312895071709
-17.7682147337882
-17.6958154811681
-17.6141652334728
-17.5233408489360
-17.4234232901737
-17.3144984064045
-17.1966578877827
-17.0700002194270
-16.9346312191444
-16.7906643038525
-16.6382212878564
-16.4774340766820
-16.3084461083053
-16.1314117851394
-15.9464936053819
-15.7538585334690
-15.5536757353933
-15.3461168277535
-15.1313579091201
-14.9095817864109
-14.6809794662454
-14.4457506159250
-14.2041030416270
-13.9562518421872
-13.7024187756613
-13.4428314742162
-13.1777223380420
-12.9073276215791
-12.6318867378384
-12.3516414164548
-12.0668349116082
-11.7777117237788
-11.4845181278299
-11.1875038227355
-10.8869247482162
-10.5830462831739
-10.2761453824352
-9.96651047824301
-9.65443921937461
-9.34023509914599
-9.02420380643079
-8.70665010998293
-8.38787640198278
-8.06818290314427
-7.74786867606639
-7.42723307913272
-7.10657690271161
-6.78620218643655
-6.46641088799894
-6.14750337985298
-5.82977755569951
-5.51352866981224
-5.19904937323481
-4.88662916693363
-4.57655276103160
-4.26909802483820
-3.96453516311242
-3.66312736331048
-3.36513149949057
-3.07079784381211
-2.78036851789337
-2.49407512505459
-2.21213673676016
-1.93475908927277
-1.66213496739229
-1.39444511663141
-1.13185870755282
-0.874532888365899
-0.622612132781905
-0.376228431536960
-0.135502375759816
0.0994555763888748
0.328544017705219
0.551669623659767
0.768746226716473
0.979694105606798
1.18443985635469
1.38291704023515
1.57506746136448
1.76084287670283
1.94020715963499
2.11313857205967
2.27963092282747
2.43969266038653
2.59334426668575
2.74061502894621
2.88154038885936
3.01616079973163
3.14452202057603
3.26667601834232
3.38268191624948
3.49260698630853
3.59652753788601
3.69452938384152
3.78670824856734
3.87317050671150
3.95403371514224
4.02942627930098
4.09948625436356
4.16435994090249
4.22420103254743
4.27917002471402
4.32943291095880
4.37515929094048
4.41652091629953
4.45369099356871
4.48684385542594
4.51615465961667
4.54179882353493
4.56395109781241
4.58278467009798
4.59847078758513
4.61117887435999
4.62107670463374
4.62833029025126
4.63310340934449
4.63555711775918
4.63584977978001
4.63413783705460
4.63057731400651
4.62532583741920
4.61854448410907
4.61039842992555
4.60105564351393
4.59068408984529
4.57944912920823
4.56751252905462
4.55503311466873
4.54216818030505
4.52907473228999
4.51590985511982
4.50283005347039
4.48999032619812
4.47754382635041
4.46564183965492
4.45443300956220
4.44406112806530
4.43466181289587
4.42635939246787
4.41926522213071
4.41347721551317
4.40907986095355
4.40614494205290
4.40473313136234
4.40489579642990
4.40667672240979
4.41011411326007
4.41524284332079
4.42209637037872
4.43070769761392
4.44110891977155
4.45332957359282
4.46739464809823
4.48332264817361
4.50112417788759
4.52080216664433
4.54235388387850
4.56577349625075
4.59105401771180
4.61818823468061
4.64716884817497
4.67798836850526
4.71063878710493
4.74511063641655
4.78139143963114
4.81946367502276
4.85930211261347
4.90087111282281
4.94412330499225
4.98900006242375
5.03543277445684
5.08334391461711
5.13264773242339
5.18325110353343
5.23505492647686
5.28795579555077
5.34184763022419
5.39662333120602
5.45217648456906
5.50840267244220
5.56519982773966
5.62246714527614
5.68010242970905
5.73799912772300
5.79604470654823
5.85412038205651
5.91210136897928
5.96985753117808
6.02725435786437
6.08415397184049
6.14041638728555
6.19590103928382
6.25046816834865
6.30398027676288
6.35630355677326
6.40730816771464
6.45686702075203
6.50485409676458
6.55114346992021
6.59560945307145
6.63812710982131
6.67857181719351
6.71681768507974
6.75273612660495
6.78619570276625
6.81706321749401
6.84520562284334
6.87049234120764
6.89279726965240
6.91199939106262
6.92798150400821
6.94062795080391
6.94982273663828
6.95544870118183
6.95738745215234
6.95551911122492
6.94972128839437
6.93986767665933
6.92582695191175
6.90746271105986
6.88463513074046
6.85720410014446
6.82503272618453
6.78799066875019
6.74595778712460
6.69882874853940
6.64651849292519
6.58896681432276
6.52613951726639
6.45802568327935
6.38463336669346
6.30598630987451
6.22212246352418
6.13309365719611
6.03896588474823
5.93982015541346
5.83575351907257
5.72687945988280
5.61332743816416
5.49524226325671
5.37278380985418
5.24612683456422
5.11546030822700
4.98098587527680
4.84291583249871
4.70147145885632
4.55688216202253
4.40938544289267
4.25922702014633
4.10666006688939
3.95194314636957
3.79533755665266
3.63710540419333
3.47750882362498
3.31680924876098
3.15526615120866
2.99313661259999
2.83067716793909
2.66814713674319
2.50581082903028
2.34393708705950
2.18279723501275
2.02266287717638
1.86380388938089
1.70648670451566
1.55097272444915
1.39751673916604
1.24636606207832
1.09776067504528
0.951933359436024
0.809109033180470
0.669503757498378
0.533323950706609
0.400765615404586
0.272013263541024
0.147238614172678
0.0265996263230055
-0.0897594981936475
-0.201707342224890
-0.309123771501353
-0.411898539958963
-0.509931027993150
-0.603131650165197
-0.691423882471082
-0.774744859438319
-0.853043760590880
-0.926279621372596
-0.994420448265198
-1.05744393211940
-1.11533907637901
-1.16810788462750
-1.21576651968771
-1.25834549363100
-1.29588874215476
-1.32845238881732
-1.35610407825769
-1.37892280649169
-1.39699883441227
-1.41043358709237
-1.41933953892781
-1.42383950008904
-1.42406428243476
-1.42014877346390
-1.41222815490501
-1.40043609969249
-1.38490504795537
-1.36576727033668
-1.34315576647626
-1.31720521595981
-1.28805336943927
-1.25584212199627
-1.22071721912969
-1.18282708285003
-1.14232205081961
-1.09935415153605
-1.05407675810174
-1.00664373128128
-0.957208150663801
-0.905921659108629
-0.852935054774695
-0.798399179441496
-0.742465394844460
-0.685285840752638
-0.627013206139426
-0.567799721361553
-0.507796322964871
-0.447153088553915
-0.386020331739831
-0.324548893423167
-0.262889263273956
-0.201190312285519
-0.139598637232814
-0.0782589564891906
-0.0173152639449179
0.0430874562330638
0.102801030535513
0.161672050414766
0.219540812207708
0.276241683350434
0.331604797002755
0.385458487546042
0.437631878021526
0.487957468725040
0.536273332597348
0.582423939211620
0.626259411186524
0.667634213326433
0.706406056639770
0.742434873391475
0.775581792278561
0.805708919681027
0.832680292978586
0.856362859543046
0.876626700326438
0.893345301623821
0.906396215703658
0.915661378531556
0.921027205966421
0.922385126084567
0.919632108371532
0.912670458231282
0.901407242729931
0.885753909041526
0.865625755467861
0.840941231824024
0.811621850094074
0.777592778736416
0.738783778643579
0.695130771401514
0.646578231859528
0.593081864729086
0.534610244941623
0.471144079084315
0.402673625240775
0.329196833699034
0.250720136316012
0.167261420271361
0.0788534512062182
-0.0144536491236329
-0.112591240771843
-0.215472004722099
-0.322990613101744
-0.435024596049820
-0.551434356381814
-0.672062770637881
-0.796735497920321
-0.925262044887844
-1.05743751208234
-1.19304494549898
-1.33185741239263
-1.47363918878721
-1.61814664136652
-1.76512926523132
-1.91433024264124
-2.06548601056607
-2.21832527669775
-2.37256828999119
-2.52792695211611
-2.68410586747378
-2.84080386744812
-2.99771549495854
-3.15453273926147
-3.31094745662445
-3.46665379076071
-3.62134966333872
-3.77473708864679
-3.92652153150560
-4.07641121133484
-4.22411715794700
-4.36935389763099
-4.51184069560470
-4.65130335292738
-4.78747582418321
-4.92010114179284
-5.04893191354726
-5.17373044153611
-5.29426856005938
-5.41032809442258
-5.52170254903494
-5.62819909636820
-5.72963910959315
-5.82585675103355
-5.91669700775884
-6.00201468845080
-6.08167452982667
-6.15555138962767
-6.22352984400678
-6.28550345820057
-6.34137395126012
-6.39105059758978
-6.43445067037283
-6.47150097489803
-6.50213961650016
-6.52631746401477
-6.54399923299782
-6.55516391880205
-6.55980448131457
-6.55792734220539
-6.54955179307975
-6.53470851185058
-6.51343709268274
-6.48578371458192
-6.45179997599635
-6.41154311678597
-6.36507750527371
-6.31247711954419
-6.25382809261090
-6.18922990378961
-6.11879445881193
-6.04264381535240
-5.96090828748586
-5.87372593113603
-5.78124297286053
-5.68361425537002
-5.58100299235217
-5.47357958925725
-5.36151999482437
-5.24500409772062
-5.12421439028338
-4.99933541313344
-4.87055422501245
-4.73806148260313
-4.60205281136150
-4.46272992861732
-4.32030056658552
-4.17497709770517
-4.02697464403907
-3.87650889321725
-3.72379389267547
-3.56904136056526
-3.41246229376239
-3.25426923766882
-3.09467731332003
-2.93390378032290
-2.77216696428870
-2.60968547605626
-2.44667806486841
-2.28336332602253
-2.11995872736591
-1.95667980866972
-1.79373994479904
-1.63134972287421
-1.46971549585945
-1.30903777266275
-1.14950995900414
-0.991317451148634
-0.834637230087852
-0.679638273321137
-0.526482710133088
-0.375327133363279
-0.226323382948903
-0.0796185316069213
0.0646458300973053
0.206334935070077
0.345322512760988
0.481492206420589
0.614738585882879
0.744967997680192
0.872099275371837
0.996064211426413
1.11680754628460
1.23428615805073
1.34846743004409
1.45932682369383
1.56684492932428
1.67100480421726
1.77179030935594
1.86918559413933
1.96317526724541
2.05374459566258
2.14087951228946
2.22456689487293
2.30479596825896
2.38156099779426
2.45486441625619
2.52471952585952
2.59115230739937
2.65420187026393
2.71391925010761
2.77036497044992
2.82360624957875
2.87371424764611
2.92076133468152
2.96481874992151
3.00595502211109
3.04423488570165
3.07971840257833
3.11246055878851
3.14251145870737
3.16991643416021
3.19471548362122
3.21694245654106
3.23662461756524
3.25378290805090
3.26843331841024
3.28058917378026
3.29026320821648
3.29746876580463
3.30222010203368
3.30453158997639
3.30441622247644
3.30188485024421
3.29694700979403
3.28961253584433
3.27989263981310
3.26779996520476
3.25334788770148
3.23654962149041
3.21741808344387
3.19596712433036
3.17221332091579
3.14617705895999
3.11788258839180
3.08735765946986
3.05463332516657
3.01974354475389
2.98272410215449
2.94361118206757
2.90244019109905
2.85924562987789
2.81406255221963
2.76692870730566
2.71788609419132
2.66698173079111
2.61426778197512
2.55980087597086
2.50364082951323
2.44584968530582
2.38649169682867
2.32563396814750
2.26334711413138
2.19970535515724
2.13478560759050
2.06866591266496
2.00142418092732
1.93313796088073
1.86388511036964
1.79374456553124
1.72279674295699
1.65112362290723
1.57880836716436
1.50593439906194
1.43258406910387
1.35883695730031
1.28476815632682
1.21044707451324
1.13593707747521
1.06129606640511
0.986577821343497
0.911833863239638
0.837115563276181
0.762475862107337
0.687970011114246
0.613655358566934
0.539590448962237
0.465833656390089
0.392441695448572
0.319468353460351
0.246963495037727
0.174972072885916
0.103533122303005
0.0326793258093314
-0.0375625833774668
-0.107171140036099
-0.176129505760755
-0.244424528127674
-0.312045331492891
-0.378981734377107
-0.445223032292687
-0.510757586744541
-0.575572977602801
-0.639656060903641
-0.702992737106026
-0.765567600743462
-0.827363740066170
-0.888363174204013
-0.948548097528994
-1.00790244171869
-1.06641309491803
-1.12407038597543
-1.18086797898019
-1.23680283594500
-1.29187571048384
-1.34609190360168
-1.39946184170762
-1.45200132958113
-1.50373128291346
-1.55467681909595
-1.60486587842335
-1.65432750004787
-1.70309007252919
-1.75118007373102
-1.79862103445196
-1.84543185082312
-1.89162439989577
-1.93720170511368
-1.98215777554796
-2.02647858331247
-2.07014286200015
-2.11312235927227
-2.15538188414482
-2.19687961170458
-2.23756815622657
-2.27739624021307
-2.31631017681969
-2.35425494371510
-2.39117538227904
-2.42701773916222
-2.46173071921504
-2.49526529278846
-2.52757396421082
-2.55861062333773
-2.58833095616747
-2.61669270744492
-2.64365542945918
-2.66917979064306
-2.69322656712968
-2.71575548973510
-2.73672436268445
-2.75608886988620
-2.77380323968615
-2.78982166947848
-2.80410002039581
-2.81659707257256
-2.82727507073914
-2.83609999761005
-2.84304196432432
-2.84807561982138
-2.85118070020914
-2.85234283890863
-2.85155395406300
-2.84881170099200
-2.84411859967525
-2.83748156964062
-2.82891184877518
-2.81842488212315
-2.80603993728696
-2.79177978813685
-2.77567110068734
-2.75774547165604
-2.73804007032333
-2.71659685941306
-2.69346083484221
-2.66867891955157
-2.64230034159108
-2.61437771622937
-2.58496773387323
-2.55413108704632
-2.52193178261748
-2.48843596226984
-2.45371028205681
-2.41782021936939
-2.38082887063565
-2.34279638806965
-2.30377988593442
-2.26383381640103
-2.22301086291626
-2.18136322751389
-2.13894401725928
-2.09580823997115
-2.05201301753326
-2.00761704066395
-1.96267943659027
-1.91725834397051
-1.87140995275346
-1.82518849785252
-1.77864664633999
-1.73183540047852
-1.68480317568984
-1.63759442049234
-1.59024851167221
-1.54279902414643
-1.49527257304993
-1.44768696226371
-1.40004971458350
-1.35235788751971
-1.30459888278742
-1.25675159031968
-1.20878737752127
-1.16067072707777
-1.11235974138924
-1.06380668324817
-1.01495840567730
-0.965756718922687
-0.916139010656984
-0.866039045258944
-0.815387502342307
-0.764112010067221
-0.712136941235627
-0.659383703417712
-0.605771912422628
-0.551220959891688
-0.495651411976433
-0.438986163532838
-0.381151175294966
-0.322075646635518
-0.261692086520380
-0.199936526235500
-0.136748386468481
-0.0720699504099139
-0.00584629650461175
0.0619736756092401
0.131435395734879
0.202576587015175
0.275425582717146
0.350000364367767
0.426308371708455
0.504346914273694
0.584103891489742
0.665558576336472
0.748682655943724
0.833441697663423
0.919796453285413
1.00770339002434
1.09711476395921
1.18797869862561
1.28023912252230
1.37383537085312
1.46870154975691
1.56476605402436
1.66195158030370
1.76017531921740
1.85934893641035
1.95937853753666
2.06016478787408
2.16160311339775
2.26358408050088
2.36599402686317
2.46871577192556
2.57162930835847
2.67461252209693
2.77754196410913
2.88029359954070
2.98274314327588
3.08476568917123
3.18623514535055
3.28702401267574
3.38700331213795
3.48604253970621
3.58400996555421
3.68077339907713
3.77620117486884
3.87016306569755
3.96253073122604
4.05317723902810
4.14197590257261
4.22879941286146
4.31351985013243
4.39600947836484
4.47614185848302
4.55379262068952
4.62883982158259
4.70116471371979
4.77065324299944
4.83719736997734
4.90069550642189
4.96105223694440
5.01817771610276
5.07198710762444
5.12240006694544
5.16933973230938
5.21273112902845
5.25249974512448
5.28857086573951
5.32086939975903
5.34931963887070
5.37384480348728
5.39436669315970
5.41080583198320
5.42308198706011
5.43111471816282
5.43482412818952
5.43413178876743
5.42896113301970
5.41923694952453
5.40488444134847
5.38582868022042
5.36199504159090
5.33331052245695
5.29970559858697
5.26111644725873
5.21748680070631
5.16876830644470
5.11491954004480
5.05590510941504
4.99169599717405
4.92227126233240
4.84762024562016
4.76774417825662
4.68265689886702
4.59238501821547
4.49696784809180
4.39645726497271
4.29091726510490
4.18042277336373
4.06505792728551
3.94491459451214
3.82009141863950
3.69069285929641
3.55682774099660
3.41860750823598
3.27614453100261
3.12955070733904
2.97893653596136
2.82441061183442
2.66607971602173
2.50404988922381
2.33842826762405
2.16932477621193
1.99685296988250
1.82113016673159
1.64227748209313
1.46042020154625
1.27568873561284
1.08822005675408
0.898159152991705
0.705660056795224
0.510886130455522
0.314009363631733
0.115208659831833
-0.0853322031460373
-0.287425863459303
-0.490881889597611
-0.695507443748863
-0.901108507230022
-1.10749122748746
-1.31446262929645
-1.52183022628255
-1.72940097219347
-1.93698077203723
-2.14437523627898
-2.35139092184840
-2.55783593742607
-2.76351966854702
-2.96825193994520
-3.17184190926978
-3.37409701116992
-3.57482236808033
-3.77382101008662
-3.97089487935939
-4.16584615473026
-4.35847865059528
-4.54859958005319
-4.73602141127353
-4.92056269339851
-5.10204753402155
-5.28030482556036
-5.45516814780790
-5.62647615221531
-5.79407281846502
-5.95780726641546
-6.11753324576651
-6.27310852382759
-6.42439431888445
-6.57125519450015
-6.71355960999084
-6.85118059034732
-6.98399607607098
-7.11188900114134
-7.23474707476839
-7.35246226749448
-7.46493022198119
-7.57204963845159
-7.67372158737235
-7.76984894566853
-7.86033622559951
-7.94508979674821
-8.02401830597015
-8.09703314848746
-8.16404889192909
-8.22498353084725
-8.27975835212849
-8.32829743602537
-8.37052725665504
-8.40637650461588
-8.43577554758632
-8.45865496981141
-8.47494348563718
-8.48456644902183
-8.48744591189810
-8.48350159810249
-8.47265147585305
-8.45481187910927
-8.42989795716032
-8.39782435430418
-8.35850555825853
-8.31185628215665
-8.25779251285217
-8.19623312627391
-8.12710170156693
-8.05032804358912
-7.96584904566767
-7.87360920776851
-7.77356107716133
-7.66566526986347
-7.54989002421891
-7.42621084777831
-7.29461072103002
-7.15508107689230
-7.00762333496405
-6.85225001338835
-6.68898478297310
-6.51786195064149
-6.33892578727798
-6.15222940895044
-5.95783316489484
-5.75580321729336
-5.54621092443143
-5.32913300399698
-5.10465230565640
-4.87285892345064
-4.63385115868668
-4.38773620963415
-4.13463053791524
-3.87465937492832
-3.60795534476714
-3.33465720477043
-3.05490960717397
-2.76886410138649
-2.47668093640257
-2.17853036883036
-1.87459249958255
-1.56505644314299
-1.25012014607640
-0.929990927977849
-0.604885842380102
-0.275031077251038
0.0593391412538700
0.397982824682503
0.740649434011304
1.08707902765150
1.43700188352630
1.79013815782939
2.14619745966680
2.50487907346929
2.86587309706054
3.22886178725230
3.59352072110518
3.95952011207741
4.32652615721093
4.69420177994803
5.06220688940307
5.43019895984242
5.79783453866442
6.16477143690649
6.53067033200317
6.89519507385104
7.25801244913290
7.61879220858948
7.97720733327252
8.33293397949211
8.68565081070669
9.03503830262731
9.38077853478274
9.72255505528632
10.0600523810480
10.3929551591548
10.7209469427119
11.0437087787441
11.3609183663336
11.6722504203132
11.9773782159016
12.2759757028640
12.5677195036293
12.8522904266667
13.1293742004088
13.3986610857680
13.6598442953439
13.9126174663198
14.1566717281290
14.3916932964555
14.6173623536479
14.8333528771093
15.0393325395859
15.2349628281609
15.4199001372999
15.5937976395189
15.7563070781384
15.9070803331086
16.0457714151180
16.1720391039617
16.2855493011237
16.3859762401381
16.4730032349676
16.5463239885077
16.6056440695204
16.6506817275390
16.6811680446732
16.6968467898463
16.6974742928275
16.6828198745847
16.6526672476252
16.6068164456274
16.5450856214288
16.4673128564527
16.3733581733286
16.2631052366779
16.1364625929603
15.9933650805467
15.8337754318955
15.6576851150034
15.4651140472822
15.2561101811207
15.0307499118721
14.7891389177548
14.5314126018524
14.2577360134791
13.9683033950442
13.6633374768582
13.3430892029762
13.0078385703129
12.6578957753086
12.2936010336481
11.9153227806559
11.5234554731758
11.1184180439504
10.7006525480796
10.2706218100172
9.82880634286318
9.37570220143268
8.91182055191711
8.43768795958926
7.95384581004221
7.46084825536784
6.95925934603904
6.44964998642685
5.93259481634168
5.40866965698160
4.87845008552594
4.34251040953151
3.80142253075111
3.25575516250386
2.70607330384332
2.15293765407330
1.59690464993613
1.03852778226962
0.478359482498739
-0.0830478868251080
-0.645142354155661
-1.20737309704156
-1.76919109963800
-2.33004970915501
-2.88940474994182
-3.44671419574476
-4.00143830273324
-4.55304078836560
-5.10099042131145
-5.64476204585927
-6.18383686909619
-6.71770240075539
-7.24585190041188
-7.76778301713063
-8.28299647734777
-8.79099582281391
-9.29128783442014
-9.78338313028132
-10.2667972055543
-10.7410520101259
-11.2056777695631
-11.6602150221783
-12.1042169907886
-12.5372517738044
-12.9589035970361
-13.3687733436569
-13.7664788733973
-14.1516547411942
-14.5239511945633
-14.8830335968911
-15.2285829845769
-15.5602968318443
-15.8778891696900
-16.1810904488747
-16.4696476103851
-16.7433242905250
-17.0019010631503
-17.2451756701891
-17.4729634107991
-17.6850982489086
-17.8814347590704
-18.0618499572120
-18.2262438681986
-18.3745386100641
-18.5066766787686
-18.6226196546836
-18.7223481858185
-18.8058625658370
-18.8731826878962
-18.9243470090030
-18.9594107216511
-18.9784436963392
-18.9815288320505
-18.9687611830560
-18.9402482045497
-18.8961108972773
-18.8364847527254
-18.7615199366686
-18.6713814168737
-18.5662495947073
-18.4463210738330
-18.3118092476194
-18.1629448987063
-17.9999768579845
-17.8231724534612
-17.6328178208582
-17.4292181723828
-17.2126972432957
-16.9835952348597
-16.7422660852342
-16.4890755831377
-16.2244006439689
-15.9486286774899
-15.6621564387717
-15.3653889972993
-15.0587390691765
-14.7426258605884
-14.4174728151720
-14.0837047317381
-13.7417454263421
-13.3920169411709
-13.0349401793412
-12.6709361112913
-12.3004271357986
-11.9238383975837
-11.5415983033216
-11.1541374063282
-10.7618862460033
-10.3652740210361
-9.96472875592753
-9.56067769332606
-9.15354698524993
-8.74376112161575
-8.33174270549593
-7.91791247750909
-7.50268917463337
-7.08648932055527
-6.66972728837476
-6.25281534268231
-5.83616314885016
-5.42017665246909
-5.00525652534877
-4.59179661890123
-4.18018281700702
-3.77079221692680
-3.36399220085161
-2.96013915576580
-2.55957725762880
-2.16263785756488
-1.76963947076600
-1.38088790490124
-0.996675747936146
-0.617280972362526
-0.242965851621952
0.126022469917770
0.489449925341119
0.847093140906342
1.19873755206141
1.54417602358984
1.88320766010717
2.21563690683363
2.54127335665618
2.85993265379063
3.17143837076442
3.47562405158106
3.77233473538825
4.06142766566027
4.34277215936310
4.61624912364984
4.88175061085414
5.13917933966937
5.38844842709492
5.62948174581799
5.86221456541969
6.08659362373526
6.30257621419488
6.51012865625627
6.70922527227380
6.89984904189120
7.08199349426675
7.25566400771038
7.42087753992872
7.57766076496998
7.72604657160538
7.86606997705884
7.99776577768151
8.12116911007796
8.23631809337133
8.34325715913326
8.44203996648781
8.53273160447092
8.61541056450159
8.69017043037684
8.75712047863819
8.81638487134690
8.86810088102812
8.91241678421417
8.94949006062537
8.97948614471275
9.00257729321940
9.01894118090084
9.02875951905804
9.03221708891593
9.02950109394162
9.02080063715913
9.00630608056420
8.98620780039061
8.96069460820391
8.92995308273000
8.89416813002300
8.85352355273880
8.80820213998976
8.75838622725531
8.70425877371155
8.64600402906890
8.58380788579587
8.51785835420600
8.44834569642707
8.37546165848579
8.29939775295332
8.22034298482767
8.13848170667475
8.05399206959340
7.96704536494789
7.87780672063662
7.78643724774989
7.69309692693870
7.59794710834575
7.50115145097044
7.40287459308558
7.30327914056219
7.20252268358594
7.10075633298171
6.99812472997602
6.89476614078863
6.79081175880083
6.68638487307722
6.58160109814593
6.47656961571729
6.37139386695775
6.26617074392274
6.16098910969723
6.05592903829581
5.95106250637423
5.84645524305708
5.74216885742723
5.63826263063884
5.53479472561877
5.43182269021589
5.32940339892978
5.22759267684425
5.12644477692200
5.02601193081082
4.92634387652828
4.82748687672037
4.72948215623465
4.63236429778954
4.53616013460858
4.44088850745657
4.34656076474028
4.25318120093523
4.16074692101734
4.06924752090224
3.97866543704593
3.88897735431417
3.80015586572177
3.71217018745649
3.62498570869550
3.53856291301507
3.45285596581767
3.36781121412627
3.28336623499125
3.19944999465584
3.11598426446070
3.03288594995261
2.95006996358678
2.86745256267858
2.78495429394523
2.70250115085821
2.62002374691904
2.53745562702144
2.45473208426168
2.37179006915934
2.28856870445143
2.20500952775393
2.12105604768719
2.03665261443443
1.95174255828364
1.86626647667027
1.78016259732656
1.69336965541246
1.60583059864906
1.51749555469250
1.42832334888626
1.33828125298332
1.24734354999089
1.15549001402563
1.06270474656583
0.968975614943680
0.874294854418147
0.778660613520683
0.682078148845591
0.584559863259222
0.486124601552054
0.386796935599027
0.286606878813756
0.185590127855474
0.0837884657484777
-0.0187501858860239
-0.121971822051631
-0.225815761919335
-0.330213653449468
-0.435088978276252
-0.540357204023839
-0.645926437720925
-0.751698457402568
-0.857569584207987
-0.963430930668394
-1.06916790307423
-1.17465951924103
-1.27977868793041
-1.38439342521634
-1.48836788523868
-1.59156293565550
-1.69383688584194
-1.79504670766809
-1.89504947882504
-1.99370355903206
-2.09086910739413
-2.18640752606844
-2.28017978279176
-2.37204458995435
-2.46185778354045
-2.54947343919174
-2.63474618763796
-2.71753350746275
-2.79769708986141
-2.87510334609822
-2.94962342227790
-3.02113274596890
-3.08951030059769
-3.15463823811880
-3.21640178216938
-3.27468856956780
-3.32938755337215
-3.38038897991450
-3.42758619511080
-3.47087813200149
-3.51017101353639
-3.54537890217984
-3.57642338773581
-3.60323275512864
-3.62574116970816
-3.64388846631948
-3.65762054264733
-3.66688999083035
-3.67165684445425
-3.67188919601698
-3.66756317226225
-3.65866224313003
-3.64517654768772
-3.62710282293319
-3.60444449719739
-3.57721131469351
-3.54541919829538
-3.50909093537984
-3.46825663805333
-3.42295344100561
-3.37322543618351
-3.31912440458489
-3.26071085658401
-3.19805476981597
-3.13123580392601
-3.06034325961375
-2.98547604987201
-2.90674261027783
-2.82426052914933
-2.73815587375690
-2.64856262777213
-2.55562246005432
-2.45948460580106
-2.36030586008072
-2.25825065918253
-2.15349095711019
-2.04620577542298
-1.93658045137934
-1.82480558554117
-1.71107576362864
-1.59558834705194
-1.47854257769475
-1.36013877913450
-1.24057753372820
-1.12005925090001
-0.998784273294136
-0.876953276719287
-0.754768084615957
-0.632432968276849
-0.510155674976790
-0.388147280535539
-0.266620988069645
-0.145790897904626
-0.0258714083085824
0.0929233367164345
0.210381072301866
0.326294156196777
0.440462208119001
0.552693641630145
0.662806110288919
0.770626427743041
0.875990473686828
0.978743427121496
1.07874042414600
1.17584732261057
1.26994115831668
1.36090990237157
1.44865134982827
1.53307184823688
1.61408567244998
1.69161499827772
1.76559015850918
1.83594991298389
1.90264161050243
1.96562155898971
2.02485565198519
2.08031959266942
2.13199827660070
2.17988433434731
2.22397578806389
2.26427316744596
2.30077696737606
2.33348608535083
2.36239729034499
2.38750555360128
2.40880519199428
2.42629172436588
2.43996397452042
2.44982607588667
2.45588954454084
2.45817519742983
2.45671403526542
2.45154667429836
2.44272188821107
2.43029499354110
2.41432644696979
2.39488124161570
2.37202944437672
2.34584687453842
2.31641468001753
2.28381800677587
2.24814481116026
2.20948498778036
2.16792932728539
2.12356854944255
2.07649285163629
2.02679158378019
1.97455266039568
1.91986207619213
1.86280389128993
1.80346044240749
1.74191231669247
1.67823813683689
1.61251481541236
1.54481861883035
1.47522633243375
1.40381537960279
1.33066250482030
1.25584170508779
1.17942258265859
1.10146977975552
1.02204308217292
0.941197558187715
0.858983610651959
0.775447088243791
0.690629747894976
0.604570140539393
0.517304553099035
0.428867712595780
0.339293177949061
0.248613443044344
0.156860116210591
0.0640647116042021
-0.0297401682401573
-0.124520235251582
-0.220239919289385
-0.316863381777518
-0.414355796610673
-0.512684384427514
-0.611818370165515
-0.711727815285368
-0.812382179405644
-0.913749393527080
-1.01579566583677
-1.11848560640411
-1.22178230519343
-1.32564775298870
-1.43004416467970
-1.53493634857487
-1.64029450834357
-1.74609613264367
-1.85232638428917
-1.95897774330012
-2.06604980572193
-2.17354931164122
-2.28148984208609
-2.38989103918902
-2.49877732666919
-2.60817588941013
-2.71811450045603
-2.82861975967640
-2.93971526019939
-3.05141966164282
-3.16374530700374
-3.27669733703763
-3.39027293838004
-3.50446070242579
-3.61924007178448
-3.73458102148127
-3.85044473057777
-3.96678570573798
-4.08355457330022
-4.20070031672691
-4.31817134629650
-4.43591552083962
-4.55387955995431
-4.67200816450407
-4.79024301761256
-4.90852196038549
-5.02677887983799
-5.14494457723100
-5.26294817680427
-5.38071829287097
-5.49818334420120
-5.61527084467190
-5.73190606132086
-5.84801065135997
-5.96350147567036
-6.07828949368491
-6.19227881491995
-6.30536612827525
-6.41744072951782
-6.52838514702735
-6.63807609682930
-6.74638522939783
-6.85317903368622
-6.95831780131139
-7.06165399404292
-7.16303062682029
-7.26228074129709
-7.35922848264132
-7.45369104707242
-7.54548066855226
-7.63440627577626
-7.72027408588423
-7.80288640333198
-7.88203935721595
-7.95752138408830
-8.02911353117675
-8.09659133618841
-8.15972750104026
-8.21829481893908
-8.27206932526516
-8.32083366664869
-8.36437995148812
-8.40251117563084
-8.43504117213095
-8.46179369442872
-8.48260141442342
-8.49730530041090
-8.50575413275938
-8.50780398799561
-8.50331815531406
-8.49216763204592
-8.47423141793605
-8.44939585280331
-8.41755319390000
-8.37860031272348
-8.33243836644190
-8.27897334730457
-8.21811619386866
-8.14978161148906
-8.07388655440633
-7.99034976083823
-7.89909236646910
-7.80003881589312
-7.69311797300855
-7.57826472069876
-7.45542155976663
-7.32453935172205
-7.18557725285798
-7.03850261929409
-6.88329122427697
-6.71992742205846
-6.54840377097613
-6.36872006780642
-6.18088250164475
-5.98490348918652
-5.78080163154300
-5.56860142734741
-5.34833349780107
-5.12003593218766
-4.88375667824555
-4.63955641264996
-4.38751049778097
-4.12770885188322
-3.86025448788896
-3.58526247733085
-3.30286019372128
-3.01318866432171
-2.71640417509915
-2.41267907830702
-2.10220167919633
-1.78517590823478
-1.46182109587408
-1.13237165518213
-0.797076429091820
-0.456197508345159
-0.110008716910018
0.241205964671297
0.597154205876110
0.957537018686906
1.32204957807006
1.69038138850771
2.06221650303847
2.43723420888217
2.81511047106079
3.19552005863662
3.57813857053489
3.96264318839058
4.34871193620756
4.73602244731448
5.12425106953135
5.51307267602896
5.90216098780688
6.29118855509870
6.67982634945485
7.06774379585961
7.45460939140012
7.84009154439062
8.22385943794100
8.60558367319753
8.98493671583170
9.36159348636971
9.73523172831559
10.1055312038605
10.4721715973401
10.8348300807740
11.1931795208197
11.5468878181165
11.8956185024942
12.2390320475041
12.5767869522972
12.9085402482600
13.2339476978459
13.5526639536300
13.8643427751920
14.1686370116073
14.4651980821327
14.7536754680657
15.0337168992378
15.3049692352909
15.5670793585615
15.8196942492399
16.0624604380320
16.2950241288194
16.5170326736112
16.7281368372945
16.9279929715512
17.1162643149050
17.2926208323749
17.4567376442607
17.6082929974791
17.7469672939487
17.8724442013709
17.9844135037944
18.0825744448263
18.1666386807769
18.2363327899031
18.2914003334537
18.3316028561166
18.3567196782406
18.3665479177006
18.3609041301005
18.3396269068916
18.3025788435615
18.2496473142184
18.1807442705598
18.0958050901666
17.9947863790405
17.8776631954712
17.7444268453905
17.5950841059747
17.4296575623697
17.2481858390614
17.0507227755211
16.8373359130356
16.6081053672794
16.3631234053615
16.1024940704265
15.8263322698623
15.5347629376773
15.2279215634644
14.9059562573284
14.5690299339972
14.2173208824487
13.8510213300839
13.4703354410588
13.0754781163704
12.6666743541688
12.2441588059050
11.8081761865517
11.3589829032145
10.8968491193335
10.4220601054716
9.93491648409912
9.43573424444310
8.92484574488910
8.40260211473254
7.86937680675285
7.32556951401090
6.77160915204003
6.20795524262299
5.63509857284590
5.05356236980523
4.46390413423263
3.86671742249192
3.26263237929554
2.65231392322584
2.03645785554772
1.41578653069209
0.791045849355400
0.163003749378905
-0.467551411396562
-1.09981352828691
-1.73296189043546
-2.36616410221565
-2.99857826952529
-3.62935435062118
-4.25763559575330
-4.88256090227440
-5.50326788716701
-6.11889620964783
-6.72859082218297
-7.33150487709610
-7.92680250374493
-8.51366154968748
-9.09127555116004
-9.65885500342217
-10.2156290014801
-10.7608470056721
-11.2937796581839
-11.8137191128419
-12.3199800965074
-12.8119018228855
-13.2888504882001
-13.7502222962585
-14.1954462043081
-14.6239853623499
-15.0353376337319
-15.4290362198215
-15.8046503882970
-16.1617858659105
-16.5000849199486
-16.8192263723630
-17.1189258393317
-17.3989362693106
-17.6590484866492
-17.8990915452109
-18.1189328185189
-18.3184775585385
-18.4976676561472
-18.6564798980222
-18.7949245027217
-18.9130440848579
-19.0109123185367
-19.0886317422568
-19.1463307823370
-19.1841605118112
-19.2022915891224
-19.2009115769991
-19.1802232552280
-19.1404443929847
-19.0818081770159
-19.0045632471289
-18.9089734116112
-18.7953175785774
-18.6638894645188
-18.5149959840821
-18.3489542993098
-18.1660884833965
-17.9667261214389
-17.7511948054130
-17.5198197473973
-17.2729241470194
-17.0108319465943
-16.7338711901687
-16.4423768835610
-16.1366930572191
-15.8171740031573
-15.4841850972195
-15.1381036430473
-14.7793193215679
-14.4082336356879
-14.0252587160630
-13.6308164152293
-13.2253379835280
-12.8092637179175
-12.3830420235185
-11.9471281569939
-11.5019835060324
-11.0480759171791
-10.5858807541086
-10.1158823670463
-9.63857599425596
-9.15446960417534
-8.66408487023231
-8.16795693478800
-7.66663310807462
-7.16067123457094
-6.65063848422628
-6.13711035082641
-5.62066932274136
-5.10190317905052
-4.58140301088398
-4.05976140933496
-3.53757143147952
-3.01542600462409
-2.49391691656502
-1.97363356343991
-1.45516250407804
-0.939088234940174
-0.425994476988724
0.0835349056401488
0.588915917946667
1.08956593838100
1.58490659134850
2.07436659491633
2.55738375099312
3.03340668395472
3.50189625214537
3.96232582656506
4.41418080233789
4.85695812406693
5.29016582670040
5.71332242298578
6.12595638293961
6.52760621850313
6.91782114953085
7.29616179028125
7.66220088010318
8.01552430112908
8.35573184578888
8.68243734355901
8.99526856135008
9.29386707313008
9.57788822134670
9.84700165788123
10.1008921960700
10.3392601201429
10.5618207083717
10.7683033122669
10.9584507734165
11.1320198614735
11.2887824405478
11.4285266557867
11.5510578946593
11.6562001060167
11.7437984733747
11.8137230966173
11.8658722139349
11.9001746414474
11.9165920836943
11.9151213107275
11.8957955400908
11.8586844364967
11.8038926317237
11.7315575955825
11.6418480553409
11.5349634291814
11.4111342745077
11.2706233358699
11.1137261915159
10.9407710585093
10.7521177806858
10.5481558547206
10.3293020820712
10.0959989710880
9.84871435447315
9.58794144269545
9.31419780238485
9.02802296859703
8.72997583947783
8.42063239330072
8.10058360956126
7.77043408433552
7.43080153648272
7.08231620605210
6.72561953615748
6.36136277315019
5.99020582777100
5.61281605744584
5.22986711717523
4.84203822118620
4.45001345036384
4.05448032630937
3.65612711782880
3.25563907877621
2.85369452456543
2.45096163061838
2.04809651801690
1.64574304305911
1.24453404656355
0.845092744293771
0.448032939627335
0.0539580571412670
-0.336540393029166
-0.722884918040422
-1.10451466057213
-1.48088801682246
-1.85148495783968
-2.21580878265007
-2.57338700832652
-2.92377168831675
-3.26653959753875
-3.60129196788360
-3.92765316628933
-4.24526868380954
-4.55380356044872
-4.85294188252893
-5.14238728092440
-5.42186391814135
-5.69111713461681
-5.94991307136906
-6.19803709954426
-6.43529164471260
-6.66149450638993
-6.87647791978804
-7.08008777721559
-7.27218313259349
-7.45263657478261
-7.62133546917949
-7.77818311543210
-7.92309821161620
-8.05601228498355
-8.17686696974817
-8.28561281779001
-8.38220913307121
-8.46662353917228
-8.53883113464880
-8.59881372497267
-8.64655930302273
-8.68206190089641
-8.70532188638983
-8.71634660614307
-8.71515132549934
-8.70176026841211
-8.67620734131952
-8.63853627163739
-8.58880025798076
-8.52706149806798
-8.45339081433713
-8.36786718303253
-8.27057704576375
-8.16161386752000
-8.04107862386354
-7.90908138675224
-7.76574334819853
-7.61119813298322
-7.44559164269359
-7.26908074784657
-7.08183160981464
-6.88401807395511
-6.67582055083923
-6.45742538746775
-6.22902407177350
-5.99081251524506
-5.74299146214701
-5.48576812173437
-5.21935828938515
-4.94398831907015
-4.65989669956834
-4.36733527986091
-4.06657018978463
-3.75788262436938
-3.44156958744960
-3.11794427611761
-2.78733576388568
-2.45008773915716
-2.10655644709111
-1.75710876386841
-1.40212111288068
-1.04197895645589
-0.677076425127293
-0.307816230756351
0.0653898933015037
0.442120689175605
0.821945613927337
1.20442587031854
1.58911542375964
1.97556156569637
2.36330531528710
2.75188151310638
3.14081782791204
3.52963272773458
3.91783385689438
4.30491801622460
4.69037255238649
5.07367747236418
5.45430750043882
5.83173317327741
6.20542114233006
6.57483485289322
6.93943611084054
7.29868702333695
7.65205182350484
7.99899867380948
8.33900142118262
8.67154142313412
8.99611048954091
9.31221486223687
9.61937815523816
9.91714213032479
10.2050660135792
10.4827257432270
10.7497149533043
11.0056480085583
11.2501628689051
11.4829219274196
11.7036110400143
11.9119373093584
12.1076256276900
12.2904145700741
12.4600533025874
12.6163008756797
12.7589276608411
12.8877179539053
13.0024733750308
13.1030161823658
13.1891904717444
13.2608608706832
13.3179109215470
13.3602426673044
13.3877767344650
13.4004521581030
13.3982265583529
13.3810773014228
13.3490030584133
13.3020248821525
13.2401871410166
13.1635601834519
13.0722461408154
12.9663854460464
12.8461589893223
12.7117843962373
12.5635099670987
12.4016096985243
12.2263802001804
12.0381392685030
11.8372252184186
11.6239956098226
11.3988247861266
11.1621009353502
10.9142239940481
10.6556050307395
10.3866667440320
10.1078441482870
9.81958464108477
9.52234776834639
9.21660507659248
8.90283934555650
8.58154261731192
8.25321324413181
7.91835266629394
7.57746263154793
7.23104295818630
6.87958950419911
6.52359215075181
6.16353331457194
5.79988764898487
5.43312215401369
5.06369528190605
4.69205533138673
4.31863974059872
3.94387603450175
3.56818364486516
3.19197547835243
2.81565898555321
2.43963694756630
2.06430771013455
1.69006440152783
1.31729362224269
0.946374996820319
0.577681880378757
0.211581756545726
-0.151564892352810
-0.511406973287251
-0.867605328593940
-1.21983451019853
-1.56778355987979
-1.91115594068299
-2.24966837645850
-2.58304850469182
-2.91103244353140
-3.23336371506958
-3.54979403876803
-3.86008567721211
-4.16401413655865
-4.46136958491979
-4.75195679142127
-5.03559485289801
-5.31211714741791
-5.58137066243030
-5.84321428493163
-6.09751678778509
-6.34415563660709
-6.58301730163054
-6.81399853822077
-7.03700709921785
-7.25196109842050
-7.45878778158278
-7.65742251111770
-7.84780796648957
-8.02989412207724
-8.20363985509610
-8.36901506011881
-8.52600112275089
-8.67458933748678
-8.81477841752444
-8.94657236781053
-9.06997957781407
-9.18501313569993
-9.29169151074506
-9.39003887192439
-9.48008506635614
-9.56186562293741
-9.63542204901690
-9.70080217588399
-9.75805977289076
-9.80725365005490
-9.84844768782326
-9.88171208611532
-9.90712453921819
-9.92477053038502
-9.93474320823185
-9.93714333216674
-9.93207887272010
-9.91966407250530
-9.90001911420763
-9.87327122419535
-9.83955621081231
-9.79901928943447
-9.75181538736822
-9.69810943928693
-9.63807650189821
-9.57190110278574
-9.49977553209485
-9.42189739665474
-9.33846700109093
-9.24968555923525
-9.15575538370856
-9.05688127356844
-8.95327083184181
-8.84513317616367
-8.73267738430455
-8.61611184636890
-8.49564496300799
-8.37148672521877
-8.24385002762347
-8.11295110349110
-7.97900910471493
-7.84224477850319
-7.70287853525226
-7.56112859294133
-7.41720927430906
-7.27132911871208
-7.12368922600313
-6.97448278520043
-6.82389595905113
-6.67210895337906
-6.51929583183786
-6.36562302745113
-6.21124779574373
-6.05631761081880
-5.90097035916617
-5.74533464863005
-5.58953006126795
-5.43366734945688
-5.27784842858148
-5.12216645847297
-4.96670635432929
-4.81154553118509
-4.65675429585354
-4.50239527658488
-4.34852220810411
-4.19517929214840
-4.04240167054199
-3.89021671760266
-3.73864610071042
-3.58770845899642
-3.43742164772485
-3.28780337498128
-3.13887042434322
-2.99063743932463
-2.84311544242416
-2.69631023775537
-2.55022179640255
-2.40484552693280
-2.26017508770425
-2.11620534732794
-1.97293405064791
-1.83036167563598
-1.68848987124466
-1.54731933173625
-1.40684813457357
-1.26707100786033
-1.12797901726578
-0.989559210293390
-0.851794559634580
-0.714664571145499
-0.578146506656448
-0.442217316808304
-0.306856499555307
-0.172049416212296
-0.0377899871177145
0.0959179201326802
0.229060461171504
0.361615022295679
0.493552613829009
0.624840884650471
0.755446388167284
0.885335486515859
1.01447471944332
1.14283131919300
1.27037352942993
1.39707019175334
1.52288960059271
1.64779755559748
1.77175434729362
1.89471138810228
2.01660893222012
2.13737549766109
2.25692843139864
2.37517481282741
2.49201242600512
2.60733079895485
2.72101201590832
2.83293117931833
2.94295708115235
3.05095361823846
3.15678168124228
3.26030105110531
3.36137220212855
3.45985749698843
3.55562135755430
3.64853043440170
3.73845491970242
3.82527051405676
3.90885965536532
3.98911134994927
4.06592019099436
4.13918554064167
4.20881121843734
4.27470528280743
4.33677961382794
4.39494971229576
4.44913488611651
4.49925809306284
4.54524502624873
4.58702312617885
4.62452127644009
4.65767015936828
4.68640290576795
4.71065603756500
4.73037053121261
4.74549214743035
4.75597090496284
4.76176081988736
4.76282073920178
4.75911585311788
4.75061859232575
4.73730817787145
4.71916955527674
4.69619288411977
4.66837377893886
4.63571361902396
4.59821968295512
4.55590549736381
4.50879149668945
4.45690562731461
4.40028333469829
4.33896639764200
4.27300053878773
4.20243269269523
4.12730939806784
4.04767690169865
3.96358202395101
3.87507251750024
3.78219674810736
3.68500313641562
3.58353943485332
3.47785213325675
3.36798643273073
3.25398637368187
3.13589448445477
3.01375117042258
2.88759445359799
2.75746020938104
2.62338277819215
2.48539602389288
2.34353481262492
2.19783647082739
2.04834163508754
1.89509410248893
1.73813975480181
1.57752528926123
1.41329773261707
1.24550529957984
1.07419937480232
0.899436615970411
0.721280248415318
0.539800548764469
0.355075198683012
0.167189922061358
-0.0237610340533518
-0.217675160344985
-0.414442541384125
-0.613946867096689
-0.816066768242748
-1.02067805807457
-1.22765651069449
-1.43687949032014
-1.64822535677665
-1.86157159840971
-2.07679352288940
-2.29376460459543
-2.51235848805516
-2.73245164511577
-2.95392519514437
-3.17666512985184
-3.40056121036188
-3.62550514765746
-3.85138863017265
-4.07810147029494
-4.30553004388761
-4.53355646432053
-4.76205863882203
-4.99091040336120
-5.21998063983861
-5.44913118252315
