# Supplementary material for: Aspects of tree shrew consolidated sleep structure resemble human sleep
Source: Commun Biol. 2021 Jun 11;4:722. doi: 10.1038/s42003-021-02234-7 (PMC8196209; doi:10.1038/s42003-021-02234-7)
Supplement: Supplementary file 2 — Supplementary Data 1 [file 42003_2021_2234_MOESM2_ESM.zip › figure1b_treeshrew_exampletraceREM_RAW.txt]

-2.93351076949144
-12.7989641047576
-20.3951487621954
-24.3940309057772
-24.7269431470991
-22.0467214443596
-17.4231511874743
-12.5813914829007
-9.36636520415620
-8.53553111750377
-9.63296086820717
-11.8380751971646
-14.5362999221949
-17.6585996952424
-21.7247985675229
-27.1741571766236
-33.3950651469524
-38.4129457678490
-39.9265890471892
-36.9404064030643
-30.1490288344600
-20.9980454301405
-11.5372230891413
-4.87215500305156
-3.63488129693387
-7.59674992177389
-13.7784168642600
-18.7238229535864
-20.5101310569391
-19.2632622951240
-16.2683038852958
-12.7490353260766
-9.37654053145688
-6.43752654846262
-4.07146663186646
-2.44005246630711
-1.61202360072202
-1.26919081065042
-1.05881580810222
-1.21182153648403
-2.27516761103815
-4.31575528447062
-6.77386496958468
-8.97813525723422
-10.3509819429020
-10.3246200511948
-8.61822134183202
-5.63329630483716
-2.34991619753208
0.490671137986477
2.97096150785763
5.40872917826422
7.44266850588076
7.95123114445221
6.09188291107473
2.54892101127785
-0.665392841599995
-1.73878072758896
-0.243599035342164
2.76810267737919
5.50470583920867
6.60801251298543
5.83471354467632
3.48741489278767
0.0131984079999023
-3.16000025424509
-3.97044685913720
-2.08389096598881
0.413935337735336
1.61729575199553
2.11819919152198
3.98036414959912
8.04197124159048
13.0573725837217
17.5183121275004
21.3641925040043
25.1287438171827
28.3725884962636
30.0733807069047
30.0891331408660
29.7303114708392
30.7613420103115
33.5491138251310
36.5728429111670
38.0237136300190
37.3714489517090
35.0136709891876
30.8569482598927
24.4190398059457
16.4253712871906
9.30036149086432
5.67326838968946
6.16996783906697
9.01231869233318
11.9940135639962
13.8364815560504
13.9399267746884
12.1257530140081
8.69017303092602
4.48829651447210
0.844323676839928
-1.12957598709913
-1.47988590527627
-1.44436386957116
-2.16988222576760
-3.35841887587963
-3.41027132963488
-1.19690700016607
2.35565723201923
4.78022576715818
4.26544753766895
1.44744517360366
-0.918995039642116
-0.459455643595047
2.38762204613116
4.77197276029377
4.56838702045806
2.67148801389985
1.68843218106470
2.57761910685306
3.12102466075530
0.0828701217857275
-7.65131615864313
-18.2708239839924
-27.9808240324349
-32.4686596826800
-29.2697793633377
-19.8830776570612
-9.20079212698331
-2.35548323400982
-1.58184317514809
-5.20877645302671
-9.49414748424326
-11.7728299020956
-11.5405503142705
-8.87307504494417
-3.41898755290670
4.81471002431673
14.9461532939684
25.1709420944038
32.4560919639478
33.6595551023752
28.2482426390012
19.3822533018344
11.4970229933148
7.07086866975878
6.14289505688676
7.66588274541753
10.2164281583520
12.1511985582209
11.9247423378808
8.90486490980697
4.31864808400214
0.842597785576421
0.708047300290119
4.17196333212133
9.34321399594073
13.1469875046383
13.3305471555551
10.1835676662158
5.84762002506909
2.02041863514763
-1.12633156328856
-4.22785086677800
-7.39363142680426
-9.36923655770082
-8.33295622121330
-3.91191595797104
1.83348913090527
5.67107366584562
5.59308223889817
2.16591208955591
-2.24710530645925
-5.64762189107608
-7.90730421822460
-9.94097793248431
-11.8315033062771
-12.5282394033497
-11.2152003831193
-8.40625117891184
-5.89657150874018
-5.80836241688748
-9.02533851758044
-14.4909963262900
-20.2844971668498
-24.8960353184374
-27.3992398381153
-27.3377262682041
-25.4508429885209
-23.9901787850293
-24.8923181607378
-27.7685410897962
-30.5247227218567
-31.5055176982727
-30.3847449821647
-27.5275064589548
-23.3171331607461
-18.0629265537052
-12.2901468865461
-7.05145979639511
-3.60307452362672
-2.40628760715440
-2.40176868110129
-1.56001238194186
0.999778753393785
3.29272449675881
2.18954738646619
-3.02422835911983
-10.2623889837378
-17.1531292242752
-22.0636776779496
-23.5666249539528
-20.9166508544596
-15.0870405581115
-8.80659776915842
-5.09880983829911
-4.85730705831523
-6.00954478330896
-5.89696119338580
-4.30333596453103
-3.61560552019099
-5.97196419325531
-10.7499155100798
-15.2047833744362
-16.9676647862990
-15.7559602360898
-13.2834448472690
-11.2423441891478
-9.35279344157382
-6.25283605245714
-1.87789412543509
2.08466287587411
3.88935785300933
3.20770433770681
0.638849066972368
-3.58726333606110
-9.07234107976997
-13.8594502100447
-15.4792623511940
-13.3325143718991
-8.84489266405706
-4.15004486271894
-1.67431117838866
-3.15740353446800
-7.43887737318989
-10.6949657049003
-10.2392678439773
-7.14054508746550
-4.05839713110129
-1.47051051308433
2.33827585965757
7.98118264736199
13.2945677301553
15.2079335354833
12.4183618366589
6.05051579794436
-1.55986608835972
-8.45403392114213
-13.6388274004173
-16.4443143541417
-16.3000766063024
-13.6365473418159
-10.1360249855890
-7.44343105757316
-6.03906744777295
-5.51704356495407
-5.21636628382134
-4.11358281212201
-1.14969076070088
2.97563689629292
5.31935890748062
3.55513373083585
-1.48917600340769
-6.91493168367946
-10.2577407102251
-10.5654297994509
-8.30429505086663
-4.60272870360600
-0.134107613231353
4.84871190360899
9.51246551953431
12.2784319353050
11.5775287036970
6.76561048193365
-1.12525596425462
-9.42289584806637
-15.0843102087696
-16.3222936505756
-13.6368466575662
-9.97377752240297
-9.01291279283064
-12.0865246315259
-16.9826358281337
-20.1722882240466
-20.0981676360266
-18.0126864892787
-15.7601046257490
-13.8709282624680
-12.2745913229474
-11.4227572329972
-11.8028971242631
-13.0938044582190
-14.1718027033515
-13.7458265432945
-11.1449180426090
-6.81714211587899
-2.36090819578124
0.118803656109602
-0.613853062909499
-4.02786301592999
-8.31128891930751
-11.4110836911491
-12.1371293790426
-10.7139685620977
-7.96959469783243
-4.92879260491578
-3.35917836079543
-4.68994433793683
-8.27641661224123
-12.1398556290726
-14.6132377679322
-14.3814243904842
-10.5839441178639
-4.30669146595210
0.891104334006310
1.34559930150911
-3.34270962218590
-9.96650919071158
-15.0611731179934
-17.7353556313408
-19.2536581539186
-20.9745671197491
-22.9361901412103
-24.1057297748162
-23.7560514345438
-22.1568011667270
-19.7874704362388
-16.5260975994733
-12.4874796338155
-9.38673464491935
-9.52649194806882
-13.2438500692976
-18.5545413782962
-23.0344045924398
-25.1947186878366
-24.7167826339061
-22.2932912785862
-18.9629853354291
-15.2019096401864
-10.8617796638000
-5.93346484813514
-0.778196285095728
4.39762038429349
9.34869709252387
13.2783709695233
15.5487107187412
16.3416699582669
15.9850587334838
14.2758293192296
10.7858404148364
5.65106427062538
-0.00677440431634713
-4.80683751697246
-8.20452215035220
-9.99160769951529
-9.24928941621423
-5.40422852730738
0.197488488621746
5.30013980930850
9.25544927973018
13.5113134514193
19.1547228671844
24.7842456221904
27.4394398435521
24.9214997929958
17.1799541836406
6.54518219527828
-3.28484840604764
-9.30996549986663
-11.0745562079149
-10.5816372850107
-9.89228755654221
-9.32173356636712
-8.34574771136289
-7.07961687007461
-6.10314061808409
-5.39515681987073
-4.25183651450095
-2.11257031440044
1.01839607792623
4.58650877026030
7.69473111660370
9.76859835558439
10.8863790694102
11.0270817457065
9.91576342960002
8.07538010842880
6.50472680613177
5.07560703429265
2.77265489086230
-0.537554252142146
-3.78388190694386
-5.85896591952303
-6.17970378613513
-4.59029697280737
-1.43342281210771
2.61230048951606
6.86749833695829
10.7835426761973
14.0305382187024
16.3224217103091
17.2889084479976
16.9333066899151
15.9740826622208
15.5165567688255
16.2154108612134
17.5653908259054
18.2195376215298
17.1418010902835
14.3425181707712
10.2200234318862
4.81538113834407
-1.36433634986706
-6.83744966676963
-10.1179077911411
-10.1779641887309
-6.43626714736933
0.619727492521307
9.11311560018358
16.2133394022168
19.0141474288698
16.1649274888492
9.36005355405588
2.49580070016154
-1.23405316085274
-1.29222674789939
0.573732606136474
2.07699846953413
2.22107067502720
1.85377823803800
2.51741309742915
4.62033017669919
6.46389358833218
5.36459674308728
0.257869829430522
-7.01465422823561
-13.2860423296208
-16.5825311304373
-16.9124191518857
-14.9778820078087
-10.9432756233124
-4.92812504700909
2.11837943478825
8.62482024515456
13.1134466004769
14.6815949757631
13.0990455257761
8.91606861917357
3.49095049051849
-1.63972683691107
-5.24474061925583
-6.18420843017661
-3.77019545316214
1.09043620190607
5.91567978216844
8.36288998116217
7.41781162996135
3.04573033495698
-3.89869067756379
-11.1580265321160
-15.9732116609076
-16.9477446081656
-14.5167539848523
-10.3305166731312
-6.43648559047542
-3.69658803807826
-0.864779801253407
3.70869034033842
9.74131441924868
15.1400379296268
18.1506835978434
18.9111164173757
19.0185839443128
20.0992262148542
22.6522165868971
25.2630978802164
25.2611511929603
21.5830505465913
16.5339106579952
13.7765003860861
15.1204997139489
19.3170633389448
23.6224400250139
26.3140106686831
27.1803152144015
26.3078465052412
23.7724250195066
20.7289713758190
19.7907728011654
22.9363554428134
29.3289965073899
36.2407788633484
41.2398557696113
43.0234462496303
41.6729306338929
38.7428488602362
36.5403197981542
36.8062636943915
39.3087081661142
41.4172890492462
39.8855078563535
33.8017987828632
25.6145695016771
19.2143765096631
17.3159121868309
19.9312398925031
24.3722746696605
26.9241694661694
24.9814548260235
18.2707740813499
8.86518311951215
-0.220112158756851
-6.73879684143404
-9.54912392554550
-8.28634506841770
-3.52491039761212
3.07880897202871
9.19042394294846
12.8041951026537
13.3503803980077
11.5070616152356
7.95010311519545
3.23043621576126
-1.22381169314999
-3.25147713740864
-1.74000267152295
2.08264893183006
5.73569278578793
7.74922382047305
8.19215592103109
7.19356767366398
4.11811965923642
-1.10114800015310
-6.53496286960095
-9.52280063900482
-9.34626967563812
-7.56079277924028
-6.06111206766449
-6.05979309368946
-8.34805777795125
-12.9230326436239
-18.1568853913288
-21.2669106741720
-20.4583673700250
-16.5421862615903
-11.8518673471806
-8.28310299481944
-7.03642175638191
-9.03891117839934
-14.5130774521898
-22.0488851565108
-28.5509652930002
-31.0595607150682
-29.1112748126521
-25.0478157864190
-21.8723978383071
-21.0292880217928
-22.1490606125908
-24.0835921842581
-25.8983108326887
-27.6920641550374
-30.4761486337271
-34.5883722023202
-38.6244228454099
-40.3625324260795
-38.4203587662963
-33.0779534929258
-25.8412404123193
-18.3127196809003
-11.7160832975383
-7.21672542460466
-5.54452574913704
-6.00740556496966
-6.67987528564370
-6.14328052948874
-5.00764902273869
-5.40949446652255
-9.22340042020173
-16.5150633269733
-24.5098702973561
-28.8029211825830
-27.3807449030378
-22.3613759692283
-16.7635793272958
-11.5372615971615
-6.33877389110259
-1.49305637977059
1.56676170594391
1.78521181721700
-0.105223382974029
-2.53238097740906
-5.03391615384165
-8.27910299114382
-12.4326238907098
-16.6405166084824
-20.1692326472564
-22.7562366845731
-23.7774395810278
-22.4891477685479
-19.1988261059145
-15.2351168819758
-11.8934051257166
-9.88399029916470
-9.39966135799877
-10.2288704536637
-11.9047670538993
-13.9853950746455
-16.2475979173141
-18.5236077493993
-20.4226960865379
-21.7425806379267
-23.2446438248558
-26.1798761713617
-30.3712914056421
-33.1448209525730
-31.2559171272035
-24.2549950444364
-15.5162154089837
-9.86485532614102
-10.0220924141909
-14.9039681111641
-21.1173286745798
-25.6670212682738
-27.2947621450642
-26.4248438193342
-24.4389595031481
-22.3770630600716
-20.2901592050182
-18.0773944781989
-15.9814438441618
-13.9816229012329
-11.8493524237962
-9.93492246417874
-9.25799043352898
-11.0202732209331
-16.0524362983142
-23.9577361979126
-32.4833355513114
-38.2209349541947
-38.5536099046602
-33.2808310982601
-24.4149163455869
-14.7866182436757
-7.20082991370624
-3.72862976893772
-4.58377842082794
-8.30329616002384
-12.8313090074703
-15.8956857698386
-15.9089640286691
-13.2795630772981
-10.0539673455590
-8.15648997816698
-7.93208400436275
-8.01553645676499
-6.56366023697188
-3.04607093191098
0.760307018538887
2.22502435028538
0.871180778639746
-0.999838533788220
-0.662579264468097
2.90615049329622
8.43579838898959
13.2471048397441
15.2389685600901
14.3067198575111
12.1866191711664
11.0477758868205
11.6690226861570
12.7889695991150
12.5651876680390
10.4924549029094
7.46311881640036
4.42810801218862
1.70827865420727
-0.624161790123396
-2.20906875250554
-2.40249059908752
-0.731373758158575
2.86262720710693
8.17497768519033
14.6297450914652
20.6145098580200
23.5389974889529
21.5657570582006
15.2408316199156
7.21374902013254
0.717663408443843
-2.11538940400532
-1.28053401840599
1.67058664877241
5.16596121763680
8.39333632530843
11.0158741723453
13.0743894869178
15.1041495507509
17.3000987660491
18.7908696177365
18.5313755811857
16.5958128149875
14.2106373613446
12.4085012239416
10.7631249565893
8.18100389957337
4.81528963361012
2.05038901320250
0.765759922849615
0.590043154517380
0.538084102558316
-0.188813007083214
-1.61053349087103
-2.89806821470923
-3.16533426591334
-2.39490660170434
-1.43529326386765
-1.17383597742753
-1.77075093224632
-2.42971126473197
-1.89003376179849
0.768250339447894
5.65798868990412
11.7896453459277
16.9999570307649
18.7266665555730
15.6974513759044
9.38897639602427
3.46127818583917
1.13688269409141
3.01611725597749
7.22020920984555
11.0624545012383
12.7018180556500
12.1391171545542
10.9745366830460
10.6123567233388
10.5079603158758
8.59701114572175
3.45127437320491
-4.10698934074101
-11.3902004842057
-16.0072413854261
-17.5466860334304
-16.7819777149596
-14.1884943105596
-10.1541040683653
-5.40537726733249
-0.298764135559414
5.34310995663570
11.2494201973994
16.1998458535754
18.6167291677290
17.5315845421279
13.3396555137510
7.58293674312816
2.10918136019237
-1.04997883691953
-0.134959180399520
4.72368953465968
11.1853803513084
16.5416256511486
19.4677730299152
20.2906878044278
19.9655811521730
18.8238160978415
16.4439878414814
12.3812103278966
6.53772498485234
-0.496198939940836
-6.83674751477905
-10.0927293481358
-9.55772077790935
-6.82808736096624
-3.99722890694784
-1.82848493750824
0.324191065519631
3.23223087744928
6.92187549841440
11.0733575078736
15.5106250705849
19.8329932517397
22.9060701197886
23.1582540948286
19.5290064903263
12.6461088611074
5.22666189370498
0.214591164999082
-1.56982208977821
-1.10618949173445
0.535776529803584
2.70751963683477
5.14480378173673
8.01437687572071
11.4025626755999
15.0903746555464
18.7343891790115
21.2643436810900
21.0685377825830
17.9182775733883
13.7709243854911
11.0926399707798
10.6253464392791
10.7126730395145
9.02620186411077
5.21689463578297
1.43705245230525
0.198178798265059
2.42468714443108
7.40598671124985
13.3950796277504
17.9430683260595
18.7475061873714
15.2460822954934
9.37836885078529
4.14229339576275
1.25766117559590
0.144242340003204
-1.18796945111824
-4.13705034739915
-8.25897282499483
-11.7017743702702
-12.3364116679760
-9.00566644386607
-2.43462070200737
5.53221171553794
14.0004330865689
23.8262836347673
36.0222891456154
49.3218371350003
59.3787858267466
61.4764664129633
54.9300955897458
44.0788502546263
34.5775138525792
29.3978743884208
28.3067384419773
29.8457626392031
32.6296712379673
35.2351360913184
36.4018707936112
35.9923417297477
35.0785325806370
34.5605095089467
34.0815514497572
32.4712281175025
29.0861372230417
24.7575052745877
21.2703255916679
19.9157388203928
20.4741498100519
21.1457101011805
19.7614133239801
15.6534726762799
10.3260528816296
5.99067772162908
3.30364353971649
1.24925258090983
-0.255426226341093
0.947596672229527
6.58272199831763
14.7350371417545
20.7280513439511
21.4414992383779
17.7317795365278
12.3729449091808
7.29506734802050
3.06608774380974
-0.434141824409197
-3.02590990205723
-3.99660241444443
-3.41216056923941
-2.70774844300917
-3.11753948825962
-4.47625635177492
-6.14012578910918
-8.10823721650677
-10.6746739333738
-13.4842970837851
-15.2818884872598
-14.7486986208341
-11.6668948681750
-7.27467719484081
-3.85560074214424
-3.65789331182414
-6.96689822194999
-11.0454981253646
-12.0374699370537
-8.69292970789830
-3.73952849038857
-1.05529946133232
-2.33032646872913
-6.54642527684411
-11.3787252053827
-14.6706343847580
-15.2302676648480
-13.3111969135523
-10.5739479268390
-8.74665091601076
-8.35174137561555
-8.97138518472423
-9.95250921028061
-10.2667865902783
-8.15336345374506
-2.12634487914127
6.94870662298462
15.5184503733447
20.0217949248610
19.7566636846966
16.6694776398861
12.8067197132195
8.83183848884944
5.04585172359567
2.64043063472526
2.67053096210975
4.35429285250689
5.89580477787935
6.70222790314050
7.62011085337563
9.40592804390914
11.5100707872867
12.2839231265763
10.8680344561412
8.29173027041462
6.09221598137230
5.14799888266746
5.81918471333488
7.51850996061036
8.40896614125000
7.15240422260742
4.81804552703021
3.82426099627897
5.22462687571850
7.79516697444087
9.36042342071477
8.51103044397633
5.12475418841107
-0.256409742826892
-6.65780713910790
-12.4257565342444
-15.7016481461952
-15.3830434364929
-11.6395235139521
-5.63938111319176
1.23074590525783
7.73899891489494
12.4200831403149
13.8167430552870
11.8246880672447
7.94866637935594
3.79604130555667
0.127109309112930
-2.44493402286929
-3.04620635183194
-1.74029222743850
-0.0357944024725492
0.916068782144634
1.44208947612722
1.98282506842515
2.36545165650576
2.74513111259514
3.41706720088652
3.82188845918403
3.18013539021081
1.62387713621072
-0.310520796266415
-2.46433354589892
-4.45371199768584
-5.41047753391253
-4.82171103329941
-2.48638361197806
1.95172847489225
8.20328095888934
14.2968410622194
17.0215057977529
14.3687358147198
8.21073519340399
3.64605884747581
4.76502519544464
11.4069095282235
20.0558431091571
26.9674280422498
30.3453517348128
30.4415447943664
28.6602303398033
26.9778345572747
26.7980024871588
27.5086407471483
27.3080941501744
25.1074486766327
20.9110723790830
15.6779238608693
10.9903987079529
7.74365559502251
5.54332598156481
4.04087507345245
3.90803315738692
5.73392539400687
8.78370039973236
11.3612086506444
12.0564266402025
10.6193745315644
7.79794968910203
4.25710904190700
-0.152702239375066
-5.47920910727946
-10.4837219373877
-13.3594298570901
-13.2539145214888
-10.8980136109541
-8.23102871735842
-7.03924094414848
-7.94441158953895
-10.7233676191950
-14.5343859898818
-17.9494173211646
-19.8673385070627
-20.1653498317047
-19.4125615055596
-18.8744994697946
-20.2228323268777
-23.8155782198858
-27.4757881510235
-28.1170025347878
-24.9303287141192
-20.2723362877885
-17.1164164397414
-16.2545893783480
-16.1994124497705
-15.2973429279842
-13.2214303591577
-10.7612059922759
-9.35292208070981
-10.3548905138620
-13.7999909457538
-18.3239409595323
-22.4340875250567
-25.2544332263702
-26.4383106330005
-26.2108878390198
-25.0897091775870
-22.8608460148602
-18.6583328485743
-12.6900538758486
-6.94602891063614
-3.82065150732057
-4.64624608033083
-9.35020259044556
-16.4471390235826
-23.0683781316625
-26.0698224475803
-24.1849104219443
-19.2503267911418
-14.8601016101584
-13.4307848580867
-14.6267312363986
-16.3226292658225
-16.4576923201291
-14.2742446562785
-10.4817812345777
-6.42762297870961
-3.42190904977358
-2.58800053839977
-4.34784598362969
-8.09671680861159
-12.5328512896986
-15.8550087260135
-16.3568868341425
-13.6139304868426
-8.58136258928916
-2.77227970450653
1.62784533984398
2.04396797665135
-2.02638554459290
-7.69252109279340
-11.2754635006399
-11.5140892482272
-9.79383459593824
-8.17100266765488
-7.42831999281471
-6.82003631568092
-5.77240561811095
-4.81554582668334
-4.11404424574219
-2.68352280658061
0.118593408480454
3.65587383401610
6.85767154776702
8.95624566964564
9.34251696874909
7.63866542508263
4.25505077044451
0.513020899549820
-2.04573693234639
-2.50920248888365
-0.811469761796195
2.51708063453819
6.49277492992330
10.0706630337275
12.8478617893582
15.0553074001785
16.8913849522686
18.1427877290414
18.1702025730222
16.2283862207887
11.9418921707224
5.55182415497931
-1.82361442393245
-8.32581875364956
-12.3797010858865
-13.7095791740214
-13.4058380620127
-12.8793532149564
-12.5013624102276
-11.1579292698426
-7.25250258672948
-0.418694662544939
7.91880405262372
15.5940265940743
20.7229057815400
22.0465942679346
19.3069421003003
13.5295458199765
6.40486805397107
-0.798312348219870
-7.39175293487633
-12.7724717382102
-16.5850643517152
-19.0246484957696
-20.3456258036133
-20.5292868783855
-19.9580405592975
-19.7894697873495
-20.8809998198395
-22.7111993714855
-23.8190836516420
-22.7916393710807
-18.9674598689940
-13.1878983982488
-7.59731394750912
-4.16733793586664
-3.80769185334195
-6.24312396672420
-9.63367287948165
-11.1902521338908
-9.49440197402962
-5.89478004448428
-3.10028029176848
-2.78883583652674
-4.61455586308552
-6.68899926035373
-6.78679983573288
-4.09159516127769
-0.0991360912836816
2.85799042690126
3.79037801048976
3.36546982047156
2.39815478666177
0.658310161741596
-2.35090669247556
-6.06383610724826
-8.81491668967625
-8.74221322324587
-5.28229113455524
-0.0467665975815919
4.52810433763481
7.00255041050010
7.03206049161701
4.91713422159328
1.83492958955705
-0.352327522701301
-0.400888984424854
1.29692609479456
3.11667996964516
3.31083375516865
1.12151475590262
-2.48732862604474
-5.41776066715484
-6.09067989393015
-4.59791577927765
-2.32544611806607
-0.580729102079762
0.0285899485809811
-0.763010996401227
-3.02251156850998
-6.58176919766764
-10.9968331351117
-15.3521752104052
-18.4618713961072
-19.4113302433805
-17.8688282751688
-14.1140665261730
-8.87862753985970
-3.29850133436454
1.14734091227360
3.27642733823870
2.84721795772581
0.404675189814361
-3.17418027596621
-6.96254738543506
-10.3301284314694
-13.2134950747396
-15.8355705395315
-17.9876966057020
-18.9445113120700
-18.4207191895199
-16.9587946183396
-14.9821910745133
-12.2770822770439
-8.73542977261521
-5.02169130510620
-2.29600673005591
-1.26961072658168
-1.46948979185740
-1.71460241409883
-1.30250409552728
-0.495131458362284
-0.254184970225134
-1.62054851437160
-4.77924904570108
-8.67687163116424
-11.7659471542550
-13.1547670710944
-13.2538475006073
-13.3711476734070
-14.4721783834391
-16.3868883564447
-18.2528825758120
-19.2417746429952
-18.7694436440823
-16.6503203728794
-13.2163064004384
-9.16403475374469
-5.35800374937165
-2.21257691968624
1.02164928182490
5.45398878443045
10.6745528624302
14.4890828003234
15.1404617330573
13.3169817974229
11.2197099693775
10.1728253320361
9.82037890198227
8.92032373421769
6.54886172046741
3.00761475732127
-0.646555622067440
-3.96722407505995
-7.28764149146123
-10.4450322610012
-12.2387403502363
-11.9168838003630
-10.5460473652693
-9.85142159888373
-10.2287466005540
-10.6836432532991
-10.1441053935410
-8.24738035483724
-5.27281311176065
-1.97746608602044
0.520638736946677
1.16258035346199
-0.507330939783947
-4.01358691704057
-8.02248001946063
-11.0682560511595
-12.5885167355465
-13.1719763779331
-13.7090075538345
-14.6842034766613
-16.2018572302754
-17.7774305345395
-18.2978800765327
-17.2068297663263
-15.3361736900494
-13.8762248145846
-13.0855193797828
-12.4481305894975
-11.7555393133651
-11.7011875745855
-13.0617513251354
-15.2289557609078
-16.1412217079800
-14.2950975224049
-10.7420668567499
-8.33835608501260
-8.81666934984067
-11.2678862803982
-13.5062022485985
-14.0335970975808
-12.5438499470380
-9.38434558568289
-5.21621650842370
-1.04776256618958
2.08405068948675
3.68958266916186
3.79240447025772
2.46912873722598
-0.199362327095842
-3.83212562058189
-7.57247707145979
-10.2501527997434
-10.9336872413894
-9.43370895468174
-6.35797601568157
-3.00723173068713
-0.947000845138689
-0.804283166153685
-1.52871290521740
-1.39170944422840
0.412923033471478
3.26056540537714
6.08637465062147
8.82552065651777
12.3301364236116
16.5855643799730
19.9471476535984
20.8080729332091
19.2135171728127
16.4800837865151
13.9735935434661
12.3038889631013
11.2922041299626
10.5746339719809
9.95046202958236
9.15714518331023
7.96302827700656
6.69814462929443
6.13185615571284
6.58861895724897
7.32921423771878
6.98870145322706
4.86324698265602
1.56784362990541
-1.73543988733468
-4.22722719592313
-5.52168973341723
-5.72627582864589
-5.37601483420165
-4.66964479433088
-3.33836294417083
-1.77232175491175
-1.40212987786566
-3.40960202241720
-7.55944823092581
-12.4702129514811
-16.5728949116490
-18.8410465695432
-19.0933692708976
-17.8087869905634
-15.6563847449235
-12.9909075431433
-9.73764413699684
-6.07757937801537
-2.93020255798159
-1.11460266019683
-0.467030576996852
-0.432952411922643
-0.912385873475884
-1.99799872465900
-3.39071969259935
-4.40386967289695
-4.62466791890510
-4.40782693027628
-4.29169434669522
-4.30372235833532
-4.19621581869931
-3.78077451433478
-2.90116782492709
-1.54712770950396
0.0824693650148045
1.83500447290444
3.70771627928712
5.61016304264283
7.10898227195438
7.52510748901888
6.64384350117271
5.16972218167915
3.94372080857041
3.20459606847196
3.04793118711549
3.82478792441222
5.68791788064652
8.16903831419018
10.2718648332912
10.8329359143967
9.25008338598970
6.32932173146493
3.95066694383875
3.52391483143129
5.01059691414568
7.24546512684278
9.07192658181074
10.5304871995905
12.6558638809241
15.7287088195438
18.5207547055608
19.7124224879980
19.1815531857718
17.7043993434014
15.9871764944911
13.9444736378941
10.9854847540248
7.22564419700904
3.82390395394291
1.74880883543337
0.763543456196785
-0.0366415678479097
-1.06456874524506
-1.89393190121781
-1.89891035615007
-0.969382184583635
0.639215645440445
2.67859023657102
4.47008266018214
4.83337679707659
3.23463204751188
0.608842160315590
-1.19739623950366
-0.693031449481152
2.43543496717293
7.46891759997488
12.9428766239887
16.7060125162395
17.0627903049152
14.6443207816058
12.2926728615349
12.6915860055281
16.3354887565961
21.4517358444979
25.6819685207218
27.9112746008168
28.5018348377999
28.2715924358818
27.5506258097566
25.9217971228927
22.9477440310220
19.1405012528928
15.6559348149864
12.9682592323949
10.3808039315079
7.04049552688200
2.92770782567270
-1.32730009724373
-5.01529209182848
-7.62787116351977
-8.78583930823315
-7.97045999468541
-4.89277543208140
-0.370354474993165
3.77783959744041
6.09705156203700
6.62650791505271
6.61825784681639
7.46143768661618
9.89654551151711
13.6726480743240
17.7097612601352
20.6654113771688
21.4183504074708
19.4600994037250
15.3567126207959
10.8356088786807
7.62144383649046
5.78449341112683
3.97105503595525
1.34786475820016
-1.31342637072152
-2.41177282957718
-1.20147805751467
1.13297516697323
2.27872308986577
1.04242515493748
-1.43940556094317
-3.01843776356721
-2.50457889360842
-0.0961219293069847
3.26543926596147
6.40377567657300
8.20785186090133
8.01986948531945
5.94442512806023
2.61350418044364
-1.49041415849601
-6.00756869591274
-9.82207881448661
-11.3491212151504
-10.3732162228524
-8.60047030932824
-7.79792979641529
-8.13473384544525
-8.56703723472986
-8.14949440318704
-6.75780311032663
-4.93141561918655
-3.50252854200674
-3.27518221140372
-4.36426684683283
-5.94594838302953
-7.07494295443686
-7.33949596472623
-6.71117334386721
-5.38682340536846
-3.68720422797551
-1.82434235615434
0.00718149100632703
1.39407472693458
1.89579731398499
1.43645082588663
0.331159327743369
-0.971997202670390
-2.03427962496827
-2.46329577444655
-2.07334695765118
-1.17433030735045
-0.319901237980231
0.639000889352023
2.76514323426745
6.77577950949276
11.6891544708867
15.1872475240557
15.7743718157799
14.3151132718178
12.7582859742617
11.8515723418132
11.1484574673824
10.4873865074155
9.97895757987617
9.03849044148410
6.80382399642215
3.22461128018407
-0.858314735434809
-4.31348458078527
-6.49565605831012
-7.55719778631441
-7.73121139024834
-6.90691712902338
-5.35573356856284
-4.14756337494528
-4.46272938003397
-6.70008266941105
-9.95773667907992
-12.4338456738026
-12.9358001978298
-11.6434520530985
-9.09630432349618
-5.44638537977757
-1.13138424764386
2.64005485679303
4.64883688169864
4.50533267688744
2.60078209158693
-0.209600132537170
-2.93051166358893
-4.77797323198114
-5.02696672326887
-3.08251818137722
0.488047227479932
3.63459943314886
4.25129232511762
1.79648775078135
-2.18903126982997
-5.02617332979379
-5.24148646691547
-4.00095966473991
-3.40233198477174
-3.88663365407549
-4.08162853558832
-2.84692789022683
-0.982343662035054
-0.384473120529039
-1.69106968599273
-3.83042367244333
-5.74488208689581
-7.25795524223107
-8.12686744484332
-7.58338266978560
-5.38774888082156
-2.29772844053339
0.927112652701410
3.99311844614720
6.41313376241207
7.66242337570765
8.28163281249062
9.79635032269477
13.2007503167948
17.6678798295010
21.0520874048265
22.1259746171295
21.6986171036911
21.1514615835446
20.7938489704146
19.9753011282438
18.3958831697005
16.7462923202064
15.6809714459904
14.8278416714271
13.3221227584116
10.6358413256961
6.83708904768753
2.87118150664147
0.425616633329431
0.874467855474088
4.28284695718803
9.42224230226056
14.6219613233328
18.4932226458498
19.9863338309283
18.3592699300762
13.4925997200444
6.19124780096191
-1.81409024060823
-8.42057477726803
-12.3930844069669
-14.1695581389445
-14.8309972318975
-14.4759364812870
-12.5538492350837
-9.32622302885234
-5.71844277939262
-1.95818457449733
2.50056340733034
7.53596819074039
11.8107034680071
14.3634067260588
15.9828344852687
17.9039927317230
19.9076283406762
20.8401335681233
20.2152339122858
18.6128133720009
17.2386832877562
17.3804623360377
19.5902348047901
23.2187350075169
27.2488317040634
31.2788032629001
35.1681695926696
38.5865287757571
41.5900863082200
44.5961266337058
47.2222699277594
48.3000960859602
47.6317878467230
46.7219196350734
47.0539420376496
48.3777647159218
49.3357992542314
49.0571830370628
47.7064339160535
46.3525051058936
46.5096354436250
48.6652735836297
51.0448081781041
51.0407476759900
48.0273353834517
43.7253144887263
39.7311273277756
35.6167929772288
30.2257353666019
24.3341953595065
20.4872330594927
19.9834952538127
21.1407155288789
20.8683989961552
17.4149579506914
11.2882356383229
4.02092181766805
-2.89806647140236
-8.13268763033728
-11.1978667020501
-12.9475268937961
-14.3252354053085
-15.4960827247187
-16.3877784730206
-16.5484978296828
-14.8300307950830
-10.7334395937793
-5.77602307644635
-2.45731340001466
-1.85287800436272
-2.97877133477222
-4.30705614960910
-4.82589966204024
-4.16839378029764
-3.04161063359391
-3.03025544443885
-4.98630464011601
-7.97189636247914
-10.2693332093851
-10.9290978982540
-9.86555339903330
-7.11633078514293
-3.15077688809450
0.507529707563184
2.41111664711909
2.50883744803271
1.38811243009476
-0.788319112378545
-4.02692571672267
-8.18903155098338
-13.1400435578724
-18.4876272061704
-23.1819264175639
-26.1573863661006
-27.2798873475908
-26.8814099625443
-25.0877565206955
-22.6318250274603
-21.1655412192627
-21.5065015503578
-22.5910734349618
-23.0833596553983
-22.9150782852803
-22.6715951004035
-22.6011422734699
-22.6660073595265
-23.0389420328557
-24.4398294680041
-27.7005358619641
-32.4709771928749
-36.6872315779960
-38.0156097338191
-35.8834646040472
-32.0257314762226
-29.2078241729329
-28.9550281331092
-30.1976401425635
-30.5445674282251
-28.4906396385015
-24.2033859308821
-19.1254591477854
-15.0797113676786
-13.4316627634177
-14.5683433924719
-17.4595519772971
-20.2075060102511
-21.8397249144107
-23.0261301335901
-24.6732184474279
-26.7801111702383
-28.9785287351296
-31.1994050126365
-33.4610252908231
-35.6483363083301
-37.5680289956961
-38.5172267577271
-37.1482355332875
-32.9550622918327
-27.5870191163216
-23.5329169801376
-21.6209572688204
-20.7137589601893
-19.7594572542734
-18.7936029216138
-17.5963561191545
-14.9352972972445
-9.98817073931510
-3.80522137878580
1.09527093321381
2.58218729487380
0.426390381511468
-4.03342156321178
-9.15138316948745
-13.2695204008309
-14.6404986176027
-12.5549069100800
-8.72191223051676
-6.18933231247454
-6.21527121171922
-7.36039314547881
-7.92287593914379
-7.80825143135169
-7.76434664518533
-8.05381055196118
-8.47634446776881
-9.06516428131567
-9.89533083786149
-10.4085089115348
-9.72678315666118
-7.51643191998923
-4.29105512871036
-1.06569803135292
1.43704645011308
3.38295475025473
5.49002260920745
8.01030486726708
10.2146724201336
11.1960267972846
11.0455662033733
11.0384924536975
12.5846059127543
15.5032004008557
17.4974857509170
16.2150829687868
11.5963410193336
5.61268174874919
0.206527125112404
-4.00423680209546
-7.20787304641080
-9.22262540053086
-9.24738069534161
-6.62668097198449
-1.80435173506007
3.59794931104030
7.81120517935477
9.85004168165190
9.79279222440050
8.55091897702496
7.10223518925879
6.10962900633660
6.18147062186640
7.49492989489053
9.03958502056912
9.11439115193730
6.94507915766517
3.76064020884622
2.25736046207216
4.40440472587142
9.22060008091830
13.2782643619433
13.4402663619093
8.48022390932459
-0.603429130837685
-10.2732932031263
-15.8116953896734
-14.6230203654964
-7.83759856750204
1.30306614008274
9.95589214638515
17.0733978143611
22.8692585177203
27.1247729384709
28.7946153496870
27.3046819337154
23.4014457816728
18.6922631939265
14.6464507463308
11.7061993907482
9.26195441085369
6.72793044388865
4.35268614846737
2.70708861994912
1.82665808836444
1.11727704078423
-0.276326278871693
-2.75066447795922
-5.34005999762917
-6.31501237538629
-5.26107643688797
-3.42916093951690
-1.62639703877986
0.578648061273106
3.25977955082447
5.76577186368315
7.89329833628494
9.63288709672921
10.2429603998388
8.72257264832775
4.81828812978597
-0.640981642105566
-6.13657589909172
-10.1222097525681
-11.2598648945421
-8.57395143749961
-2.20884588360624
5.96253575927555
12.7973205380354
15.2325845826928
12.0505587170364
5.03876049893107
-1.95945736767923
-5.88222205788365
-6.69575003587146
-6.66878216902050
-7.36902701738454
-7.99096474655056
-6.96674888842393
-4.67237921249066
-3.54385361316211
-5.19371016285900
-8.39475342435754
-10.2957564000483
-8.94165281367444
-4.57517013210905
0.999005459722405
5.91914907276441
9.11082841762825
10.3372563227611
10.0265645745670
8.90385509159567
7.59627621261624
6.32871589823615
4.65544181582958
1.83200558667979
-2.16151607501548
-6.25889427909233
-9.06512269249992
-9.86009854419022
-9.23769130346873
-8.69319028464302
-9.06203732651179
-9.54229329229976
-8.54379481254074
-5.56192334169131
-2.09660975771925
-0.379729827904625
-1.44191192068158
-4.81544592572391
-9.44695288144182
-14.0619743465911
-17.1531947357853
-17.4659401979288
-14.5490165160709
-8.80405242944203
-1.11080315927049
7.12798575791723
13.5061325801866
15.6127519535949
13.1865471055630
8.57637844492616
4.90067472024832
3.74864228052178
4.36869945733100
4.73098403101316
3.13370177838061
-0.951537067697201
-6.50165266816709
-10.5985528679486
-9.84505396134251
-3.52190948130118
5.50626866809557
13.2435258198077
16.9593558185774
16.0254266741771
11.8781415867230
6.91737483922362
3.12345478040130
1.77962927539996
3.33848372848246
6.64559832029343
9.28525469803533
9.60296207633198
7.96912722962764
5.96032990124019
4.88162016155554
4.96119225871531
5.49321341078568
5.85285375695057
6.42344461442946
7.95241842306807
10.0676716842143
11.4498607918141
11.2336663274048
9.46644689246246
6.96441545450548
5.07914276531489
4.86632656534687
6.20762897973568
7.61516533775127
7.40285258342505
5.54173229387318
3.40302629617656
1.68010786324386
-0.232809546498411
-3.01356107736904
-6.36580194800727
-9.09180785538276
-9.74641794082537
-7.39986857209804
-2.60416319379446
2.23137399140149
4.18802499181789
1.95556483278698
-3.28362458316607
-8.84469541242799
-12.5258688930278
-13.7680656132883
-13.1306586041633
-11.4054079098259
-9.43223669297946
-7.78918653471103
-6.10799180017180
-3.71342612233659
-1.47457619992562
-1.71147539803538
-5.48528131043519
-11.0133409114286
-15.3643459044938
-16.8716009601484
-15.6795026559708
-13.0325633758219
-10.5543718331242
-9.49599668122513
-10.0962202175735
-11.7648550603786
-13.6538675384530
-14.8059740398250
-14.4877069877493
-12.9338228602734
-11.2849855483179
-10.3754210439803
-9.93135193065330
-9.54423961994703
-9.68536819550870
-10.5397133387401
-11.1405431197237
-11.0581373605538
-11.3397536773410
-12.8750125512296
-15.1889441117731
-17.1493835258498
-18.1383341488487
-18.3817405618935
-18.3041161268114
-17.9252027549858
-17.0286013241585
-15.7239162357688
-14.5881869900925
-14.0685045765175
-14.1501161892601
-14.6477462622909
-15.2264116027438
-15.3791069973795
-14.7335105229643
-13.1865255664980
-10.8631846742413
-8.14162463125828
-5.56427669430021
-3.44115618490578
-1.66118602913288
-0.230524469133935
0.397472230821442
-0.170338916336429
-2.02670201962403
-5.11837558813305
-8.77445809932629
-11.3949131990139
-11.6230737073030
-9.82837985188394
-7.72126911179245
-6.27704318890108
-4.48501813507361
-0.645811603142966
5.25281256496653
11.1332329198465
14.8140756588059
15.7720651585233
15.0693227413362
14.2568226263979
14.4411452707003
15.7949705944700
17.5138693051052
18.3417080286057
17.3235554371290
14.5615696991967
11.4343101597507
9.44118429200871
8.96388671265768
9.45349193591976
10.2600554493278
11.2247247277974
12.6058215000130
14.1983057965463
14.9398338202100
13.6963319235874
9.93259463049479
3.86049024961355
-3.33801404882833
-9.79914061604805
-14.0087836756989
-15.4449668877970
-14.3019478064111
-11.0039251994784
-6.14103126855713
-0.477143059311323
5.42675894464068
11.2032279886881
15.9070105587226
18.0393977802446
16.8679412756568
13.2384411396582
8.93218743900760
5.73038065326602
4.88335926343110
6.21543801894522
7.75042614361495
7.45367993567681
5.22638666731748
2.39793557985122
-0.175015455240915
-2.42891133078335
-4.17601853772443
-5.24377687307203
-6.02583134789059
-6.86513275782666
-7.44610178405382
-7.43278584774206
-7.13941132313691
-7.02435940268188
-6.73584131786230
-5.26887578521435
-2.42673801637892
0.239835053783280
0.508412857378064
-2.43784549052070
-7.17885790962029
-11.2428287934428
-13.1297172118989
-13.2073826914055
-12.6815143460182
-12.2091271828223
-11.5905050748793
-10.2894734589393
-8.21296262418214
-5.96664225340063
-4.29630848416235
-3.49671321525717
-3.17034861535709
-2.35390011262161
-0.365312768302936
2.13934475682053
3.47530445147930
2.53464840386765
-0.384204469489712
-3.99259345049992
-6.50810268299997
-6.46145628661357
-3.92053022159576
-0.513867629728904
2.00974037503526
3.04956126715998
3.12486773148769
2.63666357671141
0.932563064163633
-3.02191246107944
-9.24222277963907
-16.0231920029352
-20.8688006562306
-22.6581243715814
-22.4602657080100
-21.9988478262651
-21.8774593630177
-21.4633978288314
-19.9603440191579
-16.9393292656569
-12.5292583552546
-7.61757039049971
-2.96192492056894
1.43369259381170
5.41441363053619
8.44951365024566
10.5206587037476
12.1460644570110
13.7071671285120
15.0511153056268
15.2205462367715
12.7722842862263
7.23978273380213
0.164893047458841
-5.90241337559511
-9.22383408457302
-9.62713582172361
-7.96179041459930
-5.24641117148732
-2.40948344772247
-0.505227005330212
-0.605119372489022
-3.01892019029529
-6.72566893998357
-9.87090871549543
-10.8926463007778
-9.38585851457817
-6.16786707160077
-2.47148005124636
0.980698667831835
4.01268322716439
6.42310886215970
7.73945504482526
7.48868474338644
5.70117346722149
3.20757455485341
1.48810149701838
1.96849833943755
5.05974859363220
9.80113116336794
14.1307137425864
15.7388678035610
13.6261278491436
8.82173284251759
3.40896036798017
-0.438531227349624
-0.768172985584717
3.06312045656661
9.10146892888835
13.7286653915504
14.3442323092585
10.8118675475099
4.58108497430375
-2.94849493902867
-11.0572375660527
-18.9779239209619
-25.1613184234430
-28.0318647686572
-27.3551988886441
-24.4026563478295
-20.9478054037294
-18.1055420716428
-16.0330074355478
-14.7528105654700
-14.5412643697897
-15.0326835266584
-14.7969543746870
-12.6300668426369
-9.00299401775560
-5.79198188945143
-4.49523274926032
-4.56082304083843
-3.78857443026479
-0.935064053784042
2.66859138365316
4.74419155883855
4.47075660927602
2.47425476766974
-0.599857919167495
-4.23596445522987
-7.34149544128287
-8.78875751142847
-8.67196598059995
-8.11480934088482
-7.79506308067803
-7.26534102820951
-5.75981951466239
-3.33102396634428
-0.954729350592278
0.695541761246088
1.94028348779072
2.83241297547630
2.20772037776726
-1.18595327989915
-7.19322797898136
-13.7579369746652
-17.7298820286624
-17.2761051369649
-13.8369876313399
-10.8746100825259
-10.8487497340736
-13.6814020453764
-17.3268824732289
-19.6065867796125
-19.9491033819830
-19.2774250674776
-18.4666561802971
-17.5195609060273
-15.9113633060045
-13.2305791805788
-9.57076408976019
-5.30806333493540
-0.929440034671975
2.58754634502906
4.29181885530032
4.48334695042704
4.59044129730788
6.10765719078409
9.75806526373357
14.8510912786598
19.2825657176010
20.8383693604565
19.1166651613733
15.8358345796852
13.1276288415525
11.9920111595752
11.8852816418378
11.6099834061314
10.9766150992396
10.8894987207671
11.8865987184544
13.6470480803924
15.5757744161887
17.2947540790433
18.8476959977789
20.1769859705956
20.2494849351539
17.6113890734489
12.1501163479410
5.66373747451852
0.601613777020275
-1.41307588981408
-0.289892220007302
2.54660414515859
5.16666731544894
6.56070779657691
6.92875144581855
6.84045315838605
6.44834766167710
5.41925729905789
3.74960873138139
2.39267924731734
2.40305250815772
3.60510146020349
4.53915600339434
3.95068416129286
2.49005794214031
2.40340941931834
5.21244478731716
10.2413796818753
15.2316665989750
17.6799832317476
16.0743049667242
10.9089957995716
4.85372625752910
1.47665443073831
3.00842866924816
8.94099651644277
16.8427153077590
24.3867731588976
30.3330665918760
33.9683544657710
34.8407533275854
33.8978274428093
33.8586383257119
36.8558110112093
42.0921486158384
46.8517098074794
49.0726630123072
48.1106670754551
44.0340361171636
37.4832790223970
30.1805827912771
24.5915194068392
22.2345333573151
22.3070140881883
22.3624890426760
20.5927202988548
17.3820141353167
14.3366848589895
12.1386706071219
10.0819203762081
7.75048367800778
6.47536691415000
8.21746939207446
12.8862578544248
17.5685157330660
18.8638840599454
15.9303828874632
10.9635465837452
6.60972594703972
3.89523139195865
3.07771733518243
4.71068458825157
8.67185176589185
13.2389823453729
16.1910053261520
16.8887316523253
17.0836020944885
19.4676258600087
25.5264389990372
34.6166894116265
44.3080235556332
51.8013620330105
56.0859687793483
58.8081913726209
62.4338212673401
67.6652959131633
72.7043093826106
74.4206331666929
70.6733535172153
62.3959904055452
53.2455487333287
46.7112342852297
43.2022055683522
40.2642619502404
35.8022695741027
30.0767692239333
24.7522456994025
21.2103989942562
19.3276287338327
17.4135791594706
13.8315471543989
8.38485212982582
1.95987044735824
-4.44008332109859
-10.2602373207804
-15.4501673936811
-19.8203441062124
-22.9164238730959
-25.0614965564534
-27.0670836357993
-28.6260099904040
-28.9166082024464
-28.6143371711887
-29.5208016825756
-32.6920291043191
-37.9613793105807
-44.2013572219032
-49.4894691208425
-52.3762415502804
-53.2782019303094
-53.6017938015589
-53.9208288926917
-53.9483323507407
-53.5740019116222
-53.2075501118697
-53.4188253674679
-54.3796265491655
-55.6967069399687
-56.7636875687421
-56.9518398898721
-55.6646489738036
-52.8000458346575
-49.2100455382775
-46.1048836887422
-43.6489095459099
-40.6662896408730
-35.9187066926806
-29.2367917916087
-21.5241720737449
-14.0907251926857
-8.25878355578262
-5.23323889390161
-5.23634537997956
-6.91077171686236
-8.61635826380363
-9.88736727389531
-10.7816879181763
-10.4080602129552
-7.30237507273213
-1.12837442669721
7.11906622726416
16.1869519499683
24.3821385267612
28.8565701207551
27.2092605818551
20.0560287007465
10.6283137148818
2.06297825434728
-4.18828690548904
-8.26271773590438
-11.1061258428225
-13.2782270033426
-14.2716071538381
-13.5073513115403
-11.6427375585735
-10.0721252372837
-9.29519250231579
-8.46187718499628
-6.70516749080984
-4.47926755525217
-3.29817480143026
-4.33448866007238
-7.63723187892192
-12.6400050068532
-18.5177498681173
-23.8549312905146
-27.0045337040133
-27.1491202860878
-24.8678076374164
-21.7773264100782
-19.2125433646091
-17.1183784578857
-14.6288465952488
-11.2973188655839
-7.52426821821948
-4.31600584333789
-2.33390163508065
-0.997659506334827
0.624104504440055
2.09589612262600
1.80248306868620
-1.07466368743005
-5.44406628398637
-9.09284701141680
-9.95960866602693
-7.05095802496739
-1.23871008746204
5.13633320935128
10.3244145982253
14.0138433389790
15.9681016672384
15.7699707930752
13.9155194958475
11.4367546063330
8.85477480477341
6.37195007603620
4.49391606723772
3.83993638302079
4.40630633986950
5.64441915163198
7.22595497064750
8.86307567071632
9.81274774028013
9.57112275630330
8.50670618180416
7.38793141968816
6.99664295285011
7.72385856067800
8.80010710074299
8.76227981045965
6.96901430100402
4.26221841782491
2.36755829973071
2.45586856671277
4.13512624465939
6.25618379865295
8.54345870682026
12.1381414046084
18.2501118011008
26.2524371555208
34.1920973068479
41.0748964814515
47.1515503175061
52.2731275497939
55.2495098220458
54.8391868628655
51.1041891428533
45.9223876177094
41.9114484072706
40.7493909206022
42.5138959509839
45.8116949205662
48.5092239393105
49.0338081865513
46.8845719144311
42.6253584152158
38.0967614352502
35.4917307737049
35.4303391882133
36.1371535744077
34.9809467555598
31.1035260929969
25.8567291063472
20.9159122386205
17.3229005348407
15.6723796590126
15.5601355053630
15.4821582780613
14.4159456801284
12.7131199867845
11.0435493824350
9.71515788020340
9.07020212840080
9.17506532485743
9.04465301009737
6.95325852083299
1.71239221987278
-6.24520251676466
-14.9097841652066
-21.7649009711874
-24.8359515259439
-23.4238585224191
-18.7715349102043
-13.7711295372161
-11.0856420474872
-11.4816319283901
-14.3255135116631
-18.9084840269335
-24.5408031104391
-30.2753783160427
-35.1876089670274
-38.5862703696226
-40.2633516599087
-40.6397713895266
-40.0250787932649
-37.8979948084164
-33.7228679278014
-28.3949141472539
-24.0458927883043
-22.3679841599922
-23.4704541259111
-25.9053697565517
-27.4639700439505
-26.4216034175150
-22.5632136676070
-17.3161416096648
-12.6239274463035
-9.37187781103350
-7.47592599137427
-7.21614325106227
-9.11316544060208
-12.4638169657632
-14.7572776363227
-13.2833923089941
-8.01517392662193
-2.09759781739100
1.46639697018924
2.66459822324092
3.35687012846128
4.63235761722383
6.22247683349775
7.42472514973322
7.67147076901489
6.71758312410932
4.66203803339929
1.86975714501084
-0.964288604062819
-2.96863351589298
-3.63209664336772
-3.14422086407936
-2.10032724677096
-0.841910445925448
0.704092496694511
2.30766116331954
2.86642825516687
1.06752666418823
-3.24180069303687
-8.41832892679384
-11.9097289539572
-12.0581834288207
-9.18845470269246
-4.93911787136966
-0.900246048895267
2.11093289754353
4.28690409925189
6.13199687218190
7.05126429044779
5.67124781139631
1.65559830731644
-3.84313375447304
-9.28109414344808
-13.7433952710116
-17.1407835051296
-19.8466394612324
-22.2953851818705
-24.4865527668161
-25.7207179327078
-25.0647585927592
-22.1091838152742
-17.6076360072609
-13.3041038907642
-10.5597733654692
-9.45816672496422
-9.52662153423204
-10.6020988511390
-12.4397746796220
-14.0190040201107
-14.1307872120849
-12.6682292958872
-10.6977235806344
-9.24293327679536
-8.83931107192679
-10.2581000863155
-14.2575752200661
-20.0019311145652
-24.7747009631591
-26.1109023284221
-23.7528162034533
-19.4212245463733
-15.5290613952999
-13.6923201956442
-13.4463407752506
-12.8728740305281
-10.7623712779142
-7.53053652122959
-4.17502806571129
-1.10681588952894
2.06243809220707
6.48679047277067
13.2433056450701
21.1441984442199
26.7007429581656
27.5727950751023
24.9558598475108
22.6815015009124
24.3882707449319
30.2176098790404
36.4142732395909
38.9512657085070
36.3826727308186
29.1974699576505
18.7118833823833
7.44192290091478
-1.01146231483954
-3.85720967387935
-0.791438630178319
6.49420743303111
15.4490571404183
22.6989939286129
25.0883232325430
22.5570688971848
18.4179669485230
15.6513577312657
14.5660450096845
14.4560066511297
15.4227919417511
17.5848364996567
20.0647689511635
22.3535705332725
26.3629975667181
35.5774007675855
50.5008922292228
65.0641509096798
70.3786387353622
63.3337372071477
49.2598603476893
35.9781651269210
27.8491255066684
24.7892282732033
23.8629207949714
21.6858532292775
16.8960268370510
10.9773354676540
6.74443634749157
5.88690527182443
7.86124453692992
10.7464764544139
12.9995953527166
14.4041341162753
14.9562856463339
13.7585076479939
9.94690916189651
3.88809766828178
-2.94742402987642
-9.11164088258279
-14.1529024168534
-18.3589216759504
-21.7133493249932
-23.5106087536007
-23.5472347025991
-23.3327933542025
-24.6186388150065
-26.8178864662207
-27.3931224495338
-24.7599451967570
-19.7990673712167
-14.5530072219629
-10.3866586308545
-7.85316545655622
-7.37235101454464
-8.82584460389072
-10.6706289788785
-10.8363433032554
-9.21938907161824
-8.25076218306930
-10.3339351144212
-15.4904837373908
-21.6511127190845
-26.4921501444740
-28.6925038414154
-27.7665633369240
-23.5921269453021
-17.0629404120505
-10.7881436370148
-7.88229157779022
-9.84333653414951
-15.5879917175500
-22.0152698242141
-26.0947026376006
-27.2103174019300
-26.7948914242540
-25.6685808580498
-23.1515135433673
-18.9136326594750
-14.4122463620567
-12.0224318797122
-12.9355012526457
-15.8109399079593
-17.7684786888894
-17.0462243548732
-14.2691076535917
-11.2203834518496
-9.59865997466067
-10.9021703537803
-15.3048586534368
-20.1615722454360
-21.7109667834875
-18.6125096353922
-12.8270141277024
-7.63979575180088
-5.34689490570842
-6.02431885616298
-8.00450891165307
-9.63848089602347
-10.5406853786259
-11.2371946065424
-12.0373473641377
-12.3999054437329
-11.6944108261760
-10.7525052397063
-11.4359100551329
-14.1453865161684
-17.2226536767191
-19.0821288496260
-19.5757416832677
-19.1090172261845
-17.8107488390495
-16.3803512824936
-16.5195023117725
-19.1081454345638
-22.8795681100445
-26.0485303660141
-28.1805988711661
-29.6261875288214
-30.1047967988458
-28.6111449179733
-24.5155838089731
-18.5154295146293
-12.6595505824643
-9.55466673351240
-10.4495182093791
-13.3570793082603
-14.5962430155024
-12.7541818356423
-9.78869486590735
-8.61606902420249
-10.6396924756825
-14.9088736350773
-19.0797485045152
-21.2558335834349
-20.7792486692885
-17.9204671241827
-13.6135139656700
-8.90427962083631
-4.22242244199576
0.166575194151826
3.15654216573473
3.38249882408139
1.08507546370598
-1.32717795447543
-1.26850640372701
1.50614799510319
4.88260041937509
6.72046891480640
6.65804005573096
5.69612213507606
4.79114670234804
4.33228089115645
4.16667981235212
3.64859544545721
2.35548367431073
0.873646504642421
0.558925076095958
2.30654433517462
5.30441816881742
7.43525893186132
7.07981007198508
3.88360753757890
-1.67102587954949
-8.18173180863967
-13.2574968455971
-14.8615857849640
-12.8534304472082
-8.52284298408613
-3.25125667898042
1.29365795358420
2.80540886061292
-0.236966710350310
-6.90453109983241
-14.0009487274386
-18.0655777881565
-17.4738679840461
-13.0313247319831
-7.10612614725328
-2.11015848737227
0.946269884314074
2.65089807852838
3.80982760160422
4.32965743730052
3.57855604554152
0.990188133177728
-3.86776516752489
-10.9097148128901
-18.8474199709057
-25.4951680196004
-29.0261783255502
-28.6791038670252
-24.5903962821751
-17.6991806248198
-10.0088389194742
-3.96337026497306
-0.578863620557345
1.13674009530269
2.41885861589379
3.24203026271379
2.71111033515603
0.00288644813981409
-5.36225117274976
-13.0295854313599
-21.0459590197648
-26.6765774302980
-28.4890091239522
-27.1657579434919
-24.3740227519418
-21.3973359349510
-18.9069137141043
-17.2295075840509
-16.0556807885603
-14.3144736099282
-11.1002224405763
-6.59078854845847
-1.76636992889999
2.23775470987198
4.47285665220943
5.14299303757223
6.10818103014461
8.96598507861912
12.9261263609705
15.5725146586089
15.4362777343771
13.2538720983612
10.8257682377458
9.19711855082494
8.22650384805468
7.58594890202768
7.34765223844840
7.23339088001891
6.29255580792076
4.14605356327235
1.80715556701411
0.665764001978425
1.22985797840115
3.12997043977961
5.64209988644115
7.66369648630691
8.10255274728879
7.29559947485534
7.13720202199025
8.99335638508044
12.0030484073096
13.8402420571075
13.1908799379691
11.0847315127775
9.50731680546864
9.27524465732801
9.84279063722943
10.7426048950421
12.1698054999660
14.1279041725136
15.7328287952931
15.4596569565814
12.1243036647775
6.09392217298271
-0.299701764916903
-4.14065534838179
-4.34479556789303
-2.50428859620205
-1.09338442559986
-1.27647180698418
-2.71294350529426
-4.53013334064853
-5.81816054098225
-6.21048230504979
-6.38867530116438
-7.21595182543221
-8.54961013319062
-9.47897884473804
-9.29801161965068
-7.75284168302281
-4.83973330054865
-1.01869412981495
2.53555549442426
4.33511151099962
3.46058743248749
0.356645210907983
-3.07135909382486
-4.46595598279876
-2.54602329509176
1.98816824266168
6.94543358526413
10.3945754327881
12.0856122254374
13.0741263048975
14.1287851554391
14.8510201640326
14.4529268311262
12.7547742702076
9.84510425448683
5.34490247796310
-0.909966096039643
-7.29270585979489
-10.6774684647440
-9.32881561541154
-5.01932124754070
-1.70445795933021
-2.44317501725912
-7.45812820021694
-14.2406726446826
-19.3393690862643
-20.6301889596090
-18.1786916466407
-13.4133799434871
-7.95913060973496
-3.04680041737306
0.389863037706152
1.72491705932239
1.41150756404843
1.37593634931284
3.70003272270113
8.59764255659935
13.9204860384410
16.8853806857972
