# Supplementary material for: Aspects of tree shrew consolidated sleep structure resemble human sleep
Source: Commun Biol. 2021 Jun 11;4:722. doi: 10.1038/s42003-021-02234-7 (PMC8196209; doi:10.1038/s42003-021-02234-7)
Supplement: Supplementary file 2 — Supplementary Data 1 [file 42003_2021_2234_MOESM2_ESM.zip › figure1b_treeshrew_exampletraceREM_thetaFiltered.txt]

0.886310044440706
-0.461100424649003
-1.82492385810815
-3.18610783017796
-4.52684513204125
-5.83105381610879
-7.08449331850559
-8.27459367975905
-9.39002652712200
-10.4201912625296
-11.3548983457936
-12.1843251866098
-12.8991491766958
-13.4908070217549
-13.9518256186948
-14.2761798804208
-14.4597193489923
-14.5007216492826
-14.4005325078983
-14.1640671440809
-13.7998633058727
-13.3195948671167
-12.7372450851543
-12.0680851785032
-11.3275150933296
-10.5301210655728
-9.68937936912158
-8.81796608617837
-7.92828335992133
-7.03283768819913
-6.14429185605920
-5.27523465130312
-4.43782107714095
-3.64338341101145
-2.90205193210114
-2.22242414186483
-1.61129525617520
-1.07347397794806
-0.611743188789162
-0.226921474901450
0.0820709289036311
0.318106225883238
0.485599317408303
0.590120417376751
0.637986158249598
0.635895539388190
0.590631694120575
0.508898419881432
0.397350114224659
0.262792930782113
0.112417258390163
-0.0460668320990025
-0.204354079381786
-0.353458476787180
-0.483642071592179
-0.584494981436594
-0.645318014482564
-0.655731488474435
-0.606239495835346
-0.488555202578921
-0.295662353224965
-0.0217145771389014
0.338027604846859
0.787054989693357
1.32732154076370
1.95891068554155
2.67956487571692
3.48415468665366
4.36447921310855
5.30953036972004
6.30585918195651
7.33772395367138
8.38715816180253
9.43430570725464
10.4581262447764
11.4372063173131
12.3504030571873
13.1774027697005
13.8993667954156
14.4995588738151
14.9637606698628
15.2804316283803
15.4407512729691
15.4388034770320
15.2719692569216
14.9412807213897
14.4514762379178
13.8107485081494
13.0303602956079
12.1241301065148
11.1076302818812
9.99714791570438
8.80870330769304
7.55750006114675
6.25790535301671
4.92364293413170
3.56795672745539
2.20371680913588
0.843410285787835
-0.501024223371407
-1.81849856895360
-3.09915793524499
-4.33471113305979
-5.51854468381332
-6.64559434249280
-7.71213579383015
-8.71567060437804
-9.65489870040706
-10.5295653821617
-11.3400055204086
-12.0864978791139
-12.7687482588713
-13.3857412825016
-13.9359208031401
-14.4173678436702
-14.8276391096407
-15.1633024641591
-15.4195905784095
-15.5904970725767
-15.6691700698400
-15.6481994865325
-15.5196295277468
-15.2750244689591
-14.9060146346856
-14.4053349166137
-13.7680968704292
-12.9929779658855
-12.0828880945400
-11.0447629763621
-9.88862181408894
-8.62645387286391
-7.27149015289322
-5.83810991884809
-4.34218680840723
-2.80137777007217
-1.23507819289854
0.335842410548190
1.88947266150250
3.40360995015532
4.85680178686624
6.22950392168893
7.50525878190587
8.67162751124110
9.72042121173093
10.6470843666765
11.4496578986610
12.1279170166770
12.6828661286761
13.1164864261654
13.4316799977737
13.6323293311186
13.7233435284332
13.7105439239147
13.6002588756522
13.3987312642630
13.1116730154396
12.7442028324436
12.3011668486091
11.7876805236467
11.2095609706140
10.5733284530788
9.88583144867556
9.15382358737729
8.38366577232283
7.58112291908042
6.75117830929233
5.89781334323420
5.02387705067403
4.13130507795281
3.22176263294675
2.29746065647496
1.36174549410650
0.419225374244075
-0.524495430112296
-1.46317983687511
-2.39015242416625
-3.29836462806818
-4.18053067327934
-5.02933210886423
-5.83749921245471
-6.59767514360165
-7.30213798391588
-7.94254778445461
-8.50997903671116
-8.99536556125723
-9.39017238041262
-9.68704611343221
-9.88034608699478
-9.96653038394896
-9.94428100539639
-9.81432200767623
-9.57922448662078
-9.24351694431607
-8.81400303820373
-8.29995650102823
-7.71304102258400
-7.06700417792752
-6.37720039955725
-5.65997107558315
-4.93191355468901
-4.20907382475710
-3.50616866994278
-2.83600501429237
-2.20919618739214
-1.63412276428795
-1.11688520424627
-0.661009186331019
-0.267148369147828
0.0666818352195658
0.344314999552567
0.570536891597998
0.750300218081777
0.888066082365412
0.987446135051026
1.05129805137755
1.08220722805583
1.08309486077801
1.05755129081785
1.00970817963429
0.943939712935441
0.864788112607851
0.777139046927146
0.686283324400957
0.597554619036136
0.515683547781859
0.444242207978308
0.385425694699909
0.340219730081436
0.308723430758542
0.290329492566144
0.283844085968570
0.287824789038382
0.301127016397255
0.323374185332079
0.355100300481785
0.397592201858464
0.452636310470242
0.522152065603444
0.607578597707331
0.709263905549657
0.826281063763360
0.956670631083019
1.09783956005167
1.24702398832963
1.40165905671867
1.55929535641036
1.71708432961932
1.87141217799796
2.01811362133337
2.15301652159996
2.27230837618379
2.37270275508258
2.45179001923822
2.50868812599717
2.54463696099763
2.56312440044663
2.56945211805187
2.56992165514895
2.57092584624405
2.57815807029665
2.59596677924083
2.62689741125642
2.67158379024992
2.72900366211860
2.79685257312477
2.87181868499235
2.94976986002230
3.02594250025322
3.09510932328867
3.15172918581500
3.19030799883938
3.20602461881505
3.19516712497385
3.15500543535253
3.08330583657716
2.97789113224739
2.83643587098828
2.65656640008473
2.43623251798233
2.17416545374285
1.87035304073893
1.52658099038830
1.14693654177036
0.738077339302803
0.309118342505249
-0.128937365624667
-0.564141332923394
-0.984616559431785
-1.37932202756823
-1.73839634386273
-2.05305568913950
-2.31530329991444
-2.51793193606496
-2.65501638098175
-2.72258996120428
-2.71902411521913
-2.64493854049627
-2.50292063719257
-2.29733161395450
-2.03412293170987
-1.72056074270799
-1.36498335490568
-0.976696487722726
-0.565956376341717
-0.143918940833196
0.277572360674239
0.686414034747643
1.07084562651803
1.42008953643271
1.72477490976100
1.97698666119693
2.17003546507579
2.29812750193913
2.35614661064990
2.33971399038731
2.24540674021967
2.07102399402961
1.81596280250381
1.48149318821731
1.07062419690954
0.587714862009252
0.0381537376430418
-0.571847131614130
-1.23531426115116
-1.94423699143587
-2.68895205916471
-3.45759758578014
-4.23616924583955
-5.00925613671235
-5.76095741966032
-6.47553846352702
-7.13782495833590
-7.73352902785922
-8.24964693414205
-8.67489657526992
-9.00001116229723
-9.21778423537293
-9.32296812834062
-9.31216919820875
-9.18368860432379
-8.93717083980000
-8.57325899597576
-8.09366153089780
-7.50164722981705
-6.80263395670566
-6.00462724993026
-5.11841245369148
-4.15744184370483
-3.13747271550426
-2.07610648227172
-0.992280835267296
0.0943573939734532
1.16419288027208
2.19835564872270
3.17939370665176
4.09195980894144
4.92335402019430
5.66377977180195
6.30639767136723
6.84725378433716
7.28504289160713
7.62064607996051
7.85643163523109
7.99547721215255
8.04097321804237
7.99582397695291
7.86232596618845
7.64209433451207
7.33645806940601
6.94714255514823
6.47684336536012
5.92956110197126
5.31096186067718
4.62896410701409
3.89430737383507
3.12072022605520
2.32450985343672
1.52358085084314
0.736107152451116
-0.0207401728061160
-0.731633394886685
-1.38339640822872
-1.96508359141682
-2.46811306904055
-2.88636659780502
-3.21610582103036
-3.45577191886327
-3.60582587125243
-3.66862185177564
-3.64818565816204
-3.54986609579255
-3.37988677885430
-3.14483463510794
-2.85121688319326
-2.50519735649594
-2.11241757142063
-1.67786816087051
-1.20598775586408
-0.700940921762255
-0.166802697549233
0.392331955342130
0.972074181590052
1.56731203553672
2.17185283755093
2.77823686988707
3.37772987454939
3.96054071599128
4.51622922914614
5.03421393014962
5.50431781782430
5.91727066875944
6.26513746180709
6.54166949371093
6.74250151777906
6.86516604071230
6.90899455584570
6.87502822848224
6.76604080547234
6.58662233749094
6.34314468901587
6.04346397338757
5.69643502158417
5.31138068104237
4.89742830108496
4.46271722181096
4.01375410999136
3.55505761020084
3.08911940304680
2.61678136782753
2.13798545845020
1.65267968351883
1.16163422233486
0.666861886327832
0.171398832162368
-0.321398118339186
-0.808535442302934
-1.28769689236760
-1.75717882106316
-2.21563705219753
-2.66189725694796
-3.09494110087064
-3.51396234959802
-3.91830987772747
-4.30723170816147
-4.67959040572189
-5.03391498904267
-5.36895057780861
-5.68443293879281
-5.98166431233571
-6.26368518773424
-6.53513602419563
-6.80194909904722
-7.07081494995051
-7.34838040001853
-7.64033061146091
-7.95056117126892
-8.28060008287916
-8.62935138012986
-8.99319203603641
-9.36640668882962
-9.74177913660265
-10.1111494157718
-10.4658845635753
-10.7971703879943
-11.0959558780982
-11.3526051892130
-11.5566088713200
-11.6966231745779
-11.7608214990860
-11.7375330015144
-11.6161974895712
-11.3883934332503
-11.0485431929557
-10.5941837735394
-10.0258786315846
-9.34685573125428
-8.56262054872840
-7.68074867155393
-6.71066850286110
-5.66315027953112
-4.54956988321257
-3.38127249993362
-2.16925790980562
-0.924124299946405
0.343918973170032
1.62508603319934
2.91019247619924
4.19092418662394
5.45980988079857
6.70967525967558
7.93292873278781
9.12115876945231
10.2652384403743
11.3557486406342
12.3833282484256
13.3388183337796
14.2133177736363
14.9981827298578
15.6848727624289
16.2646510739037
16.7284949107746
17.0675597177558
17.2740049012247
17.3417904863968
17.2672797369897
17.0495443663726
16.6903271545897
16.1938013170468
15.5663399495010
14.8164889053483
13.9551918674339
12.9960014140832
11.9548467587554
10.8492415369820
9.69727520378508
8.51681263146509
7.32515109827929
6.13915117812487
4.97554992322662
3.85106555323446
2.78205934332418
1.78371520444445
0.868981148147667
0.0476495827569373
-0.674243872697359
-1.29464437932414
-1.81525091886599
-2.24087054771842
-2.57851609381279
-2.83649741583529
-3.02378698856733
-3.14972538936815
-3.22389658271975
-3.25611028444074
-3.25655678152494
-3.23602543356933
-3.20588212859653
-3.17760814796865
-3.16207253192597
-3.16891825326575
-3.20622037787733
-3.28028516090944
-3.39550543964210
-3.55443065421520
-3.75819783375606
-4.00707809583653
-4.30069633176263
-4.63786728675096
-5.01635964073759
-5.43276453966699
-5.88246083150608
-6.35975433574192
-6.85828241376047
-7.37156103123898
-7.89331596467176
-8.41732141974181
-8.93692201367117
-9.44459252145725
-9.93165110367978
-10.3881623779907
-10.8031365005133
-11.1651032314390
-11.4629789358383
-11.6868793624066
-11.8284762769746
-11.8808284369042
-11.8380080668455
-11.6948872238905
-11.4471742730862
-11.0916139753675
-10.6262719919131
-10.0507841935130
-9.36652685420351
-8.57687834049907
-7.68765818902080
-6.70753559875430
-5.64813054684390
-4.52367030340392
-3.35025783997514
-2.14496948996541
-0.924953620307665
0.293423426054020
1.49525796343088
2.66743862189439
3.79865140453086
4.87930827993013
5.90161148070686
6.85966059779410
7.74935741032193
8.56798136533199
9.31336169885947
9.98284664087331
10.5727390469934
11.0785411863087
11.4955455052473
11.8193294176251
12.0462031968442
12.1737427790335
12.2013676130571
12.1307217224568
11.9656339412430
11.7117892431545
11.3764073934576
10.9679615060540
10.4957421181664
9.96924552049625
9.39762035105753
8.78927331485659
8.15153636237148
7.49046506068425
6.81095326828832
6.11711502255901
5.41272058543570
4.70155987665835
3.98769020340682
3.27553495447441
2.56983560457758
1.87550744215664
1.19745845532033
0.540388043538119
-0.0914609758524742
-0.694547057441947
-1.26615868968374
-1.80446172777014
-2.30867083849597
-2.77943389465130
-3.21912345055952
-3.63157528549724
-4.02120538869875
-4.39192417038993
-4.74642274480115
-5.08614487503456
-5.41175625681207
-5.72368935061303
-6.02250892509155
-6.30901166798448
-6.58406881837613
-6.84838486038340
-7.10231656038021
-7.34566342845330
-7.57739174687881
-7.79543171656818
-7.99656031524682
-8.17628023387161
-8.32874976103415
-8.44688631836120
-8.52271790094377
-8.54805597702037
-8.51548525933746
-8.41944360124725
-8.25699335665089
-8.02796296603407
-7.73447458459405
-7.38014127676379
-6.96917010493065
-6.50560346245816
-5.99300793394401
-5.43461878037123
-4.83371565616867
-4.19412345711243
-3.52062835402448
-2.81903890395596
-2.09593278257666
-1.35834524048771
-0.613606808192437
0.130635825898135
0.866356408245830
1.58524780485688
2.27911384066908
2.94037008704594
3.56222210564463
4.13845576542489
4.66321108249840
5.13101750453459
5.53716036275457
5.87825665600625
6.15272406254024
6.36091113080446
6.50489136933124
6.58809603340007
6.61504594706260
6.59130781522025
6.52349300899089
6.41902755312995
6.28568505643907
6.13107512868540
5.96219349389333
5.78502564478524
5.60419454766545
5.42270457739100
5.24188158471611
5.06155996542228
4.88047325834734
4.69678675460735
4.50876305746480
4.31545390461196
4.11708552482100
3.91488255651094
3.71042985979582
3.50486653940378
3.29824270062973
3.08929590045157
2.87563552091937
2.65411756703257
2.42125591176820
2.17365910820614
1.90844373816108
1.62353216180644
1.31792098008577
0.992013329584283
0.647868040673556
0.289189340731540
-0.0789431538060827
-0.450428340975511
-0.818378639637481
-1.17530633231111
-1.51350844749939
-1.82561014303699
-2.10499040794611
-2.34599875759853
-2.54405904976234
-2.69574708447944
-2.79891651602492
-2.85289564788072
-2.85864992539132
-2.81878037798289
-2.73736394930556
-2.61975213780535
-2.47242002568689
-2.30288692941411
-2.11962094241496
-1.93178966443504
-1.74880500793053
-1.57967222731049
-1.43221545230938
-1.31237477392301
-1.22385582896769
-1.16833411423701
-1.14608759739066
-1.15660627107375
-1.19879736792716
-1.27077407327257
-1.36945986615813
-1.49025902665200
-1.62698601697402
-1.77209533974421
-1.91701357512740
-2.05234774970720
-2.16803612524049
-2.25371602697185
-2.29947696470063
-2.29689929505019
-2.24001337953083
-2.12584102404248
-1.95456171139027
-1.72948764386141
-1.45679214806980
-1.14495468780722
-0.804105823061160
-0.445363710472271
-0.0800844320815146
0.280949255137092
0.628230494388019
0.953948753829406
1.25200016488560
1.51764670470267
1.74705572740328
1.93683556881061
2.08370148146991
2.18457094883384
2.23712419210594
2.24049498416378
2.19577767949673
2.10622903434773
1.97722075400936
1.81608044773132
1.63182982725301
1.43472495496656
1.23560873552450
1.04512230622986
0.872757215117670
0.725922856761370
0.609416344032543
0.525414202875741
0.473727745918154
0.452057088056949
0.456192484359377
0.480295557741912
0.517353826431753
0.559728468831227
0.599700409708406
0.630020201738089
0.644454575640943
0.638203576949038
0.608034422909083
0.552004968190903
0.468755295201555
0.356708816767089
0.213633148510588
0.0365748690971803
-0.178041405502664
-0.434182422901674
-0.735868107675381
-1.08680904904944
-1.48997220787183
-1.94707966740046
-2.45816012416628
-3.02110904040232
-3.63129509252583
-4.28151271569374
-4.96237089682946
-5.66284588517510
-6.37068387485462
-7.07253884513096
-7.75403953800834
-8.40012603187465
-8.99570088961744
-9.52624905737587
-9.97812547857227
-10.3385132753894
-10.5951713896788
-10.7360841956288
-10.7492160159088
-10.6226579048793
-10.3452921977288
-9.90773443610994
-9.30317234998179
-8.52791181064600
-7.58169161812106
-6.46800376170566
-5.19456052951625
-3.77379376513988
-2.22319390960917
-0.565286969113138
1.17293096542210
2.96102988441467
4.76634953926209
6.55520764236709
8.29421308198384
9.95182566001893
11.5001023440973
12.9161444989025
14.1825617290563
15.2868274304048
16.2201456332042
16.9765304155283
17.5523283907041
17.9460312474706
18.1582469979698
18.1918181705456
18.0519824605913
17.7463629821283
17.2847297435003
16.6787115371827
15.9415944225411
15.0881458207957
14.1343143439323
13.0967088063655
11.9919663637223
10.8362355143117
9.64490246845629
8.43256344182905
7.21306945863634
5.99936834446228
4.80303772241926
3.63370034009287
2.49867358803079
1.40296733882911
0.349346801479745
-0.661692569813536
-1.63168705893823
-2.56334079931083
-3.45926065038227
-4.32099535070297
-5.14880009262885
-5.94185684936099
-6.69857373960198
-7.41686632282232
-8.09438720870969
-8.72874100557278
-9.31770972991080
-9.85930087312350
-10.3515420158530
-10.7922913092732
-11.1792701515491
-11.5101987525805
-11.7828935058856
-11.9953739609934
-12.1460581917565
-12.2340225603449
-12.2591747044908
-12.2221722196103
-12.1240895646764
-11.9659556958760
-11.7483387818766
-11.4712530938810
-11.1345285438999
-10.7383630153390
-10.2835157618175
-9.77093622477598
-9.20125885027147
-8.57466108951010
-7.89116435542670
-7.15119431603736
-6.35616537971716
-5.50892218977960
-4.61391245057373
-3.67704806345518
-2.70546432446386
-1.70740820772545
-0.692238395353084
0.329571701506812
1.34645591934068
2.34580499987549
3.31419637515477
4.23806412247167
5.10478717727983
5.90372343377432
6.62669362979850
7.26787894546794
7.82346959991211
8.29132077872719
8.67057097475216
8.96113456053488
9.16327777829832
9.27755964152151
9.30501404885052
9.24723565600691
9.10633513451602
8.88493344965772
8.58629468464012
8.21456751162452
7.77486423512354
7.27301105995554
6.71521947851773
6.10786828834548
5.45735085851232
4.77005912865199
4.05257798374819
3.31183829821727
2.55494062692458
1.78880927096780
1.02006048167231
0.255180673852956
-0.499192746235191
-1.23615468992457
-1.94869780610576
-2.63008189963539
-3.27434813405946
-3.87694560134188
-4.43529025684172
-4.94902765698162
-5.41987919961782
-5.85110090008487
-6.24671974410693
-6.61071878720506
-6.94623083999803
-7.25486293225663
-7.53642031534044
-7.78908717018026
-8.00980164025883
-8.19461395120010
-8.33905517249277
-8.43852551519478
-8.48848554750344
-8.48435239210107
-8.42139977661553
-8.29486694147113
-8.10006860792409
-7.83241711543772
-7.48754578323214
-7.06150059218055
-6.55082759502500
-5.95266803807153
-5.26504789861691
-4.48726101091700
-3.62019180411536
-2.66665652112620
-1.63175933679927
-0.523052196379988
0.649526326571239
1.87384576469656
3.13598421694214
4.42087626827553
5.71305563934435
6.99713723210692
8.25768502788451
9.47861253630168
10.6427958921661
11.7324109116714
12.7298709247697
13.6188990617770
14.3853521492057
15.0176831691294
15.5071145535113
15.8475648449616
16.0354965433153
16.0699606831580
15.9527252150818
15.6881956279012
15.2831167876527
14.7460819225228
14.0868796986862
13.3159210379375
12.4439157432913
11.4816547918252
10.4397822347250
9.32872253962290
8.15889339444103
6.94108156714718
5.68676072396995
4.40818807497022
3.11824828762052
1.83016434583169
0.557211326814142
-0.687637587876540
-1.89223906023515
-3.04579456999689
-4.13910300424653
-5.16448403365241
-6.11543366376906
-6.98625604549504
-7.77189090766561
-8.46791208624670
-9.07067977272976
-9.57764304215515
-9.98759677918873
-10.3007544500782
-10.5187034634237
-10.6442566354085
-10.6812284626349
-10.6343731948695
-10.5096414009291
-10.3145076678848
-10.0579068120953
-9.74965256156411
-9.39970947451525
-9.01772427311747
-8.61286458967964
-8.19370371790312
-7.76797637609479
-7.34227863588097
-6.92177472725092
-6.51000499160686
-6.10900564541216
-5.71974832741900
-5.34266688114389
-4.97811792775890
-4.62674284436042
-4.28965171047311
-3.96839881315843
-3.66489427397803
-3.38127921394757
-3.11956133717317
-2.88099634473901
-2.66552108376756
-2.47151803135821
-2.29597476621250
-2.13500315514172
-1.98463510127758
-1.84163476099998
-1.70394153527620
-1.57053789406532
-1.44094084094304
-1.31477698341857
-1.19171072673561
-1.07161526504774
-0.954743536988620
-0.841712507297845
-0.733238476357820
-0.629749911018489
-0.531020466688851
-0.435889313095878
-0.342208568241363
-0.247082346802589
-0.147284614232668
-0.0397629576667416
0.0779233727535965
0.207487210431694
0.350146619118723
0.506999559856176
0.679471968766271
0.869756426211290
1.08083344106694
1.31587359178341
1.57745645173862
1.86711647487236
2.18528469638443
2.53141452334505
2.90404971669415
3.30074492823593
3.71804172493814
4.15163918330887
4.59653608194534
5.04704176183046
5.49690102153837
5.93964386647639
6.36898284490397
6.77911686961421
7.16493453643090
7.52207525867461
7.84676677342317
8.13546413567468
8.38445246884831
8.58960179181366
8.74635139760134
8.84990068606042
8.89558357790228
8.87934192750951
8.79813528597885
8.65023869247570
8.43548327966401
8.15543941479198
7.81351195870013
7.41488167333867
6.96621198160271
6.47512175996093
5.94944387166438
5.39635784403634
4.82162648588891
4.22913839413958
3.62080579919744
2.99670088318380
2.35525731865867
1.69347522455308
1.00724352606507
0.291990883612384
-0.456308245558222
-1.24001911244747
-2.05887393816385
-2.90928741957468
-3.78409932450470
-4.67282768100552
-5.56232069182364
-6.43756597837752
-7.28253724083003
-8.08106443808428
-8.81761325404348
-9.47786246789780
-10.0491363927150
-10.5207597430064
-10.8842601466328
-11.1333849045500
-11.2641098207960
-11.2747923059682
-11.1663592784880
-10.9423621383550
-10.6088154660624
-10.1737166446417
-9.64630873775881
-9.03639372090624
-8.35388236925597
-7.60859715916357
-6.81038070414670
-5.96940297654877
-5.09628562720555
-4.20181731670910
-3.29647159862820
-2.39007621350654
-1.49176553792320
-0.610145714588672
0.246479232326342
1.07007371373177
1.85318922183355
2.58942162553102
3.27367016826092
3.90211079750882
4.47204232273129
4.98176101722792
5.43037404713669
5.81743233588159
6.14248136131953
6.40469331924302
6.60279800376585
6.73545212977727
6.80180473498709
6.80191663820450
6.73697146426777
6.60930933570150
6.42223799121871
6.17968250889378
5.88591451407252
5.54553033602511
5.16360223825829
4.74583394088578
4.29856388235243
3.82850159576120
3.34229060979191
2.84615905856316
2.34584776842387
1.84678468558255
1.35429210429449
0.873699869489394
0.410371980289746
-0.0303934109814478
-0.443608038782431
-0.824944624346751
-1.17117347217679
-1.48058509234118
-1.75324932396153
-1.99102207697787
-2.19727403687287
-2.37639219017405
-2.53313007249187
-2.67189308512710
-2.79614090265119
-2.90807311350158
-3.00859969813797
-3.09752732510810
-3.17389898902968
-3.23638908432392
-3.28365467646445
-3.31462030193386
-3.32875698625023
-3.32635368935541
-3.30862301097112
-3.27756899314033
-3.23576436507590
-3.18612443606711
-3.13159581171394
-3.07472433713601
-3.01718917714335
-2.95945370122200
-2.90065565368625
-2.83867721013834
-2.77022430215553
-2.69086371297232
-2.59506207973543
-2.47629641227676
-2.32736036463773
-2.14090369421746
-1.91006670688691
-1.62902492346533
-1.29333057554586
-0.900080931739627
-0.448079540057258
0.0618939554806080
0.626781387019011
1.24103254840975
1.89652527525103
2.58267327164595
3.28675242961608
3.99439571405816
4.69021497269991
5.35845482854735
5.98353323592606
6.55052706186177
7.04581905933501
7.45790478261489
7.77802110848068
8.00029388031927
8.12154104805727
8.14107715125632
8.06061993996144
7.88421445751096
7.61805717849465
7.27009242695915
6.84943454089195
6.36583027057631
5.82923040084674
5.24934217823116
4.63511602036726
3.99439113489538
3.33390147703973
2.65945775728157
1.97601004973961
1.28759360709968
0.597339579432980
-0.0923567938484921
-0.779534920050861
-1.46227514296426
-2.13826833914920
-2.80446822586419
-3.45694345262112
-4.09097826434668
-4.70139457214576
-5.28296182448553
-5.83070233533133
-6.34001554602562
-6.80673152011732
-7.22719348246869
-7.59834308295662
-7.91783810274037
-8.18423112597490
-8.39702916835364
-8.55650132101726
-8.66339650106728
-8.71876713200648
-8.72389729925448
-8.68023059681788
-8.58923663446517
-8.45230715005847
-8.27084687927074
-8.04654336208361
-7.78153801297384
-7.47822995939125
-7.13883046424390
-6.76509975801413
-6.35848626889325
-5.92046341307501
-5.45277196436055
-4.95746656997104
-4.43680220200892
-3.89299483280778
-3.32787561805818
-2.74254246926413
-2.13716321573164
-1.51097396551953
-0.862429468082880
-0.189501893035662
0.509867179815231
1.23720495456751
1.99292626173034
2.77587433498037
3.58309653044122
4.40985517117675
5.24982977542635
6.09543058457277
6.93802173943196
7.76792453537369
8.57434728136694
9.34547228670992
10.0687886090325
10.7315708053893
11.3213060085993
11.8260360040993
12.2348149838563
12.5383423695190
12.7294804012429
12.8034128675630
12.7575179325957
12.5911296455154
12.3053214929872
11.9027689149172
11.3876383566839
10.7654615852321
10.0430352573725
9.22833446614820
8.33035934252766
7.35893551830801
6.32458415462857
5.23852483115968
4.11273898549714
2.95990067727282
1.79307278282575
0.625298780733214
-0.530757914657970
-1.66310163945733
-2.76057078437716
-3.81284398113108
-4.81040834553247
-5.74455648702666
-6.60729017280467
-7.39112368605667
-8.08901418438163
-8.69458608600614
-9.20257605530781
-9.60932445702564
-9.91316239438280
-10.1145898284898
-10.2162271956708
-10.2225852938772
-10.1397342028679
-9.97494185434202
-9.73624063149372
-9.43188840478137
-9.06988729568795
-8.65772795682882
-8.20228280567527
-7.70972989140665
-7.18554485769398
-6.63460926353504
-6.06140527916968
-5.47018938343732
-4.86505103875581
-4.24993482194298
-3.62872445085520
-3.00533521304347
-2.38376733113343
-1.76813652061817
-1.16265485605269
-0.571542761545197
0.00108247574699960
0.551314350100655
1.07557125128479
1.57072084788041
2.03419310051393
2.46397913604096
2.85844149731398
3.21607323327244
3.53535098919545
3.81463674084370
4.05210016624164
4.24574572291118
4.39357542025415
4.49382046113314
4.54516038838745
4.54682369411294
4.49844855260233
4.39977084990398
4.25039947318986
4.04983611787999
3.79771442705477
3.49413290896330
3.13990320439286
2.73668784020037
2.28723616257983
1.79579249830188
1.26843218964542
0.713132784029734
0.139620137958784
-0.440908465287578
-1.01608534162563
-1.57269245651236
-2.09713292851379
-2.57606960913442
-2.99702255348345
-3.34876216612344
-3.62155963380311
-3.80743518746861
-3.90043790299458
-3.89687028748464
-3.79535304159542
-3.59676074353933
-3.30411853652907
-2.92241887657372
-2.45836906199362
-1.92025678598894
-1.31802917292073
-0.663461024373506
0.0298091580978056
0.746530950391136
1.47035401932266
2.18450300676795
2.87255720904220
3.51913009860681
4.11014654791706
4.63275268138368
5.07523544237735
5.42725314366072
5.68040570016093
5.82891222770677
5.87009715035961
5.80459717990295
5.63637141952531
5.37259525505169
5.02348337638293
4.60198180741465
4.12322154856845
3.60380147681803
3.06111008107318
2.51277501041048
1.97611255757535
1.46746163418135
1.00146558718180
0.590404730344576
0.243656606303315
-0.0326606729575834
-0.235867317902106
-0.366676055468781
-0.428823809583109
-0.428447838846682
-0.373454982575340
-0.273081878828003
-0.137618601176516
0.0218561529162282
0.193837147204175
0.366908086490328
0.530374529501239
0.674880816323693
0.792884007223021
0.878892865805077
0.929405042657276
0.942540206172672
0.917556667411486
0.854542001367547
0.754293460996922
0.618153954934341
0.447701814457939
0.244415766371536
0.00951855389600714
-0.255877739079420
-0.550442041667155
-0.872433370314610
-1.21982988325998
-1.59058052995950
-1.98268443442916
-2.39403353714900
-2.82210501386369
-3.26358830320402
-3.71403996207232
-4.16768405850590
-4.61745309928537
-5.05526392468913
-5.47240383173492
-5.85995558291155
-6.20932667761466
-6.51280133774913
-6.76381392548745
-6.95685704950038
-7.08731105907974
-7.15143982374760
-7.14650458746817
-7.07083745244759
-6.92379198214311
-6.70560435698629
-6.41722589694705
-6.06016957549988
-5.63648131285198
-5.14888659809505
-4.60096986835424
-3.99726789084150
-3.34328581838871
-2.64542783450097
-1.91084280248667
-1.14724388410547
-0.362717829865305
0.434485261087997
1.23612789122941
2.03405532122649
2.82016042323739
3.58629691547831
4.32418370132806
5.02533082746573
5.68102325981062
6.28242207130317
6.82077666749363
7.28762582753247
7.67495328694236
7.97544632966085
8.18299637560412
8.29335406704601
8.30460855395779
8.21723412974356
8.03386619505674
7.75915097328983
7.39968506870830
6.96384479315393
6.46153298280032
5.90399170741484
5.30358900148352
4.67341922233239
4.02674952875924
3.37641818544742
2.73432309484267
2.11110514658740
1.51595032504908
0.956443955171217
0.438565871781375
-0.0331633854426191
-0.455535565540012
-0.826631529346816
-1.14597972443763
-1.41483553205725
-1.63632256380538
-1.81526806695702
-1.95786087659817
-2.07124629343960
-2.16299224126201
-2.24042714945633
-2.31004141382795
-2.37712372997449
-2.44563421657541
-2.51827206565920
-2.59666511815030
-2.68154931630181
-2.77290058400247
-2.87000227726167
-2.97130852062199
-3.07410159430117
-3.17421086278292
-3.26603435279094
-3.34292038723511
-3.39778748902248
-3.42363507256650
-3.41368228335408
-3.36134026177052
-3.26035946751717
-3.10516933359213
-2.89117137958963
-2.61477937372454
-2.27332648047227
-1.86518194239927
-1.39013793925162
-0.849799686728966
-0.247830059777849
0.409846048628565
1.11485332791025
1.85638865839461
2.62152551834860
3.39561321437809
4.16266327964543
4.90580415393552
5.60776491097459
6.25121695313669
6.81900102569065
7.29444561310270
7.66192997018722
7.90761857099076
8.02002550146048
7.99021572260451
7.81183560897396
7.48118192880518
6.99730365450079
6.36199142753981
5.57958073012713
4.65672467766103
3.60227360574027
2.42715688264949
1.14415529892371
-0.232426157890414
-1.68719170457635
-3.20413562563103
-4.76696690211154
-6.35911006703182
-7.96339348745819
-9.56159592971591
-11.1340455344741
-12.6593828463348
-14.1145764267485
-15.4752851850053
-16.7165830160245
-17.8139696767370
-18.7445084553214
-19.4878272194477
-20.0267668622859
-20.3477524443012
-20.4411071937641
-20.3012672351065
-19.9267001199248
-19.3195816750944
-18.4854604496697
-17.4329567015637
-16.1733342251729
-14.7198987349664
-13.0874749197538
-11.2921925169965
-9.35140789724479
-7.28349563924392
-5.10761101857863
-2.84363757054371
-0.512315430871663
1.86455332303944
4.26391618293157
6.66144857693576
9.03181323482716
11.3490877490011
13.5871865650409
15.7203105133883
17.7234688030856
19.5729347692291
21.2465922824665
22.7243328254261
23.9885048109473
25.0241642660457
25.8190313362178
26.3634153775963
26.6503589755467
26.6758997212169
26.4392315355743
25.9427308042666
25.1918844559706
24.1951527855846
22.9639446493164
21.5128782726978
19.8601096961728
18.0272950448265
16.0391066923365
13.9226234771309
11.7068740671818
9.42241923055130
7.10066922959542
4.77301535598003
2.47021651645006
0.222248887125088
-1.94164377172432
-3.99311747743881
-5.90527435638956
-7.65341220104897
-9.21580113315078
-10.5744472916270
-11.7156651806483
-12.6303035181237
-13.3138098730682
-13.7662662962847
-13.9922771211932
-14.0007367595470
-13.8045635945923
-13.4202290713013
-12.8669220925767
-12.1655489202370
-11.3379667541121
-10.4065725728867
-9.39402629360416
-8.32297073756250
-7.21574862743419
-6.09402947266625
-4.97834971540504
-3.88780392285331
-2.84003941447614
-1.85138534986168
-0.936856233036700
-0.109980527464443
0.617445266339514
1.23571153917966
1.73773383232361
2.11954217411601
2.38045220958286
2.52300760067341
2.55282638798717
2.47828551571842
2.31002524708573
2.06035970570780
1.74261298385984
1.37036439479877
0.956751523670162
0.514040525382049
0.0534150789179063
-0.415145839426536
-0.882801925551537
-1.34157177879159
-1.78414515347980
-2.20397721667082
-2.59542684589113
-2.95371810995120
-3.27482809123108
-3.55542486608565
-3.79284003451594
-3.98505263149569
-4.13067317995466
-4.22897271173023
-4.28010008363876
-4.28551237512213
-4.24836112888794
-4.17352797879669
-4.06725086456223
-3.93652519767757
-3.78860823836551
-3.63085768241698
-3.47073113950675
-3.31563065501460
-3.17250002610181
-3.04723405854234
-2.94405863610858
-2.86506056394286
-2.80997349552846
-2.77631312702840
-2.75980136456625
-2.75478614611632
-2.75450210168487
-2.75134791582254
-2.73731868688641
-2.70448952849960
-2.64545778891036
-2.55378385410286
-2.42443280248742
-2.25413744155951
-2.04169263753076
-1.78819845766799
-1.49704515398207
-1.17346491450837
-0.823875330819700
-0.455420238520630
-0.0758006087987125
0.306877471077096
0.684392579965897
1.04866732313657
1.39193013968086
1.70699681663419
1.98782266517281
2.23019263438833
2.43223058223379
2.59445743854341
2.71942845123351
2.81117913927767
2.87460194480398
2.91482077925086
2.93677425743804
2.94523077621457
2.94508278902676
2.94142771988736
2.93926215933651
2.94312180595917
2.95691373392976
2.98383162792258
3.02619858108020
3.08526594481733
3.16107972856994
3.25239307925864
3.35653991865778
3.46934917074574
3.58523467228023
3.69748482502242
3.79869552505642
3.88122348706592
3.93754927657563
3.96056106862722
3.94386635192030
3.88218775751368
3.77172746884752
3.61035390556815
3.39760679010891
3.13464039837808
2.82430731979604
2.47144252483060
2.08303171370724
1.66791308935747
1.23606279535688
0.797776339320004
0.362979694945252
-0.0593129590740868
-0.461463504459773
-0.837560426090469
-1.18354144953335
-1.49698653157387
-1.77662005125670
-2.02174434296979
-2.23179706359576
-2.40612083641891
-2.54395835280309
-2.64454800192158
-2.70721716547530
-2.73148929146512
-2.71713914174967
-2.66408836575393
-2.57223225956125
-2.44142201159099
-2.27170948970217
-2.06375356183341
-1.81908809410460
-1.53994324992461
-1.22873779331167
-0.887726385079432
-0.519062190367677
-0.125278671887733
0.289811941805649
0.720100289464648
1.15666783024955
1.58809895180190
2.00139833663891
2.38313353870607
2.72049165484579
3.00214822871052
3.21905216580579
3.36509477904754
3.43743976416014
3.43642509462764
3.36515338954672
3.22894550980945
3.03483517249765
2.79118016305846
2.50728637339546
2.19295251271112
1.85802054520723
1.51204159601812
1.16403848078949
0.822318217186481
0.494274097389342
0.186054984571870
-0.0978221654136226
-0.354588093468187
-0.582982130618335
-0.782979107065086
-0.955615937288719
-1.10267895301042
-1.22624830038850
-1.32834997728741
-1.41070000863185
-1.47443494782782
-1.51995492171276
-1.54702732782005
-1.55516037316970
-1.54413516334573
-1.51450531513614
-1.46793025507773
-1.40725688735084
-1.33622770452293
-1.25879808334032
-1.17826341990498
-1.09650879145784
-1.01370292238988
-0.928626519067118
-0.839475008801722
-0.744674187732380
-0.643303449414048
-0.535127164422002
-0.420590434641795
-0.301004871639827
-0.178749904307310
-0.0571766567166745
0.0597709833916997
0.167807503366935
0.262179038206622
0.337376971936464
0.387059007413671
0.404370012644732
0.382580495193005
0.315801055882638
0.199597671048542
0.0314291839864796
-0.189135510962352
-0.460388370584760
-0.778579089907813
-1.13809167721367
-1.53164031351176
-1.95050557598794
-2.38493163427452
-2.82469437852041
-3.25968928053597
-3.68038736577719
-4.07805539597992
-4.44476837013211
-4.77342356372601
-5.05788988362070
-5.29319043592911
-5.47549596378586
-5.60183095059981
-5.66970897269789
-5.67701581046175
-5.62220095393895
-5.50463477680262
-5.32504600662754
-5.08596386825476
-4.79198853516281
-4.44973678926544
-4.06742515360754
-3.65418805542385
-3.21924223382634
-2.77093785921775
-2.31594044266862
-1.85892166812950
-1.40281608274101
-0.949346505641580
-0.499451073947193
-0.0534485329832931
0.388938100621439
0.828474721387912
1.26612249793267
1.70256555237270
2.13756092594795
2.56935502076033
2.99467807406417
3.40942976875156
3.80960456426493
4.19202970050974
4.55471341555589
4.89671248305878
5.21767370903806
5.51734484225513
5.79518214840817
6.05012889583606
6.28071527642944
6.48542060443566
6.66295564579450
6.81225050590288
6.93225512829708
7.02174639432003
7.07926056938117
7.10317856707693
7.09186814958496
7.04374802408214
6.95733511949084
6.83146821295783
6.66563925245761
6.46019145977514
6.21634100944101
5.93605916695898
5.62184940979288
5.27656329073233
4.90337866570041
4.50597128707742
4.08872963403619
3.65671122185454
3.21534644159171
2.77018485474533
2.32675849160408
1.89040791181772
1.46598672781436
1.05752043688406
0.667953290250484
0.299089575815690
-0.0481635081809839
-0.373246727084816
-0.675360427835715
-0.953198800902451
-1.20515260978010
-1.42983701792890
-1.62661629804768
-1.79587856234347
-1.93907116213576
-2.05858932345532
-2.15752703957891
-2.23934682745419
-2.30763348016129
-2.36592537006078
-2.41740804820029
-2.46450931318342
-2.50879462932234
-2.55135908231750
-2.59340945791418
-2.63664314335636
-2.68331815173758
-2.73608661522941
-2.79768352715852
-2.87061676048634
-2.95701680532534
-3.05864976895952
-3.17699853437004
-3.31337758477765
-3.46901479349274
-3.64496571086519
-3.84185606895329
-4.05963487582951
-4.29749527443122
-4.55385278087616
-4.82621902165268
-5.11115659850148
-5.40446732736116
-5.70134029235511
-5.99631903799401
-6.28334703644202
-6.55603586021100
-6.80802500527050
-7.03326839209452
-7.22618487424355
-7.38173919267961
-7.49552174299675
-7.56380777504239
-7.58353949940386
-7.55222670066626
-7.46787628245786
-7.32901005465472
-7.13471464069387
-6.88472254108694
-6.57951600530088
-6.22037564773044
-5.80934094642537
-5.34908968741357
-4.84273935722618
-4.29359440715125
-3.70492112363460
-3.07981846932121
-2.42113157095883
-1.73137838523087
-1.01279745230886
-0.267552356269661
0.501976160653246
1.29278823972219
2.10074681410979
2.92015353474287
3.74366400941297
4.56251528995374
5.36679832453951
6.14560117192166
6.88717222352014
7.57939014469644
8.21054310322815
8.77008539787058
9.24909646323030
9.64043854581076
9.93875548440304
10.1404466582173
10.2437064594000
10.2486544491949
10.1574715966310
9.97443206992680
9.70572869413375
9.35905195033816
8.94311433351359
8.46733801309511
7.94169949465504
7.37665117708271
6.78304970099432
6.17205815499833
5.55510245561327
4.94389165221159
4.35032845629713
3.78619578913390
3.26262442405251
2.78934094552400
2.37380222950558
2.02046425587798
1.73036734821925
1.50106143205556
1.32682968905346
1.19919264081478
1.10765501670618
1.04055769216058
0.985925884279137
0.932336718068411
0.869728700136281
0.789908239072867
0.686635789029540
0.555436347468119
0.393330350669991
0.198588849649904
-0.0293282143335167
-0.289560436803015
-0.579624695454788
-0.895508275460396
-1.23202546918775
-1.58315944094916
-1.94233725969718
-2.30275725578348
-2.65769883193483
-3.00069543313328
-3.32566816855289
-3.62711866225918
-3.90028383786334
-4.14115626046484
-4.34643382404723
-4.51352071476991
-4.64056839182321
-4.72638746449945
-4.77014630132653
-4.77104741878233
-4.72828586201754
-4.64139135545702
-4.51076917728308
-4.33812348199076
-4.12658139471465
-3.88061999890177
-3.60596004488521
-3.30945930836352
-2.99896922132326
-2.68308151100823
-2.37075080211188
-2.07089518095057
-1.79205846141497
-1.54215972273865
-1.32832815515386
-1.15673132143994
-1.03226165303853
-0.958144578954851
-0.935728469582542
-0.964567844997106
-1.04269671601449
-1.16699637025303
-1.33351584791925
-1.53752389825610
-1.77327981889799
-2.03375083354794
-2.31048690363072
-2.59371573540443
-2.87255200527536
-3.13522442330551
-3.36941810293200
-3.56287038403473
-3.70424448097838
-3.78410299280266
-3.79561226918783
-3.73480994181105
-3.60062416608970
-3.39487701387986
-3.12229108305328
-2.79035447814909
-2.40900877208080
-1.99016008025047
-1.54696145053710
-1.09303359389586
-0.641786097751261
-0.205729065445656
0.204215627505456
0.579224973681011
0.912908757566597
1.20155394278609
1.44428082168040
1.64311377900859
1.80292713695775
1.93107274041784
2.03657946830620
2.12914582928522
2.21826497814483
2.31266082034365
2.42001687425863
2.54688969323623
2.69872476803496
2.87992772227734
3.09391111297805
3.34297575061751
3.62795967125560
3.94777678241511
4.29905871152022
4.67606725149254
5.07092493304755
5.47405871238400
5.87468989041431
6.26130902554578
6.62215062835015
6.94563895991142
7.22073972182587
7.43715522392107
7.58536146816045
7.65655892824948
7.64267996554418
7.53661889243963
7.33270609862133
7.02732734091168
6.61951557373015
6.11122390885693
5.50714081728206
4.81424045494389
4.04129299063499
3.19844130498598
2.29704157432928
1.34995674678263
0.372102414693325
-0.619238890418731
-1.60462511016092
-2.56312129006925
-3.47321232013303
-4.31380442832771
-5.06528703451269
-5.71063088110197
-6.23630904537665
-6.63278801857141
-6.89456663006439
-7.01992162347340
-7.01056978952340
-6.87137630062656
-6.61005476420659
-6.23682233208558
-5.76413613236551
-5.20655257265004
-4.58050880494151
-3.90383347584465
-3.19504534917637
-2.47267945686337
-1.75487310702295
-1.05919226780009
-0.402358975109166
0.200337492878523
0.735690108123069
1.19291367953968
1.56366283070850
1.84193188903082
2.02386769097370
2.10742797042972
2.09202204715752
1.97836424953365
1.76853211697002
1.46602713276803
1.07574780927680
0.603968534356732
0.0584482198131761
-0.551324211331299
-1.21393905511439
-1.91608278492599
-2.64262244682090
-3.37666595161966
-4.09979593556049
-4.79263279575473
-5.43569802256902
-6.01041516345992
-6.49986897897892
-6.88900666116879
-7.16447545109765
-7.31455779574157
-7.32943017227853
-7.20169860168848
-6.92697967083742
-6.50424358294821
-5.93587956001742
-5.22766376347211
-4.38871148310228
-3.43136318036825
-2.37094220149211
-1.22533715219372
-0.0144661926746929
1.24029811530287
2.51677693979686
3.79260678413190
5.04562981377144
6.25410542581642
7.39692601706329
8.45394455728503
9.40648667996784
10.2380202338774
10.9347685214014
11.4859542729943
11.8836155238004
12.1222591817285
12.1985781785064
12.1113364403351
11.8613762074911
11.4515289419172
10.8864197269148
10.1723828390511
9.31752708709544
8.33185307251636
7.22736616498307
6.01811597163121
4.72016341923006
3.35155934986594
1.93223603943271
0.483564813282451
-0.972444981272921
-2.41404482945414
-3.82047392815060
-5.17237448738565
-6.45185872445839
-7.64236971745164
-8.72859030977343
-9.69649593174108
-10.5334860328369
-11.2285260086167
-11.7722745141539
-12.1572710784951
-12.3782503027925
-12.4324442986519
-12.3196908499758
-12.0423449569008
-11.6051716225915
-11.0154349684358
-10.2831292493705
-9.42101066777804
-8.44425032155975
-7.36985812205135
-6.21611490412577
-5.00222402734263
-3.74833663178428
-2.47593042801065
-1.20827937949804
0.0293955347283134
1.21037028158960
2.30736479481908
3.29365539562027
4.14410410453603
4.83607143053571
5.35019474930184
5.67086119407878
5.78633090746424
5.68888232745976
5.37533658831018
4.84777970559638
4.11405582952696
3.18787252526162
2.08856876998549
0.840554280858299
-0.527594701410207
-1.98424572058602
-3.49570925758248
-5.02688908025504
-6.54165775175216
-8.00327157696918
-9.37506967694292
-10.6213557574335
-11.7081742216842
-12.6038890964004
-13.2797298466785
-13.7104496010219
-13.8749304010950
-13.7563953200260
-13.3421855102698
-12.6234785223732
-11.5954059427457
-10.2576709866302
-8.61528107382977
-6.67902413994640
-4.46573619165189
-1.99844314301550
0.693801151046363
3.57647676550925
6.61035170827536
9.75212267911195
12.9548363327493
16.1683182779275
19.3399258048399
22.4157253807076
25.3420152025594
28.0669655973771
30.5420151203483
32.7228296071155
34.5700375942330
36.0500545949279
37.1360227263862
37.8086676336310
38.0567495801621
37.8768200994663
37.2723639905682
36.2527725325146
34.8326277143844
33.0313592148554
30.8728661918025
28.3848643113248
25.5981194188389
22.5457565253075
19.2627858153527
15.7858738248617
12.1531173052549
8.40360181726150
4.57679598894568
0.711905948958052
-3.15272188342034
-6.98007522476998
-10.7348815416206
-14.3839690435487
-17.8963952019339
-21.2433675877854
-24.3982437451126
-27.3365558639671
-30.0357918549136
-32.4750651953320
-34.6350026296340
-36.4978903033513
-38.0480106545141
-39.2721525251265
-40.1600772930308
-40.7046681670371
-40.9018613265367
-40.7506259084207
-40.2529947422707
-39.4140327140280
-38.2417494832862
-36.7470203792017
-34.9435907065777
-32.8481790320382
-30.4805973374408
-27.8638295226508
-25.0240412906270
-21.9904454375443
-18.7949498732799
-15.4716651005213
-12.0564763032692
-8.58671982211247
-5.10077480255762
-1.63742662571321
1.76497211307339
5.06939875059992
8.24098836273129
11.2477289423282
14.0608575489302
16.6548365841347
19.0071261776619
21.0980362720065
22.9106508282687
24.4306946276777
25.6464642465853
26.5491109575009
27.1332766736734
27.3978222953009
27.3465465430914
26.9888860617786
26.3402611336992
25.4216337073764
24.2583790660790
22.8789540508377
21.3136741963725
19.5937013724721
17.7502677869203
15.8140423024895
13.8145346100262
11.7796509838544
9.73556140432095
7.70677894167998
5.71620277103879
3.78504064616776
1.93276242686420
0.177223465480753
-1.46512052307456
-2.97913781489142
-4.35122270820212
-5.56969218025580
-6.62528774209803
-7.51177681799212
-8.22651276274158
-8.77073148096144
-9.14948813086814
-9.37127196978632
-9.44749586170727
-9.39206575297872
-9.22098172087234
-8.95183903067864
-8.60322503966928
-8.19404793819272
-7.74292265808854
-7.26778129382894
-6.78562481766304
-6.31219757045606
-5.86163150660358
-5.44633382744894
-5.07722229295693
-4.76411491208020
-4.51603282182850
-4.34125951307738
-4.24700720467363
-4.23872844726793
-4.31944742160415
-4.48934156082984
-4.74542838848642
-5.08138551745856
-5.48771660978083
-5.95216666782286
-6.46017738019009
-6.99537328974224
-7.54011331216208
-8.07603452739896
-8.58444709137473
-9.04658153523314
-9.44383195434386
-9.75798864641881
-9.97139776101839
-10.0671878119742
-10.0296632069909
-9.84475324730925
-9.50045930806886
-8.98726120304339
-8.29835044622214
-7.42975642853086
-6.38058395542122
-5.15341983554373
-3.75480986086311
-2.19559151936810
-0.490895702798415
1.34011070370861
3.27455690682290
5.28620866130670
7.34596465424636
9.42275929566731
11.4847671502745
13.5005081207377
15.4397497877583
17.2743595217277
18.9790911009472
20.5321228200828
21.9151892271762
23.1132847130012
24.1141664904370
24.9079831934267
25.4871628674762
25.8465665930901
25.9837988377525
25.8994099499490
25.5968724261390
25.0823372863100
24.3641387802451
23.4522100437372
22.3577119515455
21.0930016043334
19.6717372630084
18.1087244489068
16.4194281911614
14.6194552902517
12.7241548848112
10.7483132218033
8.70607230232057
6.61112058197518
4.47688952284439
2.31658998237242
0.143246482741425
-2.03018744837317
-4.19072716880634
-6.32523679520692
-8.42021032919705
-10.4615577905435
-12.4346064947604
-14.3244588344937
-16.1166497651406
-17.7978568756498
-19.3564204937237
-20.7825179744218
-22.0678837535024
-23.2051487684359
-24.1871591112339
-25.0066341836756
-25.6561766211869
-26.1284794368730
-26.4167264816822
-26.5151641070829
-26.4196978720162
-26.1284234310305
-25.6420084963928
-24.9638403063268
-24.1000093827167
-23.0592419030098
-21.8526997012546
-20.4934949340086
-18.9960244612830
-17.3754277204166
-15.6473426347994
-13.8279434865549
-11.9341234525231
-9.98359868099205
-7.99475048699150
-5.98616127400682
-3.97600276639190
-1.98157092596071
-0.0190387304277260
1.89672092835135
3.75221023601323
5.53513108058139
7.23396825041782
8.83759099336365
10.3353008214553
11.7174145764291
12.9758862379773
14.1045195225417
15.0988981531153
15.9563687722555
16.6761152645283
17.2591972416724
17.7085072167334
18.0286153220052
18.2254857152406
18.3060959283196
18.2779803935562
18.1487589191257
17.9257675323190
17.6158685594228
17.2254177813026
16.7602932405914
16.2259262536210
15.6273817474387
14.9695150514390
14.2570800553207
13.4946089777195
12.6860223837854
11.8341491055191
10.9404638731106
10.0052442932417
9.02806148276974
8.00839025153220
6.94620902144057
5.84246631914667
4.69940088984635
3.52087543015854
2.31265155453781
1.08232829625999
-0.161080185948420
-1.40772917008745
-2.64751237003639
-3.87053844801576
-5.06751609930120
-6.23005145655961
-7.35089525260530
-8.42415957213211
-9.44541813977314
-10.4116008175326
-11.3206236614601
-12.1708034595356
-12.9603120092439
-13.6868677753797
-14.3476052801418
-14.9390136606414
-15.4569841805890
-15.8970285522339
-16.2545436763253
-16.5249096735807
-16.7034071922790
-16.7851644969527
-16.7652502533168
-16.6388360167599
-16.4014630479083
-16.0496076203489
-15.5815172067025
-14.9979248750621
-14.3023148323099
-13.5007812691146
-12.6016590385921
-11.6151356304838
-10.5530848818354
-9.42908019779115
-8.25828249667385
-7.05707012215217
-5.84254788446689
-4.63206931495102
-3.44275539288271
-2.29102427547119
-1.19210877404636
-0.159301256675305
0.797037870428562
1.67015107444967
2.45692947127171
3.15751558644783
3.77483233672018
4.31451473687262
4.78532593475416
5.19947284643295
5.57233226464069
5.92164647814700
6.26634979187438
6.62505367682823
7.01437826265964
7.44759791461245
7.93398487912796
8.47880235607884
9.08369266298910
9.74735221092076
10.4662464319874
11.2348237759707
12.0451230736741
12.8863508164152
13.7448316262978
14.6041557903100
15.4453304302462
16.2470922113060
16.9865419490944
17.6399399359705
18.1834216127034
18.5937088215945
18.8492862382536
18.9323794708907
18.8310642822479
18.5401491250565
18.0604213240404
17.3971890164119
16.5590386731047
15.5570504142898
14.4044292467537
13.1163279580112
11.7095120117527
10.2017210946986
8.61092217199440
6.95480831144679
5.25071496149190
3.51585645752527
1.76763217967178
0.0237810600789796
-1.69754456322551
-3.37769367352050
-4.99760984009692
-6.53825654002771
-7.98131179592465
-9.30993618870026
-10.5094158774338
-11.5676419204310
-12.4755039799049
-13.2272405913344
-13.8206069674671
-14.2566880442687
-14.5395629665822
-14.6761931018255
-14.6764599055973
-14.5529355612684
-14.3201952653928
-13.9938870166988
-13.5898689766216
-13.1234968922121
-12.6090206869413
-12.0591714265258
-11.4850646839298
-10.8962934840169
-10.3008475501217
-9.70478301834513
-9.11202544399154
-8.52462316430478
-7.94337375477796
-7.36852310835417
-6.80027876718921
-6.23906638751648
-5.68555982860395
-5.14042201689995
-4.60373990760519
-4.07445263348108
-3.55015993460311
-3.02744919552077
-2.50265155722633
-1.97269978121887
-1.43564495871426
-0.890768302044912
-0.338611367349886
0.218962685481667
0.778897212541718
1.33736223750022
1.89026694782535
2.43356230132054
2.96315059460792
3.47454353057774
3.96267445672434
4.42207204273529
4.84719788991901
5.23273328502717
5.57380834419553
5.86602462020616
6.10505331008711
6.28611061178153
6.40387826410553
6.45297993923905
6.42870725964178
6.32765046806032
6.14799781361658
5.88949623765425
5.55329456110139
5.14186208719856
4.65897882160927
4.10970328900011
3.50024915294019
2.83783551084223
2.13071373310378
1.38831153147338
0.621118240035667
-0.159763310370099
-0.943056648697416
-1.71752716642112
-2.47208932263237
-3.19593112916642
-3.87854947201543
-4.50964873716833
-5.07920330413932
-5.57789814364093
-5.99768108708224
-6.33211918667646
-6.57660111337422
-6.72851292897387
-6.78733954624714
-6.75453935236911
-6.63312062452776
-6.42701306218456
-6.14039598003267
-5.77725833558464
-5.34149626807456
-4.83734354161655
-4.26953876095280
-3.64308529919010
-2.96295377447929
-2.23403484794008
-1.46145495820868
-0.651125258357769
0.189788238593514
1.05264557405889
1.92736732565357
2.80273683504767
3.66688925969212
4.50780125262670
5.31375171777946
6.07383138622911
6.77838345809602
7.41912171741377
7.98888199293669
8.48131747476176
8.89091849612747
9.21337072114918
9.44592360826912
9.58750284060687
9.63860160884800
9.60112934068820
9.47826583060486
9.27432426582042
8.99466345947140
8.64557512388589
8.23405990693825
7.76754659170350
7.25371044337147
6.70054981950579
6.11663457562963
5.51120304972436
4.89396394320062
4.27468078915444
3.66256055800721
3.06549889894137
2.48947054893879
1.93838086743544
1.41433097734222
0.918037141982926
0.449347499031361
0.00780313627514658
-0.407054470097208
-0.795869801517504
-1.16005960876753
-1.50242421124600
-1.82739523477429
-2.14077940142178
-2.44910403970125
-2.75880034079465
-3.07550879336344
-3.40364369346700
-3.74609589181800
-4.10396177896443
-4.47639278472018
-4.86066302906904
-5.25244062759220
-5.64628030010559
-6.03638016767120
-6.41746292151410
-6.78548152816194
-7.13795480141521
-7.47391149560853
-7.79347655395190
-8.09712457958731
-8.38476657955051
-8.65504736523791
-8.90503093711052
-9.13007090692292
-9.32369563077483
-9.47760076938698
-9.58188960083468
-9.62555711527728
-9.59722603224748
-9.48618582093029
-9.28352663247628
-8.98296930997238
-8.58121385732374
-8.07794257668841
-7.47568593334682
-6.77962457516822
-5.99733294061671
-5.13854568617611
-4.21498275249640
-3.24009112347383
-2.22856934365469
-1.19575320310533
-0.156994773401972
0.872926879410464
1.88021958057648
2.85220289296896
3.77740769671151
4.64594585748014
5.45001755005592
6.18418754494715
6.84525559190100
7.43187641815822
7.94419165229325
8.38357226439550
8.75237228726041
9.05362507155989
9.29079613526340
9.46764218794045
9.58799113871216
9.65534156590182
9.67246713685517
9.64123029613272
9.56260340221825
9.43680208185308
9.26352644068701
9.04225909553714
8.77239240338474
8.45315025532745
8.08359515235668
7.66293375713370
7.19100616369899
6.66861335467109
6.09748587925693
5.48008262964281
4.81952599621203
4.11972506872736
3.38550741519307
2.62269200815233
1.83819993249683
1.04022290177691
0.238348550953674
-0.556507794311491
-1.33250364494122
-2.07761259324430
-2.78046676082654
-3.43090191041950
-4.02004265630032
-4.54017278375433
-4.98472303884871
-5.34842327473234
-5.62750406216705
-5.81992473288052
-5.92554717776269
-5.94613819502961
-5.88530660465719
-5.74853890361694
-5.54327461596755
-5.27886048527916
-4.96634442512969
-4.61814306536605
-4.24756985382746
-3.86823938399130
-3.49347336171523
-3.13587099462177
-2.80715168375246
-2.51825107926996
-2.27947532754198
-2.10045430726378
-1.98974729954199
-1.95416546779514
-1.99808465912478
-2.12300422324870
-2.32736332650332
-2.60644441295198
-2.95226084567663
-3.35354644027493
-3.79600036306765
-4.26274679577636
-4.73488843331919
-5.19218747990583
-5.61401112330645
-5.98042705685115
-6.27299246734516
-6.47494532973594
-6.57104359799534
-6.54753312144723
-6.39253300700650
-6.09683248097824
-5.65482368993133
-5.06516466001328
-4.33096109910152
-3.45953138680041
-2.46191758040117
-1.35229882042416
-0.147389980975358
1.13411735724284
2.47194795924078
3.84442718810471
5.22866450271851
6.60101985546941
7.93789708424512
