# Supplementary material for: Aspects of tree shrew consolidated sleep structure resemble human sleep
Source: Commun Biol. 2021 Jun 11;4:722. doi: 10.1038/s42003-021-02234-7 (PMC8196209; doi:10.1038/s42003-021-02234-7)
Supplement: Supplementary file 2 — Supplementary Data 1 [file 42003_2021_2234_MOESM2_ESM.zip › figure1b_treeshrew_exampletraceSWS_deltaFiltered.txt]

-1.85803032440044
-2.12116797430394
-2.38508529463729
-2.64957634103405
-2.91443306633959
-3.17944520672010
-3.44440056060990
-3.70908561153228
-3.97328590931811
-4.23678589263763
-4.49936876240268
-4.76081711293165
-5.02091417382655
-5.27944502720758
-5.53619733549788
-5.79096155430931
-6.04353092259806
-6.29370140088957
-6.54127155796453
-6.78604250392099
-7.02781811358020
-7.26640561314822
-7.50161611520484
-7.73326468718409
-7.96117019703935
-8.18515542377589
-8.40504750595095
-8.62067845959137
-8.83188542376877
-9.03851048744052
-9.24040046345603
-9.43740717058015
-9.62938812576603
-9.81620706097720
-9.99773421504559
-10.1738466681155
-10.3444284502706
-10.5093701320009
-10.6685682627888
-10.8219250730865
-10.9693484160134
-11.1107518759313
-11.2460549950796
-11.3751833256562
-11.4980680881168
-11.6146456312842
-11.7248570363678
-11.8286480605722
-11.9259695178921
-12.0167782182156
-12.1010383655750
-12.1787228527169
-12.2498139867757
-12.3143037177664
-12.3721935156101
-12.4234941638446
-12.4682260306056
-12.5064197676096
-12.5381166319649
-12.5633679429820
-12.5822339915720
-12.5947830862053
-12.6010910294104
-12.6012408308190
-12.5953225353747
-12.5834330694519
-12.5656758370853
-12.5421600425483
-12.5130000083159
-12.4783147087342
-12.4382277149445
-12.3928675509655
-12.3423679241888
-12.2868673424886
-12.2265082645936
-12.1614360773926
-12.0917981454506
-12.0177431048021
-11.9394200124020
-11.8569769872439
-11.7705596621275
-11.6803096923463
-11.5863632995335
-11.4888499749876
-11.3878913447237
-11.2836001738431
-11.1760797554961
-11.0654237828566
-10.9517165336973
-10.8350332209371
-10.7154403378769
-10.5929958025105
-10.4677488761936
-10.3397399054730
-10.2089997657224
-10.0755490076048
-9.93939724381997
-9.80054338623445
-9.65897678167728
-9.51467880585402
-9.36762435219303
-9.21778284751140
-9.06511869522760
-8.90959129151759
-8.75115505291827
-8.58975977208327
-8.42535110627807
-8.25787090552916
-8.08725755044450
-7.91344683507281
-7.73637332020792
-7.55597122914948
-7.37217451902153
-7.18491663918128
-6.99413026962791
-6.79974713750238
-6.60169808269555
-6.39991334825339
-6.19432314391701
-5.98485848190496
-5.77145186945508
-5.55403768648827
-5.33255258885758
-5.10693593659203
-4.87712961320207
-4.64307689555337
-4.40472105862280
-4.16200471659825
-3.91487007223845
-3.66325953832562
-3.40711641355747
-3.14638566048447
-2.88101478419011
-2.61095476150492
-2.33616111659129
-2.05659526281141
-1.77222586491909
-1.48302973199558
-1.18899214214630
-0.890106890758327
-0.586376354629737
-0.277811620664757
0.0355674671656345
0.353731977251098
0.676642716502231
1.00424867821148
1.33648586960399
1.67327654564474
2.01452868005975
2.36013530924249
2.70997338498034
3.06390269847221
3.42176565721605
3.78338779353282
4.14857827320018
4.51712977012666
4.88881770751716
5.26339947614393
5.64061411862153
6.02018231008166
6.40180627025292
6.78516975361695
7.16993838598239
7.55576007932961
7.94226513487454
8.32906608335381
8.71575750692109
9.10191620889606
9.48710214569432
9.87085968134324
10.2527180667573
10.6321910460959
11.0087767364347
11.3819587316329
11.7512083803315
12.1159876743147
12.4757522797595
12.8299543410773
13.1780445900644
13.5194734649013
13.8536917005068
14.1801513886136
14.4983080666151
14.8076237102744
15.1075703088096
15.3976335292583
15.6773156114777
15.9461369288633
16.2036368458853
16.4493749919935
16.6829329989005
16.9039161384026
17.1119548826377
17.3067063600659
17.4878551447617
17.6551128908954
17.8082170084364
17.9469294791085
18.0710366921052
18.1803501053783
18.2747074392784
18.3539741326402
18.4180439383540
18.4668377562738
18.5003017288398
18.5184065030175
18.5211482446060
18.5085506966683
18.4806672064563
18.4375815234355
18.3794067578724
18.3062831838311
18.2183765712203
18.1158780971983
17.9990046189701
17.8679975534258
17.7231204871894
17.5646565442397
17.3929065386906
17.2081890362299
17.0108417877717
16.8012218040808
16.5797021951865
16.3466667056056
16.1025040986065
15.8476038853685
15.5823539424013
15.3071398262857
15.0223454698060
14.7283551845020
14.4255560640537
14.1143393706423
13.7951007062344
13.4682392601750
13.1341558660080
12.7932499680522
12.4459165746235
12.0925444696856
11.7335158806076
11.3692068957397
10.9999883138254
10.6262268256837
10.2482858433937
9.86652536596670
9.48130127097508
9.09296542135719
8.70186758536147
8.30835767971063
7.91278582244746
7.51550014617286
7.11684425086610
6.71715554287206
6.31676443838382
5.91599392097375
5.51515935614343
5.11456919611050
4.71452713330423
4.31533504043801
3.91729496181853
3.52070866592577
3.12587493022275
2.73308621925254
2.34262593108661
1.95476633875316
1.56976735197163
1.18787617426889
0.809327831445871
0.434346813664802
0.0631494136863617
-0.304054631812189
-0.667062053710496
-1.02567702797317
-1.37971214588778
-1.72898862031694
-2.07333580085526
-2.41259063229891
-2.74659713071038
-3.07520512316472
-3.39826798579696
-3.71564077296376
-4.02718071416498
-4.33275010229056
-4.63221952184559
-4.92546980358857
-5.21239272636545
-5.49289119564533
-5.76687938566489
-6.03428291806460
-6.29503897931185
-6.54909630366182
-6.79641480249980
-7.03696440234449
-7.27072289884867
-7.49767307441691
-7.71779971816234
-7.93108777168159
-8.13752265148987
-8.33709265003814
-8.52979258257420
-8.71562740631307
-8.89461414870709
-9.06678143473405
-9.23216761267172
-9.39081887018344
-9.54278802617889
-9.68813397625762
-9.82692150036364
-9.95922131108649
-10.0851096360026
-10.2046659706762
-10.3179691525564
-10.4250939552094
-10.5261100359792
-10.6210831901993
-10.7100775941353
-10.7931575221104
-10.8703880229233
-10.9418352605113
-11.0075670295897
-11.0676532746578
-11.1221664651148
-11.1711818743573
-11.2147777134792
-11.2530346076782
-11.2860342213607
-11.3138580817763
-11.3365875775630
-11.3543044500568
-11.3670901443499
-11.3750237776137
-11.3781801654871
-11.3766285190747
-11.3704313764684
-11.3596440386387
-11.3443150221711
-11.3244873086903
-11.3002000718870
-11.2714910006021
-11.2383991891561
-11.2009680778936
-11.1592477563132
-11.1132958936418
-11.0631768078756
-11.0089589916216
-10.9507121467085
-10.8885049266060
-10.8224042920593
-10.7524765297852
-10.6787888604834
-10.6014104882335
-10.5204125289831
-10.4358664771702
-10.3478417491574
-10.2564037451315
-10.1616130663466
-10.0635255237569
-9.96219269437871
-9.85766265890948
-9.74998035893222
-9.63918791399022
-9.52532548246993
-9.40843193390725
-9.28854423533232
-9.16569538228964
-9.03991119508041
-8.91120693622495
-8.77958546057450
-8.64503797332396
-8.50754712659985
-8.36709110916132
-8.22364672423594
-8.07719030494716
-7.92769734255613
-7.77514275254992
-7.61950292296466
-7.46075900529580
-7.29889998041017
-7.13392459251329
-6.96584226936910
-6.79467358730730
-6.62045057246729
-6.44321652108457
-6.26302497380300
-6.07993830873261
-5.89402685711159
-5.70536876241850
-5.51405029085404
-5.32016661688912
-5.12382310666279
-4.92513685312370
-4.72423828938694
-4.52127202460309
-4.31639556093902
-4.10977640542427
-3.90158972538266
-3.69201725803520
-3.48124620952115
-3.26946736574113
-3.05687327085651
-2.84365757271928
-2.63001563363884
-2.41614547948140
-2.20224776973535
-1.98852422810613
-1.77517499912804
-1.56239554445789
-1.35037347417417
-1.13928578160833
-0.929296973841181
-0.720558320386492
-0.513208196911919
-0.307373036004231
-0.103168127925779
0.0993019495234593
0.299943126841326
0.498671548211912
0.695412821741412
0.890100962186882
1.08267700388865
1.27308692122462
1.46127956693122
1.64720602060145
1.83082044605145
2.01208106758321
2.19095016722969
2.36739351707697
2.54138048997403
2.71288555478695
2.88189049571088
3.04838569511919
3.21236935705506
3.37384494073159
3.53281819722628
3.68929530072923
3.84328195603841
3.99478243656416
4.14379906611218
4.29033331452643
4.43438745769546
4.57596419248487
4.71506345219656
4.85167820663030
4.98579108146815
5.11737224179062
5.24637793478834
5.37274908550638
5.49641058161032
5.61727232031810
5.73523152845746
5.85017501171366
5.96198110973017
6.07052208423996
6.17566720380972
6.27728569138778
6.37524831139426
6.46942730125278
6.55969576812842
6.64592801365238
6.72800127335876
6.80579840493880
6.87921042432287
6.94813735044786
7.01248669962641
7.07217055810568
7.12710284609401
7.17719828873441
7.22237358325678
7.26254978593479
7.29765440429696
7.32762199724046
7.35239303845314
7.37191201970009
7.38612621039615
7.39498558741322
7.39844332641013
7.39645648847934
7.38898692525000
7.37600196237664
7.35747461661619
7.33338351664776
7.30371225991011
7.26844813365196
7.22758105516973
7.18110356143007
7.12901216477761
7.07130985297442
7.00800843791794
6.93912945766191
6.86470382489483
6.78477097761090
6.69937836171018
6.60858261048524
6.51245229692239
6.41106991522725
6.30453172372238
6.19294596081523
6.07643036287168
5.95511044999735
5.82911955711072
5.69859980628225
5.56370284915701
5.42458984199293
5.28143072622096
5.13440376560097
4.98369607133065
4.82950450492214
4.67203586078314
4.51150564586426
4.34813543402717
4.18214972541363
4.01377375352966
3.84323290152187
3.67075307077339
3.49656105085363
3.32088442700149
3.14395080577113
2.96598657919392
2.78721617940740
2.60786240941383
2.42814677729203
2.24828839582159
2.06850166850310
1.88899381341378
1.70996266771832
1.53159467927245
1.35406311320540
1.17752693941282
1.00213047590544
0.828003569261973
0.655262530875210
0.484011291193083
0.314341673546300
0.146333103572782
-0.0199470030794692
-0.184441712790797
-0.347102712494914
-0.507889214339117
-0.666767482434681
-0.823710032666843
-0.978694312221244
-1.13170154332590
-1.28271668332020
-1.43172976903386
-1.57873752245785
-1.72374414290066
-1.86676177122764
-2.00781133160711
-2.14692316451618
-2.28413674335305
-2.41949974301992
-2.55306665698115
-2.68489684349734
-2.81505280838768
-2.94359984786284
-3.07060680837412
-3.19614686579424
-3.32029751849169
-3.44313933134695
-3.56475384698512
-3.68522195893953
-3.80462345600639
-3.92303744617898
-4.04054292845228
-4.15721880486716
-4.27314308901561
-4.38839123925283
-4.50303408238586
-4.61713693918649
-4.73076061086856
-4.84396268998620
-4.95679790217673
-5.06931757538617
-5.18156850537549
-5.29359121952411
-5.40541766645290
-5.51706872544921
-5.62855244153776
-5.73986389068528
-5.85098669969318
-5.96189514613603
-6.07255556776499
-6.18292649412710
-6.29295757323656
-6.40258770943495
-6.51174297623170
-6.62033460043008
-6.72825704579942
-6.83538671153960
-6.94158212500885
-7.04668572594884
-7.15052626473000
-7.25292078728995
-7.35367581353772
-7.45258758547676
-7.54944148229822
-7.64401121279826
-7.73605871256091
-7.82533545281648
-7.91158503707962
-7.99454615545549
-8.07395496583886
-8.14954645947492
-8.22105468692704
-8.28821206366290
-8.35074843900838
-8.40839073445811
-8.46086371268437
-8.50789163265585
-8.54919969209493
-8.58451481655748
-8.61356657352765
-8.63608872175079
-8.65182114974195
-8.66051183487761
-8.66191830828672
-8.65580830654103
-8.64195999903663
-8.62016235124913
-8.59021589148332
-8.55193385566868
-8.50514326994242
-8.44968557957547
-8.38541709128542
-8.31220976424330
-8.22995249467952
-8.13855242909940
-8.03793557310733
-7.92804654872235
-7.80884820716153
-7.68032168252535
-7.54246674023343
-7.39530220039973
-7.23886607002109
-7.07321472608621
-6.89842163827881
-6.71457699765925
-6.52178834938063
-6.32018120512664
-6.10989909811800
-5.89110334835709
-5.66397283065884
-5.42870364826472
-5.18550883420472
-4.93461842170947
-4.67627961531387
-4.41075664793177
-4.13833034818257
-3.85929732098598
-3.57396874257763
-3.28266896666320
-2.98573355418626
-2.68350634025698
-2.37633598174799
-2.06457274668161
-1.74856596506500
-1.42866204806931
-1.10520312752053
-0.778526902362853
-0.448967618827935
-0.116857110249969
0.217474666133383
0.553699353301489
0.891490156117591
1.23052233335923
1.57047451192082
1.91103069935859
2.25188209018158
2.59272812703412
2.93327732668288
3.27324813757873
3.61236970596921
3.95038276869731
4.28704062263187
4.62210990129347
4.95537152287535
5.28662212479684
5.61567530032620
5.94236175829928
6.26652840583863
6.58803691620974
6.90676217439783
7.22259062783399
7.53541839935526
7.84514936091810
8.15169380507625
8.45496783858314
8.75489279294874
9.05139436081478
9.34440219053509
9.63385040254109
9.91967819837736
10.2018297331101
10.4802536410692
10.7549028491084
11.0257346533656
11.2927105478538
11.5557951475294
11.8149542322047
12.0701529623415
12.3213551712939
12.5685236865899
12.8116212655350
13.0506117292589
13.2854609033086
13.5161375578362
13.7426145160684
13.9648688815544
14.1828804824941
14.3966296564888
14.6060961092360
14.8112588492786
15.0120964925204
15.2085880333111
15.4007137395916
15.5884553665645
15.7717957858680
15.9507184449836
16.1252068283570
16.2952440186345
16.4608120908664
16.6218912189954
16.7784590077837
16.9304901488388
17.0779556462757
17.2208212480968
17.3590454028892
17.4925770623499
17.6213539914567
17.7453022471627
17.8643365830695
17.9783616088766
18.0872741165710
18.1909662524079
18.2893282865614
18.3822500010323
18.4696206202409
18.5513278204379
18.6272563314523
18.6972863527866
18.7612918846392
18.8191389771757
18.8706839015377
18.9157718064624
18.9542367401290
18.9859032322789
19.0105893364253
19.0281112240857
19.0382885188126
19.0409483385360
19.0359261633154
19.0230634540549
19.0022041704035
18.9731924842833
18.9358719372013
18.8900849471067
18.8356722275489
18.7724726076426
18.7003234483015
18.6190612157903
18.5285218464188
18.4285409750396
18.3189545387035
18.1996002904774
18.0703200990586
17.9309623724641
17.7813842117700
17.6214533641664
17.4510500449653
17.2700687227854
17.0784200352654
16.8760322960222
16.6628512505258
16.4388374482200
16.2039624295138
15.9582056835703
15.7015532109055
15.4339973282433
15.1555373994275
14.8661813449295
14.5659470990002
14.2548627695282
13.9329653785483
13.6002998421140
13.2569200426404
12.9028917237533
12.5382949369100
12.1632243057512
11.7777871807052
11.3821008320709
10.9762898803205
10.5604844068242
10.1348188458947
9.69943207420915
9.25446879474847
8.80008216379011
8.33643780198801
7.86371803699729
7.38212405548839
6.89187491291683
6.39320432829022
5.88635702349520
5.37158607529968
4.84915162576944
4.31932017381237
3.78236386431211
3.23856026303464
2.68819290970525
2.13155189280290
1.56893388442972
1.00064187842203
0.426984875422686
-0.151722436132605
-0.735159881090768
-1.32300222171608
-1.91492038904040
-2.51058310540860
-3.10965811610157
-3.71181319860039
-4.31671706976214
-4.92403936143072
-5.53344949441859
-6.14461569560927
-6.75720491551012
-7.37088320836709
-7.98531608736273
-8.60016848925339
-9.21510417840160
-9.82978520065868
-10.4438720705319
-11.0570243019579
-11.6689002590634
-12.2791561570915
-12.8874452144422
-13.4934175180581
-14.0967199938840
-14.6969961905845
-15.2938861452810
-15.8870262102025
-16.4760489871586
-17.0605839306194
-17.6402585699931
-18.2146998620929
-18.7835354281140
-19.3463946732401
-19.9029098359325
-20.4527170384467
-20.9954573613998
-21.5307777459435
-22.0583314299919
-22.5777779911833
-23.0887834353578
-23.5910205256604
-24.0841692546267
-24.5679175561865
-25.0419623540574
-25.5060106526307
-25.9597804494338
-26.4030016382922
-26.8354169505308
-27.2567827135328
-27.6668692793714
-28.0654610011945
-28.4523557820221
-28.8273645867650
-29.1903111134659
-29.5410314297230
-29.8793735751640
-30.2051973988143
-30.5183746561705
-30.8187890249149
-31.1063360393533
-31.3809233578667
-31.6424713142319
-31.8909133621055
-32.1261962900823
-32.3482802312986
-32.5571385893523
-32.7527581485931
-32.9351392223929
-33.1042951570533
-33.2602510704262
-33.4030426069820
-33.5327152474361
-33.6493239061849
-33.7529324761728
-33.8436135411181
-33.9214485721256
-33.9865282184217
-34.0389519851098
-34.0788274932176
-34.1062703218819
-34.1214047006815
-34.1243640762791
-34.1152907726180
-34.0943351591406
-34.0616549859862
-34.0174149358658
-33.9617861739602
-33.8949457015376
-33.8170754167841
-33.7283609573862
-33.6289904972448
-33.5191538646427
-33.3990424216470
-33.2688496072244
-33.1287715094257
-32.9790070268001
-32.8197575940497
-32.6512264477617
-32.4736174089223
-32.2871335251929
-32.0919759649141
-31.8883431158907
-31.6764296711322
-31.4564256298954
-31.2285152399756
-30.9928758829577
-30.7496769773288
-30.4990792909822
-30.2412348833783
-29.9762873362345
-29.7043720528681
-29.4256166984973
-29.1401416099747
-28.8480598573594
-28.5494769326963
-28.2444901638760
-27.9331878302025
-27.6156482978744
-27.2919397127864
-26.9621202024389
-26.6262382211542
-26.2843329891893
-25.9364349031038
-25.5825653807385
-25.2227359218926
-24.8569469710866
-24.4851872666203
-24.1074337990151
-23.7236520867188
-23.3337964520167
-22.9378101506137
-22.5356254765824
-22.1271641105843
-21.7123375403962
-21.2910471634427
-20.8631843149471
-20.4286305141910
-19.9872577094700
-19.5389284972178
-19.0834963639050
-18.6208057313691
-18.1506920981212
-17.6729830074504
-17.1874998652287
-16.6940599467187
-16.1924781749166
-15.6825686918380
-15.1641462689090
-14.6370275298651
-14.1010320329862
-13.5559831866916
-13.0017088510460
-12.4380415757472
-11.8648186450688
-11.2818822710920
-10.6890800570597
-10.0862654624502
-9.47329819621661
-8.85004480577326
-8.21637946099951
-7.57218483472394
-6.91735341939376
-6.25178939957937
-5.57541041946106
-4.88814870641469
-4.18995167066350
-3.48078224808003
-2.76061925368636
-2.02945789157108
-1.28731037176230
-0.534206876658331
0.229802881070428
1.00464799906408
1.79023530937758
2.58644881499087
3.39314900645189
4.21017179200300
5.03732733553037
5.87439890202990
6.72114154237777
7.57728086361662
8.44251227699556
9.31650072542514
10.1988807450041
11.0892568121196
11.9872040732760
12.8922695297704
13.8039733588031
14.7218100036818
15.6452493239072
16.5737382663613
17.5067029332903
18.4435508002742
19.3836728127658
20.3264446272524
21.2712264595982
22.2173619070150
23.1641766966566
24.1109782409230
25.0570562447746
26.0016839507369
26.9441196548183
27.8836082965748
28.8193824392971
29.7506622497573
30.6766555016063
31.5965586508399
32.5095586413769
33.4148348782075
34.3115616334247
35.1989108817144
36.0760544406331
36.9421648038360
37.7964157141957
38.6379832076043
39.4660465420582
40.2797887678461
41.0783974017022
41.8610654240159
42.6269925252787
43.3753863326199
44.1054635908802
44.8164521739782
45.5075942161617
46.1781486045764
46.8273914167821
47.4546154969581
48.0591309020117
48.6402664126171
49.1973715470898
49.7298185393810
50.2370039617348
50.7183500629067
51.1733059907794
51.6013491171086
52.0019865844681
52.3747563424960
52.7192264299585
53.0349925533757
53.3216758429384
53.5789224468568
53.8064047949561
54.0038234822720
54.1709089414021
54.3074221458058
54.4131540264684
54.4879244315442
54.5315820196317
54.5440057691646
54.5251072487805
54.4748317446769
54.3931573173818
54.2800929102604
54.1356772914833
53.9599793429706
53.7530987457912
53.5151662324870
53.2463433813668
52.9468219286368
52.6168227212499
52.2565950916448
51.8664174103493
51.4465984740651
50.9974781917174
50.5194265193878
50.0128413764108
49.4781468126696
48.9157919415287
48.3262506885655
47.7100219418907
47.0676291288322
46.3996187319591
45.7065581119055
44.9890331275255
44.2476461904080
43.4830152925082
42.6957734476982
41.8865674513793
41.0560559596491
40.2049076945894
39.3337998512614
38.4434164406015
37.5344469601738
36.6075856379613
35.6635310061454
34.7029856342629
33.7266556803277
32.7352500649896
31.7294796347378
30.7100566558211
29.6776947850673
28.6331094193163
27.5770181052411
26.5101410565839
25.4332019717736
24.3469289545997
23.2520552429951
22.1493192077590
21.0394628895750
19.9232293684491
18.8013601144136
17.6745929568711
16.5436609434238
15.4092924547860
14.2722122579987
13.1331423989591
11.9928023958102
10.8519089755012
9.71117554798727
8.57131163739321
7.43302239212714
6.29700805220893
5.16396371495908
4.03457981270703
2.90954293539936
1.78953633805263
0.675239546669865
-0.432673497690589
-1.53353763222322
-2.62669980432227
-3.71152109958003
-4.78737656156479
-5.85365256092042
-6.90974271818009
-7.95504458092461
-8.98895847504007
-10.0108879727572
-11.0202405645812
-12.0164277064102
-12.9988642668321
-13.9669675225119
-14.9201558017195
-15.8578475100122
-16.7794616367235
-17.6844201073881
-18.5721513450859
-19.4420940116795
-20.2937001431459
-21.1264373327760
-21.9397898613754
-22.7332591383655
-23.5063643061177
-24.2586430557255
-24.9896517520566
-25.6989647710063
-26.3861740007092
-27.0508892876302
-27.6927401194944
-28.3113783962148
-28.9064814558821
-29.4777543762220
-30.0249312309119
-30.5477755666685
-31.0460807825279
-31.5196708005923
-31.9684001990550
-32.3921530036438
-32.7908408462827
-33.1644016393597
-33.5127990848218
-33.8360231164820
-34.1340915913359
-34.4070526907718
-34.6549864925197
-34.8780050769367
-35.0762521171886
-35.2499029038162
-35.3991648033705
-35.5242774192074
-35.6255116012612
-35.7031671844779
-35.7575700199512
-35.7890687666814
-35.7980315469267
-35.7848425927031
-35.7498994006984
-35.6936110093110
-35.6163974735186
-35.5186899777079
-35.4009310010171
-35.2635743149929
-35.1070849590292
-34.9319394365133
-34.7386258383122
-34.5276434054937
-34.2995017505952
-34.0547201522406
-33.7938268018943
-33.5173579059792
-33.2258569122076
-32.9198738607996
-32.5999644956598
-32.2666891120315
-31.9206117022218
-31.5622997899204
-31.1923245385307
-30.8112606453419
-30.4196861670639
-30.0181822762285
-29.6073322904427
-29.1877196832133
-28.7599255907858
-28.3245260868242
-27.8820891562030
-27.4331718599793
-26.9783183537733
-26.5180586894643
-26.0529080120012
-25.5833662982703
-25.1099190031740
-24.6330382700233
-24.1531835818606
-23.6708009749921
-23.1863212784084
-22.7001587702269
-22.2127110082288
-21.7243594445744
-21.2354703358884
-20.7463960926707
-20.2574770406774
-19.7690427380086
-19.2814122847898
-18.7948942821329
-18.3097869028806
-17.8263774160083
-17.3449408486097
-16.8657384940558
-16.3890170483012
-15.9150084487784
-15.4439298557198
-14.9759835565064
-14.5113574263186
-14.0502264555489
-13.5927548050686
-13.1390973135983
-12.6893998696343
-12.2437988176290
-11.8024201789014
-11.3653798578381
-10.9327852470144
-10.5047371564267
-10.0813311862849
-9.66265878431998
-9.24880791251513
-8.83986307841804
-8.43590533990389
-8.03701245388187
-7.64325824308458
-7.25471113343187
-6.87143337490963
-6.49348189739628
-6.12091002040305
-5.75376872257761
-5.39210700581012
-5.03597176736440
-4.68540727774411
-4.34045365638752
-4.00114451862239
-3.66750501625591
-3.33955115243404
-3.01729071313843
-2.70072554570422
-2.38985401097667
-2.08467287383683
-1.78517882347518
-1.49136945013340
-1.20324306762861
-0.920797309020885
-0.644027228900294
-0.372923841562661
-0.107473560728625
0.152341458034093
0.406542389376686
0.655152640449269
0.898196609720600
1.13569810971694
1.36767889498948
1.59415822357168
1.81515355008366
2.03068137477685
2.24075736995180
2.44539558856245
2.64460707306897
2.83839854910389
3.02677179093320
3.20972368421078
3.38724657178011
3.55932829725017
3.72595143472728
3.88709175485725
4.04271673387009
4.19278483918014
4.33724537370066
4.47603831898741
4.60909432371054
4.73633549520292
4.85767726061045
4.97303063657963
5.08230390465289
5.18540349447332
5.28223456041538
5.37270132376956
5.45670688769646
5.53415289081907
5.60493977970792
5.66896784605358
5.72613873444290
5.77635729626834
5.81953346978478
5.85558337912752
5.88442928501263
5.90599911809190
5.92022649721926
5.92705140323745
5.92642126356868
5.91829259182453
5.90263347173246
5.87942605262312
5.84866763910532
5.81037029985573
5.76455992188641
5.71127498003181
5.65056475605227
5.58248722992351
5.50710740234941
5.42449653877430
5.33473201962110
5.23789726110798
5.13408170671749
5.02338113282422
4.90589826781018
4.78174360160727
4.65103621352136
4.51390422693016
4.37048442706978
4.22092126170458
4.06536617635435
3.90397752874270
3.73692037608489
3.56436606235670
3.38649245863699
3.20348519686441
3.01553904194462
2.82285844944073
2.62565740497774
2.42415898384136
2.21859431468796
2.00920055932523
1.79621835052714
1.57988966672780
1.36045712160654
1.13816496188657
0.913261016064587
0.685998493980769
0.456636975849900
0.225442759053356
-0.00731075629561901
-0.241342765879591
-0.476365721595474
-0.712086806840372
-0.948209055097232
-1.18443154987259
-1.42044902265302
-1.65595136155375
-1.89062329993557
-2.12414433471688
-2.35618928904288
-2.58643005454879
-2.81453812064599
-3.04018669297969
-3.26305171549235
-3.48281215997041
-3.69915007012400
-3.91175053106336
-4.12030188131790
-4.32449626486292
-4.52402998667853
-4.71860330623390
-4.90791991328478
-5.09168618482475
-5.26961010322472
-5.44140027645481
-5.60676564723306
-5.76541577027605
-5.91706131653538
-6.06141473080621
-6.19819082265987
-6.32710721692281
-6.44788524783883
-6.56025158791983
-6.66393997551324
-6.75869240492134
-6.84425977720910
-6.92040232749503
-6.98689012057288
-7.04350366299646
-7.09003446030868
-7.12628561611701
-7.15207288626899
-7.16722635692846
-7.17159240264772
-7.16503523897504
-7.14743753102612
-7.11870015450230
-7.07874169436488
-7.02749833991672
-6.96492456633320
-6.89099428480313
-6.80570172844890
-6.70906187752911
-6.60111073977474
-6.48190548530612
-6.35152431403481
-6.21006637236180
-6.05765179228411
-5.89442138989460
-5.72053607237875
-5.53617663642520
-5.34154403125907
-5.13685930608735
-4.92236273024386
-4.69831230658031
-4.46498219205924
-4.22266134479401
-3.97165230225187
-3.71227006813753
-3.44484123139310
-3.16970295314386
-2.88720138458082
-2.59768971312644
-2.30152632721058
-1.99907332181823
-1.69069520095785
-1.37675758410691
-1.05762586982692
-0.733664029037884
-0.405233943773593
-0.0726953408487020
0.263594191473325
0.603279445372348
0.946007826054098
1.29142899051923
1.63919377192490
1.98895295230081
2.34035661716756
2.69305441042571
3.04669612931150
3.40093192806882
3.75541234966638
4.10978881928964
4.46371472095509
4.81684690955643
5.16884743675105
5.51938507382467
5.86813643426456
6.21478708409634
6.55903314983632
6.90058327530331
7.23916041249383
7.57450329737866
7.90636743769485
8.23452536763287
8.55876655897230
8.87889750062892
9.19474158136193
9.50613814280349
9.81294128938674
10.1150198703344
10.4122586826100
10.7045593825225
10.9918401544194
11.2740343076743
11.5510881943920
11.8229590607364
12.0896135666762
12.3510271474398
12.6071839255700
12.8580768326966
13.1037076240930
13.3440869320605
13.5792349181747
13.8091823769140
14.0339714846688
14.2536557054335
14.4682986583506
14.6779720465131
14.8827533327770
15.0827240680109
15.2779694836845
15.4685794224256
15.6546498982022
15.8362842599388
16.0135937369115
16.1866976569321
16.3557229225753
16.5208023564522
16.6820729657520
16.8396753225615
16.9937535980475
17.1444552758380
17.2919304961189
17.4363310313780
17.5778085787694
17.7165128348060
17.8525901107870
17.9861823207666
18.1174259052372
18.2464508627679
18.3733801590702
18.4983293194712
18.6214059373664
18.7427090993265
18.8623286546335
18.9803444034755
19.0968257897035
19.2118322690403
19.3254137429327
19.4376106186302
19.5484535683075
19.6579632067759
19.7661495421386
19.8730108349793
19.9785322335293
20.0826850885710
20.1854271685579
20.2867032143160
20.3864452964261
20.4845726580004
20.5809909944948
20.6755916347929
20.7682508687920
20.8588288626728
20.9471679204898
21.0330908749961
21.1164003660454
21.1968790325423
21.2742902525004
21.3483788455446
21.4188712010153
21.4854750023160
21.5478793035252
21.6057554213653
21.6587584708195
21.7065290548534
21.7486948376502
21.7848720720209
21.8146670299722
21.8376773830520
21.8534938714913
21.8617020647734
21.8618837481638
21.8536184447564
21.8364858989855
21.8100689330094
21.7739551854433
21.7277374375465
21.6710135742989
21.6033868874816
21.5244665016446
21.4338677279601
21.3312129548857
21.2161337078948
21.0882732660789
20.9472887352129
20.7928523791100
20.6246523047693
20.4423923300898
20.2457914003145
20.0345832612010
19.8085166823380
19.5673562793808
19.3108838123297
19.0388994706836
18.7512223883720
18.4476899981640
18.1281568117190
17.7924937240117
17.4405885744868
17.0723479885282
16.6876997165830
16.2865940053050
15.8690031458192
15.4349202475092
14.9843588960987
14.5173540621520
14.0339635519901
13.5342691701754
13.0183774208817
12.4864201365205
11.9385545695921
11.3749620706283
10.7958462314718
10.2014322996931
9.59196796248800
8.96772423175588
8.32899574641123
7.67610071027597
7.00938087941322
6.32920154984388
5.63595105811759
4.93003977088832
4.21189890593931
3.48197894281076
2.74074762550382
1.98868855913256
1.22630062180761
0.454097193597165
-0.327394723538693
-1.11763434903345
-1.91606622348340
-2.72212019925127
-3.53521273671815
-4.35474850581616
-5.18012180342098
-6.01071768726858
-6.84591228917940
-7.68507235652003
-8.52755487610170
-9.37270702563836
-10.2198657716997
-11.0683566773543
-11.9174923854353
-12.7665716580714
-13.6148795110868
-14.4616881273176
-15.3062576468571
-16.1478363222188
-16.9856604532120
-17.8189548090504
-18.6469336353783
-19.4688017338761
-20.2837550776315
-21.0909811570815
-21.8896599825817
-22.6789662056395
-23.4580718444477
-24.2261489033628
-24.9823717851151
-25.7259199307975
-26.4559808299570
-27.1717530796181
-27.8724491222487
-28.5572973176290
-29.2255432484032
-29.8764504528100
-30.5093009009376
-31.1233957261662
-31.7180565768099
-32.2926273428280
-32.8464756950945
-33.3789941673205
-33.8896010474251
-34.3777415890448
-34.8428895904397
-35.2845488270954
-35.7022540924915
-36.0955719919171
-36.4641014641417
-36.8074741279994
-37.1253549896650
-37.4174438751657
-37.6834772205257
-37.9232294614941
-38.1365137770163
-38.3231824045643
-38.4831265026247
-38.6162756338697
-38.7225972111272
-38.8020959072784
-38.8548130058625
-38.8808260345884
-38.8802487797869
-38.8532312188424
-38.7999588103131
-38.7206511671921
-38.6155605539522
-38.4849703072983
-38.3291934024334
-38.1485717273299
-37.9434757736000
-37.7143037940820
-37.4614804525222
-37.1854558441638
-36.8867051563809
-36.5657285552352
-36.2230508833730
-35.8592208037140
-35.4748092436162
-35.0704074826400
-34.6466253981804
-34.2040900906199
-33.7434448166207
-33.2653481098522
-32.7704729680720
-32.2595060584072
-31.7331470874835
-31.1921083609362
-30.6371142154533
-30.0689000798011
-29.4882111655411
-28.8958007157610
-28.2924277409718
-27.6788545132812
-27.0558443339855
-26.4241599674115
-25.7845626210727
-25.1378109370968
-24.4846598983010
-23.8258600396025
-23.1621568190238
-22.4942896125369
-21.8229905040808
-21.1489834322013
-20.4729835720971
-19.7956965147740
-19.1178173899886
-18.4400303233604
-17.7630082520531
-17.0874126843331
-16.4138930371510
-15.7430859174349
-15.0756146885515
-14.4120888103616
-13.7531023930335
-13.0992320882973
-12.4510350520353
-11.8090476145719
-11.1737844412008
-10.5457375748794
-9.92537521606338
-9.31314029005309
-8.70944877958613
-8.11468823933443
-7.52921698173106
-6.95336398389332
-6.38742939358702
-5.83168521879924
-5.28637566339823
-4.75171688872010
-4.22789637177265
-3.71507227512918
-3.21337300003415
-2.72289697215496
-2.24371280644959
-1.77585987516188
-1.31934937531157
-0.874165771929035
-0.440267981111273
-0.0175899254422611
0.393959319872737
0.794495254348443
1.18415665206622
1.56310267596861
1.93150931295731
2.28956674377096
2.63747821245440
2.97545978821332
3.30374021587940
3.62256046510094
3.93217307607445
4.23284159486067
4.52484022063998
4.80845342148438
5.08397525091051
5.35170843903410
5.61196338127522
5.86505697724379
6.11131137013815
6.35105288074374
6.58461140538596
6.81232022966155
7.03451598976420
7.25153836679243
7.46372892942842
7.67142900477763
7.87497731150852
8.07470808988425
8.27094960983350
8.46402252342467
8.65423821042151
8.84189760662894
9.02729015133139
9.21069234377470
9.39236634934283
9.57255904729506
9.75150122911031
9.92940697287325
10.1064733893330
10.2828803500130
10.4587899295999
10.6343458312763
10.8096727714324
10.9848754593011
11.1600374898661
11.3352208826671
11.5104664864349
11.6857951999521
11.8612095926653
12.0366953129907
12.2122223059814
12.3877458624168
12.5632072294276
12.7385340251372
12.9136407976191
13.0884295080051
13.2627897177396
13.4365988207825
13.6097226614963
13.7820162936651
13.9533244897030
14.1234820236759
14.2923139714222
14.4596360761872
14.6252553985758
14.7889717126838
14.9505796217171
15.1098709753411
15.2666373165850
15.4206721104290
15.5717723848333
15.7197397814369
15.8643814039871
16.0055104145016
16.1429462058494
16.2765146865914
16.4060490188417
16.5313902721743
16.6523877246782
16.7688992736415
16.8807920771221
16.9879426216275
17.0902356801313
17.1875632343310
17.2798244838187
17.3669262359632
17.4487826529190
17.5253143807568
17.5964473791539
17.6621117219294
17.7222407848981
17.7767708957753
17.8256407649047
17.8687902839238
17.9061591575458
17.9376855903736
17.9633047877746
17.9829474442721
17.9965387826606
18.0039983893725
18.0052405299036
18.0001748220663
17.9887076313220
17.9707441857214
17.9461908220508
17.9149568719638
17.8769562577844
17.8321090630693
17.7803429533436
17.7215942252680
17.6558087503384
17.5829431524744
17.5029657302485
17.4158562208947
17.3216044797110
17.2202091004455
17.1116767100632
16.9960221341369
16.8732696030867
16.7434547290739
16.6066261537288
16.4628463764340
16.3121925653582
16.1547576662993
15.9906510277225
15.8199979317762
15.6429382269053
15.4596245760069
15.2702202745594
15.0748964721596
14.8738296306742
14.6672001248214
14.4551917683858
14.2379917065066
14.0157904791429
13.7887821335625
13.5571641661731
13.3211372935520
13.0809052477072
12.8366744739057
12.5886537070177
12.3370538409817
12.0820881400785
11.8239724990474
11.5629257269130
11.2991698536994
11.0329303373755
10.7644361459866
10.4939196414458
10.2216160213255
9.94776231939704
9.67259635621493
9.39635566577445
9.11927601023806
8.84158963137146
8.56352353397606
8.28529751197234
8.00712213979085
7.72919797481615
7.45171650798517
7.17486161825515
6.89881006650020
6.62373134431896
6.34978838798248
6.07713947261166
5.80593996750116
5.53634302349605
5.26849958065491
5.00255811008195
4.73866406588382
4.47695963269493
4.21758447544572
3.96067700264108
3.70637540987190
3.45481879371117
3.20614860165454
2.96050953832729
2.71804890306079
2.47891438427493
2.24325109410145
2.01119872555049
1.78288917843019
1.55844434169933
1.33797430422561
1.12157711763540
0.909340233364446
0.701342320136383
0.497654630182151
0.298342057678009
0.103464033474529
-0.0869247943509746
-0.272774168529904
-0.454038241798519
-0.630676104685120
-0.802652650417587
-0.969939409975829
-1.13251491728995
-1.29036392189166
-1.44347545050768
-1.59184098784126
-1.73545363248089
-1.87430762058085
-2.00839739004350
-2.13771647924467
-2.26225730973811
-2.38201224305330
-2.49697515449226
-2.60714261970867
-2.71251485795412
-2.81309708784027
-2.90890083023869
-2.99994386488240
-3.08624813435242
-3.16783596474004
-3.24472626640176
-3.31693257312296
-3.38446324001296
-3.44732309336394
-3.50551560374833
-3.55904426292733
-3.60791250430602
-3.65212321445070
-3.69167937110922
-3.72658592831349
-3.75685158097991
-3.78248911472268
-3.80351438892834
-3.81994492930625
-3.83179852228819
-3.83909161906828
-3.84183811251596
-3.84004926870874
-3.83373447220916
-3.82290188245401
-3.80755848851568
-3.78770985443409
-3.76336062734466
-3.73451602667728
-3.70118302068629
-3.66337062788681
-3.62109000049998
-3.57435426541392
-3.52317770890606
-3.46757476948099
-3.40755959583014
-3.34314612205566
-3.27434783188624
-3.20117689570932
-3.12364333973136
-3.04175488216371
-2.95551785085588
-2.86493920503620
-2.77002875614973
-2.67080085290901
-2.56727581969571
-2.45948141355540
-2.34745388297624
-2.23123809059891
-2.11088648041202
-1.98645686702339
-1.85800927039200
-1.72560270321400
-1.58929340282169
-1.44913543649937
-1.30518297268293
-1.15749233820254
-1.00612276157188
-0.851136677764731
-0.692600714321013
-0.530586723596406
-0.365171738728433
-0.196437170010433
-0.0244684610207763
0.150643771882145
0.328800924057151
0.509893475344503
0.693800173245996
0.880389352521998
1.06952026972569
1.26104308626269
1.45479815780435
1.65061601993462
1.84831870352726
2.04772184169116
2.24863663891661
2.45087099254381
2.65422920443241
2.85851030796559
3.06350584194591
3.26899822064334
3.47476048277771
3.68055710353698
3.88614467486721
4.09127174668306
4.29567848726539
4.49909728426005
4.70125443162793
4.90187202284079
5.10066904845079
5.29736137968399
5.49166107690484
5.68327536565429
5.87190530695552
6.05724467631761
6.23897997955962
6.41679206864609
6.59035908698430
6.75935974040328
6.92347564584918
7.08239263202098
7.23580191552096
7.38340124817340
7.52489520563044
7.65999476329838
7.78841696460844
7.90988419552980
8.02412209281247
8.13085638261505
8.22980982506260
8.32070036700998
8.40324087228130
8.47714001624188
8.54210400243584
8.59783897669217
8.64405337949519
8.68045886860064
8.70676973753032
8.72270304802192
8.72798140086851
8.72233763398125
8.70551951498099
8.67729303148361
8.63744359124446
8.58577547127184
8.52211090567667
8.44629020268165
8.35817303700875
8.25764001424114
8.14459391985722
8.01896060206338
7.88068936513978
7.72975289705034
7.56614738920721
7.38989365202417
7.20103898060216
6.99965840299012
6.78585418816691
6.55975373637271
6.32150726838322
6.07128680373458
5.80928616169624
5.53572001179942
5.25082024607096
4.95483038590634
4.64800112724044
4.33058910249046
4.00285783825143
3.66507903104820
3.31753357813676
2.96051221487780
2.59431524557804
2.21925124611813
1.83563493526800
1.44378438879777
1.04401803966227
0.636652078442105
0.221998940540556
-0.199632459773991
-0.627935017272619
-1.06260168635715
-1.50332462363699
-1.94979485915482
-2.40170213192106
-2.85873484175139
-3.32057997175103
-3.78692337170813
-4.25745091376169
-4.73184961732677
-5.20980742624023
-5.69101190687167
-6.17514869820572
-6.66189991207845
-7.15094280363403
-7.64194888541539
-8.13458309744933
-8.62850323016642
-9.12336038110476
-9.61880039624742
-10.1144654899082
-10.6099956995414
-11.1050303193176
-11.5992089692026
-12.0921715672507
-12.5835571812653
-13.0730026393256
-13.5601418765693
-14.0446061660737
-14.5260247954345
-15.0040262125892
-15.4782396391899
-15.9482964669402
-16.4138309475799
-16.8744802974708
-17.3298842901309
-17.7796844597414
-18.2235235508931
-18.6610454109367
-19.0918945461653
-19.5157149046991
-19.9321485708469
-20.3408355186826
-20.7414147911340
-21.1335259580280
-21.5168097060105
-21.8909080712104
-22.2554651184826
-22.6101276523487
-22.9545452524057
-23.2883699015471
-23.6112563286176
-23.9228635768369
-24.2228569429845
-24.5109094803494
-24.7867032335607
-25.0499303982744
-25.3002944770316
-25.5375118192458
-25.7613134210260
-25.9714462023845
-26.1676733700618
-26.3497741092072
-26.5175429945436
-26.6707893660090
-26.8093365729108
-26.9330206742075
-27.0416886950531
-27.1351972712817
-27.2134120986856
-27.2762080421852
-27.3234699048680
-27.3550935389699
-27.3709864687053
-27.3710675854801
-27.3552661110606
-27.3235205127890
-27.2757784447341
-27.2119982752057
-27.1321515401731
-27.0362253193569
-26.9242242382571
-26.7961720192847
-26.6521123354898
-26.4921091844660
-26.3162470739621
-26.1246306777651
-25.9173837918975
-25.6946479583257
-25.4565810752696
-25.2033563131981
-24.9351616306382
-24.6521997930479
-24.3546884560251
-24.0428597521958
-23.7169591386906
-23.3772441890791
-23.0239843060109
-22.6574612573210
-22.2779697791338
-21.8858178547165
-21.4813262784275
-21.0648273833751
-20.6366640064790
-20.1971895936624
-19.7467685676331
-19.2857760314889
-18.8145975389269
-18.3336296616951
-17.8432807681012
-17.3439711336861
-16.8361320666407
-16.3202044387565
-15.7966372817453
-15.2658866214724
-14.7284145029748
-14.1846883536182
-13.6351808067438
-13.0803699854863
-12.5207397584206
-11.9567793569486
-11.3889828416257
-10.8178491971919
-10.2438829092928
-9.66759472881061
-9.08950228064657
-8.51012961386076
-7.93000518178751
-7.34965888850800
-6.76961937568577
-6.19041206566285
-5.61255720869822
-5.03656691429595
-4.46294139073176
-3.89216590934288
-3.32470976521781
-2.76102691893348
-2.20155678295713
-1.64672385965584
-1.09693618228358
-0.552583535619627
-0.0140363359463891
0.518354803673658
1.04425916349120
1.56336556539021
2.07538138566737
2.58003144604087
3.07705749171926
3.56621828221344
4.04728997838388
4.52006670348578
4.98436127740524
5.44000602549365
5.88685331966261
6.32477543680655
6.75366356445617
7.17342622358395
7.58398793977847
7.98528899350666
8.37728620124750
8.75995382479341
9.13328360831831
9.49728379694614
9.85197816161255
10.1974062011192
10.5336246913726
10.8607096287809
11.1787571755772
11.4878826794865
11.7882178911432
12.0799077239187
12.3631079990904
12.6379841072392
12.9047097355711
13.1634655658006
13.4144383587831
13.6578202811202
13.8938077439191
14.1225998042403
14.3443968626002
14.5593996342516
14.7678079330139
14.9698191234275
15.1656264142849
15.3554176053334
15.5393747763041
15.7176743095671
15.8904859550853
16.0579705250293
16.2202772694741
16.3775422531477
16.5298881501048
16.6774248962390
16.8202502238698
16.9584498336109
17.0920977145137
17.2212566604325
17.3459787379178
17.4663055828424
17.5822682084526
17.6938863007696
17.8011675628339
17.9041075717860
18.0026902951790
18.0968894116920
18.1866703363364
18.2719927027849
18.3528131763916
18.4290876914169
18.5007718173507
18.5678196677939
18.6301832052072
18.6878126005791
18.7406565756930
18.7886621672164
18.8317745708060
18.8699375527713
18.9030943799048
18.9311890953256
18.9541677970200
18.9719794052653
18.9845756740118
18.9919106411656
18.9939397868458
18.9906192666683
18.9819057818257
18.9677571837362
18.9481332763470
18.9229967172396
18.8923145761425
18.8560605479868
18.8142170369595
18.7667763525957
18.7137405772736
18.6551202515474
18.5909327567076
18.5212013719440
18.4459553732619
18.3652308329595
18.2790714848422
18.1875291663637
18.0906634227440
17.9885398596901
17.8812275400691
17.7687965254806
17.6513162493199
17.5288545538394
17.4014771250274
17.2692472532359
17.1322259199461
16.9904724540235
16.8440460484551
16.6930078910689
16.5374230770005
16.3773613249357
16.2128961303537
16.0441032585386
15.8710597249429
15.6938432647665
15.5125320734650
15.3272052570413
15.1379440399092
14.9448329972446
14.7479606274058
14.5474191171126
14.3433037868914
14.1357129484654
13.9247484178391
13.7105162932828
13.4931272902732
13.2726961211348
13.0493399204380
12.8231762305151
12.5943212327899
12.3628883499275
12.1289870751821
11.8927220553945
11.6541924292640
11.4134919822599
11.1707107023622
10.9259370759453
10.6792601694350
10.4307713222157
10.1805655449310
9.92874262044564
9.67540807579717
9.42067407191460
9.16465989266549
8.90749212961764
8.64930492739699
8.39024002110304
8.13044624890983
7.87007895468341
7.60929957385598
7.34827476985663
7.08717456231216
6.82616993750065
6.56543074916235
6.30512405956983
6.04541270456584
5.78645415814568
5.52839989338751
5.27139538688703
5.01558101007309
4.76109365939110
4.50806814779770
4.25663738046761
4.00693141164624
3.75907638292833
3.51319431911420
3.26940397673908
3.02782230508969
2.78856632194039
2.55175527852940
2.31751230573862
2.08596471006188
1.85724306479315
1.63147992614825
1.40880885859314
1.18936381976863
0.973278150922579
0.760682297719283
0.551700752715800
0.346449930143583
0.145038072940833
-0.0524330758723977
-0.245866180440975
-0.435167141696868
-0.620245168345397
-0.801014089201532
-0.977394782718587
-1.14931764748940
-1.31672355026389
-1.47956232418996
-1.63778940476983
-1.79136263162629
-1.94024112206388
-2.08438663268009
-2.22376606683317
-2.35835276058784
-2.48812542429592
-2.61306622764410
-2.73315954197415
-2.84839078205267
-2.95874500849305
-3.06420653571768
-3.16476030129682
-3.26039406850517
-3.35110002085342
-3.43687525844015
-3.51772180412801
-3.59364682589959
-3.66466290446624
-3.73078751745993
-3.79204137580633
-3.84844590769576
-3.90002043075408
-3.94677982153915
-3.98873341747883
-4.02588529946295
-4.05823578405031
-4.08578402504272
-4.10853135415241
-4.12648435580007
-4.13965640365107
-4.14806716884234
-4.15174126998972
-4.15070789433250
-4.14500163429368
-4.13466278411805
-4.11973582941372
-4.10026761822567
-4.07630779895074
-4.04791191393915
-4.01514534042519
-3.97808631753057
-3.93682720102378
-3.89147369979221
-3.84214258250750
-3.78895936885297
-3.73205761712307
-3.67158002859388
-3.60768051388202
-3.54052651081677
-3.47030111078595
-3.39720450214239
-3.32145441102758
-3.24328561155882
-3.16294870084755
-3.08070836003832
-2.99684149400686
-2.91163581306397
-2.82538941915315
-2.73841144560292
-2.65102306675797
-2.56355780337516
-2.47636005098407
-2.38978168733954
-2.30417800708650
-2.21990418430450
-2.13731231779481
-2.05674879622197
-1.97855210933861
-1.90305108454158
-1.83056308878113
-1.76139215000212
-1.69582768318934
-1.63414399345993
-1.57659975290078
-1.52343732993107
-1.47488292200020
-1.43114753971234
-1.39242786587009
-1.35890650033959
-1.33075185790563
-1.30811823053932
-1.29114591627696
-1.27996087837117
-1.27467425179697
-1.27538257472742
-1.28216893923593
-1.29510469354221
-1.31425130273769
-1.33966175542673
-1.37138105073985
-1.40944622751115
-1.45388669057975
-1.50472473611432
-1.56197559291536
-1.62564666293790
-1.69573620602466
-1.77223203155000
-1.85511058917348
-1.94433621686835
-2.03986042589616
-2.14162132156365
-2.24954264942531
-2.36353256626065
-2.48348323435252
-2.60927155662013
-2.74076068601614
-2.87780216037048
-3.02023839091281
-3.16790501283625
-3.32063285011379
-3.47824963723773
-3.64058151923221
-3.80745401070855
-3.97869233933311
-4.15412156303322
-4.33356670454961
-4.51685265976113
-4.70380375842160
-4.89424331939586
-5.08799356684948
-5.28487607830300
-5.48471264216516
-5.68732613365144
-5.89254113974462
-6.10018418611305
-6.31008344400990
-6.52206825894775
-6.73596915992280
-6.95161815454004
-7.16884826233621
-7.38749182461564
-7.60737813008266
-7.82833143271439
-8.05016999914529
-8.27270552994956
-8.49574232286592
-8.71907678873638
-8.94249817384818
-9.16579051194371
-9.38873507176483
-9.61111229713638
-9.83270235934698
-10.0532842723675
-10.2726345471828
-10.4905262162423
-10.7067284250472
-10.9210067624633
-11.1331243538151
-11.3428431791515
-11.5499248594406
-11.7541305928914
-11.9552205828629
-12.1529535920742
-12.3470871358066
-12.5373784845745
-12.7235859875653
-12.9054698621763
-13.0827923510703
-13.2553179775188
-13.4228143373229
-13.5850531095055
-13.7418109675478
-13.8928707064182
-14.0380225105096
-14.1770642399543
-14.3098002722848
-14.4360400223686
-14.5555973128568
-14.6682907671170
-14.7739448100977
-14.8723904716968
-14.9634650414265
-15.0470105509177
-15.1228721103865
-15.1908969793142
-15.2509347386886
-15.3028385647086
-15.3464669928275
-15.3816853408617
-15.4083666668959
-15.4263927231657
-15.4356547581592
-15.4360533618082
-15.4274973785867
-15.4099031329604
-15.3831947725939
-15.3473049737198
-15.3021747408709
-15.2477519361072
-15.1839892469887
-15.1108427663940
-15.0282719907533
-14.9362411149995
-14.8347208911396
-14.7236904867808
-14.6031390965826
-14.4730670357066
-14.3334862645172
-14.1844205871413
-14.0259056209470
-13.8579885126348
-13.6807273283818
-13.4941901191504
-13.2984539308081
-13.0936040775076
-12.8797338988352
-12.6569450254501
-12.4253477385283
-12.1850608619916
-11.9362111632375
-11.6789327992288
-11.4133671254835
-11.1396625515204
-10.8579741749295
-10.5684633163673
-10.2712970048812
-9.96664751177134
-9.65469200673881
-9.33561209318670
-9.00959361305460
-8.67682757384276
-8.33751170869315
-7.99185132667944
-7.64005918351935
-7.28235505470704
-6.91896525518314
-6.55012166774434
-6.17606013560480
-5.79701875772634
-5.41323667442822
-5.02495341835114
-4.63240868556172
-4.23584260000526
-3.83549647050875
-3.43161374631444
-3.02444073060319
-2.61422680678233
-2.20122451781011
-1.78568998524743
-1.36788371564638
-0.948071500142120
-0.526524845000032
-0.103520420465145
0.320661227808101
0.745737020645546
1.17142271401716
1.59743456017161
2.02349084437828
2.44931295372013
2.87462624419912
3.29916063178897
3.72265059001220
4.14483496845728
4.56545736362962
4.98426701739652
5.40101946219891
5.81547647367701
6.22740589131249
6.63658164871284
7.04278320995890
7.44579390184092
7.84539885176228
8.24138348540547
8.63353305004393
9.02163289671825
9.40546879026774
9.78482705201936
10.1594947543298
10.5292597476449
10.8939102523447
11.2532344791863
11.6070212048987
11.9550613751613
12.2971494899557
12.6330837946196
12.9626656174920
13.2856986837996
13.6019887970402
13.9113436938473
14.2135727805553
14.5084866304138
14.7958960477762
15.0756107987015
15.3474386439028
15.6111849927607
15.8666529357317
16.1136434604807
16.3519558272337
16.5813881759749
16.8017384133255
17.0128050610533
17.2143875046652
17.4062856906077
17.5883001254428
17.7602328105778
17.9218888674931
18.0730780955958
18.2136160946735
18.3433251449614
18.4620348190736
18.5695822761914
18.6658127253569
18.7505802764604
18.8237486903979
18.8851916618449
18.9347926099656
18.9724439776562
18.9980462844112
19.0115075437191
19.0127435090493
19.0016785776173
18.9782468632182
18.9423931926556
18.8940738535024
18.8332569213826
18.7599224341815
18.6740628026484
18.5756833348908
18.4648025328050
18.3414521599071
18.2056772753052
18.0575363555209
17.8971015282591
17.7244584791998
17.5397053255556
17.3429507020147
17.1343124022509
16.9139173822477
16.6819025407226
16.4384154712346
16.1836150138925
15.9176715567318
15.6407670860026
15.3530953260752
15.0548623581966
14.7462877166908
14.4276053269782
14.0990637475022
13.7609259583818
13.4134690622375
13.0569841409916
12.6917764877718
12.3181657503076
11.9364851569931
11.5470799728039
11.1503059669850
10.7465281872410
10.3361203345595
9.91946503165029
9.49695432633514
9.06898957590817
8.63598076086626
8.19834547233795
7.75650728228024
7.31089337717326
6.86193199497909
6.41005037600111
5.95567383987590
5.49922603857825
5.04112945879890
4.58180536837318
4.12167337679049
3.66115075619165
3.20065147485847
2.74058577261591
2.28136100911584
1.82338312519373
1.36705793454546
0.912792120944759
0.460993621920080
0.0120711540427146
-0.433566730106325
-0.875512857197050
-1.31336330860795
-1.74671985564895
-2.17519175697082
-2.59839603842864
-3.01595693740529
-3.42750568232089
-3.83268094925691
-4.23112960560834
-4.62250730140806
-5.00647881024799
-5.38271811961325
-5.75090812476264
-6.11074012203086
-6.46191383365814
-6.80413837858777
-7.13713377371654
-7.46063232984786
-7.77437964778523
-8.07813513995992
-8.37167229615536
-8.65477922900167
-8.92725944978500
-9.18893219136614
-9.43963232656007
-9.67921051564929
-9.90753377781285
-10.1244863637803
-10.3299704410636
-10.5239060547344
-10.7062305100672
-10.8768976167281
-11.0358772831372
-11.1831559002330
-11.3187372459811
-11.4426432025256
-11.5549139922861
-11.6556082247657
-11.7448031192385
-11.8225946835473
-11.8890974831503
-11.9444443416727
-11.9887865578890
-12.0222946384840
-12.0451589847088
-12.0575899711115
-12.0598175376457
-12.0520910506480
-12.0346797004852
-12.0078726552575
-11.9719779955147
-11.9273202366616
-11.8742371739513
-11.8130771028761
-11.7441968093789
-11.6679599921151
-11.5847359973800
-11.4948988441429
-11.3988261019987
-11.2968975748369
-11.1894942061840
-11.0769970858905
-10.9597861209939
-10.8382383483057
-10.7127261105240
-10.5836152935833
-10.4512639933476
-10.3160219302350
-10.1782300764545
-10.0382196191395
-9.89631052873820
-9.75281056300656
-9.60801470799112
-9.46220486172448
-9.31564990692175
-9.16860585546156
-9.02131540631813
-8.87400684432251
-8.72689281733833
-8.58016935919053
-8.43401498938423
-8.28858979360595
-8.14403480314156
-8.00047189338080
-7.85800398219366
-7.71671501613942
-7.57666957390720
-7.43791242864993
-7.30046802126600
-7.16433952895393
-7.02950804231869
-6.89593260771259
-6.76355072073632
-6.63227846629009
-6.50201049992452
-6.37262016300789
-6.24395956121894
-6.11585980134108
-5.98813175157229
-5.86056739731977
-5.73294147363655
-5.60501295753562
-5.47652668571978
-5.34721538741231
-5.21680159305985
-5.08499914786646
-4.95151469317695
-4.81604923523032
-4.67829982322143
-4.53796138276985
-4.39472850703361
-4.24829712957747
-4.09836627126199
-3.94464010199313
-3.78683026528220
-3.62465795026955
-3.45785546426390
-3.28616747385652
-3.10935176663347
-2.92717948382762
-2.73943540852611
-2.54591869906309
-2.34644377435510
-2.14084110634062
-1.92895816198465
-1.71066061521332
-1.48583351017155
-1.25438230083385
-1.01623386270312
-0.771337133919425
-0.519663287341961
-0.261205896241182
0.00401868736004534
0.275970864100200
0.554587472846663
0.839781825846728
1.13144394726386
1.42944081983893
1.73361651751093
2.04379219951452
2.35976630713295
2.68131506036378
3.00819296150514
3.34013335369707
3.67684893623935
4.01803177326264
4.36335316147522
4.71246430758610
5.06499774149413
5.42056846439058
5.77877429424610
6.13919560342503
6.50139479049494
6.86491575575991
7.22928365006897
7.59400528775148
7.95857051587510
8.32245429437794
8.68511887494750
9.04601561250147
9.40458633356260
9.76026435718052
10.1124749967973
10.4606355916693
10.8041560429455
