# Supplementary material for: Aspects of tree shrew consolidated sleep structure resemble human sleep
Source: Commun Biol. 2021 Jun 11;4:722. doi: 10.1038/s42003-021-02234-7 (PMC8196209; doi:10.1038/s42003-021-02234-7)
Supplement: Supplementary file 2 — Supplementary Data 1 [file 42003_2021_2234_MOESM2_ESM.zip › figure1b_treeshrew_exampletraceSWS_RAW.txt]

0.786247221699229
1.14160659264895
1.56696868651662
1.70320628396882
1.16848193782125
0.277409148583083
-0.109077394704163
0.247501651038731
0.353509626306277
-0.931620947624708
-3.54312649351553
-6.32674083040211
-8.15144174575367
-8.70250798264323
-8.38107589774664
-7.70882037396918
-7.07226805874323
-6.85662727536246
-7.37480204447055
-8.45572472378049
-9.35814349692221
-9.52975769732703
-9.31193184433207
-9.48079814876313
-10.2857586754524
-11.2152581128581
-11.5619139483527
-11.1963680635322
-10.8345787758183
-11.3090486892248
-12.5971131379558
-14.0081965543971
-15.1147122516236
-15.7878230735216
-15.7120636281595
-14.7500913270156
-13.4469964835339
-12.5574684915536
-12.3984006772391
-12.8335617605048
-13.4081806608046
-13.4813104179945
-12.7000159399331
-11.3754074718256
-10.2502074135237
-10.0459500129373
-11.2417371604301
-13.9301795816149
-17.5417463749250
-20.9010480390547
-23.0010945970248
-23.6741438970393
-23.5063959718311
-23.5114755855413
-24.4969024942938
-26.1061461094949
-26.9614127641583
-26.1161192455825
-24.0051108930961
-21.8925350741691
-20.6582411602626
-20.3234327283306
-20.4443053473794
-20.4433652693769
-19.8349292009800
-18.6266926637514
-17.3837186980652
-16.8219779459128
-17.3449471517672
-18.6195792070380
-19.5890456578892
-19.3476801533366
-17.9136027283571
-15.9658129358332
-14.1772642416430
-12.6647612607505
-10.8462705453850
-8.20670628927727
-4.93994587779736
-1.51088232513469
1.78484727330098
4.77604307978107
7.38119266109527
9.43277826457186
10.5857888953137
10.6702102829468
9.90325501051122
8.72114051141101
7.61789631869666
7.00897062426883
7.12480585422371
8.10121178212936
9.98456693363345
12.3122696275523
13.8896139699320
13.5170093229047
10.9827014722993
7.22422660912755
3.66623387440892
1.39253935625226
0.685280983610459
1.02353346640214
1.49273824198879
1.52955922035231
1.25839690486310
0.892087016234126
0.0765302944690644
-1.70018560135401
-4.00630427200533
-5.50058736981875
-5.40313847351073
-4.13320881862872
-2.50576013155074
-1.15431647200153
-0.462984088226227
-0.546114133045523
-1.34548676953847
-2.55067693396329
-3.63143841410443
-4.36475716342045
-4.83888818433091
-4.66558281725398
-2.93210621154730
0.568481837745181
4.53972475763214
7.20041733267788
7.89283790303541
7.25271295074127
6.12635668381108
4.88904570463173
3.55689096406212
1.96833751047390
-0.108551592019498
-2.64602962607227
-5.04306228519450
-6.47425639340171
-6.65316332718807
-5.97843417734065
-5.01910349464816
-4.12219120951851
-3.62096506198305
-4.20969830561793
-6.31974894980620
-9.20737713939592
-11.6377170701355
-13.1601886508791
-14.2560338645115
-15.7658173446081
-17.9139009716385
-19.6876315669133
-19.8919779557558
-18.6563678451313
-17.3863251167959
-17.4216105046161
-18.8632084567175
-20.6848076680344
-21.9217084802200
-22.4817682315114
-22.6961703751726
-22.5908738643988
-22.1331841077756
-21.7755421585706
-22.0962498131747
-23.0654769803528
-23.9521424169932
-23.8145114186181
-22.3999526818323
-20.8792488510196
-20.8956838853484
-22.4782125680442
-23.6683680779052
-22.3938171485369
-18.1349716844539
-11.8557748633669
-5.08173828603081
0.677836524223103
4.24947809100511
5.41475951064765
5.42828118756871
6.41413502930578
9.92532481681942
16.1336380042679
24.0034918153389
31.7105461455654
37.3375051660953
40.1631751322810
41.3875000517721
42.9125596725223
45.5085215283459
48.7853522059593
52.1447496970218
54.7471152181384
55.3752012775403
53.3014245859682
49.3290281448455
45.6600296223321
44.2687262205593
45.5906517529801
48.7043821816629
51.6792744484344
52.1002849912141
49.0559810070905
44.7332603815530
42.7846409429706
45.0633355529791
50.3790561586482
55.6101428088392
57.6641824376161
55.5291494364140
51.1600640533752
47.9317365758495
47.3837547336658
47.5501091818392
45.4173219332050
40.4330614781515
34.8916940474908
32.0533041310803
33.6193807465386
37.3652049441320
37.9723139246425
31.6473596082109
19.4251842271364
5.74042004690187
-5.09212382515056
-10.8869662666955
-11.4992865443268
-7.79672452114415
-1.21256124435432
5.91417820410558
11.0712678919736
12.9884373225623
11.4386825556462
6.57948472405762
-0.469964980801008
-7.28629934557250
-11.4065621833331
-12.0029188980581
-9.90832644334579
-6.41844685867999
-2.90152027643959
-0.825537469017166
-0.719246440257086
-1.08387515616584
0.708684825335758
5.45832406709175
10.2296478734936
11.0044321213538
7.07260033967349
1.23497788396478
-3.55304533636837
-6.35166597324434
-7.54743965037216
-7.07553127498173
-3.92304760701773
2.34776026992135
9.83509288374342
14.7449032351130
14.0784077259287
8.03884032544679
-0.414636263131910
-8.27209103413213
-14.0546518252756
-17.3076818518432
-17.8780769002201
-15.6597086394088
-10.9402568524180
-5.33252434320501
-1.48965410662903
-1.04708640629021
-3.25966457097980
-5.90847949835899
-7.24420910273734
-7.04415003649388
-5.88191997611020
-3.63296681699763
0.452375452535468
5.75681213691513
9.22172472968139
7.59703038555830
0.945473036461766
-7.17668937367509
-13.1462027932742
-15.9415885254548
-16.7209476383782
-17.0053587483451
-17.5739999023421
-18.4270377707483
-19.0645069345716
-18.5740849055925
-15.8813589398114
-10.4664358829198
-3.03058378579127
4.29697760392638
8.47074423809436
7.11991286377105
0.134466655921534
-10.1571504753202
-19.8775274837902
-25.2854868557026
-25.0341540852190
-20.9412838611710
-16.1994317925633
-13.1290993755613
-12.3680499703919
-13.2480872435075
-14.1935653023927
-12.7883904816752
-7.12202400859727
1.65407429095628
9.25359082355360
11.7388902768026
8.63167453578326
2.71241128234640
-2.57329972106649
-5.67503641825079
-7.29132026770037
-8.62789391233253
-10.1353891457133
-11.6795001889701
-12.8844721470391
-13.1152734370688
-11.7592920909389
-9.28545453527500
-7.49218208567898
-7.52897767113804
-8.10667295633171
-6.79080333225222
-2.95600320290674
1.75397057403152
5.75222278855784
8.49637720351316
9.54932663711944
8.48720614919206
5.41171711149038
0.602320338646657
-5.87306570783930
-13.6556881959145
-21.5280997244184
-27.5531891005089
-29.7425393702121
-27.0994893406076
-20.5364653335074
-12.7540177903500
-7.00818289617738
-5.50070009201315
-8.13511301137698
-12.5538166604380
-15.7157482433045
-15.5201656239520
-11.6029080196891
-5.67485616710845
-0.534692069636330
2.05592282646672
2.15176242037179
0.758651315826906
-0.969426186583684
-2.44286113347533
-4.08733629742573
-6.16715848331873
-7.33606668645995
-5.46065068682995
0.472293120330341
9.45387489723899
18.4033522772050
23.2851475525198
21.5499817204780
13.9402299455994
4.26064781383460
-2.82304066415600
-5.05217993329908
-4.25716103294951
-4.52064439656334
-8.54281034052873
-15.6308270469831
-22.8921767620863
-27.9774312152650
-30.5139919380172
-31.3797195220061
-31.1913393823993
-29.7158319326326
-26.7537997073862
-23.1667077381651
-20.4196357014110
-19.3373717124322
-19.9489863033021
-22.1669296154513
-25.8487617806044
-30.3933661060798
-34.4101144162919
-35.6730299315937
-32.6466361931868
-26.6682434469607
-20.9366048000991
-16.9187108316366
-13.4365465342752
-9.44641257989978
-6.02936455796218
-5.06082380155432
-6.83446491639899
-9.38329910330604
-9.89285760955985
-6.79136260728272
-0.475579485557568
7.59966304634950
15.8580526842580
22.8383446862825
27.3526636391847
28.8527427594896
27.7137398889805
25.2423002047542
22.9940008197777
21.7498387268831
21.2826019133961
20.7691687473971
19.3886142425543
16.7401654530096
12.6750602232290
7.65561575798232
3.51282380634618
2.29422204347400
3.90193578478771
5.98427224903351
6.59992043669816
6.38320399892507
7.69606189857475
11.8660433123482
17.3575329385684
20.6902069961788
19.3370881380198
13.7684507318654
6.89314096379230
1.53738439587671
-1.59028403854362
-2.90256527859127
-1.90092914907806
1.63527433197915
5.06337822312025
4.17545075504508
-2.47440430640276
-12.1680174250131
-21.0763741261332
-27.4383644031711
-31.7390534557766
-34.6304830092139
-35.3583706899554
-32.8980438226558
-27.9460131678675
-22.2553119174133
-16.4473277303662
-9.87064415554919
-2.50836863251428
3.89393694242819
7.09596655111541
6.73890384518073
5.16507186504571
5.63949497875584
9.78277923618076
16.4694171938431
22.4156916760036
24.0150348051002
19.8793312977393
12.0560647167740
4.75927626856941
1.82698164325341
4.38289636771656
10.2139804592916
15.4111955039486
16.8659411138038
14.0961716077121
9.32059348982803
5.56366254370931
4.36361344113304
5.30586524748352
7.36299783011773
9.68640631175132
11.4598693180465
12.0996398001986
11.2978504653303
8.84533892381818
5.31175832035396
2.52040992859811
2.51540280104476
6.12749494445825
12.1492969954191
17.6292781615824
19.9433691963747
18.8735791446220
16.4915219179778
15.8460265658851
19.1086546049793
25.1628686990597
29.8921420200341
30.0295082648266
25.6930978807489
19.6955769735864
15.6110638209949
15.2643765048497
17.4557341009473
19.5870463747306
20.0282027235108
19.1903408140199
18.9544833871618
20.5450297544947
22.9375924448340
23.6689931273001
20.8479860268845
14.6371144811388
7.44069100371703
2.38029915524344
0.978321112712172
2.24136559998032
3.92719806647376
4.28501251555142
2.91173437273871
0.915485705615906
0.0851192386695902
0.899496316964394
1.49421701280881
-0.430203808722508
-5.11974423480941
-11.0776610221799
-16.9279502913083
-22.1010882448478
-26.2396843920608
-28.7866937052801
-29.4211512148138
-28.2614168498773
-25.8780807357242
-23.6693079400937
-22.8851661030240
-22.8887800076287
-21.7809098606322
-18.7613487482319
-15.0480482953659
-12.2636918172930
-10.4189203758405
-8.32130298882310
-5.64219699043580
-3.69495578603528
-4.18983299937757
-7.32349838055373
-11.3690040108601
-14.6622455872719
-17.2327041544642
-19.6441774819296
-21.3823235051874
-21.4519835717370
-19.5416001881337
-15.9571968080373
-11.6514819139078
-8.56578658273783
-8.41410526877076
-10.8266546351742
-13.5340449056146
-14.1540407651454
-11.7503483098467
-7.58859605435603
-4.28701027937075
-3.63919223067398
-5.38545549760715
-7.73314901459812
-8.65787243835954
-7.05528609206278
-3.29590617023838
0.548662558853321
1.68265577704199
-0.706184296915180
-4.44620077322589
-6.85450672759079
-6.82902020146959
-4.42532315579974
0.0408140489340474
5.95539715565767
11.8699400548482
15.5506073000364
15.1948017636866
10.9604509504527
5.17957438984887
0.826225478043712
-0.264175371061530
2.04066233605051
6.72030672798147
12.4833724478086
18.3617234303718
23.4687669357353
26.3928232153177
25.7121089286403
21.4524477817880
15.4909596324721
10.2807164801390
7.49436802737033
7.64801928536887
10.0524906766330
12.8499727101305
13.6913388465771
11.0286729013721
5.18759469792250
-1.79541914073377
-7.48733222970050
-10.2668401478581
-9.75761049580076
-6.87470341538469
-3.54556788062389
-1.81764820099096
-2.67145182243104
-5.29854991179908
-7.88450990244051
-9.62514363454760
-11.3972427028658
-14.2463568327244
-18.1174111048969
-21.9948246014245
-24.6337678398364
-25.5182425350564
-25.3497384628195
-25.3743198928363
-26.3618427510298
-28.1334359334344
-29.8285620724169
-30.8844867557115
-31.7551852099166
-33.3440160060296
-35.8173270665037
-38.1743311087151
-39.1247596449143
-38.4734918952649
-37.3706558932739
-37.0350377523150
-37.6222868490593
-38.3242699679861
-37.9522927597158
-35.9468897943862
-33.4869602506026
-32.5293650410430
-33.4831969340792
-34.9962300004462
-35.7830474812350
-35.6795535508373
-35.1357218006367
-34.5786030119436
-34.4446560101311
-34.9848317547050
-35.8031602861180
-36.2275056970003
-35.9027731263319
-34.7290271773529
-32.7287224019990
-29.7450338954782
-25.1462078895695
-18.5766691738240
-10.7973749524332
-3.23756234325534
2.99890715456008
7.39731361911717
9.47405073595338
8.76344241104657
5.82953815847194
2.31624288157349
-0.494671515099647
-2.28481231543663
-2.89403124911106
-1.86411197729982
1.07162153780656
5.24134358452785
9.14279781127948
11.8111788763032
13.5362267695471
14.9509201700724
16.4010996934177
18.0725706586626
19.9412790839071
22.0538968870657
24.8211915982249
28.1899575324950
30.9115881275395
31.5055839613340
29.6662911464058
26.2271479106065
22.1049922266039
17.6819623585092
13.1209375057244
8.98251588276351
6.03647897882606
4.30098116653977
3.02433045240528
1.99568597945955
1.97082949619044
3.24525615991494
4.74129029864304
5.35306690824569
5.33952577511876
5.55980621960012
6.00357213298520
5.55909395965995
3.11000254365758
-1.00285401902106
-4.83627066091773
-6.47918719351073
-5.47327002199831
-2.60608991995897
1.02672249234223
4.72998166501246
8.28446466909843
10.9718667172974
11.1310967070134
8.03909199944565
3.58820415570156
0.624566510805539
0.264233339332670
1.94097881905451
4.69887602798146
7.28636031316568
8.55206941015630
8.39225461364422
7.48456733162244
6.44173973496339
5.42682928792886
4.24859786521496
2.97808031376633
2.04342864571068
1.24861090349271
-0.507714677866481
-4.04926453914780
-9.10587044270438
-14.5357923435113
-18.7543423652151
-20.5328181609172
-19.5449663990994
-15.7451332633545
-9.21949553788245
-1.22727581992834
5.73712031886748
9.51032673280403
9.58937862344856
6.96270562351442
2.97405870678778
-1.55022162699176
-6.40104056082984
-11.6070925425204
-16.7873306984611
-20.6362386755452
-21.3869020341844
-17.8107086420419
-9.51673438968669
2.68683989316758
15.7862981222924
24.9635429370238
26.4365295658330
20.4947695042637
11.4805780402259
4.11285301766769
-0.0189829298925521
-2.09202919563241
-3.33976187705659
-3.87380427097788
-3.65906617172420
-3.24615319522598
-3.17480749074935
-3.16610463530233
-2.13968018559262
0.830747748143241
5.53241546909400
10.8082338091102
15.6790336478822
19.9944454786047
24.1755139262903
28.6578168338763
33.1018591626206
35.6556204902210
33.7675615064392
26.6638461585984
16.7642982259738
8.01945431876772
3.03754296899080
2.15973925367118
4.41438279831204
8.06670889807150
10.6244662737486
10.0793216389275
7.08788882935618
5.17754896312508
7.58435218205139
13.6741343286259
19.1960062777391
20.1483041195886
15.7841480128034
8.29096044159083
0.572844152679890
-5.47609894633908
-8.92669140685441
-9.06535411226853
-5.34056209948850
2.38069567485749
13.0193654008130
23.1583852313756
28.2299225257644
25.9276820935027
17.9324814498551
8.36909639404576
0.870422185968941
-3.41350650121622
-5.47691929259799
-6.40470580722133
-6.24297481962915
-5.05303768558815
-3.78473690415234
-3.34374396844421
-3.71164258090474
-4.36321376443060
-4.92718713395334
-5.53243754178247
-6.93011306061613
-9.74342196928940
-13.4873210859388
-17.1181291552146
-20.0211955268938
-21.5833696306495
-20.9974117617624
-18.6274823100613
-16.3595204801740
-15.6680473238603
-16.3059955875840
-17.0480688247553
-16.8749482468103
-15.8031238870698
-14.9341882007013
-15.1120272038057
-15.6493522067156
-15.1125352617343
-13.2567843562187
-11.3299996738700
-10.3019694067551
-9.85183543136925
-9.36444511593997
-8.69113100837933
-8.00734304469890
-7.93207899546710
-9.20196697668871
-11.7910488723954
-14.9411924127507
-17.9573159944540
-20.6266362184378
-23.0887537585930
-25.5218217778294
-27.8343301635816
-29.5775232953076
-30.3365206111348
-30.2840218233346
-30.1081657391288
-30.3768829363408
-31.3036788865926
-32.9694424785169
-35.2537704464338
-37.7349869453773
-40.1015652786198
-42.3916801694894
-44.5889827839377
-46.3551501179386
-47.2605947592681
-47.0823354590320
-46.0501045016834
-44.7670688448531
-43.6389473005053
-42.6843070443974
-41.9619132350609
-41.6654422163474
-41.7448630100795
-41.9331672689483
-42.3050875517589
-43.2242013568434
-44.6168229532555
-45.9423100499545
-46.8168524109383
-47.3006570262262
-47.7567069018400
-48.3777513766968
-48.6262609266833
-47.5900308398243
-45.2361117086519
-42.6763625292068
-40.9101773974068
-39.9912617396374
-39.6295910183010
-39.8762928565783
-40.6924525413172
-41.3428270658158
-41.1094324973965
-40.5277577730882
-40.9382369464450
-42.5949081358313
-44.1251719055241
-44.2500517881904
-43.2082794794093
-42.0422154702212
-41.2697977564388
-40.6302242199876
-39.5595409196424
-37.6983597351501
-35.1868035288199
-32.6973052363815
-31.2390279718954
-31.5466224006052
-33.3447637763114
-35.4603444508301
-36.7470839829308
-36.6578380550767
-35.1396174292984
-32.5559180823161
-29.6784571877439
-27.2006370844920
-25.2097003708355
-23.3436253951043
-21.2538029008280
-18.8163742232826
-16.1649287326639
-13.7633779064895
-12.2955731907722
-12.0803589758994
-12.7892060643672
-13.9577660014671
-15.2598418205492
-16.2477377467064
-16.3984394458278
-15.4611231336820
-13.5185198820927
-10.9679575101714
-8.64520393636693
-7.40992480501348
-7.41798300718143
-8.20239183438318
-9.14593044979592
-9.44119147200576
-8.21044631582536
-5.35881789903469
-1.97755283611979
0.567684453883441
1.75989486354763
2.05805666185332
2.21864459980611
2.62677213649488
3.13766922380568
3.51106674478553
3.93550816997722
4.72602445638055
5.71079145053620
6.58382117875940
7.41361052004695
8.40790424708212
9.72029674675224
11.2383600178913
12.1374727538410
11.3646405994864
8.84519319694532
5.58206160505219
2.59823468956525
0.278409250391399
-1.42578467336226
-2.64677728886398
-3.44050653803607
-3.67085667467822
-3.10345412182346
-1.74319430392225
-0.0153127505521660
1.49800340563116
2.58468625276330
3.48213207962463
4.33385552598801
4.95665656044020
5.12744867513104
4.55954681230701
2.87521484798187
0.284811115130696
-2.10826186278816
-3.25500482793652
-3.01011321887731
-1.92574302440847
-0.716354100945129
0.0879404805321715
0.121206860603042
-0.977933241830627
-3.12136110243845
-5.34742760218852
-6.61496860154315
-6.94063148974258
-7.23979657417659
-8.19565054093859
-9.79665139948587
-11.8398892236560
-14.1203191225811
-16.1241043143797
-17.2575605887524
-17.3311059481365
-16.4719035543647
-14.7713954139799
-12.2177361727102
-8.99873838408966
-5.66759443921129
-2.57584032441971
0.729720455871372
5.00314607473664
10.3933032657170
16.2772152786734
21.3539466877360
23.9520938815972
23.1634110399959
19.8276895332425
16.1363213520367
14.2213473282886
14.9306706479865
17.7028722900111
21.3166123303813
24.3870697868231
25.6722094193275
25.1501521999995
24.5303183232259
25.6084174918481
28.6911190693190
33.2361425392546
38.7614344168453
44.2856148667413
48.1815077184889
49.8209045348083
50.3595967854778
50.9618136250140
51.5793222354185
51.9801408508871
52.4847297669993
53.4184137268749
54.7440868018361
56.4155878613708
59.0223390275284
63.4742601725976
69.0925158282104
73.0755680039791
73.5410077230110
72.0093394800605
71.4891441409881
73.3750013364373
76.9834142854460
80.8595619059831
84.0320066779070
86.5124921550085
88.9347085125612
91.7998116117664
94.5701989797019
95.2875422498188
92.0719061589828
85.6536304049202
79.6183325816622
77.4064313129437
79.5488069277193
83.9338527717605
87.6765733694673
88.6568612575719
86.7417089039456
84.1617671558265
83.9268345826350
87.1496088753805
91.6997135088188
93.8757015336438
91.9562705085455
87.8477382241765
84.9338880302859
84.7574249507849
86.1748647879654
87.2164227600930
86.7806522201308
84.8799818041265
82.6269211220715
81.8745432509394
83.7023218596615
86.9020670039608
88.5473217303195
86.7220115544071
82.3650675564160
78.0598842844030
75.7501731424391
75.6969038777262
76.5192569817781
76.1108115665270
73.2584316183352
68.4321658863619
63.2019739588238
59.2564101227107
57.2319706907314
56.0125803272333
53.8934849790900
50.4471415585375
46.4711032147033
42.6103807748943
39.1717847331825
36.6538704396986
35.3591049494317
34.9734806598064
34.7992117977163
34.0969510687907
32.6585942605401
31.0731240709031
30.1405318424558
30.2558393173280
31.2509471010387
32.7637058883071
34.7853607171411
37.4539180752142
40.4037578470882
42.5680746298296
42.4081231866257
38.8500818652905
32.5511691890132
25.6516320235242
20.2782892755136
17.7610715714734
18.3887799868614
21.0109354052252
23.5717630909066
24.6803867028106
24.2548433618987
22.8670533512415
21.1342128891302
19.4594060364026
18.2083871155074
18.0751924875550
19.5147835439627
21.8356256314974
23.3254495243053
22.0333804335739
16.7633012252971
8.23990353137154
-0.612130671676983
-6.01160787199784
-5.29234132887261
1.59602478188311
11.5415341784142
19.7773288798785
23.2176720579758
22.4194417103291
20.2502890891456
19.2683259527683
20.4622714632902
23.5748647880798
27.4225282620351
29.8530125895472
28.5940947408272
22.8379633874105
13.8713900460231
4.18500555050655
-3.94467980435854
-9.34648474973092
-12.1377500062820
-13.4884780551326
-14.6550149495535
-15.6054368669427
-15.3132281365169
-13.7211464829760
-12.4412729435185
-13.4739094002569
-17.8131186037612
-24.8207569483380
-32.4515074768996
-38.5311020589516
-42.1841725717502
-44.0977742536422
-45.5491766746697
-46.8353665098986
-46.7294526954902
-44.2173320206666
-40.2341264284072
-36.9222671153349
-36.0010410812799
-38.2968989973523
-43.5456212213918
-49.8412757319323
-54.4831843817775
-56.3819346426399
-56.9052854952871
-57.9434495659987
-59.8223592664713
-61.1155145641443
-60.0569859005038
-56.0724182254150
-49.9097360328124
-42.6319842394013
-35.0084416467352
-27.8417661620007
-22.3252914098413
-19.5402144306040
-19.5478954413420
-21.2708012089584
-23.4013031909522
-25.2983559084518
-27.0606310575442
-28.8463014033380
-30.2484624425309
-30.7380944293730
-30.4507001580395
-29.8830490215530
-29.2444602591533
-28.6062915184377
-28.0780050662210
-27.4795274800189
-26.4638392892292
-25.2415104560329
-24.6761003280869
-25.3318941134528
-26.8222470654822
-28.4366695040386
-29.7741119545443
-30.2891830399176
-29.0583025413079
-25.6348679919825
-20.4709954404702
-14.2480737963518
-7.65014747252553
-1.72031023037864
2.57119519270264
5.02367442973567
5.81309751226443
4.77569930744071
1.89609284011898
-1.59423489613816
-3.42445681262884
-2.14905373705354
1.29136073352312
4.34864003014377
5.17294521806091
3.67285853075427
0.557658064227675
-3.59839400014513
-7.97020566280369
-11.2612141773583
-12.7930845876282
-13.0744222753251
-12.5184388513546
-10.6619708838894
-7.38699786663941
-3.77420440773077
-1.13078451850887
0.251543301858167
0.926350241901102
0.966925751304908
-0.509743359550768
-4.02700039103614
-8.44823392284914
-11.5604428130046
-11.8783296130316
-9.83266644942469
-7.56562954308420
-7.46692483226426
-10.1946326490389
-14.2233447896082
-17.7197850658478
-19.9651199346154
-20.8874637174868
-20.7531405327481
-20.0807695522151
-18.6939325047947
-15.8659681675364
-12.2455250058438
-10.1844753821578
-11.2418183067862
-14.4187631047826
-17.3894341301452
-18.6509438424917
-17.9537410876522
-15.1685678986170
-10.0341678660052
-3.44309139506819
2.25244952360764
4.72821986138408
3.05127299107102
-1.83777662909710
-7.74747800777049
-12.8928305093209
-16.5040362112497
-17.9151383995899
-16.3888974592460
-12.1076530374406
-6.63209116130288
-2.04117497386549
0.312730877498777
0.278276135110078
-1.46059239117778
-4.14569915621634
-7.44341863092453
-10.9796732790191
-13.5811630379612
-13.8601642316883
-11.8446756569352
-9.33700460938137
-8.40347591926273
-9.84979164556444
-12.8840736528489
-15.7818450975850
-17.1010092980837
-16.6451061864019
-15.4936039664110
-15.2552359237676
-16.9949215361075
-20.3726744006613
-23.8595673379321
-26.1686162863257
-27.3002225063866
-27.7859679261643
-27.3578444302217
-25.0800350608092
-20.7261621799499
-15.5421401374282
-11.2985052746152
-8.79719072191486
-7.79666185202666
-7.99718639513110
-9.14355394102245
-10.3277669267790
-10.2506461017808
-8.25570938963054
-4.58378158398918
-0.0544043803059029
3.96981580895127
5.98222861568276
5.56641508760445
3.96939490519636
2.97554971618929
3.60412681299425
6.12897406245467
10.6354931630487
16.5856370573605
22.0512558112145
24.7902782182482
24.2462111994466
21.4269030810658
17.2313020655117
12.0653683724027
6.71035903467310
2.45188299526711
0.0799534206049749
-0.773225838840076
-0.948528101910991
-0.746231992682239
0.0767230344847474
1.68804224729402
3.83722624012903
5.80205445100871
6.58944217411120
5.63926370358666
3.57654539219055
1.72183807111448
0.592357001236045
-0.210989625146412
-0.532995525332455
0.608409583594249
3.47133341588695
6.76900987125833
8.91146491832336
9.36280489478233
8.16595849483843
4.97308544298719
-0.386493387279484
-6.76580258039024
-11.8091303531241
-13.2999243552097
-10.7242936349896
-5.69945019573785
-0.692484564836802
2.74557825105676
4.67162236742189
5.77401589696471
5.87137697277641
4.23233630952571
1.33860466178992
-1.01188367998710
-1.48218803573937
-0.176806628358463
1.92504410391298
3.80203283659393
4.53171515032030
3.10074485770012
-0.944106873920208
-6.47610280574203
-11.2491181179767
-13.7228765678559
-14.0477949359133
-13.3234147721991
-12.6292626871274
-12.6416885747844
-13.2458102749778
-13.5576369621303
-12.8092416469464
-10.9002852895298
-8.05047045807103
-4.71423184662413
-1.84719432007821
-0.354146122689289
-0.278262548068495
-1.00988272575460
-1.91961305787265
-2.66838354202997
-3.56628253565186
-5.46342727130320
-8.60401278776928
-12.0199515469700
-14.5106209646121
-15.7394869672590
-16.2023225652106
-16.5271291012393
-16.9673646719088
-17.5673848517224
-18.7168508079843
-21.1043379101027
-24.9118270761117
-29.2498874834794
-32.5353815393584
-33.6017980511071
-32.6271160344991
-31.0218054638859
-30.4389339290835
-31.6468690857675
-34.0204863864061
-36.2663387412860
-37.6717805367470
-38.3324022566857
-38.4963720220818
-38.3787716229633
-38.2481600905034
-38.0488127612135
-37.4982039815972
-36.9049669662743
-37.0108376013154
-37.7203868837299
-37.8384688769965
-36.3560519838811
-33.4267719162883
-30.0181498377523
-26.9890880407306
-24.6272185667536
-22.8737514162730
-21.3906520792385
-19.4217711430063
-16.3801244902006
-12.5563509723273
-8.80229675447209
-5.66134960432970
-3.01456210143270
-0.489670698883323
1.96598812908556
3.88751568390848
4.69385606881217
4.46606032604740
3.98091180963009
3.71246169248529
3.13504719833364
1.29514282535162
-1.92475369153771
-5.37166513281759
-7.55567709893030
-7.99307147698367
-7.60582628714276
-7.50360836157036
-7.60025589203356
-6.94087254499378
-4.91466245710645
-1.70931865290860
1.90219911906474
5.06561384426216
7.59052192605875
10.1937947773192
13.6883527579604
18.0045811885065
22.3174051269096
25.8065576745247
27.9406267950424
28.6844779741344
28.6255254915036
28.1838754298389
26.9478673558139
24.7073656115938
22.8289801982357
23.2484913157060
25.8900992344065
28.3491504272215
28.3109346728652
25.2714741186762
20.3106378123046
15.2846830788835
11.8498616312952
10.5469921291655
10.7939490187917
11.6430273183879
12.5948776349210
14.0398070087433
16.6446543783823
20.0687324012815
22.8380572364481
23.4298223148510
21.1296142382893
16.4752075432214
11.2813974294931
7.84631424623823
7.73808154573325
10.9305717120009
15.8177689110019
20.3696591280884
23.4340023449651
24.6082991626051
23.5545275971615
20.6993938821306
17.9346608174845
17.0149420173673
17.6917052064066
18.4566976802164
18.2044470078177
16.4730534134989
13.3819729689086
9.91088785836922
7.14133876714454
5.20869054864445
3.72967197269525
2.68298477032416
2.21491612091785
2.08599369392466
1.81739044393321
1.11384544136174
0.0260636576771006
-0.872517976899177
-0.718914418802261
0.645345264267174
2.37611378847124
3.57642749955564
3.96325256797576
3.53734316466773
2.08712759798092
-0.422798511959893
-3.04296548447372
-4.30428699867203
-3.68684694696209
-2.07009136021546
-0.821539911346267
-0.823846214501797
-2.06613919086528
-3.95979144547637
-6.33811582668719
-9.71942430791062
-14.0773374243947
-18.1043384563670
-20.2967101829200
-20.2856154123076
-19.0077148173521
-18.0010057244188
-18.2747101792393
-19.4224053649672
-20.0130333645517
-18.9681093606261
-16.3926080402473
-13.1916431991072
-10.1522900397989
-7.52300202745443
-5.22434661330267
-2.98603312425631
-0.580071907134123
1.81454088227030
4.17873073955415
7.36517399208888
11.9870363166082
16.7946253707935
19.5436042355554
19.4870921624905
17.8785468120654
16.1640853597775
14.8739491887871
14.3850960243592
15.6319394193999
19.1566528882300
23.9122843533806
27.9899630925761
30.1542095613125
30.0561167125092
27.9540425313848
24.9037028751076
22.3955778716753
21.5021097507960
22.4757671209090
24.6266937235075
26.3927776154574
26.0561388939703
23.0663500363812
18.8482174376215
15.9922602533668
16.4276082501457
20.0166680523133
24.3944590304505
26.4202149602835
24.7960064255122
21.4014698884068
19.3492487323047
20.0474122639525
22.6085408048115
25.3632775631125
27.3040880637765
27.9536384436850
26.5032660954750
22.6992419334102
18.4198019563754
16.3431396289677
17.0231384160676
18.7469113300995
19.8668264815253
20.1254034285172
19.9968102737134
19.5420035743440
18.2864404548931
15.9646276990881
12.6554229104091
8.48299090949511
4.09646873236241
0.646559827667395
-1.57110527164234
-3.12656237804213
-3.78240956464358
-2.78725326540894
-1.00789781862733
-0.698480987505643
-2.88748933675813
-6.54198396138809
-10.0863343506732
-12.3329895885592
-12.6581831451555
-11.5332357935000
-10.1151296807244
-8.71827162664956
-6.47750857486868
-2.81602536889888
1.37471635029241
4.32141970267449
4.97559173758335
4.00094745492814
3.09007204143735
3.24173680651637
3.90155807930222
3.91609104790685
3.02508781401537
2.07877828185235
1.85416172794695
1.83353959080956
0.509046990025978
-2.95447368255987
-7.88073913916971
-13.0577518097779
-18.0788239243412
-23.4144300665688
-29.3781595996285
-35.5050370589952
-40.8314737360624
-44.4594649369786
-46.0860288789269
-46.1964657887835
-45.8673780834947
-46.3165340897263
-48.1350252076841
-50.8044666369907
-53.2486155768851
-54.9263456599091
-56.2996554997323
-58.1903489503659
-60.7335315748085
-63.2353345118783
-65.0141431412836
-65.8901212199857
-66.0847300989810
-66.3098081083575
-67.6177600491970
-70.5046506522885
-74.2513514277467
-77.4951204040780
-79.3890153966484
-79.8749961067945
-79.1943657325741
-77.7583180049689
-76.0721927021524
-74.4673961037281
-73.2772556388994
-72.9058672339443
-73.2293876411200
-73.3217745139638
-72.1701274199248
-69.5912742584808
-66.2201157944087
-62.8958709152596
-60.4657271513622
-59.3631791465622
-58.8581038903620
-57.7503813021074
-56.0347783857344
-54.8726462564340
-54.9759349941077
-55.8468132153730
-56.3345113443787
-55.4292916568191
-52.9039096187354
-49.4914124909233
-46.2979135183904
-44.0058564879305
-42.6355925601642
-41.8529991331492
-41.3498148154729
-41.0770643981484
-41.1776783399043
-41.5686778101153
-41.7466194516886
-41.1356540157455
-39.3648494990702
-36.2422617006084
-31.9267265719782
-27.1926613487131
-23.1630453146371
-20.5568581281499
-19.1669178779793
-18.2569895554285
-17.4817458975627
-16.9167651851937
-16.3101962474474
-15.2365742854058
-13.8997257082970
-12.8461540869616
-12.0739635661979
-11.2573801059299
-10.5397205991925
-10.3511215996820
-10.6647903409033
-10.9070686968022
-10.6966259896220
-10.3080816062221
-9.85028100873903
-8.55044501112884
-5.60027213777843
-1.32832503418971
2.87057621012978
5.83172565200550
7.69716552273179
9.49402585835900
12.0306207499935
15.5070902863607
19.5278482446981
23.0875148196653
25.1349469678241
25.2918870218621
24.0191504117095
22.4517879150651
21.8118761604076
22.6691147707906
24.7066511848303
27.1239315818514
29.2601516048278
30.7076656088712
31.1430998956931
30.3627001509591
28.4422588425862
26.0993997032039
24.5961152047086
24.7099165766384
25.8930277691403
26.3683622081495
24.0954618914827
18.5189914720003
11.6330075759741
6.53523120176046
4.79366566878553
5.61974995993685
7.19334841822742
8.28223407677388
8.80758401245711
9.30619334733748
10.0742589218432
10.8270298078942
11.1163157471228
10.7990782961152
9.94923153030172
8.69736294198728
7.40818289228326
6.74634979283522
7.26986333142831
8.91436573187595
10.8650052996313
11.8274113963039
10.7015252754892
7.53712648317229
3.64927828227385
0.353032531016490
-2.15418330828682
-4.33401716086202
-6.23779416542810
-7.69808399421844
-9.10749418421031
-10.8851682489105
-12.6733536198938
-13.9317018673661
-14.5617567447747
-14.5706864952297
-14.0845319008329
-13.6131258759863
-13.5868639635025
-14.0868815035929
-15.2651657685911
-17.1896751679053
-19.1007390369943
-19.6864163928347
-18.1466054980790
-14.6495859923728
-10.1989660341296
-5.94083221685887
-2.42408182120428
0.190843137633399
1.91099785740546
3.11593921694357
4.16591351709780
4.97905793254435
5.50770648944753
6.18233820918659
7.36903871698395
8.76007972064654
9.74641217217887
10.1257121678470
10.1880259340584
10.4642633871198
11.7250638885969
14.6979420764667
19.4055779171835
25.1360443766951
30.9560365642355
35.9955547219699
39.6528803669072
41.9196597052483
43.1973195822843
43.7399618846350
43.8501210104818
44.2046631478358
45.1392499161020
46.2431917775666
47.2148752361872
48.1843573807701
48.8030404250459
48.0581486974394
45.7895516009051
43.5777192263239
42.8608403984899
42.9950558269660
42.3547535053910
40.2609585847951
37.2109642901982
34.2182065681905
32.0949691354189
30.7174634286065
29.0640945088952
26.4009387491262
22.9166355445640
18.9814715837456
14.7973693441953
10.9088729475701
8.17081753543750
7.04158828100676
7.39543111957870
9.17875277528748
12.5962017538621
17.3727809639311
22.5176642209538
27.1079730552286
30.9446181596361
34.2484671629465
37.1005425826625
39.5921251244689
42.0799184486523
44.5388323587130
45.8603951388166
44.7177806195008
41.2660072654164
37.3131514212613
34.8832492821163
35.1274169666729
38.0682125476367
42.4862847587687
46.5533406922076
49.4973339748938
51.9767207178803
54.3260590874726
55.6267473474317
54.8297334471321
51.8225277649566
47.0972727778132
41.0273822529775
34.2710880716217
28.3830377695497
24.8054212176189
23.5993645628491
23.8382817450331
24.6015145518959
25.2741318246024
25.5136048325168
25.3096912665197
24.8276359108682
24.1541652049144
23.5390776352748
23.4582314195466
24.0502091842893
25.0397842706528
26.1784375599812
27.3080986412906
28.2493262855047
28.7956208671165
28.6539286855970
27.5612025578010
25.6414644235950
23.3092167602280
20.6229434359794
17.2585487890498
13.1240231227647
8.34920976751110
3.25469646778534
-0.893972523902199
-2.22942118558375
-0.424244841496785
2.44049932495904
4.19090890727431
5.14880981215553
7.30261898467859
11.2361526490543
15.2334991959328
17.4388308477942
17.5509806400820
16.3023331988852
14.7397207348609
14.1915531369333
15.4995843132812
18.2127206387862
21.4978665065541
25.1486020964795
28.7088256614483
30.5278978936026
28.8560637642577
23.5268796555160
16.0280580375418
8.20923105824722
1.10733658547384
-4.86284263183106
-8.71994716960239
-9.10816854283494
-6.14434734338859
-1.77845621565285
2.12644861181986
5.02149491978592
7.09986672435637
8.50503192699723
9.08063648201160
8.48530556628040
6.55982821254603
3.74545159221945
1.15953847731576
0.259020100416128
2.05614887076321
5.95011705727582
9.87294652130797
12.4339209775865
14.1706974996647
16.0892229551269
17.7682355372919
17.7042991414364
15.2584930043820
11.4267501397848
7.47265390086095
3.51553049611136
-0.674708934909433
-3.84665693739130
-3.48711408782592
1.93743356539392
11.1743882948700
20.3441089812181
25.3963370885492
24.8495637564614
20.1935359077053
14.5793892065162
11.0487973645719
10.4160623577344
10.5671160692582
8.73594902560934
4.55310353284408
0.397360386004464
-1.10356279268081
0.621806977711597
4.32833072625702
8.67265877917429
12.6888666930217
15.1776677607380
15.3177143447753
13.8190404142569
12.3634220006892
11.8984890199400
11.6909969148575
10.2151500005532
7.27597777111217
4.41977979874055
2.89216086623144
2.72558185244070
3.77983262770527
5.84156978715098
7.97780713941354
9.21099827341073
9.76365123398660
10.8386436505040
12.9529965686996
15.0892164480937
15.5986792725026
13.4243680424115
8.89619088862138
3.58614686013977
-1.18812289188777
-5.30467544284947
-8.91770834647095
-11.4127876316128
-11.6178788849158
-8.57611543626090
-2.13508790398954
6.51490544050619
14.5988521276987
18.8105766274881
17.6227531032505
12.7473861071622
7.72662320460642
4.68285016460029
2.93515733690187
1.23140516131470
0.109457891916168
0.762899427771297
2.54575828687216
2.90796456700154
-0.386786437155097
-6.91496736249586
-13.1326091694987
-15.3001252051968
-13.3417719502378
-10.6639795303351
-10.0747005613812
-11.0453349564447
-10.9626256219096
-8.06479184560921
-2.94718590934354
2.15330904695953
4.83703144363492
3.67569183275232
-0.944671871402227
-6.81022040646026
-11.1280277429695
-12.3730273654876
-11.3851428992204
-10.4166414028292
-10.7137415736526
-11.2309971252921
-10.0308228767264
-6.63610079584340
-2.61035068158685
-0.117421356456720
-0.260953131967236
-2.76817704377483
-6.82761317056190
-11.4376319735998
-14.9741224448442
-15.4957624221451
-12.0268102656662
-5.45711099349958
1.78925221958127
7.37726955075794
10.7760651217462
12.8920053078142
14.1624059963471
14.2409907773085
13.2361660112286
11.4112612713722
7.88551947987597
1.49636320828768
-7.20341217603574
-15.8313472226905
-21.7873708350507
-23.7886500037865
-22.0981436973528
-17.7711028404513
-12.4388219025667
-8.51414568270972
-7.95125805367966
-9.72001133426031
-9.61112638093481
-4.08527789754057
6.19053410231108
17.1830421515628
24.7035175837775
26.7896950344994
24.5724789176412
21.3713348953646
20.2701774917906
22.0215217537106
25.2114719952579
28.0703150386165
29.6033108553937
29.6740138732180
29.1210875649868
29.6097187127053
32.3047144394874
36.2404943516123
38.5976592835383
37.1620574481934
32.5227163654429
27.7482512842034
25.3907522864860
24.4585359920319
20.9319885717121
11.8909636829630
-0.743130657478433
-11.2242370108911
-15.2670132811486
-13.4116787289883
-9.01580052576529
-4.86847536506985
-2.46655099874053
-2.63699918964955
-5.61056436153768
-11.0891978957509
-18.3585638652779
-26.1216686953222
-32.5404900687107
-35.7162316448142
-34.6903488289309
-30.5366248478242
-25.9070714414451
-22.8144041723918
-21.3879797591457
-20.8442508875702
-20.6533580608881
-20.9404906501039
-22.3818561040986
-25.0253377105001
-27.2252707872790
-27.0200568303361
-24.2223349667633
-20.0688789634573
-15.7862026663549
-12.1349025804695
-9.27890469763964
-7.11074196939352
-6.15577394222296
-7.31091634088576
-10.5462753053301
-14.8245121379532
-19.1724181221419
-22.9068600676344
-25.0171082004123
-24.4891082170608
-21.5560581347403
-17.9645383536793
-15.6926162044332
-15.5743734552015
-17.3650704912338
-20.5929831338345
-24.5087763304661
-27.8610002758598
-29.6262560700020
-29.6039691503787
-28.2163745334903
-26.3081481142479
-24.7696047287677
-23.5353048511120
-21.5433139267721
-18.4042188099850
-15.4892745828428
-14.7771516698192
-16.6795742505465
-19.4767122424111
-21.4008403502113
-22.4614571620853
-23.3424691283906
-23.7756269065036
-23.2243169907040
-22.4124813720574
-23.0568095328909
-25.9148001922684
-29.8909103732717
-33.4886892202980
-36.2702723859566
-38.6611845276516
-41.3599352902179
-44.8336821635441
-48.5695542830807
-51.2520168434812
-52.0169889217566
-51.1034165154627
-49.3149430157127
-47.1399299373277
-44.3505483254803
-40.5111250604633
-36.0304788640294
-32.2617731463541
-30.3676195108706
-30.6590563469328
-32.6926182486923
-35.1772475338131
-36.3320138462842
-35.1012382371606
-32.0215977377964
-29.0986172560303
-28.7129448807303
-31.9097764322534
-37.6258973517247
-43.8445223023999
-49.1346352925407
-52.9006325492178
-55.0839452536014
-56.0562399311262
-56.0575105782988
-54.7907688818976
-52.0892429632058
-48.4781310019430
-44.9113287588185
-42.3697965346189
-41.3841083610177
-41.5597705340493
-41.6894704346437
-40.5722955708856
-38.1273615426761
-35.7840266285794
-35.1946918443280
-36.5054097101684
-38.3824930519926
-39.2686449407933
-38.2911367207857
-35.9644458885440
-34.0767019944643
-33.7686400078286
-34.2742010038922
-34.6311115347965
-35.3389484739399
-37.0744021340776
-39.0681150689388
-39.7457070550281
-38.2930744797348
-35.2752694654962
-31.9171832687433
-29.0689579087549
-27.1073167833125
-26.2883349805437
-26.6628409146370
-27.7551499824687
-28.5539819017474
-28.4416552472041
-28.1600132246492
-28.9760543922439
-31.2357746725602
-34.1787498207255
-36.2108436437089
-35.4871397177746
-31.3747195676781
-25.2670374427829
-19.3534216493220
-14.4282805338674
-9.18697930963371
-2.11976627715324
6.04327456267797
12.3637324002213
14.4172440305666
12.7628116244655
10.5117760141892
10.5935398846613
13.5241745198669
17.5854856692598
20.7798170448628
22.2955787783893
22.2319885562094
20.7475336560046
18.1926292663410
15.6120150906042
14.1839214329099
14.2841515225405
15.5793655969837
17.6761867594333
20.2873326869100
22.9173604943141
24.6551386532506
24.5410932800661
22.3347007301898
19.0613374740487
16.7251171411874
16.9205632630084
19.3749084774225
22.0335761380231
22.8274223510046
21.6606659572774
20.7099272438443
22.4796246485151
27.4334467801204
33.3585161406102
36.8450041243349
35.6620524906957
30.3326157905696
23.7265908918294
18.6637212842907
15.7826219775111
14.1356327131025
13.0359993000151
12.3586474645272
11.6678895341763
10.2774943149852
8.29310944300776
6.43993220803591
4.81364561121087
2.84081407122821
0.271318361305813
-2.23261443375387
-3.46066861184455
-3.03178987847539
-2.44149709050206
-3.97630222301345
-8.26917713076691
-13.3857631019032
-16.5868847317256
-16.6756301702352
-14.6156688903487
-12.2101959028350
-10.3089103849986
-8.58775977426441
-6.73843188586311
-5.01469139533472
-4.00852999362240
-4.27221450767197
-5.66816654603540
-7.20083503038684
-7.70318807037753
-6.38146221719305
-2.85935235288257
2.75095468462338
9.78573175233467
16.8454128561886
21.6835065742731
22.6702822562469
20.8257309256018
18.9547016791590
18.4922714522691
18.5833297822368
18.2963661441562
18.0881968254170
18.9130672181858
21.1310839728016
24.3017552893100
27.3740033033664
29.1614140843813
29.0374822449722
27.2563755533115
24.7033239891877
22.5485723248818
21.7602489971043
22.4736627279789
24.2113679912048
26.9468261785604
31.1643137206470
36.5909962886702
41.6574019083200
44.4070477209551
43.7400410407466
40.2333392131111
35.9844052102339
33.3093255628272
33.3060685534037
35.4180329191736
38.0552917495106
39.4650337874561
38.2663867330312
33.9814324053199
27.6506516149988
21.3870913236699
16.7693426214755
13.9860024456915
12.4801886286596
11.8553720818724
12.2803638145864
14.3975433125456
18.5764374342232
23.9759631101780
28.5228137075224
30.1214815396937
28.2749912570971
24.5691857219393
21.1475245118616
19.0845375098430
18.7032416685862
20.2212690433067
23.1516274672661
26.0115919244996
27.3305087429664
26.8208874552847
25.6099616625440
25.2724871267265
26.4409241649474
28.2672513810987
29.0717079800408
27.5720939303569
23.7444072822990
18.7332341819727
13.9038267871997
9.85588500313917
6.51410005123794
3.85025386255632
2.36909571332114
3.14544062059841
6.72955268212616
12.0901075047711
17.5017563984084
21.9733382964180
25.3969957149834
28.0523098940199
30.2597627641457
32.0537023631967
33.2351925897516
33.8832674926649
34.2039262158062
34.0341901690853
33.2613731318644
32.2113584514461
30.8560506541756
28.3037278407095
23.9082245396922
18.3405824428883
12.9107722113617
8.31462499101095
4.57134527049750
1.76422130036446
0.342390232202911
0.909453404987682
3.69290697758469
7.74402126006909
10.9085350695946
11.3472768977218
9.20388584683851
6.50659213054734
5.50145267234841
7.16256399954199
11.1415692546998
16.5573536848947
22.1138891845396
25.9785590797494
26.7947489642122
24.9072502415782
22.0350890657738
19.6410431078953
17.5650811868119
14.1671100734956
8.25003692714900
1.13360004514030
-3.82762852422478
-4.08521475575154
0.0212517789027507
5.60800610364239
9.35170635481414
9.31449006707839
5.21129349548551
-1.56981823212849
-7.83655471004439
-9.85065546187283
-5.78497504398653
2.50159573054191
10.2135799887420
12.8994028587737
9.69137913668431
3.91052467317725
0.405649131231357
1.47369415812355
5.51767879443902
10.0154393207984
14.0197621534055
16.8539231927653
16.9492211893889
13.6066918728100
8.47901512990463
4.21510532585951
2.05302576571942
1.23045082752921
0.588761237566708
0.290319395321973
1.69022635160650
5.79446580727865
12.2859768705388
19.6597229597337
25.8341889379947
29.0372318087773
28.4549971289803
24.1283746590331
16.7505719205937
8.00623459273593
0.637259247854128
-2.81185715489526
-2.03264759875594
0.423928246794222
1.54984684126967
1.18928308984690
1.97045135342581
5.31393927539961
8.52013960480421
7.19127561760887
0.0156892708532144
-10.0224880526915
-18.3900677297982
-21.8527571214094
-19.6785526780698
-13.8136934238480
-8.07078609602368
-5.93272682063509
-8.42080091314630
-14.1797282132184
-21.1068441959627
-27.4054702797217
-31.7834905153283
-33.5727596899141
-32.7819071652528
-29.8836847467116
-25.7081351783519
-21.5340043279554
-18.9505213489870
-19.1890221748890
-22.1347900905773
-25.9123649209785
-27.6335731441460
-25.0193866802952
-18.0626380348263
-9.07708122849543
-0.631758443806185
6.19064106961639
11.4838065570549
15.6179973866167
19.1121504959486
22.4842584666765
25.5844929121296
27.6984205344137
28.7047723326633
29.2083952635076
29.1597321635782
27.7314320062387
24.9978405904550
22.2572125887905
20.5226025971513
19.6920814053129
19.2302210694615
19.1575999745997
19.7062657130888
20.1656537104256
19.1473332734292
15.9815609811112
11.2468201382241
6.31055107010087
2.63095300194991
0.782755974372986
-0.0458234885116180
-0.982422268530768
-2.00392811944644
-2.06240446285445
-0.430313994480562
2.50655272303248
5.63083772270057
8.09916085106310
9.91788438621950
11.5260672576178
13.4548873868062
16.1194797300222
18.8736865837803
20.0965972927518
18.7763019037887
15.0525456539396
9.63589859957837
3.50739543812438
-2.34694671174291
-7.39077196593475
-11.5679198186866
-14.7919012945569
-16.7902332207591
-17.6012398296356
-17.7082946000768
-17.4321044623292
-16.6348770162022
-15.3139353562556
-14.0672791400182
-13.7218203346393
-14.7099835600707
-16.7318729241905
-18.9248091160187
-20.4186859374909
-20.7530883038677
-20.1330089207875
-19.4729531478053
-19.5347691928949
-19.6643271231219
-18.1365326633514
-14.0914311232189
-8.57944940432428
-3.61800324682387
-0.278668057325271
2.03032449963748
3.92940024829576
4.56326293002467
2.50424259288707
-2.42161941437387
-8.54462756447590
-13.2497460840379
-14.5453269876533
-12.3878535378696
-8.59864376051649
-5.32654833007980
-3.90467641862795
-4.77844173858517
-7.45246135409989
-10.4684631918578
-12.1543089897983
-11.7880349402862
-10.1028665603009
-8.69842187354113
-8.91445198562554
-10.9124567337106
-13.5108428703298
-15.2314290949739
-15.7983208694641
-16.2175801966089
-17.4252139544295
-19.4933054457480
-22.1432781382399
-25.0910563587250
-27.3196749529179
-27.1757884073566
-24.3115561194150
-20.6539368681633
-18.6875939382419
-19.3606375895409
-21.6099290684252
-23.1483031370788
-22.0144382583039
-18.1926755477004
-13.6608985952840
-10.7749472850252
-10.8455983494839
-13.6640449751556
-17.7816971980880
-21.6270552222228
-24.6033703623070
-26.7682270339897
-27.6919975066443
-26.7038394987365
-24.4414774813175
-22.9056084166394
-23.2305055607389
-24.1283440034597
-23.2064175551370
-19.4786601640182
-14.3543627476814
-10.5270471226279
-9.98523259079500
-12.7985333944461
-17.5336089043740
-22.5300557340853
-26.6548004477228
-29.3591607697229
-30.6813605332434
-31.0330489178792
-30.7054387428044
-29.6881366986524
-27.8618772741270
-25.3687244427041
-22.8260183039867
-21.0541099849869
-20.5724316331526
-21.1697299752948
-21.8781555375388
-21.7235974389546
-20.6537700665601
-19.4562275601863
-18.7104103767777
-18.2062847031875
-17.5017841386897
-16.4815942928120
-15.2403749566456
-13.9173973202845
-12.6302137902034
-11.6888667863614
-12.0310363841920
-14.3842271999849
-17.7724857885399
-20.2137776445087
-20.8173441515776
-20.0704427606899
-18.4064656667548
-15.6154064112690
-11.7261666427814
-7.60567472044232
-4.35445942697686
-2.52759460514127
-2.18274112957727
-3.23794475666634
-5.34468827086799
-7.70752064708664
-9.42655987980464
-10.2133795347570
-10.7369880004034
-11.9463228765196
-14.0693402129490
-16.3200280744230
-17.3736183005273
-16.3583812182176
-13.5900605104680
-10.0178240808476
-6.14053465626997
-2.11666823666232
1.57714343042726
4.46604450380219
6.42798826458736
7.34372414177876
7.31653270932763
7.22980780750125
8.09659517500270
9.84205184021616
11.4085335431321
12.1301938677790
12.2801487393436
11.8561046236249
9.89963821052540
5.92628117119202
1.12306831515852
-2.53573584868951
-3.89687838515173
-3.34313745468976
-2.12309764910150
-1.12528040808885
-0.684998700931041
-1.03291318926980
-1.92890902926927
-2.14425594696405
-0.330314881489330
3.22388252324836
6.39928042968275
7.36514378017528
6.27999820372434
4.62864795359268
3.55082603413485
3.06163108296894
2.47848769681183
1.10972831762629
-1.32603895355181
-4.32983601678700
-6.82149555232418
-8.10548595978548
-8.28964114107304
-7.74595780897406
-6.63317732231516
-4.95571358291011
-2.99168636760990
-1.55600388658450
-1.39890031631177
-2.11886350360619
-2.17715904848062
-0.368341781967943
3.02670611238461
6.68238892100831
9.53652591151115
11.3417824181806
12.2785355599091
12.8497895556244
13.8146546593895
15.3907994974450
16.8669612924962
17.3198720315381
16.2867260396706
13.9483580197657
11.2227840441079
9.47011664861934
9.60745287728205
11.4484664692940
14.0305372004432
16.3941272677824
17.9508497811543
18.6463483582524
19.0178645024400
19.6216594672986
20.3924925726865
20.9162073479466
21.1183033202454
21.3287773419819
21.7764418043965
22.0611513536044
21.0606041646536
17.9358307732544
13.5859423512265
10.3545406986963
9.81001574444819
11.4219143125311
13.6097178312525
15.2367775254070
15.9736093421522
16.2093132767243
16.8414213788862
18.5793086477546
21.1763352991850
23.4584077005332
24.4510653820497
24.3046189702241
23.9114950991395
24.0741891879536
24.8168631096302
25.0559551241187
23.5370285639527
20.3048697816522
16.6426665956663
13.9402462518674
13.1300123263304
14.2153947619393
15.9501594718195
16.8355255523393
16.2370758078278
14.0352635240402
10.0319511417712
4.46576650321604
-1.40866940947356
-5.77833690836721
-7.34197070045795
-6.32493876437536
-4.45958821157580
-3.49158215156388
-3.98761624793758
-5.60091208330226
-7.31951742901241
-7.50412151927974
-5.16770578704179
-1.06336285113743
3.25554034017834
6.60090765615280
8.23177946058423
7.94787516410421
6.06328329837277
2.74382722559216
-1.98025740498787
-7.11478745848925
-10.5713387388345
-11.0719572924631
-9.62450513597302
-8.37250654471987
-8.51128537042690
-9.70467782941199
-10.9526967307221
-11.4885071797001
-10.9693210656192
-9.51328359782556
-8.00413392469272
-7.82627588861673
-9.69405750061075
-12.9492928746875
-16.2235110736828
-18.5224798810756
-19.7146661096608
-20.4344193168992
-21.3982409794109
-22.4859539440785
-23.0245363567199
-23.0800710241200
-23.5336533523737
-24.9628143757874
-27.0050294124819
-28.5176744309649
-28.5009836389691
-27.0578640924029
-25.2942329505786
-24.5703963429020
-25.6003927670851
-27.8266489768936
-29.9941581204966
-31.3873917858651
-32.2219986253194
-32.9043406598432
-33.3333549213587
-33.3806176313392
-33.6396226078891
-34.9115479038551
-37.1154977113633
-39.2253776952956
-40.3815567886061
-40.9329853150910
-41.9955615991631
-43.7685327015356
-44.7595679348010
-43.0581644550107
-38.1954462470507
-31.6402753413005
-25.5707208280989
-21.2239775737500
-18.5227475487331
-16.8910392792523
-15.6945380733166
-14.3605128560804
-12.8432605244181
-11.4349424899364
-9.95035179800432
-7.80863953452613
-4.80041035769593
-1.34644963925744
1.73366566217039
3.61908767909651
4.21418596321416
4.58912575744497
5.92707595678867
8.04556205724364
9.81386241715892
10.5469210136578
10.2019388785469
9.13740173545596
8.28966541280453
8.70319343796030
10.5459631680826
13.0625434418689
15.5162730077407
17.7177082899321
19.5487880720691
20.6083902963996
20.6911712289806
20.2644705844464
20.1723420100863
20.8737321737719
22.3005381680317
24.3901922147143
26.9076339650852
28.9177715058199
29.6057327186974
29.4382784107358
29.4768551501221
30.0509362093627
30.9307244672577
31.8166897756273
32.1597300126142
31.3807609840233
29.4205009694271
26.8090901919877
24.0470964850482
21.0598436854090
17.7940323738549
14.7753302968353
12.3646377658818
10.2809943593704
8.11852648385482
5.68076596113800
3.03737729805220
0.441424319927084
-2.08667443803955
-4.92047214156481
-8.41292565974684
-12.3359239949900
-15.8885607749675
-18.4067790976831
-19.6677382685232
-19.6530404707141
-18.7782065359106
-17.9798760414808
-17.9011096495580
-18.4142345113584
-19.2385841859818
-20.4470505148615
-22.0890749488244
-23.8855555012408
-25.5353818870918
-26.7559770206017
-27.1842423105645
-26.8913452304446
-26.5227135334353
-26.5576084774525
-26.8593278247680
-26.9116394652649
-26.3619260233205
-25.3809077485833
-24.4187839428208
-23.7775302871453
-23.3383448269481
-22.6328103247720
-21.4439678318434
-20.0275243982071
-18.7681082794426
-18.1243352434336
-18.2395292338320
-18.2019944808567
-16.7797982115686
-14.1279716390290
-11.8164979004945
-11.1966832189423
-12.4262295140868
-14.8014144164925
-17.3297724715922
-18.9593837671072
-18.7282026137005
-16.2284655965854
-12.0531773393713
-7.49953923248508
-3.75250286002865
-1.39869210254097
-0.566442563120301
-1.07122921864686
-1.98267299128606
-1.70339266831180
0.440187155373692
3.27117301954366
