# Supplementary material for: Aspects of tree shrew consolidated sleep structure resemble human sleep
Source: Commun Biol. 2021 Jun 11;4:722. doi: 10.1038/s42003-021-02234-7 (PMC8196209; doi:10.1038/s42003-021-02234-7)
Supplement: Supplementary file 2 — Supplementary Data 1 [file 42003_2021_2234_MOESM2_ESM.zip › figure1b_treeshrew_exampletraceSWS_thetaFiltered.txt]

2.33893603689628
2.17724326911658
2.01645814064622
1.85655097689972
1.69763228476301
1.54007622380992
1.38453451637743
1.23185277872871
1.08304170173534
0.939384940908410
0.802523642124498
0.674333085426834
0.556632003291854
0.450895196735942
0.358096193668676
0.278690283505129
0.212662881903979
0.159597678731758
0.118762393425190
0.0891845617731633
0.0696526678347480
0.0586240744330801
0.0541492276242136
0.0539212465105063
0.0553874777435015
0.0557953080875060
0.0521529660761665
0.0411762851616053
0.0193117014261619
-0.0171264606928644
-0.0718010588200889
-0.148326702906085
-0.250348129943284
-0.381568420403730
-0.545712179726951
-0.746492030193111
-0.987508982405273
-1.27201295566178
-1.60262283915769
-1.98111930981052
-2.40830902218301
-2.88394439794709
-3.40668815554970
-3.97404818996233
-4.58222847372432
-5.22595096471003
-5.89834241221396
-6.59094102910357
-7.29384997239584
-7.99606701363295
-8.68595871889295
-9.35172467462139
-9.98172287808242
-10.5646693125976
-11.0897472576798
-11.5466957734030
-11.9260223332593
-12.2193242460640
-12.4195060302253
-12.5207639914383
-12.5184222735653
-12.4088025361759
-12.1892079345476
-11.8579731949264
-11.4145490422057
-10.8595941380782
-10.1950033283119
-9.42386510045012
-8.55041796957951
-7.58006265323038
-6.51947858415698
-5.37683972603987
-4.16198359505957
-2.88640078577806
-1.56307976455357
-0.206282989985823
1.16868058240213
2.54564070601882
3.90780842336089
5.23816804053066
6.51993110213579
7.73698197356577
8.87431364053725
9.91841486825479
10.8576022113667
11.6822977405944
12.3851855092790
12.9612202059336
13.4075338879120
13.7232826900371
13.9094826867402
13.9688899487465
13.9059340577526
13.7266933551575
13.4389421459059
13.0522660463314
12.5781013787314
12.0295373905453
11.4208704501753
10.7670313794224
10.0830417603029
9.38360391351945
8.68285637863620
7.99425930647344
7.33049541143853
6.70330320956637
6.12329298193582
5.59982180133665
5.14088373401580
4.75287749572192
4.44027443459119
4.20543225559581
4.04865232627308
3.96834661572215
3.96123405496714
4.02253594983744
4.14612195143388
4.32461016200091
4.54940805400205
4.81069562649436
5.09746074798574
5.39763295189461
5.69822805569876
5.98550363189801
6.24528803280023
6.46356565746056
6.62713084361404
6.72403932365851
6.74380469903039
6.67747604315390
6.51767949946647
6.25861343221424
5.89600003128964
5.42700954307148
4.85013606944607
4.16499860524448
3.37213665692022
2.47293216867371
1.46968532324200
0.365766824445833
-0.834233291245064
-2.12437791524633
-3.49724349382474
-4.94386846458424
-6.45393682479523
-8.01607483011010
-9.61806078915927
-11.2469385614031
-12.8890785995876
-14.5302822457345
-16.1560238982863
-17.7516839769653
-19.3025697000384
-20.7937585973628
-22.2099614789068
-23.5355760888087
-24.7549344519803
-25.8525848587586
-26.8134797707867
-27.6231126900142
-28.2676985741488
-28.7343596109634
-29.0112465774521
-29.0876653713687
-28.9543091781230
-28.6035806527785
-28.0299353539675
-27.2301452498361
-26.2033703985748
-24.9511509226596
-23.4776019406026
-21.7898307328835
-19.8982688076356
-17.8166631230822
-15.5617363490802
-13.1526662627616
-10.6105137809492
-7.95770481643864
-5.21769390586596
-2.41488782679411
0.425294689302582
3.27649309015963
6.11175474663002
8.90413079714739
11.6274273095036
14.2569724875741
16.7701660521922
19.1466580145975
21.3683210214604
23.4193109739943
25.2862319023251
26.9582607147501
28.4272379167123
29.6877180101511
30.7368359590646
31.5738695107794
32.1995606618655
32.6154976279050
32.8238001547793
32.8270664516585
32.6285070793218
32.2321917436343
31.6431125576149
30.8668290663607
29.9089670182244
28.7750724709287
27.4709744391591
26.0034625673049
24.3809829951118
22.6140235272823
20.7150182336676
18.6979470009070
16.5780705862575
14.3720744371754
12.0982999547391
9.77660108860090
7.42785653670234
5.07340912073652
2.73470570565333
0.433429767587046
-1.80802166469536
-3.96643854800125
-6.01856769088936
-7.94249851107068
-9.71907993691140
-11.3329512215527
-12.7730240878756
-14.0324564801328
-15.1082032576159
-16.0001778309136
-16.7102818102962
-17.2416940544620
-17.5984892495195
-17.7855207269239
-17.8086379272322
-17.6752048222400
-17.3946260504105
-16.9785367941225
-16.4405971712889
-15.7960745698206
-15.0613029848650
-14.2530552955899
-13.3880168418049
-12.4825267267531
-11.5524887943628
-10.6130928190089
-9.67809251501207
-8.75903878607834
-7.86513133319936
-7.00370212407733
-6.18083186505598
-5.40175997411311
-4.67108057339084
-3.99284890962028
-3.37061918537190
-2.80724935071581
-2.30433436675491
-1.86145369857975
-1.47570011802972
-1.14188658643711
-0.853383036709677
-0.603135087180604
-0.384536847130831
-0.192103486443152
-0.0218950542305918
0.128337460732239
0.259280114734146
0.370515604255261
0.461193807370631
0.530536518556030
0.577942502040438
0.602815167886640
0.604393681932467
0.581786933333020
0.534191055590896
0.461121848664373
0.362636867631637
0.239734832438660
0.0949893232627328
-0.0669591221351241
-0.239574879172043
-0.415265748190444
-0.586339656395878
-0.745640556241903
-0.886853407887382
-1.00465935298291
-1.09486382820889
-1.15451443415518
-1.18198143490200
-1.17698064312133
-1.14048212245531
-1.07439476106459
-0.980985622090079
-0.862113257901788
-0.718459796840275
-0.549096999845419
-0.351668120479500
-0.123155462439613
0.139001237242409
0.435793378763467
0.765996826775133
1.12619037045114
1.51118255481629
1.91447855685992
2.32859970120978
2.74525462314481
3.15543480353537
3.54946604967445
3.91719926750592
4.24868882969703
4.53530444066284
4.77068373837817
4.95103100041276
5.07476788429167
5.14188601155644
5.15340939168928
5.11111426259510
5.01733296535175
4.87471570317497
4.68600028724592
4.45383340491659
4.18063536856019
3.86852410829813
3.51943138234801
3.13545721434975
2.71918245297088
2.27367936319298
1.80239451863925
1.30932592198126
0.799550671323890
0.279717024489611
-0.241671979604544
-0.754081556255329
-1.24495205624145
-1.70002475670879
-2.10392520281324
-2.44091069205301
-2.69579665792442
-2.85503399228730
-2.90777951696601
-2.84675764031388
-2.66870401453193
-2.37425583915975
-1.96737508089058
-1.45459117335098
-0.844391481978879
-0.147007307788076
0.625388440905762
1.45835663889395
2.33504846768234
3.23639640001320
4.14172748674878
5.02964968399769
5.87882288966942
6.66843658615926
7.37848135453658
7.98987632521013
8.48455000821443
8.84562310525109
9.05760706167705
9.10646873030600
8.97975294902758
8.66704648245384
8.16081825944222
7.45753366632108
6.55876870088640
5.47185440637484
4.20975693849972
2.79026361482624
1.23483939167690
-0.432304754196529
-2.18461681540713
-3.99330357037299
-5.82762578164535
-7.65568408285844
-9.44554511231688
-11.1663098794741
-12.7888719816074
-14.2863850059533
-15.6345791673671
-16.8120021274886
-17.8001038877955
-18.5830768277678
-19.1475810214614
-19.4826000917656
-19.5794929457457
-19.4321687051595
-19.0373889956041
-18.3951970988464
-17.5093998970048
-16.3880445982442
-15.0436559315081
-13.4928801371069
-11.7556738439277
-9.85460733762937
-7.81447802218563
-5.66191289508791
-3.42476354452987
-1.13152196861447
1.18895294159624
3.50737447097913
5.79388187220934
8.01816087273771
10.1499811325743
12.1600257518194
14.0208415759547
15.7077914002127
17.1998696960595
18.4802403335966
19.5364306577889
20.3601876898425
20.9471296974501
21.2963998427899
21.4103895486249
21.2945020458217
20.9568804506315
20.4080122795578
19.6602565263759
18.7272972592281
17.6234418168677
16.3629613186134
14.9598450416410
13.4279963743201
11.7815034147862
10.0346903117374
8.20205001901565
6.29837546419686
4.33926255043127
2.34179680717878
0.324973201452677
-1.69045624942388
-3.68263929668006
-5.62941464187128
-7.50883880629458
-9.29947105757896
-10.9806837792505
-12.5328644378259
-13.9372094709623
-15.1753917446968
-16.2297872273718
-17.0844541491657
-17.7263844471391
-18.1465260318238
-18.3404369011311
-18.3087108285436
-18.0573195571070
-17.5976980338843
-16.9462923585680
-16.1237046516826
-15.1537982853774
-14.0628388020109
-12.8784995926479
-11.6286834932713
-10.3403980630967
-9.03902077543694
-7.74804128206792
-6.48899137678090
-5.28118084259620
-4.14111429928770
-3.08171872330774
-2.11168084252571
-1.23530432895521
-0.453057478476749
0.237443700903092
0.840458896863015
1.36156897532945
1.80768289944266
2.18735264107454
2.51099521685311
2.79070451063800
3.03959123336775
3.27091580474906
3.49739743848493
3.73084589568393
3.98196509332982
4.26023549066753
4.57388033739528
4.92979997564401
5.33340990162271
5.78842807061601
6.29654645285346
6.85697606538978
7.46609704491548
8.11743687858471
8.80205973693659
9.50930091939956
10.2274957147211
10.9443528369139
11.6470153395255
12.3220055036568
12.9552727068323
13.5326980320874
14.0410142016673
14.4685176436169
14.8052056951024
15.0424704348189
15.1725997768985
15.1884794142969
15.0837577182482
14.8532648778625
14.4933758208883
14.0021704307429
13.3794065905550
12.6265518713327
11.7470610335800
10.7467344273506
9.63386410801418
8.41898640150008
7.11423955495270
5.73258021415002
4.28724754580822
2.79165589681583
1.25954606864777
-0.294857619321716
-1.85681244849227
-3.41120647104007
-4.94283561345630
-6.43656120489459
-7.87719793004995
-9.24941574733701
-10.5380327873952
-11.7286391531656
-12.8082688414705
-13.7659916938791
-14.5934368182032
-15.2852289716454
-15.8392084724107
-16.2564107068780
-16.5408624142096
-16.6991436629458
-16.7398643105075
-16.6733492391173
-16.5114567758135
-16.2672123437677
-15.9541446165550
-15.5855453430779
-15.1739512556484
-14.7308208849966
-14.2661671458434
-13.7881023169352
-13.3024805390292
-12.8128896382514
-12.3210593119461
-11.8273845019093
-11.3312725854342
-10.8314292573788
-10.3262565398680
-9.81420170408910
-9.29386620873466
-8.76394121051341
-8.22302261368131
-7.66928090917361
-7.10020319082925
-6.51270404166831
-5.90354078828578
-5.26974070151838
-4.60882249993246
-3.91868822926417
-3.19729659435933
-2.44246050420610
-1.65195770321782
-0.823877495265624
0.0429931347686037
0.948935723988600
1.89328735740145
2.87466687272597
3.89131407459979
4.94111861302087
6.02116865912556
7.12722715136490
8.25348332127229
9.39256282377671
10.5357287938981
11.6732697997574
12.7950592891896
13.8911724877357
14.9523137623036
15.9698131208909
16.9351885149693
17.8395650194658
18.6732962970290
19.4259526770163
20.0866605483142
20.6446799352233
21.0900626374715
21.4142997115514
21.6109359599076
21.6760044771248
21.6080451632089
21.4076829565090
21.0770291781255
20.6191864908400
20.0379716875897
19.3378948133390
18.5243688734682
17.6039858550732
16.5846111927454
15.4751102286518
14.2847436274910
13.0224848514175
11.6965150930530
10.3140207885348
8.88132875617842
7.40431669069223
5.88890997425813
4.34144212215583
2.76872290144593
1.17787332236761
-0.423787461150249
-2.02868888201121
-3.62899274116231
-5.21674762408242
-6.78414855551923
-8.32380207463897
-9.82885916132370
-11.2929323343017
-12.7099009809281
-14.0737559862799
-15.3785583927200
-16.6185082898208
-17.7880104670329
-18.8816359644379
-19.8940506800493
-20.8200519934658
-21.6547510324794
-22.3937774256313
-23.0333138380937
-23.5699227419100
-24.0003529624151
-24.3214828105642
-24.5303648260482
-24.6243153531665
-24.6009533116819
-24.4580190031748
-24.1931044531782
-23.8036547323627
-23.2872663920729
-22.6420125828571
-21.8666487873026
-20.9607630757773
-19.9249425765395
-18.7609270555925
-17.4717768982889
-16.0621382855296
-14.5385285919903
-12.9095263351062
-11.1858648116487
-9.38039943197876
-7.50794679122030
-5.58504662737346
-3.62954926253687
-1.65993573960903
0.305501859938728
2.24940711068384
4.15590983641130
6.01099439808690
7.80266685127510
9.52076987128073
11.1564731056507
12.7017322050791
14.1488788850366
15.4902937293736
16.7181671829706
17.8244329262924
18.8009528108939
19.6399188166336
20.3342309216499
20.8777043553103
21.2652337213192
21.4929800142179
21.5585454868879
21.4611889047316
21.2020632517946
20.7844004459896
20.2137312306243
19.4982141115475
18.6488866118030
17.6796034564101
16.6066598946350
15.4482507096082
14.2238757258281
12.9537096949387
11.6579112461768
10.3559347735989
9.06602167648869
7.80491087907175
6.58758973302300
5.42701213468965
4.33397510633830
3.31727227755008
2.38390361057919
1.53911976554648
0.786397939073033
0.127511269824715
-0.437317196915485
-0.909312069228362
-1.29126621539727
-1.58787353583696
-1.80599331418491
-1.95460447472430
-2.04446062126172
-2.08755883307212
-2.09654017229116
-2.08413521604858
-2.06261622097485
-2.04322359394909
-2.03584811842369
-2.04920555606791
-2.09120669897976
-2.16906412869640
-2.28912937211230
-2.45664399031932
-2.67538464528849
-2.94729841919252
-3.27234437095791
-3.64852032877080
-4.07196776071227
-4.53710852085451
-5.03678579596155
-5.56247595303732
-6.10459892316699
-6.65278966514902
-7.19610118356346
-7.72333089093587
-8.22355850336530
-8.68680218876371
-9.10469597270555
-9.47100279019101
-9.78178187860412
-10.0352702472408
-10.2315269112555
-10.3717447510221
-10.4573318626040
-10.4891085237954
-10.4668935486625
-10.3895108569566
-10.2550784474254
-10.0614401452241
-9.80667159626069
-9.48962118963146
-9.11047051470104
-8.67129809363126
-8.17648564099337
-7.63272879641432
-7.04860048063143
-6.43370271073306
-5.79740438863188
-5.14740618049785
-4.48869175154239
-3.82337611551026
-3.15147294268428
-2.47200681415466
-1.78384933731964
-1.08619230324548
-0.378926198768638
0.336973765188105
1.05919017511401
1.78399205709791
2.50623950846992
3.21937126515629
3.91539588510213
4.58502034613027
5.21805258497161
5.80403789399763
6.33294480938613
6.79578359431261
7.18516119238903
7.49577807067545
7.72487977192509
7.87269530616111
7.94271248593041
7.94143762404736
7.87748273496480
7.76031170788560
7.59918034607771
7.40251124090692
7.17762489561628
6.93075062624947
6.66727658456192
6.39201635150416
6.10916309916949
5.82189981166146
5.53210140820645
5.24061230570571
4.94802184890687
4.65533243317736
4.36405611750484
4.07575557005758
3.79133705231914
3.51042314996779
3.23093689933276
2.94893551809288
2.65880642583655
2.35384673796740
2.02719897726766
1.67315546035931
1.28850117819067
0.873263086813950
0.430575952023092
-0.0340930041909757
-0.513887594537734
-1.00127218716150
-1.48840057925683
-1.96733591067139
-2.43026791201926
-2.86959867205741
-3.27782209731050
-3.64739740356375
-3.97076711065147
-4.24045926133235
-4.44921109056654
-4.59010079168485
-4.65665500128256
-4.64301915058541
-4.54433837623086
-4.35723366200923
-4.08016083960786
-3.71368705991380
-3.26070866130506
-2.72639138699145
-2.11779032818989
-1.44347862323888
-0.713387858749597
0.0612503749656063
0.867988405244406
1.69336694549794
2.52328194635087
3.34335096275591
4.13909767254720
4.89605404530801
5.60004484774843
6.23769472895824
6.79689104140403
7.26704920988823
7.63933324009580
7.90690343614329
8.06511805113374
8.11171633069715
8.04694134163727
7.87345556804325
7.59606397990914
7.22137680611237
6.75748272771827
6.21363968665885
5.59997694247593
4.92719502150345
4.20626250450624
3.44816483716770
2.66378375292623
1.86388816230127
1.05912024625573
0.259923273636523
-0.523565429792198
-1.28168182483565
-2.00548632322698
-2.68701946844353
-3.31950117535541
-3.89751398575866
-4.41717954589565
-4.87626837790059
-5.27420320445664
-5.61192492585875
-5.89163140389368
-6.11649630987442
-6.29042538344803
-6.41780587536248
-6.50325494459449
-6.55144147228174
-6.56699093032030
-6.55438662042424
-6.51786834526410
-6.46143608840628
-6.38894437760717
-6.30418280597262
-6.21090749132857
-6.11282731133517
-6.01357516166937
-5.91673248584745
-5.82586739062504
-5.74440863887758
-5.67532664869478
-5.62082996442371
-5.58222281288964
-5.55985834371755
-5.55310084089595
-5.56035416881170
-5.57923712037296
-5.60680085593391
-5.63960133409557
-5.67367569772558
-5.70468110536472
-5.72826211230405
-5.74038689736349
-5.73744361154732
-5.71620176520084
-5.67381003508284
-5.60784422335636
-5.51634861325457
-5.39782024886349
-5.25111223378514
-5.07527821316723
-4.86940688062712
-4.63254563771513
-4.36382860870327
-4.06278044565966
-3.72962440373318
-3.36547294390670
-2.97238875659610
-2.55330768043532
-2.11181880239649
-1.65189484035692
-1.17767967313283
-0.693325412596125
-0.202826069804283
0.290167482538546
0.782540875530686
1.27191340198604
1.75681530692116
2.23674050863275
2.71201721386057
3.18358786425374
3.65276095928735
4.12092281870439
4.58926095012723
5.05858782495436
5.52927583190527
6.00127967824370
6.47425130826942
6.94766219336615
7.42079144212370
7.89259243883491
8.36153578998415
8.82544588379832
9.28136752129459
9.72560477002686
10.1539879725595
10.5622118058953
10.9460603106341
11.3014821677342
11.6245903496306
11.9116687588687
12.1592244087012
12.3640534520985
12.5232513383990
12.6342115676714
12.6947140563498
12.7030386759965
12.6580261218270
12.5591410491515
12.4065421035894
12.2011442678040
11.9447277296475
11.6400144181663
11.2905214065904
10.9001881874295
10.4729565282726
10.0124203560105
9.52154842934891
9.00247427713462
8.45636490541658
7.88335901127190
7.28258254567379
6.65227887141688
5.99006273231538
5.29324760935038
4.55915033246136
3.78533397273533
2.96985203667563
2.11150684047809
1.21004677359123
0.266297549436472
-0.717750791130588
-1.73899102115748
-2.79340999080922
-3.87628926832026
-4.98225235122588
-6.10518944322556
-7.23813227791780
-8.37315326306998
-9.50133154233477
-10.6127768885924
-11.6967760654599
-12.7421229912267
-13.7375011663411
-14.6717354296894
-15.5339280673544
-16.3136416617314
-17.0011957582591
-17.5879969713759
-18.0668709308841
-18.4324328415497
-18.6814254022139
-18.8129156204875
-18.8283456145542
-18.7314735626869
-18.5282183578703
-18.2263860229715
-17.8352649557658
-17.3651804200457
-16.8271118948809
-16.2323057260770
-15.5917716662751
-14.9157054835836
-14.2129134895663
-13.4903214245116
-12.7527670560177
-12.0032180256611
-11.2433130403570
-10.4739653763393
-9.69578510968476
-8.90924493171901
-8.11469120185500
-7.31229412348451
-6.50198903050839
-5.68358620929027
-4.85714659087457
-4.02334981646489
-3.18357503615108
-2.33977979150066
-1.49432444678300
-0.649678349528867
0.191983882787532
1.02899653031503
1.86006496433781
2.68404926301073
3.49986355651387
4.30634405073842
5.10202718476754
5.88496354805532
6.65262968383359
7.40192209144115
8.12916546395709
8.83012958366979
9.50028074284757
10.1353365707575
10.7316586499809
11.2861097173077
11.7956875559356
12.2573918931685
12.6683794398857
13.0262595843327
13.3293852095876
13.5770493943106
13.7696014165279
13.9085225840959
13.9965157263540
14.0376362905169
14.0372722923740
14.0016530408942
13.9369118351914
13.8482101701651
13.7393728799929
13.6129994278454
13.4707774931485
13.3137756967974
13.1425120970889
12.9567147535590
12.7549942314772
12.5347947984042
12.2928016797036
12.0255743158871
11.7299000558467
11.4026214728110
11.0402318170589
10.6387090380220
10.1937264640690
9.70099172914322
9.15649308365976
8.55664148701823
7.89829996894166
7.17873257149700
6.39567638070817
5.54773005669362
4.63496104241899
3.65932018552201
2.62458289659743
1.53600623076065
0.400036800935330
-0.775791595633821
-1.98275681465134
-3.21075528308504
-4.44827574085437
-5.68266893797294
-6.90061508384471
-8.08865404424338
-9.23360413500187
-10.3227238389646
-11.3437599703253
-12.2851667255306
-13.1364932336715
-13.8887254475954
-14.5345568712080
-15.0686518265037
-15.4877956657669
-15.7908665577112
-15.9786931980741
-16.0538467092240
-16.0204600573883
-15.8841293182922
-15.6518042112074
-15.3315813842195
-14.9323664501248
-14.4634369129879
-13.9339971723595
-13.3527231256036
-12.7272567785021
-12.0637131700765
-11.3662870710976
-10.6371071528641
-9.87652873035816
-9.08378108680515
-8.25765649500704
-7.39705866654544
-6.50132667690347
-5.57023219244455
-4.60373273265984
-3.60177112139005
-2.56426596526548
-1.49123207855709
-0.382978394086706
0.759677702114440
1.93521623096308
3.14121429948615
4.37423251518089
5.62989752669241
6.90308435334575
8.18802443283313
9.47818662069896
10.7657917662310
12.0410080633753
13.2911598229398
14.5003453479862
15.6497108110560
16.7184396614872
17.6851776888928
18.5292950650099
19.2315921337327
19.7745790853368
20.1426910421796
20.3226513416396
20.3039717216165
20.0795418951321
19.6462698096087
19.0055684797348
18.1633946095553
17.1297437727319
15.9177781548499
14.5428725879336
13.0218033946090
11.3721868921575
9.61220387535947
7.76051869221436
5.83617044020335
3.85842101746072
1.84678998674166
-0.178705884698158
-2.19736577831561
-4.18788282870013
-6.12876627607769
-7.99906429862771
-9.77915990133668
-11.4513723193394
-13.0002706973696
-14.4127649362908
-15.6781508541364
-16.7882122645471
-17.7371672144108
-18.5212557074449
-19.1381640828530
-19.5865980943634
-19.8660991231478
-19.9771340499289
-19.9215371520121
-19.7031525815874
-19.3282630420740
-18.8056275413223
-18.1463686899981
-17.3639536837369
-16.4742654456827
-15.4955691386449
-14.4481502325283
-13.3535970094732
-12.2338855322999
-11.1104055674113
-10.0029737800075
-8.92888742331141
-7.90217126634983
-6.93319071799023
-6.02865673962334
-5.19187512756433
-4.42308057596495
-3.71978857161940
-3.07719269407789
-2.48865961674653
-1.94623443252120
-1.44101927153672
-0.963473914965947
-0.503739853097989
-0.0519511256157274
0.401497971902781
0.865663123989644
1.34874259161359
1.85785119367699
2.39888501719182
2.97633376787184
3.59294354511612
4.24934435764367
4.94377724129149
5.67189104847978
6.42661538107687
7.19828379484718
7.97508111474583
8.74367352978087
9.48993804630553
10.1997930797036
10.8599853637271
11.4586458888651
11.9856219146276
12.4326796538947
12.7935378454381
13.0636404997300
13.2397656530380
13.3197714498483
13.3027136692946
13.1892131299055
12.9817057072285
12.6843733247664
12.3028572758650
11.8438862062471
11.3147905050982
10.7229217078952
10.0752109012957
9.37802090930549
8.63712561633274
7.85769627838561
7.04446251662236
6.20212312325236
5.33581173943484
4.45140207917179
3.55562348075212
2.65612565415798
1.76154509458723
0.881406243311354
0.0257263262025595
-0.795529639733933
-1.57285526729767
-2.29731157838352
-2.96038187977858
-3.55378038632678
-4.06952362844304
-4.50037178356545
-4.84035424374398
-5.08514100519557
-5.23231345465727
-5.28150927551204
-5.23437552903456
-5.09448795826241
-4.86728224921502
-4.55976042501954
-4.17996687845750
-3.73663531303110
-3.23925845920522
-2.69837527383194
-2.12573212266136
-1.53419056418751
-0.937486762432776
-0.349870293388505
0.214527992422544
0.742541217983743
1.22269152410284
1.64555243018579
2.00365397017145
2.29100549445027
2.50255330533838
2.63377912545252
2.68040312056498
2.63824573540216
2.50341039511763
2.27280185796106
1.94477840661466
1.51968175288640
1.00011060220582
0.390929734815825
-0.300905034674919
-1.06659589798516
-1.89581459041613
-2.77712000050993
-3.69836012574846
-4.64681240318415
-5.60903728872005
-6.57070407426140
-7.51662401562476
-8.43104476058488
-9.29812113620804
-10.1023784273651
-10.8290095987866
-11.4639967156557
-11.9941645315678
-12.4073198084844
-12.6926083104436
-12.8410706366871
-12.8461776741547
-12.7041451681806
-12.4140766817409
-11.9780759788375
-11.4012883180149
-10.6916998163932
-9.85963032946345
-8.91710123413389
-7.87735002504611
-6.75455217014994
-5.56362884621719
-4.32012262484723
-3.04021472840179
-1.74078410313472
-0.439300735813200
0.846486952669476
2.09899219485310
3.30131904420940
4.43778943034032
5.49425161615173
6.45807234077221
7.31800544529920
8.06417676233955
8.68823338564999
9.18359365058466
9.54583067343022
9.77325516556775
9.86746867789416
9.83350818162776
9.67955807237769
9.41647395058152
9.05719814168272
8.61601157552467
8.10769594392761
7.54681993280240
6.94729063786284
6.32209698007895
5.68311016874716
5.04094259452589
4.40492783357372
3.78321877933121
3.18296661302815
2.61052885879365
2.07159799766812
1.57112606755743
1.11310225733572
0.700432888829233
0.334989026499400
0.0176383154250753
-0.251758857353194
-0.474169637800870
-0.650942745292937
-0.783327912766420
-0.872218343108181
-0.918098172768798
-0.921083368158608
-0.881135809340846
-0.798544057020788
-0.674543661994829
-0.511807948784375
-0.314543787529517
-0.0881134391518483
0.161613692293006
0.428880247266568
0.708445538869824
0.995809225628055
1.28742422676824
1.58086262923128
1.87470541030807
2.16819739607283
2.46097826647339
2.75304142519695
3.04484026148977
3.33740664810417
3.63240848711805
3.93213099620978
4.23927462069072
4.55643645954507
4.88538919887559
5.22648413887404
5.57837010918515
5.93794209885002
6.30039589733984
6.65934388890850
7.00690848201605
7.33376731537649
7.62928913387889
7.88185333118748
8.07928479530544
8.20937019497823
8.26047596534143
8.22214137966089
8.08548315101937
7.84343471936329
7.49090412072058
7.02486733301207
6.44445275769111
5.75103447612823
4.94818197314991
4.04139261407267
3.03777665167806
1.94586529085069
0.775545408804874
-0.461961116288832
-1.75415107792566
-3.08734113737734
-4.44677378386992
-5.81675439288878
-7.18092649275193
-8.52272596262182
-9.82591835373751
-11.0750335117453
-12.2555521966187
-13.3538692624021
-14.3571894866567
-15.2535326250096
-16.0319518816568
-16.6828818600918
-17.1984214635951
-17.5724963424350
-17.8009799274702
-17.8817713940514
-17.8147982508968
-17.6020254212217
-17.2474892255134
-16.7572355917437
-16.1391753557358
-15.4030339578685
-14.5604129403605
-13.6247576771664
-12.6110967372069
-11.5356121843312
-10.4151797211352
-9.26696803320973
-8.10807830961583
-6.95522236969588
-5.82447422894830
-4.73100276420284
-3.68867519492922
-2.70958800007297
-1.80365965445311
-0.978349571163064
-0.238470826748327
0.413950149694799
0.979776600475689
1.46278059476047
1.86947059022373
2.20871817179317
2.49132362515709
2.72961714541108
2.93703426751344
3.12752297781278
3.31476350208186
3.51136241670373
3.72822743557474
3.97421787431268
4.25593296496399
4.57745309002004
4.94009533517824
5.34235171500255
5.78004267029141
6.24664426656975
6.73372459083351
7.23137245440155
7.72855882421075
8.21352417841066
8.67431592999617
9.09942691714084
9.47838914304107
9.80227195108010
10.0640300375688
10.2586318628503
10.3830675486112
10.4363694610708
10.4195522868788
10.3353122218157
10.1876441722485
9.98175037183709
9.72425417509693
9.42332272316342
9.08844824677620
8.72993524618543
8.35820546973802
7.98309410901008
7.61334212986752
7.25634008801366
6.91805275740222
6.60303646538346
6.31446505796044
6.05419957850060
5.82304230867021
5.62112933881829
5.44824314019806
5.30391058629245
5.18723353818461
5.09648234027038
5.02864002162118
4.97914309866381
4.94198435394005
4.91019499088387
4.87651247147142
4.83395377784253
4.77622323892481
4.69802030955153
4.59513402003129
4.46422311489525
4.30255903612149
4.10804720441159
3.87940800478355
3.61626242761429
3.31910758831657
2.98918284740717
2.62814891382289
2.23770787674152
1.81936882552898
1.37432162347477
0.903309437425043
0.406547227048559
-0.116242737503340
-0.665729387363767
-1.24287696121201
-1.84885707501750
-2.48498946889638
-3.15269359925843
-3.85330143533111
-4.58769227030041
-5.35591590596477
-6.15692727137419
-6.98842109135495
-7.84671506613480
-8.72672286644593
-9.62211235943580
-10.5255517565416
-11.4288065830152
-12.3226304372708
-13.1965992963886
-14.0390350020388
-14.8371050608260
-15.5771122850169
-16.2448512016019
-16.8259628439176
-17.3064262900778
-17.6732399842159
-17.9150773396089
-18.0227078230056
-17.9891688907712
-17.8097810206493
-17.4821583060821
-17.0063538696566
-16.3850930250387
-15.6238934350784
-14.7309490138923
-13.7168230806223
-12.5940823769377
-11.3769481780359
-10.0809519013097
-8.72261316005424
-7.31913204384279
-5.88801157052719
-4.44666576113290
-3.01213794711692
-1.60080042709486
-0.227826003399000
1.09340806685779
2.35158919018146
3.53733281298103
4.64291677219610
5.66207892719614
6.58983013511436
7.42223989578191
8.15635880979116
8.79044375950220
9.32432321776452
9.75961033580949
10.0997069722269
10.3496225850511
10.5155680666137
10.6044284660719
10.6233093825792
10.5792430465073
10.4790727043563
10.3294848401055
10.1370606062440
9.90814858005200
9.64846031478155
9.36254892827606
9.05346619864368
8.72279492537450
8.37106119979896
7.99831393360861
7.60447924844702
7.18926076975668
6.75185863095462
6.29094199069422
5.80497087723495
5.29267758646683
4.75348184969893
4.18778479047093
3.59723396023087
2.98483327991969
2.35466956041005
1.71148871840092
1.06059660921776
0.408111399931233
-0.238766798832051
-0.871654079262009
-1.48099764382524
-2.05610340905323
-2.58519125041637
-3.05560513556182
-3.45418238011922
-3.76768806400080
-3.98336911175198
-4.08961650103541
-4.07646423721055
-3.93585850289460
-3.66194957489276
-3.25138252004307
-2.70328671287349
-2.01904152642935
-1.20224549707254
-0.258996546009784
0.801782174111247
1.96810715987431
3.22482472569784
4.55377097364078
5.93418898897960
7.34317763369919
8.75610275340206
10.1471413066192
11.4900630416877
12.7591161890549
13.9297743303496
14.9791932315551
15.8864537123364
16.6328226245491
17.2021626839170
17.5813789002658
17.7607122443499
17.7338511022148
17.4979917650778
17.0539857541549
16.4065202178061
15.5640876485207
14.5386250048271
13.3449611692977
12.0002662822358
10.5235390277470
8.93502837959772
7.25556276865900
5.50588092577758
3.70607101426202
1.87521529062636
0.0312691264708128
-1.80887843789356
-3.62925168180552
-5.41468416479610
-7.15086566888666
-8.82448083253425
-10.4232957492013
-11.9361250694032
-13.3527529908688
-14.6639451062524
-15.8615661509408
-16.9386712964040
-17.8895078932096
-18.7094669881154
-19.3949813033573
-19.9433989210167
-20.3529749498317
-20.6230758445809
-20.7544967018412
-20.7496880199437
-20.6128220569327
-20.3497520745295
-19.9678578566267
-19.4757987758605
-18.8832667663016
-18.2007435579365
-17.4392598080952
-16.6102472927017
-15.7255097903514
-14.7971907153632
-13.8375905276167
-12.8588415252139
-11.8725582502769
-10.8894949871785
-9.91927311229456
-8.97032686066671
-8.04999097041606
-7.16448093848691
-6.31877051310032
-5.51659352281559
-4.76063745355619
-4.05281567653219
-3.39450321215074
-2.78663478056310
-2.22962451072417
-1.72319729840818
-1.26626840753868
-0.856931591887840
-0.492537922049064
-0.169832512395417
0.114885170981670
0.365593501194315
0.586339521441363
0.780987031783273
0.953009447033267
1.10539494840164
1.24066570667753
1.36102850909874
1.46867036997915
1.56612089559848
1.65653862489093
1.74381201722140
1.83250247955642
1.92776764248636
2.03529080004988
2.16111686230882
2.31143537100680
2.49245263024166
2.71031079318383
2.97091017910706
3.27966914745242
3.64133910569216
4.05984056052983
4.53802313543023
5.07734888365350
5.67761351743155
6.33680701506200
7.05102380194796
7.81433813571179
8.61878104073248
9.45456534996102
10.3105235349391
11.1745608771941
12.0339516233368
12.8755298159396
13.6859300089166
14.4519128802592
15.1607582150621
15.8007244062217
16.3614588061109
16.8342256040384
17.2119354893777
17.4890105303215
17.6611971288566
17.7254721997459
17.6801030980645
17.5248166409511
17.2609662558435
16.8916483759571
16.4217514269432
15.8578971271657
15.2082676963238
14.4822966114354
13.6902604023502
12.8429428814567
11.9514719005006
11.0272732023770
10.0820009585161
9.12721136409089
8.17364095642521
7.23033868489408
6.30408695369887
5.39926983021424
4.51803374795712
3.66052812594674
2.82511817970703
2.00858898214088
1.20641088170970
0.413091391446180
-0.377457246351190
-1.17161194718573
-1.97578156437405
-2.79617188442421
-3.63858924989041
-4.50827309718171
-5.40968441043296
-6.34618489284479
-7.31962658274443
-8.32993108032155
-9.37477599405585
-10.4495475234232
-11.5475920768614
-12.6605727458740
-13.7787341003273
-14.8911011645509
-15.9857473418730
-17.0500893101449
-18.0710789091272
-19.0353843768610
-19.9296913547826
-20.7410066367748
-21.4568600957024
-22.0654783748574
-22.5559233167548
-22.9181451727171
-23.1430530923749
-23.2226733269956
-23.1503250218862
-22.9208176649966
-22.5307607720864
-21.9788973555387
-21.2662650554069
-20.3961246550683
-19.3736707581437
-18.2056390615609
-16.8999771814708
-15.4655809319127
-13.9120956154579
-12.2498547280755
-10.4898927804988
-8.64394151480209
-6.72446299869297
-4.74477177774772
-2.71915147964412
-0.662871151236203
1.40784057109334
3.47576692177668
5.52263193570284
7.52905669351166
9.47456233164711
11.3376821506960
13.0963049376790
14.7282400137808
16.2118881012670
17.5269366002806
18.6550032928998
19.5801224167043
20.2890650430512
20.7715899986355
21.0206101531284
21.0322291661849
20.8057880393600
20.3440093900804
19.6530981055580
18.7427259993714
17.6260180564873
16.3195690128024
14.8432791693611
13.2198713851249
11.4743725133483
9.63385511653763
7.72725742585822
5.78501507052865
3.83851208691363
1.91943868252994
0.0591331646196782
-1.71197669352788
-3.36480807168171
-4.87210591601046
-6.20907603229688
-7.35403997559145
-8.28904428436870
-9.00047572972028
-9.47962637690977
-9.72305209813513
-9.73265393507508
-9.51556201853063
-9.08385569701201
-8.45403143396029
-7.64622967212090
-6.68338767662488
-5.59046128125988
-4.39371153108092
-3.11999954360822
-1.79613236504321
-0.448325963688229
0.898277015511894
2.22011719889657
3.49562456410159
4.70528519399739
5.83139291196856
6.85776268435576
7.76960806950502
8.55364184503937
9.19844543924056
9.69503153984159
10.0373050700642
10.2222863156029
10.2502976706275
10.1251903154649
9.85440320580679
9.44869429470311
8.92159891448810
8.28875858701705
7.56712255731967
6.77399617424055
5.92617092662819
5.03938719685723
4.12808327724003
3.20528846961399
2.28260817029062
1.37026547030826
0.477137706787091
-0.389216541131950
-1.22249361001965
-2.01757954665183
-2.77049352985134
-3.47823657889719
-4.13853846830884
-4.74958606127942
-5.30974777494021
-5.81730261967198
-6.27021338265317
-6.66595727710781
-7.00143835909027
-7.27304760939503
-7.47686987599583
-7.60893264073744
-7.66548435654353
-7.64339566119782
-7.54063542844701
-7.35673364082878
-7.09329321400480
-6.75447947338282
-6.34715313381504
-5.88050383100332
-5.36551195603191
-4.81462711202835
-4.24158758402325
-3.66099383274182
-3.08756246776384
-2.53541559638220
-2.01765923401256
-1.54615814223692
-1.13140264577714
-0.782473266072732
-0.506950185531556
-0.310585483096596
-0.196870345160213
-0.166695885363177
-0.218041516969669
-0.345631257801774
-0.540794472122791
-0.791800188520217
-1.08465215884757
-1.40412516660624
-1.73479165821598
-2.06192615301288
-2.37234753123471
-2.65511072351560
-2.90174427796440
-3.10599956057722
-3.26345391468063
-3.37119475255796
-3.42755813370243
-3.43189312477675
-3.38437201201764
-3.28587092441630
-3.13795550862179
-2.94299661435860
-2.70436796195030
-2.42662494672735
-2.11554516553190
-1.77785243681962
-1.42063035815652
-1.05076577257032
-0.674655146904709
-0.298023683539563
0.0743524976760705
0.438939779450579
0.793479933067303
1.13666259138352
1.46764181481911
1.78564311550720
2.08963539310639
2.37790889046357
2.64769100351491
2.89514362856327
3.11592451154234
3.30620320387691
3.46367715056610
3.58808319851104
3.68110857710356
3.74588549722471
3.78632163356932
3.80662322007204
3.81119243725330
3.80463143353191
3.79145691440400
3.77550075196997
3.75936321676234
3.74426537503997
3.73029157704321
3.71676401953993
3.70263797289111
3.68695608635657
3.66920463082930
3.64936116994938
3.62772005483490
3.60473252778127
3.58099754326921
3.55732833582494
3.53461722143949
3.51344607356583
3.49378541490435
3.47493484400678
3.45553768426864
3.43367591949175
3.40714940505204
3.37381279970703
3.33176696648912
3.27941240548746
3.21557652896995
3.13979285715296
3.05255520635607
2.95537664943434
2.85054483613648
2.74057412137296
2.62760151741561
2.51293130830046
2.39666609910805
2.27736607107139
2.15185303388223
2.01530342854031
1.86168511420828
1.68453302727607
1.47798650786538
1.23782821176870
0.962114117512516
0.651139739422472
0.306925956147698
-0.0672782381047938
-0.467180146160107
-0.887535697929302
-1.32243621628871
-1.76562023760518
-2.21051540093524
-2.65009280542026
-3.07685349439177
-3.48321286498860
-3.86232425008525
-4.20891925678032
-4.51957274180870
-4.79238007911190
-5.02660190368721
-5.22263796143713
-5.38216204639742
-5.50805699945999
-5.60398820716435
-5.67376477509609
-5.72074377402896
-5.74747532152846
-5.75574164404457
-5.74698155403440
-5.72287400756802
-5.68576842482611
-5.63874784184227
-5.58540330674228
-5.52963156770150
-5.47564205971238
-5.42800240430244
-5.39143146369069
-5.37030668544477
-5.36812377390351
-5.38717956424562
-5.42856739922970
-5.49237139040509
-5.57796540850874
-5.68440117866226
-5.81074230614502
-5.95609645071275
-6.11922582530114
-6.29781658670833
-6.48768580559706
-6.68226958191522
-6.87244038165952
-7.04642372163688
-7.18979510474305
-7.28577453755397
-7.31577790571232
-7.26000887366572
-7.09820613541388
-6.81078186093308
-6.38025036303422
-5.79261186605628
-5.03837564235215
-4.11310406068564
-3.01757204561190
-1.75762737466561
-0.343787980676285
1.20921893570893
2.88261484337396
4.65340607643970
6.49447882926895
8.37545223971065
10.2640919243639
12.1277578689431
13.9344978855954
15.6535901565730
17.2556175386750
18.7124390084912
19.9974262761062
21.0860061066270
21.9562701485897
22.5894926535006
22.9705359671012
23.0881072036425
22.9348703016929
22.5075833330009
21.8074663132393
20.8407273525313
19.6188808408361
18.1585584022752
16.4808457942502
14.6105229392664
12.5756043437667
10.4071163260175
8.13860125244320
5.80490871763732
3.44047984856368
1.07795887469805
-1.25230628404759
-3.52213323640108
-5.70524003302322
-7.77700705174206
-9.71431922590050
-11.4956327701463
-13.1013031575614
-14.5141213542898
-15.7200046369943
-16.7087139942965
-17.4744244137749
-18.0159586526283
-18.3365099196162
-18.4429303727487
-18.3449741534334
-18.0547523886310
-17.5863186429506
-16.9552985808633
-16.1785569793029
-15.2738686232736
-14.2596967843207
-13.1552107805374
-11.9803039147008
-10.7552665619141
-9.50018602749468
-8.23429686678133
-6.97534436699088
-5.73905516568862
-4.53876884851306
-3.38513647311633
-2.28594106317589
-1.24624265687290
-0.268829145467653
0.645247950236060
1.49615644403770
2.28476253036879
3.01220804215892
3.67978494576314
4.28911564882596
4.84240699712316
5.34251852382038
5.79280366144711
6.19683943965331
6.55804458638093
6.87919556442689
7.16202845343318
7.40706227959025
7.61361680223523
7.78000495843535
7.90386292942235
7.98244574620876
8.01283033958356
7.99222117782613
7.91846307897653
7.79057175298883
7.60897301785289
7.37535019186841
7.09239832585138
6.76378627431921
6.39419555114878
5.98922714640947
5.55528385470695
5.09961110930694
4.63042397559086
4.15682606220348
3.68838839468329
3.23461652557871
2.80452482298615
2.40628342260380
2.04689504789758
1.73188959734130
1.46494299795897
1.24746106717130
1.07833982331167
0.954009168205916
0.868696653983069
0.814804844474811
0.783330765655531
0.764342978974326
0.747611949650378
0.723353739945690
0.682856068229015
0.618865480460421
0.525765038027577
0.399540131478119
0.237617089846090
0.0387938102510685
-0.196621834510413
-0.466519551956129
-0.766724285998856
-1.09104802100446
-1.43179974278789
-1.78057173469709
-2.12902504785746
-2.46957869866828
-2.79596631835673
-3.10358387504049
-3.38967670258916
-3.65343699038625
-3.89592216919261
-4.11975301160083
-4.32869376466940
-4.52720703108272
-4.72007639035120
-4.91218113857552
-5.10840268163508
-5.31355049682292
-5.53216369235892
-5.76812929942225
-6.02430178422648
-6.30238354358086
-6.60304340449376
-6.92607448949065
-7.27048584566351
-7.63442457909120
-8.01489948204252
-8.40759000022639
-8.80697845982109
-9.20657756605947
-9.59901026847629
-9.97612931989427
-10.3293630190265
-10.6501293021084
-10.9300833953069
-11.1611131782713
-11.3351853898033
-11.4442190765538
-11.4800367681573
-11.4343852881489
-11.2990661553172
-11.0662060696225
-10.7286625251308
-10.2804303569002
-9.71688353019627
-9.03497260596683
-8.23357426575773
-7.31394642462503
-6.28020103457641
-5.13969274648076
-3.90307918705438
-2.58391739001929
-1.19796769246733
0.237478238549114
1.70409906203425
3.18305993536161
4.65579678099710
6.10499524168117
7.51535333070212
8.87378534774228
10.1691473162236
11.3918905484118
12.5339887729189
13.5891563014733
14.5531025648488
15.4235915880800
16.2002990497293
16.8845587416031
17.4789802711681
17.9868981101299
18.4117981532657
18.7569184528607
19.0250403831112
19.2183933276546
19.3386428589576
19.3869614371998
19.3641534485529
19.2707424847293
19.1069113732309
18.8722526781507
18.5654059536632
18.1838056650048
17.7237608167047
17.1808526672474
16.5504088875874
15.8277855802877
15.0084135436971
14.0878726593656
13.0622950303239
11.9291310982370
10.6880140821956
9.34134204853771
7.89432351512054
6.35451667472464
4.73121935552798
3.03509548442348
1.27802817028526
-0.527018012454777
-2.36614976217500
-4.22460560488136
-6.08676406570634
-7.93629130038076
-9.75641597071255
-11.5301404357515
-13.2403933733990
-14.8702434460825
-16.4032105339055
-17.8236267873250
-19.1168855391594
-20.2694505545466
-21.2687865285364
-22.1035489624985
-22.7641382188210
-23.2433358467188
-23.5366694017808
-23.6423908368155
-23.5612145002000
-23.2960734469679
-22.8519637035615
-22.2357487996220
-21.4559162557363
-20.5223536373498
-19.4461794127144
-18.2397118149143
-16.9165793000237
-15.4918214116593
-13.9818537511088
-12.4042557096101
-10.7773445089596
-9.11956771652603
-7.44878918769765
-5.78151533683077
-4.13231089586201
-2.51374824658410
-0.936781178777301
0.588947181992713
2.05504337196933
3.45427848227118
4.78033954214196
6.02759529463947
7.19100974345127
8.26619455765013
9.24955578247823
10.1384434896793
10.9311688999227
11.6268260531859
12.2249733377684
12.7252529951706
13.1270535482863
13.4293689320593
13.6308835256146
13.7301430938504
13.7257818987891
13.6169436182353
13.4038840462429
13.0885377691733
12.6748379998792
12.1686669539877
11.5774747397422
10.9098017144264
10.1749666314549
9.38302110648896
8.54488118729583
7.67246612308611
6.77871142074396
5.87734546044277
4.98232570235243
4.10702191440107
3.26344784546692
2.46173519094568
1.70981796166544
1.01326472800970
0.375242660030321
-0.203386990372644
-0.723782787875183
-1.18857956929530
-1.60116526856933
-1.96501094501719
-2.28332252137743
-2.55911663567134
-2.79548505603214
-2.99574398532280
-3.16346210601040
-3.30242115584522
-3.41639592498358
-3.50874608518087
-3.58201818654660
-3.63774355645522
-3.67647466025940
-3.69793308057733
-3.70107678603642
-3.68402230522167
-3.64392482364705
-3.57700221335269
-3.47883504402187
-3.34493532934814
-3.17143755982693
-2.95571814541887
-2.69689520795856
-2.39623260731229
-2.05743049198687
-1.68679347255752
-1.29312633844239
-0.887208153196345
-0.481026316023831
-0.0870336823573220
0.282509553687864
0.616119104781078
0.903582043846778
1.13639769460162
1.30816706266339
1.41484095846099
1.45484674600388
1.42918519710215
1.34142620500146
1.19752163365822
1.00554574982162
0.775443646874847
0.518629273310038
0.247297255734938
-0.0264102203767969
-0.291154793816755
-0.537016222301323
-0.756011865608300
-0.942490833053758
-1.09334396766091
-1.20798794599200
-1.28806253064315
-1.33688773804028
-1.35894671869450
-1.35965867059540
-1.34542159758532
-1.32366470894104
-1.30265581356262
-1.29101623103515
-1.29706689502580
-1.32807173657870
-1.38942890337868
-1.48403753877716
-1.61206955347205
-1.77111437328959
-1.95647932880841
-2.16146224793724
-2.37757725342508
-2.59492345729799
-2.80291393671624
-2.99122174728795
-3.15048067428766
-3.27244214373845
-3.34965612144903
-3.37503305703652
-3.34164724082026
-3.24287179599523
-3.07284414297329
-2.82721941570971
-2.50391637129361
-2.10343489280084
-1.62849894303280
-1.08318611071996
-0.472088674080753
0.199981609461220
0.927630974936496
1.70421971130944
2.52152517079248
3.37003159743983
4.23945891995294
5.11912964132725
5.99830984655339
6.86660496925129
7.71408270062446
8.53092864867580
9.30688594981224
10.0308679176580
10.6908838309359
11.2741273808001
11.7670478004301
12.1554498558586
12.4248373219931
12.5610887313347
12.5513754772970
12.3851624397696
12.0550595993218
11.5573155854577
10.8919039302228
10.0622451052710
9.07459830470835
7.93723448730461
6.65967045170985
5.25231001360005
3.72662549470366
2.09557078899377
0.373741072829319
-1.42279196444853
-3.27651827347704
-5.16807934466306
-7.07580918570278
-8.97590939996656
-10.8433601151522
-12.6530841002328
-14.3808867644017
-16.0039330347344
-17.5006922271871
-18.8504853347828
-20.0330435037587
-21.0285109356110
-21.8179554216516
-22.3841591124470
-22.7124909897773
-22.7917283566989
-22.6146828593733
-22.1785350943321
-21.4848893445538
-20.5395981822525
-19.3524183201647
-17.9366064806805
-16.3086082817014
-14.4879891005751
-12.4976160759283
-10.3639040376477
-8.11683493508118
-5.78946587490459
-3.41689272461563
-1.03500810938746
1.32061443358821
3.61567650214939
5.81800346045789
7.89824069606580
9.83039385521115
11.5923256298253
13.1662153416520
14.5387995498233
15.7013482522719
16.6495877416158
17.3836059305981
17.9074995907931
18.2287606007323
18.3576674707391
18.3068219376866
18.0907711526102
17.7255900678663
17.2284556017378
16.6173565456715
15.9108598313646
15.1277080016722
14.2862028853151
13.4034808720943
12.4947950115267
11.5729758203334
10.6482005916253
9.72795501475231
8.81699117922950
7.91730624871079
7.02831676749023
6.14730497555153
5.27006248168267
4.39157024154247
3.50659710078010
2.61026460779803
1.69859562908161
0.769008334341670
-0.179125236999203
-1.14389576413048
-2.12054619018185
-3.10152467427608
-4.07680645982268
-5.03443952226231
-5.96123187754602
-6.84343869454222
-7.66737048440456
-8.41994640486325
-9.08918714197199
-9.66455590132579
-10.1371228128917
-10.4996517384789
-10.7466727116283
-10.8744779618888
-10.8810124408761
-10.7657511991852
-10.5296620507900
-10.1752988202294
-9.70699094744101
-9.13102295649229
-8.45572825536158
-7.69145490261858
-6.85037036030258
-5.94619523373564
-4.99403878689563
-4.01028641232166
-3.01226819073117
-2.01759394304620
-1.04330638723646
-0.105147038465000
0.782886289269681
1.60885136497275
2.36320078986866
3.03898591995144
3.63170336097062
4.13878442593983
4.55893173712999
4.89157987413230
5.13672149400388
5.29511638154110
5.36862642530630
5.36045301412540
5.27521858908166
5.11884460652024
4.89822137208392
4.62081493302908
4.29441409788477
3.92710363992453
3.52737391844031
3.10419788333862
2.66693857099043
2.22504274871998
1.78765160631817
1.36335571751293
0.960123336914391
0.585213387188919
0.244960268235449
-0.0554842991838232
-0.312365516699139
-0.523572462004032
-0.688892745046731
-0.809979991992394
-0.889916125035481
-0.932668545905230
-0.942757469658822
-0.925185481729630
-0.885523115652026
-0.829939264464504
-0.764929174450699
-0.696739421431706
-0.630767326615104
-0.571175639211306
-0.520825797784654
-0.481530123169800
-0.454457796832269
-0.440468961614582
-0.440335132476335
-0.454957798336965
-0.485540786638949
-0.533504392873370
-0.600149635762970
-0.686401222610716
-0.792842846366177
-0.919849357603927
-1.06748616922678
-1.23508482050425
-1.42068879271532
-1.62068674793024
-1.82985137913722
-2.04175274630256
-2.24934791061906
-2.44558762679636
-2.62396191595310
-2.77890194668324
-2.90601608462510
-3.00221767263631
-3.06576736696942
-3.09622362994200
-3.09428470068672
-3.06152689411513
-3.00011557223150
-2.91257812587221
-2.80170118048200
-2.67056030234514
-2.52257378295266
-2.36143371842083
-2.19090881522647
-2.01466101753422
-1.83616131513254
-1.65862449953796
-1.48489465878543
-1.31731489277109
-1.15759660286040
-1.00671644479370
-0.864862205377869
-0.731366370448673
-0.604729494116082
-0.482951963624378
-0.364039705312686
-0.246325371053569
-0.128527365126984
-0.00972083478913158
0.110715347235936
0.233286156437294
0.358734079309579
0.488410256741228
0.624501347765362
0.770085817127676
0.929054446079592
1.10587728181932
1.30522228929955
1.53151025123144
1.78852980710485
2.07918472133516
2.40529156087031
2.76730723739529
3.16398101501738
3.59201599106267
4.04589427035904
4.51800341632132
4.99899962781139
5.47822418641445
5.94415772016202
6.38497130107272
6.78905567857546
7.14542952418534
7.44408754373981
7.67626332947274
7.83452148631646
7.91278593146191
7.90649401841770
7.81286789910061
7.63109650174154
7.36231111310531
7.00949953227658
6.57744859144627
6.07250927939730
5.50205847179668
4.87385266332272
4.19553457560177
3.47442369153156
2.71752561942306
1.93156991022268
1.12302290211317
0.298129438049860
-0.537076009300418
-1.37685971975462
-2.21586067138433
-3.04890566616788
-3.87055580842947
-4.67471836276665
-5.45458734696698
-6.20282875141693
-6.91179407845259
-7.57365789139987
-8.18052767379358
-8.72460028828012
-9.19839421209320
-9.59510322056455
-9.90903837717313
-10.1359846835252
-10.2733822566707
-10.3203905540874
-10.2778845873945
-10.1483896989313
-9.93593767698894
-9.64583501382509
-9.28443005105443
-8.85902788354041
-8.37794066112486
-7.85045005767100
-7.28651727207192
-6.69630841602583
-6.08973985959315
-5.47614736215817
-4.86403532024335
-4.26091659276657
-3.67325723211108
-3.10640007136092
-2.56441100398807
-2.04997600264157
-1.56444462928401
-1.10802432999537
-0.680119513550674
-0.279742916658598
0.0941689616236529
0.442664006694051
0.766864456291065
1.06811014274363
1.34808740719335
1.60889522771805
1.85300189299992
2.08316132050661
2.30239048373779
2.51397609374282
2.72142139523047
2.92833322092991
3.13830121302894
3.35480254544551
3.58113968491037
3.82029891189035
4.07455097874006
4.34486718124127
4.63051149638788
4.92902701907762
5.23646712920491
5.54765881857747
5.85644789383299
6.15590811481615
6.43851034888760
6.69633694015477
6.92143789613458
7.10632128616084
7.24440357030065
7.33027164551823
7.35981392227394
7.33031253364368
7.24055816859522
7.09104152909110
6.88409734147284
6.62378378625594
6.31553771062038
5.96581473958049
5.58179821023240
5.17125836873013
4.74263843102347
4.30519304204821
3.86895276156190
3.44452458309127
3.04279316739757
2.67445259944853
2.34934725479764
2.07577508440071
1.85995186672756
1.70580567320049
1.61511772660559
1.58776601800107
1.62185704888203
1.71378540661575
1.85825749490955
2.04826744187714
2.27524049691043
2.52952978774903
2.80108564556310
3.08008059626264
3.35744347820714
3.62520872756098
3.87661089218219
4.10602430713593
4.30880199565961
4.48092030269167
4.61846636084744
4.71729150060047
4.77306734771202
4.78156893729387
4.73887730663446
4.64140916458187
4.48587407363643
4.26927421650391
3.98897290141099
3.64283080662681
3.22944436814722
2.74842991345966
2.20055791292028
1.58762723965198
0.912189493992289
0.177293947191326
-0.613664770553380
-1.45697364932076
-2.34855928093613
-3.28401663639758
-4.25869622576247
-5.26767287793150
-6.30561065465892
-7.36669173693967
-8.44466269510407
-9.53296681839825
-10.6248348714386
-11.7131954793030
-12.7904470166617
-13.8482122431816
-14.8772101701521
-15.8673638994237
-16.8080750031027
-17.6884777204546
-18.4975934516846
-19.2244593348738
-19.8583243452738
-20.3888542392249
-20.8062488526321
-21.1013592390284
-21.2659545646296
-21.2931338425632
-21.1777290529764
-20.9165460202730
-20.5084688865367
-19.9546200938813
-19.2586402528403
-18.4268788445481
-17.4682384313456
-16.3936247118941
-15.2152034582907
-13.9457518206559
-12.5982193086466
-11.1854195875591
-9.71982658096832
-8.21347037491518
-6.67781927287527
-5.12363510810301
-3.56090887117990
-1.99884399664340
-0.445772242447925
1.09100416783427
2.60538530131254
4.09260769616586
5.54924336921401
6.97298310782300
8.36234842906487
9.71656586791220
11.0355379985817
12.3196985067738
13.5697545604388
14.7863729834905
15.9697807731788
17.1193719892250
18.2335006321512
19.3094837355403
20.3436766030164
21.3315241846835
22.2676313632587
23.1458759964333
23.9594813142979
24.7009908710739
25.3622051240910
25.9342152811481
26.4075799089335
26.7725544751705
27.0193827822295
27.1387263988482
27.1220914350433
26.9620494646871
26.6523556577046
26.1881700600795
25.5663279945782
24.7855785855044
23.8468296595201
22.7533425851557
21.5107775748146
20.1270687185097
18.6122123916542
16.9780794988749
15.2381853987693
13.4073457083808
11.5013617400746
9.53680916285152
7.53083737673652
5.50094905562297
3.46475474456518
1.43969178274289
-0.557239572525561
-2.50970167351079
-4.40225532166704
-6.22066653373077
-7.95226730586569
-9.58623251545051
-11.1137058688611
-12.5278180337012
-13.8235613146805
-14.9975138759402
-16.0475730459647
-16.9728063792802
-17.7733500032235
-18.4502944949753
-19.0056237031823
-19.4422387785367
-19.7639842529761
-19.9756552375190
-20.0830088907620
-20.0926902976378
-20.0120477460910
-19.8489593370999
-19.6117297566057
-19.3090261879765
-18.9497897654684
-18.5430721240122
-18.0978363754505
-17.6227754176654
-17.1261812506988
-16.6158725305321
-16.0990921657784
-15.5823504155238
-15.0712909100160
-14.5705690310337
-14.0837695788778
-13.6134836681086
-13.1614476919312
-12.7284955572118
-12.3143440894155
-11.9174745987262
-11.5352522519088
-11.1642304928355
-10.8005450307429
-10.4403182583080
-10.0799947740742
-9.71649945690870
-9.34713976535917
-8.96931906944615
-8.58022719165312
-8.17663743028183
-7.75483610005744
-7.31066298940354
-6.83970678639165
-6.33763872567200
-5.80042593841141
