# Supplementary material for: Aspects of tree shrew consolidated sleep structure resemble human sleep
Source: Commun Biol. 2021 Jun 11;4:722. doi: 10.1038/s42003-021-02234-7 (PMC8196209; doi:10.1038/s42003-021-02234-7)
Supplement: Supplementary file 2 — Supplementary Data 1 [file 42003_2021_2234_MOESM2_ESM.zip › figure1c_datapoints.txt]

    0.0936    1.0246   -0.0055
   -0.0360    0.2617   -0.7717
   -0.0988    1.2750   -0.0335
    0.0658    1.1842   -0.2968
    0.0623    0.1616   -0.4997
    0.1029    0.6447   -0.8286
