# Supplementary material for: Aspects of tree shrew consolidated sleep structure resemble human sleep
Source: Commun Biol. 2021 Jun 11;4:722. doi: 10.1038/s42003-021-02234-7 (PMC8196209; doi:10.1038/s42003-021-02234-7)
Supplement: Supplementary file 2 — Supplementary Data 1 [file 42003_2021_2234_MOESM2_ESM.zip › figure1d_rat_hypnogram.txt]

97.0138625563326	97.6206361563575	97.2505755408490	97.2368604581525	96.9353519471023	98.3093382881100	97.4581568690761	97.8674510969707	97.5173516779474	98.4921758503960	98.0234458015482	97.7865943170951	98.0197036603911	97.9961056256379	97.1598169581032	96.6942333587486	98.4255330732015	98.4227520071411	97.2322239226075	98.0276699549830	97.9176213218047	98.4211679527596	96.7688464325836	97.5293567292485	97.6464717697616	98.2092199071819	97.9891233191984	97.6455280065947	98.2615954115189	97.8622041062518	97.0905169240779	97.8929080807704	97.7547528830506	97.8506869114160	97.3242934923429	98.1243108491893	97.2688810714122	97.4960300638437	97.5233691048765	97.0923867894360	97.1690392042267	98.7160951756976	97.7601288040135	97.6802270128751	97.2380910753658	97.5539083333551	97.9752255508203	95.2470013342912	97.6008650064097	97.7807045050961
87.2527601622322	84.9403647571907	85.1574111611316	86.2787560465571	84.5881870267932	87.0345044254512	84.2381050679622	86.7395588677673	84.3759453577162	86.8334810080395	87.1812154566642	82.3975810460065	86.1523538114458	85.0880846763029	86.9789293062081	86.4133086204231	83.5648485804119	86.3181619949033	84.0010276840242	85.2514859977206	85.6879028226032	85.6379722467258	84.2906880848859	84.9649157699408	85.4918806266032	83.8946758539148	87.8132172285316	84.5929108571776	86.9800299659761	86.2119732331907	82.0787612752820	83.5636781172005	84.3216765967094	82.8255727703532	84.8043568833025	85.7027481671196	84.6785836410432	83.5285098023490	85.4294082072406	86.3167067188866	83.9939762159413	86.6738624451560	85.7319632090650	85.7108688422441	84.4047071078168	85.5450492295313	85.6536200044226	81.3552316421652	83.2029383137303	86.1395355183717
86.9007318790994	86.4876189531000	86.7707946851400	85.1463017182224	79.8398836724814	86.2904290279139	84.3805579874577	88.8130058368962	85.4109065601559	83.6192173056180	87.9366297417912	84.6637531514758	87.0003992749798	88.4276066469164	85.9212315597029	88.6623372884168	88.0515675654963	86.9188515283211	85.2502483741796	86.2590226785036	85.3969537997582	88.8455524976116	84.4638108346717	85.7574971802505	89.1961009713591	83.7498487924350	86.4290813703102	83.2387030657966	88.0123141392561	87.5484892646579	82.9321023380348	82.6529664829752	82.9744357601748	82.1170928147426	82.2295428268093	84.6811478126645	82.3726145372548	82.9080929300317	86.8549086073558	80.8828809544565	81.8892935345154	84.3013413387167	81.2435387271696	83.2429571780063	82.7390773945244	81.9423654531937	83.6140742130243	80.5733470346190	82.6396749548691	82.4658475918122
87.4678001708126	89.4736469183501	87.7267502721061	80.0164735098391	81.9430222043622	88.4336403276199	85.3618026422386	85.2527366970136	88.1575623003813	88.6338495135830	89.0639497518865	89.6610260104899	85.8578992936547	89.2468835690792	87.5105287578032	85.4823053457699	89.0201641698557	84.0793924608372	89.8033943246767	83.4029507532134	87.2717176268633	89.4926724251304	90.0381226347164	87.9453921016376	90.7936730616785	89.7022842285847	91.0425844581382	84.8300417896591	85.9654169075040	89.0192501403057	81.5299784679376	81.6717873477941	82.5778564198418	81.4308474232430	79.9544734208520	84.2694237810975	82.6926329219782	80.4928297160968	84.4760675552688	84.0323591971974	82.7068422428441	82.7018276643428	79.5313557843119	83.3062296799740	81.8118509540664	79.6578597308379	81.1818176057727	83.9442066924301	84.0957975341587	82.5771222466664
86.0715626124199	89.1127070072367	88.7142649606698	86.4758684794325	80.1992625184174	89.0818617205434	87.8649205584228	81.5163876089862	89.1884034207548	87.0633321578704	90.9937474297404	85.6647203875365	88.0213619088110	90.2596817119765	87.4484012035355	89.8572248864948	90.5807286449353	86.9032880861367	88.6220367044084	84.4335426821041	85.7512991669555	89.3078071944091	92.6214090299007	87.0353225258904	85.8367014877182	82.9479454612007	89.0905193984666	86.5229048555028	89.0657061141977	86.6517729704133	78.9350235342572	84.5622603625452	82.2562207111272	83.8782696953461	80.7513676296365	85.1002308092247	81.3276802273534	83.4575821617475	81.8788384236747	84.4511069453550	79.7195055733105	85.7944827343397	77.9197454739140	85.0625610770136	79.4199591128849	83.8767587653427	82.8990796713677	84.2499038025145	81.8176717973579	81.7665428895739
86.6749048986667	93.2967409117038	87.4766949032082	83.9870859893641	81.0848417014542	86.5979396668112	84.0742476096756	84.3088713512457	89.3941569339963	87.6673627343441	89.5138677088664	87.8136388088817	89.5402055332689	90.9293421243867	90.2064092364006	89.7304373402245	89.1519336075788	89.6568394355145	89.3405007265883	89.9836081917257	84.3506341456663	85.8639902946253	87.1185317009248	90.3258795641575	88.3473739741094	90.3026868741649	89.0063080588303	88.3577378789105	90.7921838253957	89.7789133547968	83.6478943794011	82.9328569537786	83.6842517713254	83.7070785660668	79.4622117157704	84.4980027842492	83.1100511504593	83.7469914279899	84.2455191855641	78.2457724377431	82.3746411711282	82.2228630921994	83.1396494920014	82.1395601257895	82.9205834944066	82.6861549532970	84.9429615004901	82.1842310599418	77.3397378204930	83.6793346348439
88.4883237291428	88.8754749474971	84.2960612569709	85.5981613461907	80.3514412029951	86.8052986214834	81.9333782634449	79.1605000671311	88.9231793823071	89.2931503720997	89.3495323004852	88.4894939057483	89.4318027498082	91.3161325748673	88.1170180191527	87.0508031125157	86.8995133081814	89.8907388752853	91.6880585092503	92.9674128391918	81.9220753807543	88.4746552766089	90.0007812077833	88.6576423855141	89.2962877422523	87.1364772933134	88.6842760426376	88.3260833509302	91.6173618346968	87.8687380844905	80.6547702738018	83.7205053755637	81.8782268386040	81.6943918446589	82.6288300418806	83.2030079570919	85.4184632934274	85.6914797573958	81.5650174909353	81.3764084922535	78.3920899605805	81.7574428472592	81.1713972583101	83.2573639650129	82.2840631403013	84.6890428754576	82.5462678025424	81.2126543591453	78.6216723384430	85.7935114047170
89.3671398878683	86.5361910727386	86.4523931507648	85.3501137838844	81.7943816179232	84.7211920677006	86.8664183502590	86.4864618567879	89.0802628904492	88.6378206160554	85.1215597627108	87.1811557483167	92.0934002080866	92.0424012787286	91.5327900921749	88.1492644379042	89.5430339991988	89.8772745042361	85.3279058173827	91.1133659166432	87.1178559743693	85.8542979882451	85.6103945001543	90.0494196498355	88.5079022536378	81.5188605783236	87.3914699535049	85.4328682375937	90.3674467951295	88.9211588326618	83.0385132449428	77.4832413948386	80.7467555648592	81.7655841713003	84.3192442858322	83.7056176985626	83.0067175341785	79.6446768505455	82.1874286609693	80.8244841269730	81.3721699676816	84.0351675984134	82.3373708992748	85.3858944814605	82.8481029117935	80.8545974418334	83.3599995411079	81.5779750725984	79.6243623158884	83.2536920114677
89.0101163482899	87.3662547518635	86.8477215758596	82.5514723361721	82.4632711417221	83.6434889179320	87.9415493462070	82.3841819239568	83.8078782177504	88.0913012098012	89.2649593082490	88.9197403548237	89.7244517097775	89.4952030538707	88.2640901831134	88.8846141288724	90.1449346603338	90.3599644324296	91.6792229834323	88.9038403236294	88.3923153374546	87.5104301538409	85.8471962607454	88.8458326457277	88.3543268909028	90.2538505946926	88.7315139928290	87.7560361156023	88.5576713097133	87.5894994063912	79.8603059098050	82.2337395909026	81.0238605903328	82.6604463297567	83.3584738628728	83.2043505160954	83.6479393526855	80.0876611567680	80.8255073795137	79.6733211808701	83.8012383812688	84.1141123208629	83.8786326240649	80.7459229159193	83.1589795098797	78.9822902955163	83.0312023221427	80.7952136258454	81.4948440354090	83.4514608989001
86.9704947127063	84.5891651222752	88.8862122757500	85.6020032484191	80.1206079976922	88.6522908292871	86.0389128471763	86.7702503007367	90.3880136189528	85.4875223336989	88.6358477517273	82.2053764208209	87.2229516997638	85.9947508131836	88.1975038685760	88.3045316246908	89.2736502627000	90.2324738159210	92.4746739887179	87.7173826248497	85.0128189698692	89.6557865797130	89.6552308801940	84.5563372607322	85.5258562952933	89.5050817603518	86.6871918521202	85.1045240346307	87.8611927900694	86.7983727579933	83.4148438640430	82.3052411290625	83.4162047242093	79.7486832798122	85.3269220735082	76.0332341504003	80.5622191461599	82.3459813730032	82.2899028288199	80.8019194064722	84.1643081281307	84.5333913442325	81.1344272943013	82.1371925605260	85.4061164209353	81.2785707943402	81.4589933851792	87.0115666501573	80.3126068969955	79.5002437538357
88.9339467031719	86.6926390465141	85.0230847075466	86.3109619876333	84.1515032605036	88.0789469744678	87.0078459755195	85.0015021225579	82.9311717638355	86.8758717872599	87.4799599117702	86.3683908817653	86.4610185742109	85.8698287190031	86.2733777594043	84.9049291553469	85.2863805435961	85.9563923392260	88.5462205829832	90.4871383779405	83.4973657152097	89.8729227530479	83.8492121728161	84.5107436262875	88.0547249180917	87.5664410422072	83.9619960821235	80.5861625051097	89.0691342959037	82.7138599171084	83.3179153474937	84.2043881185314	81.3351879397468	81.5881700619448	82.0499449090362	82.3295670784113	79.3592176088756	80.5918565870632	85.1968786728988	81.7710216645788	81.0957956983864	80.8097023825423	83.3358277613044	82.2049056007350	82.5855340482865	82.5151654121153	80.8984591551616	81.3767636824126	83.0157563222704	83.8493721577282
88.7492360640423	86.4665682182382	79.5932407393042	85.6365611983101	84.7271950437167	84.0661922922403	85.8263623027692	86.7247423298208	84.7864141131912	87.9940205819096	83.6069774516895	87.8647622680544	85.5066212296670	84.4213234780467	88.4708013372398	85.5940776714902	86.1754200303595	83.8950710551036	84.2803049242088	89.1312683833100	88.2428651506102	87.9260728889873	85.6420025659541	84.5123000300232	87.2888682747257	86.9586577998160	87.6549274285767	85.3114389361763	87.7399932558860	88.6191107678925	85.1851178225151	85.7975535313642	83.6623030679387	85.4736811465922	82.4381506853682	85.5597149291550	74.0696876383268	84.3230546179729	81.2074896049874	83.3299419346294	86.2910152771810	81.8647031197289	85.2348020470915	81.9933321548803	82.9238816884556	82.4947484088057	82.9063545153045	84.0072232801897	83.7397921951412	85.4363714725479
86.9291398530693	90.6957096278062	87.3234307150518	81.4463578849755	87.9749313646774	85.8816595467124	83.0172542961027	85.4690775998272	87.5884335125101	84.3628341056819	84.6895406049780	83.4882972121611	88.6303177913707	87.8228724824782	86.2428573057505	84.9822899298373	87.5645606361904	88.3957884619277	88.7310784624080	84.4919150252368	86.2270716823729	87.2869017863797	89.2748202157052	87.4265969222597	88.3898100616620	80.0893234837679	86.8629492191333	85.4607300345328	88.7729162026008	86.6678331748347	85.7279301846671	84.7752070662797	84.2433940375482	83.5267332996578	85.8801578587633	85.8011572337472	80.7598762190814	86.5915332448804	84.7642536788969	83.4051822487645	81.5822249055743	85.6771764430016	84.1896611530735	83.2965447598703	81.4047712310600	82.6679513216812	82.3419597879133	86.0791382837227	88.0206322339380	87.8303997408721
87.0313210790627	87.4598624381271	85.9454515391349	89.1579573989050	84.9694839912069	84.2092738028649	88.5991576189512	83.6273705773162	84.0893200747767	86.1417783122563	84.6720024503234	87.0153001361778	86.0419588982565	82.9800690875140	87.7245057303731	84.8095307521565	85.4842869838386	88.9137990666873	85.9140617691730	85.9457065794588	86.0328370562584	85.6701244325334	87.5814686687252	85.2074445825851	86.9692238422052	83.5298989048698	88.7426130461677	83.2342007921524	86.4349951472116	88.3522264843016	88.1050582238227	87.9148879068438	84.2326556285345	89.5657214970094	84.0737523923165	91.9997784419545	86.6754705661688	87.8125633736032	86.8437605451065	87.3221983980194	79.7450403019618	85.7418983981858	85.1957801111288	82.2439118225321	83.0082999142787	86.8334156462253	87.1502577289403	85.9499751150186	85.5341342433877	88.5668840876771
82.6610239177259	89.5853361524214	85.6820646510154	83.0697924393950	78.2295058261756	84.7816165069262	84.4504334759203	83.6065577935229	80.4346664390367	86.1514579343999	85.0690842279843	86.5290145021362	88.5330523853826	88.5264858476373	86.8704799278693	85.3184611857032	84.6957258492210	89.3025105850576	83.9000151812638	85.4405172329520	85.2579883559303	85.8593225320530	85.9831426578497	89.5344639998901	84.9165796020354	87.3975107264123	81.7278933934207	82.1819400581060	85.8562297957993	86.2399700626647	86.3449531122647	87.2478299551348	88.2035721484158	85.7134224284859	84.3829832667706	86.1171478073907	90.0208323442111	86.2860078829187	87.6546655762209	86.3996596150133	87.3531529375340	87.8153700280692	86.0035536249371	80.8565547218799	86.8548690400872	88.2253913726715	86.4123468179339	86.9614576382766	85.6449794701592	88.4846812832437
87.9668347810179	86.3478771695793	83.2618881161389	83.5275772448656	78.8968881774311	85.4213910130127	88.8191267423235	81.3184816941665	83.8710696585334	84.1750584577459	86.5967000163759	82.4142582013712	86.4409209344536	83.6817279058646	85.3168028835285	83.2257320780844	85.2640448729502	87.1013772940515	87.0328026418460	87.7334471293765	85.3234765851786	89.3467646218638	84.5104617302085	83.3854173637453	86.4784935774859	85.8771969747587	85.5542737905242	84.1265893093653	87.6025515496892	85.8377872935060	81.6267267501101	87.5850180271058	84.9564386045786	85.6145840664852	83.2899443323637	88.4480547059426	83.9640353818950	82.7917768727726	86.5861544021436	83.0999829225435	87.0420652831292	85.7701186145982	86.0472920081056	82.4572906666296	84.0135340781262	80.8508969542396	78.5714024513523	84.9083432629253	79.7983636511837	83.1569733375469
83.5823551238911	87.6687214878163	84.7558997101662	83.5399668107024	82.2201744405257	85.8419939589462	81.4058526709567	80.5486452887853	85.6981585354250	82.4601513681552	88.1893429530835	81.3687234514960	81.9823827431965	87.6577153884210	83.4241604018816	85.9471025240225	81.4217987324952	83.9667501332944	87.8521074800085	81.1077519523519	82.3397956566890	85.9911127382261	85.3239114961334	80.9451183376335	84.6622424755229	86.2381320452712	86.1212437091620	85.3486610312195	86.2884054714009	83.3717081504750	80.4911593403637	81.7046916738660	84.8746503671436	79.7015076151711	81.2234229200720	84.8297730682378	77.8080285733583	81.5177918440343	84.6790208986445	80.1993057616975	81.6465143813647	85.4890163742740	80.8085910098982	84.6727698921114	86.7396795736226	74.9066892193979	80.2469394935320	79.5139218322816	82.3691828656033	81.9446527283310
86.7008178267011	86.2253204253230	87.2963611539416	82.9645377833776	82.9334703480012	81.6146181862114	82.1215941283306	83.0441664241529	88.3374357998582	80.5055785964970	85.3551645964637	84.2766166822102	85.0375019084659	82.5036613907894	80.7854558714892	87.5587676941314	83.0965897981106	83.0188864428316	83.3525883787540	81.8733017124834	83.1368698383237	80.3126832679381	80.4913648165792	85.1318053183350	82.4846513750647	82.8000136708632	83.7723194102422	80.2926774410877	87.0354217580297	86.0828453738378	79.7560915139015	77.6965382087633	83.0894703799740	79.2948067266355	78.6453154081457	86.1449298310237	79.7780820872496	79.6947354264188	84.6359000882139	83.4236896235075	79.5265571237749	82.5265567162236	82.4333472376248	84.3545852329875	82.7044082462633	81.1425270320774	82.5171085108479	79.1148939757522	78.3642192260927	81.3994069451520
89.6318005141865	85.0692467820962	87.3847788043111	84.1261333455135	81.6479827546182	84.4590871125893	84.0809530168789	84.3066466643966	83.7585721434343	83.5425855862269	83.1794642058762	86.3940634094151	86.0225705168669	82.2939012568669	80.2547428925863	84.9870885442012	80.7136211991722	85.8894048980802	82.5574310558573	84.1821544289365	83.5140142433108	81.0205759516807	84.3451282332260	80.7424998626878	80.0821934343351	81.0313607969090	84.6903902240083	83.4302172391168	84.5724401659130	82.0025403108134	75.7873277431737	77.9283114741915	81.8348419876197	83.5379048585630	82.7568393869586	84.0816698933812	81.8421768619592	81.5783051071294	81.5670020994488	80.5902148366858	78.5847892058475	80.9916852624129	81.3594229336699	84.6410439648283	81.4456995120610	79.5288993463180	78.2902369530383	81.6022641614268	83.2550805477604	82.8180001760597
86.1778470675560	86.7173212470223	86.6824526597103	79.9523703128103	82.0091306088497	82.2344367880531	78.4982997852557	83.7374402927938	85.2171158857390	82.1971974784658	86.0467163410221	81.1077870492891	84.2494853929265	83.7556117137002	82.5093861598677	84.2153989580403	82.3083141939918	82.0984384845794	78.9306280360879	83.4653924402745	84.5672540918321	85.2541872288108	86.0157137598892	82.2796282801903	79.5811338146057	82.8128866624849	82.2995774253218	82.1214296409479	88.0043098832266	87.3278747783175	75.1000222412663	81.1174546705467	78.7148657314966	77.6766231963040	76.4315591799317	82.4383694798551	79.7521279052917	79.3767065578321	79.8596258574062	80.4620418862379	79.1797606919187	79.7476082430098	76.1318295407135	84.2553700693052	83.2439253626937	78.1470207676316	80.0049425122695	82.0460155101588	80.1732904620461	78.4700010865026
82.8504156060361	85.9759557916961	84.0035931999679	76.8130634104350	84.4099585722815	82.9125398458114	80.2851247547553	81.0245348664005	85.2463441298633	83.1990317166814	86.2832691318119	80.9655366862246	83.5836565938932	82.9019047835921	84.4477143759194	82.3439072489777	84.1461448165605	84.5662499550061	85.5706180966305	80.5789212118862	89.4492915625413	81.5580087236680	84.3079425596978	80.8169403643649	83.2107606851307	82.5800450274010	82.2962645517960	82.4174985131105	83.9839368159538	80.3809224768967	76.3795897977347	75.8891868852036	81.3955439049384	80.8390042917800	78.9250581051538	84.9456074962242	77.2706115916068	78.2414362521147	80.6403371667816	78.0879845022384	80.2688262842763	79.1658358885696	76.3713851560865	83.1754750593861	81.8626115141710	72.0807438913369	76.1638650459036	83.4172221537977	82.1852569646804	79.7704929403250
82.7507896218528	85.6093850907730	85.8168453803287	81.2608743504426	82.0745616256320	78.5553235613116	84.0760864894349	81.6406154893039	86.0687412642627	82.6983769894826	86.0249005965823	80.9435157365882	84.2537144673545	82.3790587563186	84.8815964528861	85.9992525441985	85.6536070614053	82.7234438749158	78.6082653778351	84.8239360774927	87.3812288904417	83.0605019804155	85.9324678075280	81.1073345472206	83.0998264171923	86.7630389447205	86.0799529168965	80.5034782117370	79.1711896569733	81.4819013252753	77.5161740399938	77.5729851410079	78.5006283892170	74.3941542972160	82.8421029808349	81.1472083781746	75.9292334486518	78.0009726809154	74.9342445826296	77.6425876270888	76.6479233507200	76.8562545332079	72.7687477088002	79.8407811073913	81.4607683015092	80.6720521891544	74.1320779525926	81.1239245267488	78.1579885695085	79.0156718249208
85.4478669547821	85.4648874261027	85.6492820798187	76.7595517773006	79.8796560192029	81.4378354604795	80.6421685133689	81.6053174619863	86.0536598594968	79.6304872234025	84.1565368461145	85.3654359473546	86.2903602980223	82.3799312348432	86.8096640919691	84.6276100410531	84.2571898423448	84.3308981908301	81.1948069066326	82.2708768075484	84.4644341356549	81.9122442028813	87.7058276949522	81.3581975744328	83.6113018510891	86.7329725771086	81.2877980471152	82.5445678742539	80.7672508314810	83.2411384783062	78.3240711317394	76.6408280002928	75.1299464439009	78.2104089273344	79.1998923626283	79.9392409715688	78.0768481247692	77.2703611637648	71.6347542248704	76.3819591343135	80.3123492765494	79.0101661926538	75.4479273771256	77.9428911217441	79.7239722742073	77.6974395091446	76.5964231100697	82.0830903916186	79.6215581814639	77.7775437928834
81.2076449376790	86.6278439732710	84.1475242540745	76.5009936832958	78.6620065924201	79.2071166056465	81.4259054446591	80.0761923666480	80.1995535181562	78.6813557340202	83.1144907477094	83.9007029146146	81.3052591814538	83.3661761181327	85.4244920495997	85.0432823406520	83.5398989595959	82.5680797359824	82.6206352715476	81.4694835627943	84.5740378788639	83.2453954234352	83.6529303935586	82.7401079254519	83.8016037849492	83.7110990001448	86.3340230256572	79.5732696625359	84.0348799858492	87.3484063672118	73.6315814358878	78.2089849133799	78.9451916814735	80.1448727761608	76.4907313322965	81.9706787954487	77.6412033825413	74.9623101267135	79.8996166020548	78.1842754190879	78.7058984368587	75.8923760299171	79.9268210173766	78.9777396931874	75.4731894725896	79.9290465398085	78.8927886318460	76.7020363296461	79.9796488748515	78.3782987827993
82.1643928814871	86.3558838940175	83.4732782855890	76.7800126632728	81.7775487470996	79.4829286510196	85.3712761920511	81.9491915711327	82.2023115064454	77.9230464619375	82.5250210575012	79.7225887716647	80.8068073206187	83.5530488867948	84.8779472742992	85.3292422846224	83.5461051272224	79.7753901823105	82.5610745469258	81.2296049446017	84.3276964314743	83.3508123289942	83.4674690526383	82.4059263118824	83.6214816851445	83.0311241934394	85.3575423733355	82.1125522669570	87.7457885378625	84.8583872443120	76.1353642711362	76.0760828944321	78.6840187385062	79.0647115239873	81.5280325976962	83.5944333477524	79.0142586908739	79.2714887697535	81.0874221869876	74.0858579535870	79.0863776932962	78.0454020414472	77.5542006296348	81.6965173612011	82.0342265290537	74.5839180133489	82.1164271247193	80.5988268644504	79.3747444343768	77.0943015577320
86.2522324546479	86.6053475357073	84.3183900530725	72.0283798483893	81.3115692149879	75.6661481347038	82.5742296684093	81.7404706298183	84.4495857428402	82.4996620544991	81.2102156917779	79.5265298306660	82.7818481618559	82.5909932500745	85.2994747784201	84.7956124058586	80.0491842175278	82.0625668625253	85.3627533630104	84.5156557377487	84.5040606716269	82.1370556562380	81.5505023968284	84.8207086381741	81.6734323893283	79.1663884032848	83.3181060176144	77.5048869525442	83.1400720148069	80.0141310854879	75.8873907017058	74.8376006955253	74.6301980009840	78.4260952246016	81.0610478951508	82.9299936662757	79.2417083738823	80.0362031869869	79.5441356401098	76.0152047640602	75.0036154484099	76.0404523742666	75.1582580912084	81.1210747623666	76.1522165412658	76.2358543473216	78.5890232295343	76.5970235968210	80.0480948192923	77.7132860591430
80.5869356063419	84.0381220678027	84.6882843019902	79.1189866401822	77.8066780037316	74.3201377904833	80.0219684939932	84.4262363113376	82.3367815098086	84.3178776622480	81.5020650510218	79.8937659607282	84.3313005470437	82.5386206185580	86.6521483632887	85.4426314177963	82.9986417226161	81.0515769574755	79.7427631756270	84.5002660870552	83.9307096351381	85.0114142909754	83.1302224129053	83.0185088992963	84.9528750587992	78.9971374693263	80.7268631332784	75.0297681312642	85.7321981979609	82.9933415929167	74.2286775145474	77.7509531172637	77.4151150464917	80.5837985091189	78.8004771505615	78.5819728018319	79.8799160384505	78.9771575140183	75.9453217382379	78.9929612510129	72.9334332772069	76.9130006874400	78.6728717492038	77.6385630340925	77.1339134752992	75.9425527529574	76.0669807424143	78.8922927460119	76.4079444056317	79.0524600769198
80.7475951626239	83.5752414389897	81.7134845261537	81.2952227813592	78.2442565172766	77.7769580545539	81.7665489617314	86.0786351126447	84.0439367342469	83.1153197914119	85.3880156430840	79.0882426268597	82.2480039754297	81.5463096433039	87.0367268748539	79.2996472645081	83.7421418234983	79.5401926594552	85.1022163648626	82.3638901750463	78.0087709862799	83.5222487643041	78.1303066372355	84.6858338569598	82.2056642330622	83.5834652783781	80.6057010109827	79.9275728305158	80.5310421247990	79.8370764040206	77.6478897767680	73.8376017611382	76.4189306254901	80.6950221853402	75.5786435973487	78.7286190005524	81.2149012326555	79.8992606458619	75.0811519513028	79.3352911943244	77.6289454929689	74.7928752160510	74.9118458726775	77.8205894650730	78.3635586281100	78.5660371856550	78.8602372109743	81.5463147004388	82.4344367332611	78.8821030345563
79.3959905823500	81.6068988060949	83.2148342670607	78.0833861773935	78.2830374247002	79.2986012405207	80.7740539493923	82.3244278758972	82.6988135107256	83.2750307970928	79.5514981233542	79.8563823666117	83.5985556424736	84.4679771434711	81.0187559805994	80.7471253346186	81.5712661263888	83.1319944800783	83.0069122695642	85.3323333258854	80.8855848966540	83.8038209494074	84.3570431423006	82.6425103322103	79.9729584192799	80.0884145512628	74.6721337197285	82.1893206188368	77.0244212149466	80.6221139689233	76.3805884244696	72.5986547417591	76.2440569511939	75.3175762550384	79.5801916154477	82.1937759166421	80.9342472089966	79.1682774508280	75.9340543053167	77.0010866747474	80.0996474989962	78.4687899460170	75.5575223407607	76.6808198034547	76.8086652612772	76.5971087004464	76.9281733338251	76.8149749967062	81.1349781875546	78.9324301999142
83.7140304373616	82.2557383668807	80.8009315401661	80.4552337883106	76.6714517858616	80.1219007282776	83.0140335584373	82.4371444764342	85.6349298673147	86.2073605002519	81.9061140080513	82.4955664416038	83.4520464905964	84.2606192346883	84.4819980738156	81.1701711144374	79.8806527897515	78.5281435224068	76.6541564337397	82.9405060131031	79.6269178308620	79.0175435962040	81.9789544753564	83.3864252889370	82.8105263301348	82.7068995854487	81.8001850915146	81.4326787095610	77.2674478580921	80.1591642677702	73.8891162657403	73.2852694689894	77.6872541501638	73.5510822685453	75.3647406251073	76.1016512381883	80.4547256134027	77.1311424542771	78.6064450232092	77.6730322846205	80.1116456682162	78.2043182066590	73.1992179682852	74.2219949795603	76.4138594538306	74.6150832790196	78.7524647755421	78.5887663635931	77.0485298975188	78.3377932535236
81.9724302559251	82.1504671431194	81.8595350013377	79.9616356655284	76.1581244464100	80.0261447780669	80.9086241701257	81.2136833592622	83.7919213275812	85.4780931766742	81.5840232417156	78.6399193629931	83.2342237056329	80.6588177210102	80.5054320285549	79.0646064981882	80.6516717425907	81.2261552832288	83.7839262238462	82.6435887550817	79.2127018721403	80.2277782797147	78.9236645582908	81.2212537171424	79.9232164788182	82.0807383007330	83.7352127562900	82.0794001564513	78.2761947426728	82.9869379865937	74.6826181418594	77.0570815290489	75.2470998762628	74.9324294780323	78.0616376197076	76.0253693281511	78.4176128667888	76.8729935129218	77.9725735917663	81.1380930558140	78.8156959116407	77.3229585789037	78.2667455312891	77.8065303649362	80.3968376877922	78.6091571068960	77.9934951789695	74.4462111591726	76.6876663733839	78.5451873147717
83.2487819703463	83.3281590204710	80.7843592759700	78.1806515724231	76.7969211556412	77.9648371079692	79.9447449310068	79.8150123722286	81.6360776784473	81.1842227434564	81.0462108269435	75.4529914418916	79.8708415778595	80.5132151833866	81.5719695406007	82.4324930769983	80.4221182332714	74.2024327662775	82.5507525431481	79.9086453641303	75.8848281883504	79.9728212994636	83.5291066882395	78.2629549488187	74.7980551966869	79.5315929664011	78.2025451513491	79.6298881213884	80.2799407091845	80.5959481552008	75.0973124860552	77.9934871179113	74.5013121967730	79.5309623951376	78.1264013855022	76.8723027120518	74.5027326878818	74.0221040462687	74.7347639804972	75.6301800797887	74.8018276033341	77.1192875230484	77.6217926246976	77.9839466344719	78.9241736158746	76.7739832791008	71.7431814638240	75.7783184832197	76.9873295354866	77.9439493508081
81.1487326656763	84.7418390146258	81.1560053211482	76.1777400356380	76.5491174205154	79.1916695086335	79.5883226937117	76.0089998375147	74.5248873598636	82.7513599092981	82.1698619064683	78.7209835130345	80.7113624660203	79.4101501582702	79.4818004840793	79.1598788038760	82.3439057627005	76.3596943536862	76.2443577728798	83.6429951890387	80.5438803400039	80.3861064708130	80.4056413855841	81.6116400292338	77.9474528768098	80.0188886568903	76.7247369237399	78.3128350027256	82.1097662199206	82.2222485861899	76.3149076973050	73.6354580069066	77.8098671239630	78.6493860729973	78.1611037067567	77.4441588279452	75.9985242068732	74.1477192474922	75.3731028291494	75.6217881766355	74.8986254480299	78.8525262498980	77.2192108502649	74.4869782036338	80.1542810429514	79.1724363770992	76.2801354214371	78.2181943011846	76.2551597122382	73.7764365495330
80.3937495442448	80.4827727347467	79.6621638986538	79.9624989297513	78.8742752117419	75.1496258428045	78.8960511791279	77.3979767853888	80.2781671604548	80.4911963323143	81.5565870265589	79.3621951067202	78.7574140211889	78.6761049575772	77.7371414236905	76.7253395064486	77.1768596769041	75.4756422754955	78.4879436173995	81.1503209567951	80.0874554181173	77.5460823167179	79.4197106686755	78.3235834018355	80.4188720054352	73.8986680095609	80.0313468734323	80.1270274650657	77.8152611374178	80.0646498429721	77.4235578676230	75.4955291273612	75.7107474984559	76.9663844529918	76.5131613120553	79.1972868534067	77.1353513830112	74.7070389848841	77.4342409705499	76.2164949055142	76.3708371667629	77.1214223803073	78.1121100492352	77.1968207395234	78.6223136851504	75.1413523762268	72.8602138969639	79.1284431199642	76.9432797757256	73.4043202210413
78.3935746924804	82.0699393922539	83.0679856525484	81.6099204775737	75.2056944698668	80.2461730816395	79.2404218938688	80.0099081406626	79.5142808854906	79.8823365517925	78.6779022171510	80.4287181918650	78.8075354928925	78.5650284870300	77.3236295544854	80.5104808911639	80.8313933449558	75.9890863143299	78.3077944800735	75.7604045409754	80.0620276405615	80.1192950808831	81.7684370993692	75.6969579249298	82.1111599781509	77.3299165880487	76.6884372273039	77.3612388106561	80.5913072111756	79.4968720393455	78.3124203646127	75.8261501301610	76.9101697633450	76.0314508100908	78.6938231120787	79.0296976516789	74.1097096522852	78.0219366192263	73.2837749660282	77.9579852335351	74.3429120571667	76.2251609292334	74.3061740132598	73.9610790435772	78.3754360925793	74.0463918671460	79.4083893238188	77.1106513847343	75.4022128209497	74.6591687831070
80.9406613509898	80.2387763302237	79.3252546639414	75.1443637376617	75.4624806405946	77.3422604289746	76.6781079276737	80.0656491245128	75.3614754639541	80.0885369919777	78.4882273763415	78.9754913002851	76.1817365687725	77.5243889585905	81.7827557187931	82.4714988040417	79.2211144038510	74.5535216624622	79.5691318409433	75.3733643482302	77.2199800046439	76.5159268429473	80.6681495596725	76.5397462423411	79.0582381857537	81.1182341569361	80.1865093204987	80.0712147914150	76.3058176414696	79.9342688159124	72.5401902700561	76.4317337917575	77.8850209420985	77.1606368705260	78.3838478489962	74.7457716474963	75.3121198034897	78.5387598523128	72.7845122881682	76.0841442103515	74.8461321463265	72.1589202899864	78.5045364832298	76.7801199004456	74.5756381976056	75.5305239527422	75.3190463501523	73.9845378171170	74.4520980281706	72.2365481733608
80.0371207728005	75.3793278958946	79.9351695209984	77.2452927714559	79.0730447392340	76.9743798829872	77.6573401114146	79.7079631424149	75.5396047419645	75.9247966013741	77.8360788233306	74.8917476160405	75.1369573606583	76.3699944693553	79.4069134002737	78.5418764803940	80.8622736926276	74.2402200702978	79.8624421099359	77.6636048045656	77.4068509740222	74.6288004395193	80.4894807499442	80.9536130981308	78.1212724967911	74.1468901452903	75.3009486346025	77.5276524898542	77.9458170701150	77.3954311719285	75.1875434738880	77.2212629697094	74.3675615614056	75.8338091639798	76.6963435044814	76.1738361140943	76.9052871578799	78.2395645055286	74.2961115290814	73.7169772344910	76.8387509866281	67.8534161500206	73.0451537437287	77.8657426645434	80.6107064898631	74.9660877653719	75.7810109073448	78.4228806676740	79.1483280904113	75.9079986140557
81.5068779573709	78.8332999071551	76.0990813768843	73.8216582756515	77.3353203678913	77.8298330274262	75.4055752012578	78.0523487297525	76.4190731083663	73.7489599280410	75.1917449716732	77.9855087156973	72.3889592040830	74.8018068871807	78.0169751801479	77.7621861299278	78.3258708641286	76.4950795479331	79.1539656348014	79.8952499328572	75.8138129144426	76.1893342826421	79.4584405816452	78.5315405979511	78.2621607731301	76.3239830724433	80.2784793234086	77.1011098585267	77.4800228590682	76.3169533270769	73.5391655839216	78.4583293605496	75.6809686838393	75.5836253931403	77.7127683049198	77.1402038015917	78.5864506820649	77.7891409499862	75.9453122325885	76.0391342282067	75.2022869981196	69.1344728144849	75.5258997864118	78.1360572373852	74.4254200705559	77.3247469857481	73.9726906155851	74.2854366463154	74.5199929686219	75.6275555144854
77.3115754446420	74.2313900076001	76.4517596095662	75.9868514308529	77.2740471296786	76.8365631919323	74.8235030431425	76.3101628880076	77.1865814508157	74.6867178029874	73.4153228895173	71.8631500648635	78.9182221269753	77.0841701807193	77.6512554979220	79.3234609723723	77.3658539286864	70.9894696917979	77.0676910406286	80.2066287550084	78.8678442193855	78.8704659572682	76.2565508341988	76.4699095197787	71.6685698802642	76.4551415710580	75.2743014891921	78.9082531720744	79.6426151027588	78.5559625221585	75.6863296714544	73.5022091827746	78.0104688790014	76.0558712017592	77.3192023219625	75.5362421979756	75.0755616081047	75.3187449725118	80.2042452160891	78.6014772111537	74.4379227922443	74.6050281864571	72.9621707784507	76.3113135371759	77.2701101773169	79.5680317141212	76.0457365303311	78.8959737907843	74.6550141296845	77.5687307384916
76.8914060302348	73.3946710734521	80.2535871703621	76.3714354191200	80.7237129129847	73.8019319004829	76.0312816953606	73.1348377695458	75.3952015213681	77.3563856886601	77.9758710823253	72.8408636075491	75.5584679978095	77.5503029084042	78.4528672113371	78.9514583007980	78.8735621949018	75.8816470081111	78.3607135107743	73.0290260079051	77.8672968723716	78.3988295239744	77.2996695623158	78.8304951365229	77.6704845909091	76.2029098656160	79.0967710622370	74.5138889204277	81.1295963459113	77.3072202018414	74.2650952482313	75.9507300088861	76.7251503311753	77.2717551959940	77.1824066367827	77.6022103645380	75.5001986186837	70.7953762117295	76.8320035331893	78.9527810598132	75.5403206467243	75.1366915737123	77.5929513767283	76.9550239584378	78.6150945610212	75.5360714904070	77.2432388059202	76.0348794595680	72.5818222262879	79.9684794684589
77.5479713211573	76.3286114254543	78.0977926563244	76.3641390547692	77.3050296347578	75.4298961992217	75.0906826348565	76.8878199908826	76.1690432822151	76.2832559436231	79.0729442776010	75.7367539721963	74.2232987389799	75.2402213284991	78.7981813031626	80.4051747858239	80.7244845347102	79.2559123651790	75.4517168125338	76.6454641175641	76.0234992905659	78.0905460278686	74.4834500760068	79.8439806784756	75.0749843077305	76.2631699691129	78.3898337670671	74.4405145945725	75.6106398553156	77.0120305915348	77.6775691922165	73.6955701071276	78.9106004037659	73.2739601123952	74.5133805942840	81.2300074771135	76.3850980367848	73.6119238803319	76.0965851057157	75.3590975733496	72.8540156263623	72.4321392549116	77.0431025238000	75.2248301643024	79.5285840493170	74.6911333505659	74.1192002745352	75.0087789651399	73.9137519571237	77.4384851109935
78.0179832078431	75.2176612290744	79.6225083307647	75.5347463672116	74.8579450403293	75.4568210559483	75.9525035108227	75.4715370434172	74.9480976047255	79.2377269437491	76.6196072440465	75.2662545015443	73.6658111391745	75.0841917950299	76.6830055728685	73.0116000694248	74.3052288262403	76.9809381082266	76.2728665270715	75.2851754213562	76.8619986771030	75.6454737421510	79.6391057293647	80.9050307633117	77.2524001385617	78.5733160163497	75.4897926393171	77.7695167930822	73.7138491687642	74.6431910065418	74.3721463679412	72.6336916312400	76.0133155612952	71.4612945719320	72.6879551846736	81.8580194815254	76.5746784464587	76.1665780759770	73.0691117903244	75.3151845703286	72.7538249806923	75.8399513140857	75.7047841618992	74.1032866818156	76.2022853961794	75.4464937098033	75.0548947530453	76.3248015779995	74.7594785520661	75.7441075888583
72.9451551172210	72.5966455065204	76.8278471128005	74.1669830374423	77.7510219181282	74.5884576582021	76.9674143395513	74.5295008783774	73.8954653827076	75.3739033387939	77.5221107833048	75.1006624939818	78.2117134134337	75.0850983683054	80.1997388284234	75.5368553524813	75.8371100318313	77.5432582386154	76.6923674980698	76.2450217530185	77.0203853176114	76.6456832676962	78.4695659905138	80.0488575501441	77.2171598406078	72.0990286417421	75.7636906886787	71.9518582340332	75.7154546143515	75.8658883800217	73.4527539469004	73.3090760297423	77.3403335214917	79.6015251192808	77.2387016305122	79.3527111029093	73.8234887733341	77.2211381172665	74.4981176960093	74.7772715424597	72.4696769257807	68.7184454830938	76.8089305841486	74.2467760574312	73.5292972429976	75.3659751106891	77.3543367937495	75.3044215568606	72.5693950647547	77.6724633639706
74.5526593445354	76.1590670707147	76.6525259402943	74.4328643266291	75.8729519629159	73.5021598695893	74.4342550290004	73.6454457379638	75.3776272704572	76.9800720276444	76.4808381833771	73.3303423940765	75.3989910345261	76.9029286238377	76.7018351287912	74.1725571315349	74.1045106696401	76.9265204715417	78.4722133510651	70.3802873271845	73.0140106440474	75.9457203624198	78.2528064018384	79.5711454354152	77.2192713209397	73.9862438078367	77.8089944442086	77.6245031243193	75.4838449294511	76.6005627717333	76.7779023894528	75.9510271858586	75.1179775734098	73.3169701736420	73.6064546292094	75.0305877906476	81.2374670233818	69.6337154658082	72.7761724646476	71.4328444469075	71.9867034488521	73.3035163436210	77.8973583900600	75.9796863081600	74.6242683049074	70.9473955961695	75.9168183836684	73.4698038630172	75.6773362717182	73.2743509604527
74.7285476787338	74.2873080515182	77.7120679799873	76.4346156964655	74.4505157751742	77.3010246742461	74.1337788050524	75.9346893559005	72.6901554593410	77.2627181071528	80.6266798336735	73.4931483298131	69.7230750976617	75.0334759633760	74.6894207618256	74.1216861592755	78.2837242430920	72.9553761619461	76.6803820856677	72.1369006945151	74.6515384029030	77.5810177603345	75.4124772398422	77.3415071073223	76.6627012316044	74.1433846262650	78.7112697790146	78.8469388858015	77.7409905336906	76.7686261282416	71.8250285782365	72.6083449134441	76.9982740560069	76.2943837531928	72.0350237480309	77.9133437534022	77.4260727499658	75.1806502142621	72.8749942712293	73.6120174249841	72.6832294231763	73.0970557936688	75.6714365789577	76.0721542885499	75.6036006592009	72.3780859067935	74.0285416453758	74.6367931030752	77.1870266925491	76.7659782554019
75.0554842529353	77.2635988046770	73.3039147762032	76.5664991505939	75.8986923087049	76.1625830551088	71.5808732266946	77.3707453063071	72.2315771071094	77.8357211755854	76.8244734807552	71.5253400503890	75.7111028548020	76.8590256231145	71.9890501993512	74.8690721437154	77.7648186378851	73.6274667735339	75.7797448871316	76.0745858098008	77.0360044327571	76.7692060490419	72.7868326931213	78.8934645930609	75.1995603649088	77.2037407770592	72.7352969213375	73.5222591368940	75.2509171885993	79.4025859942001	75.9016419798572	73.2459419790860	73.8906663591476	75.2472971640308	76.2820370958650	76.8274600470813	75.9681597212563	73.7656571711693	73.6298258709914	75.1327051801793	73.5702006334008	75.5219825033976	73.1699669596320	74.5985273307771	76.2281485742829	76.7474992443003	72.3145192066391	69.9473254405391	75.6527190226794	75.6891809355743
76.4409424937995	75.7526465126203	75.9091524564459	75.7790477324849	77.3798463899100	77.3097178061588	71.7162606257537	72.3860944697222	76.6225346303617	76.8725783414970	77.0032542268337	74.4474505677055	74.3225067642693	78.2374022978028	76.9114303512297	76.3037921509547	72.3790530604663	72.2349836291246	76.3759377018989	76.7273199872044	78.2386881928515	75.0541600987599	76.9518639155012	71.3499497979980	75.4347426937052	77.0114451373808	74.5158845432202	74.5812092825613	77.8349445402719	76.2524539819651	73.3754977810388	72.4682919821987	77.4032806771953	72.5218514152297	69.6059549849844	76.5663349283186	73.0670499525557	78.0164261169079	74.5547466529799	73.0823293129334	75.6238593081803	75.0912615329297	73.6419739726440	75.8379928591369	76.1972933019968	77.3691027514665	74.6745346023612	75.9852872003873	75.3571780115546	74.3198570122638
74.9423853910706	74.5742233159763	72.6246160731399	78.6460948698041	76.8701038013098	73.0317451387896	75.9707206707347	76.3680847049179	73.5258523922023	73.9522655970233	78.2089556403849	73.6873916235782	72.2804943719845	74.6611332729579	76.5207671118446	74.2069925204421	78.2962030950017	71.5858219787623	74.1533470788905	70.9536201326665	75.8570448059614	72.0575117510735	79.5778855145646	76.4588707032141	73.7444935707431	74.1160543620862	75.3476721388132	77.5432653010748	75.4757011237642	76.7220493810440	78.1501883287284	73.7680147682110	74.6686879972852	76.7841145799604	73.4107550777459	78.2781242662887	75.7357875428767	77.6303579956544	73.0593633485297	76.1745531040496	75.6348604364621	76.7022994735680	75.0976529508297	77.4266534355289	75.7733693972697	74.5994734473910	72.3917574891969	74.2055964847352	78.4023292248242	76.4540023510772
75.1644346311220	75.1372096085980	75.5219777889422	73.7237277742708	73.9807177406527	76.2073042623650	70.3270204572680	73.0254927947874	72.2114080320750	73.2010876780829	76.9556110534478	69.6160054434746	74.1605916883953	73.9364007318384	75.8446948955975	72.8208343077851	73.8112235260993	72.1201053585158	77.4813687166732	71.9135349586808	74.5496722815528	76.2151299694672	77.8962500268941	78.3246051650967	75.2193292587107	77.2932600166590	77.6231035620022	71.8390991122758	72.1530023007349	74.7033983464587	72.4419393866821	74.2084297604508	73.5794445392459	76.4814645405565	74.2614790563610	75.4293513170158	76.6025983688767	73.3231281791666	72.1854914765354	75.8678046110560	74.5051902010174	71.7783610184847	74.9180949254469	75.3469343027635	78.3248546480466	75.2042964522204	74.6624126723565	76.7670449560862	75.2700514048800	79.9752929552072
72.9389824743085	76.2408669519776	79.0442462153742	74.6317394844745	77.3823989561011	73.1587051620597	74.1138884379188	76.8876416102187	76.9280848773219	75.4392251269212	77.6572597930235	71.4760204234378	72.8175259121805	77.1679733406145	75.2811739001838	74.6016678900755	75.5214136308054	71.8214249102667	73.0557890865959	71.8570616245385	77.2019948700062	75.7183440357063	73.1951759740235	74.8081930475568	75.4386454801828	75.5850708089433	76.4265676931161	74.2454425411593	74.5233195071771	76.2866751844031	73.5830682627521	73.9113622528907	74.8519341485884	73.0838397787913	74.1801367168099	74.4537711691597	74.3766214660108	73.8181499788644	76.2156659602688	72.5565121274593	75.0828323411116	69.5121748181537	74.9136368468938	68.5043843560439	75.9728222238689	76.8442937217782	75.3127979796816	75.2671821063872	73.3210985513281	78.4220402681735
76.4932168991066	73.8635305402205	74.2874059799655	74.0243081913171	73.3553208946223	73.4466935450502	75.6650363054008	75.1634294515174	75.2587162719842	71.1634292315778	75.1528142668007	74.8957642576898	73.8285072862971	73.8320001834335	72.7882514502940	77.1397223843855	75.6433572719360	71.9614221056172	73.5709223210063	75.2513901287119	76.2759669913867	74.5218190823890	74.6563521134081	77.7617845826372	77.4260439943301	78.7743327336287	76.6588511636048	74.3891143646003	74.5190333778533	79.1730942289257	75.4820114098753	74.6301851521097	78.6642757547817	74.4807954282841	74.4842999831949	75.0642462231598	76.8897089506981	73.3041756413300	73.4452776508522	73.3723675267060	69.9440936489723	69.7515634530159	79.3154560755361	78.0843106164638	73.3595018455349	74.4540078550364	76.1262211672838	71.4677438144391	75.2036176820012	72.1359134558653
76.0765230886317	74.4615375493567	75.8187459042116	75.8326914830197	74.2829393816058	72.6695176539515	75.3314558857909	76.1920069191351	75.6379618370188	70.7687064355527	72.0231349623842	75.7790271015304	76.8194644953518	70.3216917425124	72.3917280183312	74.0449436607185	77.8957509580834	75.2977252296316	75.9133831022324	73.3800402350700	74.0315148042173	73.2778912235835	70.6789176281186	72.4382097878437	69.7270929788746	79.8921639087495	75.3684977062526	74.8536923138194	74.2347722399969	74.3182432273454	77.6463890435158	76.3688439222760	73.7009567468900	73.0091525047930	70.3097411783639	75.5316860258467	74.6796028172803	72.5896846090917	72.7608463380998	76.5923583942379	76.6123626035402	74.6888123844503	73.3228099390342	77.9998176072862	77.4727670582677	75.4631617510418	76.5484224125651	77.3998111255321	75.1378991896566	75.0131963678618
76.9903761995292	74.5125203049879	72.0102342093576	76.8634517024174	76.8257868227672	71.8165931819472	74.3168691113970	71.2939593884183	71.1520102915088	75.2368263669376	73.0339324087534	72.8717839499065	70.9997489439810	73.2529117101012	70.9083560629085	74.3294321833908	75.8338859898467	73.2516492634292	76.8881238002365	74.2994136780546	74.9367852648655	74.7411184876050	74.8389843499264	74.8791211261481	74.8411137878836	75.2456935655781	75.1927994460132	75.1313211948167	75.5081051582543	76.4512630114580	74.4067773561469	73.7033251665006	75.6729241499722	76.3873265863173	71.7529230265461	72.7272941803202	71.3183940441732	75.1156386670640	72.6807361442544	74.8536616793176	73.7514441039443	75.2683575316464	70.1471924286881	76.5003609763715	75.6936050720291	74.5257136200116	74.7011518615632	74.9084630673159	76.2304266037499	68.2381616113215
73.2365846162597	74.8906150178109	72.5122503764548	74.9691497032461	74.5892583035188	71.7050707745313	75.6774801285626	78.0486750213784	74.5705857875323	73.3351877847486	77.7748370118380	74.9885451882850	69.0288044541807	76.4225334063871	73.8504496146195	75.3341730025029	76.3369081344255	72.7237860731794	74.8803606602827	72.8802014676365	67.8258537491434	75.5710613549472	71.8190547148288	74.9286439166897	75.6881382292959	72.9419350914809	75.2085540071064	73.0088089510716	73.2291716476345	74.0097332951248	76.6938563157550	75.0010128665671	76.9473573996533	77.9326621860720	73.5591108406043	76.4562173436425	73.4822789856703	78.0472039289334	76.4309756964810	75.6910212418210	75.2293579734198	72.9349527016646	74.1423699149051	73.2385956703681	74.7668002725955	73.1938154146764	71.9473926328689	76.1423153176156	75.9901013357373	72.3472625661183
71.9010454014523	74.9255263695332	73.6814675759543	75.5807172715213	70.5673379325854	74.1627989903871	71.7170547158035	77.3455976595738	75.3409990345548	74.7086514849603	74.2859840294496	73.7004810027501	76.4959765196319	74.5729504107248	74.1712873082549	72.0422483167377	76.0335179810491	72.4583523763996	74.7815197297201	76.0387714653723	75.4089248250732	74.3295171419643	76.1391944974198	74.0530697536256	76.0326868160172	71.4390187688864	75.0326521755507	72.6091132822365	76.1225962893648	72.6694310852904	76.6466569913627	74.3922675130086	72.2419453228368	73.2866231450334	75.7576442187277	75.3551288182528	75.8410720736633	77.1178051574820	72.9022024810736	73.9595356710170	74.0417234203423	72.8046030260176	74.9390785303218	71.9678153622995	75.4600210257096	75.0713413186372	72.3868132315745	75.1902990815607	72.6242347951202	71.0680288625648
71.1565045941382	74.3519661771787	73.4237737178790	73.5032187187090	74.6121437906523	68.7749117530013	74.3207366180366	74.1240849726538	73.5483665987293	72.8025992760316	72.4951594421959	75.0042734400523	75.8489339952505	73.9511038686956	74.5838041818952	72.9167607270977	74.5228377083054	68.8325633110993	74.7131003982390	71.8002462824484	75.6522723684807	73.2703078015018	70.3168511711947	73.8641842916970	73.3748750065546	71.5861854689367	75.5709187177961	75.2879670140826	76.8242689369320	73.1646833604573	73.6830539771822	72.4024515186293	75.9633104171507	73.1984663244632	74.4266662473542	74.9181388221326	74.1407876349859	69.9186630875111	75.7893942858131	77.0242557843683	74.6497151591973	74.4135194618871	79.3401745697283	74.6172352558968	79.0866107996501	73.2215558273529	75.7161181863110	72.7482148133937	73.6795264527589	74.6193671670149
72.9745939113484	74.6964310284390	73.5222075420302	75.4368873861848	78.4333320560682	69.0303217483686	73.7398958351975	75.3639932233137	73.6063718487401	75.6438943389323	74.9682156012910	72.7585473126188	73.8989342747183	74.6904201569032	71.5771062431376	73.3020949608625	74.8302412618253	73.1007024670755	77.1043751091603	74.2612851077382	73.2200852770840	73.6226064344932	74.8538564616067	75.3456699364611	72.6853576009139	71.2942470707492	69.4322778345132	70.7105122398998	74.6943894492244	76.3278743828094	74.9403176884355	76.7951362641853	76.1811063354215	67.4455870837028	73.4661390968791	74.3942646320428	75.5016655280116	75.0063972172854	69.6995804827965	75.1552987799461	76.2851441715690	73.1437136746225	73.1062258259870	75.2655149328489	77.2173653201075	73.3400843149053	70.7180033131530	74.6296387047576	74.0834692081937	76.9471490682227
74.0013135369045	73.0426845569766	70.7428759173249	74.1150199756843	73.8202217316056	70.5218983427267	71.2170908978359	76.9231499312342	71.4818015205265	76.0727848275553	71.0060863586886	72.9399010209762	73.6621107814567	75.4658190116607	73.0675615527069	74.8796633521872	73.3128851512751	74.3767797348048	75.1775386928618	70.9680884227100	73.9096470201779	72.8225713854217	75.2634306330635	75.3042378994258	73.1345326147171	71.6908873296392	73.8637740080075	67.1763177963376	70.7445266800398	70.8524189383603	72.1208361894037	75.8660976222374	77.9103932838162	72.9396540087171	72.2353275236638	76.0241098389819	75.5096862864674	73.4981199618916	72.1780385564352	76.3021095555632	75.7114127999263	76.3874580933135	75.0631587358050	74.9941405840570	75.3915662659838	76.5783355563586	73.1060670229030	76.4244053375277	71.1294508893107	72.7250147243254
74.8114243364112	71.5125187436347	75.5521064482191	71.8224565863966	76.3393379620425	74.4479609235655	74.0190015682263	74.5680807340134	69.0644394103211	71.4166405028772	73.0816009317266	70.9266096290571	73.6109461539492	72.6379331831697	71.6661068561989	73.8664154195174	75.4567505802766	74.2259207449322	72.3547083336711	71.0841939895783	76.9920525585653	74.2381441690759	74.5256837220800	71.1298206179681	73.1755754048101	71.3802548395655	71.8691057628377	76.6278103021041	74.3018151183442	70.2310597383288	76.1818833293629	73.2230043630584	71.4177795890114	76.7770494380145	75.7553752654065	73.3241588303206	72.9065817717903	72.2566612040000	74.9501347077571	73.4047567799449	73.4650912137471	74.7038865899076	76.0353741135294	73.9548569331768	71.5678374434819	75.9987361869854	72.8849770636028	76.6544108838054	73.9643025630492	72.7012849206190
71.8773192577798	74.1627007688404	70.0497995667707	73.3813406656433	73.9766669129479	74.0972213221676	72.5604001193837	74.8473696213163	71.6794239355716	71.5523856875206	72.2013208909932	69.9098020312509	73.2426096643508	71.1107813410565	73.3346439831901	70.3519725989363	72.4846694485591	68.9493669869224	72.2230645903524	74.3430187821527	74.4361221028654	69.9442992179861	75.4118905727472	72.4071529219899	71.8714659354030	72.3798688146113	73.9712907450670	75.2869126057839	72.6221781798665	72.4499019560367	72.5871940490088	69.9805337267723	72.4901612943178	70.7111938163499	73.3429427397100	76.6519493221323	74.7341397154100	74.5876725056266	74.2538110957954	71.3246076243105	76.5374821414521	71.0916971776390	76.4552112647388	74.4870789091242	74.7223411292917	77.2801486152501	70.9795580938445	75.1524907104251	73.7166066129611	72.7233951200731
73.4976104311190	68.6845636760428	68.2635499363710	75.3164801479043	74.4211747430988	73.7498617306217	71.8791841266788	73.1717240655014	72.7847662989774	73.2162403826084	71.9566138304817	71.6165021054118	72.6661852033018	73.0069930104419	71.0635937516257	70.5394082366648	71.0097257173638	71.3955874612822	74.2172901684778	75.6443021379736	77.7036844022040	70.2591368198491	71.4325001162387	75.5599536405871	72.8716543914143	72.4675151094273	69.3437841646300	75.2681618855941	75.6002698845311	75.6365331945882	74.2276300394900	73.8929643881763	76.2282743458968	71.1104763367555	75.8120720443790	78.1606387381026	72.5240247143192	73.2886520513933	74.7117494424014	71.8527894410152	68.1560445838083	71.6346156012724	75.1489121465993	71.7017159330662	72.8380531571202	70.9610030871758	72.7763989070681	76.9844411627409	70.1439926235009	73.3494107807933
71.9542766793737	71.9910687494998	71.8917218700815	75.5018047501917	69.0995257439554	69.8005221895659	71.3395437133545	72.5463031797759	72.4822286268946	75.2281536979447	72.8574071369619	68.0427144584415	70.9530018460544	71.3731083155982	73.2514700974130	72.5916919340957	73.4629779496100	70.7648459324860	70.5568427482799	77.5367908366855	73.5721091745021	71.6396422817875	70.8812121585654	73.0195934563618	73.1740910946464	69.3389818680283	72.5192097481556	70.7543965936760	77.3563575991744	74.4947803815695	73.9658849094337	71.2748362588234	76.3862145771167	66.6114746904533	73.4326335156428	76.4053047068382	75.0892705046374	73.0463960205036	71.2788405755865	73.9574851631456	73.4664110875100	72.6762519796572	74.1407292252605	72.4330977786194	76.2160493296991	73.7906587099543	73.7189270171321	76.0612727377747	72.9120121881662	72.3632223662527
72.0932722867226	73.4051660574978	71.0347275373400	74.6757295861701	73.1730725631664	71.5889146185192	71.6212140318554	73.0688594156954	70.6550421537910	70.4467082077215	76.8456020491915	70.3691498306125	71.5995521012365	73.5334615041231	73.7313928900923	73.7191606818895	69.6153352259395	72.0977186993911	68.5835025672866	73.8457794262255	74.1020632368449	71.6823284785474	74.0672870380445	68.9906723114181	73.7722520850285	72.2792901466135	71.5166036935770	71.9123118463292	71.6519727820423	70.7955951247585	75.7654090140442	75.7882463728617	75.5869620297175	72.4894326200788	75.7127832641889	75.7643960289961	74.7542398474275	76.3905145081600	74.1792926155148	72.4785420458778	71.8054358419343	71.9037775206988	70.7178449941552	73.7261953712140	73.5968702689831	72.9707717622342	72.8067105302593	69.3992491380235	71.7799268377430	74.8072685244903
72.5001291205663	71.4915551811916	71.1526848998385	72.7613368812748	74.8398884102288	70.0335261325295	68.9117787298204	73.7141682681426	72.6158260366985	68.5948488581052	74.2576855655781	70.3571179031115	72.7031100078492	71.5736342813743	73.3613097323054	70.1537076008027	72.1485864216157	72.0442304974707	67.8241031081353	71.9009452303644	75.0982802742382	70.8283278867019	74.9876621865125	70.7948192028411	74.8020103641812	70.1058438038617	76.0367282719295	75.1774727146821	74.6464780220637	76.4550029898234	75.2968989805585	75.9326232387335	70.0057873251353	73.9230384559775	76.2083281017497	73.7001684097359	73.1109884817933	71.7190473839573	71.7809434674533	73.9020354276470	73.3840449039228	73.1380737620984	73.2434540300134	70.5328201682350	72.4421819601108	71.5031546877555	75.9748074113734	72.6157185034645	70.3607546488533	72.1215116147797
70.4578037619129	72.1127221833715	72.7690021425332	72.9196703623187	72.8870070334187	73.9261048418487	68.0990906190713	69.0141464725680	70.1029050466411	72.2902021973145	71.8569480145359	72.5576224426997	71.2370492664985	70.4933641380540	70.3385431883864	73.3962278021957	73.0057415114324	71.7035309214110	72.2568606608090	70.3371213575360	72.4201700134950	73.1368385925859	72.1941642966454	75.0034265961797	70.7434517241953	69.6408338816030	74.4550104516094	72.7989078285109	75.4500086124232	73.6683317447806	75.3063118253742	76.6663545868326	72.8718780815240	71.7906917776860	71.1807715154459	73.7303636202233	72.0712342976152	73.2197408664666	72.8035144049193	71.3315275127635	75.2244524711503	74.3510382780955	73.4968717598221	73.5999125028446	73.7999534545870	68.3096404529574	73.3651504752319	73.5411085278253	74.1062064630132	72.7424022951979
71.1529544695205	66.9155901199146	72.3420306803463	71.7716472045828	71.5624851284289	72.0598078180232	73.3760828150523	73.4443567031525	72.9173855659180	69.9756354122069	73.5849292990129	72.0643986011504	69.3194917442173	70.7027405722585	74.0628492818852	72.6706884123127	74.5338377077381	72.6744546911220	72.3939953842542	72.7367170440491	72.0380912372194	69.1850092789640	72.5049347240652	72.3406639990460	72.7117419854356	68.8758694472282	71.2871830117662	72.2595442326225	76.6792795898866	73.6908488027915	73.5736166569108	76.1149804403185	66.5245925382182	75.9264705206888	72.7381831969079	77.2745675551717	75.5500687628841	75.0191919854630	73.2884723707828	71.9652258182157	73.2973683566881	73.6718672121969	75.8496495540887	71.4419338362575	70.8822513360200	74.1548821364780	71.7449267900805	71.7022596962290	71.2607716602449	72.5367805690721
70.5280695304724	70.6973940567021	73.0368633267794	73.3215009711681	72.8817433291934	71.4213790867354	75.2016421048564	67.2416004889393	73.2521213718376	71.6371863510539	73.7887044878480	72.8203899805666	73.4138193732358	71.4769361102776	69.4883558223930	70.2934899206220	71.9416136187604	72.7595042709507	74.1943530481403	72.8190211026868	70.1934915093293	74.9259383802343	72.8481592346504	70.7335157610703	67.5816334566740	67.9075923378883	72.3279337852528	70.0387600865856	73.6776479754166	74.0880867031901	74.0113354243514	73.6421832743011	75.3639433520504	75.3325670928260	70.5595792138200	74.6349197739797	76.9763974603770	72.6837019173925	70.6100780916007	74.6171853062320	72.8607491630391	73.3386448329648	72.5719471240295	71.0638516533039	74.3707881982583	71.6200289639704	72.4180314755875	73.9339170305532	73.2136712792125	68.1321840696134
74.3066810501406	74.1108744049769	72.1294545508073	70.1629932797029	74.1134901921955	69.2484855443682	73.6472811822991	72.5153425799742	74.1386197621253	73.0928751747292	74.9236868018551	71.8165752943882	70.4845889995955	71.3566362806328	68.3089832546594	69.1369765601906	73.3936697439029	69.8903476186827	71.2754774772459	71.4854092232032	73.5999178238133	69.7719214106813	73.6796934819618	73.2224239400982	71.2817913150729	72.3796362420704	70.5998753444875	73.9129351437871	71.1089608893881	75.7698783025358	75.7412175428725	68.2419742868936	73.9194404230834	76.2578834900464	71.5089264817406	72.6630763000373	72.2109921982170	75.8910291202431	73.0029253255408	72.3890040713455	72.4018414172132	72.8374380697583	74.6022931355815	73.8360148657614	71.0778521237918	70.4260713835642	75.4814602732833	71.5877975121302	72.5905806634281	71.3912287858211
70.3581188550052	73.5142223682286	74.6187547279831	71.9489121338263	70.7927580347856	69.8263548711189	64.8318533557367	71.6560122949667	70.4627524015728	71.5667530310958	72.5705949930652	71.7174599576620	73.3261794578315	72.3258620533874	67.5486654738128	70.7622880226813	72.5126161897132	69.5358561774400	70.9974481998811	70.6454602277581	68.2503214125504	72.7475828358686	73.6545952104095	73.0642422750064	70.4437980908699	72.6525598616079	72.9653084182930	71.5527821035757	72.9168005768737	74.3878073370346	75.8358193053812	73.6688992885056	72.9816732412484	72.1843159647969	74.4554048091896	73.0430835015925	70.0398099513635	71.2823685334410	72.2537003458669	69.4189827475895	67.9601812538162	72.3356350517632	72.6911225106943	71.2881774960623	70.3020630295257	70.4835572076993	75.2606109290844	76.9016505384248	70.9020957710805	68.0859953205038
73.0549710846615	72.2176707017568	73.7185970420224	72.8403714758007	71.8660416322479	73.1297996440455	72.8936169813959	73.5343627934014	70.9514070892193	71.6218844248750	71.6591854181194	70.1306548749859	70.2720292121227	69.7209759440588	70.2129016496688	67.1909209096484	67.8092021693378	72.9038632894729	74.0316880281644	69.8337476859943	71.8381253616386	71.2070345717908	73.8172823394331	76.2171207929256	70.1826215684305	72.0489229176914	74.8913582607838	69.6650328458431	72.8011919802721	73.6134928820795	72.5593022296208	75.4125423922244	75.4361251379194	71.8168058264199	71.2521049670127	76.7817806078377	74.1264022121094	68.0994499500636	71.1087995709929	71.7107816804475	67.0478787107970	71.7038770621550	71.2108452247691	72.1982332350334	73.3412314003922	75.6848793266255	74.4997977169910	75.0796067993873	74.4926691356041	72.7477989419217
72.1172693130874	70.3492151446004	69.9621124395591	70.6620876765836	70.2371963882300	68.6355318124219	68.0128454399420	70.8548164399013	72.8044914872076	71.6039110080656	70.8792418742844	73.4526203943550	74.0986471861971	68.2578573831537	73.2986261457226	69.7640096954431	69.2034428309874	70.3958132287895	71.1125823877489	73.2159227292189	69.8366003146636	70.8037489674995	74.6161644126414	71.1295582944962	67.7209710833371	73.2945019814475	74.0143462970390	71.9350004490927	71.7284796047803	71.7447870914053	74.2462377751328	75.9331103397755	74.5857375516830	73.2425160888420	72.2592254698832	75.5095613434090	73.5203963556417	73.4031029978222	72.6153744898234	74.6344491274016	73.7085321801737	72.6390360294714	74.6057596821381	72.4796470937494	72.4791744862039	74.8337014115172	76.2071330314967	72.7463199956380	72.8744870027622	71.0162983821252
68.9205577676833	70.1755713137333	73.5321715366720	73.9486787716024	70.2623206675204	69.3467108783329	72.7213125073027	70.5780284586373	71.2146084189997	73.1679863541411	73.6114163224424	68.8196155049784	71.3932608270924	67.7789248423562	70.4625431287549	68.1896977043958	72.8225496619079	70.5381404416307	66.8212917329642	71.8238108090948	69.5704790928386	71.2781989259008	71.9732087481045	72.0624163929302	70.1608505628230	70.3839600447037	72.2982676547673	67.8523860202034	69.3643404132056	71.3132362887780	74.9460497905836	72.4158647511336	71.8908869472457	76.8464943379316	73.5187300090673	74.6385427342128	77.1666318544338	73.3377990613817	76.3179837439080	75.8531193145474	73.8955651673935	74.0438747181676	75.2636737219271	71.4961228643550	76.5696533287199	71.8392018783838	76.8675977297833	70.4818471629252	74.6653552272419	67.2428664857932
71.7035293152496	69.5756025413524	72.3735492671123	70.9247483610457	72.5400785142026	69.4368833807919	67.9230505463004	68.7350018862428	68.3552149977821	68.3046610591115	74.9503365289167	73.7877194451354	68.8867132535560	68.9060504956614	70.8704205414238	66.6180321350326	70.1738459055351	69.0254340428938	67.4065837265176	70.1106864416784	71.5243608444208	70.1045200350837	69.6690772034889	72.1384351639792	70.8524396824210	73.4306590093968	71.5175290838457	71.6162494592377	71.3849877997613	68.3761437586741	71.4437672401507	72.4664727177147	72.1764266466379	73.9338154024147	71.9563563633311	75.0535256976251	77.1066181158815	68.7637478667544	69.9138042910205	74.0804477083421	72.2783257297617	70.2754145961155	69.7970126573920	71.3005827643638	72.2666461659925	74.4597533546950	73.2604594771347	73.2670117222938	74.4470197830865	70.6201795403608
73.7812248367567	70.1661809438078	70.0644820062830	75.1740701139430	71.8031875169531	71.7337989852621	71.5464703951630	69.5156159387183	70.0204854085887	69.4873095617737	70.8858273341926	71.0982575227697	70.1204265919083	73.1415065173304	74.4929705152169	67.3280259316584	71.2218702430311	72.9874567626318	69.7020921112407	72.4935089232370	68.5729970829050	71.2410134636419	70.4792059490796	70.9483445028904	73.0551122668812	72.4574786404733	71.8921741233757	69.6276575285024	67.2865881318923	73.3625437561594	74.2177965387552	71.3423167048678	73.9337930646101	76.1885880885358	72.3878181327697	73.2055668503539	75.7780081858328	74.3609460100597	67.4902873621127	70.7459490672733	74.9783462483261	70.4711639654239	73.2585084048234	70.8795861380665	71.3468794865653	74.0496732477721	73.6582118501088	75.8881100859139	73.2578541036537	68.6683500058343
71.8297372132518	72.2550202935724	71.1269904632583	71.8826332020304	72.4308743595983	71.6768030522883	72.2443280981077	69.7167401981199	69.3395318545222	68.9008080462517	69.7889254498605	70.0646877740011	71.7610605166168	70.1919468094961	72.5050789850009	70.8917987824057	69.3074643735651	70.2498134242458	70.3519122545723	72.2724670591118	73.5887552284518	71.3335943489121	73.3633603829180	71.0819270288806	72.4713312059350	69.6204180113327	69.5921043197950	68.8216776654007	70.3396695681548	70.6514904655573	72.9818658212369	71.8569012039562	73.3212685052835	71.5574558003638	74.5938074017720	73.7014717432580	74.8697097119468	66.8344967492827	67.2268204635361	72.4362484391133	72.1458689797874	72.7540825405154	74.6500745620113	76.5221332569689	73.6659959754159	71.5616521120928	74.8186407822250	73.2383613987520	70.9806017197034	73.5678193708390
68.0833601181475	70.2036966643614	72.5570061305607	71.9952327123956	74.5358993287319	74.3780410683316	72.9718451726105	71.2123154505453	69.8794359439841	71.3337696784494	72.1685537688990	71.0085715700406	62.0460479348975	69.3480772439286	73.0498728371930	71.4337335841323	72.6565382270361	66.1396273169193	68.2521621362808	74.4187000251392	72.6526485869481	68.4504000310298	68.6826338340892	74.9318196563482	73.1620264596968	71.3953250083681	71.7000304213729	72.4077776365373	68.7763805670269	70.0367326323670	73.0517091812878	70.2902272158358	71.9065643124486	73.2341691943028	74.1074537864497	76.0050272150896	73.8859282262687	70.7992519155893	72.8663881442477	72.8977455565917	73.2462417901282	71.1758212710433	71.2900858255923	73.5401592951142	73.1446643960233	73.6414842122025	73.6228531784723	75.1130204102399	74.9136286773910	73.6071918771456
72.2771962813852	70.5277545271590	74.9882931933387	75.0774882120752	73.8540932908197	75.7876584951959	72.1356753289379	72.6505901058128	69.0878092901955	72.0386134357957	72.1681492684244	71.2136111934356	66.2485323263499	69.6910957490997	70.4864736097855	71.5212836825098	69.9861580338951	71.4729273121776	69.1421075574285	71.2595800351742	71.4165062596421	74.4355969713348	72.5163804565654	71.7792321734271	74.0016822785954	71.2945795771601	69.3690597919283	70.6158644135099	69.6760031314225	70.5643893167273	72.8657141733562	73.4418054543713	74.2215090470320	77.0904532284216	72.5380061718991	70.6237506577232	76.9899978263079	70.9281621218157	71.2594125922829	73.6114513415744	75.9484120677406	72.3123880573903	73.0807278734875	71.6012710348411	71.0933536687596	73.2246242842330	73.1621933861778	72.1907102951642	76.5406177971280	72.6298716843016
71.5767836036484	73.2518572983910	73.2172565461282	72.9271634753173	69.2255563460761	70.0889778944789	71.1080327566031	73.7289123728904	72.1858067049419	74.3308686230260	69.3835944400733	69.5438803935467	71.1503983704437	71.5254860764542	71.7571646722744	72.4139152510789	67.7998053875080	70.2639000198507	70.7241526256100	71.8108222526221	70.0936567931499	70.3952330006908	70.2318366906023	68.0178014218709	66.7084496633019	72.0519376539028	72.2722100160373	72.5863254191582	72.4994538155976	73.9594242826693	71.0992332079999	74.9288539971750	71.3069388437742	72.4397208517544	67.5623110439973	72.0610060219158	71.5704301454069	73.2727162569573	74.1391844358539	73.1960869343467	72.1696403219811	71.0927844865033	71.4460458657595	72.5394398978637	74.5703136757697	70.5440519437750	68.0961863401102	69.3034623386688	73.7328620275035	70.1251194250932
70.6295097840610	65.9850582272949	71.8533287077602	69.4842556034697	73.1266726038696	69.7707610867177	72.9925712576981	70.1711971765133	67.9455232135032	68.3621845629503	70.3012505766557	72.1794961937860	72.3173214484683	70.4616465364585	69.5158438877044	69.5455592031619	71.1948573571243	67.7594106653961	68.8294173952066	68.7053629104114	71.0228008613923	68.4880926086379	68.9554772905756	71.6361038106340	66.5677970193544	71.4020526000674	71.9868731902389	70.1043455631183	67.4432546600482	72.9703810166844	75.6368434078547	74.3134695977926	72.5082648496554	70.5597795695545	73.3432971783199	75.4393308806847	72.8646714006269	68.6601130031096	70.5161989317077	66.8441602011272	73.6974371232674	69.6114932839456	72.4802131566190	75.1569811927848	72.4670525450907	73.8771487355662	71.1504116574767	69.6849188115347	67.6114182246859	73.7044045027477
72.6073957724590	68.2010877442539	71.7363100998211	73.8610974449292	70.3855434950449	72.0611792360527	73.6714428926427	71.4907524312040	70.4104485629236	71.5627555854892	69.2767255713588	69.7851579457285	71.5685109855433	66.0671214119875	67.8369983764420	72.8093435923212	67.2829589531203	69.6967009232399	67.7392336815009	68.5945449864622	71.2832194596915	68.6160487366297	64.1891660973649	66.9533806573598	68.9933571174981	70.0963979756710	71.5405471576044	69.3424528490197	72.8940437687770	70.3758123979345	73.6220858046986	73.0417253982295	76.4097550980036	73.2789708155076	68.2587898508181	72.7827134908896	71.4094229424005	71.1853090519485	72.2700140262711	73.2762645130459	73.5373387399740	71.5373564119116	72.1553264969450	72.6420662817806	72.5410039317764	74.3854376723017	73.9058867242334	70.7027180453952	74.2198617538950	70.3993483763764
[truncated: 551 more columns]
