# Supplementary material for: Aspects of tree shrew consolidated sleep structure resemble human sleep
Source: Commun Biol. 2021 Jun 11;4:722. doi: 10.1038/s42003-021-02234-7 (PMC8196209; doi:10.1038/s42003-021-02234-7)
Supplement: Supplementary file 2 — Supplementary Data 1 [file 42003_2021_2234_MOESM2_ESM.zip › figure1d_rat_lineDelta.txt]

86.5357080074309
86.5173548971776
86.1940303978636
85.9710280179649
86.0159640692292
86.0282007935676
86.1332618027951
85.9441771606165
86.1113694715821
86.6021387455988
87.2995166573433
87.4060212591312
87.7318535326717
88.0476897572862
88.0422051201910
88.0716387106644
87.7630670592393
87.8543923466095
87.7819882979036
87.6101823050160
87.5946430149805
87.3758584789362
87.4141394540486
87.2359785558917
87.3565683570180
87.3917123199645
87.0365945625953
86.5193711199455
86.0147162072582
85.4816058457244
84.8670603529741
84.7354681094762
84.2066541927726
83.8877357237197
83.3703996063568
82.7854197592591
82.7560443896140
82.9083248682670
82.8176730563020
82.9555735922261
82.9865300800412
82.8204007415505
82.8450003585711
82.7838755841384
82.5001390669783
82.6483366529072
82.9961398377616
83.0111404294061
83.3379571610429
83.4276628433036
83.8041430424982
84.1149266284340
84.5547830397559
84.8672928425887
85.2460682218305
85.4422395118905
85.7182802438225
85.9147822741820
86.1309391803440
86.3756647631083
86.3977509167727
86.7387810691642
86.9836814256173
87.2772501469423
87.5821219375148
87.8967664692712
87.8538851742374
87.9817243551623
88.1206767055398
88.2370906869277
88.5018526172699
88.4045732740487
88.3569699704057
88.3261405829283
88.4975278096068
88.3533585822976
88.5045004492470
88.5709773211195
88.4185156238116
88.5134587939308
88.4121219007832
88.3816096230574
88.3319501097411
88.4991964981368
88.3177076200916
88.3705637987497
88.3111363867807
88.3802752473540
88.4581216868085
88.1421658237552
88.1277232422341
87.5754483088470
87.3289160966285
87.0464200281067
87.0335399771435
86.9064540446975
86.4429834594941
85.7890261737919
85.2282177481292
84.7860403752715
84.3559546599314
84.2892000663384
83.7867213798100
83.3982521828371
83.0363651434727
82.7812817906079
82.5857468210587
82.3649577272351
82.3670345185589
82.4156954587906
82.2345677450099
82.3674009821985
82.3417997800154
82.2375088333699
82.0940304811145
81.9289308986391
81.8270939814922
82.0157584603330
82.1511941335046
82.1093389396193
82.2275654591725
82.0542774348707
82.4323906607771
82.7479175293913
83.2412995227798
83.5544476475058
84.0358706067641
84.3398792130582
84.7490631858392
85.0983219631181
85.5096694778971
85.9633904055247
86.3890508720749
86.7368180316868
86.8858463008004
86.8922171192414
87.1426731610448
87.5783829214657
87.5917870232969
87.6700264077358
87.8376111845516
87.9221904199381
87.7543853863303
87.6596999256799
87.4715712837492
87.7148834520612
87.6880741901317
87.3623096607159
87.2911067500755
87.4684157219198
87.5004234629524
87.6898720228853
87.6844932992057
87.6632191919632
87.7104687906331
87.8968113587623
87.7949122529925
88.1456778502374
88.0555022826249
88.0379214960828
87.9397260064442
88.0209591504460
88.0184598985286
88.3163039887884
88.3760518061628
88.3084565873348
88.4142617579768
88.3905588542135
88.5315075445360
88.6367590056774
88.6493000305421
88.5170631802801
88.5792939831497
88.4811361397825
88.4778524444087
88.4868074582790
88.5360729005714
88.4621403839309
88.4421833867496
88.2069323335941
87.8831646004474
87.3465056689762
86.7979432466559
86.0367925268174
85.4853675549131
84.8698184656550
84.1816484341681
83.5390080041606
82.9364576698541
82.5798668736865
82.2991719927359
82.1157816136251
81.9242043650111
82.0343711500029
82.0696099335306
82.0329656426397
82.1186542514523
82.1812712151041
82.2351801658151
82.2452277684723
82.3515619615216
82.5081997826535
82.6041777994812
82.5541325693677
82.6272082508236
82.9289019590613
83.0116146982040
83.3848569226372
83.8790741094622
84.3325652782089
84.5699249761280
85.0416323113896
85.3244587109148
85.3663436900849
85.3205369588836
85.2389979244579
85.7146842524278
85.6671475025201
85.6775489962740
85.3774727688309
85.6364239603322
85.4025011536389
85.7991466315515
86.2964060258924
86.6994770001689
86.8757675082773
86.7110179752251
86.9287303944509
86.8059019120522
87.0900420540185
87.0261640529134
87.2788392743851
87.1822414709472
87.0351726377426
86.6468871170505
86.2915548680317
86.0448738342478
85.4265396265741
85.1040225933326
84.5827483389546
84.2031627766342
84.1612024560850
83.9589652898063
84.0252704815137
84.4374208895632
84.8450582202485
85.1176584349567
85.6231059417947
86.0092392699878
86.6157227442369
87.1671605726666
87.1684965740392
87.3533741489976
87.4629220723754
87.5515950346313
87.5397452429046
87.8067639579915
87.8943962271392
88.0015601562007
88.0451526472205
87.9852782698374
88.0705295745425
88.1563393705664
88.0685372501856
87.9557037994933
88.1263876619236
88.0727968200511
88.2242029461498
88.0769964080666
88.1209972214329
88.0977777795511
88.0152920886989
87.8948363407443
87.9865918854186
87.7252894087709
87.4232309020683
87.2860362232259
87.5770151733342
87.4753666623124
87.1775428395191
86.8346899416462
86.6336819161946
86.2782328828933
86.0540508430650
86.0924176491192
86.1635552510312
86.3419791230238
86.0191780282634
86.0287733513816
85.8126153428616
86.1035224387101
86.2545200201404
86.4338884751323
86.5644014558720
86.5050441574838
86.1996438406454
85.6443955934405
85.0942266757358
84.7543979883173
84.5404588559643
83.8952217330134
83.4260928247198
83.2190331262631
82.7465039995509
82.8073806234529
82.6706377692913
82.5788357029659
82.4110524623665
82.4217688074842
82.2733090288950
82.2716270413326
82.3823846585555
82.3748204342443
82.6364986158564
82.5874154090233
82.6763892374375
82.9755401853542
83.5270293991097
84.3075927903973
84.9715896733289
85.5432633729733
85.7780302930988
86.3213352853304
86.4517405030103
86.8475383597056
87.4926461074592
87.7673130538196
87.8084884720775
87.7120747987936
87.8144547253046
87.8481032635074
88.0278736476490
87.9029668456667
88.2025868631544
88.2378727767927
88.1463662382592
88.1313484053417
88.2024964730795
88.1546724667127
88.2383346654310
88.3009435241951
88.4611337990050
88.4254839754530
88.2606883205287
88.1730475319454
88.1267009423467
88.2880255646937
88.3085246007301
88.3751315334357
88.2417343007889
88.3743605567357
88.3295942987757
88.2889913443180
88.1641292816260
88.2180285669436
88.1347096971320
87.8986153788643
87.7916403704861
87.8430560135144
87.9176712724972
87.8842577174908
87.9774863811543
88.1352363730729
88.3575658363877
88.3046577361459
88.1685163427765
88.1726669019922
88.1724560336501
87.8207306473844
87.6265265573732
87.4195969265411
87.1793387506844
86.7146831669572
86.1908719906143
85.6390498939934
85.1765588462355
84.8543112250867
84.2656826254987
83.8668036159918
83.4830031400945
82.9187942788602
82.5469452898442
82.2342040774637
82.1139543693506
82.0632337570511
82.3066834329003
82.5113615003379
82.7172974618301
83.0022111268657
83.2771107748483
83.5283355920668
83.7067717393119
84.2360569906625
84.4027172414336
84.9330120574238
85.1059852071673
85.0999142388509
85.4181863410217
85.7854282447437
85.9787827670093
86.3167990131847
86.4660304590017
86.5675464829006
86.7278707399569
86.6998736028704
86.8969814697379
87.1021506461523
86.8371955376803
86.5411200190854
86.4751086636878
86.4170719484303
86.3706971378394
86.4448742505114
86.4819515238089
86.5233287251276
86.5134786656757
86.4907275364023
86.9372355521599
86.8264383998557
86.6203251328125
86.7119606017194
86.8424448496532
86.7178382735466
86.8302753346959
86.6977071419605
86.6864954652913
86.7467879397450
86.7041307749464
87.1597016198430
87.6345624272481
87.6018839981538
87.7617406576431
87.8532473292632
87.8905898276539
88.0853649276567
88.2043388704073
88.0533015102276
88.0153296311311
87.7128472617665
87.4217023768105
87.4338707180080
87.4655422168477
87.5152590628593
87.5702958540886
87.6546525889366
87.5382531114213
87.5863966604418
87.4585267806019
87.5805929642412
87.7093555511665
87.7051881653521
87.6361414044865
87.6150232090701
87.6375797034108
87.5274467894450
87.2792230604917
87.4297782108859
87.3859562652227
87.0788101131620
87.3315007652531
87.6018821153371
87.4702121172320
87.1340163129398
86.9440238607224
86.8640712038419
87.1382639981556
86.9765159171598
86.7167328816113
87.0321628448668
86.3876993439816
85.8472688392311
85.8187799745803
85.7775009591662
85.3756072465211
85.1296683952170
84.6220820175690
84.2351197583729
84.1890383558307
84.1518217218063
84.4856585581187
84.3015287104457
83.8299487000307
83.7213499340804
83.7396577009898
83.4478443556896
83.3823656737567
83.1873474681692
83.1195070765992
82.8039668631600
82.2934429083801
82.3611422743415
82.4655547677820
82.3586562659073
82.4407422619784
82.5910242569245
82.6617741799201
82.6319865287402
82.5817857986072
82.4221734593443
82.5139488954041
82.6351462026992
82.7986491618798
82.9502837020998
82.8215257573061
82.8697479002789
82.7897309853533
82.7992087739807
82.9695939604924
83.1455490007748
83.2920311680178
83.2236853266997
83.1269036663132
83.2844875746065
83.8202867075288
84.1345492593382
84.7106001269746
85.3180974026068
85.6913562384830
85.8730725005261
86.0958771035292
86.5153837571674
86.7497637821677
86.7917688639572
86.9503158624690
87.1687318572353
87.2788290724093
87.1969157989419
87.2799032835579
87.5484924740386
87.7969529813125
87.7690157494097
87.9723619407642
88.2299442087205
88.0807302422980
88.0383865159023
87.7586549067193
87.8023859234298
87.8119378177095
87.7504877126225
87.7492021515150
87.7582345370918
87.7358012486192
87.6540578525761
87.7421424046782
87.5897614871582
87.7359250295707
87.9189783616954
87.7195983117296
87.8331761021051
87.6768168165726
87.6289366172156
87.5729673316068
87.4641160705522
86.9561168682526
87.0888302524523
86.9875051431674
86.5587219550125
86.7879583415798
86.6507735151172
86.5864235904814
86.7579614109992
86.8187726868900
87.1821888211320
87.6174529537709
87.4411260865310
87.6959680512511
87.9788538650405
87.7924957580927
87.7939218303622
87.8566098257419
87.5693775294054
87.6023681333478
87.5524433751671
87.7410980649252
87.8986551792674
87.7059780082125
87.6653345495723
87.8313179316319
87.6120733764698
87.5314463603654
87.5126363150090
87.5530276508304
87.2469324814146
87.0966339733147
87.1428189449268
87.2523821774974
87.3560448413698
87.2491784618013
87.5578578595790
87.1612378382578
87.0934731777092
87.0204829894447
87.1931063544085
87.1304571701843
86.8104622489009
86.8136790622981
86.4316133848011
85.9928294588775
85.4195781648708
85.2486892642471
84.8990509396613
