# Supplementary material for: Aspects of tree shrew consolidated sleep structure resemble human sleep
Source: Commun Biol. 2021 Jun 11;4:722. doi: 10.1038/s42003-021-02234-7 (PMC8196209; doi:10.1038/s42003-021-02234-7)
Supplement: Supplementary file 2 — Supplementary Data 1 [file 42003_2021_2234_MOESM2_ESM.zip › figure1d_rat_lineTheta.txt]

84.9405234752205
84.8060746729594
84.8279760739692
84.5619286862438
84.4276895197145
84.2657446392477
84.2399466655276
83.9869153626776
84.0075149704760
84.2355748191396
84.5503378902012
84.7069131253954
84.7955651534178
85.0539331897642
85.0890781783790
85.2024404492593
85.1746354685235
85.2858987336729
85.2754275978400
85.1965933291178
85.1381364793937
85.1265833248269
85.1495887569239
84.8841441132742
84.9653412764917
84.9894292191934
84.5013707517485
84.1428998743398
83.7923390381825
83.5765136776168
83.2687426906115
83.1514991884519
82.6792760345297
82.4995930439337
82.1118219148963
81.7116689325771
81.8151356263799
81.8536910461504
81.7691440575400
81.8044827899288
81.8961156744571
81.5283926467629
81.5388678132484
81.6736792648300
81.6568887199765
81.7770771059760
81.8449839747165
81.7328945324402
81.9068013115809
82.0142588860860
82.3231521995054
82.6188909335961
82.9639074997202
82.9991364453690
83.0278823866182
83.3178419532732
83.4264619199943
83.6796571705293
83.8640795576515
84.0925171851569
84.0870600783178
84.2883201137444
84.4792954961602
84.7093405964898
84.8960393199479
84.8442793039426
85.0835400589327
85.1897427099444
85.2070323657364
85.1489790491388
85.1346359609361
85.1617468140661
85.0405120487009
85.1379561413719
85.2309063162481
85.2987043472710
85.2496212104694
85.4526318863739
85.4264164533679
85.5016295379741
85.3556073933321
85.2460605636103
85.3519962829990
85.2074607030616
85.1772208893089
85.1913684860869
85.1787644495786
85.0179320802005
84.8967525057091
84.8377511190468
84.9308075322966
84.8681280591703
84.5413866872677
84.5167901115731
84.4492914542725
84.5218364744277
84.2552151477372
84.0200097066640
83.7748214072105
83.4025177098368
82.9769271110068
82.6515111013763
82.4018740682032
82.1195683327055
82.0499804741183
81.4945735000319
81.3895894453996
81.0863287022518
81.1298232534317
81.3317322935558
81.4634709689769
81.6142564543925
81.5910284261910
81.6566420287070
81.4069419260934
81.4737986833508
81.4522845739178
81.6662089023067
81.4766182654564
81.3035174758486
81.3852418552914
81.2750329131063
81.5221250075767
81.6202206663938
82.0084042732897
82.3947210708666
82.6083829957643
82.7846094791846
83.2984691511727
83.6326670693608
83.7673684994619
84.0250483746799
84.2110048880248
84.2311983639051
84.2354228850246
83.8896928094893
83.9608178614435
84.1340053940803
84.0954163047410
83.9941843011505
84.1871195531219
84.4308979437637
84.6225752450754
84.7469338219475
84.7595859531224
84.9526934635342
85.1839241540329
85.0074932220614
84.9584361263160
84.9065961042399
84.6997056790738
84.6685097545157
84.3872310953576
84.2743550244402
84.2828114892927
84.4705342646710
84.3191089040768
84.4152014034034
84.2208176225153
84.3860778905790
84.4600492306626
84.3603136836965
84.5647856954651
84.6600210025468
84.7083275638789
84.6502350902711
84.6409093448811
84.6252301378925
84.9583146559239
84.8877587227467
84.9229492611061
84.9780500178405
84.8983993748571
84.8521501241208
84.7984067018228
84.8443993076153
84.8354751662610
84.8330430540142
84.8110460265508
85.0085112998695
84.7975821638397
84.5553022639348
84.3638828156841
84.0665797976516
83.7846986808040
83.3099373578643
82.9564014425357
82.5555803164320
82.1420958563615
81.6313728156564
81.4524295876109
81.2512961355086
81.2106655810962
81.1898790218607
81.2031021779085
81.1029556044368
81.0211856767262
81.1979142256730
81.1598704254649
81.1471384727263
81.2057780749288
81.2833531580271
81.0267985071935
80.9258104946977
80.7517533960648
81.0035720002232
81.0886832452323
81.2091316637705
81.4324371512737
81.5135770257696
81.8393984451253
82.0259003032857
82.0486457594813
82.0403421963948
82.2878357712917
82.5082752373489
82.8434051400427
82.9014280100651
83.1375301844170
83.2613757216537
83.1823692597124
83.1284959571961
83.5373626103124
84.0330235598425
84.3443026308025
84.1926770998785
84.2623632948515
84.2316618732693
84.0273688138940
84.0658058439631
83.9923853234958
84.1638945492016
84.2565613494346
84.3945766758700
83.9292442261395
83.4174195787830
82.8391464692161
82.7113696152029
82.4310024500928
82.0215563765234
81.8708260586971
81.8680479091024
81.7434749410451
81.5684847847649
81.7694838828846
82.4214769495704
82.7265301348082
82.9514354533837
83.3362248207289
83.8615069699327
84.0947419575479
84.1971867562967
84.2970576139326
84.2652806508890
84.3852869857096
84.5040518618943
84.7657740874333
84.7504979159650
84.7738412680283
84.6934569604711
84.6910626752353
84.5424586526355
84.5415669427455
84.7475803019307
84.8489723219997
84.7919955108369
84.7624079154505
84.6947166752245
84.4369837372945
84.5714481728671
84.7351942450865
84.7955220216906
84.7051450434695
84.6461056175227
84.0530279913461
83.5228819296161
83.0794559195678
82.9521236936704
82.8500940645546
82.5489623092476
82.0987584836028
81.8880801307177
81.8826115926186
81.8204381188508
82.3042124692189
82.6396359753276
83.0345915407883
83.4261610885055
83.8223000198036
83.8552280215924
84.2365415486744
84.6246852293713
84.4747692175645
84.3017027604433
84.2198617597702
84.3699002646975
84.2034500825207
83.7267981031700
83.1956208978552
82.9255927414525
82.4273033428260
81.8046454686564
81.7425574261942
81.5017073533795
81.3206043585113
81.0297195485490
80.7880163661109
80.8055658661521
81.0244459896701
81.1000436896718
81.1784479960972
81.3136715737615
81.3019962834931
81.2996734884482
81.4205509889245
81.5119683868056
81.8965738504412
82.1030380139469
82.4929839880850
82.9279083569666
83.1792353953300
83.3444941541323
83.7716122106619
84.1256797109817
84.2936143617886
84.4888204499346
84.5715031288887
84.6612527424183
84.6633441221872
84.6712107407603
84.7598690931862
84.8335768413769
84.5968288106934
84.7772285662067
84.7093452051549
84.6698422840435
84.6778236989768
84.8211788327400
84.7643967899915
84.8240911381397
84.8269225919990
84.9302008384055
85.1414630097215
84.8962661879570
85.0933637004195
85.2864804965666
85.3465089589177
85.1254718898860
85.1557373198656
85.0972714853239
85.2274550003630
85.1270769782128
85.1828373355370
85.1623949102857
85.1000702032639
85.0386322272419
84.9648531012859
85.2121530883962
85.0943002820899
85.0359850907429
84.9003574276524
84.9640579583775
84.7622059402210
85.0168466119863
85.0179085332324
84.9137824318479
84.8253800794537
84.7067981583767
84.7327882935169
84.7154917060976
84.8808161004696
84.8942380625777
84.8700981378462
84.4241532744644
84.0310405591376
83.6772452185016
83.4770793970024
83.1059741151461
82.7267798287261
82.4032475838170
81.7855964919697
81.3530189173556
81.0547225059660
80.8876496200331
80.7915324799479
80.8159325662208
80.6758685109134
80.9212030574509
81.2695718174383
81.4378271422768
81.6930495902198
81.9725578458933
82.0441921623142
82.1381840025140
82.3536584375513
82.6992082307555
83.0423786823126
83.1192378582967
83.0645172132488
83.1909631983918
83.4097058259856
83.4325850747045
83.7394431259539
84.0928472427267
84.1926593122371
84.1110130800559
84.2349551721131
84.0220159657340
84.1845284431819
84.3579254066565
84.2920092698437
84.3544588346582
84.4205242052954
84.4492412097525
84.5755447034880
84.6714607106230
84.6620460118246
84.9473216612951
84.5367826977702
84.4669039487046
84.4792044917465
84.5130427854196
84.4306025270818
84.4801027619186
84.3870741464113
84.4927477622092
84.4012729676910
84.3065061059737
84.6721503866501
84.6939080635957
84.7264033653953
84.8435029892822
84.9239280767743
84.8580972041717
84.9598957710622
84.8275114811226
84.8453993899118
84.9790365793520
84.8933778629920
84.6684791086435
84.6370496156615
84.4244209203547
84.4906429441520
84.4270285974878
84.4352534218818
84.5595567247545
84.4955274095358
84.2717615302213
84.4213527043121
84.6464694511282
84.7818198250514
84.9794892625560
84.9304276763037
85.0528276809708
85.1167484771485
84.9504239438749
84.9606584614096
84.7642502880427
84.2866669125429
83.9699664617937
83.7026194504662
83.5802961034772
83.3925789111966
83.2935126514146
83.1023165506422
83.0515553859734
83.2195031095042
83.2501643719136
83.5674807409644
83.6388002880520
83.6468029689938
83.6388031552264
83.7607479703016
83.4673933281027
83.5499308926347
83.3859301198193
82.9552653030799
82.9949776966336
83.0221540262784
83.1166174623553
83.3188424094908
82.9766555872922
82.6093674001603
82.5746694651876
82.0735729103170
82.0302597447843
81.9827077654977
81.8782118645569
81.6144395804327
81.3815078720714
80.9505976842163
81.0057571810887
80.9937374590006
81.1963611053229
81.2342312631872
81.2525338688065
81.2910168314200
81.1665050143466
81.1121925912815
81.0721111304833
81.1894166406342
81.2634888169962
81.4752323219030
81.4480788614050
81.6286926789599
81.6807324220561
81.8371789089462
82.0172991674521
82.0047172491880
82.2020357075408
82.2674141871697
82.4684845694934
82.6066124764007
82.8133981728883
83.1190067226177
83.3072680718506
83.3200059031342
83.7156859943875
83.9950541010799
83.9907697520328
84.2078055842341
84.1967669464295
84.2770451815011
84.2933098912433
84.2530495301583
84.2595547245931
84.2828277150950
84.0486770235052
84.2427422467888
84.3720955067893
84.3459443102022
84.3486292652395
84.3174340710585
84.1815885886776
84.1307586979339
84.1811278156103
84.3825459394960
84.3227039885350
84.3180308876545
84.4117659682810
84.4477683324415
84.4430459882327
84.3808029403078
84.5677183501901
84.5174257477067
84.4083676331302
84.4112321600840
84.5412719067799
84.4139342157527
84.4315101766096
84.5007977952055
84.5799373861979
84.4390259826251
84.1581799576594
84.2377395784079
84.2723854208219
84.2647876672426
84.3301163071585
84.4907015134149
84.5025886368968
84.3367669775863
84.3973552184216
84.6408538459357
84.7042783217361
84.6765567435242
84.8234259380860
84.8469323556500
84.9330039596538
84.9696394955621
84.8697803272281
84.9283689074601
84.8769068508129
84.8502965146345
85.0018205370412
85.1943867416618
85.1147755019578
85.0024050417216
84.8139280351496
84.3890470165104
84.3011317857994
84.3760889818516
84.3434929108039
84.4192652236873
84.4683493727151
84.4661462652894
84.5517810098328
84.5906588266860
84.8139966027070
84.9746987287942
84.6561369430903
84.4110252802096
84.3765743095918
84.2666121797742
84.2286446871846
84.0996595992787
84.0645095321104
84.0142424022333
83.6167970282107
83.4540371960669
83.4382005926008
83.1964659495514
