# Supplementary material for: Aspects of tree shrew consolidated sleep structure resemble human sleep
Source: Commun Biol. 2021 Jun 11;4:722. doi: 10.1038/s42003-021-02234-7 (PMC8196209; doi:10.1038/s42003-021-02234-7)
Supplement: Supplementary file 2 — Supplementary Data 1 [file 42003_2021_2234_MOESM2_ESM.zip › figure1e_rat_deltaVStheta.txt]

84.4600492306626	87.9397260064442
84.3603136836965	88.0209591504460
84.5647856954651	88.0184598985286
84.6600210025468	88.3163039887884
84.7083275638789	88.3760518061628
84.6502350902711	88.3084565873348
84.6409093448811	88.4142617579768
84.6252301378925	88.3905588542135
84.9583146559239	88.5315075445360
84.8877587227467	88.6367590056774
84.9229492611061	88.6493000305421
84.9780500178405	88.5170631802801
84.8983993748571	88.5792939831497
84.8521501241208	88.4811361397825
84.7984067018228	88.4778524444087
84.8443993076153	88.4868074582790
84.8354751662610	88.5360729005714
84.8330430540142	88.4621403839309
84.8110460265508	88.4421833867496
85.0085112998695	88.2069323335941
84.7975821638397	87.8831646004474
84.5553022639348	87.3465056689762
84.3638828156841	86.7979432466559
84.0665797976516	86.0367925268174
83.7846986808040	85.4853675549131
83.3099373578643	84.8698184656550
82.9564014425357	84.1816484341681
82.5555803164320	83.5390080041606
82.1420958563615	82.9364576698541
81.6313728156564	82.5798668736865
81.4524295876109	82.2991719927359
81.2512961355086	82.1157816136251
81.2106655810962	81.9242043650111
81.1898790218607	82.0343711500029
81.2031021779085	82.0696099335306
81.1029556044368	82.0329656426397
81.0211856767262	82.1186542514523
81.1979142256730	82.1812712151041
81.1598704254649	82.2351801658151
81.1471384727263	82.2452277684723
81.2057780749288	82.3515619615216
81.2833531580271	82.5081997826535
81.0267985071935	82.6041777994812
80.9258104946977	82.5541325693677
80.7517533960648	82.6272082508236
81.0035720002232	82.9289019590613
