# Supplementary material for: Aspects of tree shrew consolidated sleep structure resemble human sleep
Source: Commun Biol. 2021 Jun 11;4:722. doi: 10.1038/s42003-021-02234-7 (PMC8196209; doi:10.1038/s42003-021-02234-7)
Supplement: Supplementary file 2 — Supplementary Data 1 [file 42003_2021_2234_MOESM2_ESM.zip › figure1e_rat_exampletraceIS_deltaFiltered.txt]

9.24506621290616
10.6802603720835
12.1093163132959
13.5306224423164
14.9425745762376
16.3435862118824
17.7320951997289
19.1065618149969
20.4654608084443
21.8072760357357
23.1305020443220
24.4336489122514
25.7152461950525
26.9738458835062
28.2080250230953
29.4163892689592
30.5975805989455
31.7502904772836
32.8732748018510
33.9653643485266
35.0254662735477
36.0525591091690
37.0456892758275
38.0039709048801
38.9265812664999
39.8127484814120
40.6617393288805
41.4728563603219
42.2454460828418
42.9789117035012
43.6727217235559
44.3264126759610
44.9395888902050
45.5119189192500
46.0431304918312
46.5330102938225
46.9814089135121
47.3882457739218
47.7535126194917
48.0772773537147
48.3596888424774
48.6009809025916
48.8014717042960
48.9615570829306
49.0817009452118
49.1624260066906
49.2043048255950
49.2079496216473
49.1740006638879
49.1031167316511
48.9959724485439
48.8532619833048
48.6757053422086
48.4640565802584
48.2191118230205
47.9417104083451
47.6327271527226
47.2930607424815
46.9236229998607
46.5253313735263
46.0991047910131
45.6458621007197
45.1665234268029
44.6620157001239
44.1332836507107
43.5813026835879
43.0070840686052
42.4116674441797
41.7961063615415
41.1614553934444
40.5087626733107
39.8390691273022
39.1534142997691
38.4528437571703
37.7384106283249
37.0111691576037
36.2721649865522
35.5224269865556
34.7629611527342
33.9947471127668
33.2187385448705
32.4358644948295
31.6470275893501
30.8530999418507
30.0549197718420
29.2532898877638
28.4489759007912
27.6427018190322
26.8351469271779
26.0269497890398
25.2187169984081
24.4110295538831
23.6044444124540
22.7994937661348
21.9966856692178
21.1965085387604
20.3994391174372
19.6059523988442
18.8165337227612
18.0316924637908
17.2519731716047
16.4779589888203
15.7102661932274
14.9495334073301
14.1964103179341
13.4515491977028
12.7155991723182
11.9892009998430
11.2729809420084
10.5675447313844
9.87347411386484
9.19132439109922
8.52161761840501
7.86483160836852
7.22139145627007
6.59166974872333
5.97599560102647
5.37466639622804
4.78795559705073
4.21611365198205
3.65936365259059
3.11789693652190
2.59187281048272
2.08142294530032
1.58665709395788
1.10766434422701
0.644507871344524
0.197218348186786
-0.234208423917094
-0.649810996460056
-1.04966268679499
-1.43387293991163
-1.80258845272910
-2.15599324892212
-2.49430671182210
-2.81778076627143
-3.12669912325788
-3.42138007744308
-3.70218117704245
-3.96950168643755
-4.22377872083168
-4.46547564876240
-4.69506667252596
-4.91302459263002
-5.11981593637202
-5.31590225285246
-5.50174291583803
-5.67779575648280
-5.84451501239102
-6.00234715805541
-6.15172642592890
-6.29307300341867
-6.42679266090888
-6.55327418890011
-6.67288692086943
-6.78598175854121
-6.89289243219304
-6.99393379765161
-7.08940020683747
-7.17956788028876
-7.26470034936437
-7.34505217690432
-7.42086897144350
-7.49238665206388
-7.55983183869536
-7.62342204780251
-7.68336173081246
-7.73982959518117
-7.79296093689769
-7.84283654710714
-7.88948394222827
-7.93288589167566
-7.97298879510272
-8.00970974208591
-8.04294545282547
-8.07258233893571
-8.09850296374247
-8.12058625013089
-8.13870300762925
-8.15271106043632
-8.16245345625538
-8.16775947736542
-8.16844745656644
-8.16433243450698
-8.15523987397490
-8.14101788979014
-8.12153977377039
-8.09669805148512
-8.06639837828864
-8.03055905844414
-7.98911468137279
-7.94201938244742
-7.88924693066947
-7.83078763377780
-7.76664458243790
-7.69683312918899
-7.62138645625218
-7.54036563391535
-7.45386877353931
-7.36203439542884
-7.26503803632632
-7.16308514715799
-7.05640346701646
-6.94523558709766
-6.82983185203228
-6.71044671339939
-6.58734361402623
-6.46080804416528
-6.33115980372559
-6.19875525733062
-6.06397814533738
-5.92722186675544
-5.78886590356465
-5.64925289257557
-5.50867669642821
-5.36738384702387
-5.22557990687879
-5.08343455282571
-4.94108738982818
-4.79865723734275
-4.65625244760349
-4.51397767043265
-4.37193490535615
-4.23021840315402
-4.08890503553375
-3.94804423251045
-3.80765035294111
-3.66770036715761
-3.52814119540286
-3.38890584775635
-3.24993045092015
-3.11116452432476
-2.97257251431313
-2.83412819881911
-2.69580324335193
-2.55755311310621
-2.41930812375242
-2.28097517986132
-2.14244692664572
-2.00361100260253
-1.86435420128780
-1.72455887055237
-1.58409407640520
-1.44280937703233
-1.30053559753971
-1.15709092633926
-1.01228911478228
-0.865946100428302
-0.717883866349776
-0.567934266867145
-0.415945166342566
-0.261789842695728
-0.105378486758884
0.0533332798621484
0.214343583318927
0.377611380104630
0.543066519099217
0.710615717625999
0.880143122926323
1.05150961233454
1.22455314548440
1.39909083216356
1.57492367832913
1.75184295184821
1.92963595188739
2.10809108859244
2.28700328929339
2.46617985787650
2.64544611140968
2.82464983928424
3.00366431814043
3.18239016661324
3.36075615178169
3.53871769867995
3.71624972956048
3.89333357560618
4.06994448386802
4.24604452487617
4.42157805218651
4.59646646024977
4.77060266226555
4.94384623888263
5.11602029212551
5.28690962528961
5.45625844760998
5.62376976250857
5.78911000211153
5.95191730768998
6.11180934190834
6.26838822547571
6.42124294444331
6.56995121635653
6.71408184390224
6.85319802609931
6.98686169569406
7.11463770459246
7.23609761978745
7.35082410080502
7.45841487128793
7.55848363389019
7.65065824853449
7.73458040297887
7.80990900223050
7.87632441475581
7.93353060908908
7.98125575123820
8.01925202501165
8.04729270678851
8.06516553351479
8.07266691038469
8.06960184139653
8.05578701032255
8.03105263624691
7.99524480542301
7.94823086821811
7.88990602323536
7.82019795844469
7.73906868374197
7.64651378141757
7.54255808487397
7.42724722731203
7.30063783293834
7.16279033962741
7.01376516901739
6.85362077028142
6.68241324417385
6.50019781688583
6.30703108377221
6.10297148033484
5.88807790775972
5.66241064971229
5.42603612002475
5.17903189956780
4.92148929351088
4.65351373084680
4.37522705015573
4.08677615469089
3.78834346167200
3.48014954026442
3.16244666900850
2.83550944605920
2.49962624043909
2.15508998644298
1.80218667733468
1.44118340233718
1.07231872645967
0.695796582311904
0.311783674424006
-0.0795887950035721
-0.478217720941530
-0.884015883377679
-1.29689722783071
-1.71676295188668
-2.14349442035004
-2.57695470373551
-3.01699212971980
-3.46344076898064
-3.91611891802931
-4.37482773271502
-4.83935153334417
-5.30946085297935
-5.78491705920758
-6.26547532710389
-6.75088485879233
-7.24088841706195
-7.73522198499766
-8.23361259386751
-8.73577413561489
-9.24140500496870
-9.75019025926913
-10.2618062747370
-10.7759247819154
-11.2922150794980
-11.8103442808640
-12.3299763275028
-12.8507712798017
-13.3723859033938
-13.8944756505565
-14.4166963864708
-14.9387030230731
-15.4601446397809
-15.9806593214041
-16.4998726485655
-17.0174018575715
-17.5328644564831
-18.0458846913296
-18.5560905906815
-19.0631045411277
-19.5665367976968
-20.0659850833450
-20.5610383598818
-21.0512825868292
-21.5363041097146
-22.0156876428268
-22.4890118596673
-22.9558474025145
-23.4157594460470
-23.8683151054665
-24.3130955652270
-24.7497101388875
-25.1778039520093
-25.5970513629769
-26.0071371363089
-26.4077352906968
-26.7984955898776
-27.1790441367859
-27.5489963831162
-27.9079730935087
-28.2556123691325
-28.5915762763603
-28.9155499836210
-29.2272313171233
-29.5263152593408
-29.8124831254110
-30.0854009660908
-30.3447242412250
-30.5901057056041
-30.8212057052294
-31.0377028373383
-31.2393001087935
-31.4257242627712
-31.5967237208916
-31.7520695706920
-31.8915552076781
-32.0149920096270
-32.1222052872216
-32.2130318618059
-32.2873171231091
-32.3449123328253
-32.3856741979100
-32.4094669137324
-32.4161660251011
-32.4056643957622
-32.3778822998626
-32.3327815047755
-32.2703784779260
-32.1907530186705
-32.0940517838564
-31.9804847469839
-31.8503127266620
-31.7038279844762
-31.5413332749393
-31.3631269260032
-31.1694996091178
-30.9607406735478
-30.7371456509383
-30.4990166112225
-30.2466517835424
-29.9803273997321
-29.7002789546596
-29.4066899546505
-29.0996914729197
-28.7793672692624
-28.4457593704514
-28.0988762624028
-27.7387048703452
-27.3652211612655
-26.9783960806495
-26.5781984221941
-26.1645953157090
-25.7375515988989
-25.2970330610266
-24.8430172596831
-24.3755087201945
-23.8945500965543
-23.4002231513696
-22.8926403000442
-22.3719330232168
-21.8382441217799
-21.2917264004787
-20.7325468444143
-20.1608944885564
-19.5769872264607
-18.9810706882104
-18.3734069446359
-17.7542578851629
-17.1238710038917
-16.4824730199290
-15.8302721696478
-15.1674667166522
-14.4942562817494
-13.8108543519039
-13.1175006159319
-12.4144668647062
-11.7020496851009
-10.9805525329997
-10.2502675097413
-9.51146648410101
-8.76440519743222
-8.00933663273533
-7.24652804636108
-6.47627783292508
-5.69892799087278
-4.91487029144396
-4.12454738704700
-3.32844924365129
-2.52710655602691
-1.72108600095591
-0.910990958470281
-0.0974662669396413
0.718799823177751
1.53708355322575
2.35664220536816
3.17673008942571
3.99660517438079
4.81552486570702
5.63273829589153
6.44748362868555
7.25899309706868
8.06650553784872
8.86928266341869
9.66662128017195
10.4578577352529
11.2423670284034
12.0195608944360
12.7888883675130
13.5498383052389
14.3019407821292
15.0447659809820
15.7779219302859
16.5010532924121
17.2138392896290
17.9159881483832
18.6072322262198
19.2873278959861
19.9560592482694
20.6132453753526
21.2587505622413
21.8924934207124
22.5144502498864
23.1246494258976
23.7231585930921
24.3100725040530
24.8855085840517
25.4496103106124
26.0025541280861
26.5445553542116
27.0758682185909
27.5967765915721
28.1075788765175
28.6085767917874
29.1000731902672
29.5823757238861
30.0558034635198
30.5206955197322
30.9774178999860
31.4263657804002
31.8679631740601
32.3026623624473
32.7309423215183
33.1533039162436
33.5702622637909
33.9823393307283
34.3900569022100
34.7939281497770
35.1944487315616
35.5920879298075
35.9872794876863
36.3804142237095
36.7718357476755
37.1618379602443
37.5506634639107
37.9385018306740
38.3254846574199
38.7116770751086
39.0970706418311
39.4815822454193
39.8650588808680
40.2472825059252
40.6279679303546
41.0067532373708
41.3831881858409
41.7567252804891
42.1267160022275
42.4924148962987
42.8529914779354
43.2075441759306
43.5551118239673
43.8946847792779
44.2252180163523
44.5456437185660
44.8548797235138
45.1518334798028
45.4354048123709
45.7044913976035
45.9579982647604
46.1948503342968
46.4140052173359
46.6144627587233
46.7952697264131
46.9555170448587
47.0943272487562
47.2108397573215
47.3042052733107
47.3735908815525
47.4181924349630
47.4372518029527
47.4300732251202
47.3960315082188
47.3345713238345
47.2452021579352
47.1274905515067
46.9810488689003
46.8055242410721
46.6005949766776
46.3659770213218
46.1014341790113
45.8067846339837
45.4819030156498
45.1267200313715
44.7412196620045
44.3254332350634
43.8794318670148
43.4033209637979
42.8972360770606
42.3613354900614
41.7957923586095
41.2007955708748
40.5765624014422
39.9233572826032
39.2415092288660
38.5314228693688
37.7935798284295
37.0285306161835
36.2368825416077
35.4192898339041
34.5764471343311
33.7090843460652
32.8179627508025
31.9038726891566
30.9676295678983
30.0100650047214
29.0320147885003
28.0343085711364
27.0177641916094
25.9831860607540
24.9313674837850
23.8630959212711
22.7791569620082
21.6803348432738
20.5674104413420
19.4411576059230
18.3023398998959
17.1517097819752
15.9900094943106
14.8179719075507
13.6363196345044
12.4457620195951
11.2469926987552
10.0406900222725
8.82752002937348
7.60814140120462
6.38321267431924
5.15340227668160
3.91939966603844
2.68192408190573
1.44173119504230
0.199618973380834
-1.04357121223816
-2.28696029416648
-3.52963844571835
-4.77066951461923
-6.00909543124551
-7.24394187852815
-8.47422304983770
-9.69894431394848
-10.9171041364186
-12.1276968132271
-13.3297159772731
-14.5221577287265
-15.7040225850536
-16.8743180339704
-18.0320654550253
-19.1763125308430
-20.3061489753043
-21.4207219530343
-22.5192450469009
-23.6009955879355
-24.6653039737285
-25.7115447355732
-26.7391330938449
-27.7475237409816
-28.7362108600345
-29.7047309503558
-30.6526675387105
-31.5796549524815
-32.4853789708270
-33.3695734369689
-34.2320131209548
-35.0725033891608
-35.8908666690669
-36.6869282785548
-37.4605067178008
-38.2114107329838
-38.9394434195287
-39.6444118714466
-40.3261361071249
-40.9844527788693
-41.6192162909420
-42.2302997982995
-42.8175953824129
-43.3810134064179
-43.9204809114089
-44.4359389127839
-44.9273399362232
-45.3946463843774
-45.8378295134392
-46.2568694253113
-46.6517546581765
-47.0224785924505
-47.3690353976047
-47.6914219720288
-47.9896462319372
-48.2637371568984
-48.5137525248585
-48.7397801135918
-48.9419306485246
-49.1203265935096
-49.2750932574426
-49.4063560592989
-49.5142422401864
-49.5988822984054
-49.6604099248873
-49.6989633551591
-49.7146893200886
-49.7077454060513
-49.6782958724623
-49.6265031610550
-49.5525225592011
-49.4565026875695
-49.3385880824871
-49.1989205514010
-49.0376392152239
-48.8548808869778
-48.6507817036306
-48.4254783979670
-48.1791081733512
-47.9118077844064
-47.6237109064438
-47.3149437458865
-46.9856221554301
-46.6358532478838
-46.2657400371475
-45.8753834566053
-45.4648775514324
-45.0342999464763
-44.5837049573267
-44.1131246875601
-43.6225759518828
-43.1120685734767
-42.5816141686336
-42.0312343062231
-41.4609648564978
-40.8708561502304
-40.2609707231284
-39.6313799902875
-38.9821634503395
-38.3134150505889
-37.6252562063852
-36.9178478939540
-36.1913929671783
-35.4461274292022
-34.6823082979029
-33.9002057862958
-33.1001012799143
-32.2822882408193
-31.4470722050225
-30.5947692133017
-29.7257061224277
-28.8402248573620
-27.9386901168225
-27.0215005681668
-26.0891015051394
-25.1419935215631
-24.1807338030619
-23.2059314344598
-22.2182411129792
-21.2183597946738
-20.2070257819818
-19.1850149530771
-18.1531330602266
-17.1122085807805
-16.0630875374241
-15.0066284309118
-13.9436991810215
-12.8751798261574
-11.8019690178448
-10.7249886164456
-9.64518457708160
-8.56352543967991
-7.48099798985116
-6.39860002384537
-5.31733318275902
-4.23819828731297
-3.16219290632762
-2.09030977537622
-1.02353703890314
0.0371367725508091
1.09071530355608
2.13619075824281
3.17254561588055
4.19875613818789
5.21379556437631
6.21663922769489
7.20627292745811
8.18170202300976
9.14196190071810
10.0861319290446
11.0133478841657
11.9228078376269
12.8137741598410
13.6855764209961
14.5376161818113
15.3693698319582
16.1803863280067
16.9702821268124
17.7387352942516
18.4854768216578
19.2102788763553
19.9129430461474
20.5932912251027
21.2511606117675
21.8864034920685
22.4988898929006
23.0885082102323
23.6551619816297
24.1987690497517
24.7192686062406
25.2166322876422
25.6908739904469
26.1420579648150
26.5703053654016
26.9757988026738
27.3587846155754
27.7195705437771
28.0585169556931
28.3760241241097
28.6725190501849
28.9484437835518
29.2042473378764
29.4403826350318
29.6573074741337
29.8554864457586
30.0353891940388
30.1974815265092
30.3422111028873
30.4699947634629
30.5812152890280
30.6762289394682
30.7553763733030
30.8189890756741
30.8673900572117
30.9008928998177
30.9198037750132
30.9244246929076
30.9150518273858
30.8919701438560
30.8554517403362
30.8057594892670
30.7431507038485
30.6678777593693
30.5801869360239
30.4803153268468
30.3684853070988
30.2448991303816
30.1097361949594
29.9631543488324
29.8052957316396
29.6362929317634
29.4562672866884
29.2653176861893
29.0635087278139
28.8508650242555
28.6273689693675
28.3929592652789
28.1475321666881
27.8909458197330
27.6230268315739
27.3435805771568
27.0524060785813
26.7493136914519
26.4341416709657
26.1067656883133
25.7670975084990
25.4150754074860
25.0506540265229
24.6738017871266
24.2845083624057
23.8827972312366
23.4687368745953
23.0424464144685
22.6040931437546
22.1538827692640
21.6920451095303
21.2188170203929
20.7344256152670
20.2390780259392
19.7329636914769
19.2162691573403
18.6892002871757
18.1520063617669
17.6049988210204
17.0485575548530
16.4831241414686
15.9091861860183
15.3272572340269
14.7378572669788
14.1415008289486
13.5386986909046
12.9299698596221
12.3158544882718
11.6969242616947
11.0737921090218
10.4471195969432
9.81761815509877
9.18604237595258
8.55317634615282
7.91981832843895
7.28677171758003
6.65484639811528
6.02486632894593
5.39767343821674
4.77412255763414
4.15507205172844
3.54137658116821
2.93388254383234
2.33342340149243
1.74081379568274
1.15684360921965
0.582272795273875
0.0178262062303182
-0.535812217345743
-1.07800523280860
-1.60816639409924
-2.12576003189799
-2.63029478632318
-3.12131249119648
-3.59838008635123
-4.06108833920285
-4.50905292596825
-4.94191610751096
-5.35935077188735
-5.76106311805273
-6.14678861212856
-6.51628479908096
-6.86933147525754
-7.20574198952006
-7.52537724160790
-7.82815161748923
-8.11402848857037
-8.38301136876250
-8.63513759905908
-8.87047593726216
-9.08912428300168
-9.29120530415286
-9.47686349468492
-9.64626713102503
-9.79961353726630
-9.93713554411665
-10.0591085396064
-10.1658546621517
-10.2577401335886
-10.3351669680937
-10.3985632562664
-10.4483740496703
-10.4850530079157
-10.5090576711388
-10.5208532309585
-10.5209230635972
-10.5097773047552
-10.4879543343040
-10.4560151545408
-10.4145314747761
-10.3640715651116
-10.3051903977136
-10.2384264711688
-10.1643026148385
-10.0833283986203
-9.99600307695114
-9.90281778120707
-9.80425664232287
-9.70079412426926
-9.59288420619740
-9.48094512286274
-9.36534970547092
-9.24642413398735
-9.12444863431120
-8.99965591015117
-8.87223066044004
-8.74231528502174
-8.61002322118148
-8.47545620398215
-8.33871802503103
-8.19991995002160
-8.05918123141609
-7.91663142665737
-7.77241468562132
-7.62669127345372
-7.47963408673637
-7.33141998389078
-7.18221846820195
-7.03218513419003
-6.88146385455576
-6.73019423497476
-6.57852117860129
-6.42660407295957
-6.27462238261255
-6.12277891837705
-5.97130233903140
-5.82044551143113
-5.67047856344893
-5.52168054757843
-5.37433275258975
-5.22871362881584
-5.08509573057014
-4.94374631656217
-4.80492981319440
-4.66890778278914
-4.53593582379529
-4.40625960770354
-4.28011095365797
-4.15770570669253
-4.03924694618077
-3.92493280520632
-3.81496314386422
-3.70954168714306
-3.60887382883224
-3.51316203398662
-3.42260337636909
-3.33739197241329
-3.25772253710438
-3.18378840331898
-3.11577325283523
-3.05384226254866
-2.99813581979839
-2.94876610751600
-2.90581993964593
-2.86936854961021
-2.83947611914861
-2.81619990758481
-2.79958260506716
-2.78963897304924
-2.78634171589625
-2.78961676084349
-2.79935194036258
-2.81541079710695
-2.83764098119819
-2.86587359616189
-2.89991411593208
-2.93952765275768
-2.98442733544709
-3.03427423146497
-3.08868714328973
-3.14725511840321
-3.20954687263133
-3.27511393497561
-3.34348973807934
-3.41419232261035
-3.48673576606631
-3.56064579606063
-3.63546964663517
-3.71077548940568
-3.78614597168210
-3.86117157584473
-3.93544396065061
-4.00854899923454
-4.08006319499397
-4.14955799813039
-4.21661164877032
-4.28082073959383
-4.34180376268952
-4.39919841844506
-4.45266189179597
-4.50187875884514
-4.54657089109892
-4.58650245626072
-4.62147816497716
-4.65133438708113
-4.67592648105062
-4.69512114770035
-4.70879639523933
-4.71684172466095
-4.71915564030487
-4.71564610043278
-4.70623704032766
-4.69087784831732
-4.66954985767512
-4.64226573265731
-4.60906340182890
-4.57000159287438
-4.52516397575551
-4.47466964932700
-4.41868030293794
-4.35740032217843
-4.29107295367172
-4.21997315243054
-4.14439456718761
-4.06463072898515
-3.98095484015835
-3.89360560667238
-3.80278585974195
-3.70867410217208
-3.61144340591182
-3.51128020903914
-3.40839596530154
-3.30303055575100
-3.19545199787805
-3.08595540505333
-2.97486053668606
-2.86250614172294
-2.74924264737881
-2.63542882631347
-2.52143274763727
-2.40762960124510
-2.29439249319180
-2.18207941528105
-2.07102104358766
-1.96151276834796
-1.85381171346256
-1.74813738473212
-1.64467523402763
-1.54358188426265
-1.44499008336149
-1.34901328257884
-1.25574886156060
-1.16527740481542
-1.07765807988757
-0.992921759933563
-0.911062180160743
-0.832026477755769
-0.755709252077272
-0.681953095340079
-0.610554793822334
-0.541276141761899
-0.473857926189749
-0.408031474768354
-0.343522952534215
-0.280052311173305
-0.217330460624384
-0.155054904455843
-0.0929032999345892
-0.0305263606310549
0.0324556834625188
0.0964478931310850
0.161864704835494
0.229106019380959
0.298532193008078
0.370447005069362
0.445094863901253
0.522670951500849
0.603337412058521
0.687238548691637
0.774510316983237
0.865283543319266
0.959683347279210
1.05782685141943
1.15982061178865
1.26575962688548
1.37573035874535
1.48981850922619
1.60811849203158
1.73073986845904
1.85780764059343
1.98945601215829
2.12581739394976
2.26700987572360
2.41312665909022
2.56422908404159
2.72034222248656
2.88145182530842
3.04750226659037
3.21839439444805
3.39398235555533
3.57406932084122
3.75840325865371
3.94667681573637
4.13853425859683
4.33358283182350
4.53140450101700
4.73156564032549
4.93362279044492
5.13712519529868
5.34161706851024
5.54664101302424
5.75174124874931
5.95646507141285
6.16036417709158
6.36299747263632
6.56393343514129
6.76275255608238
6.95905355769789
7.15246163460018
7.34263188749711
7.52924454285984
7.71199444989565
7.89057843795028
8.06468377952414
8.23398292455338
8.39813816250181
8.55681443240930
8.70969547344915
8.85649823472847
8.99698086524433
9.13094161327270
9.25820990190864
9.37863372992807
9.49206685407449
9.59835896179295
9.69735303335781
9.78889069372025
9.87282193717613
9.94901487447214
10.0173610150882
10.0777725948267
10.1301723871341
10.1744797697127
10.2105971211181
10.2384004471521
10.2577383083251
10.2684396144017
10.2703260281794
10.2632248688483
10.2469801609563
10.2214588819073
10.1865496596165
10.1421556312599
10.0881896790469
10.0245774482518
9.95126102089787
9.86819402154802
9.77533065258751
9.67261788314228
9.55999620679469
9.43740768403411
9.30480611810732
9.16216435976944
9.00947436397718
8.84673815584053
8.67395524166222
8.49111527739517
8.29819872339452
8.09518260963100
7.88204888113934
7.65879415063163
7.42543873442155
7.18203126111512
6.92864672708766
6.66538021250201
6.39234019623623
6.10964369508242
5.81741403362824
5.51578186096187
5.20489024275762
4.88490372431824
4.55601807523153
4.21846536677834
3.87251134520700
3.51844632649186
3.15657186766277
2.78718507814759
2.41056537811153
2.02696807891064
1.63662377491440
1.23974124426575
0.836512284732656
0.427116271420777
0.0117233822149084
-0.409502552689241
-0.836399662766822
-1.26880211075651
-1.70653617593237
-2.14941911701948
-2.59725544865729
-3.04982909853398
-3.50689647231104
-3.96818271891797
-4.43338195059949
-4.90216320638986
-5.37417970852307
-5.84907793552809
-6.32650605156794
-6.80612013647344
-7.28758566585480
-7.77057362497880
-8.25475287111517
-8.73978143837946
-9.22529679739276
-9.71090351216158
-10.1961598511676
-10.6805655588182
-11.1635528367144
-11.6444853900562
-12.1226671189070
-12.5973539881614
-13.0677626670090
-13.5330751972230
-13.9924413340688
-14.4449813552464
-14.8897931739180
-15.3259635416439
-15.7525780454266
-16.1687273722799
-16.5735106145542
-16.9660348548643
-17.3454124351829
-17.7107576382163
-18.0611803610760
-18.3957793548396
-18.7136433655489
-19.0138597044658
-19.2955208133918
-19.5577249367197
-19.7995769790347
-20.0201978298580
-20.2187434366531
-20.3944255053531
-20.5465243195381
-20.6743912386079
-20.7774448711830
-20.8551657665642
-20.9070936585601
-20.9328302195242
-20.9320445710544
-20.9044746928535
-20.8499226294418
-20.7682481229748
-20.6593669156580
-20.5232550656288
-20.3599537874712
-20.1695698180864
-19.9522724240519
-19.7082907927080
-19.4379140500387
-19.1414942448651
-18.8194520753077
-18.4722846499636
-18.1005720756485
-17.7049786994482
-17.2862479518109
-16.8451930931934
-16.3826852174415
-15.8996362567585
-15.3969791205225
-14.8756556045881
-14.3366186677911
-13.7808444893283
-13.2093444773411
-12.6231690207257
-12.0234012113070
-11.4111450103388
-10.7875133430166
-10.1536183050467
-9.51056336396099
-8.85943807595457
-8.20131612123564
-7.53725610858880
-6.86830321644738
-6.19549049723460
-5.51984008894768
-4.84236389887875
-4.16406320199596
-3.48592725451726
-2.80892981914629
-2.13402193508925
-1.46212190600397
-0.794107278597560
-0.130813977474998
0.526957233759917
1.17843298256932
1.82286413448023
2.45952568587394
3.08771366111001
3.70673686078794
4.31590643220482
4.91452882973819
5.50190770704202
6.07735617546658
6.64021580959088
7.18987625975385
7.72578857832400
8.24746764090659
8.75448434606488
9.24645196291593
9.72301219371399
10.1838265103265
10.6285758721073
11.0569682164479
11.4687500439097
11.8637154716103
12.2417053971650
12.6025947827241
12.9462748740908
13.2726393623632
13.5815776847630
13.8729765603120
14.1467312403224
14.4027609156317
14.6410170245847
14.8614796524472
15.0641487701302
15.2490402730831
15.4161895553480
15.5656580419199
15.6975351226789
15.8119315003985
15.9089712640183
15.9887914336539
16.0515458044013
16.0974083885009
16.1265792214753
16.1392931138232
16.1358252661515
16.1164881483230
16.0816200332810
16.0315703811766
15.9666873776539
15.8873096159735
15.7937615163145
15.6863536262296
15.5653894852691
15.4311763875975
15.2840359708972
15.1243141267420
14.9523895530407
14.7686787530461
14.5736379028996
14.3677618138664
14.1515780814254
13.9256388005501
13.6905175648654
13.4468152833026
13.1951674766664
12.9362438403793
12.6707411580530
12.3993762552383
12.1228799861766
11.8419884093630
11.5574310720599
11.2699226184538
10.9801637509811
10.6888505204049
10.3966848654446
10.1043793222682
9.81265280774889
9.52221910871641
9.23377469858246
8.94799496830996
8.66554171558811
8.38707517447678
8.11326271124571
7.84478191888036
7.58232084878402
7.32657747736466
7.07825510480297
6.83804943642066
6.60662829853407
6.38461067520829
6.17255358976251
5.97094865442407
5.78022079396490
5.60072216776148
5.43272392291979
5.27641372284049
5.13190033986331
4.99921877304273
4.87833204678484
4.76913277329012
4.67144881885507
4.58505287772781
4.50967176525546
4.44499258998648
4.39066565016332
4.34630387381762
4.31147966506765
4.28572165847533
4.26851254963193
4.25928960789479
4.25745077954407
4.26236600584629
4.27339083284055
4.28987766830827
4.31117858271559
4.33664130560233
4.36560677570577
4.39740926588190
4.43137522321881
4.46682350041213
4.50307245267700
4.53945234578921
4.57531560325081
4.61004137748357
4.64303741377261
4.67374221759719
4.70162730227993
4.72619734455588
4.74698820018860
4.76356638487550
4.77553208554921
4.78252431786446
4.78422496996297
4.78035855914564
4.77068983324903
4.75502305317165
4.73320047103390
4.70509683453925
4.67061312239034
4.62967345244471
4.58222323309592
4.52822556953615
4.46765774115409
4.40051095724484
4.32679400539500
4.24653725759962
4.15979172980034
4.06662242209729
3.96709916258590
3.86128833982123
3.74924773558036
3.63102376082964
3.50665011999718
3.37615013725670
3.23954325243468
3.09685138415694
2.94810290780487
2.79333686918466
2.63260838223849
2.46599182938232
2.29357973459714
2.11547840937397
1.93180123464536
1.74266178473295
1.54817177997775
1.34844697571656
1.14361996617319
0.933854661316864
0.719354561216694
0.500361705064556
0.277149727202935
0.0500156794871103
-0.180725431319194
-0.414742325642985
-0.651686994664149
-0.891193465650409
-1.13287801295259
-1.37634158371993
-1.62117144981967
-1.86694140736334
-2.11321317048328
-2.35953785913654
-2.60545378242878
-2.85048199197149
-3.09412500665152
-3.33587069546463
-3.57519965492557
-3.81159251019214
-4.04453161732108
-4.27349554662930
-4.49795158919966
-4.71734938430868
-4.93111420606146
-5.13864342189087
-5.33931294731314
-5.53249225858724
-5.71755888274800
-5.89390637840696
-6.06094786401374
-6.21811968639266
-6.36488599689718
-6.50074296839968
-6.62522190782319
-6.73789032539898
-6.83835171708011
-6.92624678743149
-7.00125689625378
-7.06310739902492
-7.11156825857500
-7.14645217204138
-7.16761351441905
-7.17495052694617
-7.16840855813813
-7.14798037830844
-7.11370601879775
-7.06568031136945
-7.00406851855145
-6.92911887154307
-6.84116374578085
-6.74061181239938
-6.62793517191699
-6.50365297717370
-6.36831583390034
-6.22249594136599
-6.06678260753279
-5.90178085393433
-5.72811249541715
-5.54641796336998
-5.35735721121860
-5.16161093950189
-4.95988358909033
-4.75290736064306
-4.54144616408792
-4.32629941872802
-4.10830425624784
-3.88833274497491
-3.66728236188725
-3.44606131323512
-3.22557349648532
-3.00670840273748
-2.79033632961259
-2.57730481449879
-2.36843293566487
-2.16450356675129
-1.96625738189327
-1.77439194718142
-1.58956500913156
-1.41240002383341
-1.24349362947062
-1.08342401308571
-0.932756875227754
-0.792047077037673
-0.661838269322553
-0.542663619218454
-0.435046746139180
-0.339499132414020
-0.256513613945888
-0.186557389779452
-0.130066069538836
-0.0874380397971069
-0.0590301833011293
-0.0451569818645865
-0.0460927416565730
-0.0620751516043888
-0.0933103738390947
-0.139981662134620
-0.202260662072764
-0.280316299368114
-0.374316863865985
-0.484425044465762
-0.610787677738773
-0.753521422661839
-0.912694876997465
-1.08831027622015
-1.28029216300857
-1.48848646438362
-1.71266471257227
-1.95252742321151
-2.20770547369348
-2.47776119702261
-2.76219082481400
-3.06042783852515
-3.37184507807191
-3.69575614301304
-4.03142062790963
-4.37805389673971
-4.73483605164784
-5.10091726669031
-5.47542090937545
-5.85744533149033
-6.24606443526569
-6.64032747178206
-7.03925941771808
-7.44186441798484
-7.84713316747421
-8.25405354805026
-8.66162617394992
-9.06888427963780
-9.47490859284286
-9.87882815858712
-10.2798099474721
-10.6770464491335
-11.0697458158963
-11.4571249677798
-11.8384076436085
-12.2128289357282
-12.5796432131300
-12.9381304434763
-13.2875981065417
-13.6273785387317
-13.9568229920375
-14.2752945787288
-14.5821630987734
-14.8768021319504
-15.1585848366689
-15.4268788306494
-15.6810479389228
-15.9204655138210
-16.1445338510681
-16.3527016963542
-16.5444751001067
-16.7194187272205
-16.8771499893031
-17.0173324870434
-17.1396709619246
-17.2439065267068
-17.3298126097210
-17.3971928999834
-17.4458812082389
-17.4757420724102
-17.4866716872052
-17.4785999461980
-17.4514945697876
-17.4053669805248
-17.3402778838352
-17.2563414315717
-17.1537290374466
-17.0326717842136
-16.8934573019456
-16.7364218629352
-16.5619441460164
-16.3704435984575
-16.1623811687208
-15.9382596238506
-15.6986196306437
-15.4440284448946
-15.1750656159462
-14.8923130356509
-14.5963501883307
-14.2877533248045
-13.9670979490587
-13.6349609426521
-13.2919193904221
-12.9385471489437
-12.5754093476132
-12.2030533854310
-11.8219996713024
-11.4327383719918
-11.0357338614400
-10.6314351749232
-10.2202898239774
-9.80275664498655
-9.37931379584751
-8.95045857897953
-8.51669913497138
-8.07854604287835
-7.63651040157583
-7.19110407794132
-6.74283674274604
-6.29221345877260
-5.83973827305981
-5.38592174586018
-4.93128655291023
-4.47636672609407
-4.02169917803340
-3.56781063434912
-3.11520537726359
-2.66435860849693
-2.21571659772994
-1.76969888772607
-1.32669688340534
-0.887068341472424
-0.451131891345480
-0.0191667063207362
0.408580619193189
0.831886369903600
1.25054323786933
1.66435755893401
2.07314869799794
2.47675236203287
2.87502969580349
3.26787768083270
3.65523287352974
4.03706868986294
4.41339187522683
4.78423734664139
5.14965900490522
5.50972104457793
5.86449645658302
6.21407194775004
6.55855012210085
6.89804313218380
7.23266156534853
7.56250367203988
7.88764688506901
8.20814355700847
8.52402154877581
8.83528781503100
9.14193367066018
9.44394137643363
9.74129182616853
10.0339715139672
10.3219758229428
10.6053090661998
10.8839828171633
11.1580116820722
11.4274065603549
11.6921666982935
11.9522715444274
12.2076751359907
12.4583058454521
12.7040704131672
12.9448593536979
13.1805508906384
13.4110109046884
13.6360897674542
13.8556192930481
14.0694128226799
14.2772699797361
14.4789824031235
14.6743346266471
14.8631005948215
15.0450416460876
15.2199099000074
15.3874560935418
15.5474372446046
15.6996193483692
15.8437738403103
15.9796687928142
16.1070552117435
16.2256510973811
16.3351296861895
16.4351179973743
16.5252087676756
16.6049826421257
16.6740304480194
16.7319665842288
16.7784324835715
16.8130949603553
16.8356454549203
16.8458028672854
16.8433179960503
16.8279765604282
16.7995995099633
16.7580407405201
16.7031838881841
16.6349409873492
16.5532538013610
16.4580956115979
16.3494715766238
16.2274186313255
16.0920076626216
15.9433490906132
15.7815991081800
15.6069632920613
15.4196975480102
15.2201066476656
15.0085379946887
14.7853687827876
14.5509902016007
14.3057967791633
14.0501843954110
13.7845526752667
13.5093078066832
13.2248661425692
12.9316584164321
12.6301320839427
12.3207501949636
12.0039882905571
11.6803330625016
11.3502843992732
11.0143577531969
10.6730832093937
10.3270006934264
9.97665327778416
9.62258250253272
9.26532921436707
8.90543942555659
8.54347113502397
8.17999769356141
7.81560644809879
7.45089551982233
7.08647070015612
6.72294256087595
6.36092637593154
6.00104606669111
5.64393738689816
5.29024641302863
4.94062655828098
4.59573774175948
4.25624441457635
3.92280739910002
3.59607037035364
3.27664705339569
2.96511322620779
2.66200311141725
2.36781005844584
2.08299082670070
1.80796962439266
1.54313966613108
1.28886299266685
1.04546995651678
0.813261514710092
0.592515054609866
0.383487890625022
0.186414558383773
0.00150272492124065
-0.171065212582207
-0.331124102135381
-0.478518073471559
-0.613099117574415
-0.734731792991826
-0.843298614375172
-0.938703658942569
-1.02087707968537
-1.08978266712230
-1.14542656200256
-1.18786131131874
-1.21718212337471
-1.23352196088890
-1.23705223339673
-1.22798587704489
-1.20657728803073
-1.17311970113535
-1.12794354764289
-1.07141559536341
-1.00393669000386
-0.925939617607440
-0.837890182407058
-0.740289898347876
-0.633674386842146
-0.518605191577581
-0.395658989733798
-0.265418130804975
-0.128462988467017
0.0146328312570346
0.163301431485198
0.316975523363613
0.475086082486982
0.637065371359385
0.802352773679266
0.970401068765586
1.14068242762538
1.31269416642430
1.48596377752584
1.66005291877005
1.83456069941715
2.00912584831962
2.18342660021348
2.35717690983045
2.53011926381867
2.70201705977083
2.87264812426624
3.04179933837935
3.20926465684537
3.37484583779257
3.53834900821344
3.69957435485845
3.85830442175431
4.01429617213354
4.16727678174285
4.31694207135849
4.46295955796118
4.60497775444495
4.74263986943445
4.87559851270255
5.00352722052719
5.12612476910510
5.24311078495886
5.35421510709224
5.45916689738824
5.55768714571926
5.64948213128760
5.73423621642232
5.81160668774069
5.88122302805691
5.94269141292515
5.99560463052733
6.03955547309530
6.07414781971823
6.09899993028516
6.11374080409515
6.11800322399482
6.11141498448248
6.09359027278283
6.06412576630685
6.02260561055068
5.96861339129740
5.90174519506400
5.82162249883304
5.72790627681285
5.62030878306160
5.49859782827216
5.36259365276063
5.21216302112937
5.04721489004036
4.86769975240200
4.67361293856751
4.46499975867347
4.24195990237369
4.00465086602239
3.75329113441696
3.48816428734024
3.20962494312978
2.91810553715669
2.61412238213424
2.29827837829818
1.97125926242472
1.63382400584644
1.28679351349423
0.931042122137859
0.567493427350100
0.197116664433117
-0.179080666530491
-0.560062797922686
-0.944774971891366
-1.33215099411862
-1.72111989920581
-2.11061326946558
-2.49957358545670
-2.88696172056163
-3.27176157539853
-3.65298162829438
-4.02965436553088
-4.40083524944151
-4.76560414020148
-5.12307140733431
-5.47238688145274
-5.81274740854772
-6.14340033590187
-6.46364298694248
-6.77282069673069
-7.07032494055116
-7.35559147966628
-7.62810084769711
-7.88738239348095
-8.13301971692087
-8.36465597111413
-8.58199663373038
-8.78480788036274
-8.97291287322528
-9.14618608771097
-9.30454256020801
-9.44792437890302
-9.57629263612325
-9.68962961344250
-9.78794649896074
-9.87129107887594
-9.93975653401714
-9.99348955066267
-10.0326919933418
-10.0576180405598
-10.0685717568135
-10.0659043749214
-10.0500102896807
-10.0213236949494
-9.98031707089119
-9.92750131638243
-9.86342798599646
-9.78869422114541
-9.70394762727798
-9.60988663341385
-9.50725559653412
-9.39683643362698
-9.27943611011204
-9.15586969765136
-9.02694507532565
-8.89345615855388
-8.75618364847979
-8.61589675319044
-8.47335070742659
-8.32928059233180
-8.18439620912618
-8.03938204105245
-7.89490338303200
-7.75161411482147
-7.61015840803580
-7.47116496384906
-7.33523840681698
-7.20295161229173
-7.07484081310355
-6.95140451364395
-6.83310671880198
-6.72038334847079
-6.61364818139901
-6.51329347568895
-6.41968225231249
-6.33313494031035
-6.25391750762081
-6.18223442631690
-6.11822169694498
-6.06193488160142
-6.01333458391566
-5.97227432620095
-5.93849398109271
-5.91162167270439
-5.89118468277280
-5.87662733588951
-5.86733309995055
-5.86264614887971
-5.86188790625673
-5.86436893802794
-5.86939997605322
-5.87630367446964
-5.88442495014518
-5.89313653993684
-5.90183857887554
-5.90995508766504
-5.91693016145459
-5.92222324586504
-5.92530331238437
-5.92564412549610
-5.92272219445354
-5.91601645583515
-5.90500893341165
-5.88918810949023
-5.86805485681992
-5.84112817208930
-5.80795033033832
-5.76809114462849
-5.72114886527543
-5.66674847752480
-5.60454113586249
-5.53420542560221
-5.45544881286538
-5.36800907190170
-5.27165537674908
-5.16618772510923
-5.05143580435800
-4.92726053301546
-4.79355904336671
-4.65027172760967
-4.49739170608800
-4.33497791708809
-4.16316946982816
-3.98219481897409
-3.79237009413990
-3.59408623595311
-3.38778994277050
-3.17396555516167
-2.95312336275297
-2.72579702993196
-2.49255043113570
-2.25399005173481
-2.01077463599296
-1.76361363744001
-1.51325299395250
-1.26045644896619
-1.00599171834303
-0.750623099045539
-0.495106282950552
-0.240181204561459
0.0134362542138663
0.265059701190310
0.514034559379604
0.759739851554712
1.00158987032011
1.23903420244523
1.47155539619159
1.69866593146386
1.91990704772881
2.13484986993397
2.34309621780791
2.54427707426894
2.73805027065763
2.92409802027431
3.10212124208752
3.27182969541542
3.43293217308351
3.58513044615120
3.72811595054009
3.86156787871800
3.98515271257333
4.09852297239679
4.20131265450452
4.29313172689498
4.37356518508890
4.44217760539227
4.49851904648075
4.54213003887208
4.57254503478392
4.58929248900338
4.59189321370670
4.57986282184846
4.55271940155882
4.50998976914491
4.45120857704387
4.37591237500736
4.28363572831735
4.17391415858838
4.04629214181631
3.90033181279445
3.73562178870350
3.55178826118302
3.34850772987761
3.12551828727157
2.88262895772201
2.61972770339634
2.33678465167253
2.03384766425182
1.71103343892398
1.36851777252360
1.00652637018805
0.625328676217616
0.225236262447518
-0.193394425642747
-0.630154441036752
-1.08457141802161
-1.55610137973996
-2.04412789680844
-2.54796652681911
-3.06687026333758
-3.60003420632315
-4.14659820761017
-4.70564770986791
-5.27621585130509
-5.85728839883475
-6.44781040452643
-7.04669293501356
-7.65281705263151
-8.26503362428569
-8.88216145956706
-9.50298577422426
-10.1262562416293
-10.7506858874504
-11.3749539537112
-11.9977113989298
-12.6175859439956
-13.2331871211798
-13.8431127051877
-14.4459569586741
-15.0403196647000
-15.6248136113668
-16.1980693257832
-16.7587387891192
-17.3055001786357
-17.8370619592257
-18.3521654004948
-18.8495878088202
-19.3281454470963
-19.7866937064341
-20.2241263307270
-20.6393765488869
-21.0314213013018
-21.3992873206377
-21.7420556653228
-22.0588645277377
-22.3489135848159
-22.6114690205319
-22.8458652135903
-23.0515033420118
-23.2278489932151
-23.3744286586494
-23.4908267997607
-23.5766871103266
-23.6317172638282
-23.6556925688417
-23.6484560961827
-23.6099158456947
-23.5400409713793
-23.4388589087155
-23.3064533234576
-23.1429627389290
-22.9485812597635
-22.7235629291381
-22.4682287837016
-22.1829724844983
-21.8682610183722
-21.5246308329816
-21.1526825967331
-20.7530773921023
-20.3265343230259
-19.8738283121280
-19.3957878139433
-18.8932918854556
-18.3672658731976
-17.8186759574229
-17.2485224064773
-16.6578303422646
-16.0476374546897
-15.4189804277533
-14.7728833524157
-14.1103502898295
-13.4323627752613
-12.7398827932908
-12.0338601912895
-11.3152401892369
-10.5849647481528
-9.84396502922273
-9.09314956230957
-8.33339580125137
-7.56554876273058
-6.79042451062425
-6.00881279814777
-5.22147521987862
-4.42913967901953
-3.63249314956006
-2.83217477205217
-2.02877241202121
-1.22282603824405
-0.414839379349326
0.394703490669322
1.20532472138465
2.01654834903978
2.82790301104817
3.63892729031979
4.44917601680373
5.25822406678177
6.06566371313351
6.87109728398828
7.67412977763397
8.47436295971058
9.27139022875743
10.0647941679966
10.8541492103665
11.6390265262402
12.4189974089913
13.1936359693070
13.9625218608939
14.7252422068533
15.4813936856696
16.2305847376423
16.9724346817383
17.7065680510750
18.4326049239461
19.1501485860674
19.8587757916545
20.5580356762522
21.2474551236600
21.9265444596422
22.5948024372639
23.2517232121495
23.8968074884067
24.5295762533210
25.1495814129290
25.7564093448280
26.3496776321050
26.9290268201048
27.4941099266610
28.0445822062811
28.5800922627751
29.1002763151014
29.6047586437117
30.0931586386885
30.5650994610529
31.0202123495494
31.4581375998622
31.8785280402308
32.2810557559412
32.6654177409141
33.0313380877369
33.3785671435644
33.7068774847617
34.0160556111626
34.3058916859833
34.5761740851248
34.8266920122929
35.0572428146798
35.2676396546260
35.4577155047556
35.6273212654497
35.7763206684668
35.9045864343592
36.0120018961759
36.0984688606830
36.1639159362869
36.2083031127633
36.2316240475784
36.2339059698851
36.2152053685683
36.1756004103860
36.1151827645339
36.0340522920769
35.9323170862010
35.8100960955949
35.6675189606596
35.5047222563436
35.3218447481229
35.1190226595862
34.8963854036133
34.6540526972176
34.3921323716299
34.1107179737246
33.8098871885397
33.4897024832224
33.1502147238989
32.7914692774490
32.4135115851004
32.0163897397750
31.6001551023619
31.1648619278482
30.7105651378415
30.2373171696701
29.7451669083829
29.2341612281330
28.7043452317715
28.1557578303646
27.5884260273125
27.0023655859814
26.3975910529214
25.7741301525383
25.1320366326280
24.4713998739821
23.7923507362523
23.0950638047848
22.3797581920749
21.6466983931406
20.8961968881171
20.1286203633552
19.3443962870399
18.5440140258550
17.7280202520819
16.8970130261756
16.0516379821398
15.1925877512713
14.3206036113143
13.4364763028806
12.5410437442491
11.6351863950908
10.7198217549250
9.79589897681773
8.86439525368025
7.92631332946748
6.98267661871085
6.03452121580005
5.08288759642119
4.12881538186936
3.17334269695559
2.21750797132570
1.26235140658285
0.308914780515061
-0.641761635336495
-1.58864428444202
-2.53071114279487
-3.46695526173063
-4.39638596672662
-5.31802645213732
-6.23091052871572
-7.13408222907117
-8.02659844578068
-8.90753387414579
-9.77598824158878
-10.6310931023647
-11.4720135428298
-12.2979447839660
-13.1081073826950
-13.9017423958353
-14.6781073051142
-15.4364749709024
-16.1761354978225
-16.8963996122637
-17.5966038765365
-18.2761145988854
-18.9343242749328
-19.5706413451314
-20.1844797632586
-20.7752519289584
-21.3423664035161
-21.8852326245002
-22.4032734701531
-22.8959426575175
-23.3627406816002
-23.8032246625444
-24.2170120625093
-24.6037807004212
-24.9632680048911
-25.2952698907356
-25.5996366542344
-25.8762671512050
-26.1251067705860
-26.3461501125156
-26.5394448047026
-26.7050946100083
-26.8432597999780
-26.9541521557365
-27.0380272684357
-27.0951796394681
-27.1259397355361
-27.1306675323930
-27.1097416260849
-27.0635478206511
-26.9924706186177
-26.8968878360067
-26.7771653930189
-26.6336516569866
-26.4666760022878
-26.2765531531907
-26.0635879920701
-25.8280776069124
-25.5703102498305
-25.2905585157384
-24.9890690771550
-24.6660578750648
-24.3217152727540
-23.9562192602568
-23.5697509367057
-23.1625047874808
-22.7346904010246
-22.2865286057017
-21.8182479550460
-21.3300849698498
-20.8222876905281
-20.2951220597970
-19.7488813162902
-19.1838986881453
-18.6005634694836
-17.9993372821858
-17.3807650247003
-16.7454767682826
-16.0941807135205
-15.4276527756015
-14.7467298630003
-14.0523080423630
-13.3453424506439
-12.6268476840727
-11.8978983109504
-11.1596285987135
-10.4132309020944
-9.65994997645991
-8.90107136715745
-8.13790852570986
-7.37179446719262
-6.60407865184232
-5.83612710442763
-5.06932403598948
-4.30507268891916
-3.54479353945065
-2.78992049321740
-2.04189708657137
-1.30217420960101
-0.572209498159037
0.146532971468353
0.852584376578046
1.54447550766470
2.22074467366266
2.87994816283072
3.52067002360774
4.14153020557801
4.74119385552188
5.31838243009257
5.87188396947053
6.40056067777127
6.90335302592975
7.37928117200426
7.82744623650533
8.24703091152194
8.63729666532333
8.99757831101696
9.32727851173479
9.62586414669292
9.89286577722050
10.1278782333528
10.3305585888705
10.5006212081863
10.6378337667729
10.7420182612047
10.8130565716262
10.8508955861146
10.8555475063547
10.8270855708100
10.7656378515732
10.6713801734750
10.5445283121478
10.3853330279168
10.1940837355052
9.97111965874987
9.71683838989389
9.43169588268816
9.11620256794002
8.77091988481465
8.39645463512587
7.99345014342896
7.56258013224496
7.10454971945018
6.62009987014322
6.11001078533539
5.57510425863457
5.01624536537751
4.43434286503102
3.83034914611511
3.20526166177188
2.56012646651092
1.89604175676619
1.21415877942365
0.515680007433954
-0.198143727186915
-0.926017140542702
-1.66660669642222
-2.41854787309413
-3.18045086245745
-3.95090354027374
-4.72847261427193
-5.51170603583332
-6.29913847184255
-7.08929765744220
-7.88070893753576
-8.67189820503751
-9.46139504795435
-10.2477356638143
-11.0294630468153
-11.8051241999510
-12.5732675150404
-13.3324442452500
-14.0812149996886
-14.8181576199779
-15.5418731623851
-16.2509914058137
-16.9441770880025
-17.6201348676480
-18.2776137492815
-18.9154145379137
-19.5323995119009
-20.1274999144693
-20.6997197177345
-21.2481376683394
-21.7719101008417
-22.2702754432967
-22.7425601891686
-23.1881851910622
-23.6066700335955
-23.9976360235491
-24.3608096675321
-24.6960240252132
-25.0032152294819
-25.2824162691073
-25.5337513054166
-25.7574307763551
-25.9537436641586
-26.1230438966596
-26.2657343729643
-26.3822552598187
-26.4730784937750
-26.5387061054689
-26.5796701363150
-26.5965317111210
-26.5898760168846
-26.5603029910034
-26.5084172823009
-26.4348202713513
-26.3401034056859
-26.2248404355374
-26.0895783852314
-25.9348297836008
-25.7610687695807
-25.5687316381208
-25.3582193485303
-25.1298986179971
-24.8841023431211
-24.6211342990708
-24.3412797818521
-24.0448183637258
-23.7320341659645
-23.4032204152024
-23.0586779457299
-22.6987113263180
-22.3236270492946
-21.9337338984505
-21.5293410740484
-21.1107508244530
-20.6782480811693
-20.2320936214415
-19.7725233058290
-19.2997482471539
-18.8139507219588
-18.3152758476022
-17.8038222625840
-17.2796370110065
-16.7427175320716
-16.1930171230566
-15.6304492381349
-15.0548909949689
-14.4661892539719
-13.8641717874871
-13.2486623926714
-12.6194948881694
-11.9765211854295
-11.3196130588624
-10.6486617086644
-9.96357945139998
-9.26430414019672
-8.55080364391560
-7.82307905504215
-7.08116870990077
-6.32515227791868
-5.55514985214915
-4.77131689427623
-3.97384323151537
-3.16295906529665
-2.33894254075988
-1.50212497935764
-0.652895622184267
0.208292167551459
1.08091550541548
1.96438064104177
2.85802571690616
3.76112436393458
4.67288574554987
5.59244947289486
6.51887844617501
7.45115510350576
8.38818465664699
9.32880174402499
10.2717736750252
11.2158014403271
12.1595236519476
13.1015224695110
14.0403308146811
14.9744454588484
15.9023475581037
16.8225247269264
17.7334875019741
18.6337782320106
19.5219741865179
20.3966869998753
21.2565614635103
22.1002775931448
22.9265572249022
23.7341731725152
24.5219601497707
25.2888281063682
26.0337768056432
26.7559090370445
27.4544403525758
28.1287035041323
28.7781462692231
29.4023243283284
30.0008932052789
30.5736026644148
31.1202946647964
31.6409015561368
32.1354404802565
32.6040058338853
33.0467641792975
33.4639519557747
33.8558724409434
34.2228884595535
34.5654114154319
34.8838914346764
35.1788121991677
35.4506892419374
35.7000678227257
35.9275159578980
36.1336119448688
36.3189319403615
36.4840405526886
36.6294815651001
36.7557670377106
36.8633657924622
36.9526946910875
37.0241150799856
37.0779312287027
37.1143886336067
37.1336736452869
37.1359126435985
37.1211687791617
37.0894405922798
37.0406674051636
36.9747383592892
36.8914982068009
36.7907485398798
36.6722479288881
36.5357142683630
36.3808303073694
36.2072505691618
36.0146077014974
35.8025181306523
35.5705869709698
35.3184120682878
35.0455888623794
34.7517174445509
34.4364115579195
34.0993105502029
33.7400934521720
33.3584882518348
32.9542705770426
32.5272548667367
32.0772850687864
31.6042285917652
31.1079744759612
30.5884350000134
30.0455482234064
29.4792797492176
28.8896235255616
28.2766026847810
27.6402708100427
26.9807114260401
26.2980362298484
25.5923877551436
24.8639479569924
24.1129473249051
23.3396707474217
22.5444590848889
21.7277046405983
20.8898418700458
20.0313394476536
19.1526978638838
18.2544523249596
17.3371795058648
16.4015061323713
15.4481164744794
14.4777558585285
13.4912296013274
12.4894003835141
11.4731882267017
10.4435752129878
9.40161318744523
8.34843054044331
7.28523733691071
6.21333057231332
5.13409754538005
4.04901256916110
2.95962592942305
1.86754740884143
0.774427486781199
-0.318057830827333
-1.40821242894971
-2.49431701311312
-3.57462544077161
-4.64736708383605
-5.71075574260375
-6.76300145524468
-7.80232241826363
-8.82695641888683
-9.83517200506539
-10.8252807720190
-11.7956500855990
-12.7447098778012
-13.6709501852601
-14.5729157894245
-15.4492045487146
-16.2984700778676
-17.1194264218654
-17.9108509830185
-18.6715839529550
-19.4005273939744
-20.0966479245460
-20.7589829671551
-21.3866481405202
-21.9788450752116
-22.5348696365555
-23.0541187055488
-23.5360944872124
-23.9804076636438
-24.3867788348727
-24.7550352973464
-25.0851031913913
-25.3769979435269
-25.6308147479775
-25.8467205871340
-26.0249502226199
-26.1658082304911
-26.2696764570305
-26.3370214207985
-26.3683960487399
-26.3644355392357
-26.3258497752033
-26.2534134768187
-26.1479552930495
-26.0103487860914
-25.8415065404639
-25.6423747950861
-25.4139270083972
-25.1571579846461
-24.8730805757132
-24.5627251198570
-24.2271395993609
-23.8673885988111
-23.4845498739701
-23.0797061608184
-22.6539320906638
-22.2082814288364
-21.7437799715634
-21.2614257481541
-20.7621953049873
-20.2470531899100
-19.7169619810022
-19.1728903878717
-18.6158166177813
-18.0467254208860
-17.4666002680569
-16.8764158491006
-16.2771356392904
-15.6697124945458
-15.0550866778893
-14.4341817383818
-13.8079034059591
-13.1771419451047
-12.5427742191909
-11.9056641280048
-11.2666627043719
-10.6266097772345
-9.98633672382364
-9.34666639370579
-8.70840940345161
-8.07236068702493
-7.43929877098911
-6.80998793719959
-6.18518233269588
-5.56562943519282
-4.95207074386489
-4.34524054272089
-3.74586608344731
-3.15467092078770
-2.57237891600910
-1.99971614860094
-1.43741107272518
-0.886194420573909
-0.346799284341272
0.180039218652155
0.693585222873474
1.19310360038827
1.67786004200248
2.14712016345330
2.60015109527728
3.03622820830237
3.45464678624761
3.85473748523370
4.23588280663980
4.59752967585718
4.93919446823081
5.26046050290353
5.56097130622099
5.84042292095731
6.09855717720341
6.33516005481544
6.55006749822161
6.74317217483408
6.91442386369943
7.06382475117781
7.19142361552694
7.29730905166245
7.38160126129827
7.44444449381792
7.48600216270767
7.50645297137447
7.50598287993672
7.48476980483214
7.44296532003930
7.38068265216902
7.29799749336181
7.19496017391574
7.07161233658621
6.92800114770142
6.76418489053981
6.58022778909223
6.37619214982618
6.15213844615971
5.90813216772985
5.64424906835738
5.36057650695185
5.05721420220019
4.73427663546381
4.39189851762726
4.03024508003402
3.64952607598364
3.25000916137641
2.83202814152562
2.39598453278899
1.94234596368921
1.47164639596724
0.984489235964292
0.481551157717671
-0.0364152288259607
-0.568580020803608
-1.11403592008638
-1.67179930150141
-2.24081152960973
-2.81994160376535
-3.40799301097348
-4.00371555313165
-4.60582040193706
-5.21299439463104
-5.82391092960273
-6.43724093435679
-7.05166688999254
-7.66589657868339
-8.27867236847879
-8.88877412311247
-9.49501663222359
-10.0962451666542
-10.6913307598769
-11.2791645004799
-11.8586525178717
-12.4287156393391
-12.9882946308634
-13.5363563125975
-14.0718959758291
-14.5939369603001
-15.1015307748587
-15.5937598200842
-16.0697422563601
-16.5286359257491
-16.9696391422093
-17.3919912424441
-17.7949786268490
-18.1779475127807
-18.5403172105560
-18.8815873426753
-19.2013392858005
-19.4992353889014
-19.7750174448133
-20.0285052722638
-20.2595956294102
-20.4682604836586
-20.6545442766134
-20.8185586221365
-20.9604708363964
-21.0804848715765
-21.1788186184578
-21.2556848753506
-21.3112800653790
-21.3457788091640
-21.3593321383253
-21.3520687753579
-21.3240968524302
-21.2755039365943
-21.2063561850645
-21.1166980265999
-21.0065538395153
-20.8759319433383
-20.7248288717933
-20.5532317162276
-20.3611185739765
