# Supplementary material for: Aspects of tree shrew consolidated sleep structure resemble human sleep
Source: Commun Biol. 2021 Jun 11;4:722. doi: 10.1038/s42003-021-02234-7 (PMC8196209; doi:10.1038/s42003-021-02234-7)
Supplement: Supplementary file 2 — Supplementary Data 1 [file 42003_2021_2234_MOESM2_ESM.zip › figure1e_rat_exampletraceIS_RAW.txt]

-10.7539469538662
7.14434141149346
28.1257770040649
48.6406228999106
58.5283414219538
50.8239046918822
31.5850930396417
15.8474550781285
12.9628506957569
19.6695396012203
27.6535733019094
32.6380163409227
36.1759633188473
44.2078307023452
63.4715258226511
94.6217702038155
128.471755314240
151.309011443346
155.762097900056
147.294236834883
137.100317373683
127.050168184495
108.439861304379
78.7908722196605
51.5056916017981
44.1978993124833
61.5570530272833
91.3817039738454
116.093295539667
126.633856873141
123.884853778648
112.929821332119
102.326741940968
101.061455471185
110.150743648227
123.417292590624
136.677768289258
150.302568930347
164.218945990473
174.144422679105
173.725979316406
160.935125684067
140.382353867234
117.712586819209
94.2276554238472
68.5294776829699
42.2068561142114
22.5514398118930
17.6289495526544
28.9116531925281
51.5634668569054
78.6004382021883
100.112905981469
105.023794573700
90.2791985315178
63.8945419560848
37.2710538655501
17.8195813860188
7.46742398379582
6.01026956361021
14.9357409533299
36.8539502856330
70.0324359910986
102.470084860041
116.014929834754
101.768956762675
68.8493996951871
35.8840505552481
17.7712687212546
20.1363984212082
38.3683143218605
58.6379917365802
65.8945670108540
55.1166209014319
33.5700524401551
12.1700241230954
-2.31403727945634
-7.46852288952388
-4.92077449320448
-1.08300172733269
-2.12162618341772
-8.02134816258994
-14.7819114388378
-20.6880043256053
-27.7787470444613
-36.0201829925686
-38.4360370377583
-28.2191583210689
-9.37572539395006
6.47440263545536
12.4710471810141
11.6246872511078
12.2043412810272
20.9199434102456
39.5789939302634
66.9780538440736
101.081358990891
136.734017994973
163.851437931973
172.222654699791
159.382566252101
132.709678577311
103.799925164956
80.8452038867834
64.8104208719190
52.0017475214291
39.7965507759130
29.1458264739186
20.9065482811848
10.4898805996453
-8.60821930037486
-33.9656940854657
-52.4067409444615
-51.1307461508462
-29.5737686166004
-0.589693409753485
19.5914702627010
22.6355458807687
12.5589877393310
1.53659944854102
0.0821470187833602
9.31538235278964
20.4502370173051
22.1926619967003
11.5839020904574
-3.19494339074097
-12.7344725419859
-16.1710304051503
-18.3473386355080
-21.7735707970029
-24.9875479476388
-25.2111173143350
-21.5464515791956
-17.5263034947956
-19.2233550661352
-29.4717592683288
-43.6957431784863
-51.3374397016206
-42.4130468219950
-15.2301349696089
20.3827099478678
48.9204366993805
60.2760306548830
55.9733535929624
45.9361865424902
39.9322214379001
41.7497127032714
49.3072892875327
57.3555107437107
61.8193161026539
63.7993539784947
66.1126052445328
67.3526737960264
65.6445628275426
63.9655685395706
64.7316711585432
64.0932873195366
57.0857833417874
45.2586360582094
35.2712527165721
30.4142029597829
27.7243468292171
24.8144159052922
25.9995108954039
40.5667895939156
73.0421744548004
112.874343735069
139.532444377848
141.220796106254
123.655764645614
99.6327538609682
75.3969988109594
50.6331487908253
27.7004199332874
13.7864911033100
13.8773392733781
25.2855364779570
39.5621373527789
48.8682964214111
49.5534834975181
39.4033834343665
16.0994461107154
-15.9301319165386
-41.8142535952819
-47.9857391759992
-36.2616831978839
-21.6424060944671
-17.0032413983432
-22.5782382901319
-29.4199019954679
-29.2673984890561
-21.1580815036017
-11.9584459141127
-11.6789840871167
-26.0091375454939
-50.7749749966019
-73.9715766891129
-84.2500445461899
-78.2042316587967
-60.4397187180593
-37.6544001300810
-14.6751305731338
3.23673731564061
7.37801547896186
-9.64940983279996
-43.4350653297732
-75.5281324034301
-85.5956053490697
-64.5951982976307
-16.5414220861417
45.2219474292184
100.486244822983
130.493223564603
131.711130969123
116.535177638632
97.3641594753636
76.2712068311279
51.2897334273379
25.7701535314215
8.04627186031878
5.18161240773817
19.0748562488297
45.3626097940672
74.8105205979150
96.6839017016692
100.525061550524
79.8306903066939
39.4166357987688
-4.20733976084229
-33.2384222049230
-38.4912819474936
-20.4795588213567
13.5313715168473
49.9012629885609
71.4882946581542
68.4581302652728
46.7297950168353
23.0965366815743
13.2909104191656
23.0060382571305
44.3417663597652
61.3598980877866
63.0562272033733
50.1801730449236
31.3314869673578
15.4779917594203
5.22280089222477
-4.34452832222737
-19.9898798890436
-44.2371373264443
-71.8250273925233
-90.9711415272082
-91.6849717103679
-74.3510839964827
-50.4505262377924
-33.7574975985242
-29.0421000778885
-30.9813312001234
-32.0998014987314
-27.7386684363387
-16.8834785766611
-2.19389302206673
12.6175987016264
26.3227410581801
39.8774952103666
53.8187444863389
67.2225226095714
78.6752208903612
87.6330471244535
94.0086617396437
96.1294746233285
89.5088621531711
69.8182336859169
39.8234045803502
10.2081911723483
-10.7612055187565
-24.4424999663356
-36.1765912818919
-48.1934084856204
-59.5567397920175
-68.9348120253727
-76.4711140810986
-81.8777968348065
-81.1133875454284
-70.1617223464909
-51.5878475815890
-33.0400294906949
-20.5668540233187
-14.6883625566149
-11.8113733316413
-8.19408381713642
-1.95477136424958
6.72651770132113
16.4446044088491
26.3550183181329
35.7094029071977
41.8035945751172
41.8943166767180
38.1124383447236
36.9896979352238
42.1907358427064
50.6518670716048
57.2300005086199
59.3821304169073
55.7498608409174
44.7952896526136
28.6725488726012
15.2890700603343
11.1961481734585
14.6178057981793
20.7055097350946
29.3758305206743
42.4755246391201
57.8685405260884
70.5064956021554
76.4429181496878
73.4733207347459
60.3131566800396
38.4935650819767
14.1296991081476
-5.48035668663583
-17.0932370157335
-21.5969406484679
-20.8079569641772
-16.8348208908375
-13.0412935157117
-12.3312448558250
-13.0489840530743
-9.77320629064369
-0.859276444109239
8.80819098170445
14.6050591312278
18.7355383801000
29.1501834969173
49.7406932084655
71.2932007390474
78.9036572464780
67.9601449715150
46.0006732099474
21.0725100098079
-5.36481850426893
-34.3650941369518
-63.8517969382356
-89.2748255150217
-106.878269732490
-114.229354011997
-108.786448112361
-88.6810618025262
-55.8710124439808
-17.5205093631799
15.0761552734661
31.2028127312233
29.8670157882325
21.5806349167911
17.0476444919761
18.2902641125781
20.8299613963627
19.3394492293556
11.7547486195021
1.04996132730524
-7.33659260441216
-10.7577216604540
-10.3314409655610
-6.83540751097160
0.405540719845151
9.25191093838101
13.5060040616082
8.93637264338660
-1.95755871681967
-12.9121923134182
-19.2597288421404
-20.0660514682967
-17.7859328768190
-16.4230970937154
-18.6386716811686
-23.4716746145732
-26.0650630964685
-21.1623432323436
-8.96098378998189
3.04325595495767
5.11026535883572
-6.95972834814972
-26.7016893369000
-39.0913090120970
-32.9439851653526
-13.2780329887518
3.85404641340880
7.48743766162321
-1.81669232514918
-15.5409261440136
-22.8391823271230
-18.4059501397745
-7.19922955521321
0.155309443220215
-5.19442531752300
-26.9095019966683
-61.7994169059358
-97.2333139032582
-113.172711044217
-94.8765501851226
-46.7531919252853
8.50464722236506
44.1261674288821
44.4898444630951
13.5401015194095
-29.9535881193974
-66.7180925569043
-84.8352020085379
-78.5199120863049
-49.5023098327541
-10.8099527865098
18.6927598542314
27.5856294796961
16.9011253721896
-6.42961772822275
-34.9397063437900
-60.2438935206260
-74.3295503567627
-75.9552619001197
-72.4471351779878
-69.7235645967985
-65.5322975903534
-57.2141588761212
-47.3425004568642
-38.3215367960026
-30.0756604625379
-23.6450026036315
-21.3256759968271
-24.3860179136726
-33.5029193518528
-50.6201052634299
-77.9716022340278
-113.370254247214
-148.649336969165
-174.798021672824
-185.152512485715
-174.230598723438
-140.001795800184
-88.8237940590060
-36.2420498567143
-1.28016880116146
4.71789959405433
-12.6819328022940
-33.5510721154507
-36.4950291839191
-11.7764626314480
33.4491126280780
80.3442752807799
110.251767602332
116.349771974508
105.288123121844
85.8204393514368
60.5800080571564
31.7889938624110
6.54654220546154
-8.67080931782000
-13.0333670345157
-10.2768462985067
-8.58474987328573
-18.9001139151148
-46.2791027112734
-82.1589759213066
-108.288731672064
-110.470724755081
-89.1959945002450
-58.4909426981785
-35.5551918686834
-30.4550602247436
-43.1332739345357
-65.0356906455161
-81.2657658941130
-77.1063303804532
-48.4361832551427
-5.78302248021024
32.6891261097407
52.4738449388377
49.1735683947940
27.0178711056746
-6.51356264337074
-43.8377456447215
-74.7625209074861
-84.6193390133469
-63.2443999455104
-17.4764706832032
30.1116387296831
55.9050316963030
49.2360762991740
15.6082919745041
-30.9477648806985
-76.2678599964822
-109.595935225836
-125.939669288149
-125.948831274481
-113.788478723971
-97.6747928867414
-88.5467830060782
-92.4609254676731
-103.413712264211
-105.382348376618
-85.3507642263183
-47.1008472994372
-10.3731809194162
5.05025339405372
-4.66864945960036
-25.0242938589419
-35.8315454266163
-25.2612052574091
5.65038557548231
44.5141028958435
74.7034176633311
87.2016436669100
85.4914409806472
79.8597559072339
78.4146019648253
81.5367687997907
84.4045773534979
83.6830528147350
80.0565227572852
74.7652762859491
65.9915867030700
53.1078089698078
42.0251726153759
40.2736157355288
51.0005627641382
73.4100352707872
102.175209330084
126.508671400883
134.304310567687
119.725946417887
89.5403778984627
61.0954498514325
50.2455950206551
60.3322385082549
82.0433263441794
100.162002194696
100.819853306274
79.3877760248705
45.9072792335647
19.1840913517181
11.7392009133600
22.9603760290331
45.5122662835570
71.0289478276792
91.3858500352219
102.519725688225
106.564153170294
106.981548291449
103.693964748993
94.7236415796018
80.8246221430397
65.2725893301787
49.2524754633476
31.6614512730410
12.3243273279434
-7.94805383221652
-27.2685087767870
-42.0723037810337
-50.0267840936500
-52.3960282164057
-53.0201128925068
-57.2794387431784
-69.6014671651016
-87.6367564778079
-101.305551945653
-101.541573859089
-89.9056207399107
-79.3176799232544
-83.8242306700677
-106.385607809794
-137.614594277345
-164.113194532360
-175.269128420579
-166.142132739544
-140.237508295477
-107.945891556121
-77.2464169478822
-48.2251878023405
-19.2990964264398
6.03625751609601
22.1679735627124
28.5754696230053
31.8972467034242
41.0635095994873
60.9213674594558
89.7782837931221
120.535938145639
143.675237537818
150.331740615143
134.374076925933
98.4696646564399
59.5497989115190
38.8894612816271
46.1831727891070
77.4817054858280
120.854064235639
159.975625550224
180.917113422240
180.119486097398
162.696332444017
134.473540635066
101.342045953940
74.0869070460632
65.2033865881850
77.6356893859185
100.517521185621
119.361085277888
127.473571395966
125.453277198561
115.395306528084
99.5714818634726
81.7277136195708
64.9048214973328
47.2087358475524
26.4284550928887
10.5168552787565
14.5919644604991
45.3032457619094
93.3143944397198
140.371835156286
169.885130868528
173.393332642181
153.797625994329
123.625191717903
96.2573077766489
77.6827390136821
67.0441884838321
61.5388754622068
56.8654935440625
46.2410424292756
25.2080159465473
-2.76158337132586
-28.2836934130745
-43.4328760698121
-45.7264833192152
-36.9437984945639
-22.7123284162247
-11.2302514894108
-7.90045103722208
-12.5877650045802
-21.3538569849700
-28.6517138231417
-30.7836450537236
-28.8002952070353
-27.0613619209210
-29.4744538714774
-35.9730110364632
-42.0305877068721
-42.9120789178919
-36.9010434815114
-24.0168401848791
-4.33770718909278
21.1094107946357
48.5508196859338
73.1973500002144
92.6993685554422
104.908849956472
105.509122069202
94.2665975047890
78.3538760315350
64.1106505637747
51.6592470098342
39.9161297112332
30.3297730413018
24.0020438532402
19.3201410099524
14.0964816663242
8.45217422223939
4.25591533966822
1.45639934482680
-4.91037413653001
-22.3355875835330
-54.0491825446383
-94.9669684694935
-132.605638776312
-151.950682496886
-145.506537180693
-121.327414395066
-96.4821645718171
-81.6992517617477
-77.1388143978900
-80.3232345640495
-89.9795783299164
-103.173304028260
-114.461686365590
-118.470613283968
-112.053026249870
-94.4625021309400
-66.5353541066590
-31.3305743138342
3.52394278874476
27.4553912254008
33.0773869046086
19.8999748513758
-4.74593720976447
-28.4126007486068
-42.7407083145244
-48.7463824602465
-50.8915055672826
-51.2193053984733
-49.7881145440719
-46.1554125841259
-40.8399586315707
-35.8938929849792
-33.0509290405847
-32.3868098319179
-32.0540490131136
-28.4408571919781
-20.3730878973839
-14.5951963222439
-21.2615289924171
-42.5768747856531
-70.0833084930888
-90.7309499046504
-93.7034235429724
-77.1686340399624
-50.7417892667344
-28.7731033880843
-19.8049795336074
-21.6984721744029
-27.0868501320940
-32.6486516083913
-40.1116116368876
-48.6543918105651
-51.1192219528060
-41.5387086623635
-24.5573227332082
-11.9941710101284
-10.0909908038145
-14.9865925583220
-20.0328000646433
-22.8583799924215
-25.2354232298288
-28.6565303981389
-31.6932648503240
-31.9752171906725
-28.0552930860992
-19.6099960342172
-9.69379910399572
-4.94347314969731
-9.44151338845763
-18.3724029267702
-20.2029426188138
-7.39234297209540
15.0041573717677
32.5460375835254
34.0152249209643
19.7100555561566
-2.97085525477214
-27.0076312548293
-46.3884832564031
-55.7672709479592
-53.6376130781276
-43.4915874421943
-32.9308997306951
-32.5769576541656
-49.9869079734332
-80.5833279595482
-107.004258570538
-111.663661856003
-91.9764394686918
-62.0425112592986
-38.8898099661830
-29.1002583878557
-27.8144474493499
-27.0019283093046
-24.3487005594683
-24.7027448887518
-33.9606852236777
-54.4611790625838
-84.0488244999588
-114.829387263835
-135.433969652470
-139.001738564157
-128.589658691987
-114.249806463459
-104.341689258925
-98.1665188062936
-88.7602949134442
-73.2410054069497
-55.4767925749722
-39.5021824391972
-27.6925706120355
-24.2591393880630
-32.5118039892662
-48.4165384300102
-62.7244621663257
-69.0976427607363
-66.2390187267611
-54.9640897334451
-38.1864547423060
-21.3442736274685
-8.94128827109157
-2.09749206011521
-0.796359344895381
-6.95221722166953
-21.7152609269983
-39.5160160252352
-50.8940493329455
-52.0667500892996
-46.6209599613405
-38.2157012556194
-26.1110444617608
-8.63342671054496
14.1123202341113
42.3212726848293
73.8616834905616
100.644335851913
116.189654642000
123.512351669322
130.150798114826
138.474000001913
143.623477215026
140.650744924735
129.832919988039
112.753852618098
88.9224616372678
59.5845470519616
30.3256830980262
8.13172389925615
-2.46566655025967
-2.08343337858752
2.64282360384279
3.56989537747546
0.282790024549819
2.44659922443722
18.2516617941964
44.5523270461295
72.6180560946324
97.2474499949330
117.110912818684
131.491836966905
137.998005236229
132.276602078453
112.161251787412
81.5517236417895
48.1907799245288
19.8443969444690
2.73383617719871
-0.559797376041532
6.37680527811511
13.8084225937388
9.78534755308482
-12.0296159296775
-45.3612598143469
-73.0642392525507
-79.0062850328613
-61.4262335234271
-34.3845237733858
-14.2388085630240
-6.07955580042767
-3.62319692847576
1.64348009130122e-05
2.99089233940849
-0.430797860061650
-7.89697763357408
-10.0700907929867
-3.42303534049618
6.02585428040123
11.1282521782816
9.11579570802870
-0.206966269202893
-14.6151697260573
-28.1202365459165
-33.6018163597336
-27.0955558499685
-11.8419344158453
-0.0698993406152226
-5.44965859083893
-29.1325562726908
-57.6545891810481
-77.9882571095083
-88.2765461058098
-91.8337195910221
-89.7226035812900
-81.4347933990291
-65.4509255120911
-38.7251206806865
-0.217426493045807
44.9053107715941
84.6783038494156
104.816950258958
98.1115914757261
71.7376060713350
44.6155381939841
35.6644043710889
51.3143760127542
82.5346880217165
113.140113238600
129.329912047307
124.144144361603
98.1640756921467
56.7568505934975
7.64098464260487
-37.6823335434616
-63.9591980755255
-58.7341852699629
-20.5783281851614
39.8299133312531
104.596243518005
153.528799532871
171.171756028131
154.005855087907
110.038938967099
53.7262186842870
2.74172976255365
-25.5385900434233
-22.2683888760073
5.74587390957220
42.5367108117871
77.1459423088677
105.936631284278
124.655902362047
126.476584652081
107.571789767858
72.8295565699096
37.0988109120312
17.8394202989470
22.0852258584707
39.5691185275682
50.9219031362350
45.1569680869829
27.5217497102029
9.53841648523970
-3.69064644281714
-14.3662613236361
-25.3820267349284
-36.9667670843291
-48.6860099939422
-61.4059458441777
-75.8059880657966
-89.8528417257500
-98.1772610300972
-94.2870261171330
-75.7202018039201
-49.1964638168708
-27.8813061922291
-19.6888072772196
-22.3755615560640
-30.7262660263417
-39.3528441613161
-40.2513968335530
-29.5874579744476
-17.4073981312062
-21.1862919999580
-46.1583473226259
-77.2243362224535
-93.3940531137493
-87.2065600844540
-68.2921448541643
-50.6764806780575
-39.7388371625349
-31.7479369279676
-23.7383164715660
-19.5818168825149
-24.7021712187129
-39.4637308883433
-59.9436630690290
-79.9127295766586
-90.9241090369260
-86.6442367637131
-68.2852294114844
-42.6756851893293
-16.7167292101554
3.26185245103245
9.24861684811225
-4.30026461184321
-31.5751773838044
-56.4644060422303
-64.7592025675218
-51.8442088422644
-22.4852729001540
11.1677022677215
35.6003543373586
44.5411537142478
40.7448618366246
30.1545722243146
17.6460484024860
7.23473888664586
3.73063338046070
13.6651398234906
39.6165274463466
72.1320040609713
95.6107646751117
104.437785917885
106.083627005488
107.269266481950
103.944098609150
86.8418953640355
53.2006967723935
12.1313660928602
-21.1455615894622
-38.1471008725995
-44.0625100392373
-49.4208023646475
-56.6218653709723
-58.6391337503900
-48.1934994479065
-24.9170919637738
2.16573481820380
18.6456544449487
16.0375648090230
-2.61119926875483
-28.4974016657601
-52.9601770344164
-70.7168539127091
-81.4719938349245
-85.2501437149462
-79.1808275718366
-62.9812121153288
-42.1661340647249
-23.3665441677185
-10.4881553456615
-5.53550760389919
-8.30104402734148
-13.8046303713754
-14.8271534390341
-8.45760654651289
2.58190837898088
12.8058942037558
15.4543768351468
5.82382430903777
-12.7472107630590
-29.6618176003046
-36.1107267890895
-31.3206056445257
-22.2320211537216
-18.5048335780857
-23.4834727836385
-29.4322722919588
-24.9096280448383
-7.06302348124669
16.2830597157851
34.9078751932473
40.8639022949385
29.4509951097061
5.24985477553752
-15.7604728352734
-17.7169586409499
3.70391322255013
40.2712471874615
73.6085514364676
83.4332292346910
63.9396040051613
30.5279952206916
6.87999365380908
8.03847765161172
34.3786709642784
72.7917764009315
101.763645882647
104.976046166444
83.7550393458661
53.7447553354406
31.7831625926524
24.7958805942807
25.1440133273403
16.9145934622532
-8.42759584591263
-41.9114655825728
-64.8866384736144
-66.4447459448658
-50.5839252935269
-27.3000311871187
-3.21577298763672
16.3214584474712
23.2429455697889
11.5121843802844
-14.0472769833622
-37.7005402811540
-46.6507385096019
-44.5020087145259
-46.7141406803262
-62.2527190771393
-83.7441807273436
-96.3396973996892
-90.5536031100575
-67.2656182902051
-37.8505724121401
-16.9600127443645
-8.87852900940590
-6.28423818027253
-5.06761885142134
-10.5875011105084
-27.0331505154060
-48.4257986071388
-62.1206934664457
-60.0852872556460
-47.4725906813106
-39.7373733139894
-48.9251267951065
-71.2675466872835
-91.6327071386115
-99.3597838667924
-92.9783112080016
-72.3750674807697
-35.7989010766838
14.1084131312410
65.4063342578640
99.7040452218696
102.154705267821
71.6204889597238
21.5376805827428
-28.0557767504613
-61.3196624759221
-74.8301112810424
-75.4071982918868
-69.9966421265426
-60.3965581583826
-46.9869710309059
-34.4356581636372
-29.1408140285302
-29.0918740362860
-23.0222651042394
-3.02623929299037
27.4047840116932
57.8152802705406
78.8340410356591
86.8972297591771
83.6267694350682
72.5012460671698
57.4191097692630
41.9151143771276
28.5545575183362
20.5828768781604
21.6810287970697
32.9255553627401
52.6671753689270
77.8468500253477
102.672613309358
118.636704730248
119.057861339757
102.713866798262
73.2174854081648
38.7604517466076
11.1069180296166
-1.51664489936437
0.0708879938453825
10.7552638156020
27.7460945757069
49.6027449862358
71.1936328344259
81.6671332033795
68.9075247045305
27.8860399245806
-33.8288348813028
-97.1038116403471
-139.176173865458
-145.677590835029
-118.798360898346
-74.4504012173004
-31.7528049558623
-3.66762743282026
6.92249679065104
4.64492515759959
-3.73630374484652
-11.7756632721282
-13.2372434327383
-3.22913332370518
18.1101052363964
43.4333886400898
61.6158194077414
64.1065665827811
49.0100971623037
21.1765844830143
-10.5594310286173
-37.6801234221921
-55.9752008268739
-66.2888308437561
-71.7381220648785
-75.5801334072579
-81.0975793407256
-90.5178406825758
-102.992082966733
-113.158912484541
-112.627827772134
-96.6500590891976
-69.1663484902392
-39.3654869255610
-15.5368297422886
-1.49974824766639
4.88030642654447
9.00091931505193
14.0422087675078
19.0207703984000
22.2098023477770
24.5189647382365
27.6659666447910
32.5353081721178
41.8924912667776
58.1548778581218
75.8849842302012
82.9899096957307
71.2337395171154
42.4460211990669
5.85563375598882
-25.9264843589798
-39.9516701376521
-28.8637237596342
4.21679904259765
47.4778851850122
85.9452898905435
106.788225492629
103.833239848128
79.7629200636883
43.8847401510714
7.61204715931189
-17.9229751103121
-24.1775976816355
-9.97619447562597
16.9915585359755
44.0299673401196
58.2864729888781
51.7094285993734
24.9174203940621
-13.5080710716874
-51.2196162477405
-75.8825760313408
-78.8522960520557
-59.6874864105883
-26.4765644615535
9.50963756198270
37.9059602571975
50.6611121361039
45.7143436973565
31.3899657452056
22.2850084941165
24.1621607676647
25.8303656680349
13.6170057730296
-10.0298209475221
-28.6743448256820
-28.3846891144993
-8.79125391525596
18.2483097689669
36.8039109900086
35.0114453218464
12.1699143834103
-18.7906999777435
-40.2441142809857
-42.9898453433810
-28.9577154221604
-4.79042831266631
22.4811188996861
45.1737817923812
55.6623779208452
50.7220898446467
34.4419094837125
15.0267881856008
-0.459978133009489
-7.72832645819418
-4.14310028719050
11.3993805231529
36.0803006501040
61.1448401622400
74.9936641306668
70.0133340573576
46.2358207100172
9.38896721720773
-31.3977412446576
-64.8362995238644
-82.7258877294896
-84.7623819713616
-76.1396654813758
-63.3014020474645
-51.4700704104021
-42.3478323216992
-33.9348829517502
-23.7829029593854
-12.9446981487705
-4.86872435663629
1.41262153019552
12.1369480885296
29.3796303499508
47.1186917867380
57.7840603109328
56.3415915840097
41.5715414309409
17.7978384545749
-8.35322669114798
-31.6408600799964
-47.1895124531428
-50.8326122190992
-41.9134765743788
-23.7868565534186
-0.532938027530506
27.0173978732123
59.8255690604137
95.8404185816680
128.991975658050
150.332190030712
151.342504042056
132.217158603643
104.822562620449
82.9270634236109
71.9108722375070
67.8337465860185
61.8481145510677
46.7136501096755
23.3969941550283
0.187468778548853
-15.6727568139616
-21.7555490725646
-18.3073121919176
-7.37456486118217
9.00412924008884
28.4043507738535
42.7224364034160
42.6516379361018
31.1000567308195
21.4275625668535
19.4442867737411
14.6988632757564
-7.95923267273108
-50.5956250613872
-97.5179629683354
-128.420658004021
-134.500049199481
-122.172241933439
-105.460156609444
-96.9004105388156
-100.634209714384
-109.156514746753
-110.164525633664
-99.6751461563280
-86.2049527514206
-81.5236860548691
-88.2209689915663
-97.5076913308886
-99.7417548283399
-94.1129413206532
-87.2045233996187
-86.1077947316498
-94.3708880416910
-111.590487008885
-133.408314976329
-151.728708192424
-158.416930494097
-150.100995560054
-127.849005560906
-92.9065707983333
-47.4768247292008
-2.75654543919957
21.5155458088119
13.4236874612283
-18.8100113585199
-52.8354542106058
-68.2010854344215
-58.6622532910676
-32.3737454285439
-2.21438798801316
23.2609856459116
41.0655897457762
50.4649626822267
51.6763363537078
46.7628860313266
39.2397729279956
31.7699893153573
25.2285406865618
20.1131377883707
17.3963734998559
19.0020398165428
28.1266201846643
46.3504012079848
68.9344806722124
84.8865702005229
84.7896971024854
69.8948048119675
51.7747589719328
40.5896967896052
34.4272973198481
22.9880241997105
0.460181684522656
-27.4367441083752
-46.4864714885524
-42.8417299507178
-12.1368541430394
37.3220216666734
88.4507619228286
122.810440539475
128.867085486259
107.139328059834
68.7804238079379
30.1229289307049
6.55875978033073
6.70204415909333
28.7883429400784
60.6121290098025
83.3537248444655
80.6482594997002
49.7203617947074
4.40734281001376
-34.8632578998225
-53.2193239987813
-44.7149070563248
-13.6754278637029
22.6797370332379
42.5910942311526
37.7981780122135
20.7557375420945
11.2566070521511
17.2938926224338
29.7896353178910
33.2463888347402
22.0217436343598
6.77503246934000
1.06922398092209
7.13581258617111
21.2713931778305
41.9429294717579
64.6193826202342
77.8781499911180
71.2627443266915
44.6565052179959
8.20874753767697
-25.7268457308015
-49.5173413985985
-60.2230391279241
-56.1624325995655
-37.6032559905542
-9.59468585927615
20.8240232204319
49.0682898530816
72.0455375785770
86.8304278220116
91.7497421888122
85.8411925109965
70.6437439682879
55.1138963855193
52.1012344679296
64.8311026724370
80.9476371872595
85.4675625248941
76.0609556101821
59.8078605106622
40.2046566588011
15.7888051060628
-10.0422412006717
-25.3429951514349
-19.2983906684269
5.93688758322088
34.7955815545494
49.0241973427144
39.5535072294802
12.2207998414429
-14.7858798709973
-22.3322412639092
-5.02386595342125
25.4273967955418
52.6706929249348
68.9580122719821
75.8749662218100
74.8171104288352
60.5556123995794
27.2826783985734
-20.9239216936114
-68.6311650441371
-99.8533503290252
-112.218622524962
-118.039438415109
-128.777904805352
-141.861830868242
-146.618100176820
-140.099172426420
-130.110502317203
-123.037628650987
-115.860636985508
-101.958762393820
-80.6347312500679
-58.3609001710042
-42.4191346510490
-36.4210324948956
-40.4682646748023
-51.6057103456551
-64.7023932679188
-74.2043070181267
-74.1126923514502
-59.6491945893295
-32.0714671940847
-0.111222971101514
23.3861596302110
29.2479241627193
20.5727568018124
8.41499770278764
-1.15710518682029
-7.01393561116899
-4.55347239221879
11.3031556406637
36.4661698299333
59.1629233943563
71.8442338607346
76.4715021694696
78.0271941876885
77.8027893289962
74.3518944263063
69.0620490691747
67.3766808995806
72.8735315565916
82.8698200092149
90.6030557845846
91.5044731690509
87.5180570092782
82.1578114978282
74.0725347222007
61.4041715818523
47.6295705002204
36.9941729404491
28.5264311715110
19.9819520042735
13.9942275646587
15.4247660803966
24.1817768948985
32.4820004138805
30.5329688545818
15.4139187797595
-7.38776033875105
-29.5466955967577
-45.4753643841409
-53.9857417112313
-55.0235922277179
-47.5418556648241
-33.2232020969297
-17.6115102889016
-4.02152685767013
8.86869428625185
21.1179720256719
28.1674082715094
25.3474392226578
12.1302096517502
-7.59951002501997
-25.1650095978299
-29.1379186602707
-12.5634394042995
20.8655269449373
56.9349798587060
78.7661258728844
78.5727534892875
61.7352357491652
40.4367916601849
25.3586168194896
20.3483809099857
22.5938778846258
26.6162870859616
27.6752436450040
24.9843398502208
21.4867907731996
18.8574791636200
17.0232131895306
18.5505837601380
26.3861503445015
36.7194394229733
40.3548631627659
31.8316366265067
14.4970310225020
-1.26022794367844
-4.37307080583838
8.32808045133542
30.6972627442776
55.1234334877397
75.2667071787829
81.6821207895118
66.3705076749404
34.0608289931980
0.755166919007850
-20.9822686494590
-31.3306645993279
-37.7281399634543
-44.8372703139799
-52.0731178645045
-56.8152596069763
-57.7811459871849
-57.2823843353530
-59.4594691802343
-65.1510054625959
-70.3752867331958
-70.9218551180289
-67.5464110228090
-65.1961528049497
-66.6040836935748
-68.9067062261682
-69.9334458569419
-76.4976907603261
-98.9335220346238
-134.701307409669
-165.383249887301
-173.735012446139
-156.837595545241
-121.997944455652
-79.6203926427954
-41.3852452524389
-16.2507700997738
-5.66522334667256
-5.66377639985413
-11.2918569950998
-18.0434365365203
-23.7848339504084
-30.0912327749763
-39.4625219274979
-52.2989531199176
-67.1663478502882
-81.2493825047831
-89.0045592242921
-83.3627825745270
-61.1928253189100
-27.5171141637779
6.09621459157616
29.2495576022503
40.8314263016260
48.3751498057460
59.3928964156370
74.1121451533583
85.7041916144301
87.3051155703398
77.6218676215396
59.4160727416356
36.4824776306184
13.9316620403059
-2.42685016952365
-10.4680039377735
-13.7975174886788
-16.6313344029900
-17.7962649621058
-12.5913541650742
0.113948687037606
16.4078482686401
32.3152205050293
45.7648487192631
54.4750634340803
56.2699855557452
51.2425843004804
40.5297343707668
23.2639035392074
-1.89020904448832
-31.1965610549179
-54.8648769804356
-63.4496539634230
-53.4992022664246
-26.6552838111351
13.4739540084409
60.9648947237042
104.795598319817
131.637247614024
136.549561848910
127.702030308506
117.211367095684
110.842979762858
107.276347098771
103.676142466207
99.9113137893056
96.9227035095250
91.9415560739677
79.5736587005121
59.8661561887474
40.0928190876999
26.6575712649512
20.5111082487973
20.0234530054823
23.4547545526851
28.5831762610266
31.6564095478529
27.7814451757695
12.9899216796334
-15.1614865701590
-56.5575919843732
-102.380893394839
-133.624364576586
-135.002133022588
-109.179324859947
-72.2006970409752
-38.9901459241953
-17.7983361476024
-12.7310108594469
-23.1712233222789
-41.5694771258623
-56.9057194079200
-61.2370053594262
-53.0151018059055
-36.1489708782819
-16.9491990695416
-0.0985126029584307
14.7992272119276
30.1199552092542
40.9395664181295
34.3962285465056
3.34812543492194
-43.5406807365737
-88.1740351353119
-115.034438124787
-118.263219115262
-103.862673422444
-83.7826882586115
-65.8076172806659
-51.6587716529959
-41.5899297234192
-36.0712031035674
-34.4803068061580
-35.2502608151651
-37.8935733933102
-43.7480761762286
-54.2057241920216
-68.4586661128889
-83.6644713359450
-97.3914724303698
-107.762493893136
-110.738123105667
-102.341503409005
-86.1460606677497
-72.7024530805437
-69.0516163512464
-72.6933616669902
-74.4405583090882
-64.2069370360708
-38.6938022177812
-6.44702786549962
19.1646910840551
31.1122952914410
30.0323702057825
21.2416691997548
12.8268858239643
11.1718635170790
18.3910847863689
34.6583638463757
57.7026464996189
78.9839898768521
86.8206506637936
74.9289670118408
45.4217706078165
6.91259702850964
-28.2353041375188
-48.3126753637230
-47.4118564030082
-30.4892583707262
-11.8212863066320
-1.58503273493643
2.76999943775583
6.36597897947357
5.60253816732247
-5.74738160644569
-24.7610245917556
-39.5525994415277
-38.3803440296705
-17.9045277857797
14.1336998325692
43.6978852274460
59.4064940806422
60.3178698859201
56.4887426033566
59.3861368714232
70.9729414690305
82.4161873217695
82.3192978457511
66.9630816009313
43.7951570147825
23.9412691836648
13.3699633189338
13.8856474112810
27.0262247779418
50.7662033802788
75.0563175662730
87.9350070679128
86.6019497300254
75.6080373981870
57.7365656240670
36.2107180608206
20.4301052691754
19.2773372064896
29.0025510411567
34.1159370799527
23.0300423578915
-1.80970030925315
-29.9576266160967
-52.0130819653889
-62.5621508571648
-60.9785345839854
-50.3565549916582
-34.0732978398093
-14.3245504081869
6.50243105693054
24.2614253184680
34.7874980626935
37.2713422222101
32.7949792473958
21.5017282301373
3.92507342919110
-17.3859989754261
-37.6171166598029
-50.0843008352072
-50.0381106936185
-39.1510711468565
-24.6382618830601
-14.9348261665408
-14.9375227291790
-22.2943795431763
-29.0606324125916
-27.8174429161589
-17.9332287920556
-7.57297413406508
-5.89876629288299
-12.1263666972449
-15.9125240560566
-8.22729925224701
10.1835997072564
29.5454635640234
38.3786194460246
30.1382322658604
4.02838739418272
-36.1490736571893
-80.1607297669617
-111.578186049365
-114.648237064384
-83.7067674020737
-29.3740853685164
25.3366871004631
60.0499242946622
69.9355322798430
65.1673128718573
60.2705594588871
63.0410592935035
71.2222413805128
77.8129445575509
77.8924636897340
71.6260545065464
63.6171438016450
59.2171755916657
59.7341232276851
61.8851414358350
62.7895518665322
64.1793946614835
70.5768346187024
83.5835363119028
99.1881210966461
111.526142504192
116.841045841186
111.914854885316
92.8274663706537
59.9262656032269
23.0298473564132
-3.14537051407437
-11.1770645742750
-5.36012924513583
6.43583314439441
19.5383929469990
30.6506794021499
35.9500126692640
34.1590931014502
29.3981555821197
28.3594891094933
33.2218878216789
38.5654904303243
36.8320415618584
25.7048547134502
10.4632488167142
0.895326523291983
4.35128353412002
19.6277286608284
37.6585096584026
48.4929450580502
48.4437769925219
41.1548306357937
32.5641405859322
27.7385078635007
30.4440939721337
39.4383163265775
47.5510290378955
49.7552543269956
48.5175611120332
46.5350460325093
39.0620058733423
19.3471644898162
-11.0848693091900
-41.9455132194425
-63.1451585390112
-70.7979587114886
-66.0768343151577
-54.1648769645984
-42.8249876801614
-37.0449056303453
-35.7917096303613
-33.8484426298139
-26.3970148585580
-15.4604471405427
-9.86824272805371
-13.7456691688097
-18.9139243654526
-13.5930165437215
3.54155332348631
21.1784311119388
27.2344349034274
20.3438898480991
7.83068266409531
-5.31603165070545
-20.7970178832764
-40.2299423588531
-58.4169484604658
-66.1220923721492
-61.1035483437787
-53.0615560525417
-51.8336061302616
-55.8390424653391
-57.8198742249113
-55.5699259165615
-51.8011397969031
-48.0446837382356
-44.7055297163796
-44.5852926387986
-49.8371340866147
-55.7125800937039
-52.6188761073656
-36.0620357464276
-10.9783182054609
14.1023813919885
32.5987467806336
39.7193556343510
33.7582322098771
20.8501738200930
12.4412195220560
15.0839586983777
26.7160616054451
41.9006798754327
56.8454515201910
70.1780352382053
81.5856713940325
91.1791475544645
98.8854334756385
103.121592391322
100.869988139965
89.8318343094946
71.3447517937642
50.5435986059960
32.7690179040765
21.6117531584543
18.0402475863054
16.3781218627282
6.02249826210934
-17.1055054137317
-45.7533621986817
-69.9823597798794
-85.0338077030636
-89.2773446589618
-79.9898371524536
-55.5399224418186
-19.5964082035863
18.7009517999330
47.5259403744892
57.1321156132896
45.2101433411037
18.8174371925617
-10.2596907499548
-34.7835745888898
-55.5516683211867
-74.3273238538868
-87.9699695212953
-90.7831566239597
-78.7657688499593
-52.5645034377033
-19.7579380543003
6.59130923925300
15.6997518708048
6.11907075624325
-16.4642578040624
-44.5037112000650
-68.9847259116916
-79.6562868313406
-70.3210457327853
-44.1185278258488
-9.73248484438572
26.8723287315359
61.6960932309901
87.1844827562348
95.5011442549458
86.7452823668297
69.9172849107195
56.2074770755662
52.5024893207908
59.0906692173362
70.9843178288525
82.4995027424030
91.6054033580596
100.102481096771
111.432107422337
127.649373099633
146.964303015092
163.842291301894
170.694709600505
162.201224196291
140.674371793852
115.630767818395
96.8174549155462
86.5117468742060
78.2244404378093
64.6619617748945
45.6692632151783
26.1932407188372
9.50797916496167
-5.30356796461137
-20.9490500671592
-37.8049722338347
-52.4044186429178
-60.3420518185638
-60.0309330159080
-54.0065376684623
-48.2561066778959
-49.8737030751964
-62.2301858117706
-81.1908633562913
-97.8524567132260
-105.329710174783
-102.815750032624
-94.4627430603707
-85.0965744948232
-78.6443674973125
-79.0375901808264
-87.5984507512356
-101.126579197603
-114.227828247160
-121.438230709441
-119.781920774785
-109.356867796539
-89.3488258703933
-59.5857098001919
-28.0174629827321
-9.07096865811131
-11.1461683252131
-29.6650502113771
-54.9594803151714
-80.2908507941062
-99.0743092911042
-105.708121200508
-102.236677469139
-94.9066959147101
-86.5011374723136
-77.7204774031840
-70.6654643654210
-67.8742177777366
-71.1132525836883
-81.3543636078245
-96.9744310210594
-111.633537982459
-117.324648038993
-109.853977017858
-88.9369142920674
-55.9080281217135
-16.7606433526234
15.5201578105670
29.7313671753228
27.5854679663227
21.8803154994512
24.0387285307278
34.1455754654464
42.2153355679133
38.0951649683511
20.8266628671041
1.21696034065776
-6.40010398407010
3.00952404941621
22.8878135180243
42.8848354645752
54.9484068474185
54.7862535905710
42.2231567022896
22.4756172645683
6.05662805703469
4.24109109277055
21.3556410685553
50.2227411251562
78.0377453085977
99.2895771300040
120.487858523217
149.816977234742
185.869956123052
218.953198870960
238.025120451869
235.132114093098
208.495910905706
163.052041543848
108.633933148271
57.1488992826019
16.7582280369362
-13.1325382910995
-38.8163630460707
-63.7557707827845
-84.5710785385391
-95.0434352901096
-92.8808268726961
-81.8378945926670
-66.8678724560895
-50.1194658427432
-33.1236910336300
-18.8584649222725
-9.65235609823096
-5.58452639456003
-6.59785589419779
-13.6616758843068
-25.8064533279417
-39.4375637383759
-51.1813399557687
-58.0472520011678
-57.9829259996255
-53.3423028739295
-49.5672525809463
-49.3880658719373
-51.5687244912098
-53.7372288316397
-53.6507550399511
-50.4486592550278
-46.9533573111444
-48.2390132580320
-57.3774627686149
-75.1766156620381
-102.593452794290
-138.667229717146
-175.338161146432
-197.885170771149
-193.570941472773
-160.884651229107
-111.282134288531
-63.0677881631204
-32.8900544391579
-29.9060493935198
-52.6655462087936
-87.6236765585785
-113.115037528504
-111.246031129593
-80.8108399758640
-38.2992222299090
-3.05448986873324
18.1035937860968
31.3402948863389
44.7973652394657
59.4054251368167
70.7725733979748
77.0105824913621
79.9089763688979
80.3251847050493
76.9832771531106
69.7768095786162
62.0105651256415
57.8773427282765
57.9728604268906
58.7409307573380
56.8757307502961
51.8037939779620
42.2675444269061
25.1448472628411
0.988239212307108
-23.3984999515009
-41.0443701660728
-50.4989077527757
-54.3627801745872
-56.8817317808064
-63.2299766075648
-75.3300720892290
-87.5648464743687
-91.0400864966119
-83.1272312312452
-69.4895675957680
-57.5939880381753
-52.2404378567719
-53.7499670384546
-55.8026285064165
-49.9245673533424
-36.4615951463489
-26.6829993445289
-30.3983468950092
-44.4580078040790
-55.7887145924916
-54.1715147359934
-39.9961831800230
-19.5283075231510
3.86684943620925
30.6099433772073
59.8228878139249
88.2368974237905
112.995514195585
130.702090775115
135.523836289255
124.119021841498
100.452458626625
72.2113533767277
46.4710715731285
29.3183114485122
24.9281374779090
34.8127764700586
57.2869359531418
84.8794604688835
105.368949209647
110.328271665990
101.755435539185
88.2327588570279
77.3771108514689
72.4280946270613
71.1643396812934
67.7034863222844
58.1369493756078
43.8195805586814
30.0705741570220
22.9818921340120
24.9143639034487
32.9656016131659
43.0001839101768
52.1358596827083
56.8922647405720
54.4345148074819
46.5255093279813
37.0122071882416
26.5918658996758
13.4500126371394
-3.08826074566494
-20.5268838991008
-34.7272977787088
-43.9042748757434
-50.2036604849021
-56.2325442719976
-61.7703974916087
-66.1855830993983
-69.7543917312933
-70.8147417465637
-67.8052828675216
-63.6352725951011
-63.5212559077872
-69.8384772291550
-79.9839086043488
-89.4773252717255
-97.5663345523085
-106.306167151015
-114.159653530420
-116.452853943064
-111.561506435973
-101.677158092926
-90.5798562430664
-83.8763127254275
-86.2032040665545
-95.4646423335897
-103.776972484317
-104.896096935916
-98.4578419981782
-88.3655521353647
-78.7448120788955
-71.6892132847516
-68.9427755189237
-73.3703444125250
-86.4684220326336
-104.489293965496
-118.875319034378
-122.566232929664
-115.650472529815
-104.327489412476
-94.9601857558050
-89.5619809785980
-86.6207884640455
-83.9946457598062
-79.8810906692141
-73.0917193216247
-62.9608757971666
-48.0666002245017
-26.2602303251501
2.67071741644351
34.6604367652807
62.5391930730901
79.5435807605769
81.5159456100863
68.1209021626258
45.1344848873319
24.9716058531508
20.9166137502510
36.9082687676540
62.7957499521628
82.1678857961833
85.6472289940598
77.0402730743999
68.3799001575859
69.5665277077151
82.4825830445363
102.551641140937
121.611785661740
129.689641478631
118.496418719112
87.1007994675034
45.7983483623258
11.9868185236975
-1.71690762680703
4.53923917108461
22.0272844871036
40.4544673745198
50.0137207472520
45.0658470553059
28.4841315131362
8.20534305851297
-9.70286076322487
-21.9806063061406
-25.4574490299816
-19.1343683367153
-7.55990573063743
3.39060919925659
11.9808882886922
19.1488633794528
26.0326096245205
33.3138232293076
38.6428701400603
36.1412743148278
21.2641244590307
-5.07633052496865
-35.5244027891844
-57.7881345431233
-62.9062665436100
-53.5776393402312
-38.8924660594043
-22.6982121048351
-1.60251460585550
27.7028389490266
61.1719906247339
87.9597006847902
98.5998115799191
90.9174788307623
69.0672353325200
40.0641491399631
10.7330249624877
-13.1386716005560
-25.6673041107187
-22.5598396017070
-6.31073820890124
12.8611425712440
25.5976151220149
32.7690323827285
42.0473976895074
56.2480690289215
70.3526516005110
78.0358274344041
75.7478034160122
62.0671664836971
38.7964148427508
14.4244271366353
1.64846581038186
7.11210429249504
25.7769881040465
45.6775488065673
55.4341806583923
50.8928507762669
38.1079161809964
28.9000388956504
32.7906208977472
49.9215746649678
71.0735831984797
87.1132100689247
94.6956470270598
92.5555669478601
80.0339161371656
60.2105429282670
40.3937091014651
28.6837402898087
28.1039901544358
32.9566927767096
34.0145578840138
27.4238944242325
15.8010182650355
3.16950024598279
-7.75682700012832
-16.1185605569811
-23.0041638828950
-29.1706165728022
-32.7805652128681
-30.6654611927895
-21.3065104207170
-7.08253427081195
6.21518298359858
13.8019245393948
15.0087089040733
11.1888181958469
4.10631985966694
-2.69249879174785
-5.57386554334824
-6.02888829549561
-10.8150142789152
-23.2752585847248
-35.6650717999936
-34.2874955768961
-13.0957386194691
20.6296280579458
54.1986749578317
78.9423270949976
92.0675210658361
95.5512523826945
94.7979164084990
95.9659139499742
103.775427869643
118.155660222749
131.383747585939
133.870930002299
124.126822646386
109.714554448261
99.6829051555201
98.0320769844300
101.998955184286
104.795778400078
101.241425510278
91.3481381877906
78.7885928177648
67.7049463763049
60.0595824858960
53.0937843470113
41.4392773817467
23.9160352357623
5.91876105123737
-5.05712419110440
-5.64700226781745
0.802402964829183
7.63553479596864
9.31257462004027
3.48212054784351
-7.80542437740401
-19.4925934018290
-26.7775849036225
-26.4350289126826
-18.6993521347889
-9.16520957566324
-5.00168361543593
-9.73323611778128
-22.8497185904704
-40.4795951565306
-54.9704204095937
-58.6736219554722
-50.5001132754005
-35.6173158763364
-19.8751729424578
-8.06042650833293
-3.95643703850490
-8.50305963482120
-19.7468450978870
-32.9990119296263
-39.0773235481957
-29.0106018120565
-3.76273018911655
26.0200081390419
48.7865907832817
56.1768736729199
43.1834628169710
10.5784604315670
-32.7288951393579
-72.8103574001840
-99.0405601378288
-109.700853009253
-109.888535775594
-105.319991598646
-97.5280151519125
-85.8527277660521
-74.1332970190128
-69.9178888730748
-75.8242330129190
-87.0240478358641
-96.0974424437770
-96.6365859894651
-86.8225005741038
-72.3121414943740
-60.2399903918348
-49.7166700783312
-33.8698442349482
-10.4175625630937
15.2902498762096
36.8926056416713
53.0938890465676
66.2543924342515
75.4641207527628
75.3713574332348
64.8106247250684
51.1673542724095
43.9381141233014
49.5538921963779
69.0959635490829
93.1267944467477
104.516565014613
92.0656496260992
59.0306759387523
20.6927157519543
-5.41923568895311
-11.1814332163399
-2.02593727946997
9.52411813670151
13.8959547285290
8.27645259588916
-7.02089719004092
-32.0501266530499
-67.0870817408377
-109.502018071374
-150.410372133257
-177.146102716445
-181.122594034140
-164.417368950806
-139.673784370715
-121.061126449648
-114.074760492184
-115.619312814841
-121.013089266656
-126.950383936791
-130.373742433990
-127.182020936513
-112.671561483150
-86.9540717100258
-58.8766870595172
-39.5781777901844
-33.6322987108112
-38.1670650396883
-46.7802717633708
-52.8452391283130
-52.6542645223262
-47.4840022566984
-41.9365891228644
-40.0867871239963
-42.6002947569575
-46.3964923282281
-46.6903996288481
-39.5887835612317
-24.2024299597851
-3.74645605939609
16.8501643941260
36.2071376012073
56.9817916672658
79.9715196822790
101.527352200624
117.200569221446
125.300731635921
127.757617115511
127.386781822708
123.509740249333
113.512839341300
98.4750804960737
83.5203684974261
73.7377021099042
70.1150446379368
67.8526168010083
60.9300756104159
49.6228584828690
41.5419985713022
44.0864443856664
56.2044508636761
68.4844381899405
71.4622278226984
62.5267209173984
44.8124268891532
23.0042806115031
3.45555341230993
-4.18093335027005
7.27608024869206
32.2549868351954
54.1475762519971
61.3890178312760
55.8195966245549
43.3001107356167
25.8453887753189
6.95848875577033
-4.55535661868346
-2.79534899602549
8.32967323315339
20.8356167149885
30.2841294669894
35.8177503987397
38.4961837170642
41.3856691977056
47.9526237347465
58.5669682857672
69.3291041976222
75.5393772700498
75.7225976021786
71.0292738453101
62.0230322318834
49.0426508165009
35.1552349272523
25.1536196426892
21.2476582400530
20.6841994235019
17.7898446910623
9.66973152489152
-0.976135169480186
-9.92627412414608
-16.0736941838387
-20.2301422273013
-21.0505970235598
-15.7060905144236
-5.17302870194616
3.88866072570052
4.02732733015622
-6.20747141935186
-21.2479522644166
-35.1021170835981
-46.4996261403870
-56.2594715601925
-64.9840985525884
-75.5262599989618
-91.2678127208932
-110.087417422235
-125.360266567507
-133.467988049061
-137.058434644851
-141.557048594600
-150.418280417131
-163.385583101794
-177.466978989902
-189.586590361544
-199.313214892356
-206.541017278618
-208.035643739215
-201.444399970081
-189.763107445836
-177.465827452393
-163.833001948420
-142.806494387184
-111.200195397561
-75.7431167984002
-48.4007799448809
-35.6874083972841
-35.2131191157657
-39.5618587953835
-40.1757268520163
-30.9941162622516
-12.5849356512774
8.74295179395418
27.6556722721740
44.4344112523769
62.3108962915678
81.4117789962347
97.1196903604959
104.378271278794
102.858509138455
97.5823191885518
93.1860873232543
87.2465430872390
72.1530945230358
44.9831673579040
12.4495504861224
-14.0887302805639
-26.4858251076132
-25.0975459659159
-18.0420499713470
-13.3964973511921
-11.0342887047718
-3.56820994142079
13.7030190965380
35.3832736268679
50.6153875759872
55.5517591916786
58.1290159923764
68.6529564439174
89.0208209114206
111.384751200445
124.637438454347
124.037879496897
115.013683665691
105.304963544419
95.5389121771734
79.6362940695423
52.7171275125932
18.0700974226397
-13.4270181149465
-31.6548158798455
-35.4651137279158
-32.7712444917408
-32.7724060289506
-38.6380204341717
-47.7650748516766
-57.2779182891231
-65.7466291481030
-69.3918625897329
-64.0306547132354
-53.9689636918323
-50.7514138018272
-59.7825333150720
-75.5631851527874
-91.3810493409006
-106.302409994912
-120.801693553715
-131.269565745201
-132.890617511721
-126.299170291118
-119.204057380070
-120.906067510177
-134.023505459012
-151.214086676525
-160.852395282543
-157.449366227954
-147.063322181870
-139.534292360685
-136.542035217575
-132.998181179104
-124.790775510328
-107.410617476059
-74.8107282326920
-27.3969640777780
23.3862686771685
62.7210304591205
82.8861206438421
85.5455753868252
78.0510072802031
69.9922653522750
69.6737416863105
80.2284260899973
99.9851436765979
126.857010826040
159.568082457602
195.059462596965
227.671335025376
250.892674789550
259.442978753288
251.947597295640
233.381250765285
213.155683573139
199.076624972431
192.045365874546
185.947518507737
175.186212568821
161.891294716144
152.029163855195
146.295598540500
138.456320253800
122.473861866705
100.114934927074
80.3049398066174
70.2009058503324
67.9611084278434
64.4055057091965
50.8033108718906
26.7992787855764
0.0316951368684908
-24.0306067911124
-47.0300185751023
-71.6312464528943
-95.8503844576157
-113.943539778951
-122.623604850494
-124.817475668226
-125.004715085702
-125.858868871290
-129.583674488808
-134.801784553309
-134.029770816706
-121.716351595387
-103.099791050397
-89.1467432709354
-84.3518042700499
-83.8077479151503
-79.9337626905015
-69.3639250830653
-54.4418702085179
-39.4952815635726
-27.1859959829531
-18.1203686199485
-10.8918806936726
-1.86148317410368
12.9733098088026
36.0676789756858
66.9748381828212
98.4812701501870
116.780322008020
112.339533944221
89.5577004325533
62.2576536524435
42.3798046220031
34.4376487971873
36.0375348911576
41.3415777304981
45.6783085661577
47.6354793708422
47.7197494894706
45.7481602686058
41.3428337216677
38.7093021659746
45.7700085361053
64.4399056932163
86.8787779227639
102.633459349603
104.500330000349
90.4885828552991
66.5738740468783
45.0743090009152
36.3075491801725
43.0462379643391
61.6553766071482
84.7713875349925
103.734533118721
112.159480227737
110.042302808953
104.549671374314
105.037586696441
116.179147616536
135.244324232851
156.268908184569
176.137549780757
193.544403527037
203.248803868683
197.063998210931
171.215144839562
130.180847692814
85.7618349181287
53.6791692322424
44.6843364765894
55.0431981589401
68.7277569407368
70.5436761856688
56.4643788385151
32.3647656304626
5.55481391479858
-20.9226546712127
-47.8695679886379
-75.7459122810238
-99.3060785191785
-108.651751092413
-100.673142106743
-85.3236944459589
-75.6978941572867
-76.3947794594599
-82.4549902525891
-85.7187740223787
-83.0930537350879
-79.5724711957568
-82.3042629502664
-93.4622239349134
-110.339603241027
-129.639728286533
-148.726488975711
-164.971733536078
-177.068279108435
-184.853936350522
-186.142889431802
-177.245306398261
-157.871077471945
-132.281992858615
-106.371870089021
-86.6008340671882
-79.4600907537278
-88.2485021231106
-108.773957181560
-129.336397631864
-138.445621122109
-132.472092125031
-114.750752663191
-90.8118810611075
-66.5098575684469
-46.9496015900071
-33.1659172797187
-21.7324370891248
-10.1867811957276
-0.538917550564793
3.52237346245121
1.17240412625627
-4.07046757760534
-6.36788314443608
0.284613024026538
19.8786861075739
49.7252369537667
79.0100285514621
95.5381413832209
93.2357876150022
73.8806217257601
44.4657378619238
13.6532329239490
-10.0319733682348
-19.7258764197629
-13.5416250863129
2.73325936185152
18.0772137076098
24.9712610846064
25.9874905046902
28.1084086947434
31.9400381997528
32.2874671360847
27.5458435551933
21.4827449997400
16.8533162324908
12.4789340696815
6.52606732325305
1.09664547438744
1.18016897962539
7.48182655642923
14.2474627848131
15.2513192903318
8.72683042273929
-2.02732025261085
-11.0040561895363
-14.4583308078499
-14.5228028644140
-16.9714958233341
-24.6398527873811
-34.3533326617800
-41.4111943615389
-44.6398517168249
-45.7386236033658
-46.0041299514987
-45.3447624467615
-43.9747682910698
-43.8203465216308
-46.6933571062969
-50.3477387869791
-47.9892522821008
-33.0975254910832
-3.86758597890752
35.9027373771731
77.1503309650483
108.110917458350
120.222201911693
112.777872173561
92.4701622182186
69.1472075891309
52.6975247776420
50.9892926967215
63.5780293708002
78.6288542285426
83.4128614115496
75.4805346716085
59.7009766867198
40.5343125177514
21.3940712830559
6.17652726759676
-4.11860061915640
-15.7079216516216
-39.0983007374760
-78.2630011565191
-122.451203183263
-151.193448412942
-149.281801343287
-118.034663561649
-73.8138196697862
-37.8343723941695
-25.1574673280135
-35.3046412850301
-51.2249350816059
-54.9288826517510
-45.0545105863080
-33.2786110052413
-27.6227351727187
-26.0089748377392
-21.4689942246219
-7.33731130841876
19.3050398078374
54.2179544833966
86.9074935083470
107.190443874569
112.596030846524
110.214570756613
109.948610057018
116.013355704098
125.787136379968
134.794796435219
140.776038219016
143.849238201241
145.114956160703
144.686724579622
139.326861175000
124.147883095967
97.9188266488813
65.3416053184838
33.8212556506375
6.42434880054216
-20.9284749006910
-51.5909813417344
-81.0509775788004
-100.787857844978
-105.593406525612
-96.9171184338397
-80.5664724348945
-61.3649010325180
-42.5620828894843
-29.3036423246307
-27.2068149592431
-35.7515043289633
-46.5917232833513
-51.5797080921029
-50.6000404439481
-49.6306674845495
-53.3077907911252
-60.2743726301020
-65.1359796241671
-65.9903068652149
-69.3954758659818
-84.7776780622081
-112.960723999605
-143.003160556601
-162.434470207139
-168.087396106654
-165.043205371647
-159.486193129964
-155.290458139189
-153.405965857388
-152.197905636967
-147.983497823709
-134.341962536997
-104.274271966969
-57.0020303855590
-2.13505177383876
45.3323909278205
75.5039269445723
88.3006510042661
88.9092027186943
83.3912638953572
77.9296915365588
76.2070181801115
77.2027524589349
77.0524562719610
72.3500904355321
63.1413553864784
53.2211367408898
46.4284572623229
43.1118640030883
41.3467239032609
41.4992196117416
