# Supplementary material for: Aspects of tree shrew consolidated sleep structure resemble human sleep
Source: Commun Biol. 2021 Jun 11;4:722. doi: 10.1038/s42003-021-02234-7 (PMC8196209; doi:10.1038/s42003-021-02234-7)
Supplement: Supplementary file 2 — Supplementary Data 1 [file 42003_2021_2234_MOESM2_ESM.zip › figure1e_rat_exampletraceIS_thetaFiltered.txt]

-27.1149442077362
-23.5636178847800
-19.8183545445204
-15.9172079917724
-11.8970077674340
-7.79115858500997
-3.62849148406929
0.565525403743131
4.76592333451008
8.94601428444963
13.0770124338153
17.1285631743339
21.0691094338728
24.8660696046454
28.4859993284530
31.8950703230978
35.0606912936948
37.9545680548808
40.5561850006018
42.8550038394436
44.8501836258023
46.5484584119271
47.9622927552180
49.1088249434244
50.0076437681553
50.6766021224440
51.1277850533125
51.3661050722554
51.3910131175676
51.1996030349882
50.7887846133852
50.1560264658614
49.2993899048588
48.2167605951455
46.9047797856742
45.3591260044975
43.5762273831739
41.5550290706454
39.2983999990796
36.8146019827090
34.1189374491141
31.2350699105705
28.1950067454149
25.0373508419681
21.8046782856889
18.5409347913147
15.2889014155843
12.0873983772294
8.96823637718080
5.95388884836459
3.05717342711878
0.282814629194851
-2.37012978495901
-4.90522107554426
-7.32559698061809
-9.63273674412473
-11.8275790587084
-13.9126755274117
-15.8940973286619
-17.7824357327213
-19.5928297335674
-21.3442137478972
-23.0577174511872
-24.7539311905373
-26.4487761692305
-28.1490075765841
-29.8499297042664
-31.5366692151683
-33.1875011289080
-34.7769491783856
-36.2775874837971
-37.6601775310348
-38.8921724094166
-39.9359298147354
-40.7486083042625
-41.2843095280232
-41.4972110604907
-41.3443800881797
-40.7880749340269
-39.7973439233009
-38.3485591813238
-36.4256563365822
-34.0211118701595
-31.1374338676135
-27.7883529380959
-23.9993856339351
-19.8082995135223
-15.2660635682190
-10.4372429734471
-5.39831186368017
-0.234521003730610
4.96278625821421
10.0977340521793
15.0709900251078
19.7812910629419
24.1280572670001
28.0149493420518
31.3539179980646
34.0697171242125
36.1046351142140
37.4222724401691
38.0089493735408
37.8724200894555
37.0388439147451
35.5493401974801
33.4570603360238
30.8248306943295
27.7228406827067
24.2260545836429
20.4116537499990
16.3571924175862
12.1390882389469
7.83009132474172
3.49581642278476
-0.807862671650171
-5.03492151693014
-9.14677349031959
-13.1089943327118
-16.8889894198249
-20.4554446215735
-23.7791597131552
-26.8339151346826
-29.5962832730846
-32.0442547496182
-34.1555849310185
-35.9073999626084
-37.2776020831666
-38.2467162887593
-38.7987036516537
-38.9210662408010
-38.6052264263437
-37.8471779333536
-36.6480881056635
-35.0146269202918
-32.9587580784527
-30.4973017428452
-27.6520257635741
-24.4506400244086
-20.9282269816080
-17.1280109490094
-13.1003743958577
-8.89977416936663
-4.58063255623312
-0.194101001156890
4.21315612750401
8.59844753729884
12.9220368289634
17.1466071309626
21.2373679806932
25.1626676956552
28.8946396287926
32.4091065852903
35.6850737894965
38.7047616420205
41.4535982535829
43.9192990169304
46.0909019357678
47.9586102614952
49.5136694261393
50.7472750742933
51.6487846798206
52.2045163161472
52.3976816893221
52.2087005214033
51.6154119159422
50.5935231032668
49.1183091370527
47.1686960598471
44.7326640097302
41.8108562655408
38.4168210675744
34.5751715719245
30.3196259759525
25.6912763046104
20.7363035013000
15.5033865274442
10.0420770811096
4.40285209584079
-1.36157638220265
-7.19484628007639
-13.0363756828283
-18.8216003062990
-24.4827744517317
-29.9511130675938
-35.1605480047737
-40.0510772235746
-44.5695219812696
-48.6680073936378
-52.3023600337382
-55.4319687222147
-58.0207398091646
-60.0379790755856
-61.4584683914393
-62.2617425727755
-62.4312429982015
-61.9543795520653
-60.8242380890329
-59.0424793093724
-56.6219640423440
-53.5877774797767
-49.9763693746717
-45.8336105068322
-41.2126274070129
-36.1716455403404
-30.7719230848435
-25.0766153010631
-19.1518864678578
-13.0701254955660
-6.91285014287875
-0.770827842884768
5.25898599701915
11.0788864468694
16.5974265288454
21.7361564212223
26.4332749419705
30.6435058921605
34.3363938636744
37.4946729457990
40.1122476338898
42.1911429144780
43.7381370139826
44.7623474264737
45.2743892297689
45.2872374031512
44.8183480473862
43.8919199487281
42.5404895364976
40.8050655685610
38.7326724244752
36.3715766232630
33.7663482767529
30.9548425162256
27.9676829017274
24.8298349285316
21.5638863596469
18.1941107409075
14.7491935838607
11.2621118273240
7.76800250063395
4.30194916614122
0.898071630500505
-2.40937987813668
-5.58361673142619
-8.58368412615397
-11.3647991263929
-13.8802271679477
-16.0838322066210
-17.9322990286798
-19.3866755593402
-20.4139077277964
-20.9889397190388
-21.0975761482541
-20.7397336724454
-19.9316908936503
-18.7060619092029
-17.1094352084781
-15.1989981243072
-13.0400406313235
-10.7047301422042
-8.27110206183054
-5.82167475080819
-3.44152975741948
-1.21563496708348
0.774272127454494
2.45261404819827
3.75263821584286
4.61902978282241
5.01045498062369
4.90180931247823
4.28587667019400
3.17429302124760
1.59786303932682
-0.393754622073076
-2.73331615267151
-5.33906363532035
-8.11960138571318
-10.9787933838823
-13.8193415295079
-16.5457093593617
-19.0671788431834
-21.3008795468292
-23.1744925325046
-24.6283162761181
-25.6167591995171
-26.1097002827797
-26.0931408581694
-25.5682246968122
-24.5490700100365
-23.0605309052729
-21.1365649175430
-18.8191550495037
-16.1572941407689
-13.2057812811943
-10.0237263921002
-6.67276852285979
-3.21534032995484
0.286932456476563
3.77492214920307
7.19350044799364
10.4921468550622
13.6247478306077
16.5496954997382
19.2308703324585
21.6387586270019
23.7509230202360
25.5519685790436
27.0332080937717
28.1915350150467
29.0272913547750
29.5423590015694
29.7397819347915
29.6242682101620
29.2024322197790
28.4832055179086
27.4790670083127
26.2075722148826
24.6923301025156
22.9631714598192
21.0555541777157
19.0089579354628
16.8641583359617
14.6601563955877
12.4318610808817
10.2087613726138
8.01423544360019
5.86543163839817
3.77378659074700
1.74588350570807
-0.216029505691948
-2.11389534105497
-3.95301907434912
-5.74018026295364
-7.48164612042559
-9.18184909575863
-10.8426800156800
-12.4623753068808
-14.0328766400510
-15.5369125307939
-16.9473536994212
-18.2291920443411
-19.3425212187314
-20.2454736889289
-20.8974299232429
-21.2628460122035
-21.3151323856018
-21.0397676742850
-20.4362689913552
-19.5189681419967
-18.3163644647349
-16.8687190320635
-15.2241725382945
-13.4340734234891
-11.5484827269036
-9.61351179648748
-7.67101164994708
-5.75890892053608
-3.91085998725072
-2.15549294754886
-0.515800659019268
0.990916818755191
2.35229099105971
3.55963229756224
4.60705278870236
5.49127498504750
6.21160269000435
6.76984646435933
7.17070819147647
7.42265965028443
7.53830036373884
7.53349059465969
7.42579817193247
7.23309768073179
6.97266347860225
6.66081294374433
6.31291504107471
5.94336995962156
5.56529323137421
5.18988249511260
4.82590395651304
4.48003778901526
4.15817760678042
3.86681514906184
3.61345811838388
3.40554904497957
3.24822484908762
3.14267469453726
3.08700850265132
3.07885278268654
3.11718558815611
3.20254924766697
3.33612761043949
3.51827450345297
3.74765398248134
4.02179591285068
4.33827748309725
4.69526203007839
5.09083213161472
5.52106167308685
5.97691390043492
6.44077120007963
6.88483201880498
7.27345186810624
7.56885467045928
7.73751703553067
7.75449799036518
7.60394441559716
7.27620067308381
6.76404035847250
6.05990198283381
5.15458372859059
4.03797619723879
2.70235288625777
1.14696750190339
-0.618669039052551
-2.57409204618159
-4.68903010309834
-6.92558426000962
-9.24118156242990
-11.5917062391484
-13.9334846411702
-16.2234842818216
-18.4191352299074
-20.4789313666615
-22.3626814337438
-24.0307435761624
-25.4433689800175
-26.5605340046422
-27.3417282135699
-27.7459153825574
-27.7322031373699
-27.2612688399537
-26.2973492416642
-24.8108271821661
-22.7818730726437
-20.2050162702513
-17.0932751631090
-13.4807822786792
-9.42369031128559
-4.99881924201718
-0.299585492733151
4.57018379769568
9.50302554097624
14.3931018168194
19.1383819613912
23.6402663092836
27.8028535381029
31.5340432065786
34.7493965934035
37.3779186678984
39.3677786522968
40.6897583746150
41.3374957740914
41.3258726259328
40.6889043030956
39.4766328080715
37.7507961295651
35.5807047787932
33.0402641623985
30.2057913596095
27.1544854143476
23.9632419411446
20.7065370166498
17.4524625881212
14.2578191789052
11.1645443361031
8.19913645802927
5.37488524594572
2.69521848020972
0.156275930934923
-2.25202608878758
-4.54622591441032
-6.75036870140037
-8.89662042596727
-11.0236507490877
-13.1722404750926
-15.3794667239920
-17.6736000855000
-20.0712362855396
-22.5769462906387
-25.1848161164873
-27.8809560679191
-30.6464866217603
-33.4605717350295
-36.3018099097722
-39.1462101742120
-41.9624802600450
-44.7074191975793
-47.3240311651572
-49.7433625525377
-51.8890742616110
-53.6832047750636
-55.0520036562674
-55.9306104373786
-56.2659850837344
-56.0183475241678
-55.1612033226509
-53.6803953227959
-51.5734649600792
-48.8502791918742
-45.5345383596303
-41.6643638909010
-37.2901292854418
-32.4698947161360
-27.2649226453220
-21.7376406213971
-15.9524736171988
-9.97760950752121
-3.88544320527797
2.24903413250951
8.35181795900571
14.3544025299401
20.1971175997444
25.8302618903379
31.2136456344896
36.3156759316951
41.1129241058153
45.5900615859934
49.7393777441455
53.5595435204016
57.0540018115369
60.2295939420929
63.0949657060413
65.6581201688665
67.9242503908636
69.8949546602602
71.5686111680143
72.9418379796279
74.0118222631467
74.7784340328005
75.2448525156144
75.4158648421044
75.2943382339192
74.8779784999813
74.1582822334030
73.1217360185539
71.7521320990233
70.0327727766041
67.9472588064418
65.4779620854086
62.6031246994492
59.2951721656095
55.5216202130246
51.2477412736921
46.4401867871106
41.0712323879887
35.1225735881908
28.5878526419281
21.4743639071200
13.8045030057813
5.61672245801567
-3.03460921519466
-12.0803479879202
-21.4379103120200
-31.0127520239460
-40.7004292461602
-50.3889729044058
-59.9614133042668
-69.2985061815080
-78.2810872483023
-86.7916874723090
-94.7157409177393
-101.942613683266
-108.366733611011
-113.889613733126
-118.422833107682
-121.890657423744
-124.231066931012
-125.395222930314
-125.346898021586
-124.063712526272
-121.540283753498
-117.791807806507
-112.856771161399
-106.798070695753
-99.7018052474966
-91.6737626325480
-82.8351574047649
-73.3188579521775
-63.2656351163588
-52.8198911104256
-42.1255787932787
-31.3233146232840
-20.5488070843379
-9.93175175415327
0.405822327040352
10.3520886483612
19.8085551273280
28.6930260519754
36.9414377086082
44.5081306630749
51.3639015171620
57.4913051506288
62.8792994719863
67.5202906824348
71.4100682164757
74.5497548557820
76.9490928877293
78.6294919806424
79.6248820130403
79.9801469040045
79.7483395438671
78.9871610841210
77.7545890932722
76.1046946207879
74.0856193813063
71.7404143562056
69.1090852832068
66.2298563836534
63.1394091184963
59.8725972486298
56.4616338481130
52.9345871136113
49.3136015743141
45.6138351414954
41.8429565700841
38.0000270702777
34.0745238478545
30.0478904266067
25.8983668044382
21.6075145329158
17.1663458877139
12.5795974598953
7.86719625714330
3.06291979872906
-1.78830024454641
-6.63277502960583
-11.4098033334182
-16.0532485906124
-20.4929468090956
-24.6558512995454
-28.4677369384042
-31.8562598480231
-34.7548805434730
-37.1063020196369
-38.8646037842550
-39.9961784838501
-40.4794927442545
-40.3039481055480
-39.4689681919512
-37.9838985750925
-35.8684864451983
-33.1537000419768
-29.8823296218093
-26.1088202277507
-21.8985171282552
-17.3267766946616
-12.4783804518684
-7.44734503246499
-2.33641323343238
2.74437964248183
7.67997824223828
12.3532440818582
16.6485853616796
20.4563612150425
23.6775334376725
26.2275755309100
28.0396351942553
29.0672283555583
29.2853899149681
28.6897374098166
27.2949154713831
25.1334256789532
22.2542326595883
18.7208435902508
14.6094562332918
10.0075087136013
5.01229866844907
-0.270719454983721
-5.72993472736663
-11.2495628342975
-16.7113882505934
-21.9967145781559
-26.9894761776225
-31.5807521811501
-35.6740372604537
-39.1902262847712
-42.0706270585510
-44.2766110419244
-45.7868631106420
-46.5948277979237
-46.7073914669775
-46.1440017801810
-44.9359913047894
-43.1265203038681
-40.7708917465529
-37.9364885268281
-34.7017535369578
-31.1539816820382
-27.3860325726103
-23.4921687745459
-19.5631016625960
-15.6810118507823
-11.9159627824495
-8.32437351302181
-4.94963845652604
-1.82447363630884
1.02670185791319
3.58658121879841
5.84434918609352
7.79501294031777
9.43888703697028
10.7812471470979
11.8321968401691
12.6067846713447
13.1250198454797
13.4116281732792
13.4956042443123
13.4094590266461
13.1885374479086
12.8711280719795
12.4986488240685
12.1142324598114
11.7596454421587
11.4717915115078
11.2799286834631
11.2047499834850
11.2597852519377
11.4540247171334
11.7940226406726
12.2844312576370
12.9273870397397
13.7219782333243
14.6641219293535
15.7461053973107
16.9555023137233
18.2745730390395
19.6814418478537
21.1524497845303
22.6637072289952
24.1911242467921
25.7098836923112
27.1942331097884
28.6176317405214
29.9528334283746
31.1716764473868
32.2450096417668
33.1430328490459
33.8358970099599
34.2947927087579
34.4935188324719
34.4096586757456
34.0245704292846
33.3225782463538
32.2908445790859
30.9210127451321
29.2120381848574
27.1722391833298
24.8191374171184
22.1776451522010
19.2777881395098
16.1522483801615
12.8340722270588
9.35541613498672
5.74745213922643
2.04096947398437
-1.73270008011329
-5.54139355854875
-9.35367224080099
-13.1420567347236
-16.8859124690796
-20.5716389070335
-24.1898366126240
-27.7314973311689
-31.1853095062836
-34.5365375209158
-37.7667713234390
-40.8535724085635
-43.7698614560466
-46.4839566433962
-48.9607989467012
-51.1642144404975
-53.0601699630338
-54.6204211622095
-55.8250616945341
-56.6630377899348
-57.1309788528696
-57.2315080075812
-56.9722438210668
-56.3653935999295
-55.4265855780156
-54.1726928528357
-52.6198564830430
-50.7821215938507
-48.6702427390456
-46.2911746460697
-43.6492227294507
-40.7483147030615
-37.5938660334589
-34.1937209736021
-30.5584793509469
-26.7010873112719
-22.6356844119100
-18.3764985191144
-13.9374412049204
-9.33234359419549
-4.57546788492545
0.317472659664707
5.32706917171458
10.4273989265683
15.5843320007080
20.7554051038237
25.8903671394312
30.9318537297457
35.8167612499609
40.4786427050449
44.8504277558683
48.8675792197337
52.4721622908858
55.6164442455284
58.2646557593141
60.3935613992589
61.9930628630613
63.0670800018004
63.6337004347070
63.7237825510778
63.3786336785753
62.6473257659110
61.5832037454370
60.2395970513418
58.6656221176305
56.9028553735587
54.9833312130013
52.9290795950597
50.7527137246837
48.4577864816204
46.0384319691253
43.4799066446470
40.7614281518746
37.8602551551230
34.7555321710841
31.4316873612393
27.8813422737910
24.1075414050777
20.1251713388098
15.9609338214978
11.6513965872106
7.23980945946792
2.77266379870730
-1.70342066411331
-6.14386914754933
-10.5069706952416
-14.7535916048267
-18.8465959192420
-22.7511826287007
-26.4370406711433
-29.8818268084336
-33.0740635112509
-36.0133797631416
-38.7077443897547
-41.1696687681331
-43.4135039771284
-45.4542207669604
-47.3066533487190
-48.9840335493241
-50.4962975145610
-51.8497875130565
-53.0480375959681
-54.0917142656422
-54.9773040351790
-55.6959392655583
-56.2331847321300
-56.5694686356407
-56.6811910708405
-56.5426149498988
-56.1278356372887
-55.4121298657439
-54.3723041262574
-52.9859144727913
-51.2304734838763
-49.0847748908214
-46.5327289753812
-43.5673361990192
-40.1929472995239
-36.4264414884164
-32.2979821744652
-27.8508219962408
-23.1400565498308
-18.2305700690004
-13.1938262222356
-8.10335878753293
-3.02951954143521
1.96538373972908
6.82992192857931
11.5233189357754
16.0128509625431
20.2709341854591
24.2740796212281
28.0043936369228
31.4523105141704
34.6188296132402
37.5161162948861
40.1657916659240
42.5951642831216
44.8322050358101
46.8998513894084
48.8105784594079
50.5629852451808
52.1420248247392
53.5228667678950
54.6769775012099
55.5788351869242
56.2112378073785
56.5672406826161
56.6485199010090
56.4612770851344
56.0109502727118
55.2971649734337
54.3108773568700
53.0353081828620
51.4498247948774
49.5342427061805
47.2725530018504
44.6564540247659
41.6881713177985
38.3815018473330
34.7606022036620
30.8567976027125
26.7048612954175
22.3408953409129
17.8029221790162
13.1330866820607
8.37884740524260
3.59175611400025
-1.17495945593722
-5.86830406851414
-10.4367382748151
-14.8314162363323
-19.0077014155443
-22.9266360519261
-26.5561260824367
-29.8720174778983
-32.8592076999218
-35.5125971099555
-37.8374302278584
-39.8483930910483
-41.5668908449303
-43.0170381851743
-44.2224389260254
-45.2048073149336
-45.9833179012556
-46.5742403488642
-46.9913169623115
-47.2459089669522
-47.3455233131445
-47.2916777321545
-47.0798599894808
-46.7025497478993
-46.1530538180837
-45.4272855812264
-44.5228315593914
-43.4368988720477
-42.1649678203305
-40.7005436013356
-39.0350487014663
-37.1572888348671
-35.0534185921113
-32.7083037112576
-30.1078396592598
-27.2416246937161
-24.1057638260258
-20.7048438711459
-17.0519990179561
-13.1673828654629
-9.07616613281706
-4.80663191487807
-0.388457307892887
4.14804254821904
8.77044353126468
13.4410111248305
18.1141085430416
22.7356174936222
27.2444066545390
31.5756150277283
35.6646337734418
39.4500212035588
42.8746747910277
45.8859420370279
48.4352964539986
50.4778811349093
51.9722800141397
52.8806208849766
53.1697205160243
52.8143734963268
51.8017511349445
50.1342162790208
47.8297577448708
44.9216930458449
41.4587239098403
37.5044718430302
33.1351803937797
28.4352575766049
23.4917113669200
18.3895147548044
13.2092455866290
8.02615726865857
2.90895669314557
-2.08174254026243
-6.89405400694271
-11.4839646712693
-15.8129875339445
-19.8450523187665
-23.5446368175065
-26.8772237218287
-29.8111883862666
-32.3202629103576
-34.3858769858477
-35.9984904390702
-37.1582108813820
-37.8750803375192
-38.1681546995533
-38.0630979086892
-37.5893573969931
-36.7777709226820
-35.6586526426144
-34.2605048514752
-32.6098022572958
-30.7313836954210
-28.6483117530138
-26.3810488040475
-23.9465316416228
-21.3573961588070
-18.6218229133257
-15.7449107040304
-12.7313532629152
-9.58786465967582
-6.32441448616195
-2.95428926651845
0.506526626179554
4.03947036762779
7.62231120166446
11.2278567728861
14.8242077342410
18.3767539886371
21.8504003361841
25.2111585774912
28.4269940944336
31.4670448688554
34.2990642107184
36.8872782595005
39.1925626906621
41.1747848022974
42.7967272453230
44.0282254554406
44.8477999017197
45.2407210340261
45.1956953659374
44.7029760161743
43.7548909365435
42.3486173721445
40.4904126354309
38.1989326604978
35.5053763097214
32.4508738991622
29.0830224942826
25.4531419264145
21.6151328560505
17.6253805050690
13.5417190006532
9.42015408438226
5.31058365778115
1.25417212151964
-2.71636444022828
-6.57474740820330
-10.2989337632244
-13.8688346437946
-17.2639519520151
-20.4619509264239
-23.4393763537516
-26.1744023427613
-28.6495394010118
-30.8522417433269
-32.7738591010410
-34.4093301683462
-35.7588258788380
-36.8298499381859
-37.6379634711107
-38.2056341705597
-38.5591393771714
-38.7244607998163
-38.7245400296080
-38.5786271483357
-38.3018339407779
-37.9041535073649
-37.3904104058591
-36.7619435246022
-36.0191710147003
-35.1634393494634
-34.1970455586636
-33.1218564386232
-31.9383752059006
-30.6470813740008
-29.2514243980846
-27.7599032800319
-26.1862140779088
-24.5482584066572
-22.8661966540834
-21.1589416293590
-19.4392021502775
-17.7083403209717
-15.9530961675599
-14.1460055308228
-12.2495399993322
-10.2224311078426
-8.02610042421498
-5.62921964555194
-3.01000679829151
-0.157371197672351
2.92835736847593
6.23529959838825
9.74096149306516
13.4138106197209
17.2140089566011
21.0932130426035
24.9953632963407
28.8594584381661
32.6234325789516
36.2278502377491
39.6184617421415
42.7473719892451
45.5731573140898
48.0601263935937
50.1770824197122
51.8961297302180
53.1915960781828
54.0393615962725
54.4172888025826
54.3067369312616
53.6947036098565
52.5764655567057
50.9583016707530
48.8591609274442
46.3104683537037
43.3542739009099
40.0400579462780
36.4206401984636
32.5487316354186
28.4754458887428
24.2503057772307
19.9218110275548
15.5384727448447
11.1504078435615
6.81106819472103
2.57795646548077
-1.48903843185375
-5.33216914864432
-8.90241230984144
-12.1661661280327
-15.1095586583827
-17.7386466949062
-20.0758366424769
-22.1543957833533
-24.0130067634428
-25.6917160096270
-27.2295221603468
-28.6630199404846
-30.0255870774173
-31.3467543566397
-32.6512860402466
-33.9573597397564
-35.2736965132598
-36.5965009295648
-37.9075094346757
-39.1740011296445
-40.3508771648883
-41.3843052266793
-42.2160147738402
-42.7872435675140
-43.0418259433026
-42.9286209602950
-42.4035445193905
-41.4312589742046
-39.9867695864674
-38.0571362492774
-35.6432809748936
-32.7615515804899
-29.4439555693820
-25.7362949270178
-21.6949237022233
-17.3832411105957
-12.8686276997015
-8.22037169247259
-3.50843991344800
1.19765293440136
5.83023349917629
10.3247558231030
14.6205652466686
18.6615596303061
22.3971652276437
25.7831205010852
28.7821996638958
31.3658167040134
33.5160274791899
35.2261269418153
36.4989548397566
37.3435990231368
37.7715081498133
37.7929535526598
37.4152627260837
36.6438096990630
35.4852744271013
33.9518423031206
32.0649176155125
29.8570400808623
27.3712572310925
24.6582850030792
21.7725882672294
18.7683630349957
15.6963401492155
12.6025613254727
9.52935088513524
6.51751147947963
3.60855033462046
0.845707085141613
-1.72715581198381
-4.06867018074401
-6.14404408002045
-7.92895982046358
-9.41218705339820
-10.5957986543731
-11.4928407278748
-12.1236144524386
-12.5117249421555
-12.6806054857969
-12.6513632451062
-12.4427041152482
-12.0724911480687
-11.5587749889511
-10.9188721120735
-10.1683405923912
-9.32224499117474
-8.39802749242081
-7.41752947125951
-6.40670919828472
-5.39338575747974
-4.40438704910741
-3.46345830004208
-2.59110506392769
-1.80683994504650
-1.13234016389495
-0.593156019955936
-0.218212922894001
-0.0378502144269397
-0.0810914643539783
-0.372513566135617
-0.929337876852245
-1.75976931970553
-2.86316953112334
-4.23148668771499
-5.85088915603778
-7.70298685365086
-9.76540235403262
-12.0115226883735
-14.4092329114463
-16.9187025440889
-19.4901428617877
-22.0629855943421
-24.5673031585549
-26.9271362001037
-29.0650791650334
-30.9075417744394
-32.3893297789485
-33.4563173579027
-34.0664179853279
-34.1894367467739
-33.8062274960144
-32.9077579918034
-31.4943872210700
-29.5751332567673
-27.1664610275264
-24.2906217881761
-20.9744975469486
-17.2491740689092
-13.1488681525550
-8.70883644014285
-3.96360585700979
1.05384568351046
6.31175114067144
11.7776180399471
17.4153866841723
23.1826648062348
29.0282450876651
34.8903874183567
40.6965848135769
46.3649968962181
51.8071185514970
56.9309426418157
61.6445529495572
65.8604759361663
69.5002986214365
72.4988841558619
74.8075651864453
76.3949989096518
77.2452695627084
77.3549625189858
76.7309433572602
75.3890951634435
73.3536242514751
70.6562296160261
67.3341653849272
63.4272948274290
58.9755665592092
54.0176198816953
48.5903470493334
42.7296079982562
36.4717051632693
29.8551220564053
22.9230872180229
15.7262187243081
8.32302086543424
0.778325058733874
-6.83787571890883
-14.4501874197715
-21.9777603299886
-29.3365718448696
-36.4443368321379
-43.2258477723435
-49.6161775762879
-55.5610517027135
-61.0154258325968
-65.9415700052571
-70.3077632679181
-74.0884065653861
-77.2648525179028
-79.8251741566587
-81.7623445728545
-83.0720704717422
-83.7519458310175
-83.8022953921739
-83.2272746119244
-82.0349105152454
-80.2363675086761
-77.8454176364457
-74.8787031608980
-71.3568673541441
-67.3064592381301
-62.7623706477906
-57.7699047430449
-52.3853351145903
-46.6746548760621
-40.7111244982205
-34.5720140193116
-28.3340289257338
-22.0680717919561
-15.8361949878644
-9.69250216201785
-3.68677526372685
2.13181727602541
7.71315987236126
13.0072914652878
17.9670049067891
22.5504776402415
26.7233129518332
30.4599770879017
33.7444683215628
36.5700003655272
38.9378545485914
40.8559309187791
42.3373392247822
43.3990034494274
44.0604259268098
44.3427828347497
44.2683437771305
43.8605078293212
43.1448754147490
42.1510677369984
40.9140078361766
39.4732904345043
37.8706032117462
36.1468049728790
34.3402517183143
32.4860012290224
30.6143547756819
28.7482132880552
26.9000768870628
25.0701965416904
23.2473511705978
21.4125986172327
19.5449708562210
17.6273839597324
15.6508345714209
13.6155859967318
11.5294912870866
9.40462515744247
7.25374937295496
5.08813722519151
2.91761419274098
0.752654968343729
-1.39246923417922
-3.49728651103449
-5.53542483786156
-7.47812606705912
-9.29913158232766
-10.9784967541846
-12.5044132445190
-13.8727121671634
-15.0836854399106
-16.1377436443320
-17.0329235436177
-17.7655502794739
-18.3323025208347
-18.7310645886865
-18.9598398206419
-19.0149320949447
-18.8903886571241
-18.5797456882760
-18.0781519224832
-17.3825666341841
-16.4908437204534
-15.4009370779445
-14.1095415122618
-12.6100605232041
-10.8915234646251
-8.93992506228094
-6.74185489305006
-4.28898665458180
-1.58194476874643
1.36706703896475
4.53284313284389
7.87729542684050
11.3515503614911
14.8992904341569
18.4602149530505
21.9734100648113
25.3803773187601
28.6270906054213
31.6651502374254
34.4520766840478
36.9502608587506
39.1252249458161
40.9452366146221
42.3832054237676
43.4189325857316
44.0392918612303
44.2366206110948
44.0070879154385
43.3493426152082
42.2624928313385
40.7434536614951
38.7853344344781
36.3784609714324
33.5137436068090
30.1864814690271
26.3986811403058
22.1590318444079
17.4809581292281
12.3805048345141
6.87644566654999
0.993339478333963
-5.23428176187561
-11.7587404381037
-18.5177380542399
-25.4339300138727
-32.4150431961561
-39.3554061408487
-46.1399702290665
-52.6504986375305
-58.7720690631403
-64.3975567236463
-69.4295412730174
-73.7815446914030
-77.3803896490238
-80.1689646299469
-82.1073017390923
-83.1716247280470
-83.3530867112370
-82.6572282058911
-81.1033814998203
-78.7229211189278
-75.5564533111210
-71.6510888231093
-67.0585917605425
-61.8344807181871
-56.0381367416139
-49.7336751253804
-42.9908943037864
-35.8859539880566
-28.5013281626265
-20.9242625948322
-13.2438502073718
-5.54752962468727
2.08172990325866
9.56593824492876
16.8307252434388
23.8043228651477
30.4172035715247
36.6014169508556
42.2903530520078
47.4203670224751
51.9338414711801
55.7817016136393
58.9244281399602
61.3323178254832
62.9857709275119
63.8755499681253
64.0024513866796
63.3763904505456
62.0158513951048
59.9482459155408
57.2108087248556
53.8511590192429
49.9266851722077
45.5033023946502
40.6545854088583
35.4606410859150
30.0059151632352
24.3767922615749
18.6600420903393
12.9416322762236
7.30514584395176
1.83028684033746
-3.40768683374808
-8.33745519052993
-12.8909989905979
-17.0042368965888
-20.6191391890292
-23.6864509462516
-26.1680966875551
-28.0386459297769
-29.2859890081714
-29.9114619659464
-29.9288463847637
-29.3621406830141
-28.2432653717090
-26.6103367756443
-24.5058734807453
-21.9747293204189
-19.0626651893924
-15.8161319132787
-12.2829724839086
-8.51378674415358
-4.56333765755206
-0.490662231514907
3.64293178550335
7.77768318684377
11.8595735410411
15.8427795480317
19.6895265956823
23.3682428393867
26.8512735355479
30.1132430458001
33.1303916237903
35.8804902834062
38.3429924408007
40.4988520842484
42.3298208756216
43.8180160348774
44.9459498606501
45.6963447479508
46.0520260132734
45.9968757653792
45.5174469426150
44.6038092859630
43.2490971134065
41.4482020959809
39.1965675799660
36.4905390093535
33.3296786363756
29.7196345591834
25.6746881396672
21.2202819509438
16.3945505186476
11.2470500643723
5.83508058868330
0.220020658325937
-5.53470236969818
-11.3644974583632
-17.2045255969007
-22.9908383751248
-28.6614029597289
-34.1568137631298
-39.4204495699504
-44.3982850561254
-49.0390806295785
-53.2951636228267
-57.1231966339365
-60.4842528533421
-63.3432727008687
-65.6687774303736
-67.4334826507640
-68.6152414798580
-69.1972774985522
-69.1683376821200
-68.5248661293867
-67.2752409672309
-65.4430831442658
-63.0674162553807
-60.2002649743672
-56.9027754069769
-53.2403362394029
-49.2779190713765
-45.0770218231184
-40.6941855691063
-36.1805190106803
-31.5820670220855
-26.9405511424809
-22.2940193312960
-17.6776909532363
-13.1253330562053
-8.67092739011632
-4.35028882540350
-0.202558146052129
3.72885648407278
7.39679749347406
10.7527907411266
13.7509292363716
16.3518835231688
18.5255801457434
20.2523911635456
21.5238622373282
22.3438268285196
22.7298561839870
22.7140276082219
22.3421264969503
21.6715219450340
20.7682625184816
19.7035307081431
18.5498027703003
17.3776443316412
16.2536990025496
15.2393116060094
14.3890014948103
13.7490359191167
13.3570840307028
13.2430466353556
13.4301419426659
13.9358160793553
14.7726291327683
15.9488199555153
17.4680076535830
19.3281022126082
21.5199130708952
24.0254443046773
26.8154149136521
29.8462977326374
33.0582789947391
36.3753395369865
39.7075391036830
42.9550129964316
46.0132881470881
48.7796708586720
51.1597555096303
53.0720087598609
54.4494501771513
55.2397626178714
55.4053905965262
54.9239397054572
53.7884385435050
52.0070440728712
49.6023144071419
46.6106190781154
43.0815579932193
39.0762262535076
34.6641754654356
29.9205088198011
24.9238944915701
19.7551619125916
14.4962667335675
9.22959826543872
4.03750300538106
-0.998336783470440
-5.79831948528049
-10.2873482100879
-14.3980459871390
-18.0751216336392
-21.2806404734806
-23.9976662458258
-26.2298635098532
-27.9978047770768
-29.3344480973891
-30.2810777283144
-30.8839161315743
-31.1919976460643
-31.2567417862646
-31.1324251682248
-30.8762382920673
-30.5471846527622
-30.2037914173182
-29.9010048643590
-29.6868952269277
-29.6000144048327
-29.6675624457615
-29.9034874213468
-30.3066595426716
-30.8611662467536
-31.5399290777331
-32.3101396758828
-33.1383148731779
-33.9936218447518
-34.8486484861834
-35.6782167962396
-36.4579494010078
-37.1632041341201
-37.7680999315425
-38.2447825090394
-38.5632907257518
-38.6920158953884
-38.5984512234400
-38.2501139310541
-37.6158285237640
-36.6675970286505
-35.3829280426634
-33.7470448492331
-31.7546304796205
-29.4113408322123
-26.7347733326469
-23.7538041276207
-20.5064985395935
-17.0383016606114
-13.4012994563886
-9.65398376247733
-5.86079407023598
-2.09044727200311
1.58773039037633
5.10825746389130
8.41275333052722
11.4517069051990
14.1850563781051
16.5817380875437
18.6191752512184
20.2834861119182
21.5701459931984
22.4850404476081
23.0462499859248
23.2856792155501
23.2488685805292
22.9925472744761
22.5804158062283
22.0779363031742
21.5473665556799
21.0441528946731
20.6156147887047
20.3019270002263
20.1372904703688
20.1495557592342
20.3594054201457
20.7804900170471
21.4195397561157
22.2750435755037
23.3350618193161
24.5757411055210
25.9617169731573
27.4487494527729
28.9877273390482
30.5285557333017
32.0225994811791
33.4233317473430
34.6864013828349
35.7705908213526
36.6397773846474
37.2647961799150
37.6238499034039
37.7009362903966
37.4834713731709
36.9607356290848
36.1233150077123
34.9631561971503
33.4746950016172
31.6575053721390
29.5192458546181
27.0767751082916
24.3554558872742
21.3881099190534
18.2134361621054
14.8733093060879
11.4101849118964
7.86638995252097
4.28510523412135
0.710646200261194
-2.81346789528022
-6.24764967753400
-9.55919813199074
-12.7245005127041
-15.7299347306226
-18.5712911670614
-21.2522100329565
-23.7820165486355
-26.1731054771401
-28.4380002309715
-30.5866318054256
-32.6246686032137
-34.5528289582420
-36.3667977927260
-38.0579659296867
-39.6149598645069
-41.0255855171101
-42.2788750906148
-43.3664816808450
-44.2826588240885
-45.0231038642296
-45.5834475767532
-45.9581648049086
-46.1405842660232
-46.1237749242857
-45.9014559434099
-45.4681324613531
-44.8180608200969
-43.9440230679827
-42.8374457760651
-41.4897369210108
-39.8933090576361
-38.0412525906207
-35.9259173378187
-33.5376332674763
-30.8648421492998
-27.8959665021110
-24.6227202624782
-21.0446789607981
-17.1743001019036
-13.0406052421178
-8.68984367773179
-4.18231822840670
0.413747374119455
5.02853298389515
9.59467884480861
14.0487156171778
18.3310858431382
22.3863217982526
26.1640862544517
29.6205558218450
32.7193483240651
35.4316497589253
37.7355796844559
39.6152517348936
41.0602785083119
42.0659474587329
42.6334973085463
42.7700034223252
42.4881237784459
41.8064129077760
40.7504802760624
39.3542481987860
37.6604204249424
35.7201265507761
33.5918034864834
31.3387209804485
29.0247289734769
26.7092641593222
24.4438124238272
22.2708145141952
20.2239259972539
18.3285939273226
16.6030146779095
15.0593937000549
13.7048268251908
12.5413648045178
11.5656413513628
10.7690351603451
10.1387802802076
9.65920980389116
9.31217316229675
9.07647666389564
8.92687352326436
8.83364559324057
8.76369803927322
8.68301880107372
8.55940300817861
8.36424276633497
8.07301832215196
7.66522022954599
7.12422316597993
6.43714713446291
5.59538307438178
4.59608372226845
3.44335184637496
2.14808260962695
0.727289401887131
-0.796139180561457
-2.39409771628301
-4.03562281985599
-5.69068293265365
-7.33374286325763
-8.94596248479432
-10.5160833426253
-12.0400099371465
-13.5192784332286
-14.9594449445309
-16.3690125516039
-17.7587339615577
-19.1409452834854
-20.5281384145398
-21.9306208461618
-23.3548294890432
-24.8033365670334
-26.2753067177235
-27.7655741896857
-29.2621765144883
-30.7440819313272
-32.1808435436016
-33.5340903360873
-34.7594251818672
-35.8080568201832
-36.6288261079800
-37.1711369203860
-37.3882399877230
-37.2393037040564
-36.6894231650734
-35.7092877622404
-34.2762667509352
-32.3760687537646
-30.0035162757915
-27.1625716213552
-23.8665244879394
-20.1382854207271
-16.0102136635339
-11.5238681335414
-6.73047348048710
-1.69166356517673
3.52105242731518
8.82869425629556
14.1480188643864
19.3944584212212
24.4846081929559
29.3379543406765
33.8770520299780
38.0266405223155
41.7134932933724
44.8677032663326
47.4247360900233
49.3276085027746
50.5289681798615
50.9930455414489
50.6973160439663
49.6337570297282
47.8097591424020
45.2485638093454
41.9889139145186
38.0835635769615
33.5967464054995
28.6014196050241
23.1767449098124
17.4058458931432
11.3744665674286
5.17036681082318
-1.11832164113138
-7.40645637149124
-13.6154877900635
-19.6759050461716
-25.5284878538899
-31.1246302719125
-36.4252361912058
-41.3978127607262
-46.0123290601792
-50.2368372098812
-54.0340623624693
-57.3601019868122
-60.1656646884317
-62.3991961158661
-64.0102787149844
-64.9522891299220
-65.1848809064046
-64.6766549562437
-63.4072588058749
-61.3682541756703
-58.5625320377283
-55.0022445231075
-50.7058138107556
-45.6955846273003
-39.9975898606354
-33.6432111635733
-26.6717509831577
-19.1334500852469
-11.0923486179736
-2.62772324334283
6.16702888142700
15.1875675092565
24.3222703752001
33.4559837943375
42.4741483868886
51.2663102832861
59.7276240652920
67.7583662385386
75.2626942859020
82.1478356792243
88.3243004282152
93.7072126941400
98.2182088732257
101.787212007537
104.353998451487
105.869721865656
106.298671520057
105.620465308286
103.832369581524
100.951287690845
97.0146854922376
92.0796225362765
86.2200600988975
79.5235690656009
72.0886608682630
64.0231799810856
55.4428004579350
46.4685255607166
37.2235132780065
27.8301352557314
18.4075688876566
9.06973543049217
-0.0767929723365377
-8.93499275055975
-17.4191824948371
-25.4558764057655
-32.9836431715579
-39.9522446861419
-46.3215235236583
-52.0608343031123
-57.1496205321595
-61.5786534798645
-65.3508140336775
-68.4807099678516
-70.9931506466273
-72.9211753729846
-74.3040739295200
-75.1854222782544
-75.6117701276221
-75.6323127787163
-75.2989829690884
-74.6665492626187
-73.7920830211012
-72.7333091106795
-71.5464601605351
-70.2837055341066
-68.9894070729986
-67.6958852735483
-66.4209108463942
-65.1682067724264
-63.9297333417967
-62.6882630702516
-61.4204662618842
-60.0999666716462
-58.6988124583475
-57.1878192670797
-55.5370639755808
-53.7163401501420
-51.6953175149245
-49.4439090330490
-46.9331571108389
-44.1365731009264
-41.0320216799052
-37.6042587765621
-33.8473544524574
-29.7657923470316
-25.3740285156201
-20.6949797723605
-15.7573082629006
-10.5914989029145
-5.22639224066061
0.311970045148902
5.99942146884489
11.8123843188388
17.7275921734461
23.7227065463728
29.7765950876402
35.8682326942759
41.9739843607091
48.0645136023183
54.1033899162094
60.0478029468177
65.8501855245353
71.4597420799343
76.8233795822434
81.8857664062509
86.5884040476072
90.8680460310864
94.6554672797398
97.8758865531332
100.451827784803
102.307672206063
103.373969969728
103.590556052984
102.909633710855
101.300057256808
98.7520844610726
95.2812045154746
90.9301266166104
85.7681196734188
79.8875702341922
73.3983530176919
66.4208518138177
59.0790114596645
51.4947272937325
43.7835939325459
36.0511208916471
28.3890716498912
20.8725464255519
13.5587260030714
6.48759538544950
-0.316132401907112
-6.84067496139885
-13.0843357328574
-19.0521888640668
-24.7529478440710
-30.1965104486497
-35.3919980864256
-40.3461447953512
-45.0625205543305
-49.5415668472214
-53.7807309399063
-57.7745946875913
-61.5149118839075
-64.9899199034507
-68.1831414245970
-71.0726731918821
-73.6311642786747
-75.8260707271063
-77.6201345710021
-78.9720049165110
-79.8366550689701
-80.1658845085560
-79.9097391488697
-79.0190250310560
-77.4485101108790
-75.1608351957390
-72.1313497695012
-68.3531458481587
-63.8405043207851
-58.6292061345743
-52.7736080074378
-46.3418412316683
-39.4110840770097
-32.0644294989001
-24.3901053155945
-16.4831172525600
-8.44825271083191
-0.402192837471727
7.52753020313230
15.2071194302239
22.5024439419587
29.2838031731075
35.4290251085022
40.8259430747489
45.3752941891975
48.9937846264278
51.6162416705999
53.1967554639821
53.7094612217269
53.1490656302729
51.5307188114931
48.8890553878723
45.2768537589600
40.7639967968248
35.4368593495320
29.3974454739133
22.7617514281938
15.6577670264733
8.22329557373137
0.602826100119025
-7.05675091079381
-14.6104202097107
-21.9182901486750
-28.8480282079233
-35.2768044155558
-41.0927220688302
-46.1963070808853
-50.5026994256641
-53.9439082838219
-56.4696810743220
-58.0467424534294
-58.6575058373298
-58.2988841780986
-56.9813992573130
-54.7290841054542
-51.5797543945081
-47.5841383976005
-42.8035829297411
-37.3080907881296
-31.1761938759360
-24.4961025049655
-17.3662468890610
-9.89394144100484
-2.19262966215959
5.62113121117878
13.4307478307711
21.1232346109328
28.5931985955730
35.7462963231241
42.5019717419524
48.7955855271305
54.5790161401047
59.8189958327199
64.4940621913482
68.5911521930400
72.1022955796270
75.0221386286220
77.3467629382862
79.0737806267837
80.2038367434140
80.7430658906135
80.7048866514947
80.1098909106565
78.9843567150751
77.3585154134611
75.2650712382909
72.7383240063968
69.8138516400102
66.5279600596434
62.9165020739663
59.0133699694684
54.8491161993782
50.4504545817028
45.8410119962948
41.0426584980306
36.0768584201044
30.9661872250866
25.7356426897488
20.4129040415614
15.0278669902722
9.61225345625222
4.19918075477235
-1.17766119107410
-6.48532234908742
-11.6931038955473
-16.7736358363821
-21.7031906350416
-26.4616767180976
-31.0328441922589
-35.4042715590135
-39.5669005723119
-43.5147231138818
-47.2443666805592
-50.7539652031172
-54.0418093755890
-57.1055471374835
-59.9422609187947
-62.5491005249648
-64.9235798794344
-67.0634833677857
-68.9672234880499
-70.6344159222396
-72.0656264102486
-73.2613606110600
-74.2208611512792
-74.9407142358809
-75.4137384417044
-75.6291191632154
-75.5736046473665
-75.2325580930868
-74.5902152110783
-73.6292914205598
-72.3304745344250
-70.6722978842625
-68.6313847163288
-66.1830291512018
-63.3024712327667
-59.9672351612218
-56.1602347601589
-51.8725096029643
-47.1046221918344
-41.8667753760748
-36.1784685726531
-30.0684227558641
-23.5747670486228
-16.7451595999235
-9.63675802390623
-2.31588238160552
5.14282776331402
12.6576976403403
20.1417683421987
27.5052996617017
34.6591267146673
41.5183521386254
48.0054575639913
54.0522185436109
59.6001912295252
64.5996431324642
69.0072426885642
72.7837044710352
75.8930729396535
78.3043887741009
79.9945162357809
80.9500900132223
81.1675848392257
80.6520855142126
79.4162546056161
77.4804628477457
74.8738681255991
71.6358978883635
67.8175602893412
63.4817307274635
58.7015269923678
53.5564240697293
48.1270551155048
42.4908960753130
36.7204555484385
30.8834715781327
25.0439510475816
19.2635712317779
13.6024953085804
8.11854602190146
2.86519381238075
-2.11040746258335
-6.76890568306928
-11.0799116343669
-15.0223219277594
-18.5831793607529
-21.7558503769143
-24.5385301626663
-26.9329096679394
-28.9428553752363
-30.5733502015155
-31.8294763913759
-32.7154763106084
-33.2347394439472
-33.3911482964592
-33.1915438793109
-32.6488962128397
-31.7847346100128
-30.6292098260802
-29.2193433779603
-27.5970770410003
-25.8074310741586
-23.8961161310219
-21.9060912560478
-19.8735565234717
-17.8249406005103
-15.7759802106238
-13.7328419332485
-11.6947775838544
-9.65753618725847
-7.61679579017099
-5.57124021283141
-3.52473355599390
-1.48675583303555
0.529020174797640
2.50669070150768
4.42903616628171
6.27763148080523
8.03364864405575
9.67952718730579
11.2003604364154
12.5843496929926
13.8224272458685
14.9070241528742
15.8297376713262
16.5785637209692
17.1365122625901
17.4824849449479
17.5935315512858
17.4473127949323
17.0236722064867
16.3047155234293
15.2740872513160
13.9166195505461
12.2194521500599
10.1747961799760
7.78278734902968
5.05326926381389
2.00683141477530
-1.32495231584253
-4.90056793059120
-8.67062529100387
-12.5802089111133
-16.5705765011394
-20.5795364671884
-24.5412237171301
-28.3866798752594
-32.0454503824162
-35.4475067954308
-38.5252069553289
-41.2151449175642
-43.4596247305905
-45.2079145339923
-46.4174971200342
-47.0550342636970
-47.0966723091896
-46.5274987473638
-45.3402987908364
-43.5344263565837
-41.1154581523163
-38.0953755562950
-34.4930185459066
-30.3350172969791
-25.6569306867381
-20.5037793331726
-14.9298118890997
-8.99850153634285
-2.78361789758306
3.62954079025586
10.1447865955313
16.6583254565743
23.0633444672471
29.2542872032498
35.1302987321066
40.5976428151977
45.5710992537629
49.9748866209922
53.7434980969533
56.8228871340568
59.1724718752202
60.7670811919350
61.5973074462884
61.6681996309639
60.9974627467308
59.6140923696923
57.5577681017602
54.8787524187916
51.6374982211241
47.9033757854611
43.7527268304228
39.2666583556798
34.5288642209752
29.6239339175530
24.6360013841192
19.6468401091560
14.7332453540085
9.96446980582777
5.40062529641676
1.09246601942596
-2.91801255176889
-6.59690576563560
-9.91803634437568
-12.8632303322799
-15.4230369477177
-17.5972301390289
-19.3948524709659
-20.8335240203703
-21.9377076489219
-22.7366803096744
-23.2632095993431
-23.5530064547763
-23.6447698652428
-23.5808040327086
-23.4074769067327
-23.1742957689578
-22.9316054304744
-22.7279066857534
-22.6072028482695
-22.6066368867216
-22.7550524163325
-23.0724757010008
-23.5701631795151
-24.2512891204207
-25.1114430449820
-26.1373384386861
-27.3039725432394
-28.5719909019827
-29.8862533566917
-31.1760214394643
-32.3573515057447
-33.3378706763641
-34.0230568911718
-34.3222634196671
-34.1531626590269
-33.4445077581745
-32.1377889927658
-30.1885208788875
-27.5672459031668
-24.2595759188382
-20.2656079329230
-15.6001546097467
-10.2940192878915
-4.39536115259495
2.02937052518034
8.89549386168678
16.1018401979314
23.5334796602239
31.0639696735231
38.5573177844320
45.8710493515569
52.8605756165121
59.3837827567968
65.3048811325111
70.4973972752077
74.8470277288589
78.2544774622039
80.6370438464738
81.9285335582432
82.0789093244217
81.0545284499443
78.8390686680025
75.4358185970723
70.8706745517075
65.1934730378214
58.4764560363373
50.8103880371686
42.2998942630830
33.0600446364815
23.2151078952307
12.8987081208236
2.25381600667508
-8.56834406977176
-19.4103724353540
-30.1116254983887
-40.5120152182819
-50.4566961001473
-59.8015808066469
-68.4187575836137
-76.2002908096039
-83.0593778216553
-88.9288925866291
-93.7588146740903
-97.5144510373862
-100.175821696102
-101.737429698621
-102.208099780816
-101.610799013269
-99.9822056141382
-97.3718861593345
-93.8403875339263
-89.4558043981606
-84.2900921184419
-78.4166989455088
-71.9097350616865
-64.8441668274892
-57.2965601358667
-49.3457416920487
-41.0728552705884
-32.5609491428147
-23.8945972556508
-15.1599277005062
-6.44506850788532
2.15938031701177
10.5603245549034
18.6629611402526
26.3726051151026
33.5972831081096
40.2502199592104
46.2519318899219
51.5326134910167
56.0349471896114
59.7165967159297
62.5518566339167
64.5322236090163
65.6660855416853
65.9781913319854
65.5087788590488
64.3116734249658
62.4515934526261
60.0013813784665
57.0397096865913
53.6496198612261
49.9173999426900
45.9308452838066
41.7768408357474
37.5393055399562
33.2985589587996
29.1319873544943
25.1146814685266
21.3188767579585
17.8122473158471
14.6557597184435
11.9013942198608
9.58981772251987
7.74897062808851
6.39508367167541
5.53579109913860
5.17265770591983
5.30151218370132
5.91178097342592
6.98594547788934
8.49847555081286
10.4140139201944
12.6863889660882
15.2596272512871
18.0700103830252
21.0479762024786
24.1198395992783
27.2094009809229
30.2392624174332
33.1320526137297
35.8120521873677
38.2073558086276
40.2519964811532
41.8873186828031
43.0625573636522
43.7350598202524
43.8701614164763
43.4404109869427
42.4244937804612
40.8065680792655
38.5763395003820
35.7296432481238
32.2687289152708
28.2017801077723
23.5422420394430
18.3086656663357
12.5250159349812
6.22096511377490
-0.567730234969164
-7.79814690443172
-15.4183845544048
-23.3658981324883
-31.5670439782110
-39.9381104188109
-48.3868918272286
-56.8139466621839
-65.1138982488813
-73.1770825392252
-80.8910164706913
-88.1418707677169
-94.8168589233246
-100.807304277841
-106.011206254261
-110.334872638851
-113.694122304032
-116.015694832526
-117.239093498164
-117.318776770803
-116.226363482191
-113.952229388741
-110.506598527290
-105.920582834099
-100.246467081811
-93.5565256152787
-85.9409255719220
-77.5055923321412
-68.3701327390658
-58.6649088673796
-48.5265270948761
-38.0927232751899
-27.4984503798908
-16.8737307251412
-6.34267682464023
3.97690680933174
13.9739959604207
23.5457525337422
32.5999103004696
41.0571905042516
48.8529921999851
55.9385250056838
62.2819914662674
67.8698415295694
72.7074231730738
76.8183400832167
80.2423840725322
83.0327254648753
85.2532910335468
86.9761909686091
88.2779708964746
89.2343390497535
89.9144720091273
90.3762117185305
90.6630940573985
90.8033579108015
90.8100015424543
90.6807343114731
90.3977904304128
89.9287468415023
89.2291639516169
88.2463458459027
86.9224551947252
85.1962610227241
83.0048137124724
80.2863568291685
76.9844125640188
73.0521185127342
68.4553804600648
63.1740268949652
57.2018809726999
50.5469499152170
43.2316370693930
35.2921075881149
26.7761754199800
17.7400573846488
8.24537342252835
-1.64230209424662
-11.8532174591744
-22.3126251909654
-32.9405243040233
-43.6521464870660
-54.3585095990341
-64.9667058734323
-75.3804780119399
-85.5009036669267
-95.2258964853253
-104.448787303537
-113.058162754086
-120.939759749441
-127.978997985757
-134.063114896081
-139.083354927120
-142.937689289501
-145.533445000078
-146.788968964087
-146.634299893997
-145.011697332188
-141.877165707205
-137.203357466513
-130.983006295380
-123.231397946274
-113.986895494328
-103.310419643709
-91.2856430116124
-78.0195747503276
-63.6421686859581
-48.3051763561623
-32.1804169006670
-15.4562880371361
1.66784129778590
18.9877399294383
36.2989793540974
53.3995830133421
70.0911103681739
86.1787531017216
101.471277661063
115.781886534113
128.930357036278
140.745951594808
151.070870735499
159.764372612134
166.707192661820
171.805514325087
174.993874978137
176.236486949659
175.526620205348
172.884502683275
168.354829769347
162.004818014685
153.923125756922
144.218797425389
133.019195644691
120.467420677811
106.720375434679
91.9475751406631
76.3297727056311
60.0564846020397
43.3225771324717
26.3251787580166
9.26186283147677
-7.67022623753834
-24.2753385691865
-40.3613482658911
-55.7434152992824
-70.2476093430976
-83.7136912379697
-95.9977686802004
-106.975251398919
-116.543809045780
-124.625410648486
-131.166809110063
-136.139294786746
-139.538286217695
-141.382401257058
-141.712489210908
-140.591150601622
-138.101634007797
-134.344859693376
-129.435426849237
-123.498450763294
-116.667616550313
-109.083568905879
-100.891789326418
-92.2397212430552
-83.2736353587492
-74.1357765460777
-64.9618559983997
-55.8789240003959
-47.0036693131423
-38.4407183301431
-30.2805903885472
-22.5973980922289
-15.4460697426058
-8.85936223497706
-2.84651307411276
2.60495182488450
7.52509638343956
11.9570548383814
15.9531854327443
19.5722351939525
22.8773725901520
25.9344773087096
28.8102690604289
31.5702550595329
34.2767840513926
36.9873358270156
39.7525038551358
42.6138376508803
45.6030476590409
48.7429599002290
52.0487947519616
55.5287531688180
59.1836180686996
63.0049123111485
66.9720072779622
71.0498367396294
75.1883580764978
79.3237284042400
83.3808062358540
87.2764091228598
90.9225110499397
94.2285745362384
97.1028285975054
99.4532628826164
101.189411678040
102.225459031396
102.484157317095
101.900476459315
100.424719995243
98.0255004108964
94.6919915857614
90.4341793294267
85.2808276433492
79.2758115674978
72.4737105963676
64.9363030557056
56.7316158209934
47.9352116431617
38.6316295008504
28.9142102158167
18.8831514274873
8.64275587345700
-1.70136619550846
-12.0449409434786
-22.2875382143630
-32.3352585686393
-42.1033812194509
-51.5172926844222
-60.5108410367989
-69.0238181501179
-77.0003536035523
-84.3884517607659
-91.1400972112463
-97.2109798032650
-102.559412083677
-107.145290478830
-110.930157886886
-113.878367546848
-115.958706386135
-117.146258267577
-117.424460627462
-116.786829904620
-115.238048242935
-112.794721824707
-109.485645561054
-105.350804327148
-100.439138490769
-94.8058762822411
-88.5099415648748
-81.6118787102839
-74.1729599486551
-66.2560147524916
-57.9277792716294
-49.2612745778291
-40.3366850428948
-31.2406367733253
-22.0644944563669
-12.9020037704176
-3.84662583533535
5.01063131059399
13.5825356573683
21.7867677834363
29.5472744564098
36.7954084729595
43.4703287512176
49.5186291471198
54.8937435542696
59.5556532210004
63.4712244887945
66.6157883787051
68.9759617166494
70.5522971308660
71.3603203211593
71.4295011321748
70.8004958311446
69.5214681875348
67.6442615652825
65.2211488226233
62.3029557078024
58.9390008267007
55.1784640333080
51.0717963823309
46.6708969682333
42.0285600088119
37.1986296533057
32.2367340757934
27.2002358215378
22.1472693750706
17.1358386132442
12.2233257294677
7.46607780087396
2.91857552302103
-1.36768677611830
-5.34458857708103
-8.96683693228718
-12.1915144628369
-14.9783823847689
-17.2909849718226
-19.0982951315532
-20.3762002348693
-21.1082486870290
-21.2858612364471
-20.9088656836419
-19.9867874390059
-18.5402209906919
-16.6015310421045
-14.2149425287963
-11.4363913647805
-8.33323550562536
-4.98366194915413
-1.47564790306674
2.09433373001001
5.62244460992367
8.99855959739794
12.1081885465176
14.8359073348964
17.0701936113133
18.7092737959460
19.6671435532743
19.8783676451568
19.3006148902170
17.9148859387805
15.7242914963562
12.7522649798546
9.04075241789707
4.64948442801786
-0.343056561592444
-5.83869301672321
-11.7205647581728
-17.8557744278263
-24.0986088483662
-30.2942524052608
-36.2830601145989
-41.9047880789733
-47.0021977045836
-51.4244161763174
-55.0313411739701
-57.6998169476015
-59.3303603356970
-59.8519036715431
-59.2227805071955
-57.4283267533751
-54.4769424835559
-50.3965213882425
-45.2329283271932
-39.0511125908600
-31.9367338140174
-23.9955048538355
-15.3505448097706
-6.13993103208694
3.48492909891926
13.3609593477852
23.3156862205308
33.1704749876188
42.7451485347162
51.8636323854590
60.3594142918024
68.0795640515809
74.8868574230020
80.6609007748831
85.2995499379152
88.7208984016250
90.8652531569603
91.6965900235191
91.2034266967449
89.3991148443384
86.3215677323340
82.0326625553197
76.6170433705590
70.1795971306067
62.8414478606566
54.7349947226685
45.9991167488491
36.7753130178654
27.2039485339790
17.4198979870011
7.54852000999089
-2.29689357447831
-12.0156709547918
-21.5185665597582
-30.7258115019769
-39.5649020386653
-47.9680289873200
-55.8696742953787
-63.2054842963842
-69.9127049814160
-75.9309764339865
-81.2023080910107
-85.6704744002983
-89.2807348027248
-91.9804325518188
-93.7203560163993
-94.4560475644993
-94.1484787403486
-92.7648314423664
-90.2808491109690
-86.6850181638190
-81.9828819188305
-76.1996812795072
-69.3813198357304
-61.5945327471970
-52.9266211058445
-43.4849593095861
-33.3963188849561
-22.8057431073545
-11.8748703275819
-0.779304619895839
10.2958702311272
21.1627317003421
31.6381698412635
41.5505209642500
50.7440087441337
59.0814105775096
66.4454944465810
72.7393787490994
77.8865184034380
81.8308969805399
84.5372325702489
85.9908506912037
86.1968608556063
85.1785824940210
82.9757840148644
79.6433439242553
75.2503489140488
