# Supplementary material for: Aspects of tree shrew consolidated sleep structure resemble human sleep
Source: Commun Biol. 2021 Jun 11;4:722. doi: 10.1038/s42003-021-02234-7 (PMC8196209; doi:10.1038/s42003-021-02234-7)
Supplement: Supplementary file 2 — Supplementary Data 1 [file 42003_2021_2234_MOESM2_ESM.zip › figure1e_rat_exampletraceREM_deltaFiltered.txt]

-12.8978528936891
-14.3842684536149
-15.8610341572090
-17.3266361172885
-18.7795637293862
-20.2183043073088
-21.6413440332733
-23.0471751601725
-24.4343045483730
-25.8012604760812
-27.1465998468182
-28.4689166031703
-29.7668476706250
-31.0390753020833
-32.2843272924674
-33.5013745218227
-34.6890264434085
-35.8461272582612
-36.9715533347936
-38.0642100454982
-39.1230282875158
-40.1469668190501
-41.1350259569634
-42.0862663361648
-42.9998212837410
-43.8749033501447
-44.7108123073746
-45.5069420445336
-46.2627787112549
-46.9778896590214
-47.6519093549665
-48.2845298242093
-48.8754995848487
-49.4246297369960
-49.9318032769436
-50.3969820036987
-50.8202058980797
-51.2015868547379
-51.5413046431201
-51.8396083810247
-52.0968207531785
-52.3133435140312
-52.4896626701289
-52.6263487083676
-52.7240497376255
-52.7834804343999
-52.8054093993011
-52.7906455090590
-52.7400264856884
-52.6544145336648
-52.5346973852840
-52.3817853036267
-52.1965973264763
-51.9800412225787
-51.7329981021886
-51.4563183411392
-51.1508259848947
-50.8173249382675
-50.4566057336009
-50.0694545522114
-49.6566601081572
-49.2190117058040
-48.7572906772674
-48.2722642536711
-47.7646844518873
-47.2352877544977
-46.6847950006770
-46.1139141817649
-45.5233470340794
-44.9137983949038
-44.2859857466842
-43.6406449563119
-42.9785290331824
-42.3004011687641
-41.6070262525117
-40.8991638694425
-40.1775640024963
-39.4429647329964
-38.6960909365922
-37.9376550893120
-37.1683599924410
-36.3888991335227
-35.5999526154487
-34.8021819384631
-33.9962254295065
-33.1826930158028
-32.3621627698121
-31.5351860883736
-30.7023024484633
-29.8640549104816
-29.0210002350104
-28.1737163770726
-27.3228088145561
-26.4689111715821
-25.6126801215989
-24.7547931013716
-23.8959525389671
-23.0368904300097
-22.1783674245110
-21.3211657549759
-20.4660783820488
-19.6138960367403
-18.7653931666235
-17.9213174270751
-17.0823876692636
-16.2493008400446
-15.4227447767456
-14.6034101191934
-13.7919955047921
-12.9892070390108
-12.1957521526088
-11.4123238908782
-10.6395793703061
-9.87812427177934
-9.12850897249532
-8.39123150866689
-7.66674032101743
-6.95543359479863
-6.25765669508570
-5.57370079173791
-4.90380268969723
-4.24814219989652
-3.60683673133807
-2.97994054613601
-2.36745420546137
-1.76933905661716
-1.18552823344403
-0.615931363735278
-0.0604343232858494
0.481103061302554
1.00884710491741
1.52298719667564
2.02373261295759
2.51130985983099
2.98595950257018
3.44793408620078
3.89749765562467
4.33492234328569
4.76047772283834
5.17441583258235
5.57695928411238
5.96829594128621
6.34857773757778
6.71791930372935
7.07639429427868
7.42403275576625
7.76082432796755
8.08672627720341
8.40167197888646
8.70557680432245
8.99833943321250
9.27983852438592
9.54992765224719
9.80843182836714
10.0551475070851
10.2898476210378
10.5122918100606
10.7222384571202
10.9194545256173
11.1037222528604
11.2748422642774
11.4326324589241
11.5769246017669
11.7075603179637
11.8243870153597
11.9272562960780
12.0160256401341
12.0905604682061
12.1507367857318
12.1964474426143
12.2276102604594
12.2441725425192
12.2461101550469
12.2334253637725
12.2061484423670
12.1643414246708
12.1080986414831
12.0375445113535
11.9528331303858
11.8541515449928
11.7417261190136
11.6158289771166
11.4767777419037
11.3249247320472
11.1606419941591
10.9843116432697
10.7963238887534
10.5970810531867
10.3870082167001
10.1665691126911
9.93627788793203
9.69669713342455
9.44842437471736
9.19207801371954
8.92828987669077
8.65770350815184
8.38097640435916
8.09878666677356
7.81184088916311
7.52087700485087
7.22665959894086
6.92996867863734
6.63158432060018
6.33227156542769
6.03276975132665
5.73378845637857
5.43601058019569
5.14009818060447
4.84669215979780
4.55640379733679
4.26980486879521
3.98741907466886
3.70971382734685
3.43709755026130
3.16992764287695
2.90852616884793
2.65319767385713
2.40424381748568
2.16196789959900
1.92666562311442
1.69860646678046
1.47801424633110
1.26505455693071
1.05983421770556
0.862412549509532
0.672817120037024
0.491056508563759
0.317129353686701
0.151029764931061
-0.00725243313658479
-0.157735720337273
-0.300454505709683
-0.435468295402646
-0.562864505540808
-0.682749751468024
-0.795235008428100
-0.900422699546952
-0.998398458093341
-1.08923012129709
-1.17297738272795
-1.24970638583840
-1.31949713040870
-1.38244069721717
-1.43863351766021
-1.48817408799776
-1.53116248664910
-1.56770268642350
-1.59790594951800
-1.62188923375928
-1.63976511682166
-1.65162879874986
-1.65755061407062
-1.65757623837763
-1.65173032452995
-1.64001832348256
-1.62242509426974
-1.59891457608789
-1.56943522027807
-1.53392988987446
-1.49234617512826
-1.44464428500112
-1.39079913761136
-1.33079450676416
-1.26461153142021
-1.19221658862997
-1.11355290498529
-1.02853804750480
-0.937067669309110
-0.839022397142700
-0.734271207382261
-0.622670861372518
-0.504069696063784
-0.378319938027445
-0.245293151423534
-0.104890992435340
0.0429529109923311
0.198279207968584
0.361113120207975
0.531473925896942
0.709380528061008
0.894852777170374
1.08790833010051
1.28855329595340
1.49676786294056
1.71249359158959
1.93562805700142
2.16602625362300
2.40350589236185
2.64785430129500
2.89883250139617
3.15617314268947
3.41957584628457
3.68870627972914
3.96320160052151
4.24267945445386
4.52674563418731
4.81499921215179
5.10703521822076
5.40244401338655
5.70081134709952
6.00172412544937
6.30478005763051
6.60959719803111
6.91582095270309
7.22312626699807
7.53121544283875
7.83981355889826
8.14866334588902
8.45752400679826
8.76617606126289
9.07442647315203
9.38210708130641
9.68906496316881
9.99514910505063
10.3002007853267
10.6040526309143
10.9065364262624
11.2074981399671
11.5068158818995
11.8044128498363
12.1002614874908
12.3943802297510
12.6868237464874
12.9776711588424
13.2670212409175
13.5549968772553
13.8417501946812
14.1274597396262
14.4123199509968
14.6965279961172
14.9802703163473
15.2637088304533
15.5469693525388
15.8301363380225
16.1132537210661
16.3963288959135
16.6793392174577
16.9622398091107
17.2449676500184
17.5274371077331
17.8095278908175
18.0910723445096
18.3718486159304
18.6515806183334
18.9299424482055
19.2065662328269
19.4810510890516
19.7529668844069
20.0218514721279
20.2872092225821
20.5485162905395
20.8052279570249
21.0567798470172
21.3025815244195
21.5420083243416
21.7743980082085
21.9990549599483
22.2152581979515
22.4222669488924
22.6193237414703
22.8056588044503
22.9804943921845
23.1430457253536
23.2925212153204
23.4281261998740
23.5490695318709
23.6545705723544
23.7438665352265
23.8162231041184
23.8709501633777
23.9074176305211
23.9250634220319
23.9233918294707
23.9019663602390
23.8604010609592
23.7983524031881
23.7155126246879
23.6116063806614
23.4863915621469
23.3396616636397
23.1712490029212
22.9810308572610
22.7689367437851
22.5349527524772
22.2791236197046
22.0015557177096
21.7024195481615
21.3819478135534
21.0404294835083
20.6782048032276
20.2956622834929
19.8932318640091
19.4713724971831
19.0305605555368
18.5712846293104
18.0940470011382
17.5993691065784
17.0877972667226
16.5599049950300
16.0162900449776
15.4575670836318
14.8843581119422
14.2972821075571
13.6969432296323
13.0839169797114
12.4587398366523
11.8219118198113
11.1739124272393
10.5152184492650
9.84631393276482
9.16769127264472
8.47984477957229
7.78325957048280
7.07840265291902
6.36572178779628
5.64565124491759
4.91861909843526
4.18505193376927
3.44537611937748
2.70001534715786
1.94938546589202
1.19389066152771
0.433923536933849
-0.330132192441451
-1.09789722163656
-1.86899027127305
-2.64302323879299
-3.41960186135362
-4.19832907325378
-4.97880509682991
-5.76062304235981
-6.54336264112084
-7.32658360306373
-8.10981848490172
-8.89256620028997
-9.67428851699276
-10.4544106855579
-11.2323254878575
-12.0073988065747
-12.7789738363928
-13.5463712891575
-14.3088867085914
-15.0657898972335
-15.8163294052084
-16.5597407837252
-17.2952559990639
-18.0221103381645
-18.7395442728658
-19.4468008755450
-20.1431182808801
-20.8277178813020
-21.4997945555757
-22.1585134778985
-22.8030115736977
-23.4324022214278
-24.0457842884533
-24.6422515274864
-25.2208956556462
-25.7808049870833
-26.3210669758496
-26.8407766259236
-27.3390443895352
-27.8149994861255
-28.2677908999561
-28.6965896476109
-29.1005936101086
-29.4790323977947
-29.8311695336537
-30.1563035252370
-30.4537702462305
-30.7229469635443
-30.9632577133323
-31.1741777487430
-31.3552344543972
-31.5060068046964
-31.6261255268326
-31.7152726181344
-31.7731794773981
-31.7996222186484
-31.7944125710332
-31.7573879086274
-31.6884063290437
-31.5873480479292
-31.4541204054759
-31.2886651721851
-31.0909677684701
-30.8610661514249
-30.5990562421392
-30.3050922821290
-29.9793836170337
-29.6221904946626
-29.2338210039544
-28.8146323645489
-28.3650376786330
-27.8855145560546
-27.3766114340792
-26.8389492906065
-26.2732201594739
-25.6801867715509
-25.0606828842182
-24.4156104822535
-23.7459353619792
-23.0526849388352
-22.3369481531350
-21.5998762718102
-20.8426862525587
-20.0666677007653
-19.2731882306710
-18.4636898255647
-17.6396761412457
-16.8026975625472
-15.9543401519452
-15.0962208507201
-14.2299850264292
-13.3572984222241
-12.4798324789802
-11.5992494972586
-10.7171909467591
-9.83526694745200
-8.95504550423574
-8.07804314487447
-7.20571912563727
-6.33947167883944
-5.48063303514422
-4.63046484384542
-3.79015614971700
-2.96082017437415
-2.14348773159567
-1.33910169697656
-0.548516947533700
0.227492929118894
0.988221571364174
1.73301147078354
2.46123883526295
3.17230656987656
3.86564612294505
4.54072479348262
5.19704849614392
5.83415469098324
6.45160509385231
7.04898973844492
7.62594046440460
8.18214255938168
8.71733713832793
9.23131376173260
9.72389599749276
10.1949260544745
10.6442553083790
11.0717408178122
11.4772411301567
11.8606082577843
12.2216809624493
12.5602840577422
12.8762350361443
13.1693590934176
13.4395084989621
13.6865774458456
13.9105080380441
14.1112897313856
14.2889576871698
14.4435944477695
14.5753330805725
14.6843556140934
14.7708829831182
14.8351580354138
14.8774298903266
14.8979491219278
14.8969739136337
14.8747800295354
14.8316695350950
14.7679754495542
14.6840594756529
14.5803047602638
14.4571099904654
14.3148866393186
14.1540564443315
13.9750481119200
13.7782958349454
13.5642423540413
13.3333456914390
13.0860872849954
12.8229796863908
12.5445707660109
12.2514435968765
11.9442148895158
11.6235341130486
11.2900829768043
10.9445728764372
10.5877385892610
10.2203303811751
9.84310669181673
9.45682721156467
9.06224779785943
8.66011891498777
8.25118630572181
7.83619266001159
7.41588076202349
6.99099713749682
6.56229218260771
6.13051361372309
5.69639544334744
5.26064859375159
4.82395793727748
4.38698546798918
3.95037497641474
3.51475570103605
3.08074775742869
2.64896906906502
2.22003624866007
1.79455550886018
1.37310756048995
0.956231304484737
0.544411606696987
0.138077485473482
-0.262388392593647
-0.656636027663300
-1.04433782787567
-1.42518363610035
-1.79888073627564
-2.16515855088045
-2.52377466349303
-2.87451713175332
-3.21720187717405
-3.55166886404697
-3.87777953151933
-4.19541313725044
-4.50446128711451
-4.80482444687407
-5.09641162566357
-5.37914072599633
-5.65293861766825
-5.91774103809462
-6.17349271904315
-6.42014981769807
-6.65768493039975
-6.88609049390388
-7.10537610662400
-7.31555974264646
-7.51665705488910
-7.70867202063583
-7.89158898236691
-8.06536822437599
-8.22994885364364
-8.38525638958416
-8.53120745640994
-8.66770875027019
-8.79465395726525
-8.91192202191516
-9.01937822899107
-9.11688086728491
-9.20429398565369
-9.28149921766609
-9.34839943798354
-9.40491597321955
-9.45098428008507
-9.48654951894514
-9.51156402415654
-9.52598800446014
-9.52978774174017
-9.52292647383960
-9.50535304545207
-9.47699342400383
-9.43774382078892
-9.38746533797806
-9.32598331984421
-9.25309513298564
-9.16858645228755
-9.07224779693185
-8.96388170160499
-8.84329927656208
-8.71031252347691
-8.56473177861622
-8.40637455377289
-8.23508170174329
-8.05072911118295
-7.85322848998821
-7.64252046877309
-7.41856536885901
-7.18133616797615
-6.93081651344657
-6.66700189192839
-6.38990242511176
-6.09954991812071
-5.79600846996038
-5.47938336979073
-5.14982680398030
-4.80754180048621
-4.45278227548165
-4.08584770694681
-3.70707704296163
-3.31684739362651
-2.91557830904737
-2.50373866833450
-2.08185180650074
-1.65049550083690
-1.21029764043363
-0.761931477262679
-0.306112405490581
0.156404674056606
0.624828853842995
1.09833784046868
1.57608096598731
2.05717845905187
2.54072123254618
3.02577631232751
3.51139664012180
3.99663226003175
4.48054119844065
4.96219640938538
5.44068777385718
5.91512450753629
6.38464205075783
6.84841063743783
7.30563947362854
7.75557437907071
8.19749277922765
8.63070100806125
9.05453752392326
9.46838326408379
9.87167463650254
10.2639110162113
10.6446527073217
11.0135137393721
11.3701553356804
11.7142797827055
12.0456250119385
12.3639643129328
12.6691102740307
12.9609158486512
13.2392683750145
13.5040781544205
13.7552638784367
13.9927342767893
14.2163680391553
14.4260012245577
14.6214294225577
14.8024205985914
14.9687293053181
15.1201090080426
15.2563240873794
15.3771600217494
15.4824282148149
15.5719638747683
15.6456173283860
15.7032437348006
15.7446999843068
15.7698516326979
15.7785832794588
15.7708057209334
15.7464595751150
15.7055170771326
15.6479826312065
15.5738950294529
15.4833362319737
15.3764459266387
15.2534327977979
15.1145748846467
14.9602106160745
14.7907270571852
14.6065514214753
14.4081494956171
14.1960296318056
13.9707475621396
13.7329091231875
13.4831691910183
13.2222248690024
12.9508046058735
12.6696586522962
12.3795544954268
12.0812757390620
11.7756199493229
11.4633935752693
11.1454054488481
10.8224609487938
10.4953597231031
10.1648979058011
9.83187085248745
9.49707320545591
9.16129633987874
8.82532255624586
8.48991540798917
8.15580780510292
7.82369226456703
7.49421761007007
7.16799079912385
6.84557916969202
6.52750949098780
6.21426173052529
5.90626062587929
5.60387165945998
5.30740268519903
5.01710679979492
4.73318341330328
4.45577769662220
4.18498007394317
3.92082926658602
3.66332113730397
3.41241874306881
3.16805514443428
2.93012728203293
2.69848938645450
2.47295401602854
2.25329937439336
2.03927708176527
1.83061837601375
1.62703947006245
1.42824582733367
1.23393494585202
1.04379637934673
0.857507663172557
0.674729695661959
0.495108385646145
0.318285221188455
0.143912819084873
-0.0283314542205775
-0.198738480287350
-0.367566141924272
-0.535039971428382
-0.701355180461458
-0.866683424230690
-1.03118511190300
-1.19502197514252
-1.35836346544006
-1.52138687469774
-1.68427547836423
-1.84721515651949
-2.01038732986530
-2.17396035554396
-2.33808439588736
-2.50289123431214
-2.66849520345619
-2.83499037771675
-3.00244356792593
-3.17088797687171
-3.34032379188599
-3.51072838684357
-3.68207246708205
-3.85433421881412
-4.02750578136549
-4.20159191599348
-4.37660367580765
-4.55255243654826
-4.72945057946901
-4.90731804258146
-5.08618622462989
-5.26609356570110
-5.44707596880521
-5.62915853294199
-5.81235093567015
-5.99664541411372
-6.18201712067833
-6.36842690166133
-6.55582441033670
-6.74414836517096
-6.93332487598389
-7.12326880717388
-7.31388882884620
-7.50509291045175
-7.69679557688962
-7.88892961606036
-8.08145737046470
-8.27437234880065
-8.46768892810445
-8.66143007842277
-8.85562441965888
-9.05031107919498
-9.24554278015637
-9.44138237959649
-9.63789304694200
-9.83512249059278
-10.0330837090884
-10.2317396544401
-10.4309992126018
-10.6307249738665
-10.8307471381000
-11.0308767179412
-11.2309136247954
-11.4306494814240
-11.6298667406341
-11.8283332887088
-12.0257917227664
-12.2219478341380
-12.4164657796156
-12.6089733042834
-12.7990740609619
-12.9863604017198
-13.1704198233227
-13.3508329985767
-13.5271680269965
-13.6989741578009
-13.8657725732325
-14.0270446420568
-14.1822257585404
-14.3307148240169
-14.4718992414379
-14.6051809769610
-14.7299908468007
-14.8457923755792
-14.9520829231928
-15.0483958308920
-15.1343035702575
-15.2094211159248
-15.2734072114507
-15.3259612661275
-15.3668184488686
-15.3957474313949
-15.4125498100212
-15.4170577703158
-15.4091295490109
-15.3886423919579
-15.3554824797352
-15.3095347542961
-15.2506781864029
-15.1787904938170
-15.0937609629566
-14.9955040412479
-14.8839668190627
-14.7591312302233
-14.6210163687452
-14.4696838018330
-14.3052447637191
-14.1278647094207
-13.9377602190338
-13.7351887970865
-13.5204385894239
-13.2938240532536
-13.0556865252121
-12.8063944875708
-12.5463403826723
-12.2759345146861
-11.9955978042547
-11.7057535495189
-11.4068169711106
-11.0991841326519
-10.7832249525470
-10.4592813779751
-10.1276664390540
-9.78866236384268
-9.44252205983512
-9.08947649851238
-8.72974367784256
-8.36353503120536
-7.99106071345098
-7.61253703267411
-7.22819622182104
-6.83829551680125
-6.44312316250016
-6.04300059561567
-5.63828137035045
-5.22935036784126
-4.81662495891467
-4.40055265679051
-3.98159962720960
-3.56023311152359
-3.13690602836817
-2.71204784483229
-2.28606081602349
-1.85932097275525
-1.43218415478088
-1.00499556492332
-0.578097426476455
-0.151828465730703
0.273483056732612
0.697524801764974
1.12000077736638
1.54062813142507
1.95913346247251
2.37525179109278
2.78872740563218
3.19931350760018
3.60676888056610
4.01085047613169
4.41130356712833
4.80785502555921
5.20021272262752
5.58806808597427
5.97109701874370
6.34895728628874
6.72128564418577
7.08769978450487
7.44780501955093
7.80119905561583
8.14746850048596
8.48617803786518
8.81686009743151
9.13901290886474
9.45210807858139
9.75560384622733
10.0489618625038
10.3316652645219
10.6032319111035
10.8632179916471
11.1112124770046
11.3468261130116
11.5696810416416
11.7794067771225
11.9756443553443
12.1580569307874
12.3263424889656
12.4802442907508
12.6195564238788
12.7441221407573
12.8538246974699
12.9485730309523
13.0282859281041
13.0928813564913
13.1422758447092
13.1763904164602
13.1951571629990
13.1985256101621
13.1864691854347
13.1589896324325
13.1161183622203
13.0579146877245
12.9844614039782
12.8958613178910
12.7922374226926
12.6737357358966
12.5405293005711
12.3928227396070
12.2308578883261
12.0549195947506
11.8653365373449
11.6624722187467
11.4467095604904
11.2184400363217
10.9780638060908
10.7259962512609
10.4626736751453
10.1885566805773
9.90413233707824
9.60991399569271
9.30643804893973
8.99426067318265
8.67395759030022
8.34612471128958
8.01137493885670
7.67033113254470
7.32362075467197
6.97187572069787
6.61573552429512
6.25585194999277
5.89289472063208
5.52755305524597
5.16052869200693
4.79252479490744
4.42423866160903
4.05636207691669
3.68958997980893
3.32463416633612
2.96223398431249
2.60315813443686
2.24819887745497
1.89816248449687
1.55385579940045
1.21606755133523
0.885549248347316
0.563003124420648
0.249078164532964
-0.0556291217568647
-0.350569968873290
-0.635234954437721
-0.909146417411643
-1.17185735332847
-1.42295715527486
-1.66207863754292
-1.88890113466790
-2.10314935918743
-2.30459060315636
-2.49303307553075
-2.66832682949257
-2.83036554192855
-2.97908656344990
-3.11446956102070
-3.23653430752967
-3.34533665384963
-3.44096328990414
-3.52352716067801
-3.59316573272387
-3.65004308465244
-3.69435210156780
-3.72631267506060
-3.74616632186897
-3.75416920421405
-3.75058433665236
-3.73567234734864
-3.70968122853548
-3.67283886979479
-3.62535291257784
-3.56741896994359
-3.49923245040007
-3.42099582048949
-3.33291697930372
-3.23520224994273
-3.12804987510485
-3.01164510911166
-2.88615413607826
-2.75171694668289
-2.60844443158151
-2.45642285712625
-2.29572270408122
-2.12640823416222
-1.94854505970826
-1.76220165997854
-1.56744419387598
-1.36433022803071
-1.15290685896298
-0.933212715000819
-0.705279511501611
-0.469131671869663
-0.224787182335473
0.0277373213613597
0.288418449860815
0.557218790534307
0.834083424813793
1.11894110999732
1.41170721294289
1.71228315203823
2.02055144379577
2.33637078365085
2.65957583667502
2.98998291154365
3.32739785358089
3.67161916107803
4.02243156116910
4.37959368838271
4.74282839992157
5.11181895076706
5.48620904206714
5.86560491350079
6.24957660418924
6.63765574729080
7.02933105100264
7.42404509716220
7.82119681040494
8.22015149473375
8.62025513646658
9.02084703357524
9.42126557807076
9.82084525819127
10.2189070105754
10.6147461513800
11.0076235237126
11.3967653330049
11.7813724537318
12.1606345599467
12.5337423848879
12.8998943003591
13.2582982526200
13.6081710807876
13.9487364012499
14.2792217743794
14.5988554723699
14.9068641345261
15.2024732900486
15.4849105215909
15.7534065295799
16.0071896251918
16.2454784831531
16.4674828802473
16.6724128236606
16.8594891673845
17.0279532217785
17.1770761803727
17.3061665825882
17.4145733432274
17.5016857555974
17.5669340765038
17.6097907844064
17.6297682537385
17.6264099389677
17.5992796547393
17.5479574601599
17.4720445396453
17.3711743117729
17.2450275618228
17.0933469262129
16.9159432458220
16.7126913073237
16.4835205735772
16.2284072086946
15.9473686246371
15.6404607688651
15.3077807292793
14.9494753129505
14.5657516051006
14.1568847289479
13.7232196561219
13.2651659146111
12.7831893785063
12.2778079008305
11.7495914238412
11.1991629202877
10.6271988176451
10.0344287057947
9.42163365874750
8.78964301313845
8.13933004948984
7.47160639591258
6.78741498590013
6.08772382220216
5.37352111439749
4.64580871769105
3.90559400513120
3.15388249226673
2.39167174634470
1.61994900571520
0.839694776567179
0.0518888548965058
-0.742486278690338
-1.54244583648533
-2.34700783512443
-3.15520441031067
-3.96609403915706
-4.77876526415043
-5.59233072095976
-6.40591820311125
-7.21866451163097
-8.02971454605864
-8.83822550935478
-9.64337375983966
-10.4443593448515
-11.2404043180522
-12.0307461276423
-12.8146298494684
-13.5913030787806
-14.3600156297451
-15.1200225842524
-15.8705882407974
-16.6109898860287
-17.3405193629634
-18.0584797565610
-18.7641791388096
-19.4569253515274
-20.1360211152586
-20.8007576694590
-21.4504085443875
-22.0842256540727
-22.7014391501740
-23.3012622689635
-23.8828989697234
-24.4455482575874
-24.9884024259921
-25.5106426173262
-26.0114362440646
-26.4899398223188
-26.9453082865269
-27.3767063614782
-27.7833161502023
-28.1643398894003
-28.5190013684358
-28.8465503088793
-29.1462692214764
-29.4174782426749
-29.6595375440847
-29.8718504617764
-30.0538678145369
-30.2050894084805
-30.3250571008605
-30.4133398863051
-30.4695205655331
-30.4931946085006
-30.4839825336931
-30.4415468752445
-30.3656048510288
-30.2559347560901
-30.1123761300587
-29.9348231217520
-29.7232146728174
-29.4775277894535
-29.1977770159458
-28.8840208760963
-28.5363752059652
-28.1550292625012
-27.7402559423567
-27.2924098986154
-26.8119146244386
-26.2992451548438
-25.7549154514232
-25.1794755697994
-24.5735160246977
-23.9376732479096
-23.2726309869929
-22.5791172477284
-21.8579010308376
-21.1097910793576
-20.3356365795778
-19.5363316107871
-18.7128233723429
-17.8661201547372
-16.9972954112767
-16.1074874288546
-15.1978957857197
-14.2697750869541
-13.3244261412011
-12.3631859134156
-11.3874172425625
-10.3984990634921
-9.39782178496621
-8.38679397352264
-7.36685891107190
-6.33951185746103
-5.30630898252830
-4.26886359269485
-3.22883093979284
-2.18788635828314
-1.14770232188284
-0.109930295886896
0.923809503729011
1.95193160291408
2.97288479736817
3.98515136427340
4.98724942211222
5.97773722052610
6.95521301968223
7.91830810861142
8.86568053449398
9.79601762681085
10.7080455269577
11.6005381105932
12.4723200195148
13.3222641390821
14.1492881905044
14.9523554360900
15.7304806583973
16.4827365827520
17.2082551764225
17.9062240300563
18.5758818844095
19.2165165975380
19.8274652708886
20.4081142783595
20.9578997660508
21.4763090645392
21.9628794490644
22.4171932199454
22.8388734001447
23.2275825856133
23.5830233969799
23.9049391823496
24.1931148742511
24.4473777817811
24.6675981819616
24.8536899326377
25.0056126222030
25.1233766704382
25.2070479854691
25.2567463596017
25.2726383508671
25.2549305899126
25.2038648554772
25.1197123080249
25.0027658628726
24.8533316856433
24.6717242365944
24.4582707118845
24.2133242669733
23.9372769281866
23.6305632246450
23.2936542761154
22.9270474978648
22.5312551439141
22.1067935263999
21.6541772435151
21.1739249871220
20.6665787771163
20.1327269788944
19.5730186505778
18.9881684068240
18.3789595903838
17.7462493303866
17.0909708737652
16.4141270423442
15.7167763188665
15.0000216298865
14.2650103763888
13.5129433357940
12.7450817298776
11.9627443658700
11.1672966000475
10.3601389644662
9.54270155608204
8.71644506291969
7.88286421973631
7.04348925830227
6.19988382673340
5.35363794999563
4.50635713847434
3.65965388575130
2.81514439942056
1.97444570230147
1.13916880038261
0.310909041541993
-0.508762465927851
-1.31830360558967
-2.11620309153603
-2.90098265753705
-3.67120059749219
-4.42545291287143
-5.16236863302101
-5.88060306917579
-6.57883844665583
-7.25579860009890
-7.91027497926798
-8.54115281451462
-9.14742681373294
-9.72820608357044
-10.2827160198771
-10.8103013977629
-11.3104277781049
-11.7826770178609
-12.2267380813449
-12.6423990086090
-13.0295415684692
-13.3881346543192
-13.7182263204388
-14.0199395475384
-14.2934725031388
-14.5390981766508
-14.7571617386870
-14.9480793330087
-15.1123398143274
-15.2505061113831
-15.3632125075692
-15.4511558078535
-15.5150804019382
-15.5557603788773
-15.5739815405449
-15.5705248520569
-15.5461552218130
-15.5016200864994
-15.4376572893920
-15.3550044345533
-15.2544013196468
-15.1365852115564
-15.0022841789678
-14.8522132959637
-14.6870756109909
-14.5075652456908
-14.3143696353634
-14.1081712859628
-13.8896508391690
-13.6594926925310
-13.4183927573863
-13.1670658135839
-12.9062482855126
-12.6366934926679
-12.3591612460171
-12.0744065449114
-11.7831693252032
-11.4861631479285
-11.1840627137036
-10.8774957433235
-10.5670438343706
-10.2532511225529
-9.93663551250182
-9.61769528186864
-9.29690859765169
-8.97473094132106
-8.65159365791792
-8.32790068526240
-8.00402166915862
-7.68028564033887
-7.35698038379770
-7.03435854748519
-6.71264891918012
-6.39206950561297
-6.07283665134791
-5.75516583931449
-5.43926446762214
-5.12532088778678
-4.81349685259628
-4.50392915967654
-4.19674071038529
-3.89205687939968
-3.59002156443558
-3.29080858637609
-2.99462579058952
-2.70171049652524
-2.41231859051654
-2.12671155391509
-1.84514531023606
-1.56786362362277
-1.29509448393643
-1.02704710673503
-0.763911503023117
-0.505861992074813
-0.253062547846311
-0.00567219929760661
0.236150188059094
0.472243812549823
0.702450722411987
0.926628552526971
1.14466426505632
1.35648069237629
1.56203418286172
1.76130563766325
1.95428898184641
2.14098371320169
2.32139627712920
2.49554751875798
2.66347870412241
2.82525197212091
2.98094761549854
3.13066261167553
3.27451126284349
3.41262529420990
3.54515142547205
3.67224746330654
3.79407940471267
3.91082061629675
4.02265353722395
4.12977556190857
4.23240808476332
4.33080313514920
4.42524452198289
4.51604604685922
4.60354933352030
4.68812092013435
4.77014729019223
4.85002790722332
4.92816908016484
5.00498109444095
5.08087659576110
5.15626755194023
5.23156379730814
5.30717857619540
5.38353860964486
5.46108825417757
5.54028258254983
5.62157388712284
5.70539572953095
5.79214583498407
5.88217175922835
5.97576310789376
6.07315089155614
6.17451346825547
6.27998592407505
6.38966695917498
6.50362157731234
6.62188566384703
6.74447596858801
6.87139771536307
7.00264285355353
7.13818505932187
7.27797963797288
7.42196593826692
7.57006665122999
7.72218269709676
7.87818269885850
8.03788841604693
8.20106413679501
8.36741530351990
8.53659268111609
8.70819847952214
8.88179494620425
9.05691315042360
9.23305776524269
9.40970727566771
9.58631091439107
9.76228553709581
9.93701731480995
10.1098691397117
10.2801920613566
10.4473386873180
10.6106728249686
10.7695706146946
10.9234164213630
11.0716007449051
11.2135236879068
11.3486027561921
11.4762820264027
11.5960405660662
11.7073981782541
11.8099160191549
11.9031926145727
11.9868581105303
12.0605674100579
12.1239905776080
12.1768007461904
12.2186665462249
12.2492574258519
12.2682596309686
12.2753936612590
12.2704281765916
12.2531889814957
12.2235635542284
12.1815037562232
12.1270263298253
12.0602075123132
11.9811711769324
11.8900743967371
11.7870968743009
11.6724393476936
11.5463290762339
11.4090259590506
11.2608250886293
11.1020544009459
10.9330702846141
10.7542568030671
10.5660277531908
10.3688261013588
10.1631196114353
9.94939395746078
9.72814325520777
9.49985732554947
9.26500759932036
9.02403803582542
8.77736455487823
8.52537822267773
8.26844840820537
8.00692702680184
7.74115155112530
7.47144384831227
7.19810733444734
6.92142450893190
6.64165321158278
6.35902084410657
6.07372071001813
5.78591558770415
5.49574751673742
5.20334774013262
4.90884170138891
4.61234777496225
4.31397110095557
4.01379582990061
3.71188028710348
3.40825616990272
3.10292779073275
2.79586865059274
2.48701737263665
2.17627532442911
1.86350688815285
1.54854442410790
1.23119929315209
0.911275389757208
0.588578455321460
0.262919017742951
-0.0658869012479299
-0.398017427967726
-0.733647760318989
-1.07295582886640
-1.41612483691245
-1.76333720783249
-2.11475898570663
-2.47052031872947
-2.83069853689357
-3.19530393072127
-3.56426782305272
-3.93743827709343
-4.31458742809702
-4.69542707818897
-5.07962545883372
-5.46681938076322
-5.85661835556805
-6.24860033605442
-6.64230518584104
-7.03723405563827
-7.43285541966944
-7.82861303225666
-8.22393150480423
-8.61821554655287
-9.01084280867823
-9.40115801422388
-9.78847513173192
-10.1720864087613
-10.5512742642396
-10.9253218034409
-11.2935182649585
-11.6551591073256
-12.0095415544647
-12.3559582724912
-12.6936959837039
-13.0220420881804
-13.3402940739722
-13.6477652681142
-13.9437850204446
-14.2276955321531
-14.4988492733455
-14.7566104531199
-15.0003615484342
-15.2295124578824
-15.4435071939529
-15.6418245525415
-15.8239756612747
-15.9895034097779
-16.1379833427823
-16.2690231659687
-16.3822614705920
-16.4773695659363
-16.5540577705323
-16.6120814048748
-16.6512419931557
-16.6713848530367
-16.6723978028189
-16.6542150417364
-16.6168252907691
-16.5602788134867
-16.4846890773323
-16.3902291766075
-16.2771243532674
-16.1456406416208
-15.9960727561518
-15.8287368953246
-15.6439698449818
-15.4421322538736
-15.2236144175935
-14.9888430848029
-14.7382876787421
-14.4724639265392
-14.1919317522355
-13.8972861198266
-13.5891450241477
-13.2681423519601
-12.9349296150794
-12.5901824668571
-12.2346050152437
-11.8689284938677
-11.4939034973281
-11.1102873107659
-10.7188330727311
-10.3202864600009
-9.91538678833257
-9.50486862144180
-9.08946490543035
-8.66990956102304
-8.24693607637030
-7.82127394069240
-7.39364394730980
-6.96475119467967
-6.53527945943120
-6.10589227939684
-5.67723789997456
-5.24994839816084
-4.82462886073311
-4.40184239548666
-3.98209942993055
-3.56585571637184
-3.15351673121214
-2.74544277997250
-2.34195222922446
-1.94332362372275
-1.54979739602726
-1.16157763888958
-0.778835203106757
-0.401713194529025
-0.0303350649357096
0.335185912856210
0.694740282911321
1.04822286952456
1.39553700935996
1.73659778242944
2.07133436845009
2.39969132800595
2.72162364233815
3.03708473056940
3.34601535278451
3.64833810200692
3.94395576404900
4.23275353450707
4.51460644987609
4.78939064665557
5.05699412871527
5.31732119131898
5.57028910332268
5.81582220405344
6.05384709206656
6.28428992711930
6.50707737707303
6.72213792953235
6.92939797834888
7.12877528243480
7.32017699700872
7.50350203133217
7.67864089029115
7.84547233737920
8.00386345720533
8.15367458137880
8.29476482995791
8.42699596511968
8.55023432898562
8.66435233286701
8.76923064572469
8.86475940589904
8.95083951044605
9.02738711634759
9.09433995614209
9.15166264332547
9.19935012715476
9.23742829702269
9.26595036135461
9.28498992869502
9.29463561698371
9.29499119580714
9.28617949565393
9.26834606344660
9.24166094553238
9.20631871007003
9.16253717360385
9.11055681446701
9.05064360568631
8.98309380184222
8.90823486918828
8.82641987714752
8.73801956951200
8.64341795219669
8.54301213844064
8.43721165411162
8.32643270334317
8.21108890341590
8.09158438384817
7.96831321379181
7.84166409381254
7.71202594129696
7.57979119701228
7.44535726947284
7.30912675712360
7.17150458239239
7.03289092277138
6.89367254344927
6.75421624338794
6.61486438408008
6.47593056339433
6.33769816802301
6.20042520426812
6.06435142312379
5.92970121396545
5.79668100595235
5.66547345552711
5.53623144012468
5.40907572212523
5.28409775575268
5.16136604726104
5.04093437616292
4.92284813305413
4.80714440117370
4.69384796311043
4.58296952837002
4.47450794230860
4.36845335766243
4.26478770399654
4.16348137071810
4.06449049222309
3.96776044787778
3.87323435308597
3.78086036136406
3.69059476743296
3.60240291666710
3.51626031666728
3.43215177335434
3.35006471726121
3.26997929796893
3.19186077035634
3.11565450976591
3.04128379573313
2.96865340649115
2.89765657681898
2.82817937379682
2.76010313550445
2.69330839054462
2.62767928014333
2.56310687527207
2.49949225473253
2.43674957315058
2.37480858572540
2.31361829519192
2.25315399119544
2.19342625497797
2.13448622316777
2.07642226016145
2.01934891755637
1.96339177789631
1.90867131241095
1.85529034379418
1.80332861055260
1.75284356823214
1.70387677591607
1.65646686687088
1.61066530795617
1.56654591113245
1.52420168753532
1.48373113865339
1.44522389162997
1.40875445658879
1.37438279672998
1.34215450978299
1.31209742044933
1.28421624151728
1.25848646055363
1.23484628612130
1.21318529710014
1.19333046626884
1.17503463535684
1.15797568066154
1.14176957105271
1.12598992636914
1.11018292128243
1.09387517212704
1.07658083137462
1.05781122006004
1.03708491631804
1.01393513696113
0.987911855158201
0.958578639544016
0.925507683745176
0.888276643949889
0.846466037566254
0.799654157512707
0.747412207546354
0.689303404000454
0.624883106108456
0.553696741601751
0.475279808150265
0.389166046757477
0.294902989255763
0.192069274685337
0.0802908436605133
-0.0407440379424803
-0.171272655476274
-0.311451598672755
-0.461358342733067
-0.620999205724933
-0.790317910654310
-0.969200532084657
-1.15747802688558
-1.35492891253392
-1.56128118982777
-1.77621108501596
-1.99934121653706
-2.23024347249834
-2.46844662721996
-2.71344434461313
-2.96470092299456
-3.22165651964671
-3.48373471230254
-3.75035130587716
-4.02092059591003
-4.29485685450834
-4.57157179057275
-4.85047068144338
-5.13094817008649
-5.41238326113781
-5.69413562723215
-5.97554594672281
-6.25593959955635
-6.53463073927114
-6.81092487032005
-7.08411999343668
-7.35350643637674
-7.61836691414317
-7.87798122564268
-8.13163706267056
-8.37864194158572
-8.61833139024762
-8.85007411162105
-9.07327769303635
-9.28739649805453
-9.49193894148258
-9.68647032033157
-9.87061202564864
-10.0440396394566
-10.2064795353244
-10.3577040766391
-10.4975278434572
-10.6258070965956
-10.7424443921318
-10.8473993133128
-10.9407017047533
-11.0224596255589
-11.0928576255271
-11.1521486493417
-11.2006426651115
-11.2386899852872
-11.2666609999129
-11.2849311465252
-11.2938770291017
-11.2938796829695
-11.2853265625474
-11.2686104098954
-11.2441292391987
-11.2122865474978
-11.1734858577991
-11.1281194689814
-11.0765587404091
-11.0191521215479
-10.9562297859195
-10.8881093242455
-10.8150991020983
-10.7374987722866
-10.6555966955911
-10.5696637602840
-10.4799432017476
-10.3866384492574
-10.2899047195803
-10.1898489797706
-10.0865379667756
-9.98001077662040
-9.87029091145976
-9.75739315902663
-9.64132628347815
-9.52209753495212
-9.39972066769242
-9.27422043567594
-9.14562824964617
-9.01397443922022
-8.87928443140951
-8.74157727513563
-8.60086061545835
-8.45712241182511
-8.31032528867697
-8.16040652027736
-8.00728353395472
-7.85086410720604
-7.69105884907676
-7.52779468561190
-7.36102855446603
-7.19075733296149
-7.01701943113305
-6.83988661764903
-6.65944892128274
-6.47579901525420
-6.28902163690653
-6.09918903893622
-5.90636215958003
-5.71059916996055
-5.51196990454064
-5.31056837135979
-5.10651679751470
-4.89996307932847
-4.69107912728649
-4.48006437829072
-4.26715113915550
-4.05260666523845
-3.83673058063377
-3.61984841434516
-3.40230353400327
-3.18445027893102
-2.96664906210878
-2.74926306063870
-2.53265539728934
-2.31718464089377
-2.10319846488079
-1.89102899559228
-1.68099413317620
-1.47340538221024
-1.26857672763978
-1.06682840937635
-0.868485391525199
-0.673873459690110
-0.483313787474788
-0.297114765496017
-0.115561082673077
0.0610975351316907
0.232655623771944
0.398956254147742
0.559886702135961
0.715368178497515
0.865347775308642
1.00979767811789
1.14872183930585
1.28216828821090
1.41024401376551
1.53312828454529
1.65107969793046
1.76443357513355
1.87358991504914
1.97899608425867
2.08113044027425
2.18049177753830
2.27759483331072
2.37296623227768
2.46713483443538
2.56061735289150
2.65390560124319
2.74745964674706
2.84170519640486
2.93703239396560
3.03379751526764
3.13232950655946
3.23293894671459
3.33592478625730
3.44157607485361
3.55016978636791
3.66196731668556
3.77720980477294
3.89611242414412
4.01886087269392
4.14561375188507
4.27651264438804
4.41169701583855
4.55131531218768
4.69552422236974
4.84447474249641
4.99829147598450
5.15705633220880
5.32080526959295
5.48953846683050
5.66323678827223
5.84187644596983
6.02543900755009
6.21391815020355
6.40732517247183
6.60569362643817
6.80907910842427
7.01755102953605
7.23118065216905
7.45003108977118
7.67415096498292
7.90357231890688
8.13831287044947
8.37838096878205
8.62378175200493
8.87452495013862
9.13063360461777
9.39214984296623
9.65913525755246
9.93166701182245
10.2098323414079
10.4937254051247
10.7834479400840
11.0791084893848
11.3808160388986
11.6886733714129
12.0027766089731
12.3232188271613
12.6500921942573
12.9834859984335
13.3234802434970
13.6701361334418
14.0234880368182
14.3835436640780
14.7502926586562
15.1237151488914
15.5037840692877
15.8904603009995
16.2836810756583
16.6833460775657
17.0893069697460
17.5013598950410
17.9192369304414
18.3425956923830
18.7710097809275
19.2039628598977
19.6408471811545
20.0809669550879
20.5235485833288
20.9677566082486
21.4127088648780
21.8574868257239
22.3011408326925
22.7426890481584
23.1811134580536
23.6153613020635
24.0443527295939
24.4669866507289
24.8821413406215
25.2886743866095
25.6854250084946
26.0712161256155
26.4448539639738
26.8051272348115
27.1508081892463
27.4806552991075
27.7934186955570
28.0878519387849
28.3627281174926
28.6168507718116
28.8490550273279
29.0582052864318
29.2431956640395
29.4029526083069
29.5364393693703
29.6426627290858
29.7206773244258
29.7695831726834
29.7885190864526
29.7766579454727
29.7332089521409
29.6574287871480
29.5486366023048
29.4062243997620
29.2296601640966
29.0184865576273
28.7723163419488
28.4908249404359
28.1737429926554
27.8208516105524
27.4319818063437
27.0070186926345
26.5459076620788
26.0486556346746
25.5153227071581
24.9460088202942
24.3408452041452
23.6999953963392
23.0236630484689
22.3120991236411
21.5656014662057
20.7845080581831
19.9691912781541
19.1200540697629
18.2375248010178
17.3220542777538
16.3741201527576
15.3942369166060
14.3829671131134
13.3409327580326
12.2688253579721
11.1674091766740
10.0375143888374
8.88002426191228
7.69586451265755
6.48599851817643
5.25142558652442
3.99318078324376
2.71233923946938
1.41002482171503
0.0874179885238533
-1.25424142012398
-2.61365661555703
-3.98947795032943
-5.38030496382127
-6.78468466975231
-8.20110474485367
-9.62798290586063
-11.0636588972623
-12.5063964745954
-13.9543972734809
-15.4058199460863
-16.8587941299360
-18.3114245826885
-19.7617895133559
-21.2079395599900
-22.6478997396133
-24.0796725300080
-25.5012404322339
-26.9105684057289
-28.3056081552008
-29.6843064557455
-31.0446168984758
-32.3845123368438
-33.7019960222231
-34.9951100182965
-36.2619397810662
-37.5006139872704
-38.7092993143568
-39.8861925649722
-41.0295138698416
-42.1375035595284
-43.2084267673845
-44.2405876992153
-45.2323465750223
-46.1821323847416
-47.0884531562679
-47.9499051584909
-48.7651777820487
-49.5330543574773
-50.2524137991754
-50.9222362835003
-51.5416135554796
-52.1097610543018
-52.6260244624808
-53.0898744730090
-53.5008912213532
-53.8587455768600
-54.1631828063548
-54.4140098817977
-54.6110858008509
-54.7543146915311
-54.8436440150648
-54.8790698744138
-54.8606458302354
-54.7884888748946
-54.6627811739180
-54.4837714520181
-54.2517778001912
-53.9671882307528
-53.6304554139401
-53.2420878611220
-52.8026428946195
-52.3127237197215
-51.7729790584580
-51.1841026613832
-50.5468316696301
-49.8619450306939
-49.1302626976622
-48.3526459920119
-47.5300010046456
-46.6632839737011
-45.7535020794270
-44.8017053786350
-43.8089749303501
-42.7764174002877
-41.7051703735688
-40.5964114787766
-39.4513616612034
-38.2712785867569
-37.0574409553775
-35.8111290409048
-34.5336096423051
-33.2261284637381
-31.8899078523413
-30.5261496306631
-29.1360427292897
-27.7207732503885
-26.2815366017523
-24.8195513052098
-23.3360711912108
-21.8323932431433
-20.3098600711073
-18.7698577558017
-17.2138116335212
-15.6431823421392
-14.0594624673517
-12.4641719435409
-10.8588518482424
-9.24505885002826
-7.62436086888614
-5.99833355075969
-4.36855951849808
-2.73663235321522
-1.10416333495273
0.527214649436294
2.15585062238389
3.78008511224475
5.39825990693668
7.00872450400664
8.60983995602117
10.1999804827190
11.7775318095291
13.3408862724338
14.8884369762306
16.4185735894317
17.9296801851577
19.4201348718649
20.8883119700987
22.3325853237464
23.7513291859961
25.1429168860943
26.5057217249804
27.8381239443329
29.1385248187072
30.4053652028574
31.6371417713805
32.8324152550236
33.9898105648608
35.1080105382307
36.1857459914878
37.2217870951628
38.2149397622030
39.1640494637302
40.0680117617876
40.9257826262950
41.7363829762875
42.4988989632699
43.2124828635787
43.8763568009851
44.4898166866797
45.0522336809741
45.5630531665257
46.0217911476564
46.4280288728316
46.7814093392945
47.0816388188973
47.3284933870360
47.5218275202815
47.6615810383121
47.7477820785331
47.7805438684081
47.7600562927163
47.6865805279673
47.5604527608750
47.3820923644933
47.1520065592560
46.8707875813645
46.5391014878017
46.1576708569243
45.7272580137319
45.2486560850536
44.7226898797696
44.1502226510105
43.5321639610845
42.8694765422304
42.1631813493062
41.4143596659152
40.6241530848190
39.7937640291799
38.9244569872727
38.0175587374032
37.0744549572719
36.0965804594335
35.0854056470807
34.0424252370020
32.9691519413504
31.8671151793348
30.7378641092629
29.5829719856813
28.4040372708110
27.2026782973388
25.9805207738126
24.7391814469503
23.4802547482778
22.2053062214805
20.9158723542947
19.6134666467615
18.2995888603224
16.9757300682495
15.6433688972636
14.3039612421083
12.9589314991029
11.6096738122011
10.2575646850727
8.90397912105360
7.55029854392455
6.19790446703053
4.84816321655032
3.50241199852524
2.16195252607410
0.828052506333230
-0.498048557163384
-1.81513134389449
-3.12198494223684
-4.41739278846331
-5.70012290723051
-6.96892627557525
-8.22253950690224
-9.45968598892486
-10.6790749254105
-11.8794010724227
-13.0593457960439
-14.2175794857978
-15.3527674402304
-16.4635811538826
-17.5487140129376
-18.6068979664264
-19.6369179650392
-20.6376237609749
-21.6079413666979
-22.5468842617176
-23.4535600841689
-24.3271700731518
-25.1670037595996
-25.9724315120725
-26.7428940577909
-27.4778901040358
-28.1769668452576
-28.8397150995690
-29.4657669122861
-30.0547928616573
-30.6064963642533
-31.1206067695646
-31.5968775118370
-32.0350900765763
-32.4350577318185
-32.7966257333433
-33.1196709118059
-33.4041033424207
-33.6498684090235
-33.8569479485284
-34.0253614373669
-34.1551658744051
-34.2464527433303
-34.2993442723901
-34.3139915223252
-34.2905757307342
-34.2293136460949
-34.1304633094773
-33.9943245782699
-33.8212330205248
-33.6115506913271
-33.3656608209414
-33.0839727281303
-32.7669338498946
-32.4150392359430
-32.0288326140325
-31.6088991486401
-31.1558543871832
-30.6703339333557
-30.1529841093695
-29.6044513677213
-29.0253716011000
-28.4163658083528
-27.7780455640009
-27.1110236562429
-26.4159251072906
-25.6933977590208
-24.9441202742339
-24.1688050691417
-23.3681986125178
-22.5430841621545
-21.6942891257312
-20.8226940541465
-19.9292385423708
-19.0149227327896
-18.0808053692619
-17.1279988458005
-16.1576632905003
-15.1710023709009
-14.1692585049841
-13.1537039852871
-12.1256309901928
-11.0863448255711
-10.0371596851529
-8.97939451824021
-7.91436826734398
-6.84339415345509
-5.76777306688147
-4.68878849186593
-3.60770686500550
-2.52578418429131
-1.44427399902711
-0.364431775349395
0.712484339274044
1.78521594882153
2.85251150153785
3.91313660920666
4.96588399398165
6.00958093830768
7.04309240390384
8.06531891838282
9.07519173743068
10.0716691394028
11.0537365305875
12.0204111661300
12.9707494724979
13.9038540135404
14.8188790581116
15.7150333992812
16.5915765810933
17.4478075147991
18.2830523360027
19.0966602194335
19.8880097317792
20.6565218253068
21.4016714623596
22.1229910852863
22.8200652557575
23.4925202983073
24.1400144657857
24.7622329474912
25.3588881601086
25.9297225407718
26.4745116216916
26.9930682967487
27.4852477334124
27.9509482609081
28.3901053904955
28.8026792351619
29.1886372912671
29.5479402032797
29.8805396174762
30.1863890933073
30.4654614628024
30.7177637086269
30.9433431376331
31.1422849594961
31.3147046415738
31.4607381562288
31.5805339475984
31.6742488635513
31.7420454234877
31.7840881040857
31.8005417080554
31.7915745069070
31.7573625797505
31.6980902297828
31.6139465204323
31.5051224527690
31.3718124761048
31.2142191612016
31.0325581406765
30.8270642360166
30.5979988659619
30.3456539314271
30.0703501288329
29.7724324818659
29.4522649583072
29.1102246159070
28.7466945396644
28.3620536768891
27.9566644866086
27.5308634821403
27.0849590327065
26.6192348000742
26.1339527300786
25.6293530871311
25.1056555987147
24.5630648471526
24.0017789588222
23.4220022543086
22.8239617290903
22.2079211126341
21.5741883285127
20.9231189629451
20.2551165089696
19.5706281617225
18.8701380834615
18.1541592309569
17.4232230252966
16.6778702545638
15.9186505637014
15.1461316254197
14.3609080022312
13.5636019170173
12.7548608725389
11.9353588024921
11.1057987357291
10.2669126272481
9.41945800132162
8.56421255865076
7.70196765475675
6.83352217913714
5.95967822244466
5.08123841086870
4.19900372900004
3.31377177698906
2.42633561111108
1.53748114744792
0.647983333260673
-0.241393830774947
-1.12989001157967
-2.01673638032327
-2.90114413625725
-3.78229881931686
-4.65936193400562
-5.53147663946816
-6.39777304867606
-7.25737328938741
-8.10939916154776
-8.95298116891117
-9.78726530857127
-10.6114161890469
-11.4246172714161
-12.2260711195398
-13.0150021484109
-13.7906604752368
-14.5523244212525
-15.2993019661321
-16.0309322934281
-16.7465865742882
-17.4456673997688
-18.1276098209125
-18.7918864204049
-19.4380135043997
-20.0655545388903
-20.6741206572987
-21.2633698399944
-21.8330054626274
-22.3827738828062
-22.9124610154639
-23.4218879925660
-23.9109058603784
-24.3793906628792
-24.8272396797007
-25.2543664213457
-25.6606933703500
-26.0461457225139
-26.4106487409147
-26.7541286585855
-27.0765160505189
-27.3777494455735
-27.6577766111010
-27.9165530140260
-28.1540405667116
-28.3702093551267
-28.5650404444403
-28.7385258876812
-28.8906630915406
-29.0214445170237
-29.1308482674207
-29.2188345526886
-29.2853491366512
-29.3303318773295
-29.3537268689643
-29.3554916427162
-29.3356051864088
-29.2940747821949
-29.2309400127021
-29.1462708681048
-29.0401581167670
-28.9126984535324
-28.7639792269537
-28.5940652555461
-28.4029886739074
-28.1907442545241
-27.9572943581396
-27.7025849593989
-27.4265663053627
-27.1292083746534
-26.8105063706940
-26.4704766923227
-26.1091455413714
-25.7265348528925
-25.3226536052354
-24.8975000083911
-24.4510744988400
-23.9834013722165
-23.4945527380667
-22.9846635792723
-22.4539306922510
-21.9025987368690
-21.3309433244517
-20.7392596516089
-20.1278599041702
-19.4970786178134
-18.8472832317157
-18.1788872376356
-17.4923635536849
-16.7882537050272
-16.0671693954917
-15.3297893902519
-14.5768566172487
-13.8091755840936
-13.0276082776535
-12.2330696608122
-11.4265246809728
-10.6089874213313
-9.78152319835757
-8.94525126616508
-8.10134079415741
-7.25099800969498
-6.39545234803190
-5.53594664597666
-4.67372944459074
-3.81005086504123
-2.94616462104706
-2.08333200983101
-1.22282311010014
-0.365915861663370
0.486105370723278
1.33195291855273
2.17034088940485
2.99998994220451
3.81963049702356
4.62800458580572
5.42386791365784
6.20599552445680
6.97319154519612
7.72429805960780
8.45819813554378
9.17381355098368
9.87010181811680
10.5460551726161
11.2007010787829
11.8331037787029
12.4423668364295
13.0276361129427
13.5881016820164
14.1229974031023
14.6315994844873
15.1132264562093
15.5672413509382
15.9930567950196
16.3901434548459
16.7580373661482
17.0963379705395
17.4046965052217
17.6828056216248
17.9303980990810
18.1472506454488
18.3331864068688
18.4880766275453
18.6118439595550
18.7044672534112
18.7659884091119
18.7965203216569
18.7962502952578
18.7654364108735
18.7044015811482
18.6135307937881
18.4932728468105
18.3441453159051
18.1667403576126
17.9617267615767
17.7298457785757
17.4719031800955
17.1887604266633
16.8813292856896
16.5505740669588
16.1975169779747
15.8232387111300
15.4288727878059
15.0155953466611
14.5846118571626
14.1371447564402
13.6744269100242
13.1977030322898
12.7082377289028
12.2073246822660
11.6962904828917
11.1764910701556
10.6493032595930
10.1161141624899
9.57830864120970
9.03725430038236
8.49428533914045
7.95068666039716
7.40767915830504
6.86640742248805
6.32793085308361
5.79322034664802
5.26316252723237
4.73856856520244
4.22018337674543
3.70869561793640
3.20474936286077
2.70895393673471
2.22188665227329
1.74408687946288
1.27604488129719
0.818190907019020
0.370890336879407
-0.0655510452324321
-0.490873358547441
-0.904847958952302
-1.30726899410536
-1.69795308814986
-2.07674622065542
-2.44353545753014
-2.79825651721186
-3.14088770968547
-3.47143370221256
-3.78990913734403
-4.09632680460862
-4.39069239360294
-4.67300727226045
-4.94327664453921
-5.20151599212004
-5.44774824057334
-5.68199103438572
-5.90424174849875
-6.11446716763678
-6.31260014493373
-6.49854416931505
-6.67218277916123
-6.83338608147587
-6.98201087278848
-7.11789761249318
-7.24086784832067
-7.35072364776638
-7.44724976675107
-7.53021914850252
-7.59940203131698
-7.65457787452635
-7.69554815431763
-7.72214613749747
-7.73423853211864
-7.73171807849423
-7.71449135361130
-7.68246531181936
-7.63553550943639
-7.57358113795733
-7.49646953347409
-7.40406867269891
-7.29626450950959
-7.17297760552928
-7.03417311671946
-6.87986214247817
-6.71009606329547
-6.52495788726197
-6.32455655652897
-6.10902783244120
-5.87854016158195
-5.63330305406060
-5.37357791325401
-5.09969012588941
-4.81203763465795
-4.51109178550727
-4.19739110093967
-3.87153237910021
-3.53416440158356
-3.18598700268851
-2.82775309641619
-2.46026906851768
-2.08438997816952
-1.70100788958910
-1.31103648922045
-0.915397722646185
-0.515012113745496
-0.110792067696842
0.296360978699258
0.705555826297555
1.11590951809832
1.52654570724550
1.93659471885456
2.34519648402819
2.75150582295729
3.15469972372921
3.55398720146093
3.94861869034839
4.33788906974581
4.72113474156491
5.09773173035479
5.46709709284401
5.82868957991776
6.18200798654597
6.52658833893598
6.86200035064207
7.18784506294248
7.50375459946648
7.80939029287671
8.10443587393630
8.38858836403947
8.66155285499849
8.92304455610173
9.17279583435479
9.41056371506649
9.63613592964003
9.84933629085348
10.0500285638234
10.2381159707366
10.4135369319344
10.5762607125698
10.7262847586511
10.8636344406359
10.9883647229710
11.1005616757511
11.2003445216837
11.2878701626291
11.3633381243653
11.4269916697061
11.4791136104529
11.5200199169551
11.5500552201034
11.5695905308039
11.5790211425652
11.5787639104721
11.5692529077361
11.5509303430919
11.5242320338188
11.4895735809126
11.4473443002496
11.3979092572993
11.3416144872028
11.2787897467005
11.2097470695676
11.1347799150385
11.0541681108374
10.9681864063618
10.8771087019359
10.7812034018431
10.6807242269039
10.5759032974970
10.4669470414897
10.3540326492320
10.2373066228355
10.1168867517647
9.99286445361003
9.86530628358976
9.73425821972912
9.59975430726286
9.46182548002720
9.32050225414205
9.17580955327877
9.02775894278203
8.87634425108732
8.72154113739078
8.56330805273185
8.40158881939426
8.23631934540783
8.06743834221113
7.89489895078453
7.71867641991923
7.53876657117205
7.35517538681522
7.16790648997888
6.97695136875148
6.78228176941461
6.58384245211695
6.38154459458631
6.17526207659531
5.96483382777588
5.75007387836198
5.53078591273995
5.30677710583142
5.07786914148824
4.84390657945794
4.60476211407927
4.36033785770955
4.11056426149496
3.85540061569017
3.59483703584058
3.32889311184722
3.05761207300524
2.78105293915361
2.49928017727464
2.21235144646976
1.92031059862405
1.62319264329346
1.32103780183935
1.01390521730902
0.701880724421352
0.385080021891825
0.0636488140672913
-0.262241165855305
-0.592398463818675
-0.926615831251928
-1.26467085113768
-1.60632580226085
-1.95132747470340
