# Supplementary material for: Aspects of tree shrew consolidated sleep structure resemble human sleep
Source: Commun Biol. 2021 Jun 11;4:722. doi: 10.1038/s42003-021-02234-7 (PMC8196209; doi:10.1038/s42003-021-02234-7)
Supplement: Supplementary file 2 — Supplementary Data 1 [file 42003_2021_2234_MOESM2_ESM.zip › figure1e_rat_exampletraceREM_RAW.txt]

-11.7596799047537
-10.2133580259348
-0.892424976389552
10.1613164616803
11.3899226438419
-0.166695904416978
-18.3217183601062
-37.0660227074021
-55.4991857108954
-72.9122174818125
-85.4925226025549
-90.4850467017590
-88.0040911173048
-79.2026095983610
-66.6951041947741
-53.6720693163175
-40.8897785118835
-28.3324537831741
-21.2307625174563
-30.3938794802268
-60.6595886255486
-101.187656325018
-135.977095382980
-161.128182325418
-180.754595910844
-191.237870315828
-183.024485864099
-155.120904139427
-119.989460476437
-95.3428638447953
-92.2395027896839
-109.035193394825
-133.755777239310
-151.049028472546
-151.824625475681
-140.730997052738
-131.581333329831
-133.902428812051
-147.386292718057
-166.281371133833
-182.126538505067
-185.731275781363
-172.885676287795
-146.818155463858
-114.265440266471
-83.0064307674747
-62.1962975979533
-56.9713814040022
-59.4837350832625
-51.5118554972754
-21.6666659150415
21.5515339827550
56.7840100156361
68.7323947299179
58.3888929722599
35.9388196343770
9.11872721431200
-16.5382799049733
-31.9198060204871
-29.6535459194397
-14.5271932310419
0.228036459728696
7.31948897701232
8.43712876745564
5.00822446299847
-5.49275228803182
-25.1418325247493
-51.5573377173098
-77.2279836367236
-92.4037453269123
-91.0355987337616
-75.4750372654256
-54.3037795410120
-35.8166114596448
-24.0411294966968
-18.9417003941934
-19.3742956836669
-24.5080857369666
-30.9580252787552
-32.2866316602484
-25.0074290157088
-11.4528758866366
4.63764293808537
19.1602016319859
23.6573953686527
8.62681445309608
-24.9852028078450
-63.8888173743717
-95.7821869657504
-117.471533035265
-128.385942543142
-127.128329788374
-118.945772427643
-116.104014204510
-124.030838849997
-134.447809755390
-135.144872752219
-120.468146952261
-92.3058575502055
-56.0858290773638
-19.7510981634768
5.24839068275777
8.75863216223250
-10.8796311728081
-44.9814524757198
-78.4532696013290
-98.3635189682051
-98.9706792676149
-77.6862454015529
-35.4631837231659
14.9162491913417
52.4524395094260
65.5517340307368
60.4772521853424
51.8183470463340
48.9866064253343
51.8565232298258
56.6266047517624
63.1996008291131
73.9517962130980
84.8072465275450
83.5273082060413
62.7439352685798
30.6003211338724
3.35464287914791
-8.90323529945075
-7.18807685784206
0.0784059419773784
3.81681182702897
1.02535150145017
-5.10599091634316
-10.9826917374817
-14.6266967763938
-15.1467054314120
-16.0122009986746
-25.8576402842253
-50.1013266196595
-82.5973623894338
-109.973706808201
-124.312710231453
-128.897196540740
-132.144233409743
-137.525916474422
-139.467105613065
-130.372966065118
-110.402790736981
-87.6441364785718
-71.6097668180754
-68.1792531883365
-76.9009685205197
-91.2418357610842
-102.416817630808
-103.248253007019
-90.0856744790115
-64.6633076495345
-34.3487682242946
-7.79063246644703
9.69655307314483
16.1519148904109
12.2789836168429
1.68804627804072
-11.1132211095683
-22.0143984944383
-27.3676800124236
-26.4442699933394
-21.0378327714399
-10.8875616351418
4.88288128751801
21.6166164860344
31.2074837940533
31.4056328219655
28.7518250634900
30.1997875861861
34.2267787725456
34.7535505034911
31.8984901469328
32.7347333429273
42.9197668990147
60.4714083385362
74.6788225052349
71.5680419711221
46.3676674348852
10.6442368094488
-17.0183402778324
-24.8187832938242
-10.0516777063525
23.9540905564352
65.1368990565503
92.5009489674302
89.8488415387399
60.9674362147893
25.8487215274803
2.70500597742718
-2.29421394181404
8.92405065134523
30.9285120874341
53.5195480639621
64.1285699394464
55.1903107686875
27.4469272438639
-11.3187024023703
-49.0130219706195
-73.8880999077019
-79.5560192980976
-68.6801357310271
-54.1487786415267
-51.7541892963026
-66.8277503291135
-92.3339950987919
-119.302670063494
-139.753360714934
-142.985823108990
-121.306936499001
-78.4829037038639
-28.4093325810584
10.4519778679430
21.0491318872597
-3.09960188832643
-52.0393696241964
-104.244318464552
-137.671294994615
-139.678738053429
-112.826380340115
-72.4625117157570
-34.9500309298678
-8.47790151024533
4.42779561232620
2.73887534860724
-12.4629269167077
-36.6381206546815
-59.0752443508845
-64.4399366780940
-44.8126287379137
-8.32110275188366
28.0116683055009
49.3938116277900
46.8073792387612
20.9574480015301
-12.5922515147259
-32.6762212107866
-31.5873007873940
-19.1143218863836
-9.13742721982509
-8.67603594716512
-16.3084834887745
-23.0354458095817
-16.8268197808722
6.07225103065000
34.8525985386338
53.6474415192084
56.3933176710663
50.2162368058148
45.8652625319461
46.3048454684702
44.2807778098901
31.1886489327700
6.75324668794391
-21.1554898827796
-41.9005543457364
-46.0986440701167
-30.2157291455288
0.121825610322173
32.7198659000709
55.3948538007759
61.7216848901721
53.7290870808373
41.1536422277257
33.9035996908712
30.2852943560496
17.7299206991137
-10.8828550041249
-47.0554826791107
-73.8925447698243
-79.3761430909304
-63.2676364815256
-35.0406878135967
-7.00288293801286
11.7967733259670
16.9916786283507
6.40702161534508
-20.0122703046573
-55.6748649462806
-86.9412158767745
-101.867310557193
-98.2124297585938
-82.3809985454145
-64.8834138027587
-56.4045885966937
-60.8841234112007
-70.7843315587952
-73.4128686381514
-62.2817639260654
-41.7264202308345
-21.5179492224538
-8.61906561245293
-4.85665827555905
-6.83864843446127
-5.53064120252684
7.04348249489459
29.7523074247002
54.4246549649140
72.1594734161319
77.3100976846446
70.1654456532611
56.4590833359032
45.1380573812408
44.8571776079766
55.9290643982949
66.5258651488177
62.0764660110335
38.1978023989477
4.63805902547226
-21.2093744949376
-25.3151355460106
-3.66369696563557
37.8091523370575
84.9677765497319
120.503730871858
133.352892879581
122.868627039711
97.0897846309221
71.6363971795731
62.4594031303993
71.5424546192642
83.8010240729735
82.0766293674400
61.7457656503206
29.2762510173308
-7.46591221412087
-42.5454149144463
-69.3387318036400
-81.7266766426519
-78.6591860650019
-63.6169966275061
-41.5070547385792
-20.1746848994040
-11.1283197085378
-22.6780891432538
-51.5020702888352
-83.2759891577105
-103.115400727215
-104.900880553246
-91.3422061821984
-69.7213347993289
-50.3256438557037
-42.4535764327599
-44.8144667147928
-45.2475776941752
-35.9485911158356
-24.2242647249156
-23.9180386045140
-38.9768680190434
-58.9672296698972
-69.3195213609511
-63.8734590709462
-48.7724015328714
-34.2477612391518
-23.9887312207490
-16.3318525454352
-11.7634392517052
-11.4530959952591
-11.6493739245845
-6.99877194142661
3.28351260648175
17.3920701059989
36.5658696781755
64.9602572921808
102.094472032030
137.148469111580
155.671433165694
151.989277116600
131.823874386506
105.166057768113
79.9938918614440
61.1393038024744
51.4070223727215
50.7552906077388
56.4493145023356
66.9144156999563
81.7007059742184
97.3728262823210
109.451540692371
117.820699776348
124.462441168253
127.477249607304
123.233891596648
113.078162613655
101.988399853552
89.6843910204711
69.8371154503815
41.6436843707522
15.1999614973328
2.31694365295223
6.67159629628890
22.6715070189731
39.9165226057925
48.7503094441761
44.6088166782834
28.7712921409089
4.98432944234560
-24.5488076164349
-59.0996056682854
-93.4220021205577
-113.059501805882
-103.013600003167
-64.8130742910974
-19.1703736178345
11.0422578874460
15.5215294922640
-2.83356874584414
-31.6625837763415
-54.0912069741616
-58.3894668302964
-45.4270910419819
-25.9860665919966
-11.5128485466888
-7.95779318794081
-15.3868508295659
-28.6068616575955
-39.2529582799885
-41.3621171045093
-34.3563702880809
-20.8753881613507
-5.86773142373563
3.17729890579850
1.90621214806369
-4.59985252326994
-6.44279335147401
1.25714014134252
16.5096354435553
35.4787206669864
55.0369344059806
71.2902368272725
79.5635216740812
77.2822539873777
66.2783308808126
52.6014427609262
43.8980432118021
44.4251036357835
50.4773389095229
52.3968151453877
42.9928653073180
22.9455742451283
-0.717178276588271
-18.7139147288895
-24.1075891209547
-14.4669931014245
9.06172238681962
40.0330189812782
66.6580322485780
79.6739347409480
77.6725354619670
63.5698259375504
42.7790184010099
25.0917486151259
18.3615824799102
18.4263976509559
13.6058322078509
0.0306918188400229
-14.6212169735842
-22.8695123387966
-25.9327671847677
-29.7448041697956
-36.9827235333361
-44.4966595130726
-48.6290417180563
-50.6871208275358
-54.7948029878590
-63.0105083646470
-73.5487066289429
-81.7339971103833
-84.4220793547836
-83.5833293580368
-82.2402032152498
-79.7251885780637
-72.5795227638261
-56.9440128073188
-32.9091886574255
-8.22252318217335
6.51703147737024
6.50842969422251
-6.06226085071094
-26.9463923699848
-51.5661524198640
-73.6646166827635
-86.5383703923874
-86.8937489868618
-77.2988636354589
-64.6363128947315
-57.1509534260786
-61.5487582782899
-78.2833277414890
-99.9427694504570
-116.876585636143
-124.238502626494
-124.667038005473
-123.633075866953
-121.777132940598
-116.403836745915
-108.860132661319
-103.858863056320
-104.373152057405
-111.930795517128
-127.816750390237
-148.457763633115
-161.889694638905
-155.746278181299
-130.062613196767
-98.2046099558376
-75.0518016985918
-65.1759000984769
-59.5839853351048
-44.9191152394963
-17.8351392693496
13.7227125258207
42.2387054011021
66.7373319484534
88.2264326615097
105.343595544779
116.526346748148
123.684727014303
129.909811645669
135.290079486528
140.322403048043
149.217536379761
163.189005480454
175.037340149212
174.215048441407
153.929429159233
114.833847938448
67.4144472320551
28.6509766572667
11.3968394919701
16.0567094759032
29.2866127197210
32.4632106143200
20.4759277382893
9.77283279747873
19.6085806826834
49.1014042993628
78.2677198164848
87.2193926876572
69.8512297643941
34.5282981372679
-2.34875265467490
-27.6624034486604
-41.5756068904184
-54.3621715407921
-71.7424323121089
-87.1595588880709
-88.9807300838579
-69.5687220186141
-29.9082174581477
17.6522417017461
55.2248768844718
72.7891287871417
74.5882189660894
73.1585510961040
77.1033954853960
82.3684512337459
76.0988515316748
49.7092903933845
8.92839639604739
-27.1532844620704
-39.8451687966194
-26.0288335862002
2.00376467071491
28.3237577207914
41.4798353916752
37.7388351826234
23.0387838569442
7.90827293430070
-2.58143057483587
-10.2101564066837
-16.1250950134723
-16.7646537719291
-7.75416547584084
10.6505195932151
33.4637489353576
53.7919868768881
65.7891638663024
68.7870555092017
67.4910538784437
66.3059301286271
64.8788412681288
59.1007897409056
46.2828171225366
28.5353057642428
9.95461419252694
-6.20417191961444
-16.7642455285417
-19.6825775397957
-15.6626313291339
-6.42406636289048
5.89307736882708
16.0037329276504
15.6514233597735
0.280293079903288
-24.6455975129470
-46.3306991137303
-54.4819085403169
-48.4178662164049
-34.4743113065373
-17.3288183647532
2.05158712614567
18.3302337883209
19.4883377119866
-2.06393922306410
-41.4190982719932
-84.5107944068007
-114.124635417434
-117.243213628212
-94.0173549857893
-58.6619620013534
-28.5589472127518
-13.6004577926387
-15.1111442705874
-28.1925901187252
-43.1457114332839
-50.4493299573096
-47.6031508141776
-39.2096028017249
-29.5487456126851
-18.7777258625723
-7.77035846303879
-0.454457818272336
1.46583027787427
0.589478495405472
-0.349894366831409
-1.28401058713002
-4.83320381690077
-13.9613875902847
-26.7402055966820
-34.6889337662835
-29.2508683394420
-9.40883644671946
18.1287688716987
45.0768164597721
64.9905211149700
71.8793297184085
63.2398391513415
46.3222446624702
34.3741799687064
34.4116610717366
42.3174870399660
48.6453253474910
44.5705773446649
25.1907430932490
-5.32310402730586
-32.8671009890314
-44.5622089498616
-39.9030304240287
-27.5800186425784
-16.4316876181335
-11.3479554187338
-10.0143216472873
-2.83472206071616
16.5608476591275
43.5401731491599
70.1161253587219
92.3350160406885
106.242990105763
104.479290228635
81.2573511668011
41.6114260588077
4.03464906361059
-12.1357389988920
-3.29313338043152
15.2131388800158
20.7109575815697
1.06126060700876
-34.3514963658650
-62.5692885386789
-67.5544661743097
-50.8632693706287
-25.2171983155505
-3.85065563102569
6.32796065273687
5.63714149733938
-4.28194465324511
-23.4068111666639
-48.4694579208034
-72.2019057168132
-89.2494965790256
-97.0597514578853
-93.3626248655172
-79.9676297628689
-66.3198587877108
-63.2337904799821
-73.7494744072480
-91.2873103515751
-105.001778099335
-107.599763993472
-100.232186782358
-89.6559356616789
-80.7788679395899
-73.5324445803319
-66.1222497392620
-59.4497146365060
-57.3050533937893
-60.1706558408289
-60.7799160531227
-50.7511002182519
-29.3868132968893
-2.88011071344934
20.5187215057752
34.4660823984663
40.2347579652344
46.7891546976249
60.2517335577224
75.6979451771812
82.1657234963337
74.7920490016508
60.3801666531340
51.9798574025464
59.9571661827676
84.7516665553147
114.455590534722
132.298465183814
129.853655636298
112.407922897094
90.6977693295223
71.9651106803607
61.4076882567526
62.6773101036999
71.2923393965324
75.0563851187718
64.0879416820268
36.4018875095291
-5.47318887085233
-56.7616602564527
-105.945419783335
-134.914512380575
-132.082890118318
-103.234776489972
-64.2199509105293
-26.1723413796122
7.05370322916105
31.4736673788451
40.8072166085884
31.3992065779413
7.60157530406823
-16.4357372634087
-24.2125932628146
-10.8088334557419
13.2482748029765
33.6719578022316
43.9877783040501
46.0654460851493
46.7417878557042
55.9534624501404
80.6563800321025
115.203187753946
141.620943258815
144.463572150688
124.083310906703
94.6614463299053
73.0566571360422
68.8209279450729
79.8652481834516
96.1171006786636
107.017504742778
105.442947037022
89.6838397263451
65.8942851736410
45.1875750414708
34.7613349463165
32.1704635377357
29.0718702349317
20.0652669955625
6.88869726197326
-4.01510893362805
-6.29467967193231
0.771957532833282
10.8869710350118
16.5358050042317
13.3010125925472
-0.831477190769221
-24.7742838183321
-52.1806761912088
-72.7316095102489
-78.9664497164383
-73.2810285472527
-66.0880420623103
-67.5955346517965
-80.5547169634164
-97.3693782347421
-106.758099432586
-105.311681932866
-99.3314891845290
-96.0925907042297
-96.6115393832506
-95.2562668236385
-84.5498256893987
-63.8128776225970
-44.0935616434220
-39.5707528153195
-51.7893565463994
-66.4535272789779
-68.4342150428006
-55.8598692570384
-37.0824005340648
-19.4075544956205
-5.31156680937178
4.25490242217437
7.34794839825663
1.49393235512637
-11.9570071484523
-23.4470355493072
-19.8746519854151
3.95968846573050
40.0057120053486
73.2335917330298
92.9672412695957
98.7318841631322
95.3406622409835
84.0237063616013
61.9423199533790
30.4844455173069
-0.534582893087600
-20.1122813944916
-25.4427559478061
-20.5181154001161
-8.24708268260655
9.73795936090496
27.7691767615587
38.1318008029316
39.4328674217382
39.4239761137889
47.4000615045692
63.7381384545201
77.3649659696112
73.9022075526521
47.5859591979057
7.17801825819911
-29.3496841893132
-47.2704310145788
-43.8698499008199
-28.3199981137471
-15.9110612539043
-17.7401529477236
-30.3702299850797
-38.5008129046977
-30.7676960198547
-10.1546170621921
11.7282227182059
26.2099086225429
31.2037528843589
28.1818280140457
20.7065169992644
14.3372335785931
13.1730120545454
14.9273609203560
12.9211568639065
3.61003895868189
-12.9581011695280
-37.5791548188221
-67.7165922612626
-90.8458626168005
-91.9544537561932
-70.6236459393598
-45.5171131778636
-36.5144891186227
-44.6243988713545
-54.2157890300448
-49.7246936450613
-24.6828783916921
18.3485668049708
67.8652432000008
105.533013192238
115.903205725459
97.0453947074121
60.9513330454439
24.4336693981984
-0.532186545292911
-10.1597615282766
-4.90034526418314
14.6627178284866
44.7097249346330
73.4199401293253
85.4314294856299
73.1820749313942
43.1198106165913
11.4826165854844
-6.28117460417634
-4.89841169443462
10.9415269648409
36.0958732175998
68.3350020951655
99.4064500406448
110.667081815179
85.7161470920409
29.3534910135786
-31.3909937567076
-70.7414760066744
-84.4897664509798
-85.2102232069851
-85.5799879561805
-89.8588174200316
-95.0240898209324
-95.1984007282313
-87.7852253622215
-77.2284848974638
-69.8547933922435
-65.8554081422700
-60.0946685598404
-47.7636350308204
-26.5225866380616
1.52088878813224
27.3002255525422
37.9610156276589
25.8699599341232
-3.90754795929184
-35.8371790958042
-56.5745903736659
-65.8670741341098
-73.3263115868297
-86.3383756042348
-102.404635295637
-110.889220121790
-102.637578878018
-80.1006882968679
-56.7156981913982
-44.5274732024388
-43.7841965463627
-45.4961329765964
-41.4316955991855
-29.5279567177134
-11.5000798878431
11.3013795862893
37.4876114520426
62.2575556531064
79.1866441957108
87.0906899273336
90.3609845180282
90.6317670411523
83.6877227237255
67.5193890381081
47.5196659128538
29.6304740991905
13.1250494303613
-6.39925441352302
-29.6080821089545
-51.5824432894078
-66.5999502022224
-72.8766391693624
-73.8083740997097
-74.7824168002069
-75.1543581967341
-65.3558542237581
-37.3787259873324
3.82016082152886
43.6791884536982
70.4354991534070
80.2725510030120
73.7936128352663
54.1786823894938
29.5326438730412
12.7118418585516
13.1227161670963
26.9167304423190
40.4089869564534
43.7961823062962
37.7616979314478
29.8224568478177
26.5623408710192
27.4796334109167
26.2693379890577
16.7513208919193
-2.38578870264327
-24.9840814647063
-40.6444520953686
-44.2826767027278
-41.0142635129704
-39.9438346664166
-44.0812538895701
-46.9867988401220
-40.6737868611322
-27.1411865941541
-19.5817101106590
-30.0958628449743
-56.6990788028112
-83.3720664422337
-92.6833471975436
-77.8252607157341
-42.9445834136944
3.28751918532253
49.4151138235013
81.4020005326441
88.9329874625234
71.9091297628388
40.6353244305298
11.2516574109133
-1.88288542305334
7.06371122426473
34.0075113452527
68.1661887821463
97.4167675004482
112.138732203447
106.504732917143
80.3765826050412
40.5729843340337
-0.111185460238284
-26.7838436722047
-31.4418994587725
-18.7120544973142
1.00294556418014
20.9446030474912
37.8890106901451
48.6748269243096
50.9569014843250
44.8066738788369
33.8599548457732
24.9749283500300
23.3934590342877
29.4820166615274
41.2053869314205
56.9791577669712
74.7424500557588
87.9761093620402
85.7915948574883
62.5889941121403
28.1589849911368
2.88789681367342
-0.319727630785645
13.8846279123668
32.2567581437482
45.9425299383255
52.3667393830349
51.4700341872329
45.8511849200603
41.0831927718577
40.3096679669436
39.4153775780390
31.8410456770627
18.1693089923014
7.12799183915598
6.56705817720529
17.1190327331563
34.0781342858966
49.1032747191956
51.2389411202035
35.3347173847981
10.0757080143791
-7.60075488561479
-4.85444792915501
20.0131917492535
56.3640098371960
86.6592717071402
98.0670337819491
89.0655167480038
64.1498718693276
26.4666064362751
-20.0006288575753
-64.7575042375538
-95.1947302545376
-106.093735896817
-99.9570438436172
-81.4666628337372
-57.4519751968653
-38.8605210953466
-35.4069060496353
-46.8541145811529
-62.5927936362252
-71.3067157625204
-69.8785225183924
-63.2951508195235
-58.6632099183709
-59.3174963781843
-62.8464070068167
-64.7609713271358
-62.7979442876988
-56.3759217936800
-45.5737730532675
-32.8820009012472
-23.2761784970790
-21.2726740403587
-26.5355142469169
-32.2628116635204
-31.0513682944484
-21.0022077538388
-4.21581492657407
17.4906346968325
43.0400069536622
68.2642004706883
83.8928064556995
80.7910802597536
58.6590835370107
29.4354321846260
10.0836536738121
9.57799456975671
23.3758113054378
41.5035675420133
59.2684822524305
77.1638546646587
92.6208245989564
97.6211586258110
86.7390127584137
63.4937256060597
37.4662437702521
19.3745125471388
16.7687138347072
28.1286282438566
42.7163351561873
50.3786754119909
50.3446381841079
48.4455578661400
47.3353479600678
42.8443418400777
30.3231848910244
11.7758306685922
-4.78132398294223
-11.9779440504215
-9.17970438920106
-3.89775505228691
-5.54667316914329
-15.4892885890748
-24.9396208143121
-23.3212509556140
-8.44205749100130
9.85348683022311
15.9989746815597
1.61430910466802
-26.2359497746650
-51.6376709765928
-64.1640890661203
-64.2034657765443
-58.7974374177564
-56.8118879786022
-63.5056286714061
-75.9955474249228
-84.4310099778915
-78.0919052512995
-53.2948115912444
-17.5365502888672
14.3350077041368
28.3824786244147
18.7225856960992
-9.93563303688034
-44.6881715756774
-69.3499475309367
-71.6316352678573
-50.4867473248371
-16.8651979839584
13.8260718225833
31.6021728757978
35.7361928419891
30.6026897720072
20.7111346897129
9.21273783855336
-1.12971467255074
-6.95060132122726
-6.52082795400588
-3.91231834825752
-8.07571124968090
-22.8896465089435
-38.7126533822478
-40.7001286018234
-25.0862432906929
-0.0496813220509473
25.8349002287753
47.9193768554714
62.7435007491494
68.8926135545718
69.6189172315460
69.2760333537817
66.3502401082594
53.9090852959312
29.4349780432568
2.52795007658645
-10.9619346078076
-1.99477307052148
27.3001354983169
66.9189940352449
101.465168196189
116.044947719329
106.490494710558
82.0560691926736
56.1318351453790
37.4602812829436
30.8797119745391
39.6535943209733
62.1861903846423
89.4890959481350
109.352846475478
113.128367011095
100.901120543426
82.5907059976432
70.3678169521031
68.2240392622285
71.9198569565497
76.1903988722239
77.9537661867984
75.8191919412073
69.5985821114751
59.7803587633994
47.0464695089928
32.9630182574490
19.8767932349622
7.46662096408920
-7.46087135234328
-25.5548981949383
-43.4451245691140
-55.9638830681795
-57.4279049534457
-46.1503038840637
-28.6484935926064
-15.5058955970653
-14.7654921156367
-29.9884059430842
-57.5226982915349
-83.3273488860970
-91.0851276175314
-77.1869217630811
-53.0706226139491
-34.1429319355342
-29.8185541282550
-40.0483932392612
-56.3950712786782
-66.5659967914412
-62.2995538495611
-45.1135419062785
-24.0888800201770
-9.39962383609559
-6.41167206257045
-13.4857617680616
-24.9606784268783
-34.6666661590848
-36.9876477330148
-29.2974635232504
-14.8453924742935
1.18126170865668
17.6694706598908
35.4112201638327
52.0303976760749
62.3009689953060
61.5547424790319
49.5763288126852
33.7592728636360
25.6488519401501
30.7381480621344
43.2736804895941
51.4319487883133
45.7794695243131
25.8997110489788
1.41842515563005
-16.2267046927139
-23.8556034789955
-27.5384861091828
-34.6041445617543
-45.5896781266737
-56.0639546607630
-64.8362703130572
-74.1217012859067
-81.8015925830290
-78.4172405177893
-55.2405602749307
-17.2410955357841
14.8191005790711
19.5903609727262
-6.71265668282684
-48.2380736674910
-84.2788830041203
-102.486513059230
-99.6454532216542
-79.2040203180338
-51.6199914675109
-30.9094081028664
-27.8887933185864
-46.8256506385103
-83.7919382205877
-124.770922688506
-149.707692369585
-144.674564673867
-111.859735253526
-68.5500571703394
-36.4245040043394
-27.5140545450656
-37.5698441609277
-52.2241539392529
-58.8556877165461
-54.9500791332059
-46.9599092696337
-42.4280903287242
-46.1589769533448
-60.4182124184765
-82.5739632652399
-104.693064882755
-118.919959304936
-122.222549886767
-115.688348654378
-101.191355071626
-80.1500377456855
-54.3604504536438
-26.9928967892414
-5.04642385712733
-0.641117055528759
-23.5082983871134
-69.1011255144602
-117.747801371029
-146.718376560969
-142.847646938262
-107.405632830354
-52.8547354691508
3.77796666358035
47.2586122155236
69.9940766933913
74.2120843420653
68.8402057034506
64.1306762402064
65.1362691899579
66.9942763860094
59.9239914545210
42.9227786953287
28.9542991260204
31.4149512772075
48.8169079264660
66.9453625969243
73.1354546533697
66.7275755095618
57.9290160607143
57.8221449235476
68.2037968443841
79.9826169862807
82.6671860921670
74.6312882480908
62.7406586315439
54.3882810077411
51.6210501413156
52.4257424744328
54.7008227346236
55.4812119527037
50.5304763535552
39.8837626668723
29.4783352594575
24.3568487855176
24.3033047079733
26.5442399075387
28.8940043043559
30.4225337263840
31.7286676678766
35.1354934578066
43.4550800416964
55.8599783291313
64.9418775748247
62.6575091297508
49.7388706169409
33.7161131609078
18.3663501986918
1.26641938556030
-19.4712307266976
-39.2332980098975
-46.6490031514990
-32.0648673888016
0.568083627226797
32.9248848521456
46.3466647191750
35.4601850803994
7.27684560111817
-27.4552619099484
-57.1136493248002
-67.8916638278544
-48.4186731542795
-1.09518219418108
54.1322798646396
95.3092731522742
117.437132864958
130.122580345738
139.455068042650
139.330060643798
121.863563598894
92.7757988684575
71.5528995612769
73.6945195782059
94.4589496425223
112.762804674037
111.022073442286
90.0886592599367
65.7153610834820
53.5319087161886
57.7096271079776
70.4683027509964
80.1507305719721
78.8147530838819
64.9449304865584
44.8345478612212
29.0101463166251
21.4951237798748
15.7789745413437
4.21767751543496
-12.9016558329290
-28.8667922812970
-38.3358949604719
-42.3127842048269
-44.8989999935272
-45.7238680439653
-38.4920491262337
-20.3885716776571
-1.96902682969562
-3.29652871289102
-37.4269137783303
-97.0611626755818
-158.207986074417
-198.987413737263
-215.860933792499
-220.272124243512
-221.671650309731
-218.815777224808
-206.731197227018
-186.854550478299
-166.216219046770
-148.227212972223
-131.204927014780
-116.126849339120
-107.652688919010
-106.074159607539
-106.134698206459
-105.612118453641
-107.990663548790
-114.920282250591
-121.120051660580
-117.960653972540
-99.3549143591114
-65.1210687080070
-20.8299219191305
25.5421559774884
64.9354181772857
86.8138299874106
84.2150660331279
61.9445471043894
36.8936677380752
25.6790649692368
31.4269162541139
44.3473101342451
52.3864602867444
50.5060858395265
42.3374028627309
33.4906950757908
24.9117616168589
13.2041164562487
-4.77545687771851
-27.5960692208424
-48.1288483611193
-56.9214023069161
-48.8325512147425
-27.1713634095870
0.361235966982289
29.4096230001319
59.7145383637360
87.7430847414895
103.474880322781
98.5651169662045
75.4018950368840
46.7981743794872
27.2303686117202
21.8921559383536
25.5297690711995
33.0705751957876
45.3842793759288
62.4040065238992
76.7486329480145
78.1263995150233
61.5652664057625
30.5975447845776
-3.69280875434921
-26.6279220132714
-27.7460945514367
-7.57394008490838
21.7611118333494
42.2110374469736
39.7933043016954
12.3725381288880
-30.6522762392719
-74.4881776051532
-105.676273145477
-115.850052017779
-103.483407821664
-74.7700732449929
-40.6367501040202
-11.3053439344811
8.20784160484160
19.3300117854393
24.7531600829526
23.6324962006830
14.6688358916035
-0.275716156211666
-17.2650806062013
-30.9051959648378
-33.4244588871252
-17.7086413063397
14.3416098115555
48.2277382670268
66.4531833624093
61.1003429378741
36.9799894120457
8.03146711822629
-9.40328953530580
-6.89968190113197
9.44261369459667
25.0561846902685
30.5095266148269
27.9668020158460
24.9488924766337
24.6318085243340
23.8653742853342
18.9116498278912
10.4730414525969
2.99881030054474
1.23094831289743
8.63512757419161
26.0593310796186
48.4691902395600
66.2834492854439
73.6815129135082
72.6115412135827
67.3561166920379
59.1582809279160
47.2735159659596
32.9496986148690
20.2718964824521
11.8581813376562
6.18489278929999
2.85480791730414
7.64018399629833
25.6641706979834
49.6067626944275
61.9200606866392
51.0461717347567
19.5361279899417
-23.2149711676724
-67.3692285713918
-102.711873380135
-121.015543470871
-119.693153004867
-102.734502001977
-79.8058174965258
-60.7142664382855
-46.6313353673936
-30.5455961917523
-10.6253072132783
3.30131677468436
3.65717725868328
-2.52250040729560
-4.02921166937825
-0.891860698244463
-2.35158440146093
-16.5353570899124
-45.1334894052935
-80.3291330078843
-107.157110847855
-115.463463288375
-106.850799145151
-87.9837397149933
-64.7585852437904
-44.2889895621845
-33.9597175023619
-36.3051591800065
-47.1966708024788
-57.1018428442724
-55.6960057163905
-38.6623245496950
-9.63041736301824
21.3668483738057
41.1515198617884
42.5656032561879
31.9064324791868
23.4764195947922
27.3991698413249
43.9874264433528
66.8164453797840
88.0366274602173
101.063507834934
102.204062193269
92.4542479796074
75.0918950661367
51.1149270171576
20.5708515144643
-10.3314785429621
-26.5325371475922
-15.0609389713838
21.0180880819013
65.4598683563615
103.308299722407
128.464463822918
142.421968549279
148.577383707318
145.597656576891
128.540310754721
97.4414491112905
62.0134849239881
37.2686158895339
33.0195899977355
45.7478128137131
62.1756162011257
70.5093347762074
68.0326816197759
61.6139288466596
59.9708038496392
63.3104937359671
64.4308891425389
57.7290933705254
41.5964353424988
16.0091660511635
-16.7617288389992
-49.0261159204331
-69.5095258638013
-72.7685506619531
-63.7865748649916
-50.3597059635873
-37.4739392008488
-29.6500408264562
-29.5033641991763
-35.1479115637782
-44.3761229195997
-57.1150801044765
-70.6551625132320
-76.4003355577208
-66.3689826632765
-42.7192702068873
-17.5756195975101
-3.76822973549337
-6.66878510886217
-22.5209009154879
-41.6775857578797
-54.9817321852219
-60.7874319877973
-65.1277306258502
-73.4548846559020
-84.7043140660938
-93.4651757428494
-93.5700774333250
-80.1487274731809
-53.6765470291682
-22.9462359122562
0.157220369323170
10.4820889376368
10.9818777908408
4.44238120577819
-9.14670226198707
-25.2759622670437
-32.1685295671496
-18.5800420190769
16.8769865242733
64.3898409449958
111.835094492759
152.386913888692
180.353277462153
186.709224960901
166.188012128664
125.519684571341
81.1121078095168
49.9004421751738
41.2466342709238
52.0710276558831
67.3893298283890
71.0335298889128
58.9057367884420
40.2075343443329
28.6993497175431
33.3553340378333
50.7979168492737
65.8239458185226
64.2730221278868
44.3049955024130
14.8825608198935
-11.2606532358198
-24.0763606948662
-20.5460706710472
-5.07994276600578
11.2904629262427
15.4551735396379
3.11181849299886
-16.4667431988033
-29.4160676252282
-29.0162238962793
-19.3077809308237
-10.7002524028179
-12.4992207226799
-26.6991500351038
-46.4048130524117
-60.6418114826180
-63.3767744354727
-58.3902381959738
-52.9776670179772
-49.2901443455463
-45.9857226605769
-44.8957482261863
-50.6402127690552
-63.0392572777595
-74.1242227345309
-76.4261038966950
-71.8209058191297
-70.0461491516943
-79.3034605458165
-98.0430969745830
-116.035643256648
-123.068851745278
-115.196999776129
-93.8228462929505
-63.7823924837024
-34.2415753212615
-15.5351434827316
-12.2570778183814
-22.2592717222106
-40.7236157129955
-62.4005310683291
-81.3678362225710
-90.5000567794018
-83.5226384485076
-61.0330780279977
-34.3501014565763
-19.5070536547523
-24.3562466377091
-41.7599166584494
-56.2682147745488
-55.7306159489929
-37.3479973064810
-8.70734736760501
15.8497076764181
26.0030270659819
22.8429209391165
12.8098099478297
1.02374647809925
-7.12637768779921
-7.21747581621704
0.689707963038912
14.1344730132202
28.6069522210471
35.7954455894793
30.6443252886568
21.3215280083130
24.5401562420284
48.0402953572842
81.8973735496064
107.918544332302
114.896687440664
105.592869375166
90.9623644048905
79.4933842747079
73.1410930492203
69.9332379974744
66.4381848165113
58.6714723187790
43.7524829869753
22.2480483082915
-0.154597067199578
-14.1868642286645
-14.2210110314021
-3.74147998094151
9.38525987772553
19.2043410120580
19.9735006920080
5.81528870157439
-21.2007481718695
-49.2166357288502
-67.5101636890425
-72.4969604341294
-63.4345238898770
-41.0607537404979
-11.1014430824519
15.1331930440410
26.4487842847689
20.6108263024098
5.89580641785160
-7.32744498510562
-13.2587476581534
-12.6051040596491
-12.7390466350669
-20.0638057403322
-30.8489741800114
-36.6380005663289
-36.9726147478416
-38.3742935577470
-41.6848624939875
-40.1632208804722
-30.6935923301501
-17.8472456732634
-7.32970856652274
-1.13081647979681
2.28856752748488
4.77138359475219
7.17991679486668
12.2758422017440
23.2323892071376
38.6358920394108
53.4655297894756
62.6950283822348
62.4378849626933
51.7002335172635
35.3767734548241
23.2713071417810
22.4323984778784
30.9296600565794
41.1401255952608
47.0714336743147
47.5965791053472
45.9581631775386
47.7237956748133
55.8691700132426
65.5274086281552
67.0004609289043
56.5708178397325
41.4933202719597
31.8839825501646
29.2811934453305
25.4485121531227
12.6182323886771
-6.68605905539663
-21.4672977621297
-22.8781891675774
-11.5991222445420
4.39524733016997
17.5805600581598
25.0498055115547
25.7668156830249
17.9367256057411
1.72431405543843
-18.2695649445417
-36.3200874491766
-49.9710294706276
-57.9274737347522
-56.2150848662883
-43.2454129971929
-26.6381879994829
-18.1599427441656
-23.2511864375393
-38.1573785606266
-53.6129816509485
-60.0540335979889
-53.0806177373597
-35.3562178164298
-14.5978969756303
-0.718923148388732
0.513952427745254
-6.23972794029314
-10.6506321779220
-8.24248958505874
-3.81243056245209
-4.53028977999143
-10.9786595867416
-14.8000564355762
-7.32225877783051
10.0925619452319
27.9864558635446
39.5207907564467
44.9150750278386
45.7344922760573
39.1730122575335
21.9894197634668
-2.01434910556764
-24.3351580131653
-38.9248937398257
-42.4252140419382
-34.1509196246934
-19.7852061460723
-7.25957842813285
1.83025222269122
10.4291664124875
19.2753781219794
27.1041588492764
33.5319597330355
39.0948617725407
45.7624037985602
57.6462428367556
77.1346788169600
99.1637435877479
111.824418075005
104.878290587154
77.3626679416677
36.6762063996299
-6.13345259645215
-39.6553263734327
-56.0226387198474
-52.7779953288616
-30.3466459537999
7.11288186069306
46.4885455557721
68.3792265602459
60.6171187037930
29.3723879018944
-4.68681885955849
-23.8015148944722
-26.9871952364667
-25.5449294829789
-28.8526073184814
-38.8346074417852
-55.0792069762613
-79.2403066637791
-112.536190317148
-149.727866786777
-176.543808216919
-177.001150224225
-147.777155342565
-103.904382221268
-65.8174606495555
-40.9840300841440
-22.2242615159924
-1.74804723518368
19.6044170675603
34.9355085336099
38.2894450609279
30.0618647940194
16.6145157004767
3.80278490001399
-8.18962340449116
-21.0651482673082
-32.5710725748130
-40.2996610745716
-46.6939053429169
-52.8121011757254
-51.4881541234732
-33.6966575559063
0.807212652599859
43.9138824601028
87.4868739519978
126.315931997701
154.966395964918
167.386513742286
161.065037203309
141.166692154704
118.785296312094
102.494772610138
93.2536781360861
88.6639696412027
88.5049729733758
92.5371405456914
95.2827775928752
89.5356585427038
74.8658487598998
57.5080659988629
42.1610832014093
27.2887847228245
9.56998669072323
-9.22156857124216
-22.5939206665232
-25.5064312889858
-18.2986205288626
-5.02920019672963
10.6321232871221
25.6813118940698
35.6015321390724
36.6719718550738
30.2278898998301
21.9790461019559
17.3070135456323
18.0002056899902
21.7095062651870
21.9449798442028
11.2908604470258
-10.9160490570289
-36.3627626952434
-56.4762908601780
-70.7855407191232
-84.6195272816419
-100.716318579538
-115.158637710998
-122.195498695724
-120.696841654087
-112.913378176567
-100.562314744070
-86.1245620200316
-74.9781744430803
-73.9752019529487
-88.3221869733296
-117.132723346154
-150.119294711284
-172.004034197209
-173.332673888131
-154.951763497568
-121.136828670881
-75.7004046079565
-28.2030630069117
5.60870087396103
16.3796468814209
10.0581006355244
0.0896947792655136
-6.48374765154581
-9.65448697561345
-6.55920901209111
8.40325477968771
32.6976140636600
53.3222064778196
58.3462005540988
47.5905599114846
30.5531038180491
16.9499351967030
11.9719349668182
17.8511672479513
35.5537686558942
63.3440989621224
93.6109751550605
113.704579992938
113.579968527513
92.9584345987758
61.2092243609878
31.4143100452202
11.7588414921906
-0.362621303298194
-13.1743592838412
-27.6262377932823
-34.4184190970627
-27.2653522990341
-12.6338540772446
-0.225981860372293
10.0323160944580
24.5099363042545
43.3077081594725
58.0777519557819
60.6398047234262
48.2673621275160
22.9605700698537
-10.8700258139876
-48.6891517388563
-84.4878916931742
-108.520430703540
-110.976900463852
-88.9108444937675
-49.6618833818212
-7.63067844954480
23.7453425594094
37.3248245575110
30.7738507666687
5.38289960598557
-29.9196278820834
-59.1774170669545
-71.0378808869239
-68.9387000634494
-66.4589879196125
-72.6307072042502
-83.8956512203217
-90.3215332284289
-85.6369787349804
-70.6323761185685
-51.2618719877766
-34.2150020802721
-22.6064824404739
-15.0831693480351
-7.36524977995600
4.32850485897259
18.3138378234480
26.4744574501431
20.6958446668669
1.42861140251641
-20.7960320905276
-34.2754513956758
-35.3724131426121
-27.0663361548859
-11.8986378845441
10.2256775179291
38.4804892994703
68.0610925894056
90.8552012596970
97.8632064803126
84.8430640600454
59.1444747164390
36.9777929417039
32.0562009294525
48.7401434442610
82.8882173993289
124.788915661796
161.670503418312
180.818124688642
174.424287419847
144.170601667065
101.612961142995
62.5986111995195
38.0003143804004
26.5152973994767
16.0989312690962
-4.52760023242421
-34.7657736793089
-63.9742878358533
-83.0150054345886
-90.8848585529468
-89.9680041225931
-79.9307340587312
-60.5118210152219
-36.9029345031969
-18.0556293868040
-10.1507209082279
-13.0998591856118
-23.4526711291645
-38.2231369232837
-53.1455361746655
-59.9607600615159
-49.6760328794460
-19.8498175402728
19.3398811091605
47.0919071151030
44.6348307203724
9.00183031897040
-43.0818047911509
-84.4197597387386
-94.3068836679165
-70.8758837442515
-29.3263126944149
11.5650966249954
42.1015504668193
63.0577785829683
78.2842601164960
87.1542397538800
83.5577389008364
64.1584821494006
35.3808868529533
8.36647087840649
-9.11509141365464
-14.3168062301829
-8.26223510945693
5.87876228007583
25.3316699406608
48.1914954823203
70.3005284935160
84.5946256670668
86.4512697265529
78.0727074563863
66.9948698363048
60.5320726526405
58.7821168810528
54.2740245435739
43.0989336509664
32.6503312024153
32.2308411857808
40.5413196850522
47.4842745899911
43.8423905783066
27.3525890622633
4.48166978830809
-11.4033216583679
-8.38753561867661
12.2809944827677
35.4560662564019
45.1148797459748
34.5164717387137
7.34078761170401
-25.2647542546671
-53.1077950067131
-75.2606350016799
-97.3074200980207
-122.131473473133
-146.379016082277
-163.908009255113
-169.547549199721
-159.555779301881
-132.605135783078
-94.2034160179315
-56.6879626506648
-31.2987401733650
-22.7919691410450
-28.5932488654700
-37.8035395031875
-37.8717409536661
-27.7510472973154
-17.6758079357101
-14.4627686025799
-15.1267864419964
-15.4545108472429
-16.6407123044360
-21.0979882510189
-27.2858509108895
-31.1133253176867
-28.3491456503197
-14.2263619349137
13.1609024249616
45.4598858589430
66.8783025058492
69.7297795151809
61.8190780855696
55.6871631707936
57.5456563040529
67.2269822168043
79.2586887696966
83.4632612248322
73.1798856949289
53.6040426271640
38.9626590840071
42.4217887112444
66.4537745728404
99.7305229397533
125.690378272387
135.277336112595
129.310247804162
112.142515470962
89.0286029423594
67.0923131938355
53.7166317492758
53.4210047085866
64.5175531918035
76.6877802180401
75.2754829210031
53.7443786402902
22.4386539774466
1.00895774510956
1.16801577466446
17.6226803581017
33.6585420805767
35.4091650867180
22.8319397528152
5.16063228184753
-11.7417813347676
-25.7578609176152
-31.0779003731386
-21.2756996561791
2.89017550112849
34.9519595304597
67.5810697289581
91.7940125753239
97.3408830827348
80.5601155707584
50.3281571957933
21.9018261672313
4.73244864599898
-0.859689646074834
3.73522619884162
18.9918168722201
41.4552123835632
61.4362830758778
69.8986831323407
65.6657421139868
56.0094343774223
51.2729619312644
59.3197940350072
82.1525554597744
112.331061531577
133.398634853427
129.570798973966
98.6788336339747
56.1236014034384
23.8137074972811
13.0355554628049
18.2585902326575
26.5179511345958
30.0551029249378
29.5167431783930
28.0799107705903
25.6432528510760
18.2570860149318
2.02442745247433
-22.4875277404582
-50.3881617662720
-75.8249905475623
-93.8467143238894
-100.633614136641
-93.8459702286049
-74.2404541402190
-47.5337344894760
-23.2861194948968
-11.8823489242736
-21.3272471597635
-50.8983222674447
-88.7549083413847
-122.403296088908
-147.607632923695
-163.702036122042
-169.613360310794
-168.855591416326
-170.928158615623
-184.463214005905
-210.339666855257
-238.654407074274
-252.426029132849
-239.315082833548
-201.484275638099
-152.781001859296
-107.019360077765
-70.6384010698056
-44.5846202210703
-29.8030340472237
-29.2463949820202
-43.0032689124796
-63.5069984970099
-80.4961526476715
-90.5144956957687
-97.2170704299644
-102.276455963661
-100.951464533058
-88.9477888046534
-70.1314783546478
-53.8314699273472
-45.8834312770810
-44.7021288554525
-44.9549092384064
-43.3707899178897
-40.9411055609850
-40.9296108739065
-46.6695189467642
-58.7612705192938
-70.4634671154840
-69.7411885477037
-51.9304667083354
-28.7510932266071
-19.6887669843590
-32.7543527215734
-55.7698133572452
-67.4197000067260
-53.9781581951448
-16.6833610601978
30.4387083905667
69.9339800990379
92.1389743796186
96.8023871377792
86.8410403254898
65.5878725296753
36.4606131795126
1.87016894451335
-34.6631366265077
-66.6505033936989
-87.6657431216601
-95.0258152758130
-91.1505722776151
-81.9007103823466
-72.3043647670727
-63.3137959493348
-52.7890062330894
-39.8910465314104
-26.6598896234829
-15.6016811705277
-9.60670972261540
-12.7853961862657
-26.5690914692964
-44.7499879631819
-55.3343624180691
-49.6410766578651
-29.9081798135221
-6.61360041847436
11.2213060364541
20.5488348656756
21.0862304236051
12.8394093177930
-2.36720305979126
-19.7923521671644
-34.1193621788683
-42.4017184779212
-44.1570421818807
-41.0826603598739
-38.0710348512528
-40.1662559892043
-45.7481231436598
-45.5934447349090
-29.8906025007579
4.02776315388348
48.2313635981335
87.3421042003371
107.859093287810
105.414787606167
84.1424828343821
53.9640584968409
27.9023189461881
17.0280159890029
25.7981760861500
48.5039310405801
71.2787422441289
83.4460610640721
86.0211195757724
87.4317489892273
93.0105613123695
100.275027745101
103.494103549548
99.1736758886621
87.4362565355877
72.8873867140926
63.9344822209926
67.5945696351532
84.2596890003755
107.043691845485
125.590374907664
131.197878710026
121.179531548868
103.345108039075
93.7916119018255
102.556888954266
122.825875715067
137.526872115153
132.653739342991
104.566398825454
61.6260069536587
20.9441440761608
-1.14106869666107
0.824315687489452
20.0151928328820
44.9472407399979
66.9838097903233
82.0571489561324
89.8684692801133
93.8317366712815
98.5071977226365
104.510530760284
107.111752800831
99.2422294947867
77.4257651880532
47.3310954567673
20.6971426195326
6.74099878212781
8.23190266846844
21.6019598150953
37.6098768829512
44.4408830670192
33.4348535826708
4.07363116270233
-34.3051634059353
-66.8920731597667
-82.3377182202007
-77.2889856418171
-55.9298784473257
-30.4692687831912
-17.3353388791975
-25.6729231669302
-48.5495982589986
-65.9189625108297
-58.9364697407111
-25.8498695322203
14.4162360024997
35.5577652138475
24.2259147129595
-10.3322326386880
-46.0969530243058
-65.6745511607165
-64.6845485782720
-47.9100883881572
-20.5816033432425
13.9827861818368
48.7934752268533
72.8339814892594
80.5732611113691
77.8452511832562
74.9108686435662
76.2296493299968
79.6334678593929
81.4444534217246
77.7983995400460
64.0314695503524
37.4690852359613
0.888207642671599
-38.5341853760965
-74.5161812239233
-105.860591840965
-134.513220794452
-159.120204841265
-173.479409144092
-173.055085695230
-159.373977858360
-136.348714451694
-107.175384864996
-77.2798556347690
-54.2318744759690
-41.2199982171286
-34.1843020854782
-26.0247060484263
-13.2356971534553
-0.686228756847733
2.96382027531326
-3.35287857263156
-11.7685430209765
-16.1571278103000
-18.1279746994829
-21.5409025843417
-26.6533978380594
-31.6458935097800
-34.6551512511454
-33.0331814270660
-25.9084306157820
-17.3810688842325
-14.0454262929049
-20.3962425292581
-34.8747859578134
-48.0254599224966
-48.4453559278557
-33.2921726984058
-12.5066330876962
-3.12262310411633
-15.9896711049054
-44.5923911166011
-69.9774558416083
-76.8265052623839
-63.0600176665196
-37.2526306904310
-8.72839762066039
19.5031339488787
47.5839496142901
70.6869519144083
78.6156364646348
65.9981169112492
38.4417880320995
6.25131243154850
-22.2486924230086
-41.1377365825096
-49.0357634275503
-52.2709152585680
-60.6737714514035
-78.5704785804021
-100.820298152639
-118.102756876635
-124.855529367837
-121.269290728135
-111.017957516369
-99.1217367456453
-88.0431837930575
-74.7530766691001
-56.2819743284036
-36.3659296691773
-21.1307554575552
-11.5284436519885
-3.78670014651762
6.03261038474171
19.4286993219969
33.8684061190377
42.4042716048291
37.9040490809100
20.1897001936891
-2.15956098117190
-19.0037344553297
-25.2946579486202
-19.6096148691608
-2.24674343639512
22.6456198448839
47.5207945522345
64.9245997996627
69.8050465240531
61.9116111707912
47.2964878961387
35.2988508960284
33.3360558958736
43.4139903778385
61.7687241977757
81.8921394658406
97.2474080061560
100.701085271522
86.2120708497731
56.5537914439961
27.1786151107715
16.6434696594349
32.2355764364149
64.7257433231976
94.6999181032769
105.523251521905
93.3883915046766
67.2409638114341
41.4067595952241
26.7385650077822
25.5547495236673
33.6969496066089
46.6976838752975
62.2244091027762
75.7341396490890
78.3105877961541
62.3094983070325
27.3964256609056
-16.4282553541807
-49.5928886828057
-53.6927886936387
-25.6646177641281
19.8546239582126
60.7381958518488
80.8012852350747
77.1518512560725
57.3514377724673
32.4731856515185
11.8936971623977
-0.959155716506150
-8.80856177831865
-13.7278469855077
-12.9996789974751
-5.32003132926010
3.29666649859525
4.98596588300235
-0.649500376409840
-6.11513894486016
-4.12082301710107
6.25707915359495
22.0559030719397
40.8548904273708
58.5913852023912
68.4316020645474
67.1034141980827
57.6697569798613
44.4678587746820
28.7485404298243
8.38320454483876
-18.3753366748272
-47.2925020699596
-68.4503832602521
-74.8302193832362
-69.7873567627225
-63.3084318769558
-60.5259113588757
-57.0783907367352
-45.9500459865606
-23.5636588576336
10.1047681665079
49.7379843969395
84.6156963029051
106.903645646225
116.343156012683
114.825173095842
103.418907360066
83.9293396761949
58.5404862374658
31.6736201411340
13.4839965792057
14.4678642977345
32.6033331308207
52.0079060553542
60.2270578117499
60.5921444024974
62.1609871977006
65.8464363221238
66.1243222750005
59.3946902965069
46.3644348096272
30.3744907604523
15.6260362997862
5.08426542029793
-1.03955304383375
-4.56956733589626
-7.58979458564854
-12.2975266349731
-20.0557029744640
-26.9423311000320
-23.6331815821896
-4.15321803325274
26.8514879843797
56.5803628276475
72.9712451258543
72.5699531605578
61.1873825403394
46.4685884255887
30.4194275736349
11.5068970458373
-8.23000297341187
-23.1568236510146
-29.8335605980447
-30.2864331832398
-30.4013503493900
-34.4952334769733
-41.4895785044780
-47.7748822118805
-51.6900120364926
-53.3031027922087
-52.8049466934372
-52.2364038510763
-56.3541451374881
-67.4655019822283
-81.1849657292688
-90.8953515698126
-94.1324770679785
-92.5776349602675
-88.3277905623379
-82.0047257644008
-73.5188670813121
-63.0711751212432
-51.6536343338252
-40.7380109314859
-29.8905219202261
-16.3788620727686
-0.0811087078075090
13.9158910494987
19.9615865578081
16.6356085037739
7.31784312755889
-1.77433106022220
-5.63949062335343
-4.73720572836644
-4.70983401113474
-9.55798864674935
-15.6748808127060
-14.3634690691777
0.375563730098802
25.3544370523266
48.8731514080701
59.0987639977624
51.6599758144538
30.5063997682184
3.55724938235456
-22.9139605183920
-46.3315527746142
-64.8530140762062
-74.0251380605417
-67.7712854105771
-43.5018165681645
-5.81710162692811
36.3389863958804
74.9945110511557
103.407119640935
113.377499587716
97.2334541733298
55.9043992205296
4.08942678174822
-36.9443886527316
-52.2793971505440
-38.9780175311619
-4.58907707108700
35.1498594022219
60.6712280730126
57.3289456788311
21.9007653099531
-36.3706039418416
-96.4815932876072
-132.685188428404
-129.957126643227
-94.5196474247648
-48.3867152861690
-14.0499487857542
-3.31180164913572
-16.1862577876191
-45.6875118356634
-82.5762285263589
-116.965817876436
-139.327942709713
-145.443550857825
-140.026165478983
-130.968576625301
-121.510623794180
-111.350289490363
-102.024556655659
-97.3146557896199
-100.015557490164
-108.555668484581
-114.158198484945
-105.136330611542
-79.2332258495796
-46.9623941933552
-19.7255602992864
-2.58039857602501
1.94154492162578
-5.48585911386905
-17.7062253988350
-26.6525792861181
-29.7655707936835
-27.8786517181841
-21.5533921804903
-12.4922870853981
-4.52045021106736
-0.346533532175765
1.32538518635525
5.81459431791547
18.5989934232526
38.3804293051617
55.7221903868715
61.4507166657017
55.3271680603691
44.8785840533287
37.2831510533593
34.9904238151683
37.3705653272398
42.6054493169876
47.8200288887071
49.5795000471277
46.3315721658890
40.7667643585377
38.3378743689442
43.7808952707464
58.7729990582169
78.7430238655955
91.1104192652983
83.5840465157793
58.7462439985870
34.4179837573681
25.0219831713516
28.7694245122605
36.1640683012477
43.3028209618330
52.5444776853814
66.6348955603919
85.3630752638219
102.900068906512
109.819068232639
102.914313229146
90.1392658787214
83.3084445668338
88.5729948078785
103.645158330516
119.874134449549
126.649394081088
118.634375442741
99.8252704732472
80.5829518714523
72.4348860493025
80.0114899817139
94.6739447069947
101.692448519955
92.7078567912484
68.5218848182658
36.4148823670814
8.24153709714235
-4.11633586025550
4.66604820416222
29.6372188502459
57.2324448901917
73.2938969959043
71.8647484131534
56.1061419125945
31.8605950921845
2.17165038880997
-32.0295734301765
-69.0921810641702
-106.500703905042
-141.426084966223
-170.412610778596
-189.183548116979
-193.241074591076
-181.252416935821
-157.788560922492
-128.867673010934
-96.9877893503395
-64.8452293187529
-40.5541559097466
-34.3507230378090
-49.8849423240177
-79.7375997205427
-108.545623742396
-120.116152416911
-105.872614851846
-71.1670956376384
-33.0825589490672
-9.77756714292967
-10.5524290444738
-33.0951130147469
-63.8270689910877
-81.0714538973938
-68.9902847107042
-31.7397727391236
11.9452583679993
44.2490485876307
55.1471537996802
43.9709312596129
21.1218517367389
4.96457900405532
11.0668098824695
40.2510963006356
77.8992679522874
105.935354210529
113.600957787028
100.748634772903
77.9615313229423
60.5962277024105
56.9592788919766
63.8228613704822
72.8893140607434
77.4216342967604
73.6321224832469
59.6126754042968
35.0838231310916
2.67052458544660
-30.7373661330124
-54.3553773127184
-58.0451873166733
-39.3780910334204
-5.05708321754029
34.1480687738632
66.3550807709491
80.0225611235261
68.8641252143989
35.2794098226456
-10.5061007388084
-53.3010302839239
-79.0028821535380
-81.5445040933959
-65.1237787405557
-41.6667148633638
-25.0872852397002
-23.7779390000647
-37.6574248397194
-62.6170117723594
-94.2505705966483
-125.674939686197
-146.512303173183
-148.872799498133
-134.289059143031
-113.507136100994
-99.4117168536570
-98.1986959429658
-105.174636313030
-108.903338379948
-99.1589154919402
-73.2272999902022
-38.0155868677569
-4.56876660331616
20.0609415933205
33.8514647606377
36.8934374909146
31.4634310289478
22.1374988192403
13.7856494688798
10.3924357602631
14.4546501520207
26.4998795728992
45.6411717073148
68.4105260575655
86.6911899409824
92.6176379993296
87.8117449417106
81.7481658856969
79.6190229474700
78.3043015570119
73.8601937659341
66.2821395102468
58.3516240253613
53.0929264475578
49.3260351982048
40.6138674773819
22.8741590459107
1.67116929536731
-11.2475812745713
-8.49742415965031
7.27541135526514
27.8184704902633
46.8305831599998
61.5341863952443
69.2089933462529
67.2371980839013
57.4913114179159
46.1851937805367
38.8126561121549
37.4548616194370
40.9163678699036
47.2138728307815
56.7172718066985
69.6085233429968
81.1693944112743
84.2120200053799
76.4545965479478
63.3730447551040
52.7823118359263
47.7717555281566
45.9235046471989
42.3519214722691
31.0035421209706
7.06010692753918
-26.5682196889011
-56.9758059882677
-70.9041999703337
-66.6056854640415
-54.2287614515451
-45.6427726776618
-43.4062279027728
-39.3016002617782
-25.7181713585533
-7.25706414500722
2.35785316106521
-5.13143446568471
-24.2685413321392
-43.6308387781923
-57.3116419212899
-65.0685761058106
-66.9667940301982
-63.9201803146877
-58.6483001867598
-50.8691729303067
-36.4193002822084
-15.1555809154387
4.06994678271981
9.74041693353758
-1.04037690456946
-19.4671677254344
-34.1346559121351
-40.4376711263561
-39.2995480786138
-30.2933267975509
-10.9464975325381
17.4836858726791
46.6841362143181
63.9091612819857
59.5729675013398
35.4985421329544
3.58736716526907
-25.4772047993725
-49.3201040673220
-70.1186302345314
-87.5755213493518
-96.4858961150993
-90.0449285530283
-66.1920876331345
-31.1985611506170
4.61186342175253
33.8975206628580
53.8274260584168
63.8621271813506
65.5891074072351
63.9860794028296
64.3887349172440
66.0003252398886
62.2465174069544
48.4702827848803
24.5909218982109
-6.75659016060296
-37.2083242434328
-51.8758152322525
-40.3677947955861
-8.24659662689382
27.1532115914764
51.6066055557484
61.3846559108001
58.4997229623893
46.3180436231748
31.0227871422930
19.9998077445185
15.9916413769039
16.7004233899683
19.5101145675721
22.8351279776925
24.2654703602280
