# Supplementary material for: Aspects of tree shrew consolidated sleep structure resemble human sleep
Source: Commun Biol. 2021 Jun 11;4:722. doi: 10.1038/s42003-021-02234-7 (PMC8196209; doi:10.1038/s42003-021-02234-7)
Supplement: Supplementary file 2 — Supplementary Data 1 [file 42003_2021_2234_MOESM2_ESM.zip › figure1e_rat_exampletraceREM_thetaFiltered.txt]

16.3643095472098
14.2097570490675
11.9657760844530
9.61793061011899
7.15274472794668
4.56034124876157
1.83538669511769
-1.02366360201265
-4.01573305101108
-7.13788312453719
-10.3861875305792
-13.7569040657708
-17.2469668660343
-20.8534949359640
-24.5727078371487
-28.3981396223051
-32.3183596882655
-36.3149698674987
-40.3610803969453
-44.4198434602598
-48.4431624726609
-52.3722002828628
-56.1411118813718
-59.6822976842105
-62.9301109263305
-65.8230764364579
-68.3064577923474
-70.3344613125261
-71.8700687059721
-72.8824034131183
-73.3433040361077
-73.2251535527724
-72.5010541137990
-71.1470088116254
-69.1450495871014
-66.4857852402165
-63.1689898803324
-59.2027028039988
-54.6028898429206
-49.3945181518547
-43.6132995505617
-37.3076710598979
-30.5405338570127
-23.3894963418332
-15.9450466998663
-8.30742391012980
-0.582915605075845
7.12019539327245
14.6951290528868
22.0382419732423
29.0492129773973
35.6322372268106
41.6999537267336
47.1788785880906
52.0134089083643
56.1665977055986
59.6184236509713
62.3633354362630
64.4074560976569
65.7650971191690
66.4558055612651
66.5037397084918
65.9388167226163
64.7972654765881
63.1208950940750
60.9561716331963
58.3532643195552
55.3643808784137
52.0411932592410
48.4316752588555
44.5770865097259
40.5101990117992
36.2556200555219
31.8318691718149
27.2540671260452
22.5363855149470
17.6938714549912
12.7437756998406
7.70660240228370
2.60656214332304
-2.52853899875701
-7.66687619942097
-12.7711356608475
-17.7968906564578
-22.6913408953500
-27.3921292703952
-31.8269091663798
-35.9154571252001
-39.5745368550011
-42.7231361297696
-45.2863811085632
-47.1987549017845
-48.4069293455600
-48.8709870341901
-48.5640141321179
-47.4722810630794
-45.5969671254947
-42.9558022474968
-39.5830805713899
-35.5278684527401
-30.8510572231682
-25.6217598003012
-19.9133924234631
-13.8007222763623
-7.35921284252796
-0.666768288463741
6.19297146512335
13.1276438962094
20.0350951054142
26.8040344550264
33.3163988828203
39.4524122307957
45.0972760330938
50.1462938072365
54.5068832840898
58.0986895079443
60.8536368715972
62.7167644849746
63.6474586438598
63.6202711918303
62.6253101667426
60.6691413445923
57.7762603948356
53.9891803666901
49.3657039868492
43.9747663333119
37.8931364810320
31.2037693092865
23.9954845630770
16.3632093912943
8.40765506138287
0.234160594667897
-8.04851625869737
-16.3292942628904
-24.4960224477865
-32.4364813633836
-40.0390097234963
-47.1939395656837
-53.7969407865446
-59.7534706356699
-64.9823319161110
-69.4173749961277
-73.0079464640499
-75.7192046214482
-77.5328511432499
-78.4474102052330
-78.4768215315463
-77.6476435140466
-75.9960653591311
-73.5655848802287
-70.4059126703356
-66.5731354953352
-62.1303700988785
-57.1480169506396
-51.7030974719285
-45.8772726576498
-39.7535314385114
-33.4124851779676
-26.9293747368594
-20.3720914430725
-13.8003557686636
-7.26622247126951
-0.815382578707095
5.51122541296803
11.6756889179199
17.6419970423822
23.3757617820866
28.8440589973091
34.0154544878924
38.8610021560769
43.3557450471734
47.4792753760695
51.2148785488469
54.5483645876539
57.4679120838141
59.9645137642502
62.0316368608179
63.6642299004274
64.8582721458046
65.6113628222665
65.9241826093907
65.8020108153507
65.2545124310149
64.2928146292654
62.9255889083282
61.1566798056093
58.9849554874773
56.4059493781773
53.4154103239023
50.0143106956554
46.2127627665922
42.0302699816853
37.4928666764876
32.6300458233032
27.4733926953727
22.0567343696664
16.4173282851344
10.5981701000621
4.65052641246151
-1.36500336717911
-7.37958259732154
-13.3191233296430
-19.1084786314912
-24.6756239897851
-29.9546569913608
-34.8869964732768
-39.4206322223181
-43.5085914598064
-47.1089694585672
-50.1870527195931
-52.7177570569159
-54.6876224374572
-56.0965599543525
-56.9579811208917
-57.2959810928251
-57.1404057204205
-56.5213696187938
-55.4647349020015
-53.9904450383916
-52.1146914452464
-49.8547213082429
-47.2339418632359
-44.2851952179869
-41.0507883197379
-37.5793100978248
-33.9212041147717
-30.1251192657749
-26.2353148774650
-22.2901574079726
-18.3221306906707
-14.3591154940590
-10.4267234562857
-6.55108159715010
-2.75995295505702
0.919173016562959
4.46258823360310
7.85331104283061
11.0826856925616
14.1499378894685
17.0588198689888
19.8129067301434
22.4127889421463
24.8560065511778
27.1378688855247
29.2517488625813
31.1887516035168
32.9367698997176
34.4793951732758
35.7962776044897
36.8658275358453
37.6687602379971
38.1902254770848
38.4199070503056
38.3511900988630
37.9807707094961
37.3090799151710
36.3404142496918
35.0815630401023
33.5393024806602
31.7178666690780
29.6171955326295
27.2328765747002
24.5583340948710
21.5886147261584
18.3243819880463
14.7748868339482
10.9592821315674
6.90614648182157
2.65202597719076
-1.75926377816943
-6.27645605741409
-10.8419208896412
-15.3950780472392
-19.8766724821798
-24.2317999794523
-28.4105422837088
-32.3664027676771
-36.0536511354365
-39.4249149701810
-42.4298981923918
-45.0153629936068
-47.1264483759938
-48.7097551523909
-49.7178219767458
-50.1131670390460
-49.8703380198469
-48.9760762203985
-47.4283367777175
-45.2347859231255
-42.4119568446910
-38.9859376475042
-34.9936566474965
-30.4830956000450
-25.5117365794564
-20.1439938480120
-14.4489421938379
-8.49869004844055
-2.36740322060942
3.86879827113457
10.1321152604839
16.3448240352387
22.4320148952200
28.3242388224439
33.9593863789207
39.2831807819901
44.2484053738621
48.8134104668186
52.9404314616344
56.5949309875294
59.7465283723700
62.3700253560141
64.4447147562937
65.9516467208863
66.8700591511998
67.1749812324094
66.8373586261762
65.8267256747374
64.1159650081589
61.6869297837207
58.5347401169803
54.6696691740108
50.1169220301276
44.9145458294858
39.1106726651371
32.7624768268261
25.9374443151471
18.7146968059090
11.1840949556518
3.44318524547199
-4.40665070244981
-12.2641641706223
-20.0322585127052
-27.6213216353019
-34.9507521271074
-41.9487250820312
-48.5509865971629
-54.6988938254769
-60.3370870555339
-65.4121688763528
-69.8736860381302
-73.6771520344700
-76.7872619394078
-79.1795455736347
-80.8401838402203
-81.7646029258508
-81.9551523150383
-81.4185286671860
-80.1646373038221
-78.2072619514455
-75.5645111923649
-72.2576274632315
-68.3093838978367
-63.7442138207664
-58.5904476206239
-52.8830818154798
-46.6653026243702
-39.9880128414642
-32.9083196793677
-25.4886175992288
-17.7962858533549
-9.90301858189706
-1.88413953457919
6.18125050442386
14.2100063683875
22.1156692746800
29.8100320265023
37.2048928662313
44.2139627967416
50.7556506309939
56.7571475085381
62.1584337790465
66.9140713285726
70.9923067377676
74.3725657258184
77.0424509919669
78.9948681384359
80.2255933841006
80.7318295444500
80.5120119773351
79.5661981799269
77.8968515139814
75.5105273619452
72.4199587477176
68.6454304407046
64.2155763895668
59.1683881961485
53.5520355476035
47.4244560536197
40.8518188937935
33.9071587809179
26.6694655230752
19.2217406313622
11.6476012434079
4.02814622376120
-3.55942310445310
-11.0413399090228
-18.3456945193822
-25.4007638976189
-32.1342669329290
-38.4740595009639
-44.3500445285510
-49.6967205937862
-54.4559395916830
-58.5799852742657
-62.0350588925118
-64.8036703276634
-66.8834485112074
-68.2822943005094
-69.0129657518011
-69.0897426459929
-68.5275220285467
-67.3430179694606
-65.5572945578566
-63.1977894594317
-60.2983290659844
-56.8973530933294
-53.0357626527585
-48.7555007705325
-44.0991101010432
-39.1103433736394
-33.8355330884674
-28.3246272123871
-22.6311919119990
-16.8116957691313
-10.9242938716402
-5.02709655321234
0.823161312183948
6.57100942314361
12.1614334572330
17.5399394652754
22.6538205917315
27.4539327870367
31.8965620409595
35.9453742316683
39.5731145140156
42.7624161432275
45.5054090309299
47.8023256662514
49.6596321326505
51.0884744185820
52.1041596999102
52.7263948570244
52.9789833864574
52.8882231313680
52.4803735402160
51.7789226449932
50.8026633263105
49.5652749722356
48.0762630923982
46.3433549411821
44.3761032066840
42.1889750974454
39.8026682017294
37.2441076556345
34.5454775073040
31.7420252166228
28.8697110841222
25.9644722095350
23.0626289395825
20.2002636572541
17.4110743894549
14.7243898977903
12.1644356479289
9.75028154899020
7.49554243083717
5.40750091733451
3.48632348020528
1.72508700005853
0.110212390277597
-1.37832563449314
-2.76709924456099
-4.08955157210904
-5.38593965595309
-6.70221578797851
-8.08839680750416
-9.59700475266476
-11.2812568867679
-13.1928458295700
-15.3789842606493
-17.8783676890713
-20.7170611017413
-23.9059304458435
-27.4400058652268
-31.2990943836119
-35.4492871941681
-39.8452249461873
-44.4324898304775
-49.1492678005214
-53.9268373956501
-58.6892762413689
-63.3530807165890
-67.8272811441834
-72.0149017817640
-75.8160406997871
-79.1315937384575
-81.8664782704628
-83.9317088158903
-85.2456607285461
-85.7356279501836
-85.3395473822519
-84.0068868674596
-81.6990825699336
-78.3905185052068
-74.0700032559351
-68.7424039126197
-62.4308246690315
-55.1795332088738
-47.0562133679731
-38.1515650271578
-28.5762267922988
-18.4568281384512
-7.93282310029073
2.84524071229032
13.7170187668250
24.5152863295852
35.0707111799793
45.2167429332294
54.7936884982031
63.6524223300981
71.6580449906236
78.6930134814484
84.6591447345607
89.4788673524316
93.0965585442747
95.4795377347775
96.6181529993357
96.5259322636209
95.2403552497747
92.8230838451692
89.3584968737350
84.9502152933307
79.7155367326870
73.7786832424027
67.2649511048216
60.2971398127618
52.9945107681211
45.4733895502953
37.8467855352725
30.2216418744221
22.6962263777594
15.3606743266063
8.30014174008470
1.59755601536739
-4.66604586755078
-10.4137554140292
-15.5768745123660
-20.0991758964511
-23.9394912797469
-27.0725460504255
-29.4897499551076
-31.2007292769978
-32.2342384988452
-32.6372105713489
-32.4716251148283
-31.8089895975106
-30.7236071395763
-29.2870724685261
-27.5652401848538
-25.6171304575279
-23.4943776465967
-21.2400843885663
-18.8875720922744
-16.4606353057967
-13.9762539782103
-11.4492812071466
-8.89684020772999
-6.33986976995564
-3.80173276343478
-1.30575956291573
1.12690841055471
3.47839613052067
5.73333496266335
7.87679264277228
9.89257441568126
11.7624127227961
13.4653230790655
14.9768905601449
16.2691774036509
17.3119629171125
18.0750654654532
18.5311067937991
18.6581785912052
18.4415594635779
17.8742283151980
16.9569019793000
15.6981466203168
14.1144756325554
12.2298127133014
10.0738889034190
7.68016597043791
5.08389110979858
2.32027872719008
-0.576769434711416
-3.57494889576621
-6.64317669415603
-9.75089367601672
-12.8669510621626
-15.9583738437472
-18.9900781297474
-21.9263726809780
-24.7336468459003
-27.3826104336781
-29.8488026811517
-32.1114408506071
-34.1518372262896
-35.9520844604546
-37.4933328105902
-38.7537844516958
-39.7084069595870
-40.3313882397964
-40.6002550634587
-40.5003127697518
-40.0279294355484
-39.1909506867493
-38.0060046286479
-36.4945988906524
-34.6800705503960
-32.5859455275082
-30.2356673841043
-27.6536211106891
-24.8665504874258
-21.9040277063405
-18.7976414834611
-15.5798704241565
-12.2832961685836
-8.93956678635583
-5.57794305853234
-2.22443373294408
1.09815923851291
4.36993805162958
7.57360634699018
10.6941542968571
13.7184423179298
16.6341653759522
19.4281589727728
22.0851752357549
24.5883145054405
26.9211112549755
29.0701421479765
31.0272513150727
32.7913196283711
34.3689797006832
35.7732876621541
37.0210523493295
38.1308452221552
39.1224664354548
40.0169301460958
40.8360879489793
41.6015165675477
42.3319812713274
43.0394071056847
43.7252684011401
44.3793525092307
44.9804892284364
45.4979666883210
45.8932340557272
46.1213397597295
46.1317361165379
45.8699161775172
45.2810916109746
44.3145220082957
42.9270844422682
41.0863248478725
38.7729417414934
35.9818285132319
32.7206964747347
29.0063014349358
24.8605000584063
20.3087130146899
15.3811526675976
10.1151381433771
4.55601652089990
-1.24495746707803
-7.23469070025116
-13.3611408480390
-19.5733055318945
-25.8191575023550
-32.0429724014381
-38.1833049442309
-44.1724199451052
-49.9367279432488
-55.3978415898798
-60.4749213013527
-65.0880920449040
-69.1615061776312
-72.6256134186649
-75.4189655457013
-77.4889799547757
-78.7912826232593
-79.2888507117661
-78.9524198183167
-77.7623636805417
-75.7112397080677
-72.8058126353345
-69.0676348236625
-64.5323771291298
-59.2489243734764
-53.2787500950595
-46.6953306723094
-39.5832234087211
-32.0367449984769
-24.1589613999835
-16.0615338542901
-7.86429800889459
0.306765299034075
8.32282486215728
16.0559404582947
23.3827540584287
30.1871378272428
36.3615059601443
41.8081678655340
46.4417672662343
50.1920514780568
53.0053628003786
54.8442825555516
55.6864548420956
55.5239104114403
54.3638430917254
52.2311346726162
49.1713986026958
45.2523595020187
40.5624769196422
35.2079515856875
29.3096683539879
23.0000568042098
16.4199972396845
9.71694920531911
3.04407511648707
-3.44149099285258
-9.58230494652206
-15.2257424659415
-20.2299186353373
-24.4704431452752
-27.8473415380493
-30.2896228402524
-31.7555328267876
-32.2295546323566
-31.7186488785587
-30.2486799481789
-27.8607253158649
-24.6077476928557
-20.5526176095149
-15.7679331455113
-10.3375218274116
-4.35828205874581
2.05997301575051
8.79742978795211
15.7282083062392
22.7235325315606
29.6540115390977
36.3914469434471
42.8103095447291
48.7896341317530
54.2165780674845
58.9913826882810
63.0313050273471
66.2714847752357
68.6631567619049
70.1709592381202
70.7709847784457
70.4505767942747
69.2095392042909
67.0615096503513
64.0347087979663
60.1716026846977
55.5269748530735
50.1648790188140
44.1559288940446
37.5759149914716
30.5053703042015
23.0289212791653
15.2339302490033
7.20882635864422
-0.958320815276824
-9.18022978481965
-17.3696137772125
-25.4382370374467
-33.2966946650676
-40.8549373779480
-48.0237181654624
-54.7171058490200
-60.8556017953795
-66.3686767709200
-71.1955768430753
-75.2847378649397
-78.5930539320259
-81.0859657440795
-82.7389164812914
-83.5393518048186
-83.4875204784391
-82.5957360243384
-80.8872519089941
-78.3955599177299
-75.1640780821526
-71.2457972964160
-66.7019815686163
-61.5993635384711
-56.0070738962001
-49.9955405184812
-43.6377998660888
-37.0109862710045
-30.1958544206152
-23.2746699549137
-16.3289983121158
-9.43794793705424
-2.67670500832184
3.88456276179358
10.1813208331189
16.1544790962595
21.7490830851650
26.9128525280524
31.5963748972575
35.7556465794694
39.3558929277192
42.3747979179822
44.8038577686651
46.6480479891553
47.9248062910032
48.6624889262514
48.8974758238565
48.6697870837510
48.0186796547407
46.9799856662900
45.5852809623866
43.8617907516602
41.8329074225284
39.5198525649857
36.9438780896733
34.1276504955268
31.0953946263340
27.8727716629438
24.4877333676720
20.9724401353501
17.3649328749776
13.7088901928064
10.0507801713076
6.43541595718285
2.90206582669366
-0.517326330045649
-3.79773884662723
-6.91922919556899
-9.86508539829193
-12.6216448761871
-15.1795881759280
-17.5344863601878
-19.6851298130252
-21.6304979734192
-23.3671162061015
-24.8874738485546
-26.1792780541177
-27.2255084858350
-28.0052870047205
-28.4950066438008
-28.6688757798594
-28.4991074179764
-27.9570338561192
-27.0152927364587
-25.6502000472195
-23.8445925638404
-21.5917593543169
-18.8991082452935
-15.7890879140929
-12.2967658684125
-8.46667550733312
-4.35191552109009
-0.0151197032704937
4.47120546971478
9.02623362249750
13.5641929495624
17.9993890351652
22.2521263801895
26.2534921196982
29.9469910783448
33.2868871519336
36.2347688413770
38.7562068744279
40.8187447358020
42.3913299865532
43.4448070560233
43.9536783529089
43.8993013781555
43.2732755248128
42.0790070999192
40.3305470335968
38.0494919767522
35.2617333428258
31.9958904159775
28.2839945942200
24.1632060927673
19.6776686089384
14.8810567220784
9.83962401567663
4.63356340998983
-0.645964060139349
-5.90404162395956
-11.0495667012854
-15.9996979551105
-20.6814301192481
-25.0322568518878
-29.0008907090134
-32.5480364225239
-35.6470121408376
-38.2836148236307
-40.4546605014786
-42.1659033005622
-43.4305352719458
-44.2680567564142
-44.7026608915167
-44.7610554875025
-44.4696971180567
-43.8513700073478
-42.9219503647825
-41.6888625798482
-40.1522955963630
-38.3087969234851
-36.1552599573489
-33.6914267313137
-30.9210506105434
-27.8530740142845
-24.5035279359996
-20.8978116195863
-17.0721228164643
-13.0727043539818
-8.95305720506318
-4.77098799868874
-0.587107485859188
3.53546741961874
7.53155515414002
11.3353121573110
14.8824403900810
18.1127059349185
20.9726796126378
23.4189562206751
25.4213703493830
26.9649209129569
28.0500845396793
28.6926130017264
28.9232864723485
28.7865171379960
28.3371792646095
27.6368494951520
26.7506044635699
25.7440761516943
24.6799849332046
23.6141746047836
22.5920179518934
21.6458854240910
20.7939253285322
20.0400333750696
19.3740970367381
18.7720783934521
18.1973409039222
17.6046389061623
16.9458864893744
16.1754370298913
15.2536918310012
14.1491849761086
12.8392605051538
11.3092593854563
9.55064082382475
7.55948961690749
5.33706903191812
2.89196391552267
0.241708988908486
-2.58704862728607
-5.55950319058970
-8.63393209698549
-11.7623942691683
-14.8910808598017
-17.9611138320115
-20.9102440129436
-23.6757045622847
-26.1977363350653
-28.4222793292813
-30.3020046071735
-31.7964374648235
-32.8724162125602
-33.5053739279581
-33.6805774199957
-33.3929927595334
-32.6458069311903
-31.4493564151411
-29.8221243158223
-27.7935343530313
-25.4064452142220
-22.7172380801503
-19.7931871294577
-16.7081545676439
-13.5372628389014
-10.3512402198706
-7.21215002678865
-4.17182904569841
-1.27293754005365
1.44837729703928
3.95985735427835
6.23210660519162
8.23966792188494
9.96373951652987
11.3953495012482
12.5377783836818
13.4074888504366
14.0329381910705
14.4512269189520
14.7032676860571
14.8285357205846
14.8612471195749
14.8293138293907
14.7551941259245
14.6570846244486
14.5501947096895
14.4481387423841
14.3638479492202
14.3097114720606
14.2969239599663
14.3341724872529
14.4266214260203
14.5759130040547
14.7809295407816
15.0389096543842
15.3467301784057
15.7024530069910
16.1068598165698
16.5636086667105
17.0767638665049
17.6466470030068
18.2669339002454
18.9247387911454
19.6025038686508
20.2797860073650
20.9345136777671
21.5439707794318
22.0851936801072
22.5345975094377
22.8676302408764
23.0592524694465
23.0846889155713
22.9192262165316
22.5370725343435
21.9107375612063
21.0118650119958
19.8130087028806
18.2898792837140
16.4238408033059
14.2033055260155
11.6228535748471
8.68124268447428
5.38040138422913
1.72642364312831
-2.26729065738795
-6.57568073197840
-11.1586478509358
-15.9602707245599
-20.9103143590643
-25.9270223653358
-30.9211706170712
-35.8016445693321
-40.4811717362703
-44.8801586423504
-48.9282900340565
-52.5647271310534
-55.7371261882799
-58.3995998303122
-60.5108492654457
-62.0339888932655
-62.9381768382878
-63.2005888998888
-62.8073531084256
-61.7533450003586
-60.0415183753149
-57.6825098222492
-54.6949012658038
-51.1056838817187
-46.9502417186853
-42.2719299638633
-37.1213911975528
-31.5553677575219
-25.6351837084438
-19.4254007575682
-12.9932307050203
-6.40895066164449
0.253667426559655
6.91799999276268
13.5061869435404
19.9411879809157
26.1490451148382
32.0614740812780
37.6186229555618
42.7709668713418
47.4791380402688
51.7114427288045
55.4403698865533
58.6402964427324
61.2875731870290
63.3620957414701
64.8488107283248
65.7388395161507
66.0309032539132
65.7329769323449
64.8627749006807
63.4462377524667
61.5148324333146
59.1026666229241
56.2441881853661
52.9735652127519
49.3259197959354
45.3389263481327
41.0533108771540
36.5123572598540
31.7615329043367
26.8486129422463
21.8234716616728
16.7367622281570
11.6378185308252
6.57281222286012
1.58396033496389
-3.28998273605177
-8.01272346922945
-12.5503041692943
-16.8721007394783
-20.9517870175660
-24.7670460177755
-28.2977420552114
-31.5235525186652
-34.4229284055562
-36.9746419762555
-39.1609479807531
-40.9700830582108
-42.3972095752839
-43.4442903046354
-44.1193680052809
-44.4360072075953
-44.4135870222089
-44.0781349930198
-43.4627381073158
-42.6063914128970
-41.5508174019957
-40.3361798617821
-38.9973241746739
-37.5619649059705
-36.0513561323753
-34.4828685705672
-32.8733068262791
-31.2414188384011
-29.6081153762212
-27.9941858619822
-26.4167619226931
-24.8863414774248
-23.4054305492934
-21.9685719250266
-20.5632392661439
-19.1712700129236
-17.7706177419361
-16.3372997473139
-14.8471630617252
-13.2769198821386
-11.6044909572755
-9.80987393933161
-7.87766952974875
-5.79996112993871
-3.57697493096427
-1.21540168385576
1.27379884798973
3.87740914441759
6.58193841687175
9.37507028620230
12.2459022488962
15.1843347686475
18.1805567277159
21.2246676374767
24.3053562313145
27.4069287279935
30.5059517370759
33.5697945255953
36.5577336884715
39.4238884527802
42.1213507603367
44.6062086065218
46.8394426685460
48.7860203391413
50.4126648302120
51.6859942934962
52.5714106053597
53.0328376891842
53.0339910099119
52.5413241263623
51.5275566559363
49.9744689175319
47.8740857037867
45.2279272941973
42.0454279551372
38.3433044124186
34.1460536289999
29.4866252690291
24.4068969213391
18.9578778011731
13.1994506033636
7.19960262452787
1.03326357655749
-5.21928505044189
-11.4744514563110
-17.6472157699375
-23.6526813255878
-29.4080680432233
-34.8350854322868
-39.8620496559042
-44.4255737452276
-48.4711836327278
-51.9522810880665
-54.8284130685110
-57.0642094105522
-58.6293264268024
-59.4996567298282
-59.6601585169118
-59.1078722569450
-57.8526288671723
-55.9151230471937
-53.3241327919481
-50.1144338443529
-46.3260901462782
-42.0050968111564
-37.2047113112840
-31.9861455266908
-26.4175812008002
-20.5718480395194
-14.5237780255113
-8.34826743840130
-2.11962987420631
4.08813951733257
10.2008484096385
16.1436548166505
21.8412341818400
27.2192729340515
32.2067711288393
36.7380906911668
40.7548963858499
44.2084161067308
47.0615635942174
49.2903160598664
50.8839488215533
51.8438103215124
52.1812396659696
51.9162519738078
51.0777332934128
49.7042581678371
47.8443285204950
45.5551000402048
42.8993395946134
39.9418151312835
36.7466979146675
33.3762967070403
29.8902390121545
26.3439969823727
22.7869030092604
19.2608472732665
15.7997818719288
12.4292234936429
9.16563738479022
6.01674034077799
2.98415492520144
0.0682194103418018
-2.72763733313129
-5.39580411771486
-7.92704900066135
-10.3143696229090
-12.5557425016522
-14.6551869075912
-16.6221249725865
-18.4689053200293
-20.2074860491997
-21.8469756078202
-23.3928955657963
-24.8483785344776
-26.2172444039011
-27.5078083339890
-28.7350843020058
-29.9197220296533
-31.0839754363036
-32.2465166577725
-33.4185617277480
-34.6027197630518
-35.7939292209715
-36.9808847757423
-38.1465919338286
-39.2679348826754
-40.3153668397342
-41.2533086422515
-42.0412397723352
-42.6359243411565
-42.9947304733165
-43.0789283999480
-42.8559531806388
-42.3004529343512
-41.3944096760628
-40.1264646100801
-38.4905157357366
-36.4839747769183
-34.1059895458005
-31.3558736126090
-28.2329836819676
-24.7396286920016
-20.8865615118163
-16.6985428584379
-12.2174962228560
-7.50203288173326
-2.62367723524245
2.33890143580788
7.30607580950673
12.2022084553052
16.9584490742489
21.5136254177134
25.8139412761102
29.8124482047696
33.4692140005989
36.7518861978893
39.6350196096925
42.0975684470716
44.1205673001103
45.6871499647593
46.7844524915905
47.4053972241866
47.5489550307822
47.2189674582477
46.4227623973621
45.1708856405944
43.4782525286522
41.3654438839470
38.8586759130126
35.9884920343588
32.7882497321946
29.2932827885327
25.5406806499914
21.5691015455027
17.4187596763356
13.1316890817218
8.75134955329976
4.32130961952700
-0.115865169146976
-4.51884858457916
-8.84731875544087
-13.0616172526596
-17.1223484262082
-20.9899980653509
-24.6246286290329
-27.9856143094867
-31.0310463813611
-33.7164751239622
-35.9939093369177
-37.8126104902211
-39.1214834589306
-39.8714882267167
-40.0176773178523
-39.5214893891466
-38.3535122662075
-36.4963994055780
-33.9467320428392
-30.7142801691201
-26.8188444842598
-22.2871033900241
-17.1518532665030
-11.4537249553356
-5.24399374688482
1.41243532913900
8.43443837198610
15.7236853187140
23.1669953443928
30.6424737842330
38.0268163020629
45.2004144454347
52.0499491071929
58.4704382041941
64.3676363697731
69.6595674730475
74.2755976810394
78.1534872122733
81.2371120180988
83.4771352101010
84.8340160460923
85.2805367105475
84.8017086985047
83.3925186763540
81.0555955135499
77.8004320888803
73.6444072695093
68.6144951343201
62.7484682574353
56.0951604327771
48.7134026242963
40.6699310644885
32.0379109961447
22.8968271095158
13.3324717884373
3.43590110419663
-6.69835021808512
-16.9737792522719
-27.2924263817085
-37.5546388170822
-47.6589618749981
-57.5024494799063
-66.9804555084116
-75.9850626933871
-84.4031931588797
-92.1169148525457
-99.0076892555105
-104.963772239509
-109.887734103257
-113.701193643916
-116.346586096168
-117.787930484773
-118.011680582638
-117.026906948690
-114.863727326349
-111.570333972584
-107.210195641052
-101.859889202875
-95.6065882800053
-88.5452277717583
-80.7767021080975
-72.4073130558683
-63.5481340826044
-54.3138501064641
-44.8220211695926
-35.1931416790435
-25.5506019510557
-16.0195611432752
-6.72420110060704
2.21659980984466
10.6942808569562
18.6154667391144
25.9061914019866
32.5143884628211
38.4094515059042
43.5790237042200
48.0251235571921
51.7618748752544
54.8149625540407
57.2214828423643
59.0289444307045
60.2929468080898
61.0742598017949
61.4361331916431
61.4417934841104
61.1517152115042
60.6204007221333
59.8928451701378
59.0014202973283
57.9643223029268
56.7863740454853
55.4616730759925
53.9767892130032
52.3139240792015
50.4544920781730
48.3830595250207
46.0901164933059
43.5724270578003
40.8312550132476
37.8698639952322
34.6922135370071
31.3035218702458
27.7113977816575
23.9266847441683
19.9647496238207
15.8476391926088
11.6059681979731
7.27916264874223
2.91377428478948
-1.43969388641854
-5.73051054393190
-9.91041752761959
-13.9341297494356
-17.7577101485072
-21.3359805795415
-24.6208918910602
-27.5624000063458
-30.1118953038681
-32.2270504299855
-33.8765191718445
-35.0432552372439
-35.7256867696131
-35.9363712350601
-35.6987582656764
-35.0432497421297
-34.0036576893653
-32.6148512338148
-30.9112455409677
-28.9255543495645
-26.6883318164702
-24.2286584998074
-21.5754004096355
-18.7585392318329
-15.8103543731932
-12.7658843443351
-9.66156505065751
-6.53179958681431
-3.40533006723946
-0.303610771539443
2.75834268465365
5.76924515736313
8.71809296438494
11.5917796158978
14.3750648156274
17.0521937479297
19.6081953134233
22.0287628074494
24.2993393154761
26.4045719970182
28.3283745244572
30.0539185101142
31.5630482775935
32.8354090137330
33.8479575076836
34.5751489314659
34.9899165613782
35.0658502604528
34.7802595895125
34.1166126712817
33.0654983345452
31.6247472707880
29.7993665964610
27.6011999348959
25.0479812100101
22.1618220846204
18.9678963448444
15.4939769167515
11.7703137241469
7.82916022255404
3.70472422711010
-0.565074576872918
-4.93573688275612
-9.35497809756303
-13.7645610743162
-18.1039764290157
-22.3148260640633
-26.3454719309816
-30.1548283839263
-33.7142363806090
-37.0072292709666
-40.0273458540456
-42.7748653975175
-45.2540810411398
-47.4716237573664
-49.4343179746741
-51.1457222218303
-52.6034462165240
-53.7991114060161
-54.7193868987852
-55.3459797553488
-55.6551974136172
-55.6185459452376
-55.2046883818676
-54.3829749917715
-53.1281040094321
-51.4237379218577
-49.2636275840819
-46.6511669010641
-43.5983154659410
-40.1237872671171
-36.2511389244599
-32.0078835058053
-27.4257949327360
-22.5420518273857
-17.4003537445649
-12.0507139600176
-6.54769075342307
-0.947523762035047
4.69523008582918
10.3300136047173
15.9102709973825
21.3919888063680
26.7326966054918
31.8918777178636
36.8324766512629
41.5227106859247
45.9376018311975
50.0596993497663
53.8783491095463
57.3876693585617
60.5840199243448
63.4632039743849
66.0170653071137
68.2296378244363
70.0747605203581
71.5173797363513
72.5179370856291
73.0373719627341
73.0413199328526
72.5030495292377
71.4051866529751
69.7408647872380
67.5141747505434
64.7389616700090
61.4358517471381
57.6285902272436
53.3414435330522
48.5990451628752
43.4281961117488
37.8599065345264
31.9305356086550
25.6816452547308
19.1592970348393
12.4142525655832
5.50285911163561
-1.51282160614434
-8.56596630040225
-15.5866844976944
-22.5044437403493
-29.2513548322490
-35.7657552640899
-41.9943735023743
-47.8921325674834
-53.4208365906375
-58.5477621306959
-63.2439179538081
-67.4826270800168
-71.2392341498204
-74.4913134825395
-77.2188485458812
-79.4048091345297
-81.0363098487478
-82.1052545874268
-82.6071385021525
-82.5383053033603
-81.8932944792759
-80.6636649793368
-78.8386703196654
-76.4074175791227
-73.3616048977459
-69.6976070384546
-65.4175687564469
-60.5305024771237
-55.0540583109604
-49.0163945062824
-42.4574939513437
-35.4296361223697
-27.9964748555851
-20.2303822006402
-12.2090258896832
-4.01298388758415
4.27500708831673
12.5702363849162
20.7861417086589
28.8336388526270
36.6198449045834
44.0477640905618
51.0183802754626
57.4353732103438
63.2109112832558
68.2707156794739
72.5582535292931
76.0380698507373
78.6968093119680
80.5408852121057
81.5917275842182
81.8805633925791
81.4443521256156
80.3238567927342
78.5639813015409
76.2147798797952
73.3309931664885
69.9699125818180
66.1888315766340
62.0432404800777
57.5868127124711
52.8731795363078
47.9574520915836
42.8956943325527
37.7426479147782
32.5487831009301
27.3578299224785
22.2057917410861
17.1215310412342
12.1286900279546
7.24819734453075
2.49953600509722
-2.10005684821227
-6.53709961638154
-10.8023900902155
-14.8900408316927
-18.7956223548102
-22.5144795281194
-26.0411578011442
-29.3702134540192
-32.4977596516887
-35.4223980756526
-38.1445946309682
-40.6652609110413
-42.9848648420014
-45.1029863394891
-47.0175971406462
-48.7242398722711
-50.2161281423602
-51.4855124707277
-52.5250532176537
-53.3280099678468
-53.8875469985267
-54.1963912888635
-54.2478966702251
-54.0382520683023
-53.5683917160502
-52.8444657388394
-51.8768887213311
-50.6783344623131
-49.2607371978177
-47.6321814667735
-45.7952221856634
-43.7470358753830
-41.4808524389844
-38.9882017304429
-36.2615332276681
-33.2967262506458
-30.0949082170998
-26.6627250634883
-23.0107202080671
-19.1509457211305
-15.0958550031888
-10.8595338834962
-6.46018272946862
-1.92198178419408
2.72460074180039
7.44427695780875
12.1997580550352
16.9541232663329
21.6712220158754
26.3149066342254
30.8481318925168
35.2316966524985
39.4232057389059
43.3771816483488
47.0458638657931
50.3804237806581
53.3328773870829
55.8577143789853
57.9118429233312
59.4535985884058
60.4433482612464
60.8467458699386
60.6390777849359
59.8084160215228
58.3563643709315
56.2969752433391
53.6553293833853
50.4664772667385
46.7745698625606
42.6320107233818
38.0985185039211
33.2397852333541
28.1254732153931
22.8265359636406
17.4122271769512
11.9480146189609
6.49538922764549
1.11276900349778
-4.14377237995276
-9.21995868356437
-14.0630303693702
-18.6230815296998
-22.8561933943471
-26.7272597015605
-30.2112290875013
-33.2931813417843
-35.9672447660792
-38.2340400244937
-40.0970791117965
-41.5593290191586
-42.6215376088083
-43.2827259833393
-43.5415077660186
-43.3972530745056
-42.8508019423664
-41.9043137520752
-40.5610993549143
-38.8268760157052
-36.7117421088269
-34.2309653779607
-31.4046231928519
-28.2578583228889
-24.8219075138403
-21.1341770132865
-17.2369776103151
-13.1760345696019
-8.99939318843262
-4.75679532855083
-0.499152715773509
3.72217848071520
7.85588686039284
11.8512319165386
15.6594133055198
19.2354015459565
22.5394681365670
25.5381699104742
28.2045151624844
30.5169638062149
32.4575361218578
34.0103293217516
35.1615175605960
35.9003862914112
36.2203428859104
36.1194620705069
35.6005811890712
34.6710622713950
33.3427356677598
31.6327260377596
29.5647568124955
27.1693980163397
24.4825536773263
21.5433048518036
18.3926564830138
15.0734008872351
11.6298560500853
8.10631637805517
4.54463284657237
0.982490770076525
-2.54656129280164
-6.01161743939843
-9.38263040789008
-12.6292124496393
-15.7199572339686
-18.6221469444744
-21.3023418112953
-23.7281319443312
-25.8703435055209
-27.7046937189556
-29.2128650098377
-30.3834731219665
-31.2122054257058
-31.7002557314109
-31.8521241742106
-31.6745196672137
-31.1767179613789
-30.3717773893332
-29.2777987272044
-27.9181964078780
-26.3205888694507
-24.5147397469829
-22.5300335624415
-20.3935091983664
-18.1296202478090
-15.7611600108002
-13.3097002739413
-10.7950722818933
-8.23467350140401
-5.64355535255393
-3.03556318289824
-0.424365242138740
2.17710330343593
4.75845440038631
7.31328332251605
9.83941509349885
12.3384694684508
14.8153708647804
17.2772552548549
19.7308164712692
22.1788246925217
24.6173301145350
27.0337148693135
29.4056840005456
31.7020083438445
33.8843762586814
35.9087847714178
37.7266091119670
39.2862131810673
40.5348210388202
41.4202017977050
41.8923614859893
41.9052717054403
41.4184675738619
40.3989145872456
38.8236898967200
36.6830483258968
33.9823300918187
30.7414152639013
26.9919657121227
22.7734513310985
18.1288677447915
13.1014341766269
7.73325021845721
2.06571474262222
-3.85848447124458
-9.99162210534212
-16.2765209028404
-22.6439314186897
-29.0134435584201
-35.2973875911997
-41.4050951265739
-47.2451730632160
-52.7260917917894
-57.7569505048420
-62.2492501696130
-66.1192284624732
-69.2904229804018
-71.6967176820245
-73.2861602912904
-74.0252922695520
-73.9025819469487
-72.9287583960256
-71.1332176523863
-68.5584973523739
-65.2558306387556
-61.2824970264829
-56.6994287333119
-51.5682652512129
-45.9484536715258
-39.8952688792205
-33.4594471928353
-26.6884302415462
-19.6282775197208
-12.3252504584637
-4.82733030746227
2.81360394791909
10.5397075329412
18.2862468774562
25.9811101189631
33.5439539435022
40.8861324231280
47.9130007183503
54.5283517734345
60.6394513112872
66.1618173008586
71.0236262139706
75.1692045302457
78.5607652790897
81.1778568787246
83.0149241603298
84.0785384668535
84.3854594912554
83.9612718784400
82.8389696260587
81.0577501935609
78.6626627560654
75.7044370306080
72.2381236887141
68.3205597108053
64.0078292015076
59.3534516596789
54.4068838241227
49.2116262310715
43.8032528020684
38.2083790739539
32.4451620456171
26.5251178039234
20.4555093999090
14.2419812590659
7.89148630179859
1.41488226825561
-5.17157381235550
-11.8457024102551
-18.5791003683877
-25.3365939542414
-32.0754840772983
-38.7446441830183
-45.2839048378431
-51.6248893396856
-57.6936742051819
-63.4139392887438
-68.7092920263010
-73.5049102070852
-77.7293986511320
-81.3172526167261
-84.2111632143061
-86.3631388043950
-87.7346420802136
-88.2963987314770
-88.0277987539834
-86.9159421944448
-84.9549886185478
-82.1464015230507
-78.5005754566869
-74.0400490782098
-68.8032826733436
-62.8468880635574
-56.2451072918243
-49.0873859797648
-41.4748816390892
-33.5154551280935
-25.3176960324273
-16.9863824591572
-8.62098705380734
-0.316209569627523
7.83767434674923
15.7551613039902
23.3554962348133
30.5625323550293
37.3060177755654
43.5243280454552
49.1667066491231
54.1933735482232
58.5738065810011
62.2846798916540
65.3083979837659
67.6324039006071
69.2493486776623
70.1582508851744
70.3667169590013
69.8936379566274
68.7708137515558
67.0422641834012
64.7613153653345
61.9864237972371
58.7771509147198
55.1915699860141
51.2849071571137
47.1078929022917
42.7044185472015
38.1103539325295
33.3549116676279
28.4631109905658
23.4573860326555
18.3586903142240
13.1885756654087
7.97210686593371
2.74001272389637
-2.47076400142614
-7.61811137084349
-12.6571562684124
-17.5433603477748
-22.2359002146502
-26.7010446351810
-30.9144234651476
-34.8609597243916
-38.5321047656055
-41.9211876696738
-45.0186568026968
-47.8087744924287
-50.2681156619720
-52.3658364135414
-54.0661375114513
-55.3324788363371
-56.1314329593700
-56.4344001372672
-56.2176278518163
-55.4624682224099
-54.1569720630524
-52.2979247518206
-49.8919623285597
-46.9553803132630
-43.5128383346755
-39.5955788324796
-35.2399227090789
-30.4862728678822
-25.3785452042705
-19.9637490773576
-14.2911579759060
-8.41103842714782
-2.37386539011668
3.76886874759824
9.96215164946884
16.1447448123143
22.2479457621585
28.1959252178698
33.9068981061627
39.2949037349918
44.2724814276821
48.7541969821677
52.6603316662626
55.9200659888873
58.4733085796191
60.2702237306350
61.2691759079082
61.4352619068661
60.7407840338249
59.1677139809918
56.7116195283658
53.3861631021064
49.2269853657710
44.2936510126752
38.6687215529214
32.4540166081048
25.7652150554264
18.7265063931799
11.4666605547413
4.11664629672434
-3.19262178158795
-10.3339382683726
-17.1885821688890
-23.6504865287623
-29.6286257870264
-35.0480180546104
-39.8500685460370
-43.9918866251024
-47.4441148374802
-50.1879657390577
-52.2127523604352
-53.5147032310427
-54.0968128657836
-53.9690705532875
-53.1490201962563
-51.6625932742873
-49.5443557180353
-46.8362045950500
-43.5840751525737
-39.8334758639421
-35.6261791699804
-31.0002097009612
-25.9934677385145
-20.6492213650861
-15.0204337068309
-9.17056939736792
-3.17074298505073
2.90489705963440
8.98336017050456
14.9957532990697
20.8792671218122
26.5786901944786
32.0475200134289
37.2476379758509
42.1467540078345
46.7148040675961
50.9208738890764
54.7311789145393
58.1083177790591
61.0118550326848
63.3998017288165
65.2305821362781
66.4655563448774
67.0718535339879
67.0244564247426
66.3068591556126
64.9105768641792
62.8342116923600
60.0831206632061
56.6700693116032
52.6155078521887
47.9463893798295
42.6949211162498
36.8989381938499
30.6033364954191
23.8610881583245
16.7331203269100
9.28696252103193
1.59452145774095
-6.26979525359432
-14.2288463431750
-22.2003932179957
-30.0948674911458
-37.8149491787971
-45.2572402521032
-52.3159035550123
-58.8870587046813
-64.8723747732695
-70.1819075591198
-74.7371665432600
-78.4745604548015
-81.3484593229567
-83.3330885557012
-84.4230082363319
-84.6320683409761
-83.9903522697000
-82.5394834318301
-80.3280893868808
-77.4085664463784
-73.8352973471832
-69.6646537519695
-64.9559084114770
-59.7708607508163
-54.1719612882784
-48.2210299379588
-41.9794678696792
-35.5087582069745
-28.8704433501186
-22.1262344903469
-15.3387974697976
-8.57265150852231
-1.89454360965400
4.62666834269523
10.9209324869913
16.9196337935697
22.5593729118701
27.7843667930597
32.5462391520068
36.8028547825267
40.5178355784594
43.6606421352832
46.2071440160799
48.1407786346030
49.4530752701159
50.1424071179787
50.2117002719895
49.6666982041611
48.5161474466764
46.7743904400452
44.4649899295091
41.6231081966754
38.2958906884038
34.5415544107401
30.4274910338287
26.0275266209929
21.4191262992440
16.6812952875377
11.8935882256036
7.13638344499903
2.49167124607884
-1.95746757490692
-6.12990322059049
-9.95077395999796
-13.3544763543023
-16.2850369355793
-18.6945915383858
-20.5419334700084
-21.7929899721686
-22.4228893107715
-22.4176921216536
-21.7755129799819
-20.5078314465891
-18.6400663145223
-16.2100465211149
-13.2648791605394
-9.85740952861706
-6.04262003325314
-1.87446420312443
2.59541774144770
7.31621987964274
12.2348498175339
17.2933627928006
22.4279849154743
27.5690534582610
32.6415096867737
37.5667036308632
42.2654527486482
46.6609639705621
50.6804692173918
54.2555130347287
57.3218233025785
59.8197414883538
61.6956612038109
62.9047978975957
63.4148978044277
63.2091457780987
62.2863029426643
60.6575895764880
58.3421008926479
55.3635610530558
51.7496986860513
47.5332178411206
42.7526704958027
37.4525972578576
31.6833918725677
25.5013025400288
18.9684526440857
12.1523534061606
5.12434028644223
-2.04288606289638
-9.27786938970484
-16.5125910467406
-23.6838454495922
-30.7334946332326
-37.6073790964997
-44.2528577483390
-50.6156780951396
-56.6372407586103
-62.2530183353584
-67.3932356034513
-71.9863100611122
-75.9631821685786
-79.2606754535808
-81.8242510473475
-83.6104658666771
-84.5882473721853
-84.7390309566619
-84.0570228783615
-82.5504123523009
-80.2436537768755
-77.1800305155509
-73.4225203785596
-69.0513300266146
-64.1585185083923
-58.8416828961683
-53.1982696195363
-47.3209663781197
-41.2941103769169
-35.1911250676854
-29.0736247264035
-22.9927042670342
-16.9914344688932
-11.1068459991789
-5.37097666335794
0.188061975808591
5.54458069207548
10.6743641045290
15.5552263268756
20.1684787320983
24.4999015988245
28.5396011167199
32.2811537504351
35.7207524481888
38.8566427661083
41.6885549817278
44.2169595127515
46.4420674559477
48.3621214798422
49.9712969019869
51.2589569046258
52.2113830241414
52.8146378919852
53.0558417695269
52.9217457567333
52.3964187491058
51.4606010364445
50.0937819912729
48.2787513201264
46.0071383047756
43.2836878634219
40.1283821917622
36.5768801477322
32.6793245454785
28.4976162924287
24.1018254630118
19.5659137735902
14.9629687428665
10.3609050817956
5.81943430388808
1.38862876424673
-2.89108810390776
-6.98820055114420
-10.8792367021659
-14.5479021180475
-17.9837666654344
-21.1804519936160
-24.1339520988332
-26.8412775217125
-29.2993579122716
-31.5047363666430
-33.4545645095569
-35.1483626064587
-36.5890572705407
-37.7820862203568
-38.7329375360405
-39.4447108767325
-39.9166551610564
-40.1435423345799
-40.1157988215948
-39.8206591867321
-39.2443018583830
-38.3743231737121
-37.2018209314591
-35.7229276997737
-33.9398195758451
-31.8609793277099
-29.5010686608383
-26.8813249609261
-24.0304136430353
-20.9845625431156
-17.7859775434739
-14.4793025553037
-11.1068952151289
-7.70477417801971
-4.30080168405557
-0.915169193596935
2.43728170299262
5.74366442389738
8.98996690992578
12.1593238868938
15.2323144385142
18.1890983998662
21.0115558263916
23.6839464891024
26.1924655283104
28.5249620571108
30.6714027773428
32.6243994707791
34.3790954291071
35.9324128806474
37.2816614821588
38.4227522034374
39.3490071132829
40.0514057480132
40.5202581894314
40.7475064595071
40.7286354689984
40.4635482015688
39.9558077640126
39.2105239302735
38.2330674280348
37.0301920025936
35.6123424749682
33.9950334632029
32.1982346066298
30.2435509220012
28.1498518250800
25.9291682930322
23.5848448058284
21.1125075507092
18.5028086556787
15.7446439809858
12.8282168137980
9.74765960067320
6.50285209879856
3.10059896964275
-0.444180053290143
-4.10723768579145
-7.85424513532282
-11.6411946038021
-15.4166662834530
-19.1252439028677
-22.7104463686723
-26.1164200486902
-29.2883449851499
-32.1717452971433
-34.7115119695890
-36.8518590940411
-38.5380572531389
-39.7200971524904
-40.3573483976130
-40.4223463161928
-39.9026397161479
-38.8007545637604
-37.1323234269396
-34.9232189078233
-32.2076634640838
-29.0285454927372
-25.4393360034897
-21.5054713516008
-17.3029640352093
-12.9139117893604
-8.42102019733923
-3.90428380803116
0.558558369977581
4.88919526900692
9.00629289246978
12.8251125475017
16.2593134395978
19.2240070965609
21.6394679711199
23.4358185543035
24.5582070750388
24.9706631899073
24.6575598458872
23.6236292250119
21.8940442375131
19.5147027071942
16.5519803371590
13.0917818730802
9.23788469161565
5.10904736186294
0.834432460207557
-3.45231417566968
-7.61932438938752
-11.5421552224977
-15.1086055501809
-18.2231997559927
-20.8112740371180
-22.8214882939329
-24.2260163559766
-25.0190683307867
-25.2144655684130
-24.8421123718891
-23.9437477238324
-22.5693150127107
-20.7744848824436
-18.6188276393477
-16.1639565895384
-13.4709793560563
-10.5977670480534
-7.59770690959650
-4.52014812147057
-1.41095592628147
1.68770360007507
4.73761056945577
7.70408341034617
10.5553736305733
13.2622289341058
15.7974001645584
18.1354607608598
20.2533675849622
22.1311854752896
23.7523120916576
25.1028359884736
26.1698629347338
26.9397719659327
27.3979201553752
27.5301612844187
27.3252386442193
26.7761838449435
25.8790649411478
24.6299209865011
23.0224511853932
21.0480405935888
18.6980939597263
15.9674620832403
12.8577026258314
9.38001959171700
5.55837488999777
1.43238699725410
-2.94173032403346
-7.49311317702128
-12.1398488779079
-16.7929253483791
-21.3602339459707
-25.7499900315679
-29.8728673981563
-33.6434426979589
-36.9822415787919
-39.8189192793447
-42.0957440636779
-43.7700949978917
-44.8155874025438
-45.2220516261246
-44.9944880970608
-44.1515550206142
-42.7243188009360
-40.7547004378437
-38.2927532930356
-35.3935978372834
-32.1151976464703
-28.5168372818346
-24.6577054454886
-20.5954135067921
-16.3843882530021
-12.0741797849433
-7.70833802412065
-3.32487511068977
1.04150355620562
5.35672539954507
9.58560573880800
13.6910856305697
17.6343810477178
21.3764261487189
24.8802134909298
28.1130526635661
31.0481491367859
33.6649975702525
35.9483549973917
37.8864730729962
39.4696342834230
40.6897245799944
41.5410637837230
42.0219549638176
42.1361504610773
41.8939253531467
41.3123794085923
40.4139677823924
39.2230344860145
37.7621986682427
36.0509264495043
34.1069838441217
31.9497221429782
29.6030396195495
27.0961866360138
24.4622099612726
21.7350558165291
18.9468201495502
16.1263227887527
13.2991486072136
10.4884312143363
7.71577864954632
5.00254149874189
2.37124047521838
-0.154092673090444
-2.54940799214531
-4.79386036158352
-6.87417471059265
-8.78807854297718
-10.5443693592101
-12.1593659504281
-13.6515375338230
-15.0367495283865
-16.3258515071607
-17.5246409712980
-18.6353333801340
-19.6586934832527
-20.5957831062255
-21.4486981714780
-22.2209484286674
-22.9180632105618
-23.5476171984185
-24.1179820145184
-24.6367549155539
-25.1102203525819
-25.5438458542927
-25.9426343451419
-26.3103724923738
-26.6480950321123
-26.9525507727568
-27.2144773125501
-27.4167103976741
-27.5334191564453
-27.5310215256777
-27.3700472584607
-27.0074291193827
-26.3990584057408
-25.5027383703576
-24.2819552129245
-22.7101407842125
-20.7740162470305
-18.4748115784352
-15.8277496480788
-12.8613720352405
-9.61736673471488
-6.14984917360681
-2.52329742212672
1.19057420517163
4.91710690236795
8.58402384670561
12.1260602594371
15.4877176216839
18.6247557414689
21.5045960277942
24.1053245942944
26.4138265186644
28.4233912505324
30.1306755353339
31.5329818527058
32.6278182717757
33.4150329086828
33.8988966095808
34.0880751558733
33.9947582982027
33.6346828791079
33.0275262103800
32.1965363101895
31.1673111292714
29.9660488165752
28.6175425572547
27.1433605204515
25.5606103215294
23.8812848332160
22.1118997752052
20.2534160625454
18.3014861974175
16.2464998687775
14.0734831439285
11.7631647964759
9.29506150885771
6.65189404793503
3.82378762430349
0.810835361017517
-2.37643318733297
-5.71785622889704
-9.18455082474064
-12.7399494393588
-16.3416689702346
-19.9438566027143
-23.4990306140542
-26.9590115624652
-30.2751369252388
-33.3985100793171
-36.2809318367623
-38.8761459480446
-41.1407495719408
-43.0348358994080
-44.5226576977448
-45.5730874936058
-46.1597221402332
-46.2613995463165
-45.8637446377158
-44.9609605141339
-43.5568239141831
-41.6648146104909
-39.3077852939899
-36.5173561132214
-33.3329587889170
-29.8005342870821
-25.9709325294603
-21.8980323181194
-17.6369643368434
-13.2426672262594
-8.76818399573499
-4.26246958652982
0.231409415312034
4.67697613607242
9.04395545845976
13.3070955397270
17.4448130647036
21.4383663456308
25.2717121593097
28.9312560244359
32.4048132070883
35.6803013123694
38.7451983173928
41.5875140784898
44.1979986083430
46.5721002911535
48.7103380880391
50.6167923822552
52.2962402960152
53.7509100252760
54.9775959036351
55.9652752489233
56.6932947705429
57.1306046029591
57.2368563005506
56.9658163590162
56.2703672385886
55.1077378184027
53.4441877127097
51.2587870615985
48.5455695191431
45.3129395053228
41.5799825312542
37.3714364252584
32.7139862243723
27.6352050953809
22.1650500089923
16.3393074096268
10.2036793012146
3.81631416514458
-2.75271501941140
-9.42497054151042
-16.1196117955523
-22.7599931530764
-29.2778557370524
-35.6131633734736
-41.7104381596031
-47.5142681057067
-52.9663163787611
-58.0047622116806
-62.5659987144221
-66.5878493152772
-70.0135649619804
-72.7959000274319
-74.9000352157864
-76.3044025986591
-77.0001504765294
-76.9905302538495
-76.2902498123349
-74.9243391123938
-72.9268405984724
-70.3398439301254
-67.2130421137764
-63.6040128638179
-59.5785987451641
-55.2094715695988
-50.5723572614795
-45.7420170349543
-40.7893661429884
-35.7792893478654
-30.7695668625550
-25.8115775967540
-20.9516725365922
-16.2319369160179
-11.6904777081111
-7.36162632271030
-3.27573835395540
0.541485015140947
4.06956291723438
7.29335603230331
10.2027988599831
12.7926581143804
15.0631983294851
17.0218586185096
18.6846209694584
20.0757500319244
21.2260453432966
22.1708275724596
22.9483893618916
23.5988262090346
24.1631452051011
24.6826495413517
25.1984562260244
25.7507628685433
26.3775394883359
27.1130100911591
27.9865744708653
29.0223931260042
30.2398163546433
31.6547503854590
33.2807654935483
35.1278084641739
37.1984592956422
39.4846270323493
41.9667967919604
44.6148218670662
47.3886063835873
50.2387820983229
53.1080155204082
55.9328815041950
58.6464186178336
61.1810674715601
63.4704869316171
65.4495741117499
67.0539264916528
68.2201969947896
68.8876893468024
69.0008472865068
68.5119731309050
67.3829404820182
65.5852345986523
63.0989641219859
59.9116221110324
56.0177544826081
51.4206214414162
46.1346530436900
40.1866039471373
33.6149926105427
26.4682668905391
18.8021172591969
10.6770261856323
2.15736492794413
-6.68740651782685
-15.7798336092707
-25.0313666235364
-34.3408460532039
-43.5951683093118
-52.6715095148694
-61.4403609953120
-69.7692944686965
-77.5275220899700
-84.5908265364635
-90.8464072888961
-96.1973114701038
-100.566043995156
-103.897032412018
-106.157348105842
-107.335175120993
-107.436840501109
-106.483574542542
-104.507984133909
-101.550103422236
-97.6540292081870
-92.8665721375306
-87.2383509951163
-80.8264028506642
-73.6968090851566
-65.9257573505952
-57.5979422491871
-48.8027652027691
-39.6303279483085
-30.1691536908706
-20.5061631240228
-10.7286389938509
-0.927495775357049
8.80058020413684
18.3546385257952
27.6337200043828
36.5411951015300
44.9878860613975
52.8933932331006
60.1852445800528
66.7965965840455
72.6643960974543
77.7300170999557
81.9425316768478
85.2625814826746
87.6649753677832
89.1393577299455
89.6886972471757
89.3264278683349
88.0743093302432
85.9619625680538
83.0272505903959
79.3165593613176
74.8845589768108
69.7932488178840
64.1101436763902
57.9055607718203
51.2492661878991
44.2070541970973
36.8383346188371
29.1960870984712
21.3294070869126
13.2874594274515
5.12380975118736
-3.09975899535293
-11.3113835619397
-19.4299660914094
-27.3683427815629
-35.0379018531058
-42.3531218871791
-49.2344040262114
-55.6086321200823
-61.4078871187775
-66.5674072664087
-71.0244013654584
-74.7186983509513
-77.5948242379491
-79.6048327565675
-80.7118116882388
-80.8936751359881
-80.1459191328145
-78.4821888469653
-75.9328097504287
-72.5424494245041
-68.3683224809480
-63.4796809647499
-57.9579675724988
-51.8964239371516
-45.3982239569440
-38.5727217675889
-31.5306959632717
-24.3801603832506
-17.2232497140873
-10.1540524850654
-3.25764052492046
3.38977729368732
9.72020390877147
15.6731667690007
21.1953771535864
26.2410673344569
30.7728780756527
34.7631943160543
38.1960521295526
41.0687876826715
43.3918698797173
45.1870274349377
46.4855081627743
47.3270975214636
47.7588693828391
47.8332867928635
47.6059834242765
47.1333794498269
46.4706702968429
45.6704629829215
44.7811170655704
43.8439678419018
42.8901711873404
41.9388327535115
40.9973315822482
40.0632383248836
39.1266072838550
38.1720873621445
37.1809967185017
36.1330950056445
35.0072755804167
33.7813211222874
32.4316806352998
30.9337414507548
29.2627826349554
27.3954691576448
25.3113194342143
22.9942923394124
20.4349566924334
17.6326593627362
14.5965437414037
11.3450138365170
7.90445305688749
4.30828033477606
0.596445571265409
-3.18515463893013
-6.98554493361827
-10.7500701682572
-14.4231035712731
-17.9521870166738
-21.2919263926520
-24.4057378447877
-27.2653214672892
-29.8491527334687
-32.1414957141959
-34.1324168052722
-35.8175733105538
-37.1964497604683
-38.2696539120317
-39.0373864526955
-39.5002963239673
-39.6615834954672
-39.5285399096832
-39.1133412534240
-38.4336495312612
-37.5126077960437
-36.3778790208259
-35.0605345598521
-33.5941214565733
-32.0129980099700
-30.3495666161554
-28.6315447711821
-26.8809599124289
-25.1153344554387
-23.3496649457006
-21.5975982962761
-19.8716236678676
-18.1829261942322
-16.5408454263047
-14.9513044886807
-13.4142861129169
-11.9212209673704
-10.4536108411386
-8.98428239309034
-7.48115748367883
-5.91170574841695
-4.24671994502150
-2.46346767071428
-0.548605899750512
1.49928824009315
3.66820972350767
5.93309954632075
8.25851422907420
10.6027015751111
12.9216385649796
15.1723917882566
17.3157632610893
19.3180443283532
21.1516190130344
22.7948256694669
24.2321029136759
25.4543990637831
26.4586000639265
27.2457004879309
27.8184047580381
28.1781027194039
28.3214541733333
28.2385197215285
27.9142154329300
27.3323158017176
26.4794747910465
25.3477204760518
23.9357030588865
22.2490673631307
20.2996617354680
18.1040642209122
15.6826754486347
13.0596354994839
10.2629094484692
7.32434896744520
