# Supplementary material for: Aspects of tree shrew consolidated sleep structure resemble human sleep
Source: Commun Biol. 2021 Jun 11;4:722. doi: 10.1038/s42003-021-02234-7 (PMC8196209; doi:10.1038/s42003-021-02234-7)
Supplement: Supplementary file 2 — Supplementary Data 1 [file 42003_2021_2234_MOESM2_ESM.zip › figure1e_rat_exampletraceSWS_deltaFiltered.txt]

10.0569554886291
9.84371565307706
9.62311546829257
9.39505347690999
9.15944167912146
8.91621463190396
8.66533503227176
8.40679541496143
8.14061826026484
7.86685313781126
7.58557003845330
7.29685380086357
7.00080253561381
6.69752576859259
6.38713925038644
6.06975957624496
5.74550165756967
5.41447785771425
5.07679646937997
4.73255857685009
4.38185404290977
4.02475916934266
3.66133823442737
3.29164819202863
2.91574311844960
2.53367429399289
2.14548381542237
1.75119456294170
1.35080331241812
0.944280684506657
0.531575393062213
0.112618924492521
-0.312671414764958
-0.744391821312471
-1.18265339521127
-1.62758486317789
-2.07933580708471
-2.53807944205084
-3.00401402025950
-3.47736133688448
-3.95836150993625
-4.44726636498796
-4.94433398493148
-5.44982407118261
-5.96399311036476
-6.48708999071300
-7.01935323813283
-7.56100780859742
-8.11225836064142
-8.67328326560432
-9.24423609726666
-9.82525190619283
-10.4164505546965
-11.0179349846055
-11.6297877895654
-12.2520680028436
-12.8848059615121
-13.5279967840554
-14.1815984602943
-14.8455374868177
-15.5197177110707
-16.2040264250018
-16.8983349320501
-17.6024947454746
-18.3163327351246
-19.0396485908098
-19.7722157536786
-20.5137809681772
-21.2640567209879
-22.0227104247270
-22.7893592161431
-23.5635724009885
-24.3448769105488
-25.1327619632199
-25.9266818193164
-26.7260558471151
-27.5302672986724
-28.3386659258426
-29.1505762238625
-29.9653041882951
-30.7821363324284
-31.6003357517574
-32.4191419873241
-33.2377724411790
-34.0554208970506
-34.8712544540617
-35.6844111034578
-36.4939978787277
-37.2990908854679
-38.0987392343288
-38.8919721770631
-39.6778070276087
-40.4552560313948
-41.2233308382609
-41.9810439423430
-42.7274070449849
-43.4614256359324
-44.1820900044700
-44.8883647018195
-45.5791785478771
-46.2534175820698
-46.9099223826155
-47.5474867161430
-48.1648534214321
-48.7607104146244
-49.3336940685572
-49.8823998751872
-50.4053931525481
-50.9012156512495
-51.3683877479340
-51.8054076486597
-52.2107518450209
-52.5828791817698
-52.9202369622136
-53.2212674233116
-53.4844138121541
-53.7081252420097
-53.8908593426404
-54.0310844998684
-54.1272855474332
-54.1779719074771
-54.1816840767788
-54.1369982530400
-54.0425304057193
-53.8969385609188
-53.6989233567030
-53.4472306457905
-53.1406575434941
-52.7780580543966
-52.3583447442024
-51.8804869628624
-51.3435084536873
-50.7464861032078
-50.0885494218830
-49.3688806530879
-48.5867173580038
-47.7413588749556
-46.8321751429712
-45.8586148607042
-44.8202106871396
-43.7165818739726
-42.5474384652969
-41.3125898748790
-40.0119538217367
-38.6455596555946
-37.2135459427404
-35.7161570758349
-34.1537423833563
-32.5267579591843
-30.8357705115305
-29.0814615777276
-27.2646293904224
-25.3861884897912
-23.4471689230673
-21.4487126023138
-19.3920657159670
-17.2785739310154
-15.1096848940435
-12.8869542671277
-10.6120496681342
-8.28675003818979
-5.91294247758509
-3.49262006753822
-1.02788281062930
1.47905889677116
4.02588340749465
6.61016318201327
9.22937303773621
11.8808977899555
14.5620395828482
17.2700237477841
20.0019996678888
22.7550369627455
25.5261217798917
28.3121552173604
31.1099523027001
33.9162431271744
36.7276810275964
39.5408586200519
42.3523254691553
45.1586015801848
47.9561881172899
50.7415791170435
53.5112729070838
56.2617798001289
58.9896295394654
61.6913851965887
64.3636607992159
67.0031335621103
69.6065472224425
72.1707106697165
74.6924976271368
77.1688478413108
79.5967659896468
81.9733177157385
84.2956254800092
86.5608647807699
88.7662597670928
90.9090784491203
92.9866285537777
94.9962565004935
96.9353514252540
98.8013519676659
100.591752755712
102.304110085805
103.936047016351
105.485258772798
106.949519459000
108.326688399801
109.614712772420
110.811624422234
111.915531657371
112.924611244767
113.837106556516
114.651331845017
115.365678423262
115.978621729544
116.488732324717
116.894690868214
117.195302072990
117.389504484526
117.476376632923
117.455140824766
117.325166818164
117.085976028543
116.737242774282
116.278790001228
115.710581890294
115.032717810797
114.245430867297
113.349092944841
112.344224196484
111.231498265364
110.011737619848
108.685905849560
107.255106481535
105.720589386714
104.083759025175
102.346177100113
100.509555426654
98.5757412866721
96.5467015922015
94.4245114695882
92.2113503332983
89.9095047306082
87.5213720354515
85.0494593148025
82.4963786286965
79.8648425782079
77.1576604078022
74.3777340432705
71.5280547558451
68.6117000978249
65.6318288867342
62.5916723541332
59.4945228018778
56.3437238766863
53.1426637166795
49.8947678450152
46.6034890423950
43.2722942691239
39.9046519874322
36.5040241251613
33.0738641120218
29.6176187547807
26.1387292026177
22.6406282455189
19.1267342755665
15.6004424552405
12.0651155782222
8.52407924921802
4.98062318339940
1.43800438770419
-2.10055406947871
-5.63186927933726
-9.15280497450973
-12.6602754914890
-16.1512485616319
-19.6227488114365
-23.0718615230821
-26.4957347426726
-29.8915794870661
-33.2566696425398
-36.5883411259464
-39.8839894194511
-43.1410683419402
-46.3570913636538
-49.5296319528357
-52.6563225501467
-55.7348568602076
-58.7629963415458
-61.7385766700949
-64.6595117312625
-67.5237944553122
-70.3294954927871
-73.0747629757311
-75.7578213943376
-78.3769646367612
-80.9305462114507
-83.4169729624336
-85.8347024592706
-88.1822432301697
-90.4581601237471
-92.6610822250928
-94.7897065437801
-96.8427971580176
-98.8191852822552
-100.717774045799
-102.537546583005
-104.277572723974
-105.937012056651
-107.515114040219
-109.011217047573
-110.424749160903
-111.755230363571
-113.002273001398
-114.165580896506
-115.244949693224
-116.240266970200
-117.151509082671
-117.978736335438
-118.722089783119
-119.381790356300
-119.958140236069
-120.451525647739
-120.862418947249
-121.191378793872
-121.439048395046
-121.606152244456
-121.693491317869
-121.701934653066
-121.632405263253
-121.485861728364
-121.263280453160
-120.965644579048
-120.593940832278
-120.149161019018
-119.632305739165
-119.044387631227
-118.386431284569
-117.659470056779
-116.864542248522
-116.002689774112
-115.074958818582
-114.082398002547
-113.026054437687
-111.906972133889
-110.726192747199
-109.484756607560
-108.183704622462
-106.824080456318
-105.406930749906
-103.933304661168
-102.404254756787
-100.820837631964
-99.1841132417389
-97.4951450988548
-95.7550037059017
-93.9647720301696
-92.1255491807276
-90.2384528454244
-88.3046248345448
-86.3252407387094
-84.3015207098677
-82.2347367958788
-80.1262122560378
-77.9773109171371
-75.7894209158714
-73.5639411943231
-71.3022739381442
-69.0058201923060
-66.6759772523529
-64.3141380666041
-61.9216928020502
-59.5000341919672
-57.0505658317701
-54.5747077287265
-52.0738956084997
-49.5495774711219
-47.0032128300353
-44.4362742179977
-41.8502460743030
-39.2466203580303
-36.6268933165885
-33.9925659050544
-31.3451468421097
-28.6861573049121
-26.0171358607774
-23.3396400199224
-20.6552416268180
-17.9655184380123
-15.2720480794476
-12.5764082549632
-9.88018090224455
-7.18495553286801
-4.49233055232574
-1.80391475905322
0.878668564254953
3.55377392195268
6.21972310052595
8.87479474337568
11.5172183550423
14.1451743745250
16.7567961078194
19.3501692647017
21.9233309713712
24.4742721426987
27.0009428317153
29.5012592803682
31.9731145917321
34.4143926507691
36.8229805606542
39.1967780276277
41.5337063936001
43.8317176573610
46.0888020276003
48.3029947518915
50.4723831344362
52.5951129338451
54.6693930929870
56.6934985319686
58.6657712449021
60.5846199673411
62.4485194707481
64.2560115925218
66.0057084598575
67.6962952947350
69.3265306915346
70.8952456721223
72.4013431462325
73.8437970935636
75.2216517826503
76.5340230868721
77.7801013178234
78.9591514657497
80.0705081704848
81.1135683235383
82.0877846174649
82.9926579822486
83.8277276996875
84.5925642449363
85.2867698433988
85.9099853147169
86.4618973794445
86.9422428225950
87.3508106784596
87.6874447061809
87.9520475605698
88.1445864230677
88.2650977296918
88.3136894880676
88.2905416027555
88.1959045213386
88.0300962324930
87.7934995768461
87.4865635153735
87.1098101167482
86.6638455038854
86.1493711326108
85.5671925631401
84.9182242922112
84.2034909837090
83.4241282226657
82.5813852131518
81.6766280444651
80.7113412793148
79.6871266776367
78.6056985280269
77.4688761802841
76.2785748098856
75.0367966896627
73.7456268775834
72.4072329303715
71.0238623618383
69.5978341985382
68.1315269440761
66.6273657367959
65.0878092002462
63.5153351884160
61.9124260909011
60.2815576101415
58.6251925782836
56.9457759478473
55.2457291385114
53.5274457276244
51.7932876310205
50.0455795746299
48.2866033848300
46.5185958807124
44.7437522495817
42.9642318682697
41.1821620253126
39.3996390310814
37.6187284345446
35.8414655638460
34.0698571072975
32.3058826399850
30.5514936687266
28.8086084140660
27.0791006732308
25.3647837926713
23.6673975347539
21.9886053517049
20.3299997535346
18.6931089114503
17.0794013923017
15.4902874002116
13.9271147468597
12.3911605975637
10.8836246447789
9.40563028993405
7.95823152881012
6.54241597612810
5.15910164821113
3.80913525031763
2.49329898796394
1.21232352138448
-0.0331013265884491
-1.24232200406531
-2.41472068639618
-3.54971741267331
-4.64677491241204
-5.70540417051594
-6.72516815705422
-7.70568224248953
-8.64661171003290
-9.54767024235091
-10.4086214611781
-11.2292783130340
-12.0094962817955
-12.7491648599267
-13.4482034901092
-14.1065627382637
-14.7242265897166
-15.3012124558130
-15.8375687332355
-16.3333705538344
-16.7887153006076
-17.2037214457638
-17.5785328975197
-17.9133252325949
-18.2083068272424
-18.4637141254760
-18.6798076816690
-18.8568725911893
-18.9952208777693
-19.0951944279010
-19.1571689220723
-19.1815571185964
-19.1688100097426
-19.1194167569951
-19.0339039816885
-18.9128340942458
-18.7568036794201
-18.5664440756554
-18.3424253448124
-18.0854630669997
-17.7963262930316
-17.4758447626886
-17.1249131462470
-16.7444903634387
-16.3355950139154
-15.8993011195056
-15.4367367102615
-14.9490833682732
-14.4375746580604
-13.9034936520213
-13.3481686793715
-12.7729654557590
-12.1792766187298
-11.5685122097140
-10.9420927373974
-10.3014426091015
-9.64798303551025
-8.98312867140174
-8.30829180863311
-7.62489189662971
-6.93436344825560
-6.23815647580752
-5.53772955198576
-4.83453928185360
-4.13003036282505
-3.42563091035823
-2.72275504983274
-2.02280837363547
-1.32718975482253
-0.637289232132091
0.0455133262034320
0.719847888919078
1.38435552314799
2.03769349325093
2.67854306347272
3.30561513608626
3.91765151322896
4.51342693133392
5.09175559057314
5.65149801612475
6.19156359138554
6.71090843700085
7.20852946581527
7.68345782384541
8.13475729101014
8.56152877753217
8.96291553779648
9.33810307000124
9.68631452670508
10.0068075969228
10.2988741649589
10.5618396109522
10.7950617581716
10.9979324670664
11.1698828195842
11.3103899227885
11.4189828990854
11.4952459464420
11.5388183166824
11.5493950691368
11.5267326953018
11.4706568929646
11.3810641985432
11.2579156241686
11.1012288724765
10.9110725373851
10.6875621050106
10.4308590937609
10.1411729327306
9.81876321664091
9.46394045977752
9.07706430560391
8.65854047309565
8.20881906545934
7.72839473086422
7.21780690706881
6.67763887449688
6.10851474024508
5.51109315238362
4.88605909260060
4.23411715993396
3.55598797223637
2.85240849665415
2.12413837259056
1.37197291484226
0.596759088541967
-0.200591597276583
-1.01909620631262
-1.85769775219182
-2.71526584036601
-3.59060294072326
-4.48245728177974
-5.38954013905797
-6.31054273557264
-7.24414623026153
-8.18902303140720
-9.14383471125539
-10.1072314091693
-11.0778528701276
-12.0543292515496
-13.0352808889825
-14.0193179377897
-15.0050428947443
-15.9910584472047
-16.9759784162316
-17.9584371348983
-18.9370947130274
-19.9106388930806
-20.8777867198694
-21.8372897446505
-22.7879433418562
-23.7285945301803
-24.6581414410623
-25.5755243602715
-26.4797130857302
-27.3696952464992
-28.2444682215732
-29.1030331696500
-29.9443895464722
-30.7675331691208
-31.5714615441917
-32.3551856210679
-33.1177426775808
-33.8582051466466
-34.5756841316443
-35.2693294194125
-35.9383284255613
-36.5819049715243
-37.1993180212999
-37.7898631306687
-38.3528800947409
-38.8877661918762
-39.3939897345473
-39.8710969187955
-40.3187099923560
-40.7365226918075
-41.1242989060985
-41.4818739169831
-41.8091547425341
-42.1061194654924
-42.3728174760411
-42.6093705756783
-42.8159739493334
-42.9928956120407
-43.1404719304608
-43.2590997750276
-43.3492297933534
-43.4113633577393
-43.4460531951262
-43.4539067844638
-43.4355866478535
-43.3918015027137
-43.3232919425182
-43.2308192151706
-43.1151604883280
-42.9771081500723
-42.8174700301219
-42.6370694979021
-42.4367448132180
-42.2173468693269
-41.9797353546980
-41.7247742070811
-41.4533281817865
-41.1662626219861
-40.8644454382212
-40.5487466607796
-40.2200330209882
-39.8791607386180
-39.5269712893502
-39.1642905025744
-38.7919265393901
-38.4106643039060
-38.0212592127895
-37.6244315586100
-37.2208583097107
-36.8111634638538
-36.3959138899601
-35.9756238000285
-35.5507638608346
-35.1217690529706
-34.6890418345562
-34.2529495952187
-33.8138163882012
-33.3719117960297
-32.9274427369244
-32.4805510221891
-32.0313145323820
-31.5797499668901
-31.1258171747804
-30.6694247001311
-30.2104351516481
-29.7486706439204
-29.2839207376540
-28.8159527785113
-28.3445207127897
-27.8693690488194
-27.3902312521359
-26.9068247637033
-26.4188480867118
-25.9259839751854
-25.4279065075930
-24.9242883114639
-24.4148073437641
-23.8991523708971
-23.3770256033099
-22.8481442013473
-22.3122435976635
-21.7690809815914
-21.2184345657005
-20.6600987357264
-20.0938798746722
-19.5195958270681
-18.9370774576245
-18.3461694908213
-17.7467292145643
-17.1386237380685
-16.5217277249413
-15.8959223485117
-15.2610945486241
-14.6171354613177
-13.9639380498611
-13.3013943136143
-12.6293914301472
-11.9478071813673
-11.2565057834435
-10.5553331948525
-9.84411068297206
-9.12262748553322
-8.39063543250617
-7.64784812251106
-6.89394237631911
-6.12855719411675
-5.35129078740168
-4.56170060340132
-3.75930911391962
-2.94361442851341
-2.11410276805717
-1.27026063294923
-0.411586252751874
0.462400586844804
1.35215065206156
2.25807735929974
3.18054820005489
4.11987636946707
5.07631212038592
6.05003485124238
7.04114804340680
8.04967547230972
9.07555680892577
10.1186434910264
11.1786939641275
12.2553666758473
13.3482145547619
14.4566877684560
15.5801461388076
16.7178752791750
17.8691015436196
19.0330055194065
20.2087316778401
21.3953906653017
22.5920578425171
23.7977752094799
25.0115577246735
26.2324006571015
27.4592863636704
28.6911891331623
29.9270753306042
31.1658985222793
32.4065934437149
33.6480734039331
34.8892333249832
36.1289575243978
37.3661288778751
38.5996355726559
39.8283738225432
41.0512493341204
42.2671817432736
43.4751107499282
44.6740000804533
45.8628389956522
47.0406420200333
48.2064461237199
49.3593038874271
50.4982739547731
51.6224142277658
52.7307791700956
53.8224182060315
54.8963763389477
55.9516981440816
56.9874324421405
58.0026370663914
58.9963848420087
59.9677692872201
60.9159072538072
61.8399385466781
62.7390259142940
63.6123570661406
64.4591456445128
65.2786287885729
66.0700645263453
66.8327330377611
67.5659411991263
68.2690262722268
68.9413558207332
69.5823266155514
70.1913666833783
70.7679384668573
71.3115393725745
71.8217008322717
72.2979878961724
72.7400000347560
73.1473742147942
73.5197891758912
73.8569676256324
74.1586755710025
74.4247214583006
74.6549578884074
74.8492862772941
75.0076614495122
75.1300919275445
75.2166350078084
75.2673891095320
75.2824864863099
75.2620882841780
75.2063818865244
75.1155798304968
74.9899197878172
74.8296638031730
74.6350947295346
74.4065116499422
74.1442293187675
73.8485826093432
73.5199297784001
73.1586479440952
72.7651222975887
72.3397367980723
71.8828689306018
71.3948845149356
70.8761327565232
70.3269453052841
69.7476366436976
69.1384995534118
68.4997947726507
67.8317396969818
67.1345009288264
66.4081911403828
65.6528695983885
64.8685476704384
64.0551987672820
63.2127693976328
62.3411890372341
61.4403776114518
60.5102493509332
59.5507129114086
58.5616692645572
57.5430104504560
56.4946228555753
55.4163963400720
54.3082367786380
53.1700778133713
52.0018892760719
50.8036832865186
49.5755197804682
48.3175115941414
47.0298296511321
45.7127084827462
44.3664506458875
42.9914274615414
41.5880733371768
40.1568761489675
38.6983714146766
37.2131437381485
35.7018309674678
34.1651236760801
32.6037562425206
31.0184929166001
29.4101159444775
27.7794192511122
26.1272056902594
24.4542846373493
22.7614688211780
21.0495706988494
19.3193972080324
17.5717414781589
15.8073750839564
14.0270472419781
12.2314918395649
10.4214365080150
8.59760847119791
6.76073756675514
4.91156074363302
3.05082969359124
1.17931697948155
-0.702183352430498
-2.59285928958821
-4.49188521595956
-6.39842431929379
-8.31162919498636
-10.2306422472588
-12.1545950610477
-14.0826062068794
-16.0137793073772
-17.9472020004367
-19.8819430307065
-21.8170458097319
-23.7515204978374
-25.6843371217959
-27.6144220943189
-29.5406591902039
-31.4618923199266
-33.3769264830237
-35.2845260493018
-37.1834114984359
-39.0722552906907
-40.9496774452675
-42.8142423056801
-44.6644579293728
-46.4987794294569
-48.3156179378521
-50.1133541596260
-51.8903506549631
-53.6449582180255
-55.3755185187586
-57.0803671874381
-58.7578389234315
-60.4062749052689
-62.0240310036887
-63.6094844046660
-65.1610389481545
-66.6771306874824
-68.1562342089364
-69.5968717727417
-70.9976273208736
-72.3571607729439
-73.6742135684949
-74.9476025740550
-76.1762086164328
-77.3589685333734
-78.4948746218143
-79.5829773173134
-80.6223852317927
-81.6122624092598
-82.5518269516684
-83.4403560441245
-84.2771996795620
-85.0617979660893
-85.7936937180290
-86.4725374292303
-87.0980878890304
-87.6702138428891
-88.1889003454890
-88.6542602462524
-89.0665493275412
-89.4261808225839
-89.7337315335631
-89.9899332131924
-90.1956503430144
-90.3518524137222
-90.4595882204307
-90.5199652235978
-90.5341349396338
-90.5032826751612
-90.4286189031014
-90.3113729026269
-90.1527900058287
-89.9541295536152
-89.7166581143481
-89.4416374956642
-89.1303133607022
-88.7839083767206
-88.4036177289698
-87.9906047005843
-87.5459989009011
-87.0708991627187
-86.5663788738170
-86.0334924291866
-85.4732823179656
-84.8867843460489
-84.2750299460622
-83.6390456281187
-82.9798496296952
-82.2984480778381
-81.5958308004999
-80.8729645220787
-80.1307865262635
-79.3702036926971
-78.5920952913300
-77.7973143255002
-76.9866843855421
-76.1609924472557
-75.3209807044315
-74.4673416368800
-73.6007190904342
-72.7217135734369
-71.8308889225357
-70.9287810895247
-70.0159075005866
-69.0927710260932
-68.1598569910277
-67.2176275403575
-66.2665168279386
-65.3069271822035
-64.3392241280138
-63.3637306869163
-62.3807271424342
-61.3904592916456
-60.3931493825929
-59.3890037080093
-58.3782151832094
-57.3609602531867
-56.3373919470114
-55.3076337111630
-54.2717756785406
-53.2298724235194
-52.1819433645474
-51.1279764488623
-50.0679319129562
-49.0017443264720
-47.9293258438678
-46.8505723779554
-45.7653699839263
-44.6735987198884
-43.5751342605616
-42.4698497136221
-41.3576200340292
-40.2383279421116
-39.1118671684406
-37.9781404784648
-36.8370534579506
-35.6885068165345
-34.5323885609003
-33.3685671135428
-32.1968902038839
-31.0171913359667
-29.8292971812548
-28.6330314549329
-27.4282165446796
-26.2146723950344
-24.9922125200616
-23.7606398827436
-22.5197428632908
-21.2692895890737
-20.0090232551385
-18.7386631888156
-17.4579100739737
-16.1664491679712
-14.8639495920787
-13.5500634430085
-12.2244284655144
-10.8866721322211
-9.53641210870668
-8.17325409585030
-6.79679290583527
-5.40661887861106
-4.00232479402653
-2.58350783624675
-1.14976760332627
0.299296808853278
1.76409068838321
3.24502614882691
4.74251648883284
6.25696034337101
7.78872169124713
9.33811447740110
10.9053978759250
12.4907813279617
14.0944319251120
15.7164784984290
17.3570139920850
19.0160982720291
20.6937587411756
22.3899863361776
24.1047281462790
25.8378799088540
27.5892808703561
29.3587105235095
31.1458850429846
32.9504522058621
34.7719853898954
36.6099785620494
38.4638432392728
40.3329061014636
42.2164062221498
44.1134926301375
46.0232235216547
47.9445679033910
49.8764085386998
51.8175443313012
53.7666912993879
55.7224825436518
57.6834695980730
59.6481260198251
61.6148495622582
63.5819609230429
65.5477024539653
67.5102401433340
69.4676674612770
71.4180082121066
73.3592206097534
75.2892069020802
77.2058264507618
79.1069054471236
80.9902393005102
82.8535898130442
84.6946832816426
86.5112134562583
88.3008474786368
90.0612311227307
91.7899935518949
93.4847547636363
95.1431350580476
96.7627605005140
98.3412614223185
99.8762691321311
101.365416289614
102.806340556806
104.196689329787
105.534125057484
106.816332304466
108.041027881952
109.205973686937
110.308989726345
111.347964499692
112.320863052873
113.225735550357
114.060727176587
114.824088130110
115.514183414204
116.129501490194
116.668660233235
117.130411171636
117.513642901118
117.817381291902
118.040784080345
118.183131527918
118.243817332630
118.222341883894
118.118307397003
117.931413099928
117.661448849972
117.308288873924
116.871888297605
116.352281537332
115.749580678582
115.063974505881
114.295728858922
113.445186765611
112.512766900872
111.498961757121
110.404338540442
109.229544227398
107.975312649195
106.642468838140
105.231928880908
103.744697841649
102.181866530505
100.544606565863
98.8341660733144
97.0518673959933
95.1991049334607
93.2773436120388
91.2881210198660
89.2330531009404
87.1138396288075
84.9322648396119
82.6901922061505
80.3895578571887
78.0323665784663
75.6206883313518
73.1566514120355
70.6424334736203
68.0802538362551
65.4723681216716
62.8210665678694
60.1286768597627
57.3975688727342
54.6301582888204
51.8289078897331
48.9963255971811
46.1349590375997
43.2473881171631
40.3362168616406
37.4040652854341
34.4535623203598
31.4873397707686
28.5080263957675
25.5182422498674
22.5205949122120
19.5176786996380
16.5120746442667
13.5063481281377
10.5030445617204
7.50468529372426
4.51376545174099
1.53275349608090
-1.43591090072213
-4.38982185217761
-7.32661175377539
-10.2439541767619
-13.1395667530978
-16.0112126900168
-18.8567000668636
-21.6738831162375
-24.4606680097268
-27.2150192450912
-29.9349629809573
-32.6185884435820
-35.2640507091788
-37.8695764971160
-40.4334690549169
-42.9541060237964
-45.4299314020756
-47.8594488854940
-50.2412203994725
-52.5738677109157
-54.8560729016384
-57.0865750424733
-59.2641642069834
-61.3876750780557
-63.4559805083949
-65.4679852368545
-67.4226206139710
-69.3188421909964
-71.1556325342570
-72.9320068634264
-74.6470143254753
-76.2997324961391
-77.8892608913654
-79.4147197457004
-80.8752548928705
-82.2700445535490
-83.5983026828034
-84.8592771573129
-86.0522445080567
-87.1765041264799
-88.2313771650191
-89.2162135733836
-90.1304026151226
-90.9733807280999
-91.7446362576070
-92.4437109288448
-93.0701981354725
-93.6237415393634
-94.1040348025575
-94.5108205649281
-94.8438899253664
-95.1030847006416
-95.2883021343197
-95.3994993849253
-95.4366961613594
-95.3999784890682
-95.2895064374541
-95.1055216292039
-94.8483480825676
-94.5183860924521
-94.1161051126662
-93.6420421146270
-93.0968060470753
-92.4810830126978
-91.7956380883743
-91.0413141528077
-90.2190292456461
-89.3297744716000
-88.3746139997146
-87.3546848092052
-86.2711931415154
-85.1254105847110
-83.9186750661698
-82.6523961127197
-81.3280611677926
-79.9472418806634
-78.5115968570291
-77.0228687305731
-75.4828810548595
-73.8935395416107
-72.2568354087755
-70.5748486835607
-68.8497542284873
-67.0838313652609
-65.2794699567254
-63.4391676211255
-61.5655209534162
-59.6612131695591
-57.7289987791252
-55.7716888057835
-53.7921389192554
-51.7932394339888
-49.7779065485692
-47.7490750782521
-45.7096913553670
-43.6627034156650
-41.6110492127914
-39.5576487496088
-37.5054027544583
-35.4571938762195
-33.4158861938432
-31.3843219950554
-29.3653174927208
-27.3616603647276
-25.3761082453507
-23.4113832612944
-21.4701604463530
-19.5550526801628
-17.6685964751358
-15.8132425153315
-13.9913525134847
-12.2051989978399
-10.4569622278546
-8.74872453504557
-7.08246615269712
-5.46006071082471
-3.88326748425541
-2.35372277175468
-0.872933758155681
0.557723349651542
1.93700138749818
3.26377942694672
4.53706238481273
5.75598469668358
6.91981454122842
8.02795198149210
9.07992042383311
10.0753587486273
11.0140213431730
11.8957852749758
12.7206565554051
13.4887685032492
14.2003717309927
14.8558204189394
15.4555609476938
16.0001247788089
16.4901212243660
16.9262269197893
17.3091754862652
17.6397524648881
17.9187966535105
18.1472049290313
18.3259360933483
18.4560118169209
18.5385157066016
18.5745916920615
18.5654423039679
18.5123259651504
18.4165525685343
18.2794791698864
18.1025081780072
17.8870890852051
17.6347222342177
17.3469599296977
17.0254019171125
16.6716880743707
16.2874923350196
15.8745185080687
15.4344969639751
14.9691821127655
14.4803511715452
13.9698030690159
13.4393554212202
12.8908388549101
12.3260901174832
11.7469455876765
11.1552333567597
10.5527622329772
9.94131175681961
9.32262742917709
8.69841942606808
8.07036203220182
7.44009405901335
6.80921976107566
6.17930796162049
5.55188990940985
4.92845878179419
4.31047115633314
3.69935033529032
3.09649330312739
2.50327846296028
1.92106784476963
1.35120321554409
0.795000651897727
0.253746511561648
-0.271307540904029
-0.778954004606272
-1.26804010789124
-1.73747280301525
-2.18621848814952
-2.61330224693872
-3.01780919059104
-3.39888834247629
-3.75575699847415
-4.08770127110701
-4.39407202503589
-4.67428084351982
-4.92779817619727
-5.15415086585609
-5.35291809445755
-5.52372696056069
-5.66624769142548
-5.78018862091415
-5.86529288701772
-5.92133856631214
-5.94814024205186
-5.94554836367474
-5.91344553676164
-5.85174154508037
-5.76037094890361
-5.63929581304315
-5.48851094993130
-5.30804883245459
-5.09798409918549
-4.85843702405525
-4.58957482339383
-4.29161099910022
-3.96480422149185
-3.60945700795439
-3.22591357566074
-2.81455802858118
-2.37581301774715
-1.91013709194014
-1.41802000567335
-0.899977677488382
-0.356550296735519
0.211695627021101
0.804163840595810
1.42022395071133
2.05920536785388
2.72039222805340
3.40302172483455
4.10628485233445
4.82932763606997
5.57125284544276
6.33112518878631
7.10798112698292
7.90083855877385
8.70870179818525
9.53056334776113
10.3654068347789
11.2122112666176
12.0699529655321
12.9376047777538
13.8141342295225
14.6984988026029
15.5896377135123
16.4864658099680
17.3878740548813
18.2927321199654
19.1998849837983
20.1081438108064
21.0162801568355
21.9230275810286
22.8270847652118
23.7271165403371
24.6217571779081
25.5096181140856
26.3892957192565
27.2593749369359
28.1184276687187
28.9650064175715
29.7976365227555
30.6148145996691
31.4150179052164
32.1967166812722
32.9583791941098
33.6984731517309
34.4154725931970
35.1078701935706
35.7741905134528
36.4130037925498
37.0229408268277
37.6027055812890
38.1510811328690
38.6669286845596
39.1491838494196
39.5968550413124
40.0090245379444
40.3848484812976
40.7235554510262
41.0244486300252
41.2869135170563
41.5104265179442
41.6945594260826
41.8389797770713
41.9434503316205
42.0078287601201
42.0320653599871
42.0161983043240
41.9603482040692
41.8647130606414
41.7295641872978
41.5552441243209
41.3421684741858
41.0908304293274
40.8018020198845
40.4757312611321
40.1133398377757
39.7154212591597
39.2828364699995
38.8165054134575
38.3173953290059
37.7865098366620
37.2248811129612
36.6335638475822
36.0136297510586
35.3661592287764
34.6922262807906
33.9928799112303
33.2691294136201
32.5219360040376
31.7522089538515
30.9608064663695
30.1485437393988
29.3162066022821
28.4645651145533
27.5943838003985
26.7064290231141
25.8014756940051
24.8803141074356
23.9437538204782
22.9926230165642
22.0277670521117
21.0500476415258
20.0603411076963
19.0595373975005
18.0485413389174
17.0282745134645
15.9996777040151
14.9637153895224
13.9213810244307
12.8736997742053
11.8217272698252
10.7665460683310
9.70926286011004
8.65100689881351
7.59292669180503
6.53618408612551
5.48194884771490
4.43139685504732
3.38571126991992
2.34608109778687
1.31369168250055
0.289708906589704
-0.724734504575243
-1.72854563735036
-2.72067566371251
-3.70012664425530
-4.66595662826835
-5.61727705239775
-6.55324504433100
-7.47305679550275
-8.37594281808502
-9.26116370090747
-10.1280081683182
-10.9757949865565
-11.8038744263666
-12.6116227444499
-13.3984317230190
-14.1637032191867
-14.9068514128618
-15.6273053594049
-16.3245085355375
-16.9979207274855
-17.6470264810487
-18.2713466141976
-18.8704465786706
-19.4439404287619
-19.9914924427111
-20.5128164946924
-21.0076732940181
-21.4758686638583
-21.9172556695348
-22.3317387356697
-22.7192751488125
-23.0798721306694
-23.4135817346834
-23.7204957964375
-24.0007409364085
-24.2544738459893
-24.4818778537025
-24.6831616082091
-24.8585605292424
-25.0083384914546
-25.1327853735482
-25.2322104124685
-25.3069347077577
-25.3572856905894
-25.3835946889380
-25.3861967999332
-25.3654315493978
-25.3216432451899
-25.2551816732875
-25.1664053210378
-25.0556865458262
-24.9234154010573
-24.7700012944534
-24.5958738558234
-24.4014830321404
-24.1872969135803
-23.9537968627637
-23.7014716664000
-23.4308110222717
-23.1422963155945
-22.8363891109735
-22.5135203015984
-22.1740808471260
-21.8184144863681
-21.4468166631867
-21.0595431023422
-20.6568225795409
-20.2388652288649
-19.8058657403982
-19.3580062644739
-18.8954614018547
-18.4184052374535
-17.9270193449059
-17.4214991493162
-16.9020568573678
-16.3689218924651
-15.8223409964892
-15.2625772332424
-14.6899040959647
-14.1045971235390
-13.5069308784009
-12.8971816642974
-12.2756304921510
-11.6425650114226
-10.9982822406324
-10.3430927992578
-9.67732650036001
-9.00133743256974
-8.31550555931339
-7.62023527448403
-6.91595421267663
-6.20311405009351
-5.48219275860018
-4.75369758448825
-4.01816965789594
-3.27619109464362
-2.52839185149614
-1.77545168444620
-1.01809591676223
-0.257089303808061
0.506765726875061
1.27262585552727
2.03960413426146
2.80677134766198
3.57316110840228
4.33777611800601
5.09959177315483
5.85755680328747
6.61059533705771
7.35761346326289
8.09750861728920
8.82917778203151
9.55152048865881
10.2634352750300
10.9638146353938
11.6515454092264
12.3255159967125
12.9846267866131
13.6277975954849
14.2539658328959
14.8620755008057
15.4510657115973
16.0198665337226
16.5674018892486
17.0925956551457
17.5943773226168
18.0716850901674
18.5234681853803
18.9486915906600
19.3463434819175
19.7154440734198
20.0550558739363
20.3642948898625
20.6423396415413
20.8884357576750
21.1018991618528
21.2821220321271
21.4285800070852
21.5408368663303
21.6185465538886
21.6614537871746
21.6693933924412
21.6422884798502
21.5801466886139
21.4830531125207
21.3511626783890
21.1846970785850
20.9839450054339
20.7492604598508
20.4810597559084
20.1798215487875
19.8460888628106
19.4804670857018
19.0836149645107
18.6562323326133
18.1990479379263
17.7128060580093
17.1982548534206
16.6561442820748
16.0872324282360
15.4922902358058
14.8721012197329
14.2274621708608
13.5591877163446
12.8681136494691
12.1550949340240
11.4210011405111
10.6667149632609
9.89313625671073
9.10118743320770
8.29181236253114
7.46596708464486
6.62461067606095
5.76870449966881
4.89921884322251
4.01713978101916
3.12347028893232
2.21922384526529
1.30541243208330
0.383035095821956
-0.546924363841970
-1.48348804803413
-2.42567150093159
-3.37248048112350
-4.32292111689170
-5.27601465130618
-6.23080410373348
-7.18634972574854
-8.14171971806626
-9.09598391411556
-10.0482146335174
-10.9974936374256
-11.9429206445733
-12.8836198071258
-13.8187428407944
-14.7474680979907
-15.6689962714816
-16.5825462052386
-17.4873540155041
-18.3826756123249
-19.2677903867996
-20.1420034005788
-21.0046448595199
-21.8550678312266
-22.6926467917451
-23.5167789609387
-24.3268869724836
-25.1224200670572
-25.9028542235436
-26.6676939216146
-27.4164757534672
-28.1487714357265
-28.8641897719378
-29.5623800880858
-30.2430380008268
-30.9059109960684
-31.5508016958653
-32.1775684141522
-32.7861226427353
-33.3764246259562
-33.9484794821136
-34.5023339535165
-35.0380716838605
-35.5558057161664
-36.0556701038342
-36.5378141254255
-37.0023988137604
-37.4495927116795
-37.8795670557365
-38.2924930744068
-38.6885412885379
-39.0678808912722
-39.4306792477593
-39.7771019069403
-40.1073113524759
-40.4214628302447
-40.7196987038689
-41.0021434439540
-41.2688989746170
-41.5200407461383
-41.7556163045911
-41.9756451221578
-42.1801172010929
-42.3689915577992
-42.5421968753131
-42.6996338517530
-42.8411769004138
-42.9666745111772
-43.0759499932722
-43.1688039060234
-43.2450187559912
-43.3043657593872
-43.3466116693917
-43.3715241154667
-43.3788747150985
-43.3684390248485
-43.3399954225789
-43.2933275997294
-43.2282307579533
-43.1445161666711
-43.0420124415525
-42.9205684866427
-42.7800604956570
-42.6203995152683
-42.4415357147492
-42.2434568744507
-42.0261804938779
-41.7897419200090
-41.5341819451673
-41.2595375759491
-40.9658384656653
-40.6531076937126
-40.3213642763490
-39.9706250219280
-39.6009026000322
-39.2122001857318
-38.8045081175372
-38.3778066911174
-37.9320737331187
-37.4672913985594
-36.9834470502869
-36.4805283578521
-35.9585165746913
-35.4173814704041
-34.8570791585449
-34.2775524240129
-33.6787338492193
-33.0605522809127
-32.4229407942002
-31.7658435541377
-31.0892224795920
-30.3930660190332
-29.6773977793144
-28.9422804540879
-28.1878140665373
-27.4141299964530
-26.6213829836531
-25.8097450040921
-24.9794033098658
-24.1305612425776
-23.2634390262775
-22.3782709895171
-21.4752993354571
-20.5547695508911
-19.6169283371755
-18.6620202746992
-17.6902828696245
-16.7019433801630
-15.6972195628540
-14.6763219608088
-13.6394542519338
-12.5868128241845
-11.5185890978115
-10.4349737889541
-9.33615922988099
-8.22233989013490
-7.09371412391748
-5.95048689458892
-4.79287104397388
-3.62108698753668
-2.43536234209292
-1.23593185533635
-0.0230365555774833
1.20308072124202
2.44218523568784
3.69406151042611
4.95851973911361
6.23539771343390
7.52456189728252
8.82590876896108
10.1393673141128
11.4649030960182
12.8025214055072
14.1522672410781
15.5142217092143
16.8884951368232
18.2752181730630
19.6745334932019
21.0865906651048
22.5115428905415
23.9495415314133
25.4007273688332
26.8652203273158
28.3431098844124
29.8344486873102
31.3392491726700
32.8574790887201
34.3890527354774
35.9338198377143
37.4915562229644
39.0619575088198
40.6446345344798
42.2391097870313
43.8448139750331
45.4610819823456
47.0871501098669
48.7221571578202
50.3651494929987
52.0150886189265
53.6708577106251
55.3312641438147
56.9950406671117
58.6608493593445
60.3272876264869
61.9928936134169
63.6561520259344
65.3155021316759
66.9693457798414
68.6160527691907
70.2539630884290
71.8813869558145
73.4966049200544
75.0978678340366
76.6833934110170
78.2513589709381
79.7998953085886
81.3270876041259
82.8309836517763
84.3096044682834
85.7609536131593
87.1830249815521
88.5738111516121
89.9313140307916
91.2535554567281
92.5385833883085
93.7844741002597
94.9893353462419
96.1513127712172
97.2685973180004
98.3394307427920
99.3621077740434
100.334974271363
101.256422570846
102.124887952916
102.938848106388
103.696822618803
104.397370071341
105.039084501549
105.620593246093
106.140555136827
106.597657581823
106.990611811500
107.318146463280
107.579002192919
107.771929588084
107.895689357100
107.949053333753
107.930807485881
107.839758280206
107.674741077220
107.434628320763
107.118335277104
106.724822690036
106.253099145116
105.702225903704
105.071323301727
104.359575075015
103.566229598150
102.690601721676
101.732076949034
100.690115378635
99.5642545257225
98.3541129701718
97.0593961114410
95.6799034527318
94.2155345291773
92.6662906961660
91.0322740287688
89.3136860563685
87.5108270047284
85.6240965396018
83.6539979415998
81.6011462532646
79.4662790043174
77.2502664272167
74.9541191668402
72.5789940000007
70.1261973343977
67.5971861842587
64.9935686774926
62.3171050618919
59.5697071108946
56.7534344503542
53.8704893182310
50.9232125677358
47.9140812161838
44.8457046017684
41.7208172449188
38.5422697053783
35.3130201834431
32.0361284492510
28.7147512578433
25.3521379002818
21.9516241970855
18.5166228758765
15.0506115997620
11.5571220625379
8.03973072132922
4.50204918313208
0.947713558801402
-2.61962597684451
-6.19631514210756
-9.77870491151491
-13.3631585579709
-16.9460562465833
-20.5237989957964
-24.0928115592289
-27.6495427361543
-31.1904651331126
-34.7120780598552
-38.2109138932537
-41.6835448771672
-45.1265875513238
-48.5367048580921
-51.9106086239474
-55.2450634457608
-58.5368888638435
-61.7829572941085
-64.9801886372621
-68.1255441455453
-71.2160230098071
-74.2486631887083
-77.2205443765092
-80.1287916455262
-82.9705798299460
-85.7431372536166
-88.4437483316034
-91.0697576157398
-93.6185768147126
-96.0876938502937
-98.4746842222511
-100.777225156711
-102.993109830811
-105.120259185078
-107.156732523969
-109.100738621071
-110.950646206451
-112.704991963494
-114.362485980370
-115.922014506314
-117.382639990973
-118.743601158663
-120.004314187080
-121.164370472870
-122.223528326483
-123.181702211493
-124.038952958631
-124.795480237902
-125.451618115554
-126.007831265550
-126.464708786800
-126.822956949955
-127.083393657836
-127.246946042896
-127.314650729965
-127.287654983974
-127.167218663288
-126.954715719288
-126.651630983260
-126.259552497856
-125.780164622728
-125.215243893143
-124.566655813914
-123.836351692625
-123.026365423818
-122.138808348707
-121.175859563491
-120.139752268336
-119.032759547357
-117.857182262253
-116.615342265400
-115.309584816667
-113.942288610807
-112.515875387694
-111.032813920698
-109.495620316121
-107.906857564152
-106.269134443603
-104.585103389152
-102.857458725668
-101.088935608471
-99.2823065675804
-97.4403748424838
-95.5659664854638
-93.6619178548470
-91.7310545776889
-89.7761679799536
-87.7999977319870
-85.8052208514819
-83.7944420340885
-81.7701848661371
-79.7348892127536
-77.6909176698500
-75.6405663071880
-73.5860734095909
-71.5296264315668
-69.4733699614793
-67.4194119455874
-65.3698232490498
-63.3266318302129
-61.2918159601777
-59.2672966727800
-57.2549286718861
-55.2564914930845
-53.2736814210991
-51.3081041585981
-49.3612697746022
-47.4345895684337
-45.5293733971778
-43.6468285993065
-41.7880618798949
-39.9540809589689
-38.1457904441509
-36.3639827394553
-34.6093318350266
-32.8823952581763
-31.1836220144891
-29.5133608594511
-27.8718655121149
-26.2592975169854
-24.6757284417005
-23.1211418098763
-21.5954357557297
-20.0984281577770
-18.6298627324023
-17.1894121717798
-15.7766784997311
-14.3911946401805
-13.0324287134011
-11.6997888226010
-10.3926266751657
-9.11024078032290
-7.85187999149047
-6.61674819030779
-5.40401199073422
-4.21281094479871
-3.04226566057457
-1.89147985463801
-0.759537071463499
0.354502941703880
1.45160352090297
2.53274648032739
3.59892744048833
4.65115241373900
5.69043463237427
6.71779264759070
7.73424948645585
8.74082768660020
9.73853769245321
10.7283647547883
11.7112592005524
12.6881287729982
13.6598318274567
14.6271737997238
15.5909064524443
16.5517270199378
17.5102791750789
18.4671588052233
19.4229220825575
20.3780912171648
21.3331559332947
22.2885734699498
23.2447720669318
24.2021562520118
25.1611073972884
26.1219793534021
27.0850940942150
28.0507387242971
29.0191624682850
29.9905753727134
30.9651504799130
31.9430258977800
32.9243034948546
33.9090467344837
34.8972810146224
35.8889961753812
36.8841499095958
37.8826713460647
38.8844618939644
39.8893915781799
40.8972941735130
41.9079636074688
42.9211506036981
43.9365606586876
44.9538558538819
45.9726590905703
46.9925575104282
48.0131044137435
49.0338206182533
50.0541963513984
51.0736937443822
52.0917486476326
53.1077724356491
54.1211548278600
55.1312654750039
56.1374539008624
57.1390510270370
58.1353723349397
59.1257200230372
60.1093846648642
61.0856470264073
62.0537772121262
63.0130304372357
63.9626425039895
64.9018258993350
65.8297660701899
66.7456205258255
67.6485229713027
68.5375894935021
69.4119225822217
70.2706134636619
71.1127463462321
71.9374059933543
72.7436858550935
73.5306933347509
74.2975518490421
75.0434006263103
75.7673931347115
76.4686955990040
77.1464858769969
77.7999516957316
78.4282884070077
79.0306967475055
79.6063806090349
80.1545462620638
80.6744023962134
81.1651560408720
81.6260023007913
82.0561125091673
82.4546285856808
82.8206689497964
83.1533428774125
83.4517640964803
83.7150575792966
83.9423590781635
84.1328106699542
84.2855586939184
84.3997588738065
84.4745857958398
84.5092383296779
84.5029378833395
84.4549267205418
84.3644726514769
84.2308777710341
84.0534873913562
83.8316967661629
83.5649523919459
83.2527477902257
82.8946180857200
82.4901360938567
82.0389097036540
81.5405802002269
80.9948191992539
80.4013225724707
79.7598067948876
79.0700135153553
78.3317197390743
77.5447474537752
76.7089694643219
75.8243115234822
74.8907526444803
73.9083250351376
72.8771142900836
71.7972602975063
70.6689587612940
69.4924638660499
68.2680938201515
66.9962383781376
65.6773629131667
64.3120071103022
62.9007840468372
61.4443821200338
59.9435644780828
58.3991628329519
56.8120679965043
55.1832203081517
53.5136032546213
51.8042424392906
50.0562082350212
48.2706199927087
46.4486525927061
44.5915436286132
42.7005945498132
40.7771638980198
38.8226587202709
36.8385281365424
34.8262576525462
32.7873632399463
30.7233867883652
28.6358934311393
26.5264688667430
24.3967175126775
22.2482650164999
20.0827659635677
17.9019149969600
15.7074563407434
13.5011844324379
11.2849352007744
9.06057606940865
6.83000176012918
4.59513794150831
2.35795048394148
0.120452898227668
-2.11529402600967
-4.34718836215208
-6.57309435819018
-8.79084795487550
-10.9982580365179
-13.1931027840964
-15.3731245506740
-17.5360287174342
-19.6794889145582
-21.8011581045945
-23.8986838091761
-25.9697225829502
-28.0119494436366
-30.0230637161688
-32.0007947327994
-33.9429070676091
-35.8472026033310
-37.7115203677561
-39.5337384139339
-41.3117788056780
-43.0436140892563
-44.7272758932898
-46.3608673389699
-47.9425794622998
-49.4707090770860
-50.9436714918772
-52.3600012399736
-53.7183412063946
-55.0174300539617
-56.2560982423047
-57.4332726995179
-58.5479823910110
-59.5993580206025
-60.5866244357193
-61.5090902726128
-62.3661410907149
-63.1572376544150
-63.8819174607845
-64.5397972402413
-65.1305735267025
-65.6540220559366
-66.1099998115923
-66.4984476412224
-66.8193904792399
-67.0729394494076
-67.2592982861977
-67.3787692235228
-67.4317531970247
-67.4187429208588
-67.3403125285330
-67.1971110350317
-66.9898623913074
-66.7193690582550
-66.3865160691312
-65.9922740995123
-65.5377015806524
-65.0239465107117
-64.4522480783283
-63.8239393272021
-63.1404513281466
-62.4033161568602
-61.6141664955007
-60.7747329100380
-59.8868410961913
-58.9524106872495
-57.9734559061490
-56.9520867141777
-55.8905085436612
-54.7910191973826
-53.6560013123970
-52.4879095767271
-51.2892545442799
-50.0625864443689
-48.8104828818695
-47.5355426371972
-46.2403822937480
-44.9276299094795
-43.5999131262998
-42.2598416624739
-40.9099863358209
-39.5528610207249
-38.1909132786341
-36.8265223396031
-35.4619975346057
-34.0995712579773
-32.7413881993635
-31.3894972149767
-30.0458487711571
-28.7122975249046
-27.3906072085483
-26.0824536862639
-24.7894249385554
-23.5130187079024
-22.2546385738579
-21.0155899065882
-19.7970772378119
-18.6002039946584
-17.4259742871936
-16.2752967356451
-15.1489914844140
-14.0477986907660
-12.9723846952961
-11.9233465234862
-10.9012185572188
-9.90648098549096
-8.93956573282517
-8.00085771006787
-7.09069394390315
-6.20936595791646
-5.35712690227640
-4.53419599452138
-3.74075229802500
-2.97692244015634
-2.24277358224167
-1.53831419874296
-0.863499075894172
-0.218237453244321
0.397597568738046
0.984163645620190
1.54165184972817
2.07029498641630
2.57037391592257
3.04221763320226
3.48619954894933
3.90273449811678
4.29227949142293
4.65533619127402
4.99245069370344
5.30421008515685
5.59123712615626
5.85418477905374
6.09373263719502
6.31058334948427
6.50545372206002
6.67905922093401
6.83209736697494
6.96523473838341
7.07909788647057
7.17426884666101
7.25128493460856
7.31063872278542
7.35277473410708
7.37808142798359
7.38687868162919
7.37940582104103
7.35581729270063
7.31618848337448
7.26052844623986
7.18879372852320
7.10090001216370
6.99673176942434
6.87615143666318
6.73901133280535
6.58517041031561
6.41451290648986
6.22696355478440
6.02249526705229
5.80112951044498
5.56293555573536
5.30803403233457
5.03660263351421
4.74887903951809
4.44516008762267
4.12580022414171
3.79121343236677
3.44187729079660
3.07833179739285
2.70117132379743
2.31103487421447
1.90859740587906
1.49456311613662
1.06966063284785
0.634636392919169
0.190243633871967
-0.262769738300124
-0.723669683037724
-1.19174137559224
-1.66629416300839
-2.14666548131232
-2.63222435070694
-3.12237696896311
-3.61657039231443
-4.11428862764286
-4.61504372690528
-5.11836817308034
-5.62381053570784
-6.13093097750302
-6.63929293130295
-7.14845244686547
-7.65794856555316
-8.16729520308965
-8.67597367284782
-9.18342558607897
-9.68904803603152
-10.1921942250350
-10.6921781873020
-11.1882774553595
-11.6797297198169
-12.1657254320439
-12.6454016230928
-13.1178407037908
-13.5820751497655
-14.0370967566021
-14.4818659411806
-14.9153174027061
-15.3363654658898
-15.7439153284584
-16.1368806608084
-16.5142026838523
-16.8748669035041
-17.2179172859089
-17.5424691808857
-17.8477211465341
-18.1329648659358
-18.3975929271419
-18.6411040002242
-18.8631031674804
-19.0632957217173
-19.2414766496202
-19.3975196829191
-19.5313679517811
-19.6430266181421
-19.7325566197874
-19.8000677568230
-19.8457101265390
-19.8696641330392
-19.8721304935514
-19.8533234176941
-19.8134682165237
-19.7527995233813
-19.6715570796936
-19.5699809323597
-19.4483081890201
-19.3067721242091
-19.1456056565153
-18.9650504150123
-18.7653691160744
-18.5468571260313
-18.3098499491557
-18.0547266417269
-17.7819115232920
-17.4918762742904
-17.1851432324635
-16.8622870658762
-16.5239307434804
-16.1707376178797
-15.8034057379520
-15.4226674517253
-15.0292922057295
-14.6240881129283
-14.2079000274911
-13.7816054558419
-13.3461098847429
-12.9023419026250
-12.4512485036605
-11.9937907765845
-11.5309391441345
-11.0636672908109
-10.5929456148339
-10.1197344014371
-9.64497443609586
-9.16957419826320
-8.69439618828166
-8.22024635723709
-7.74786978450302
-7.27795253440891
-6.81112772148828
-6.34798534059690
-5.88908401064655
-5.43495860873439
-4.98612006961841
-4.54305036886067
-4.10619770359098
-3.67597486440324
-3.25276151994667
-2.83690870832670
-2.42874284726812
-2.02856738054239
-1.63666152349244
-1.25327762350476
-0.878639624470581
-0.512942690390135
-0.156351998684130
0.190998671859965
0.529007932929412
0.857610852635373
1.17678614044007
1.48656007423187
1.78700433859490
2.07823162740139
2.36039164051478
2.63366575451962
2.89825922031110
3.15439197287596
3.40228764202385
3.64215924869079
3.87419384810619
4.09854143578267
4.31531073409623
4.52457019298959
4.72635190972703
4.92065800674938
5.10746946477637
5.28675728854557
5.45849489229322
5.62266822062815
5.77928165425268
5.92836158738892
6.06995948169457
6.20415489710159
6.33105974802979
6.45082478152344
6.56364701229242
6.66977614822915
6.76951870350331
6.86323848151778
6.95135392719514
7.03433532987336
7.11270359041215
7.18703014151530
7.25793780010485
7.32610226177313
7.39225306076001
7.45717314775602
7.52169752427278
7.58671103861472
7.65314373352633
7.72196234055233
7.79415875247616
7.87073839029701
7.95271140272455
8.04108776020157
8.13687538599458
8.24107727940585
8.35468162049713
8.47864556189375
8.61388240187159
8.76125893874684
8.92159897885255
9.09568411751143
9.28424843441401
9.48797130440328
9.70747193261701
9.94330569922597
10.1959634132233
10.4658749095145
10.7534152886941
11.0589095702326
11.3826336933899
11.7248142452692
12.0856287751626
12.4652063380750
12.8636294470730
13.2809385951380
13.7171374269375
14.1721959427650
14.6460522532590
15.1386158423916
15.6497733890673
16.1793964290132
16.7273507763617
17.2935062041832
17.8777433937311
18.4799573415167
19.1000584863929
19.7379714474074
20.3936300171319
21.0669691156499
21.7579145647828
22.4663697088791
23.1922002205435
23.9352189687683
24.6951694645288
25.4717086008877
26.2643941908649
27.0726810849297
27.8959249926312
28.7333922847259
29.5842743416961
30.4477022149397
31.3227563152384
32.2084704370707
33.1038337558623
34.0077945786026
34.9192675869641
35.8371426304151
36.7602910103003
37.6875684749508
38.6178173431229
39.5498690928326
40.4825476546754
41.4146737201607
42.3450693121243
43.2725609167986
44.1959798726384
45.1141591931464
46.0259280621899
46.9301074099733
47.8255065665795
48.7109185240778
49.5851179767428
50.4468690305774
51.2949392050194
52.1281101303048
52.9451818382313
53.7449740939743
54.5263281930426
55.2881088602468
56.0292043639383
56.7485255386301
57.4450038965339
58.1175867270232
58.7652295488882
59.3868891358805
59.9815196196187
60.5480712031935
61.0854883446527
61.5927063943092
62.0686501282087
62.5122375667350
62.9223884127346
63.2980337568352
63.6381248843134
63.9416409145095
64.2075957932120
64.4350461073699
64.6231009628131
64.7709333178577
64.8777908949197
64.9430041840323
64.9659887207897
64.9462406250693
64.8833275576165
64.7768792443280
64.6265818054383
64.4321770965444
64.1934646401708
63.9103052004377
63.5826265103156
63.2104264014430
62.7937678776359
62.3327695694257
61.8275987159746
61.2784692322791
60.6856438021634
60.0494370795889
59.3702171134607
58.6484056904927
57.8844802293667
57.0789771872423
56.2324944964646
55.3456915182946
54.4192860140297
53.4540468878331
52.4507822378329
51.4103265954468
50.3335359552940
49.2212953732344
48.0745313886033
46.8942170471109
45.6813658218324
44.4370187289159
43.1622322396973
41.8580727084648
40.5256152223142
39.1659433961237
37.7801525235948
36.3693561601204
34.9346895308602
33.4773066708610
31.9983771971630
30.4990896116186
28.9806588537778
27.4443282997471
25.8913619078533
24.3230329795260
22.7406159504594
21.1453794914220
19.5385786636162
17.9214503822236
16.2952175302933
14.6611010101581
13.0203330402467
11.3741665335600
9.72388048039828
8.07078029134523
6.41619145519406
4.76145044095985
3.10789924103385
1.45688503256097
-0.190238583022475
-1.83211261870667
-3.46737745638506
-5.09467936300231
-6.71267618315982
-8.32004122386434
-9.91546393536689
-11.4976488364297
-13.0653183584077
-14.6172213998109
-16.1521419623176
-17.6689012651849
-19.1663538178059
-20.6433836043706
-22.0989023922374
-23.5318472557188
-24.9411766496510
-26.3258666003669
-27.6849091803115
-29.0173153673819
-30.3221206293028
-31.5983912401228
-32.8452331302562
-34.0618025394069
-35.2473132340084
-36.4010373361036
-37.5223009891733
-38.6104764059781
-39.6649712484077
-40.6852185356490
-41.6706718713658
-42.6208071870595
-43.5351272855562
-44.4131651243703
-45.2544843601357
-46.0586782778689
-46.8253704827084
-47.5542191108849
-48.2449222126183
-48.8972216853632
-49.5109049782780
-50.0858051533073
-50.6218012627201
-51.1188197240895
-51.5768340377865
-51.9958596589248
-52.3759443504964
-52.7171590628131
-53.0195945044089
-53.2833617465067
-53.5085912080452
-53.6954288586237
-53.8440319801470
-53.9545663400264
-54.0272066402690
-54.0621410386929
-54.0595783158090
-54.0197553226416
-53.9429437084928
-53.8294571241470
-53.6796588791811
-53.4939674530144
-53.2728585771419
-53.0168654610936
-52.7265783145954
-52.4026423151634
-52.0457545270902
-51.6566632279041
-51.2361708376988
-50.7851353824015
-50.3044651046166
-49.7951076454118
-49.2580392893436
-48.6942585536963
-48.1047860580956
-47.4906688909996
-46.8529832503281
-46.1928300270430
-45.5113252410808
-44.8095910762833
-44.0887499458078
-43.3499217406666
-42.5942243373552
-41.8227751217398
-41.0366907168267
-40.2370851607156
-39.4250676428054
-38.6017396532953
-37.7681917328973
-36.9255007461695
-36.0747278259009
-35.2169159559417
-34.3530871073561
-33.4842397610604
-32.6113459330661
-31.7353466383540
-30.8571476184134
-29.9776194452840
-29.0976043600260
-28.2179259894450
-27.3393960971730
-26.4628188493203
-25.5889952702290
-24.7187257874865
-23.8528100031776
-22.9920480161599
-22.1372447533766
-21.2892140340031
-20.4487807669899
-19.6167806795018
-18.7940554318882
-17.9814427134250
-17.1797652497555
-16.3898246178572
-15.6124021683980
-14.8482636357654
-14.0981624154190
-13.3628401245726
-12.6430271861617
-11.9394438758802
-11.2527981219209
-10.5837797568980
-9.93305485426894
-9.30126173610332
-8.68900766694673
-8.09686483933392
-7.52536514298633
-6.97499368297607
-6.44618140042819
-5.93929875767455
-5.45465216091732
-4.99248210478304
-4.55296152285924
-4.13619468194170
-3.74221741402771
-3.37099841086175
-3.02244013978700
-2.69637769953235
-2.39257615543605
-2.11072849160172
-1.85045424639723
-1.61129698117740
-1.39271988677807
-1.19410279925451
-1.01474613507513
-0.853881559307408
-0.710682367043062
-0.584268893096274
-0.473710718924601
-0.378029873946919
