# Supplementary material for: Aspects of tree shrew consolidated sleep structure resemble human sleep
Source: Commun Biol. 2021 Jun 11;4:722. doi: 10.1038/s42003-021-02234-7 (PMC8196209; doi:10.1038/s42003-021-02234-7)
Supplement: Supplementary file 2 — Supplementary Data 1 [file 42003_2021_2234_MOESM2_ESM.zip › figure1e_rat_exampletraceSWS_RAW.txt]

24.2781959317134
31.4318660223257
45.8983334504642
64.9247469128227
80.0483384732790
86.6573089439519
84.6603688706355
74.6494366987408
59.7776328695133
46.8235177617933
38.8257863083486
31.4187496581095
20.8322649980698
9.85292888581825
2.64445052610565
-1.46284947877219
-6.54016392619412
-14.9739683630061
-24.4510593300520
-29.0782775007937
-24.4971807420911
-12.9143514108789
-3.14267743130600
-5.07613381734501
-21.9696245420160
-46.2567702236240
-64.3630363974068
-67.9376685483503
-59.4831486934598
-47.4443867712748
-39.1064085813372
-37.7065498730978
-42.9284290541925
-52.6179924776017
-64.0118351593074
-73.9995988423790
-79.1930858808047
-76.7095896477068
-66.5569639859894
-52.7984012247019
-39.9865174644981
-29.5651735386831
-21.0612615599393
-14.1917800350472
-7.76528870030207
1.43424550948624
13.6781063877045
21.1622008618557
15.8964729263172
1.58333730249657
-10.1184802666130
-12.4535136248468
-6.86335924942246
3.63600952844330
17.3899106426122
29.0776883652042
29.2849369311155
14.1762627365139
-8.55645113673625
-26.0638827484476
-30.6154765350493
-24.1707025919783
-15.1996285174341
-11.1357233991199
-11.3376374015065
-6.60328372089396
9.85536924614519
31.2341301497393
43.1983598800051
39.4007456620777
25.7407731884363
12.1530675991314
4.91397099951214
4.12285339370168
3.48619922335684
-5.04068477083315
-21.2585599791648
-34.3980246724593
-36.1459892555407
-31.0630019831539
-27.7972523525461
-26.7183059909589
-23.0876737176914
-15.7987236427239
-7.43170176546857
-1.28659175558641
-1.29797933623741
-10.3427753336906
-27.2084853707963
-47.1272666489778
-64.8291551909776
-76.4062430575346
-79.6414262702313
-73.3199623863722
-56.8237153730476
-31.7267488394562
-2.80215092375526
23.6398004732560
42.6383481548442
54.1997508499905
63.8934218417412
75.4132735891601
82.8220978041900
76.3028543288090
55.8657532742873
32.8779850387699
18.6502605360225
16.5663937201192
21.8167723349407
25.4931254148735
21.8890639292767
11.8342381731922
-0.454274561146301
-10.8323133302072
-16.7378333842124
-18.6516937377377
-21.2063768462830
-29.3701571421707
-42.1209770636197
-54.0356714701185
-61.8007632863161
-64.9516252394189
-64.0184559698345
-62.2194385004423
-64.8636614237563
-72.8642696743238
-80.1613109240160
-80.1815315347785
-72.2662589580028
-60.7738324917438
-49.9786823941960
-41.7777781500917
-37.8946163119204
-41.2647011131504
-53.0747629878070
-69.6618720518746
-84.4018126063104
-93.1862813088503
-98.5751491024893
-107.724848410226
-123.460002570117
-138.720621142855
-143.660646118560
-136.721167717655
-125.580906769948
-118.968365640032
-120.407493199004
-128.081280696535
-137.027233325907
-142.270269357552
-141.865905112420
-135.442329617034
-122.084840671433
-105.491331923074
-96.1684635515268
-100.737604500759
-113.849717832954
-124.247133092272
-125.571386401244
-120.932774549463
-118.377824573836
-122.936880271882
-131.620226679307
-135.152094585623
-127.264112754608
-110.570502350812
-91.4782746790869
-75.0026736590096
-66.0319974089180
-68.6391304884725
-81.2978868276458
-97.4064598938970
-111.735084487616
-121.445358131632
-121.234030820340
-104.752138632028
-73.0511936816146
-36.6473763850870
-5.77478352098514
18.0671046729176
38.0028523219231
54.4927182197525
68.0845245188198
85.5864465648763
113.624388686176
146.452657384661
169.540992145803
175.180993789487
168.776008383275
160.240806375682
152.976091383210
143.731898972543
130.495201015372
114.914498860006
98.2973665637003
80.4773689595206
62.3864718045990
47.5767380985958
41.0778345896491
45.1135109699948
56.0627833189613
68.1017686472906
78.3309267439539
87.5285548130202
98.1870948797846
110.882797616722
121.139499428700
121.428606774388
107.346457453229
82.7149054945278
59.0270286315334
47.1963432478780
49.2078781264821
60.4636059768635
78.5572368702760
104.758697483006
137.036814931447
167.675889647527
189.957802063877
203.203016486413
211.292570955912
218.404136100380
223.958490271305
222.095845777935
208.924358727152
188.896001387748
172.709543072849
170.179526704722
183.478500244607
203.101731514628
212.665122791588
204.994531621745
191.597803299877
190.137816876579
205.720355059940
226.810368815531
235.377680003246
220.703232102184
186.796240984919
148.700989156422
122.346500744189
115.763709651295
125.089622195386
137.555357251458
142.108515289402
137.814028009756
130.250263492337
123.679999579681
119.461870209014
117.206909051559
114.094696331615
105.562274443205
89.4100771514449
69.2291907687769
51.5289790180140
38.1733280201113
24.1287593550859
3.66789259616989
-22.8405492342084
-47.7535054306827
-61.6811959122442
-61.0647948375039
-51.1274872881267
-42.2003894095712
-42.3922969888984
-53.5783639193394
-71.8354821238707
-88.5099192041019
-94.5527226070222
-88.3904910849334
-78.7326339339121
-76.6011898428825
-84.4409229433399
-95.8303771154540
-104.687233784267
-110.686927854592
-116.101896334849
-121.036167130281
-123.463483985620
-122.449963521120
-118.786421085879
-113.006542939181
-106.292819216503
-101.547094845154
-99.4408266142557
-97.6583035813366
-97.2174240949993
-103.140739878005
-116.367763213378
-131.131770364350
-141.233962572755
-144.719920666752
-143.919454293126
-141.148425573574
-133.196490205449
-115.895007884410
-93.4146292866674
-75.2483576216681
-67.2951201600996
-71.2440646805397
-85.5364327837749
-102.315234456877
-111.916699229960
-113.725196499979
-116.537287842598
-127.977285199274
-146.505202333400
-163.852503201545
-173.699927923833
-176.163827946828
-176.049613426735
-178.138445634642
-182.563617336765
-186.387361430847
-188.974972134610
-191.159774080172
-190.844059671029
-185.343563396354
-176.838156407089
-170.825543192238
-170.990531733944
-177.532368232312
-187.542565610980
-196.660914251625
-201.982577286855
-203.007481659946
-199.851981239763
-190.542863506063
-170.441400999890
-136.626730256611
-93.5211812346693
-53.0137752928591
-27.5423486140916
-21.5025689801691
-30.0323389697187
-44.3903007694448
-55.8698336994413
-59.0781005296374
-54.9604177286546
-49.2261158280605
-46.7902447122331
-46.5449972393444
-43.8223464320399
-38.6588475334198
-35.7379758286277
-37.2448366898314
-41.9119618734399
-48.0138017039536
-53.2146887523485
-55.5795252937402
-56.1637280075613
-56.6696468962789
-56.5695703915878
-56.0518371209741
-58.1955756646732
-65.3453925941898
-75.1631571877705
-83.7100051802450
-92.6545034580473
-108.359953907054
-133.141854262657
-160.531619177870
-178.063014593173
-174.423296915819
-147.526988747285
-107.911064950567
-71.5365162096603
-47.2648719797666
-33.9077809470274
-27.6340227631499
-27.1995209861817
-33.8540342527240
-48.3671009801197
-66.0578473240559
-77.4878327513377
-77.7653980098115
-71.9285184158889
-67.7593510763918
-65.7328683227268
-60.4860840521571
-50.8361985592289
-42.6192490319080
-41.8285170813990
-49.5315102265067
-62.3287612031851
-73.3493753807669
-74.3069893905676
-61.6358449078968
-41.5835924386074
-26.3913119364367
-23.6473090562529
-30.2418610126611
-37.7351264015359
-42.0430954120114
-46.3639112334412
-56.7815901116131
-76.5489840531596
-102.885438924013
-127.661097671015
-142.370952991745
-145.373886281300
-143.450005411712
-143.451309668506
-144.613000197312
-141.687933338352
-131.678974884601
-113.784191848093
-87.7401968642842
-56.8718337779749
-27.8229029353623
-3.97765952129870
16.2560748568800
34.5017485551107
50.9409157866556
66.3528391328918
81.3396788096025
94.7134438385959
104.365396469746
108.971820412351
108.739209551875
105.552589902236
102.952602675688
104.370724522769
109.642488631846
114.559836119326
115.475967845432
112.813002235331
108.977918818298
105.803769591501
105.415012073055
109.301990450370
114.481271515932
114.116558306609
104.179294158772
87.1436010915252
66.7238474421673
43.4291518081949
19.8820691649632
4.86870124697695
5.96451045136038
20.6993287002574
38.6095440556916
51.3460775390130
58.6569002806880
65.3463206163547
75.4239589501221
88.5648680459538
100.651349562369
107.710759500330
108.268911234292
102.809307248723
94.0087634114742
87.9825628344838
92.3021242741411
110.541834364376
139.063718342800
169.318606881727
193.146981556322
206.860811653235
212.779543726431
217.368433285218
225.353101497840
235.582828916355
243.196462950224
243.655227664190
234.939963995423
218.483627152199
199.114619930614
184.098445316383
178.961462930834
180.835172897749
179.341943014833
166.869919188051
144.307274670922
116.360640331722
85.9743957840391
54.5234354101083
25.3743650502389
3.93778781744272
-8.11567706085681
-14.9175054155856
-20.4621590391083
-25.9507999778966
-32.9638972707679
-42.2833322966126
-49.9030470389832
-49.1032802998584
-37.4394969325385
-20.3450832287389
-5.95480782677490
2.54226833107674
7.65280885680765
13.4390780471552
21.6524456137060
29.4485542102560
30.3007458039142
17.6449567934235
-10.6115689573956
-47.0277210479706
-75.1418898139634
-81.6132200200831
-67.9000863906108
-46.4999568369686
-29.9572037269741
-26.1444265524418
-36.7508737280587
-55.0069714787236
-67.7766177989441
-66.0235232451740
-55.2795436897330
-49.3556789814198
-51.8560049581514
-51.1887464454809
-35.5058559956219
-7.28900175213864
19.7611172024850
34.9325299131605
36.7357212990145
28.2564694038782
13.6628610356171
-1.40167733455983
-11.2811740382702
-13.6453076974671
-11.4447995588990
-10.3887689916124
-11.1513096055081
-6.78482735809110
7.01108484276240
23.6529843049289
32.5669897450966
30.6983107272387
24.3980321706294
21.9315444930752
26.8084251313146
36.8045760822857
45.2789926739347
44.7244224670634
33.6845914394702
20.5563998277406
16.4680467748881
22.9117364408537
30.7728469554153
31.9455143090543
25.9082423569224
15.5969585082620
3.98274631111767
-5.56930192158230
-10.7637818611484
-11.7137161382042
-9.42878847613789
-5.29925353381526
-2.49243689202273
-5.46855774822852
-17.1299878589387
-36.6946421422515
-59.8627695773923
-80.3655995667814
-92.0522726184916
-92.1481761866985
-84.2218976567618
-76.1456620105990
-73.1554765768040
-74.1394754893433
-75.0887233806818
-72.6624068668094
-63.9191944696431
-47.4275183677713
-25.9817392562656
-4.91461039080923
13.1883026258025
29.2419588438968
41.4566263867676
42.4444763048923
26.8836384648248
0.299435208741631
-22.4916584310161
-28.1920056696250
-14.4789937749132
10.0246988906060
31.9001525741159
39.9503482035671
32.2451785845813
17.7988976757407
7.75010745113463
4.61269261730942
3.56728404699453
2.55603565072073
5.26491703212493
14.7493944947540
27.8649165154206
37.6127008073313
42.2349474604515
48.1707365412799
59.9694613719407
72.4102530204500
76.3928069861393
67.8577621174006
50.3807244024155
33.9199493011710
28.5972916652908
35.1829509324448
43.6863147388452
43.6972408332111
34.9616323308340
24.9343690075142
17.9863686110301
13.2851220621597
11.3253132591402
15.5323473237009
27.2174422643363
42.6202656170081
55.4193410729402
61.5054775678907
63.1222482129599
68.0499490070394
80.9819679205574
95.3828626630004
98.5979146040015
86.4203894566570
66.7242792521829
49.1437053055244
38.9441562113441
37.7579882834740
43.1813992345958
49.7260142654149
52.3001935706109
49.3176397224299
43.8496397130546
40.7078096326013
41.6023570259727
43.9380904416907
43.4244337335035
36.3451881154748
21.3830100956521
1.73851599005764
-16.1094900732572
-25.9691308923467
-22.7611230271059
-2.84294452805720
32.3982219181497
74.1113691980260
110.449757024658
134.428054974755
145.628217808891
144.224100415108
127.673766682828
95.3642326725800
53.6535544363524
15.4278062836646
-6.61469654310818
-9.68724844677423
-2.41058133556886
5.00081886281859
9.22562754925121
12.6254264712203
17.0159228160157
19.6539729164540
14.4348392651899
-1.92204617298400
-24.7286472448454
-44.4325152725039
-54.7270063162982
-57.4771507831704
-61.0756810829745
-73.2382467523991
-92.7037077442522
-107.553614321309
-104.846045843295
-82.3161875583786
-48.7449294802401
-15.4463804923275
11.3816184238862
31.9287593601253
46.3438749270276
49.6266003504713
36.4448528571428
9.18358844264576
-21.3933529628462
-43.7140679751811
-52.8927199177218
-51.2804599965797
-44.0292305824010
-35.5304758058403
-30.3702950197398
-35.3575143002651
-55.6814491748008
-87.9029378605079
-119.146803248522
-135.603101348095
-134.171314122230
-124.562310408739
-118.051523095855
-117.255118228820
-118.575802570239
-120.123206256606
-123.100593547545
-127.798603975742
-131.635583841084
-130.019802468190
-119.580294324154
-103.020343486964
-88.8645194133633
-84.5361436107572
-90.9568817361247
-100.945288878701
-101.308147675816
-83.5877521276954
-54.2314249347375
-28.6304806477447
-16.5847976030877
-16.8666314407756
-22.7924907234303
-28.6021080983315
-30.8671892746554
-28.0817243514733
-21.1460153166190
-13.5714413128646
-10.1705216621678
-13.3760161583705
-19.3337431036114
-20.0435624072145
-11.8840990508344
-0.0564118589646454
7.64582057036089
9.95627907952472
12.5830772330726
20.2086128589902
32.5491151377188
49.0360643590035
69.8006563521770
89.0361122334567
95.3992997635757
83.1466994692955
58.6653674923830
35.2270510143043
24.1906106572396
30.4911668614993
51.8551599873473
79.1312213062778
100.529424011805
109.552445834976
107.722212695610
99.5980490953853
88.4509570954606
76.2504647227572
63.6670994166439
48.6930509775100
28.4461690194688
4.71299364354109
-14.7228233180418
-21.9142453452604
-15.1998317855792
-1.43655809314531
7.63128642365723
4.20943091553381
-9.92590050819270
-27.8195206790451
-43.8628648034810
-54.9510063706962
-60.8964591371613
-65.1106185870556
-70.3229991723594
-73.4089250989198
-68.8932801228995
-57.4472574257477
-46.4819097552030
-41.8860951270863
-42.4532185017302
-42.7511223480025
-39.0132628626683
-31.9652897418669
-24.9603015840120
-19.9833444269456
-16.1135033091412
-11.3214286100808
-4.57179211234561
4.23823553447868
15.0313752622607
27.1367368603713
40.2139657003494
55.6436095163409
74.2593891293866
93.2074850464600
106.984421341392
112.980920391927
115.642444495384
121.395978339207
129.426344797815
131.747645739198
121.728800346921
99.6740498702752
71.2755707253732
42.6259202406651
17.3629916981856
-3.06258889290369
-19.6422790723140
-35.4199060320966
-52.4664685608508
-70.6953471010468
-88.8329884447367
-104.187355182979
-114.640662810575
-121.784763559766
-128.975765374113
-138.724324642039
-152.985510552698
-170.034729050253
-180.460003498181
-172.537520308103
-143.479689351091
-102.071438276975
-60.0283371745273
-25.7814238672564
-5.56083387663396
-0.844791866605869
-3.48792743315717
-1.33070466597618
10.6822198529901
28.8445635362119
46.3264262420717
56.1811961026308
53.3799899151890
39.1509530864820
22.2339162106813
13.5529002359347
19.0982132957141
36.5545271052038
57.3094563615594
72.6009519902183
79.9305855067177
84.4996931508796
92.6701956571515
104.217395222707
114.107114449561
118.756209772235
116.495330028225
105.689339863357
86.1742304648988
62.6532013758091
43.1469925735153
31.6299544940470
27.1337049930828
29.1549389936203
37.1132414100698
48.5379241463572
61.7371677003057
75.5891607761909
86.9084088906379
92.3100925510554
92.6284720730847
92.2562771278700
92.9069605058085
91.3652237085654
85.9190999268914
81.2864469414802
83.2226658759317
90.8570500888840
97.6258123713099
99.3844378897557
99.2808460121447
101.986784908504
106.103046479464
107.345097731413
105.553151571601
104.224440955207
106.768137275136
114.043911621301
122.610916089037
127.235139592735
126.953870265722
126.723130917760
132.245596741907
143.740604485461
154.468795618715
155.941856062610
145.267421382767
126.913944081629
108.503737032624
95.7457445377833
90.0456600242764
89.4038251133528
89.9366775137464
87.2470608548427
80.1160568471679
73.8499117408586
75.8737161983857
85.4612555706591
91.2820593733842
82.5928962837475
61.0850911254309
37.8319287940880
20.1347809503185
7.97915479449528
1.34997611618097
0.344152263784848
-1.38226221354054
-13.2568938158215
-37.2779796364551
-65.5800084061384
-88.0466866292843
-99.2878965116952
-97.8213804214732
-83.5659957404846
-59.4214746671033
-31.6588198887506
-6.82550494950824
10.1220888038770
16.2916242229681
12.2121062509794
2.92128435406472
-2.97528583777638
2.71753012677133
22.3226912899606
50.3161137842068
77.4889201252663
97.7309300796109
111.203250898278
121.485173156332
131.753785679433
143.680015661093
156.094780094199
163.963627409740
160.673392050520
143.990067367134
121.887551521779
108.283097814706
109.223568824683
115.918084045164
112.783271664518
91.6410890317968
58.6650374002145
27.8700611051954
8.51573098764959
-0.307659288756711
-4.96110374894591
-10.9479615492558
-21.5370846446111
-38.6943450049216
-60.4543898382831
-77.7758198160503
-80.2304075157381
-66.8072271588045
-47.2559770243517
-31.4759789333206
-20.2795669875048
-8.02468033974962
7.05915224495658
18.5606676103731
19.6450200809993
10.8933335773525
-1.23652597086643
-10.5100433029324
-15.1618391496227
-16.4165311582557
-15.0955411056299
-12.2378928304577
-9.54488578167253
-6.23096080071828
1.85083839302593
17.1346386465278
36.3971755752206
52.8805703059918
60.5860773113147
58.4837608721522
51.9276624863997
48.2421331811579
51.1696483510354
60.1917054962547
73.0854354039539
86.9852626211716
97.9567170039892
101.254001624693
92.4172007520022
69.9848083967109
39.4724395583302
12.3649569457508
-3.06902499287247
-8.82248576169783
-13.0116015608608
-21.8617027121250
-36.3205825176163
-52.6532606141832
-66.3090868585884
-76.4573495787630
-86.2819457339964
-100.949889242342
-125.418451948137
-158.619705721652
-188.259837125458
-197.873151207442
-182.508113302886
-154.447481882974
-132.163277131152
-124.375581216491
-124.885042578794
-122.927216600659
-116.507826056341
-114.558523200641
-128.590908503272
-161.393695965330
-201.829265561478
-233.154883430971
-247.126560729959
-249.166894560842
-252.445296012387
-268.484675097961
-301.129811147297
-344.862362809449
-385.067805829197
-402.505534475451
-384.146369277612
-332.808437398737
-265.400587054530
-200.939891435061
-150.748361824348
-117.043931432145
-95.9312082072553
-82.9032180472021
-76.6179191705135
-75.3884404296494
-72.4960364279726
-60.0486194851086
-38.0587840719244
-15.0932287714459
1.53058782416046
11.6228820847043
16.8711809217760
15.3738322088188
4.98654181070544
-12.7156597805557
-34.3404607638656
-55.9369593778199
-72.9299667450034
-82.3821092355201
-83.9049503354676
-79.0454247936838
-70.2630601767040
-58.3664410143247
-44.4759376964942
-34.5584294426901
-34.5883711987269
-41.8634278152004
-46.5521818013009
-40.6700005991232
-24.2345882837255
-4.93348282350300
7.09180311833462
5.78774246328434
-7.82519915153700
-29.3925358969162
-54.6375416802009
-76.5498858227979
-86.3260531772711
-81.5616116257509
-68.2177709392338
-53.0653938160666
-38.0219017645333
-22.6821625293138
-11.3037729486051
-13.1005525469532
-31.4460224666673
-57.4523376357076
-77.7383719406917
-83.8250245898316
-74.6189484023697
-55.9417932331985
-36.7262371656677
-22.7836444834346
-15.7999390300878
-16.0367954666303
-21.5887073679354
-28.1358904437196
-33.9175809742784
-41.7422480243903
-53.1390521498077
-64.5087421927791
-71.5019374158594
-74.5359788414511
-78.4959692063342
-87.2040634549401
-98.0400981328953
-103.203922337412
-96.6327403921678
-78.4539177239070
-53.5630434459161
-28.3131891503532
-10.1389596463460
-6.45376239964340
-17.3405667073222
-33.0375156581829
-43.6945991413561
-45.8403642935681
-39.5604538240507
-26.9873364967370
-11.3975917592754
5.67596782905698
22.7183124282487
34.3603077613874
35.6229862375789
29.8561016788717
25.9972405858157
27.8102829305200
30.8451068299603
30.5203189852279
29.4287024771161
32.6885447239893
38.1272232356721
37.6459944863626
28.4350524602680
17.8976941626883
15.7303795429336
24.6533014153700
41.1623238815956
58.9976582115312
67.6734376018210
55.3741626128706
20.0950902760368
-24.7818152679861
-58.6122184837192
-67.5480719084118
-53.4428318102582
-30.0399095536505
-9.46183704822315
5.54279411018422
15.7792768289463
18.9186742275491
12.4569139960498
-1.20936087915792
-15.6743186131754
-25.8746024830172
-32.0448699816256
-38.1179976785361
-46.9748753145584
-57.7633774062869
-67.3310243929637
-74.0072443538673
-79.0766694241061
-83.9489142100622
-87.5961802798354
-87.5498795002602
-82.8114509967257
-75.6335371054677
-69.7270220202895
-66.8470994958867
-65.3100477805060
-61.9126044629427
-56.8304301951357
-54.5604933434842
-57.2418365390369
-60.9361249704148
-61.1469441129906
-57.9323124572139
-52.2148220275390
-40.3097796282801
-18.4816913147404
7.99723388499679
26.6898175757119
29.5769256214082
20.5542128096902
11.3285962691795
10.3213527434342
16.8541715079174
26.3842567585231
38.0121807668327
53.1151280726792
67.9264347250653
73.6601283753297
66.8721500434804
54.8561124614433
47.2793346766798
47.0842542547397
51.9813543691102
60.4240742992125
73.8413157163587
94.0394435487413
119.468500751889
144.881388571271
165.512058971097
181.612926425545
197.332176214968
215.435907810739
235.376959805917
255.102682811842
272.105190245779
284.763614690961
293.340927702181
297.023998340317
291.899978880520
275.228133577448
250.452099617373
225.264240144801
205.000290182533
189.412518123420
174.818983709256
158.937615472111
143.932695430058
133.256392362515
127.091227723564
123.643516656269
122.123726487393
121.602474554235
119.703350623433
115.426660267005
112.234004943991
115.872153416957
128.414524672540
144.894948255393
156.802519354136
159.612384800848
154.835127467288
145.392770204070
133.853383875898
123.434316381708
115.930977336719
111.404090238525
111.964016959391
120.855069464830
136.343496542656
150.218328591736
153.853600013256
146.131749538928
134.062373682742
123.820248912822
113.815494857919
99.2592548623665
80.4511172126902
62.7482463801538
51.8046543271063
51.4584347566187
61.6741360418940
77.3341732801912
91.4720928679659
98.9572325554798
97.3288033268154
87.0299534015229
71.0741210232371
53.0629810634211
35.7992643710412
20.8010704728181
7.85032673675639
-3.77127372705742
-13.0523485311077
-17.5629100499511
-17.0101427743928
-15.4998130336633
-17.7899214445430
-23.9609850189821
-30.0444243823364
-32.8190034204309
-33.5743305643063
-36.9572328989138
-44.7140894682561
-53.5610683339753
-60.2795478472224
-63.8515368616795
-63.8108275315903
-62.4627787597321
-65.6399976459785
-75.7109012025609
-87.6780274349964
-96.1478881104031
-102.250387918091
-110.953767773542
-122.803780034294
-129.990198251951
-124.040562923040
-107.344586793759
-91.8198989267692
-86.1359841570546
-88.3224911608428
-89.8754917126302
-84.2380905798811
-71.2306867631331
-54.2870676969911
-36.2943045551735
-19.6924723461206
-8.13875115178813
-6.04466580435129
-14.2766527848061
-25.1983915751413
-26.9740506745948
-16.3446589330635
-3.21591443117622
-0.340774132484886
-11.0130991412787
-26.8673277102846
-35.6968569016741
-31.2315012762446
-16.7431877837242
-2.61293997412800
-0.796712666082340
-15.9312235895539
-40.5259182845738
-62.6793610778335
-75.6995510481969
-78.6538578229234
-74.7051856783311
-69.1677358563580
-64.7335228905695
-61.5741884988290
-61.4109560475468
-66.4114851398477
-75.5162481582813
-85.2768760821983
-94.9631838616269
-108.284200488980
-126.208527766800
-140.667144421963
-141.403708982630
-128.253986396292
-112.900363417383
-108.173751543861
-116.349723794082
-128.738725812553
-135.913113237887
-135.423926916628
-130.806083659721
-126.938963703540
-125.268106989942
-122.324737542559
-115.713802858945
-110.374294983585
-114.072078465504
-128.276276726841
-147.681267385741
-164.702544202803
-172.374226753901
-170.074771464045
-165.866538735798
-167.711361470476
-176.945816289072
-192.822830045580
-216.017000694251
-242.688430789234
-261.311475189210
-262.322557369776
-245.835672411130
-217.326385858376
-183.437470855358
-151.454843949936
-126.063526713451
-107.493671424435
-93.8447979910690
-82.2440172448890
-68.4391257841252
-49.6299531833072
-29.8053730277661
-18.1834127939675
-18.9884543626176
-26.6398476240458
-32.6494616043837
-33.6927173332375
-32.7463386215450
-33.4533353681868
-33.0914063736774
-23.5660393080953
-0.455004879759532
31.4853613016653
61.4086466961080
79.5908383118056
83.9826103517776
81.6688051620448
81.8506425216577
86.9382695791912
94.7217889717273
106.051191666209
122.463373057547
140.224947945129
152.347095654390
154.349372834541
148.080339221164
141.031425133982
140.753718820596
147.933686954917
153.687167068871
147.380562000986
129.811548281670
115.048960504891
116.675720378964
133.367789208918
149.425745605487
149.136626567538
129.465754922721
100.180771419399
73.7117327885606
54.0523405885037
35.7528911960424
14.5845029011995
-4.51527757512702
-12.5248981797267
-6.12199561618392
9.23082430329065
24.3221776032396
33.5483938826541
37.0826105260595
37.4316696430344
35.8491200976858
31.6646989510598
25.2179282356707
20.4102066872928
22.3241912678124
32.3855011993934
45.4774838074050
52.5050485402473
48.4487061766143
37.0223818702312
25.6182653242051
18.3905603713029
15.6105709953456
16.4580936397825
19.6245326580052
22.1352132369222
20.5104973391286
13.5955061025306
2.93553390837487
-10.4238369286703
-27.8873958439435
-48.8167555664569
-66.8098807851648
-75.5218848503402
-75.1431130438985
-69.7512618615077
-62.7387164620008
-57.1318020899590
-55.2921324182107
-55.8341633462300
-54.2282765415281
-46.7791166798810
-31.6779156603161
-10.1754542300438
10.1997198636710
20.0262975482137
17.5535564480831
8.70967027089723
-2.00902929900779
-16.4539182041319
-36.5169838694816
-56.1308427918859
-66.1418484601258
-65.6127148835497
-62.1284234598618
-63.1189086087520
-69.8199809442248
-76.7072703733071
-76.6158637781017
-68.5516077913433
-58.2539864449441
-49.8375318350581
-41.8094636642796
-31.7898244302295
-19.5206622550418
-6.07787887529947
5.91402359853307
12.6303777650997
12.7457274114821
10.6178546047512
12.9432698170179
22.0097432576378
33.2690161566285
38.7068544349880
33.7980926839569
21.2634489575328
6.66077235077147
-6.23049001814576
-15.0930864986627
-18.7415471109779
-17.9989283705603
-15.0741094826578
-11.4461247381629
-7.71477716160598
-4.42147090190329
-0.466051083903366
6.73791397898535
17.5964966207075
28.0958926841521
32.3847037905969
28.1601839325131
17.4456549973356
2.65028105662196
-13.6872093715576
-27.1519592580250
-34.4663066818932
-36.4055903384272
-35.0076076406375
-29.2296171870854
-15.6161898408535
5.09956731122889
25.2305220765821
37.7700949288693
43.8349800433176
49.1123194812900
55.1964734880927
58.5326818700645
56.1279386839179
46.9337713772049
30.5501704354035
10.9458719607912
-2.78486471919155
-6.35826797931038
-7.78402258410412
-18.3599216121214
-37.4577543233827
-53.1274483178407
-58.0530222711630
-56.1616023288372
-51.6677310470066
-42.1064163148362
-26.3205199690604
-10.9796384704475
-5.63462999218251
-15.2465060819607
-36.3934131601696
-56.9094942202459
-62.0039955707860
-47.7372250247274
-27.2055837342478
-14.9875285981912
-9.20887173111288
2.12957286737180
24.4476629241570
54.8672780836078
89.4297050524824
123.584902518902
149.547145211094
160.076334897223
155.425767582725
143.876136901705
134.349043253646
129.004308163662
124.968342187491
123.040164168175
129.034123654414
144.614584695481
162.623595501236
174.287285034677
177.553147079804
176.109414401794
172.400757446877
165.186015116202
153.604838029162
139.533533739078
126.104705514490
116.736778686838
114.730784585440
121.109591565126
131.182891277541
137.107517805919
136.828540505019
134.100031999235
129.581547829644
119.270303303718
100.244344408010
75.1929083763855
51.5446120820803
34.7857480699957
23.9709006050357
12.7790815903571
-7.69143540911458
-42.0900541814537
-84.0464916037314
-120.902305617897
-144.407119949507
-152.694978478885
-144.970394539325
-121.014299714091
-86.1025608761913
-50.3103248984379
-21.0048022764528
1.28439280203909
19.6521730229094
34.8401276498458
43.7205499050538
44.9317995110471
41.9110014578344
37.9778922526042
34.3949858298230
33.1371627117595
35.7137169030009
41.8084026806163
51.5099909588828
64.7374086592388
78.0180107657637
85.7291968100824
85.3994840726570
79.9776025923032
74.0837027574739
68.4425037911053
60.1560610807327
49.2285398291822
41.0273081700136
40.1694879934566
43.0599060453687
38.2765440007492
17.1416541297158
-16.0219149850334
-47.3966904515493
-68.4699767066631
-82.7882895707197
-95.1476191115015
-101.167248368816
-94.1059336003396
-76.2354112679228
-56.2999608515759
-40.3108149070438
-30.5845893180016
-28.4594673160626
-31.2752774718404
-29.7781755980345
-16.2015159974577
4.38907064241222
18.3824690619791
20.6196277470974
17.9099093231368
14.6673485398105
5.64452462149766
-14.2714151382866
-40.4519545680459
-62.7355869403235
-75.2591473822999
-78.2821192913440
-74.4054840419044
-68.1074272625607
-65.8487800465122
-71.2160404078423
-80.3089370977475
-84.9839419719014
-80.7785641220227
-69.7606676743593
-56.2735041222923
-43.0989490547832
-32.2269718173374
-26.0495278552738
-26.3011767595212
-31.5729607654591
-35.5331424263246
-31.0144444753559
-17.1865669056193
-0.0512704363492604
13.2031690454009
19.1061691581917
18.9714711304352
16.2654374382556
12.9353612454386
7.62728440095395
-1.97414356175611
-14.6257675276788
-26.0062378814062
-33.6138898796933
-37.6967182209040
-38.1772090458455
-33.8390261724728
-24.4927190406903
-11.3567830599795
5.76484283795242
28.6009044450915
56.5031501520560
85.6202863930696
111.222567579958
127.086994554827
125.547099722967
105.078529338654
76.4821478580031
54.2501190992669
42.6418077126065
35.1923514481862
24.4964280563302
8.32403622202707
-10.2071594209657
-25.5060907723829
-34.0882971559063
-36.5675369937369
-34.4447047615322
-26.1476859605046
-10.1074898506823
7.65888863348937
16.9516886873031
15.5004036114040
9.28976813972354
2.62141592855283
-5.24816654457859
-16.0552441068682
-28.8356568598555
-39.1382486859158
-42.5016003195840
-39.5671771547487
-35.5106114305797
-34.7850955144117
-38.7505774764155
-47.6522804052001
-62.0883625828494
-80.2908336204653
-95.2587732835632
-98.8325690685218
-90.1785670078931
-78.4361380265696
-74.6140270988954
-80.2840489370986
-86.8425032944599
-85.7575510307745
-76.2621783909891
-64.6309890165301
-57.7058512892773
-55.2386755327319
-49.7544115296108
-35.3587349977104
-14.9132852962375
1.61357410040333
4.81985648501566
-5.67872777372013
-18.5488585389285
-19.4868296969622
-3.85458634471975
19.3554576940795
33.3931680781531
25.4439526449974
-2.12994385051161
-32.3895260316469
-48.5964200013626
-46.9590113757764
-35.1138763751420
-23.2429912999727
-16.4384784680373
-12.0840823795362
-4.29570078690008
10.0494321226967
30.4837943514817
54.8448478857352
78.9950242003056
97.4406710274140
108.365809168266
116.665715207146
128.047125114378
141.673784487951
152.564829029036
158.261497473868
159.466424222194
157.024224183209
150.438966094642
138.293369898575
121.296343796541
105.218491460068
96.2437090078136
93.3714562912387
91.5620364450088
90.6933600057717
93.7685850205500
97.7679291935902
93.5355803909059
75.3749865779155
46.1042717171415
11.8849471047722
-21.2243193346779
-43.7551144776812
-46.9946648346277
-34.7923942926385
-20.8976638151420
-12.3659807292718
-4.98804821146086
4.20589629387238
9.98679682864254
7.70583162375164
2.10970607088060
2.93859348498172
13.0944464386752
23.1145121437622
19.8647269372458
2.35541790401065
-14.5337651700894
-15.1666799387522
0.914820270417286
19.4611673794153
24.2263953642259
8.53743066325538
-20.3815658042466
-44.3195987266717
-45.4525155035450
-22.1760168715895
6.00139443962742
13.9736682998644
-5.95490117776847
-36.6348664726428
-52.7539966512694
-44.0403841266009
-20.9767037641494
-2.38814654217809
-0.725152469595187
-15.5660063400342
-37.1916023104081
-54.8762807197639
-62.1612810145964
-57.8112431936702
-45.9972497718938
-34.8858393963899
-31.3881602475485
-36.3017359113656
-44.5549071938783
-49.6350343114949
-48.5286537806121
-43.6408048966056
-40.3551167931810
-41.8791916041150
-46.2721757244574
-49.8724757270964
-52.5931318658402
-57.1072224687245
-63.9475683651413
-71.1465483731213
-78.6853983044722
-89.3300899443018
-103.861511933595
-118.570267182746
-128.520938989191
-131.009543279691
-126.411187136426
-118.083532120639
-109.734886489073
-101.429189053812
-90.0978215365710
-74.3723947339730
-57.5863815123704
-44.4024039659619
-35.1377646383946
-26.8990131850715
-19.3647822121091
-14.9722612011137
-14.4324018129356
-16.1768595364914
-18.8027394311178
-20.6235681634293
-18.5881436818865
-10.7762509362851
1.02865641197138
13.3633167095805
23.9447403631332
31.1024734101521
34.0749579057750
34.9697864535066
36.2947832645754
37.0288387217155
34.7444017397640
30.0711888065675
26.1811085660021
24.3607586401029
22.1743518467833
16.0274230562434
3.95260830791504
-12.8538366225432
-30.1236259960696
-43.1047417426824
-48.9667132794985
-48.5588240735081
-47.6372639187156
-52.5951619896939
-62.9124919821739
-72.3731881700985
-79.2256479787737
-89.1010390473177
-105.669369204490
-124.164278365598
-135.215228133810
-131.228990517312
-110.670570120395
-79.1460053699166
-46.5884864411641
-22.9356351271806
-13.4671279187790
-16.0161840984856
-23.1426869145235
-26.3002380020378
-20.3381084222005
-8.65116959009000
-1.99469980465579
-8.50924026224419
-25.4143732450421
-40.8222951730856
-43.6579176435539
-32.3679860397708
-14.2123889643160
1.90480545654360
10.7783766983991
11.0969474968580
3.12349556587195
-11.5529008288680
-29.3470409425733
-47.4017253274249
-66.5547943221416
-87.8248754582301
-106.698075964715
-115.336828488042
-109.776527727481
-92.6389937145419
-71.4998333311623
-55.3865145421394
-49.0244767695427
-49.6331731171092
-49.7255090468296
-43.0876369095607
-30.5328156222335
-18.0459144995839
-7.88621776141095
2.54502265951117
13.3950003561362
20.5499816753104
21.5259649443716
19.3712276071364
18.2069253527414
17.2108687019662
13.1001450982276
6.69076703099736
1.88231395872315
-0.692677899492151
-3.48088976794354
-6.71890990585423
-8.31519425532809
-7.87230218742014
-6.92797825456529
-5.38948078573960
0.511847177882682
16.0368689797638
41.6240692393555
69.1493342926275
88.6523902038518
98.0115961473089
102.418653542514
107.710911589238
117.169262674641
130.007988867252
141.193828208681
145.149819637229
139.267376375368
124.793797748755
106.556757805333
91.0191872942655
81.8189709194853
75.8669926610631
66.2148955464154
49.5431554121972
28.8849530697587
10.6018504670099
-0.690479685931064
-6.91441545904757
-15.6364032025895
-32.2891172008589
-54.3222077272310
-74.5829781826531
-88.7638648929022
-97.6424695000523
-104.336735684830
-111.588785841703
-119.327824456165
-123.377414011653
-118.801037122516
-104.862291339137
-86.3603961973735
-70.9211242603720
-62.6327883425977
-57.9059834501045
-50.6927467875309
-39.5514645689833
-26.1309069421035
-10.3932235231115
7.80078441377357
25.0454552235566
36.7741422009375
41.4880959360498
41.2427485013280
38.4878523489514
31.7542352025525
17.2926147765188
-3.15232011289508
-19.5594902811800
-21.3080014691249
-7.12747093496735
14.8556736568084
36.2491416728738
55.0311012162753
74.2177541794137
95.3663614032816
114.216577473031
125.128588438940
129.268212451280
134.154873697605
144.737459249708
158.453918883372
168.626070193675
169.898324858393
161.359059387448
147.451648920932
135.151116407593
127.380500274634
120.847745039797
112.045927686405
101.937962748712
92.8077754213718
83.8863447705223
72.2776226211840
56.1874471687273
37.2319097764087
20.2260039781975
9.01962532741006
3.65505655691914
3.14254810878448
8.54739087115256
20.8193960413390
37.3233213891171
52.6087390865583
62.0354260628119
65.6505662976981
68.4544169927040
74.7739025696304
83.1659198767365
88.6832884841254
89.9194415509670
90.6661942655237
93.6093841544748
97.4217261875165
101.412602930141
107.932364018924
118.933290383314
132.319775790266
142.216095332799
143.847058909975
138.007623763176
129.264216122797
122.162902696869
120.945899051075
129.229701894742
147.574633476949
172.182917954988
196.668789972047
216.151781501897
229.210662702500
236.283623620562
239.184069790744
240.775237006085
241.697800397649
239.354016844992
232.168960138057
222.787828448547
215.273714286826
209.676957205201
201.509541910789
187.386363568722
169.267012140515
152.611263965235
141.325975195579
134.737593889386
128.680155416198
118.065837297844
100.206113376147
77.7230225478622
55.8416521987899
36.5702654384417
17.9930333177881
-1.65158605792724
-21.8879795908297
-41.3143768984904
-58.0450390558284
-69.9556261915370
-76.7051280065316
-79.3367503142166
-77.7832368346271
-72.5455498225312
-68.0460612427332
-69.8633564279044
-78.5459418887583
-88.9300099392695
-95.7993494177355
-98.9099311225673
-101.637727409283
-104.654433161562
-103.314884288451
-93.0128176074111
-74.7621506716840
-54.9751235679590
-41.2359880282551
-36.9521419055888
-39.8732447858466
-45.9739006600807
-52.1279678808964
-56.2356998704595
-59.0189370861842
-64.4572783804085
-76.1041658829944
-94.9853903173741
-120.881323912934
-151.755455289229
-182.936297032554
-210.869516677047
-236.226156086674
-260.847304425960
-283.701290129348
-301.851007984710
-313.515989248506
-318.926978655014
-320.578154939159
-321.943747133798
-322.217670874622
-315.089522173672
-296.924854920985
-272.291144328998
-249.132872480110
-232.660290660660
-222.867820453547
-214.701697836107
-203.424850064535
-190.173352677109
-180.141932155693
-177.433339334080
-182.336935221376
-192.148998219503
-203.052177757547
-209.499703842653
-206.250110155810
-194.810705631986
-182.869925798200
-175.965916467034
-174.046067642329
-174.455384062121
-173.447919093111
-165.722376702374
-146.879998530693
-117.916858671782
-85.8443292932016
-60.6036692296577
-52.2218910900268
-65.8603721417383
-95.4435299928231
-126.105510541618
-146.541848556842
-156.142438197679
-159.888096338040
-161.607949665744
-163.285096597419
-166.233542190797
-169.493676675249
-169.405503152267
-163.007660681711
-147.610094033160
-118.025047551107
-73.2673845064168
-23.8835004279632
16.6322274986073
44.8004400732244
64.8815666662290
77.0664150887158
75.0510450000479
55.8903370960562
26.4353710161003
-3.59128794305418
-30.5919150303196
-54.2739766454286
-70.3794380917846
-73.4485356643546
-64.3780690612393
-48.7484528567592
-30.0573471491214
-9.61126123397728
10.8381599167875
29.7622712936689
45.8385385288527
57.6617749602528
65.1588038248188
68.6284954569343
67.3652708586020
63.1622253657813
63.5547117650902
75.8150424055103
96.3691708787337
111.391265846494
110.202659344982
94.8638299173432
76.1791480235753
63.2084324881104
57.7318975516738
56.6192362978412
55.8409038244941
51.9585969034652
44.0208319870843
35.8294525347030
32.5304334697345
33.8123102704484
34.3586363405062
31.0708198866371
26.0593292830286
22.4635809452308
20.4621793993737
17.4630758679141
9.67236211574324
-5.16538425135876
-23.3845952229962
-35.5576723373125
-34.2144729928572
-21.2565427615137
-6.84000178103790
-0.403256898202486
-2.93804669460654
-8.69826144819764
-12.4332115699723
-12.2730983413336
-8.85602992740697
-7.05240199555335
-14.9435170742758
-35.0985064478587
-60.4345159197469
-82.3536912044093
-98.1571581141811
-108.106586778685
-111.938097060787
-110.854358720724
-106.134987079898
-95.3696617601670
-76.5974091366000
-54.4112434643758
-36.6884657689141
-26.3442550020773
-18.4276330780247
-7.08476526026309
5.02971610002687
9.83638645220892
5.30749853224441
-3.19360911767059
-10.5923459834228
-14.5123916504973
-13.0063337608850
-6.76536812140657
-1.21613596099571
-0.445271275696998
-1.65276085207718
0.773376709973291
8.87105282747909
20.3952210741344
30.5099193947761
33.5488291328861
27.5924248261318
16.6647907948340
5.79034277502342
-2.20974673068339
-4.52745979608676
0.677995853618352
10.7144216129113
20.3504100684216
26.9257186498774
31.3928266778544
35.8253009183742
40.9272335543353
46.1019298350778
51.3488767229574
56.3154489107140
59.3359700347205
60.9290361919142
64.2236718812676
70.0180023049040
76.2727552899895
81.5257631427786
83.9644665829236
80.3507496460571
70.0457420583296
56.3960183551426
43.0737984745102
33.5065837859385
31.9603917193360
39.5999598782512
51.2570540918635
60.7631555063170
68.2694160426795
78.9022004342864
95.0464586188811
112.563283054780
125.034591192167
129.560175500504
127.414568717256
121.812534770709
115.726785688572
109.952130891162
103.600861052226
96.5300398563000
89.9389239283621
85.4247508436414
83.1396575814983
78.2148997414722
62.3687763697339
33.8689719309880
3.77665843380224
-10.2683017929126
2.02995736684664
33.7763613321332
65.7904967065376
81.8020601427466
78.6794023675313
66.3233870778489
59.9370950712389
67.6549238229574
82.9039418545492
91.6924310557252
89.2505366823669
85.5800149571465
92.2508182831490
109.932755116536
130.614032780500
144.562242379360
145.226876009873
133.655751200444
117.513998571564
103.695674184408
93.5981130263243
84.0957500549720
71.0073914495233
55.6031422216053
47.5829689841778
55.5415986073288
76.4237900005007
98.8239905543490
113.378382340978
118.000816296914
116.116490096534
112.128575045152
108.890632341920
107.858865005624
110.178930510655
117.564715555487
130.562528744200
144.873345686546
153.192428055023
154.024138437844
153.345698958040
153.669917624826
148.940381451680
133.468819459947
109.323119291767
84.3862026246389
67.3139992307307
62.8209206694087
69.9237597868524
85.1969751318017
104.674970460299
120.651231297768
123.309533422286
110.586874324705
90.6447035515025
71.8880141491335
56.4746637914651
43.6958518793011
33.4915489257671
25.4236417843365
19.0882013059939
17.8760726266544
27.9207153799198
51.2485468560929
81.2781717054076
103.837509237121
105.815628385119
87.7848776082802
65.3871498266848
56.2967824540829
67.5366899477210
91.7403286996595
112.399271205664
116.865355481085
105.651271623412
88.7358129997381
77.3084091029033
78.5605269553059
92.1059947700971
109.133817912768
117.430436922343
109.221210098702
84.6611548548494
50.9775221149867
19.2611309345385
-2.78535541392085
-15.7850089692762
-24.0743517941137
-28.6586499066795
-28.1146223265447
-24.4938697848086
-23.2852188420111
-27.8501500459501
-38.8886085035411
-58.3831628050679
-89.1738117014881
-129.993840676490
-171.161215977135
-196.218658479936
-192.727743652268
-164.954678673162
-133.806470441913
-119.751153337309
-125.292491865878
-135.712046639806
-134.477822626884
-116.773457965545
-91.4777234630483
-71.8623190923095
-64.4920746828762
-66.8803947947970
-72.3000518189640
-75.5120562293079
-76.8879713817888
-79.4967512144735
-83.1228385556211
-87.7307835122318
-97.5402169171957
-113.340198434008
-126.697462572258
-126.928408369859
-111.306458760284
-88.7294502614235
-73.2224722090139
-72.0835578881527
-82.0514287758551
-95.5882249502308
-107.245421122929
-115.757160839455
-122.738905247039
-130.662474065628
-141.527498353316
-154.297263108589
-164.255897840642
-167.618782988791
-165.632595866941
-163.223596518961
-164.924257424353
-171.892559055838
-181.328250804833
-188.095709578891
-186.717892484486
-172.857077992316
-145.799675352680
-110.676551765960
-77.1612855060287
-54.7986188181158
-46.5195046521203
-44.9260785377053
-37.1912145507355
-14.1878179049905
24.5050540762266
69.7485094355929
106.411086602073
123.935416111708
125.682866242856
125.848545854099
136.017390320280
154.491274769768
169.842306880981
172.853360273884
162.915232202165
147.026336129937
134.293358402872
129.758512245891
133.316314456119
141.915929397561
151.294228531703
157.541366856431
158.281598898972
152.759567424931
140.793174073675
123.292390297420
104.260045527802
87.9612171720389
73.5035273367807
57.2667011073287
40.5389421792836
29.3451141809599
26.1367276099411
25.1072378337449
18.1077342511597
6.37090319342724
3.18968831131633
19.2274988617464
47.3180817367620
69.1522408134068
73.6772916217868
61.7581709112640
40.0435433828869
18.7781054384804
9.86175893094278
19.1964849447947
40.2096947533708
58.3372421280107
64.2179524527408
60.7252911132961
57.4491464103354
60.5978774040041
67.4155037547889
70.6316175905926
66.9405459193875
58.8377923654457
51.1465752371444
45.7298812590587
37.2588833275511
17.1612871626354
-16.2193089152559
-54.3401498242906
-86.3332670559271
-106.002311544969
-112.073422444153
-108.683679075911
-105.262457513864
-111.530895020238
-132.114999104433
-163.054753221216
-191.212208080045
-201.524982905186
-187.890065328045
-156.860836626677
-121.447530044926
-91.2244011921630
-67.3579913387219
-44.0955479756170
-13.4549559510074
27.5279719140501
72.0881523515209
107.771159524911
125.835379995078
128.561771789151
127.658012692515
132.641825034042
141.977524194361
148.302686486325
149.189500281491
149.683247956243
154.912287467700
161.101437636761
158.073190216772
142.083667921545
119.551192887093
98.6860666926234
83.1708513039759
70.4125665048910
53.6547638702909
29.6543779562924
3.37588118606962
-17.6932923993135
-31.6381480554799
-41.5549054542345
-50.6120661629990
-61.1779251310747
-72.3988730324204
-76.8160112808580
-67.6699098726355
-48.6066686362131
-29.5117834338955
-14.9729741893706
-0.775330196814027
18.7685123928973
43.3120110804535
68.5082781078687
91.8158779884355
112.915636226179
130.261949327681
139.403477189599
137.133086145849
128.279157637582
124.438777318712
133.615204109599
152.720237398796
170.470572988070
176.400934831225
167.429990598223
148.923218805342
130.609837266899
117.393154354371
103.313216761478
78.3420301701294
40.3014484752069
-3.43747547514441
-44.3114190857403
-79.1174363267330
-109.121236921684
-135.892211572427
-159.386270258865
-178.103286986155
-188.697038302047
-186.566995437117
-169.914855129940
-143.218378410959
-114.612693330691
-90.3144141491837
-71.8715181018476
-56.5726102299358
-39.8962652461706
-18.9927957758952
5.07772847981130
27.4396932000347
42.4591078486836
49.4667276912568
54.3057345066631
62.4657943292727
73.3149511502552
82.1368177354873
83.4129191045807
72.2956372552399
47.8962850612527
15.8887555249689
-14.1759587083079
-35.0379503719080
-46.2627333704487
-52.9613839466748
-60.1793644145017
-67.8557201644437
-70.0228791874531
-61.5360107491872
-46.3627962240195
-35.2223197598037
-34.9034407713835
-42.4517804204096
-49.2729976996372
-49.3902692208118
-43.0313354382390
-33.5356340278944
-23.7112769495403
-14.8959978499261
-6.90205887519787
1.61463687077848
11.7309236607952
23.7352494854980
39.2982015490589
61.7928111725502
91.7622400187090
123.692676876769
148.426919023126
158.510511852503
151.904329481735
131.058845016468
100.880628875194
70.1925207695881
50.7122534992299
48.7227616763778
59.3915540788252
71.5083574374453
75.8758135585076
69.9414200429977
57.7755412284862
46.3888544217123
41.1307016633192
42.8932647064311
48.1623082116123
52.4595468820411
54.4835817459447
55.8710547804775
58.2640010461111
64.0323998662128
75.9889544230637
91.1658277244809
100.614760225664
99.4050496214113
90.9374799394590
79.8613326657918
66.5242814562831
49.2123643094723
26.5705189000716
-2.97851801300364
-39.1609868105015
-75.8705350767753
-103.344536867133
-115.687283471239
-114.107873043200
-102.885171170304
-84.6815466069431
-60.2875683752891
-30.9810682583579
-0.843187633895742
23.8558765793899
39.5397405305188
48.0437679537236
53.6831126622922
60.4605968533158
71.5953577931359
88.1274566217939
107.442798980003
124.641832522192
135.142692441467
136.768462730489
131.663880614537
125.305537175926
122.115761731436
123.231199033841
127.752943180851
133.803671024833
139.127974393373
142.337801732746
143.070500460769
140.003283790064
129.974581946558
110.869739405645
85.1726347601664
59.9240214878736
42.5446267714551
35.6307059866899
34.0997858888685
26.6535782551343
4.36732468629100
-27.8964748153777
-52.9814146913088
-58.9158843989106
-51.3482539296854
-45.9952479900526
-52.0156305330808
-66.0490439812135
-79.9751028810761
-87.8320969748766
-86.0521433125529
-74.3749983208362
-57.9011476563579
-44.5520995605337
-38.5370966947168
-37.6922975639187
-37.7212294909627
-35.5091763096729
-28.7972204512315
-17.6584803692106
-5.86503425913578
2.67780782267556
8.69355830829679
16.8447421463504
30.8287004666274
51.1694738203227
75.8313940340278
100.246647189722
119.175244751892
130.249564380507
133.929663044948
130.380450531510
118.926966053507
99.8918413343353
74.0180534789254
41.7189809917103
4.45223747858198
-36.4933909202361
-80.5889927394878
-123.277752028917
-154.680318927425
-166.369780901150
-156.644701668401
-129.443720142160
-92.7379886904174
-57.9627902058441
-35.1090152349938
-25.6314961612065
-22.1236178907132
-15.2839819545559
-1.21637092161890
16.1071359091960
29.5062302737035
36.0956121937446
38.7069203080757
41.5143959755274
47.0406710852513
55.5025985866388
64.4434789003088
69.6468313487574
67.4777326164119
57.0329386500526
41.1350419518126
23.9855037357428
7.40524023221723
-6.17974628990886
-8.44453519066678
7.60409649179179
35.4961618134610
59.8459535610635
71.9479883545834
74.6641501893278
74.5709624153524
74.2300582525219
72.4251784826945
67.6866610132143
58.1488732768040
42.0109325054712
21.2985319185894
1.85097138868066
-11.9418586358050
-21.2368152419094
-30.4890953203038
-40.4249450079383
-45.4536157346574
-39.6575877897367
-23.3791267333595
-2.60607016099127
16.7185262361881
32.5163196864921
46.6667035530009
63.1894519005380
85.0389219171337
111.276517610351
136.779207831834
153.978635031277
156.064527714813
141.293738741382
115.210311398750
88.2467475488130
70.1172187587775
64.6924443163825
69.9390836825016
81.8238796831863
94.2785328469405
97.4226462577823
84.8408084543692
62.3904955493337
43.1353038650559
35.3917755595756
38.2296915580247
44.9416417637570
49.8752250974416
53.2331158319356
58.5604264786357
66.6339444756643
73.8706503936923
75.2068230106428
66.0874115804465
43.8954617762247
12.1617275064880
-15.9671306778069
-23.5054676250916
-5.27613403552487
23.0380397700878
37.3903649904134
26.1612501360065
-3.31916891006566
-33.8419705745446
-52.4015953213770
-57.4402916059771
-52.6972588727099
-40.7211698770653
-26.9188390841739
-20.2023750139059
-22.4784131932654
-24.0043849665501
-15.3434710768963
-1.27236423554097
2.98323591883246
-10.5581188305974
-35.1033886160218
-60.4320617681130
-83.2162205239425
-101.766549150467
-108.760718583579
-96.4776641370535
-66.6921479478639
-31.1748440210557
-2.44293581331460
12.5481371364907
11.0428528729322
-4.74897575637210
-25.0563164939500
-38.1219166398385
-40.1133888148783
-37.1482103828730
-38.2615695817159
-47.6587530554436
-62.2985718287485
-75.6567365512851
-82.7283756118764
-82.9798143336832
-82.5896075047981
-90.6171642638359
-108.367031198372
-125.855633945834
-131.933497808588
-125.890784071547
-115.709820971686
-106.646567037837
-97.5302616731373
-86.9752863133624
-77.3151996396961
-73.2085316402943
-77.9081930596311
-90.6930168650736
-109.806744813888
-134.449190744218
-160.283771312557
-178.461620821953
-182.139453122157
-170.570119550511
-147.314646222598
-118.762798650626
-94.3373934937568
-82.9662000387055
-86.2968775637446
-97.1893052063358
-106.235418446616
-109.074280857391
-108.581202796976
-111.322434375458
-120.598337038465
-133.246042093349
-143.802984366264
-149.695546883149
-152.532212026870
-155.459222137666
-158.193111548445
-155.390554916843
-142.053538629356
-120.614644147853
-101.009238666870
-91.5505348731754
-90.2486335311842
-88.4236106115998
-81.3265349793437
-71.4384740626446
-64.6018871530021
-65.9894425706802
-77.0486833126881
-94.8196100384737
-114.803827161624
-134.672109564303
-154.487557320541
-173.107450642437
-187.062970474702
-194.140318049216
-195.318351095121
-192.484372581932
-187.347646993701
-183.592810525468
-185.809570162953
-192.763118043824
-194.846916543323
-182.953380439179
-158.749251844001
-133.696163758894
-119.925242268403
-122.074908718170
-133.722038212169
-141.063613543284
-133.908613602097
-114.243267943372
-92.4683013057026
-77.4785181841652
-72.4537904289114
-75.5067469892496
-81.0714515802593
-83.7891349709196
-82.2000953200966
-77.5587061968062
-71.2836363044815
-64.7461133719540
-59.2083989372488
-54.7647354030564
-50.3564316729909
-45.1974786473727
-38.6460719222571
-29.3452281977334
-17.7579137589506
-9.25251189735389
-11.5588207490358
-27.2550975429144
-49.7037175642330
-69.5295876498542
-83.3621540283445
-92.1248849327436
-96.0358582068641
-97.2653881561671
-101.338997203645
-110.708740521950
-121.765632127359
-128.891635471767
-126.845021732534
-111.992554546307
-86.4356698776761
-59.9731549513652
-44.4815998276605
-44.5239295556084
-54.2502934078938
-64.2167574010516
-69.9738998183630
-72.5599916551181
-71.8683996343928
-64.9782683988995
-52.1600395103345
-38.1924642296673
-26.7554518931296
-17.2933427863971
-6.82490655871442
7.03965988285022
24.6021816394467
43.6795939881443
60.3252739601485
71.9089722219344
79.2520506915874
84.3753859515884
87.6506846072826
88.6096398599657
88.2856082669780
89.5270634387974
94.6210445290158
102.821027458631
111.956769504598
122.256053546933
135.658747651460
150.588215206112
159.242322679349
153.581372850741
135.476780499026
116.659687229867
106.653640161281
104.428750760208
102.251758604399
94.6639594943128
82.8761751745049
