# Supplementary material for: Aspects of tree shrew consolidated sleep structure resemble human sleep
Source: Commun Biol. 2021 Jun 11;4:722. doi: 10.1038/s42003-021-02234-7 (PMC8196209; doi:10.1038/s42003-021-02234-7)
Supplement: Supplementary file 2 — Supplementary Data 1 [file 42003_2021_2234_MOESM2_ESM.zip › figure1e_rat_exampletraceSWS_thetaFiltered.txt]

23.3800007671267
25.3009698689659
26.9831550664316
28.3642764294733
29.3873487238409
30.0040807211959
30.1772362282832
29.8818121151153
29.1056028187768
27.8487914109826
26.1223656217902
23.9466640525634
21.3508357036238
18.3721225719756
15.0541916042927
11.4453582816044
7.59751841032059
3.56549719364449
-0.593779961235737
-4.82253549324647
-9.06360019426384
-13.2614093410014
-17.3619592417474
-21.3119275120285
-25.0578765908583
-28.5466369936452
-31.7274173529564
-34.5548737544112
-36.9913240264135
-39.0071109689624
-40.5797682344891
-41.6930155868662
-42.3361489667285
-42.5040374247852
-42.1976548906749
-41.4249392191793
-40.2017434693538
-38.5526038944120
-36.5110597906354
-34.1191160513004
-31.4256390891243
-28.4843154560709
-25.3518713818846
-22.0864940851539
-18.7462214091709
-15.3874905784040
-12.0641674733311
-8.82653445762654
-5.71945682347781
-2.78085605217820
-0.0422492623906913
2.46936539784853
4.73032526646403
6.72041072515902
8.42338275696008
9.82745125928277
10.9262156469959
11.7199171032977
12.2154284897379
12.4242288677302
12.3595316881085
12.0341748924162
11.4600416645658
10.6487270340259
9.61257618324590
8.36519695128881
6.92113320057174
5.29594987147184
3.50819622115898
1.58219687058584
-0.450691422075598
-2.55292181998192
-4.68249352754178
-6.79456681550261
-8.84263898714511
-10.7790616279805
-12.5552589081459
-14.1229741271866
-15.4369843639649
-16.4573953215520
-17.1498606313412
-17.4849622128490
-17.4385149714639
-16.9922202931514
-16.1335161463829
-14.8549704313560
-13.1538121929063
-11.0315992402528
-8.49436879472929
-5.55378689431072
-2.22908314559856
1.45090794746230
5.44613414886156
9.70454096692508
14.1623138605855
18.7451684862548
23.3708544407619
27.9527718989097
32.4041070426249
36.6418605604665
40.5900678238830
44.1817814293107
47.3605653669347
50.0825323914662
52.3181433748543
54.0518685301974
55.2797519253246
56.0068108380062
56.2454075899226
56.0147164601838
55.3409288752499
54.2570925700172
52.8019722709650
51.0183548460663
48.9512599654574
46.6462876178904
44.1483430084616
41.5010105455505
38.7461165462140
35.9224844341056
33.0641597641389
30.1991946183225
27.3490660213967
24.5283994540148
21.7453133836896
19.0023551829246
16.2970289652429
13.6215405649028
10.9627610296872
8.30332028256086
5.62367504316072
2.90437097647245
0.127991695093683
-2.71914795046599
-5.64557924987542
-8.65403714373465
-11.7419717111367
-14.9028097763934
-18.1271533683326
-21.4032938436592
-24.7171300995716
-28.0525589975479
-31.3930531277092
-34.7233540092671
-38.0297050414475
-41.2985890126048
-44.5152334669765
-47.6628229295990
-50.7225013204263
-53.6739895195908
-56.4963816098600
-59.1684062823985
-61.6681767365471
-63.9729156618719
-66.0580461794855
-67.8953982115605
-69.4523194069528
-70.6928831182148
-71.5802036492527
-72.0783595303165
-72.1532470310734
-71.7728767763887
-70.9080207792579
-69.5337510559958
-67.6316863974051
-65.1915710801033
-62.2112234754138
-58.6957144069975
-54.6566990887794
-50.1118443663307
-45.0846632971379
-39.6056611422496
-33.7146727088572
-27.4630860025197
-20.9153564571729
-14.1501561849453
-7.26069328849646
-0.352908678170127
6.45863738964039
13.0555130189123
19.3192096169244
25.1342789483927
30.3917338139625
34.9923261722946
38.8487684961945
41.8877644488359
44.0535444348862
45.3121341696084
45.6539123664879
45.0935002919539
43.6680676458063
41.4355780542798
38.4731300869523
34.8744488213105
30.7464224251642
26.2054411203780
21.3737493726514
16.3756246287216
11.3335030297329
6.36438979511000
1.57725106698472
-2.92808211387018
-7.06108916623729
-10.7406292954492
-13.8950609265871
-16.4623776187662
-18.3901485469547
-19.6350290975704
-20.1623018729057
-19.9463328140607
-18.9724804513730
-17.2402076522180
-14.7659701999738
-11.5842716691595
-7.74685362405287
-3.32111613257334
1.61194306329930
6.96101901921413
12.6289667563592
18.5170662827699
24.5281879816494
30.5689436270850
36.5511205395723
42.3929659602263
48.0204809966269
53.3678178328554
58.3761352182055
62.9915831486067
67.1636384626325
70.8446893082237
73.9913849382599
76.5671989070633
78.5439096402640
79.9005234320928
80.6214371220258
80.6963532524526
80.1222288529926
78.9057275399595
77.0641968683335
74.6240625863735
71.6172615717318
68.0774284164153
64.0373734535258
59.5286998493213
54.5833744345294
49.2356759603922
43.5229968401327
37.4857881517941
31.1676168265914
24.6153989435649
17.8796294353141
11.0147637537110
4.07963303688305
-2.86270786344409
-9.74619853442022
-16.5036989877849
-23.0685353010490
-29.3753218083284
-35.3608617227647
-40.9658339113073
-46.1372214587931
-50.8305729436748
-55.0109612967761
-58.6522608172039
-61.7353486435322
-64.2465104826119
-66.1768107989528
-67.5223657543328
-68.2853750266668
-68.4752469304217
-68.1085968335567
-67.2076542932431
-65.7982079604721
-63.9087566051622
-61.5710317483184
-58.8206542310929
-55.6971829614991
-52.2438903735686
-48.5077424144897
-44.5394555458001
-40.3931239409770
-36.1253481682383
-31.7942827598637
-27.4585020316259
-23.1754700661924
-19.0003753809381
-14.9856810160199
-11.1804838989565
-7.62958153543789
-4.37346157005535
-1.44942692173051
1.10727307972491
3.26297732809593
4.98601382906539
6.24771050491483
7.02316430710576
7.29226275939156
7.04220966637457
6.27071534360212
4.98814529688333
3.21852128312327
0.999557170399359
-1.61886577641477
-4.57709191226989
-7.80715915844891
-11.2332389201311
-14.7724623281324
-18.3371075500337
-21.8377546044406
-25.1861378393547
-28.2970728233195
-31.0896073720599
-33.4878750416501
-35.4223794102604
-36.8316065890421
-37.6631404990874
-37.8743682850721
-37.4334358307680
-36.3200639984373
-34.5254332678354
-32.0515577401133
-28.9110156836326
-25.1272228343255
-20.7352163543744
-15.7827061464272
-10.3308054721151
-4.45409386518170
1.76001421517539
8.21249477100542
14.7945384406978
21.3904887684637
27.8823758149851
34.1556115557490
40.1044453443377
45.6355269587575
50.6691834362823
55.1392505630999
58.9921148033572
62.1857056871980
64.6892208200652
66.4835442870617
67.5617268625219
67.9287144908545
67.6004654247016
66.6036290992234
64.9756915986501
62.7644283047241
60.0266687344971
56.8269211279580
53.2357228352030
49.3278949699989
45.1813004863318
40.8757858931072
36.4917884658947
32.1090375621821
27.8056201634218
23.6568561629980
19.7333802436848
16.0987647805660
12.8077131510900
9.90470957755575
7.42202870226431
5.37688746889327
3.76857758296187
2.57682816218514
1.76262051670008
1.27193838692791
1.04124591718901
1.00240931147136
1.08612688723563
1.22450548948649
1.35309575058370
1.41229288670249
1.34804761789082
1.11147325727981
0.657593906752211
-0.0552504239034279
-1.06441033012607
-2.40125503673064
-4.09025104121139
-6.14869886245204
-8.58587124200287
-11.4014020093785
-14.5841046863400
-18.1118944387384
-21.9525580775006
-26.0651007778670
-30.4012814781688
-34.9063781538673
-39.5184626119455
-44.1668266678114
-48.7712157948165
-53.2429104565865
-57.4870604199951
-61.4050132738283
-64.8962950146140
-67.8607860273007
-70.2016861625510
-71.8294889261938
-72.6666655997990
-72.6522252330919
-71.7449322233350
-69.9246915565076
-67.1931591320297
-63.5746606899172
-59.1169129382715
-53.8905212476038
-47.9873502651066
-41.5181171136962
-34.6087504794688
-27.3956760901148
-20.0213338595298
-12.6304085581902
-5.36613779222007
1.63333626910401
8.23814404577674
14.3295440195076
19.8026554872479
24.5688249955307
28.5573269273879
31.7163119829314
34.0130632380634
35.4336392626687
35.9821972672964
35.6805620148075
34.5681691548487
32.7017062044597
30.1539063729031
27.0118451137425
23.3751807931628
19.3541838573329
15.0676569664841
10.6412961514918
6.20634946504375
1.89751197324894
-2.15061619875981
-5.80771022647246
-8.95161604363310
-11.4724250167782
-13.2769654444004
-14.2923251864443
-14.4670570484356
-13.7704251192502
-12.1912274042414
-9.73716512749094
-6.43448168819266
-2.32729625271022
2.52371858963523
8.04323208752521
14.1430833299323
20.7236283502701
27.6747056134331
34.8763065025435
42.1989771865506
49.5044848555567
56.6477096070119
63.4802079247351
69.8549444273637
75.6311770902259
80.6786787040232
84.8808554542595
88.1368057906781
90.3631038938512
91.4959135231617
91.4930476610226
90.3353604709706
88.0271417235657
84.5953732389195
80.0880190974082
74.5716532714870
68.1290595033007
60.8578521855030
52.8700283463723
44.2908164605243
35.2558792527295
25.9075001998819
16.3905303514449
6.84828979193843
-2.58171458842202
-11.7720116470574
-20.6082510774865
-28.9907039459761
-36.8351671533609
-44.0737459011604
-50.6550088154475
-56.5437519441865
-61.7209587569344
-66.1835746666769
-69.9431349701913
-73.0228005262634
-75.4536588988183
-77.2715527883805
-78.5146445401087
-79.2213301134014
-79.4282343011551
-79.1681455708236
-78.4682168909276
-77.3490953786092
-75.8254537962698
-73.9083276789879
-71.6089236124920
-68.9417889795426
-65.9253215814905
-62.5801957390234
-58.9275067919910
-54.9874791960319
-50.7791871619601
-46.3217481935336
-41.6366828891745
-36.7499188229694
-31.6916870069239
-26.4948997860079
-21.1945050046975
-15.8284378036684
-10.4381442762299
-5.06684904266986
0.243784267765233
5.45636246055534
10.5387766985054
15.4640464895603
20.2093513883956
24.7542819934434
29.0788664166550
33.1620936598231
36.9813602223694
40.5127549466569
43.7311840915696
46.6098058361684
49.1201347399014
51.2338535848044
52.9251520272747
54.1719396244462
54.9557120152884
55.2611367592137
55.0762536668621
54.3933302043317
53.2101886718342
51.5315663371785
49.3695584517575
46.7425695569614
43.6737304900586
40.1906155901319
36.3264572691155
32.1211110973275
27.6208062541812
22.8773009198558
17.9468145682255
12.8886360174824
7.76385156047170
2.63459092411857
-2.43643957231893
-7.38629093285947
-12.1519014232480
-16.6703000693247
-20.8794471207907
-24.7200149915024
-28.1379338852618
-31.0872206881137
-33.5325422901961
-35.4508792039583
-36.8317534034474
-37.6762860889100
-37.9961930663812
-37.8133947003494
-37.1597616242874
-36.0764624284683
-34.6129728542214
-32.8255350561227
-30.7746188404223
-28.5216994016564
-26.1263301537809
-23.6439912336420
-21.1241848017814
-18.6085815849517
-16.1303484759736
-13.7156417937380
-11.3866410386255
-9.16424532062365
-7.06884483242630
-5.11916300234345
-3.33016791106137
-1.71117899909638
-0.265419415043015
1.00846229996406
2.11407531854204
3.05591084435109
3.83901831202309
4.46853183684649
4.94882959916215
5.28318661846524
5.47450523109961
5.52681047218865
5.44621693335101
5.24077063187216
4.92049106309593
4.49856593081657
3.99259246163988
3.42462918274056
2.81996722234165
2.20486190997284
1.60410504694091
1.03992939765694
0.532559903372813
0.101007304458701
-0.237474125298319
-0.469043700653231
-0.584474068966520
-0.579528704211667
-0.455314299805079
-0.218597705620191
0.118693023865334
0.541014619991786
1.03125638315490
1.57261294048222
2.14969182151575
2.74879182848291
3.35834075860646
3.97053698812482
4.58345353530379
5.20141817987321
5.83318325504440
6.48962317849797
7.18189674495286
7.92007407982216
8.71260634937978
9.56654584510738
10.4878996657166
11.4816212166589
12.5509686059558
13.6965742676382
14.9159242271845
16.2033861124365
17.5503306867150
18.9450166411737
20.3720183757389
21.8109076447544
23.2345770649829
24.6081357899614
25.8888352229906
27.0272469186950
27.9702038009637
28.6656149382766
29.0680833530870
29.1436310086313
28.8726604664955
28.2515301508089
27.2929606869973
26.0246537489702
24.4859027784991
22.7228530182990
20.7837585425648
18.7160289658658
16.5655841649827
14.3771623553737
12.1943002470049
10.0589312649752
8.01107634723861
6.08882820677586
4.32837886782394
2.76330381160422
1.42248070081905
0.327262609902076
-0.510828636151309
-1.09117735097919
-1.42407242421338
-1.53045787897066
-1.44239500615624
-1.20436433724517
-0.873918884825355
-0.519893184451155
-0.218179129887085
-0.0463816980296585
-0.0786715681431460
-0.381630051403240
-1.01079469761636
-2.00756217394876
-3.39730144277700
-5.18966984512096
-7.38089789003009
-9.95661440448212
-12.8937991461027
-16.1614901662730
-19.7206977615535
-23.5241628685515
-27.5162106799638
-31.6327523165513
-35.8021602408108
-39.9479095064918
-43.9927796071661
-47.8631652331407
-51.4915999100876
-54.8169373182467
-57.7837360274208
-60.3424155154171
-62.4500306264948
-64.0707666229210
-65.1761243603652
-65.7452973636041
-65.7657253634119
-65.2335599106219
-64.1536744117961
-62.5386025453612
-60.4065755276429
-57.7798622771468
-54.6841084272102
-51.1486870401718
-47.2078069819704
-42.9008288106928
-38.2702181780889
-33.3581234374067
-28.2038611426827
-22.8432374244768
-17.3090822576455
-11.6321703265977
-5.84222438388704
0.0311967043475259
5.95817981896917
11.9083255980967
17.8507903058187
23.7540409260270
29.5848028681178
35.3064940534037
40.8783901552577
46.2562089230664
51.3932935360033
56.2411492882938
60.7492434110250
64.8652324784906
68.5362562126904
71.7105275263515
74.3388745388980
76.3770196752255
77.7882615696530
78.5447186341450
78.6263054680344
78.0185065604885
76.7105318929008
74.6947973804968
71.9680108245432
68.5338402077960
64.4063585441191
59.6126771602613
54.1939685171597
48.2053902372329
41.7154260109922
34.8046433767371
27.5639764089062
20.0929133441957
12.4975475909138
4.88789149746244
-2.62548005324038
-9.93439018802185
-16.9347219152842
-23.5265873334056
-29.6135964030418
-35.1026780607379
-39.9055270759905
-43.9410978820429
-47.1381458753092
-49.4376191975761
-50.7946381615887
-51.1796303266508
-50.5790461917472
-48.9964028323946
-46.4532067990618
-42.9886054155352
-38.6577964438006
-33.5304597595730
-27.6899999931463
-21.2332024643862
-14.2695627766448
-6.91991380502491
0.685469476575114
8.40877989664040
16.1063996742851
23.6306670335920
30.8319754237951
37.5611879075102
43.6722518419466
49.0251555865370
53.4891028356471
56.9455746703080
59.2914749907983
60.4426240903586
60.3373221224998
58.9391746966303
56.2384558615824
52.2525676873399
47.0268130984967
40.6353078338363
33.1807273554413
24.7921586906060
15.6213243454797
5.83800219322546
-4.37472482069630
-14.8252068513753
-25.3176497858724
-35.6560827912316
-45.6483251947367
-55.1100780863731
-63.8688654424584
-71.7678990251336
-78.6695575448015
-84.4578915978210
-89.0405348261486
-92.3504900152089
-94.3475445940283
-95.0195286231680
-94.3838073560162
-92.4880106536432
-89.4082260593861
-85.2443348722588
-80.1141199807729
-74.1475375205788
-67.4813417624859
-60.2547820519786
-52.6073491101227
-44.6776591472150
-36.6016257827135
-28.5096646166317
-20.5238263720262
-12.7553083226906
-5.30272229820763
1.74815846167649
8.32311704707181
14.3577316979447
19.7963894318903
24.5926879098990
28.7110026141380
32.1283257812708
34.8353625644518
36.8364415738527
38.1489607272972
38.8034650127407
38.8440201005969
38.3278654807313
37.3242681575215
35.9127620503340
34.1806005964952
32.2190888493654
30.1192029379085
27.9679898736839
25.8461681014364
23.8261925949809
21.9710997609214
20.3344362057496
18.9605598920871
17.8851359499265
17.1360853510434
16.7345647799605
16.6952260463531
17.0257509399346
17.7265410645099
18.7909943857782
20.2055715276576
21.9490456841339
23.9917931115563
26.2961899862559
28.8179630844760
31.5074064147725
34.3096952032506
37.1650146034445
40.0095851871000
42.7770549196030
45.3992837507454
47.8068104913917
49.9295308517008
51.6977652965566
53.0439846651970
53.9048933293117
54.2229918232789
53.9473962735801
53.0345983943634
51.4498736539118
49.1694087927434
46.1823279086453
42.4914809535400
38.1127438976162
33.0734894159472
27.4110610944303
21.1717961303280
14.4105977664232
7.19087169668048
-0.415319037851357
-8.32736900359518
-16.4570639795205
-24.7098729107784
-32.9852974285968
-41.1760463189426
-49.1676809506308
-56.8404730856092
-64.0730702053630
-70.7459142981588
-76.7436957796973
-81.9578439969632
-86.2889741454659
-89.6482916109656
-91.9586363848544
-93.1567744306795
-93.1971263278458
-92.0556038449741
-89.7322281532645
-86.2523453769089
-81.6665733398543
-76.0491343370485
-69.4947448249314
-62.1149790968858
-54.0347685423314
-45.3894065482079
-36.3224203495170
-26.9843523645904
-17.5320499059816
-8.12763857108713
1.06378592273850
9.87807722432269
18.1568888157169
25.7522950046508
32.5304526649839
38.3745091697588
43.1871704563919
46.8929291437005
49.4400631680917
50.8024334961226
50.9806788339808
50.0021204462511
47.9186765178902
44.8034714586797
40.7482036603878
35.8622149063834
30.2720853767575
24.1198296848553
17.5587447760959
10.7478484595319
3.84682979855110
-2.98750169448510
-9.60373330496288
-15.8581434106181
-21.6170431636765
-26.7590700414495
-31.1777131477263
-34.7844040238248
-37.5112008975596
-39.3113760380733
-40.1576836309082
-40.0398590544363
-38.9627821734835
-36.9452575523376
-34.0183386492701
-30.2228110420846
-25.6070863551914
-20.2265835473688
-14.1442431329335
-7.43129846313139
-0.167542584060229
7.55890053610517
15.6519082232369
24.0080256757622
32.5176167575398
41.0660298258400
49.5346176221757
57.8023301744584
65.7483000541605
73.2548585343038
80.2102905582427
86.5106808240927
92.0605638727211
96.7730762781994
100.570566540422
103.385892201897
105.164102056615
105.864304538875
105.461538805871
103.948228414393
101.334814857570
97.6492137635645
92.9346762751089
87.2463708724368
80.6482734815056
73.2116245160989
65.0144187619985
56.1408453639972
46.6802619282650
36.7256332117856
26.3718346161306
15.7144533968069
4.84901294775664
-6.12977442492736
-17.1288734125126
-28.0584443507174
-38.8345252357980
-49.3816521527313
-59.6330465160812
-69.5276455257597
-79.0056869229668
-88.0052735726766
-96.4610283762093
-104.303825139888
-111.460113837934
-117.850844261184
-123.391107989513
-127.991826038914
-131.564053261846
-134.024493575758
-135.299969044220
-135.330000336886
-134.068289177421
-131.484470602552
-127.567040088762
-122.327498118277
-115.805220752270
-108.071818830377
-99.2328525925578
-89.4252027894293
-78.8104290645430
-67.5663397750854
-55.8788873229248
-43.9353421055652
-31.9191231746561
-20.0059357180342
-8.36056903540078
2.86545354542653
13.5350164273291
23.5261072900778
32.7334906632913
41.0714724412609
48.4762183249096
54.9065786154956
60.3439718693289
64.7919326404927
68.2746765199957
70.8342002135150
72.5265616904247
73.4177661352445
73.5794774461970
73.0852938195467
72.0079358026927
70.4173861356330
68.3799932124772
65.9579450183091
63.2090705897716
60.1875354675941
56.9446007081138
53.5281465987665
49.9813737805928
46.3420420267968
42.6430360487100
38.9141202969836
35.1840309799059
31.4817594753898
27.8362706398100
24.2751180354506
20.8227195048580
17.4981423883863
14.3128534834514
11.2700251194989
8.36581931468570
5.59150756453788
2.93547976160395
0.385052035949957
-2.07142606341479
-4.44232591952385
-6.73200144537052
-8.94234923367614
-11.0751292997356
-13.1334290479197
-15.1217966667545
-17.0448688634450
-18.9049953605076
-20.7001137517539
-22.4223581855971
-24.0571969142482
-25.5834231905552
-26.9741670717859
-28.1980829318362
-29.2202279552741
-30.0033688561698
-30.5101326462008
-30.7052578275491
-30.5571940115217
-30.0390891164840
-29.1297775932535
-27.8153676777818
-26.0911105897551
-23.9624324154647
-21.4444486548291
-18.5602270776626
-15.3385529416811
-11.8116010421543
-8.01284907404425
-3.97652216052223
0.260961625965014
4.65930342586243
9.17359211152152
13.7542353737119
18.3476958223633
22.8980583970517
27.3486972036273
31.6439541307761
35.7312421818750
39.5628552998361
43.0962281123130
46.2930590428206
49.1189176017840
51.5438505805562
53.5430168584190
55.0963802216703
56.1880283115834
56.8064314840206
56.9453828864595
56.6040910955835
55.7858820177826
54.4967898628284
52.7454726651727
50.5441965454265
47.9100788781168
44.8665603549592
41.4444397013447
37.6807274251886
33.6147940788237
29.2834670223984
24.7174508044654
19.9407080923784
14.9725865347282
9.83071601585024
4.53314037935070
-0.899975730285633
-6.44456543449947
-12.0715341335597
-17.7469509166226
-23.4332408136887
-29.0905178447309
-34.6773928147620
-40.1513703329634
-45.4693954111448
-50.5888585673840
-55.4688915504716
-60.0714385390413
-64.3618324215411
-68.3092100355109
-71.8870303036123
-75.0735061117143
-77.8516060252825
-80.2084309870135
-82.1342773224175
-83.6218944350383
-84.6661774401684
-85.2642007164548
-85.4149782081422
-85.1187370504409
-84.3766632733126
-83.1916414237816
-81.5690961924252
-79.5170602164814
-77.0458258482845
-74.1679211353700
-70.8978379048531
-67.2504044611765
-63.2383819706311
-58.8710995715132
-54.1551812098433
-49.0967984902614
-43.7038074781757
-37.9866991294623
-31.9588170724243
-25.6367795932463
-19.0410359631612
-12.1957233259532
-5.12799377571218
2.13162696998565
9.54710743940560
17.0744022929405
24.6600498503107
32.2408297586262
39.7439430421833
47.0876033264547
54.1823437768718
60.9333704280119
67.2438333304430
73.0183075758502
78.1656934032935
82.6015670655599
86.2506794009523
89.0497697419204
90.9503249986003
91.9211527123437
91.9504733216855
91.0470836443647
89.2408157813760
86.5825053773627
83.1428489713971
79.0095475690266
74.2832258768556
69.0732880489106
63.4943302694117
57.6630555012877
51.6952695628862
45.7025873586254
39.7893384048377
34.0504064341689
28.5697911995783
23.4194202717387
18.6583874567263
14.3327895014841
10.4757491053587
7.10723677091479
4.23404292636566
1.85067019972525
-0.0585113831175963
-1.51645155693068
-2.55124577778823
-3.19510299130128
-3.48381514729184
-3.45653197903365
-3.15597574759523
-2.62847382109552
-1.92343975943993
-1.09278472994975
-0.190129435093147
0.730958179332239
1.61964080935473
2.43037703015742
3.12413177590578
3.66795146922871
4.03408554266176
4.19970089449901
4.14667604465871
3.86049209889396
3.32857127034890
2.53899392134036
1.47990029677277
0.139945609909836
-1.48998616502388
-3.41452336543334
-5.63184456010556
-8.13237463831522
-10.8984155001936
-13.9047824301130
-17.1200526548066
-20.5080772079122
-24.0295277998737
-27.6431826404883
-31.3069368718847
-34.9787540330683
-38.6175122040198
-42.1833164322277
-45.6370011847520
-48.9394203244860
-52.0513559684098
-54.9339626040603
-57.5491852821700
-59.8597166817569
-61.8285631449372
-63.4191148371829
-64.5960400107062
-65.3261228595763
-65.5787514149278
-65.3264629900672
-64.5451935003519
-63.2140166024967
-61.3154688938960
-58.8371080101075
-55.7732648219070
-52.1260078822845
-47.9055856775316
-43.1311841192262
-37.8323966021567
-32.0503542144768
-25.8369067728809
-19.2521531590818
-12.3622450276355
-5.23848772614547
2.04279895703574
9.40076171203151
16.7515299741249
24.0104575258390
31.0944736978024
37.9244115589458
44.4272214461984
50.5378127667160
56.2000183525631
61.3660674475991
65.9952159473360
70.0534328879204
73.5147821799400
76.3629846811520
78.5915159996818
80.2020261605880
81.2022035504948
81.6045146433348
81.4262925921188
80.6907282329659
79.4279760060621
77.6749933480489
75.4732228703086
72.8653651575341
69.8928948411210
66.5944964184729
63.0054840641241
59.1581890791107
55.0823947229661
50.8055849324077
46.3534752002058
41.7504794207500
37.0195081442081
32.1811815025952
27.2531591785785
22.2500206528109
17.1829292234722
12.0583600100689
6.87700038680963
1.63451113061208
-3.67579471898019
-9.05995759585905
-14.5218037715330
-20.0630033827960
-25.6833645442309
-31.3803046002775
-37.1476030779976
-42.9738601477026
-48.8412197477976
-54.7247918829142
-60.5921898420725
-66.4024197809899
-72.1049136113894
-77.6400987913811
-82.9413390323596
-87.9373844994214
-92.5550042078893
-96.7208470437701
-100.361952651519
-103.406334078548
-105.784802188870
-107.433429737474
-108.296055080325
-108.327487008542
-107.497563498365
-105.794130927761
-103.223501630125
-99.8091190359081
-95.5890863124320
-90.6127757510217
-84.9375056433681
-78.6259687972978
-71.7441976101853
-64.3599413024704
-56.5415439176759
-48.3569920371386
-39.8723966952660
-31.1501212581447
-22.2480997912268
-13.2210208603089
-4.12229162074764
4.99436953064409
14.0740410310131
23.0600194260018
31.8928452168731
40.5092016950795
48.8419960952780
56.8221964908405
64.3817138317676
71.4561586315812
77.9864132064858
83.9185932594137
89.2032891377953
93.7956155309767
97.6560082147298
100.750716363016
103.052457957565
104.541978985399
105.209870866490
105.057740498218
104.098243384993
102.354100784947
99.8568769213228
96.6463884403964
92.7711760168620
88.2891097441209
83.2663918164209
77.7748121578224
71.8892020656362
65.6869916846083
59.2496638124921
52.6639700522658
46.0210527503516
39.4133464894828
32.9305150151735
26.6560672780423
20.6652042187624
15.0228102360712
9.78080348078318
4.97579449724315
0.628408412371995
-3.25543066460212
-6.68204410540561
-9.66758790601731
-12.2362455600357
-14.4188048680593
-16.2513422132457
-17.7738921393812
-19.0293516769942
-20.0628218095042
-20.9209192535560
-21.6504495529774
-22.2961943729119
-22.8982452111849
-23.4901482925708
-24.0986638595527
-24.7444044251798
-25.4422927978909
-26.2016494744537
-27.0261671459685
-27.9137897702275
-28.8563717869315
-29.8394251051364
-30.8424958468475
-31.8403525983010
-32.8045916956501
-33.7052099905768
-34.5125822223675
-35.2002222015429
-35.7472117823181
-36.1391604590404
-36.3681205931477
-36.4321779778465
-36.3346652490751
-36.0831471625812
-35.6887943511930
-35.1660275106026
-34.5316904769555
-33.8036886277632
-32.9991558588486
-32.1317395664186
-31.2088085891503
-30.2302794227559
-29.1892389583035
-28.0731761997110
-26.8650378158049
-25.5446857966520
-24.0916354611381
-22.4881315985658
-20.7207726280599
-18.7807214733491
-16.6637340560112
-14.3706734841206
-11.9086116297650
-9.29195741828803
-6.54247662032802
-3.68799545909112
-0.761010041492981
2.20221524526059
5.16276481909829
8.08063102708731
10.9163725513730
13.6328374170006
16.1968810917928
18.5805414203408
20.7612069030099
22.7212971083291
24.4484068762760
25.9361367309430
27.1851267824793
28.2032789200142
29.0045041539124
29.6066985601358
30.0297303299496
30.2935079111279
30.4163377166462
30.4138999429550
30.2988137075482
30.0804119920488
29.7646625475908
29.3543935737829
28.8495180742420
28.2472143967333
27.5425164547690
26.7294870260403
25.8025087683415
24.7567611192793
23.5876688074284
22.2900003556929
20.8567482443831
19.2776496836858
17.5380716691797
15.6189222709751
13.4973415409715
11.1476676829998
8.54266038647000
5.65572933422700
2.46440920756456
-1.04622378394525
-4.88145553503108
-9.03582234813721
-13.4918884640013
-18.2189058406347
-23.1723317464983
-28.2943295157309
-33.5148213600273
-38.7535502113413
-43.9232722591645
-48.9325737583668
-53.6871126362275
-58.0904299296314
-62.0464210802063
-65.4633583771697
-68.2570597819298
-70.3520976224164
-71.6825565292018
-72.1932696796900
-71.8404018780853
-70.5908255139578
-68.4214494492066
-65.3196045691407
-61.2847724911086
-56.3314823641578
-50.4924390310646
-43.8198350291451
-36.3835872022795
-28.2685727154385
-19.5735611468920
-10.4108997718452
-0.904592993482491
8.81319223242820
18.6059887087048
28.3370904809882
37.8738821490330
47.0914986667190
55.8746241829423
64.1173534540213
71.7222357681633
78.5998051414635
84.6687869052668
89.8560445166739
94.0962007605747
97.3322568126341
99.5177149392582
100.618964331073
100.616596397959
99.5056195423556
97.2954096845342
94.0096755648147
89.6858800616364
84.3739977536436
78.1350898140579
71.0399973805410
63.1683195445305
54.6079456871066
45.4556247605571
35.8182121068876
25.8129935712782
15.5668326271717
5.21531757124508
-5.09812542776588
-15.2239473571776
-25.0094044769095
-34.3024654843033
-42.9555977074319
-50.8287842503345
-57.7920733557432
-63.7279512890384
-68.5343853308801
-72.1295030374780
-74.4569669474899
-75.4900287954202
-75.2335329197216
-73.7242959743826
-71.0297876925406
-67.2445100899493
-62.4845681184696
-56.8819943548001
-50.5798024848089
-43.7277346249898
-36.4782101200416
-28.9823359160764
-21.3868309556306
-13.8323012505674
-6.45191501685274
0.629905522325702
7.29837901095347
13.4492987780695
18.9903960450819
23.8427101591602
27.9419465055160
31.2401866362867
33.7075979855417
35.3332541958200
36.1246818175514
36.1065811281676
35.3195335175247
33.8188436633595
31.6727725134277
28.9599679426136
25.7669360686365
22.1863976006615
18.3163806475709
14.2586071621742
10.1147826236418
5.98131287816576
1.94471897319553
-1.92088569984599
-5.55541134469140
-8.91474120933676
-11.9718924309036
-14.7158289125529
-17.1486370891448
-19.2827296852746
-21.1383632933488
-22.7411777358790
-24.1202807825339
-25.3073177462775
-26.3354375730311
-27.2364923331489
-28.0370594451562
-28.7559420931699
-29.4038981164647
-29.9836980154301
-30.4896548761405
-30.9080112878250
-31.2192572332267
-31.4014187839069
-31.4326350559438
-31.2926389488917
-30.9636326275307
-30.4305653035945
-29.6808418258680
-28.7042905832837
-27.4941180011580
-26.0483485278574
-24.3705296969538
-22.4692171905146
-20.3568322038385
-18.0484937980288
-15.5608551264725
-12.9110311115349
-10.1158988246988
-7.19200001182411
-4.15621065851542
-1.02650267931995
2.17835045201605
5.44013637653632
8.74274234602238
12.0731080044094
15.4212789311945
18.7797649539500
22.1426135069632
25.5045058535767
28.8597352447552
32.2005348279721
35.5149521201490
38.7851755506500
41.9865747498302
45.0871326574932
48.0472880947656
50.8205874959804
53.3552500030717
55.5961755083674
57.4872759384839
58.9746080935598
60.0101292283471
60.5552322449820
60.5837378633947
60.0841732891700
59.0601934285370
57.5282541155184
55.5140032428086
53.0497096608033
50.1729600065037
46.9254121915131
43.3510168011395
39.4937534500067
35.3952069262216
31.0927082380368
26.6185396702319
21.9999738002217
17.2595804831289
12.4159818211288
7.48600314109673
2.48753709362773
-2.55898073663763
-7.63062750652972
-12.7021727542401
-17.7460530169163
-22.7326194281656
-27.6308388525795
-32.4094005527991
-37.0377249313993
-41.4860911432250
-45.7250013029548
-49.7246546962247
-53.4550011481500
-56.8862425650230
-59.9895901148815
-62.7384970295536
-65.1105619130690
-67.0893529787834
-68.6649136337629
-69.8326074470178
-70.5914386252974
-70.9435086774687
-70.8947793574597
-70.4557153141200
-69.6408575988463
-68.4674286568396
-66.9536628049084
-65.1178841490623
-62.9784322364068
-60.5533017313904
-57.8587128013251
-54.9070755477071
-51.7054314124077
-48.2554434755703
-44.5552793977619
-40.6020417424714
-36.3928947601616
-31.9245023685423
-27.1917248062515
-22.1872072378234
-16.9034907350380
-11.3375633794876
-5.49549751872627
0.604959907829009
6.93384585461901
13.4495188814338
20.0993323014116
26.8198901787521
33.5373560867350
40.1686415655189
46.6235440594378
52.8074657149050
58.6246675989658
63.9818799132062
68.7913937304715
72.9730046340913
76.4555575313019
79.1791504279666
81.0975673985332
82.1799239322861
82.4114604533064
81.7937915981863
80.3446457649585
78.0971310972745
75.0983452443842
71.4070003092170
67.0908264972620
62.2251183237221
56.8921201140698
51.1799001974087
45.1808776143135
38.9911247745828
32.7101718340768
26.4397362591878
20.2806186172469
14.3287760760519
8.67151652297111
3.38355148928888
-1.47625131882330
-5.86533939531078
-9.75547083599200
-13.1308748107632
-15.9875174542829
-18.3319529995532
-20.1790574716413
-21.5500116387813
-22.4716354774973
-22.9763762395311
-23.1014891997326
-22.8867959448968
-22.3721379677840
-21.5966021038083
-20.5999593395771
-19.4241205474960
-18.1124405675242
-16.7071316671118
-15.2466855236115
-13.7648961385383
-12.2919528336091
-10.8570697697990
-9.49098614554945
-8.22605630628717
-7.09326814933328
-6.11845890152534
-5.32099536764098
-4.71601516011868
-4.31790096197296
-4.14162997919338
-4.20115422195150
-4.50651380443382
-5.06173988687386
-5.86468323262624
-6.90849787894713
-8.18357250204566
-9.67893233972909
-11.3827398980299
-13.2817012376358
-15.3595750870534
-17.5957242102036
-19.9645778931792
-22.4360505811617
-24.9763391125294
-27.5484017069540
-30.1118034116648
-32.6221911848004
-35.0310910331230
-37.2865512305406
-39.3342565082818
-41.1183774989200
-42.5822567900884
-43.6696234632393
-44.3263776947654
-44.5022859902854
-44.1524430704884
-43.2391251342200
-41.7342193672546
-39.6215272288008
-36.8983421552304
-33.5761611831023
-29.6804203950878
-25.2495564312211
-20.3340443253282
-14.9954477730431
-9.30495267435205
-3.34106963735018
2.81296698550000
9.07115947684390
15.3461130923760
21.5505913404384
27.5991936313995
33.4094469038471
38.9023376275799
44.0027904536143
48.6400960023278
52.7482000645416
56.2663250986793
59.1403556696151
61.3245963845118
62.7833301485187
63.4922192449595
63.4394271890265
62.6259833643606
61.0657020198754
58.7852967069895
55.8243984644229
52.2348808742125
48.0796193855468
43.4313049040686
38.3715015580825
32.9895092190158
27.3807000072667
21.6441973142788
15.8799826575748
10.1859927439182
4.65565422272949
-0.623916938096770
-5.57279207592144
-10.1187239478748
-14.1984725316458
-17.7599729806716
-20.7639326185236
-23.1844072645507
-25.0096222369090
-26.2436375625363
-26.9079145762110
-27.0417461916333
-26.7008905644220
-25.9542775012990
-24.8794762888237
-23.5579134672710
-22.0708979371818
-20.4971760751422
-18.9117180163999
-17.3850687512943
-15.9826418327335
-14.7631458779551
-13.7762573977214
-13.0609813400725
-12.6457864017387
-12.5501488157087
-12.7860232366399
-13.3578712149716
-14.2612771114041
-15.4812055362211
-16.9908439345934
-18.7513867748066
-20.7126750404698
-22.8147632711698
-24.9905264869853
-27.1687807542142
-29.2771849792038
-31.2450991817004
-33.0069369630491
-34.5053619215027
-35.6930911094967
-36.5330215340996
-36.9970702983807
-37.0643373033290
-36.7196531780220
-35.9531494332135
-34.7605113159845
-33.1431923159770
-31.1076742458271
-28.6638244526106
-25.8237026799195
-22.6010757253433
-19.0106777498076
-15.0671437116077
-10.7845153426728
-6.17688040793041
-1.25951389203857
3.95040772794120
9.43324203278851
15.1655808566165
21.1184624059923
27.2561483898305
33.5354703798929
39.9049959162407
46.3041135946109
52.6627023775220
58.9014430756273
64.9323978041336
70.6597712335237
75.9811382725287
80.7898650384138
84.9791530932144
88.4465573810550
91.0973405469869
92.8466743236993
93.6215904319265
93.3629432335186
92.0275809753263
89.5907947748901
86.0483501815477
81.4174754881614
75.7366759673985
69.0644494393379
61.4772555087890
53.0674480709531
43.9418621805616
34.2207340011191
24.0358984999078
13.5280056406343
2.84323479219033
-7.86987633998292
-18.4627997497322
-28.7886171256138
-38.7039094870148
-48.0717499014637
-56.7652707542988
-64.6706786888917
-71.6893648070215
-77.7394130722243
-82.7566893282689
-86.6957246442003
-89.5305857686174
-91.2552325108515
-91.8827040951879
-91.4431214763039
-89.9809374627106
-87.5524102044228
-84.2241185972176
-80.0718617491894
-75.1788868930231
-69.6336615417614
-63.5278990125268
-56.9546080453039
-50.0057372083673
-42.7700051522459
-35.3316343073881
-27.7701177882838
-20.1607615342249
-12.5753806796236
-5.08315573225800
2.24755248756012
9.34640081539884
16.1386414986917
22.5446907303013
28.4817946400451
33.8665028541450
38.6169646506052
42.6549490763786
45.9080942488480
48.3127970802173
49.8170847786376
50.3822885564602
49.9835973112086
48.6107654891550
46.2695510853671
42.9832692946055
38.7936768696781
33.7607798960176
27.9613932146453
21.4867788628453
14.4404175019140
6.93642844360667
-0.902112610933309
-8.94556891324637
-17.0603698989711
-25.1113208165193
-32.9638360268327
-40.4864533978387
-47.5537867572329
-54.0498304195437
-59.8708718480220
-64.9273823411363
-69.1451285487482
-72.4658757955116
-74.8473807507669
-76.2623433878730
-76.6967002316275
-76.1478881107915
-74.6237066620150
-72.1419732412389
-68.7302581469796
-64.4249910705805
-59.2701860078231
-53.3167419853601
-46.6225842394348
-39.2526781658633
-31.2784490597789
-22.7772639011099
-13.8321939656514
-4.53154014355497
5.03222134912347
14.7639228202694
24.5668649696853
34.3429352200010
43.9920331783170
53.4115503473943
62.4961234335904
71.1379564581994
79.2282321292136
86.6597463956944
93.3303690258936
99.1464742677618
104.025765328536
107.899575966613
110.714551966821
112.433609711124
113.036689851834
112.521545135702
110.904006983551
108.217343613276
104.511110117393
99.8502328821875
94.3144143436198
87.9970976233828
81.0035037002927
73.4480958119213
65.4522122845736
57.1423019690618
48.6485539061343
40.1035695567922
31.6406350563038
23.3910678576138
15.4809919391638
8.02846462895703
1.14113906608196
-5.08602212157611
-10.5731311429595
-15.2575050515150
-19.0954381832684
-22.0635604820230
-24.1593153795099
-25.4005196367026
-25.8244853768934
-25.4866089126030
-24.4580708547088
-22.8232135650275
-20.6775922250968
-18.1268118994581
-15.2853724292734
-12.2747970963082
-9.22107167502849
-6.25211764013034
-3.49559269303233
-1.07623640471787
0.887856654635544
2.28973763159614
3.03812802725032
3.06098719081774
2.30766176661705
0.750120737640242
-1.61636614392228
-4.77313403201277
-8.67825593659822
-13.2667860734730
-18.4517826903127
-24.1264984649835
-30.1674671506897
-36.4385076833293
-42.7956987477791
-49.0925365313052
-55.1845419971869
-60.9335478619786
-66.2120362313132
-70.9071648980121
-74.9239325339793
-78.1874188900578
-80.6440314775856
-82.2617439983830
-83.0300449703781
-82.9598833540599
-82.0824554331448
-80.4461800896627
-78.1128647785398
-75.1540339075367
-71.6478306482397
-67.6767662842700
-63.3257284295922
-58.6794918955547
-53.8201123940951
-48.8249618554727
-43.7657976025639
-38.7087433826987
-33.7147004057303
-28.8401332414061
-24.1378636208028
-19.6567362055463
-15.4402135097023
-11.5252658801631
-7.94208101464024
-4.71412137508044
-1.85828692587743
0.614852707769389
2.70125132765413
4.40467796440688
5.73892076950014
6.72996912666641
7.41741894483485
7.85422947639222
8.10382774056229
8.23503389439443
8.31699156983578
8.41556013998651
8.59075123182220
8.89450463191160
9.36882021738294
10.0443822063359
10.9393405726740
12.0581879171357
13.3915556803922
14.9171448053105
16.6012619327963
18.4017954182256
20.2735678282615
22.1743898069226
24.0694150905489
25.9336535214333
27.7538766164640
29.5299863196469
31.2744544136365
33.0091073936409
34.7605697168658
36.5561031949954
38.4198956752346
40.3691761892073
42.4109639478591
44.5408011480950
46.7431748306833
48.9924787922892
51.2544459150257
53.4882177060072
55.6485428522953
57.6879281068275
59.5586976340528
61.2145267807409
62.6115171901039
63.7091721164295
64.4709689695618
64.8641765671735
64.8597567007888
64.4337869253127
63.5701659893019
62.2625188909491
60.5138970925653
58.3348423110051
55.7413213222449
52.7534570034785
49.3949047565721
45.6924516757892
41.6757391634566
37.3768543737735
32.8293407757580
28.0670353364135
23.1237597539480
18.0338187585849
12.8322543503553
7.55444845172755
2.23564850727710
-3.08915673037745
-8.38520957005031
-13.6180132749001
-18.7536345204613
-23.7597633477125
-28.6073782947978
-33.2718011386682
-37.7320989724387
-41.9690464624170
-45.9629938145967
-49.6929098397380
-53.1365185582682
-56.2705502196163
-59.0707671521865
-61.5120325017733
-63.5681646107214
-65.2116452142773
-66.4145301335545
-67.1511935219957
-67.4015183303823
-67.1532029194184
-66.4034608260376
-65.1603833518397
-63.4433082413644
-61.2823098476654
-58.7175596233255
-55.7980721008453
-52.5790922931245
-49.1188288054343
-45.4757919166732
-41.7072965619476
-37.8684344004971
-34.0102516135267
-30.1775992011648
-26.4083783323752
-22.7342375955330
-19.1814243780360
-15.7714099589369
-12.5216182150854
-9.44578749855471
-6.55349962187318
-3.84980510914973
-1.33579403983767
0.990549047990540
3.13409350087425
5.10283194486283
6.90833478438272
8.56618480774437
10.0956261359237
11.5179758220545
12.8546845181542
14.1257266842546
15.3480932789742
16.5347021968428
17.6943930594815
18.8326383691558
19.9521157353252
21.0529458320801
22.1328302096188
23.1873654428822
24.2105429586844
25.1950930508689
26.1328370332522
27.0153038633271
27.8340188214145
28.5803539211028
29.2457764765818
29.8225060225383
30.3038857687698
30.6845909557160
30.9608400532092
31.1298781097833
31.1885683320213
31.1319238029690
30.9518583701969
30.6360807396485
30.1678473912090
29.5271527820550
28.6925653186456
27.6425823710016
26.3565976654634
24.8163875268843
23.0084462901869
20.9264020854969
18.5725718878947
15.9585282804534
13.1049055716895
10.0406776975350
6.80229759331018
3.43278363180429
-0.0194889105897011
-3.50222963249348
-6.96075801214057
-10.3395839030134
-13.5836459160349
-16.6393541867482
-19.4566939103591
-21.9928778730324
-24.2162785429790
-26.1085417704564
-27.6634576959831
-28.8834250665157
-29.7759738325259
-30.3519941042077
-30.6258339198062
-30.6164189801760
-30.3477163722408
-29.8472906078506
-29.1437096618349
-28.2650243638384
-27.2391516532014
-26.0942835787845
-24.8576789829566
-23.5534589288631
-22.2004479288185
-20.8107304979027
-19.3897829056589
-17.9381967832130
-16.4538358063586
-14.9336675165477
-13.3752744550478
-11.7780946880131
-10.1449556921925
-8.48427501640147
-6.81146992108195
-5.14804330835415
-3.51903725514374
-1.95050301725504
-0.467881281781476
0.904693277159804
2.14463692976570
3.23108300438734
4.14513630695073
4.87033366318073
5.39327919861703
5.70457810740219
5.80049326042406
5.68505060881459
5.37114103207347
4.88009083064430
4.24118963572970
3.49181360584527
2.67675755905910
1.84598000788507
1.05141030289087
0.343704156169088
-0.230131529984714
-0.627641502196581
-0.810772178502400
-0.745235312978582
-0.399215518022035
0.258089258930638
1.25632656716684
2.62176049420408
4.37456829468557
6.52675005498009
9.08033978253546
12.0257113609538
15.3404366941091
18.9888586533602
22.9219144488231
27.0774398826334
31.3818663826018
35.7534982779909
40.1068430567028
44.3566122885585
48.4194347329162
52.2131422249648
55.6557516464625
58.6660159168619
61.1660812141795
63.0856271671868
64.3654922639384
64.9591684031769
64.8326606830229
63.9639159142915
62.3426082536009
59.9709304275245
56.8655329510763
53.0596766100355
48.6041289069398
43.5661545096341
38.0267390573600
32.0765425670745
25.8119258645360
19.3322326356124
12.7379956435613
6.12919894099456
-0.396307490670461
-6.74353693447888
-12.8204933823124
-18.5388246971424
-23.8152879202009
-28.5736004124754
-32.7468185193109
-36.2806351728406
-39.1375782761392
-41.3013494771856
-42.7795016639032
-43.6026278535282
-43.8201801276807
-43.4955691592106
-42.7033090887175
-41.5282810632112
-40.0651174643210
-38.4159560645066
-36.6862267551600
-34.9797183689393
-33.3946323677881
-32.0211236985378
-30.9398746387559
-30.2211255419952
-29.9234148699239
-30.0922333496777
-30.7595896947464
-31.9439495165631
-33.6497757709610
-35.8677733243034
-38.5764542460251
-41.7437352376463
-45.3272042226231
-49.2726885641361
-53.5121263073792
-57.9626819834895
-62.5278659483436
-67.0998637555551
-71.5622633567659
-75.7927588667461
-79.6658030370474
-83.0553431771930
-85.8376355557090
-87.8944176066074
-89.1165107431877
-89.4070989807914
-88.6840682901756
-86.8816446574018
-83.9519024463158
-79.8665331458928
-74.6189144198958
-68.2260854916757
-60.7300849581926
-52.1982442425398
-42.7220033117610
-32.4140515291358
-21.4043179894772
-9.83575929955483
2.13897915397836
14.3594149377160
26.6584331263969
38.8643494432858
50.8044997544251
62.3103266246301
73.2233257768624
83.4000965866039
92.7149329943884
101.060269423765
108.346783462085
114.504708833208
119.485904183064
123.265005719595
125.838892868436
127.224601181454
127.456468893402
126.583652110391
124.668385492402
121.784831407973
118.018330483937
113.464676333890
108.229009785264
102.424087695530
96.1680183760316
89.5814924630487
82.7842525235978
75.8912998559566
69.0098792967394
62.2371217649870
55.6573893961131
49.3394665822730
43.3347536838540
37.6770462328760
32.3832337297962
27.4535091139639
22.8706954334772
18.6006219513671
14.5955960250079
10.7997056813357
7.15291738297408
3.59321897696062
0.0576935002715672
-3.51720486103885
-7.19567288317648
-11.0414933405673
-15.1148550211433
-19.4677355742431
-24.1399184892407
-29.1568266818410
-34.5285896596517
-40.2491964417363
-46.2949775845332
-52.6229775039757
-59.1704042354481
-65.8553219919297
-72.5782402869222
-79.2241412769400
-85.6643938040809
-91.7590296042525
-97.3607284258726
-102.320776586614
-106.495472404790
-109.751639432676
-111.971064685650
-113.053609562252
-112.919028570901
-111.508535994930
-108.786996264712
-104.746065038422
-99.4081547579424
-92.8298196249073
-85.1026374968927
-76.3509023277198
-66.7269953596148
-56.4060157336945
-45.5806159027582
-34.4560768363409
-23.2453106692526
-12.1630333771606
-1.41866334582588
8.79117353748552
18.2890201253963
26.9206819693687
34.5570410098930
41.0951763302277
46.4601996378547
50.6072338389655
53.5222361954697
55.2214071204930
55.7499837657514
55.1815220086922
53.6173236527673
51.1841058617264
48.0295210904633
44.3169370007032
40.2202785920312
35.9192518985496
31.5950054035803
27.4253330598969
23.5788282245388
20.2089283145323
17.4491711131622
15.4096355868569
14.1739038527237
13.7967564143273
14.3024776556043
15.6831528634701
17.8980265568846
20.8754011145347
24.5163712416105
28.6986990376273
33.2802474531965
38.1027968409289
42.9971329523744
47.7889340361718
52.3044886572475
56.3760215912749
59.8467621993752
62.5757397786230
64.4417367734697
65.3455274566919
65.2107286628017
63.9848547288900
61.6415894187517
58.1837293449755
53.6453714072373
48.0923152437078
41.6204260238907
34.3523192847710
26.4335905621323
18.0296007998183
9.32200443696171
0.503462561258422
-8.22948783892527
-16.6840223429519
-24.6779477609749
-32.0457671372103
-38.6441188578947
-44.3565328455280
-49.0972111133279
-52.8137069188948
-55.4883359388425
-57.1377202811027
-57.8100501431792
-57.5807025038180
-56.5473193363953
-54.8249787750585
-52.5416566149244
-49.8338408969910
-46.8419225740681
-43.7051876100522
-40.5565594103526
-37.5175552380693
-34.6943672588212
-32.1754582931872
-30.0297217805389
-28.3044440841108
-27.0235768868808
-26.1869035861004
-25.7703192638636
-25.7277362041090
-25.9948835689088
-26.4943259441822
-27.1405234679734
-27.8439817605734
-28.5144062053959
-29.0634135673830
-29.4072943318505
-29.4699890427038
-29.1855006543815
-28.4986553301837
-27.3646809891673
-25.7492076567839
-23.6294927839875
-20.9963124734266
-17.8553370183758
-14.2273752748147
-10.1478214636476
-5.66571977512871
-0.842558414309198
4.24908909821578
9.52700586611848
14.9010550415132
20.2753857223294
25.5508753896150
30.6277223857494
35.4087354401599
39.8034825586846
43.7325599998255
47.1308723173412
49.9490504940649
52.1530082217464
53.7221721484587
54.6465620880227
54.9232866417569
54.5541041205080
53.5450758932298
51.9075466624734
49.6591347375366
46.8239324267070
43.4317206939400
39.5166516664343
35.1161182263087
30.2703164714186
25.0226407692468
19.4204994866233
13.5158766885673
7.36559613829761
1.03177597780923
-5.41771600089941
-11.9089986412706
-18.3612360353360
-24.6850566519346
-30.7820412283769
-36.5460500105930
-41.8653946769282
-46.6251536226071
-50.7100447636051
-54.0081086834380
-56.4148591943960
-57.8379287206924
-58.2025031624436
-57.4568446023672
-55.5764072771553
-52.5657771553598
-48.4588180511808
-43.3176093520716
-37.2303134140676
-30.3080134839952
-22.6806138284708
-14.4921666774190
-5.89660933579262
2.94551563460571
11.8698010751152
20.7106171119439
29.3037637444344
37.4894357903498
45.1157277340736
52.0423083255497
58.1437070549528
63.3118320206472
67.4573515704587
70.5100650303081
72.4190474364839
73.1530274684739
72.7008989237529
71.0723043213530
68.2982026228887
64.4310987400771
59.5446992617336
53.7330981065769
47.1095161480779
39.8041840487402
31.9610278944247
23.7334196683089
15.2798119337445
6.76008167943781
-1.66709534995261
-9.84604117771964
-17.6260859935700
-24.8653330824405
-31.4359424734792
-37.2283428221507
-42.1525498097886
-46.1376258701586
-49.1316082883931
-51.1027946073495
-52.0412876654804
-51.9598401955310
-50.8939561600659
-48.9009587611605
-46.0576705118115
-42.4571876744170
-38.2058997283380
-33.4213362911707
-28.2302542624176
-22.7665009181487
-17.1687610585095
-11.5779025119546
-6.13364892447211
-0.971118185532064
3.78205163871367
8.00808754592540
11.6017143149025
14.4732707381054
16.5520730633121
17.7899405788226
18.1644222293468
17.6808811086668
16.3731766221990
14.3032463774479
11.5595586781789
8.25410847117471
4.51819058027282
0.497249983948807
-3.65534261622625
-7.78512243332979
-11.7433490022357
-15.3940550622029
-18.6209953117364
-21.3329332646463
-23.4661863663672
-24.9846142274966
-25.8775151187915
-26.1558708074846
-25.8481363903336
-24.9970468670360
-23.6576971574354
-21.8959993050119
-19.7865686792054
-17.4096276508783
-14.8474856206285
-12.1817079744675
-9.49122421297624
-6.85077809954299
-4.32939143719032
-1.98879629388866
0.118224789518493
1.94937263264186
3.47377827025840
4.67201623736319
5.53498390514937
6.06200395727967
6.25908269137857
6.13737338331263
5.71125255155523
4.99713112413709
4.01479956775910
2.79039636932435
1.35844477986095
-0.237905177896441
-1.94756230013876
-3.71222306558200
-5.46723375941430
-7.14306604298492
-8.66720859058484
-9.96639911671587
-10.9696985819225
-11.6122525647030
-11.8388311688515
-11.6064270278726
-10.8859772805744
-9.66398270149081
-7.94424942140206
-5.74882460200640
-3.11722779777317
-0.104162875464272
3.22337776949293
6.78899791499753
10.5096441682223
14.2982976312055
18.0669412447210
21.7300682720555
25.2085077277634
28.4330061810937
31.3468536762695
33.9067798769862
36.0818543214016
37.8509907643542
39.2002025378358
40.1207818338017
40.6087688367740
40.6651063959363
40.2962333773219
39.5152299116465
38.3422595308660
36.8028889055632
34.9252085119445
32.7376624019538
30.2682959911102
27.5451615261922
24.5971111618605
21.4542051256212
18.1478924968909
14.7116261560718
11.1818744446379
7.59885266309896
4.00655325451330
0.451932365013486
-3.01705855412196
-6.35467483789373
-9.52074301870689
-12.4818980420902
-15.2094445643247
-17.6759028894442
-19.8534863397312
-21.7155133346001
-23.2396199694614
-24.4107386716011
-25.2222972008940
-25.6761467959172
-25.7821167280155
-25.5565881215678
-25.0201047237960
-24.1957795719751
-23.1093302127364
-21.7892185026022
-20.2651107713715
-18.5652784612724
-16.7155213419510
-14.7407390403133
-12.6674370963793
-10.5254413131704
-8.34920550072099
-6.17924532294807
-4.06255409693692
-2.05060348867527
-0.195153244263237
1.45630978254878
2.86406521970743
3.99848239681645
4.84085248073217
5.38229314713406
5.62177186652170
5.56494920572705
5.22425391820317
4.61927574038324
3.77646915901126
2.72779970993407
1.50886304822487
0.157182200953339
-1.28902900208778
-2.79125644650120
-4.31060502073002
-5.80872021564363
-7.25015999715509
-8.60471766401155
-9.84794652387935
-10.9600053472351
-11.9244463784139
-12.7275038102541
-13.3571616751032
-13.8018613915422
-14.0492924334345
-14.0858609125223
-13.8973952731509
-13.4706479295935
-12.7950438352906
-11.8650941889252
-10.6832234327508
-9.26158653402426
-7.62206630305620
-5.79476184364190
-3.81540067251347
-1.72198185373128
0.448445768075995
2.66156130693389
4.88576012137752
7.09131881270072
9.24981384144996
11.3341997619012
13.3192654325796
15.1815964800881
16.8986019615040
18.4472431637152
19.8031811818306
20.9405751338063
21.8323945732987
22.4507428012657
22.7670165439155
22.7525893710530
22.3808287424242
21.6303162301396
20.4878939900281
18.9501329537861
17.0236124897806
14.7254576532294
12.0844160846330
9.14183775948876
5.95204464997007
2.58158716749975
-0.892814544546673
-4.38724269338606
-7.81380236336653
-11.0837714162833
-14.1109283192247
-16.8149892729603
-19.1244197416273
-20.9782396175477
-22.3271999946450
-23.1346157650266
-23.3766294220178
-23.0420416049477
-22.1326093431133
-20.6641146236448
-18.6668706800113
-16.1842629176051
-13.2697209812222
-9.98360344474184
-6.39116451680899
-2.56213684412306
1.42853836087229
5.50047683475088
9.56951414222997
13.5507561451228
17.3614837391238
20.9232343428576
24.1629905283652
27.0134497983523
29.4129692711596
31.3059326165197
32.6434872065192
33.3843656473037
33.4958230589222
32.9546304870221
31.7478713053658
29.8734892116133
27.3408431016837
24.1712769544019
20.3984727554772
16.0687975416721
11.2418978271609
5.99104130564022
0.402120719410213
-5.42928129137883
-11.4017210193034
-17.4110384004434
-23.3528854244416
-29.1252882965998
-34.6306658377671
-39.7770590753399
-44.4796801179836
-48.6631411049021
-52.2634863427923
-55.2295836410886
-57.5237010825033
-59.1207181702682
-60.0059009636718
-60.1723210419328
-59.6195094083023
-58.3539753449041
-56.3906963568988
-53.7542445093016
-50.4791559558356
-46.6102279198307
-42.2028354242962
-37.3222902416416
-32.0421638578282
-26.4425323131751
-20.6085748846109
-14.6292857575489
-8.59594780996853
-2.60025077152344
3.26793308666335
8.92299321751649
14.2857025234603
19.2845558529800
23.8565750444545
27.9479711903330
31.5145798015187
34.5218705991620
36.9446170005151
38.7666161788979
39.9809076280151
40.5903505767562
40.6079968790805
40.0572303561629
38.9721389034721
37.3982789502186
35.3929582054709
33.0235973472259
30.3642447552797
27.4921222025059
24.4854766061380
21.4223172657901
18.3789689200304
