# Supplementary material for: Aspects of tree shrew consolidated sleep structure resemble human sleep
Source: Commun Biol. 2021 Jun 11;4:722. doi: 10.1038/s42003-021-02234-7 (PMC8196209; doi:10.1038/s42003-021-02234-7)
Supplement: Supplementary file 2 — Supplementary Data 1 [file 42003_2021_2234_MOESM2_ESM.zip › figure1f_datapoints.txt]

rat SWS IS REM
 0.4602    0.2183   -0.3614
    0.8299   -0.0966   -0.8372
    0.8585    0.2000   -0.3580
    0.7277   -0.1080   -0.9764
    0.5456    0.1259   -0.7044
