# Supplementary material for: Aspects of tree shrew consolidated sleep structure resemble human sleep
Source: Commun Biol. 2021 Jun 11;4:722. doi: 10.1038/s42003-021-02234-7 (PMC8196209; doi:10.1038/s42003-021-02234-7)
Supplement: Supplementary file 2 — Supplementary Data 1 [file 42003_2021_2234_MOESM2_ESM.zip › figure2a_H1_bottom_delta.txt]

77.8694476749699
77.9860704792228
77.8347538022334
78.1401895675792
77.9978064996062
78.1041142036128
77.9107677453046
78.5141202227979
78.6683791426311
79.3284745663367
78.9904738871877
79.1197362950476
79.2450124664264
79.1059629344604
79.5412189244955
79.4160717024733
79.2430043365784
78.8147800955632
78.8700319123286
78.0042398449126
78.1986568988550
78.0863823452591
78.2958138954385
78.4194401954237
78.1981871032466
78.0868709072118
78.3900322170545
78.3008597380325
78.6069172442207
78.6994658768612
78.7603674526258
79.1912002726764
79.2267607885548
78.8913406208621
79.1315905658742
79.1769140369602
79.3065969352629
79.4231947061492
79.3992494584456
79.5247928475506
79.7944679761183
79.9722163409369
79.9861848793281
80.1521049562423
79.8173794778240
80.2799638864804
80.2006145287730
80.2281692587574
80.3645237512417
80.8400863637411
80.8813998526000
80.7777266359198
80.8411579408691
81.6687765873628
81.8236516241122
82.1204532442258
82.2139082473947
82.6748214852071
82.6486925877056
82.3675031812496
82.3837992269230
82.3837843555062
82.3693417372458
81.8484827289486
82.2674299070660
81.8330383585610
82.0659941766691
82.0673641053489
81.9981612858649
81.9172644941708
82.0940517289898
82.3116806873549
82.6597074701438
83.1288242089995
82.9833662265449
83.1127568609422
83.0323731929350
83.0463487593324
83.0850202555304
83.4129378308366
83.5751037632402
83.5284155482648
83.3196852348623
82.8234450455189
82.9597893294315
83.1143584755392
83.2805788627047
82.8598673140947
82.9936624005802
82.8317888011555
82.3975836219721
82.3055733061251
82.6022005608674
82.6663760499195
82.6112123157190
82.2932414076734
82.0943717299719
82.3628518730620
82.4335642133144
82.4455495187304
82.5094718049568
82.4564469719273
82.1176630572807
82.0074510061794
81.8518416930761
82.2365865049007
82.2649627027237
82.5777011093603
82.5110133580007
82.4208797393387
82.5587034369943
82.5739940765417
82.6669622402520
82.5977679414705
82.7213065228546
82.6494375357558
82.8083339372531
82.4892789008744
82.5509955152186
82.8167624497458
82.6909826166379
82.7289495954251
82.8211416732680
82.9861649349598
83.0954258827921
83.0909255786011
83.3283865146204
83.7229359647514
83.5313857264751
83.4563329236022
83.6741408779779
83.5074911895446
83.6584228635122
83.6714898818531
83.7205217596882
83.7331376711373
83.5870242429293
83.3772097729633
83.6421590614255
83.5647340855588
83.7248920239561
83.9248824359045
83.6907833487634
83.9179615536761
83.8904236107577
83.7815873293540
83.8383780909740
83.8140001212916
83.7621097943606
83.7782063037295
83.8515331490069
83.8652380582223
84.0961716949339
83.9967723008102
84.1403457332295
84.5153390879006
84.5013508329844
84.4999082010540
84.5317121938064
84.7113991406549
84.5051415211586
84.7297480811565
84.5682595404029
84.6251374304109
84.4921850339032
84.3706260157111
84.3042989118444
84.4887570872194
84.4899183571178
84.4189858793334
84.7327539291411
84.4971941895511
84.5776775910287
84.4690690409207
84.3390073997390
84.3503943871944
84.1842744737327
83.8879985736019
83.9018692888353
83.8753399410457
83.5975027969976
83.6025416952078
83.4960862037441
83.6160641167683
83.7902230168504
83.7140004783130
83.7498678161398
84.0691531935673
84.1456861689062
83.7175476604638
83.4166761300960
82.7442143484595
82.5046884588945
81.8981316199661
81.1908387028301
80.5091334745953
79.3315645316979
77.9554669438034
77.6505768750953
77.0996819366647
76.6004237018239
76.9570940238084
76.5106814838534
76.4689644849021
76.5774727565344
76.5349299210347
77.1412959286849
77.9366365998502
76.9597502406893
77.0260072695581
77.1582588903171
76.7000740451245
76.8825682164454
76.3682540724462
76.0086112058594
75.7052857876992
75.1568488970924
74.0644482204195
73.7066193940545
73.0733980414181
72.3072280899586
71.7300727731777
71.1031059817377
70.7343438582881
70.4109416808006
70.2682850228207
70.3610271569302
70.4547235570306
70.4877077286336
70.4606152523396
70.3090531338003
70.2011813577835
70.2007360141725
70.1208514267488
69.7629339397208
69.4801527678891
69.3118059313488
69.4722363294803
69.4421306583181
69.6694785938282
69.5980968798858
69.7030549793001
69.3848524595257
69.3208095770590
69.5381939443467
69.4142305172751
69.3452262503751
68.9810062628851
69.3366229158847
69.4176832417273
69.6798174731673
69.7096770326580
69.7805618868496
69.9035527244126
69.9234389221901
70.0389978568885
69.8069160745041
69.9800412980857
69.6427790928020
69.4258061798323
69.2698789266704
69.1216813806161
69.1008337366829
69.2613737601997
68.9285874579368
68.8958218678361
68.6725124633624
68.4516399960318
68.3796901689198
68.3387466659461
68.6439639566164
68.7040993825592
68.6823735846742
68.4843385613237
68.8774790789983
68.7558349253815
68.9415496250276
69.3314712797837
69.4590673772801
69.9009230497189
69.6103065186236
69.7130466614200
69.8487382387212
70.2439345254360
70.1097056270154
70.4828356576504
70.6974328480013
71.1924936955282
71.5811008419817
71.2207052282844
71.3461524138779
71.8862198325099
72.7867848256587
72.7481689683736
72.8530889896432
73.8655076414297
74.2335602923843
73.7440658963568
74.0310614570956
74.2133946220447
74.3750270961145
74.1749444131765
73.5979284956534
74.4837986249106
74.5496132268153
73.6184111493825
74.1894369751560
74.4181600551904
73.9907479339020
74.1641819949497
74.2460893664616
74.1980983932495
74.2041768194102
73.4471871364221
73.5926095070961
73.5894449856516
73.3001149106001
73.1223842607643
73.1951180722029
73.0993477143467
73.5767280037363
73.8638513750609
73.6509066553366
73.8685727971489
73.9538091531587
74.0756733987195
73.6949900537162
74.0769542200838
74.2971397178899
74.4783955806529
74.0340888428086
73.7429262120931
74.7811873229844
75.2458951540962
76.0756325974179
76.0971872082643
76.1976222719863
75.9131130854644
75.8042417502544
76.1610423896202
76.3909267061101
77.2056858677163
76.4420138982630
75.7493059508713
75.0454177615477
75.1042900688263
75.2131885202382
75.4919371478974
75.5443067697726
75.3568729126997
75.5121732642010
74.9997574902274
75.0671068801990
75.4489220476769
75.2154863968238
75.6821134688366
75.9412407460167
75.9259777107718
76.1272482507987
76.2301882047563
75.8899844477471
75.8090902922581
76.4137589336829
76.7577375884972
77.0729096905109
76.8008915220283
76.2640805079041
76.1358286362112
76.2526264784842
76.2916021586323
77.2178651192180
77.0955646148676
76.6063562770148
76.3565538602192
76.2944333471218
76.2070248587212
76.6430999513445
76.8233429075761
76.5181981330426
76.9269918646248
76.3278665959171
76.4784402517759
76.3555129939053
76.2479018171103
76.3112503168588
77.0662551889316
76.8848681073177
76.8646134927305
77.0331140811987
76.7863128493184
77.3601469134330
77.5191623770674
78.1236098420346
78.0400983476848
77.9823379400071
77.6148653928088
77.7971404792957
77.9275364277794
77.9511667812376
78.2357310561316
78.0657493689766
77.9365445347206
77.8129166856450
78.1281993868002
78.1832013045912
77.8415430081401
78.2256530189014
78.2033269142910
78.4601268690407
78.2411525793462
78.4227004062460
78.3680139341640
78.7669731183668
79.1909317361003
79.7966632511703
79.8045949801869
79.2165140802576
79.3203116037062
79.6492038405714
79.3124544282782
79.4096570796246
79.5880772253301
78.7866909927453
78.6140324833908
78.2501254854169
78.2824275442563
78.6772143714481
78.3984764065453
78.1701717078478
78.7085808684878
78.1903218405940
78.1824115201238
78.7659748019003
78.3062686871742
78.3901406353120
79.0827475844431
78.7918721301030
79.3736780978835
79.2133911426625
78.6631474915337
78.7548595974239
78.9382277718432
78.6144815696449
78.8663822263647
78.7853025446637
78.2275319224390
78.4346016863069
78.3716575515294
78.2899374325433
78.4821576956157
78.6816333339890
78.9138916940457
79.3379755024834
79.0848144538507
79.4401558674735
79.5505742197645
79.6363392576196
79.9822685688266
79.9869664774231
80.5253262876903
80.3951049957092
80.2608980151179
80.2143068322811
80.4043143423615
80.2483586888947
80.4830850309789
80.4379187540250
80.0847595878299
80.1040688649286
79.5245839361611
80.2861671762411
80.3265501582907
80.5531112071679
80.6827015669561
80.6116767192955
80.4266980047089
80.8759434614831
81.5458125746748
81.6770058440985
82.3160555371550
81.3281425732624
81.8850344440429
81.6403056708408
82.0216062436636
81.9817085679982
82.2588650278784
82.2310428237694
81.4893750437925
81.4829430878426
80.9523039271245
81.2567051834437
80.6141113852048
80.3758793387891
79.7996296612719
80.2150386333466
80.2797523943165
79.7448550665925
79.4765395654184
79.0458190410275
79.0006959442931
78.7523568529923
78.0038421546811
77.3916452819219
77.0632820148259
76.1058556600179
75.6069476274248
76.0623008646054
75.9381649179704
75.7666824098818
75.2677758097096
75.1652585815856
75.9301889519244
76.5759318108116
77.1159185818646
77.3176342170228
77.3729207026025
76.7752569245792
76.8352328750032
76.7166515558103
76.6770387521404
75.8501854922356
74.8376362138862
74.1895481057714
73.2054315261568
72.7824053697379
71.8541252482317
71.3743991683638
71.1586185813513
71.2422152063850
71.2537697047261
71.1968689942365
71.1309872124413
70.6942886770358
70.3607062965390
70.3929895315872
70.3997799953506
70.3350514868864
69.9469890609350
69.7975208959142
69.4101057798156
69.8031646241302
69.9251679430077
70.0666940474588
70.2902207650169
70.0653332297625
70.2155433463629
70.1495049235207
70.1311429721406
69.8905354986950
69.8895470648405
69.5921889583137
69.6004528569248
69.5682745549987
69.2999867625860
69.0282893807095
69.0029847218739
68.9387551999608
68.6962011953274
68.7649595156636
68.9078832713315
68.7800627062425
68.7348233414768
68.6101443039166
68.8442256664643
69.1335952784746
68.8523471422941
69.0283325765647
69.1233078517440
68.9569983998238
68.9768952905804
69.0455624103794
68.7688722264321
68.7840364305403
68.6451513879240
68.4634183834651
68.3255491994184
68.1622951435885
68.1226068651655
68.2860448475543
68.0770546538207
68.0073398583759
68.1206719540624
68.2444059052012
68.2280671435953
68.2607901872751
68.4139000882837
68.5752411664050
68.7077910231007
68.5986666372288
68.6505434495563
68.8050121558053
68.9684288581805
68.8754416926563
68.8758003948852
68.8519962319385
69.0127396674425
68.8495549744064
68.6368479024568
68.7275875484309
68.7108435334668
68.5883637590864
68.5834483025960
68.1555938507513
68.0929575434982
68.1720521749395
67.9691477423342
67.9034999143942
68.1871402219259
68.2584097832883
68.2803854118163
68.4180729702988
68.5167150074533
69.0103926277445
69.2955653709430
69.2173570141968
69.6947112724312
69.6709521836720
69.7369657211100
69.7916082345244
69.7537117816542
69.5812234580885
69.3451356642621
69.1338769689206
68.9651813056384
69.0182386030620
68.6359258552769
68.6137542386011
68.3882565179042
68.3821110093715
68.5500605200996
68.6334965777873
68.8974036334653
69.0544319525017
69.2319692502855
69.3454091399566
69.3059203491105
70.3515377228280
70.4015405708461
69.9971804281518
69.7374081387225
69.6863971301653
69.4817799419064
69.8952257261976
69.7901443572761
69.3783311338952
69.3242055978539
68.1752911976432
68.0644112211504
68.2308050747870
68.3906842440991
68.4866069272521
68.6440775841349
69.4652091532207
69.1591211367058
69.6138024072265
69.8101843634668
70.0112082335269
70.7035075978810
70.9207486697895
72.1622949862239
71.8788227041792
71.9520963379134
70.7364399128123
71.0181937997227
71.9188035896975
72.0682247659707
72.2948247841953
71.8842159390027
72.7969214738167
71.6178575258896
72.4487674824552
72.3287339061802
72.3839764239969
72.5109400557998
71.8222120658749
71.8312335869397
71.9400503219647
72.0070993589321
71.2376819476015
71.4039410327644
71.2333530134484
71.4340951264117
72.0508104127037
72.2737117309779
72.2157254127636
72.3370468451959
72.6910197856680
72.7893224712491
72.7456217370217
72.7648361488019
72.6201866103013
72.6258669990727
72.7381667686652
72.6634714713211
72.7449731229468
73.0039841303160
72.7918957257725
73.5075239519574
73.7868317028766
74.0997200728823
74.2409578008745
74.3181606794617
74.4269076038059
75.0922960115899
74.8819856684867
74.5749386879754
75.1408543658093
74.4099073432161
74.4122439845417
74.2961110613764
74.9248302057714
75.0560151923040
74.6659900877261
74.9981763632207
75.2693640501109
75.6337721296641
75.2476629107433
75.5408261730388
75.4992979328236
75.3144477915238
74.7996995141571
74.6294583111271
75.0668220937911
74.1646789251394
74.3361666369099
74.3477681492354
74.4576054117099
74.4444872382536
74.5741913682264
74.7741894909337
74.6862775420196
74.9331452988128
74.7993635495127
75.5599221806049
75.6267784871718
75.4533871673091
75.3927736884173
75.4700412013356
76.0217822605062
76.5108176331235
76.8603526284222
76.7757707203405
77.1539518339567
76.6842631568324
76.9289483708863
76.9548389267595
76.9663292191192
77.4368471510823
76.9867122300027
76.6175201839825
76.5148659876023
77.0901130569954
76.9807592451799
76.9477113263238
77.1923096681556
77.3857414153442
77.3212839913852
76.8005341901758
76.8367835738975
77.4098392974693
77.3960080633970
77.5608766206449
77.0589191134352
77.0474702642533
76.6669219248444
77.3598057181091
77.2887467970112
77.4418296434583
77.4056142621934
76.8888135241955
77.4461900469353
76.8232400557629
77.3605817669949
78.2215700842696
78.4024994789071
78.2000524028775
78.3820097370083
78.3839018682696
78.4997234044225
78.7651274587443
78.1878360433500
78.6076470225415
78.5555293107264
78.2329656274143
78.4523078421157
78.4671065112639
78.4740786337123
79.0977658490239
78.9347828547821
78.6980164530836
79.3223033865159
79.1819158920397
79.9484311414317
79.0207977574094
78.5956197005468
78.5269384235795
79.3531833682123
78.7254837874062
79.0372067372352
79.4230288270873
79.2384011735410
79.6007090779860
78.7295952931493
79.4874393810303
79.6215862684927
79.5407769742070
79.0317166586606
79.4424365246186
79.8220261975785
80.0556143372645
79.8970967588611
79.6945988198329
79.7911360346093
80.1666425376196
79.6070842875082
79.0990195824719
78.6990370956318
78.3870483455673
78.0409071327294
76.7849353006184
76.3770677688501
76.4020599353476
76.6812085015752
75.2501450329025
75.2472222977817
75.0232169433835
75.4172869122429
75.7996700461600
75.0687637267052
75.3272952962164
75.2543806805231
75.2780323369237
74.1906413397261
74.6573187439564
74.6749611922037
74.8550408764046
74.1436671137810
73.2515731783531
73.4234276076060
73.6298279300923
73.4693153449056
72.7417897342859
72.8350186681074
72.9941117074706
73.0060182942149
72.7307797685932
72.9781334436129
72.9779878316711
73.1656045026653
73.5876393674453
73.4779163464406
73.6471623187438
73.9702280533658
74.1308097359809
74.1898524593191
74.5016924591967
74.3778850499070
74.7490901924888
74.6268525822429
74.3926091730932
75.2907866397741
75.1450625593363
74.9540026445432
74.7572846282391
75.2930003898777
75.2689071614993
76.0945903823219
76.1570070521701
76.1443753629152
76.3590550747946
76.5931279385901
76.7280496101676
76.6344241635671
76.8332056828603
76.6697497540850
77.5559795905360
76.8220509278402
76.9557591695097
77.4724141621756
76.9270487194673
76.4069091727156
76.4921506662429
76.5400475875828
76.5239528067917
76.3060429231720
76.5255746314958
76.6135416763812
76.9350949197624
76.4450873943799
77.1569609500453
77.2256503231844
77.7378924270299
78.8499086541016
78.9320899584256
79.4321644452137
78.2850168524864
78.9730691723036
78.3691209653739
78.5310202098170
78.1873564426120
78.2348979186768
77.9577132316361
77.0345907969049
77.2406819643116
76.7881561343932
77.0909533574834
76.4286927529131
76.6037398104871
77.0112674373638
77.3549404863157
78.0504833519113
78.1563480661320
78.7320421328211
79.0969591772418
79.4087804585408
79.2838078027084
79.2396960868714
79.3532300720414
79.7705045544933
79.7618895234318
79.0018101745305
79.1751324398157
78.3916827988941
77.5803512149705
77.3601457636084
77.7953242956218
77.8339403932244
77.7391807747379
76.8522124120125
76.4191725050638
76.0454070584563
75.5397877283703
75.7484209763186
75.9265839527148
76.4832551259191
76.7887026356223
76.7037683832703
77.0542175072144
77.2612104639747
77.5275495608212
78.3651287990552
78.3614943298362
79.2218564677838
79.4181427308107
79.0758642591431
78.2052001888601
78.2290627915175
77.7833820135764
77.7771853719758
77.6827749429690
77.1069593498295
77.7200651256528
77.4961698624394
77.9019227324736
77.9569830374864
78.5254866724783
79.0101362871730
79.0893929982944
79.4512739960944
79.7649848295528
79.6482426500747
79.7009171466001
79.1921808500833
78.4413817952858
79.1083944613837
78.8836612115546
78.3898088301762
78.7514217786262
78.2775554981999
77.8907401736193
78.1116380147916
77.9197016190360
78.0199786540248
78.2829550108723
77.2579063097602
77.0758698979563
77.7203496471420
77.2963578274288
77.6621642597776
78.4436813288564
78.4034952805279
78.3006412609109
78.9252354015286
78.9815178408004
79.2265407627228
79.6598274111398
79.6085612656028
79.9722058336769
79.7002137790522
79.7239093180609
80.0620692736018
79.8970782314359
79.2620481298303
79.3098316216060
79.3319113450288
79.1538214189740
78.3419785906247
77.2745235277885
77.1909703407161
76.5500348058088
75.7914523732691
75.9524072277373
76.2180377911940
75.7372738407009
75.3815032565452
75.4544674491450
76.2494244209414
76.7345798209153
76.8161254362061
76.9088750736146
76.8912676950327
76.9844385143828
76.1812215892419
75.7003812338791
74.9459053690700
74.0945224954478
72.8584744555918
72.4518051750532
71.7669423198702
70.7828459271663
70.7840655405499
70.0211126304501
69.9723446927079
69.9446229730853
70.3687646341237
70.1594624130299
70.2287925879307
69.9997546601801
69.8982137279445
69.8488889798818
69.6403526193399
69.1213560747788
68.9814435300073
69.1590204725743
69.1629885124390
69.2493274125185
69.3207318305979
69.5020476386256
69.3912174473966
69.3042938383747
69.1671330076483
69.4920078608998
69.5479646179087
69.4638098744182
69.6430490693706
69.7628212478207
69.6629466201201
69.8919454107369
70.0042450575138
70.5014774739749
70.5458063106152
70.3343505732460
70.2556467505532
70.4001373317964
70.2498836889437
70.6208466587684
71.1487987614359
71.0190332441989
71.1247144077032
70.7895069315230
70.8897721182468
71.0587765262028
70.9647259477606
70.8923146321667
70.7686338866643
70.3314574057599
69.7700709424505
69.8523421290749
69.6740797324162
69.3104082160099
69.3180951361027
69.3118120998543
69.3824397525333
69.2674291188083
69.2485359524705
69.2564531112097
69.1781824237439
68.7866672095890
68.9272234050904
69.1919262008784
69.1127464618591
68.9464562078721
69.0163176221778
69.0419220445806
68.9905317264769
69.0934892677409
69.5116169864768
69.7489013018488
69.6666900172716
69.8940642012689
69.8312354634042
69.9370537365185
69.9236398008058
70.0203119878615
70.1323297501258
70.0219757611847
69.8982403855002
69.5562187954116
69.6451819527017
69.3149584773282
69.3400830934218
