# Supplementary material for: Aspects of tree shrew consolidated sleep structure resemble human sleep
Source: Commun Biol. 2021 Jun 11;4:722. doi: 10.1038/s42003-021-02234-7 (PMC8196209; doi:10.1038/s42003-021-02234-7)
Supplement: Supplementary file 2 — Supplementary Data 1 [file 42003_2021_2234_MOESM2_ESM.zip › figure2a_H1_bottom_theta.txt]

68.1981605857393
68.1241316615126
68.0729887929904
68.3745827996834
68.2712430625284
68.4259518931995
68.5151019152434
68.7800518296456
69.0535355867712
69.3826862282924
69.0917291760224
69.0066157242028
68.9348359353361
68.7163294143170
68.7293806242270
68.7655661777938
68.6191460769915
68.3703582631252
68.2376137155568
67.8722294914497
68.0487790251932
68.2648348735885
68.3309582459338
68.4622938199176
68.5855056661995
68.4322921948328
68.7086765970143
68.7685121786514
68.9021640380174
68.7797235799327
68.9242260879082
68.8947338393329
68.8073429506313
68.3919603417426
68.3607262684917
68.2892243223449
68.1601477434994
68.2697876812520
68.1456255146590
68.2464399118503
68.2767799898610
68.4308418543515
68.5603624042736
68.8983115631950
68.7414887262312
68.8946033417558
68.8727803140540
68.9093845255542
68.9838505662146
69.0714424568029
68.8390728698981
68.8473133396002
68.9485767563532
69.0495210098845
69.0459264770678
68.9555198553507
68.9056046714631
68.8113389994471
68.8886740270229
68.9941313840834
68.9806463773385
68.6499192877897
68.4088189621639
68.3324028266597
68.2794961902889
68.1398645490740
68.0821392068655
68.0202586783870
67.7687830266411
67.3893012581380
67.5272850804638
67.7150115915940
67.7869017709595
67.8819995398062
67.9274226498459
67.9849354087897
67.9020894786790
67.9661301731201
67.9439294654578
68.0696535104767
68.0187927780300
67.9107332213750
67.8190173404232
67.4385529773548
67.5760808186069
67.6585139982740
67.7785009079330
67.5044631286618
67.5636609475740
67.3792251970024
67.3764025213072
67.3415328579033
67.6082201279428
67.6463296225207
67.6176093276272
67.6137348526152
67.5342297288128
67.8054704096797
67.9740560776292
67.9465523142566
67.8965359231985
67.9952011020206
67.6768441839057
67.8000808520829
67.7411093877804
67.6711683676626
67.6392808933174
67.6469519712859
67.4902014061888
67.5848476336425
67.5360244436607
67.3374840506151
67.4474601603321
67.2224960003894
67.1753901740630
67.1443774270316
67.3737179594697
67.2298227480370
67.1699335289254
67.2357179414033
67.1811617736594
67.3107715112239
67.5534663317095
67.6920150060037
67.5321867729282
67.7870599692484
67.6463319926352
67.6952224764873
67.8047539265900
67.7553071725837
67.7788718452804
67.8020341441069
67.6163630780907
67.6571377946859
67.7270628373474
67.4388449057361
67.4983305571994
67.4672898731211
67.4623355792821
67.3807531511880
67.3613733627669
67.2843445744426
67.1841411659326
67.0385298953790
67.2759839222479
67.2563889384276
67.1767186677650
67.0909999663854
66.9768470245006
67.0737930596835
67.0480133576004
66.9829387684799
66.9673097127467
67.1009815930891
66.9457574896650
67.1254338814824
67.0827465630082
67.0102129646020
67.1182129590734
67.1488556265302
67.3763652503824
67.5218419894078
67.5237098099491
67.4923113960240
67.5386033654841
67.4430310718970
67.4629366577577
67.6019365128743
67.5840575819421
67.6371110797355
67.6370215988432
67.6280325459121
67.6071350432471
67.4030670889067
67.2953655516089
67.4810935865847
67.5266252287611
67.4707266299471
67.3593099871320
67.3276699240675
67.0490765272633
66.9257008986654
66.9922749108302
67.1457623202335
67.0475300475326
66.9363949181144
66.8405294665824
66.9377273826766
66.9411598961685
67.0282699176012
67.1896695131858
67.4025333537236
67.7458367154558
67.9308440498807
68.2060620595277
68.1445574645084
67.8020429415555
67.4369305630900
67.4377063507686
67.0539913542817
67.1643031302798
67.4022009249943
66.7855382844154
66.6418897808703
66.6068725954968
66.8479910319633
67.3460674504249
67.6259739790810
67.3663494281115
67.3893208062064
67.3258349128601
66.7478571100095
66.7864599461128
66.7671592013411
66.4629231584076
65.8197475329662
65.3012103938963
64.9279240126442
64.6893005523831
64.4833138310475
64.0029211002930
63.9196861051990
63.7082593327475
63.2375155701669
63.0630726505079
63.2669526918735
63.4737788112483
63.6033653571989
63.7875768182145
63.7285312972134
63.7894789073919
63.7594419790946
63.8618701382229
63.8864362539869
63.7791912698290
63.6861192561279
63.6131375615215
63.5536203802544
63.6803709467771
64.0090871320354
63.9482460569144
63.8848588486922
63.8026776362599
63.8352715663336
63.9458702224936
63.8382803189410
63.8239545484740
63.8248531750468
63.8574544851105
63.7671516945899
63.8107877630402
63.8197738872004
63.9522297636253
63.9514606432823
63.8928747998544
63.8654053380170
63.8474738563709
63.8018842038996
63.6494200253245
63.5603659315947
63.6834037761436
63.7285285715490
63.5528660882487
63.5449853393743
63.5440268907868
63.7814977188933
63.5555774602844
63.4040349130980
63.3426526941672
63.1036572699596
63.0251966421976
62.8901553216138
63.0996150997170
63.0864794203106
63.0056479998378
62.5734231460129
62.7164654632277
62.8174605405956
62.8542714868953
63.1952185810267
63.1858555561059
63.0775021952241
62.9335676303271
63.2162867981143
63.1879910129841
63.4252741432213
63.3279532815306
63.6714135168954
63.8189663689013
63.3534812813004
63.0683396228636
63.3952985574802
63.7050092154056
63.5535477780754
63.4948740045013
63.9016114840362
64.1806001696074
63.5772271965769
63.5332806904711
63.7597090364957
64.0870920184634
63.8608049335120
63.7063415324532
64.0434084162311
63.9687833119242
63.5408041764271
63.5814384324551
64.0949090793742
64.0035801442728
63.9990108016673
64.3328968551845
64.4496234772515
64.4476335788436
64.2080110411332
64.4278299139315
64.4379963517963
64.5171422072746
64.5116789174185
64.6441844170044
64.6987084474920
64.5934748783477
64.9260945987370
64.8856340212569
65.0566240925416
65.3525437972149
65.5045045760172
65.2063118317247
65.2100523271665
65.3202363097544
65.4777974701452
65.3250788782736
65.1905367731443
65.2850269099012
65.3256053707759
65.4790080248359
65.4119906018977
65.6941659794615
65.6895379942202
65.8539639933370
66.0615214270271
66.0131642461584
66.1135712818116
66.1402401488594
66.1120612494134
65.7887453693011
66.0001895859123
65.8789207923205
65.9830323467132
65.9175737046250
66.1326136146420
66.1696550702618
66.1351563839776
65.9990212680292
66.0269381268668
66.3393925773441
66.5771927628383
66.5549245280455
66.5443894432648
66.8986898294962
66.8961045469325
66.9122670712990
66.8102388039523
67.3221790031234
67.4460742339658
67.3407544983394
67.1298508553844
67.0096880336328
66.7621554348802
66.7554751265911
66.5269259488941
67.1234305712179
67.3185697557783
66.9238818799908
66.8044626562837
66.9287982504818
66.7527432731709
66.9785036859680
67.5034534116287
67.2485210838967
67.6291481921651
67.2029910016017
67.3718187606332
67.2846964150076
67.4293121472470
67.1413428830656
67.8537944010286
67.7758957230954
67.5462484675370
67.5396451265359
67.2274929990316
67.7836184251223
67.4987938750988
68.0447109414719
67.7534823577390
67.9221431178021
67.5004428884055
67.5819951545494
67.6985687747307
67.6432594093490
68.0514318762756
67.8860320416563
67.9750869761682
67.7577488357526
68.2346067989449
68.2620868498303
68.2276854292751
68.7125552996575
68.6632408998123
68.8700935364887
68.5127666711898
68.5794626327381
68.5474059112635
68.8491372821851
69.1469475378788
69.3823045880623
69.2700220538024
68.9587700166128
69.0607224355631
69.0614044407893
69.0013911807145
68.8426199716226
69.0527877496028
68.6505214632420
68.4052238687225
68.4277967094722
68.5108498150669
68.4627187205197
68.1779948664991
68.4591374669777
69.1067159042956
69.2657360756160
69.0442334035772
69.2382384196240
68.7725487298145
68.6591000386152
69.2908328679981
69.2835623362516
69.5067424154086
69.1483983234708
68.5112400440817
68.1270663086634
68.3108342933557
68.1321873893519
68.3680983031091
68.3665884082411
67.7215755846787
67.7286247699854
67.8703600645264
67.7998032428202
67.8976455587505
68.0656299025432
67.9624338631309
68.1512113140460
67.9562189134058
68.0745577488638
68.0956171981370
68.2266080833632
68.5303275018926
68.5933588369788
68.8576460363339
68.6478977116962
68.5359592903328
68.7827878667978
68.6724368914309
68.5445241816715
68.6780421589518
68.4933046219034
67.9385459455390
67.8771059821823
67.4692396382254
67.9539349272915
68.1697356048943
67.9255926454189
68.1692567468854
68.0352648931435
67.9057491899371
67.9981467237251
68.3470483519514
68.3619215585006
68.5825980339571
67.9037758573958
68.1048596843952
67.9760237405291
68.1090453100581
68.0767242094745
68.3680092090481
68.3354584630208
68.0619896495605
68.0356407131517
67.9037122908057
68.1818879980103
67.7580921697599
67.8113036324272
67.5164404227548
67.9794635214840
67.9141031039798
67.9919589975003
68.1163252710532
68.0824961355711
68.1779247232098
67.8296786674799
67.6170039573647
67.4990849216538
67.6018418611773
66.9985765431340
66.6912116072450
67.1088362880452
66.9329151473828
66.7155202262510
66.1667977589250
66.5616812739098
66.9579502079652
67.2436346216428
67.1945307979925
67.4922575102487
67.7159398365003
67.2394271264452
67.4805425507986
67.2997518850826
67.6382471321270
67.0643924560211
66.4776220000312
66.0727483609477
65.6798667789403
65.2145675712062
64.5607710544702
63.8545470578813
63.3941358465650
63.5969395380601
63.4123420556356
63.6494484429175
63.6407475245495
63.2712278952299
63.1420842349983
63.1681241920310
63.3836019232380
63.7558633639462
63.8000229672229
63.6907761403215
63.4322476801660
63.3930729165754
63.4774780623263
63.5117930288797
63.6815390885375
63.6646892733845
63.7150875880482
63.5085898341947
63.3450480596526
63.2901948567979
63.3476170642695
63.1970831992211
63.2011705410522
63.2779306784983
63.1970149247347
63.1858603018133
62.9352652847357
63.0273392909580
62.9824287850493
62.7962764386786
62.6901506876729
62.7046339577002
62.7304897578159
62.6739491504102
62.7346194337510
62.7650444832711
63.0195491587522
63.1607717504354
63.1453589773169
63.4185917806072
63.6380558464837
63.6643985687413
63.6815436998690
63.6391044831293
63.5196797516465
63.2781784008325
62.9714637148448
62.7760728827190
62.6348477927707
62.4992177812750
62.3756455433894
62.0789010082743
61.8696991458285
61.8827538685828
61.8030931743514
61.9138834859623
61.9164707319424
62.0289664144483
62.2122042215096
62.2461893293680
62.3775361629060
62.6804723761889
62.6005247585717
62.7788642009252
62.9648543462945
62.9924890872723
63.0469675690275
62.9695206516337
62.7006890802565
62.7019676497348
62.4162176122633
62.0714290251670
62.3206170158398
62.0009252008044
61.8174844935539
61.9232814208254
61.9940084717713
61.8771532468573
62.1128663976339
62.2574250192251
62.5124951034687
62.8230304566748
62.6933609923563
63.0140523562355
63.2689761397752
63.0779990905611
63.1274564199669
63.1700627580269
63.3240965162689
63.2481556589856
63.2656806486381
63.2132769458263
63.5984175939368
63.4765034293065
63.5515479196706
63.8957531219422
63.8194024816785
63.8167343686718
63.8467838931318
63.9522978604430
63.8439632332666
63.7429300181954
63.5760731490612
63.4975851139629
63.3271919689332
63.2006104017214
63.2231774823407
63.6679966770075
63.5267220927400
63.1451496290872
62.8401047697871
62.6611923131088
62.2984650751377
62.3861057696346
62.3821668835505
62.1119030557520
61.9660464636496
61.5712978562700
61.4191864494803
61.3391690355550
61.5144318851250
61.7320728813586
62.0304428949568
62.4637230313475
62.3547452244289
62.4163803575661
62.4424334361757
62.2075049096033
62.6145301242844
62.6295632979702
63.1804759765955
63.2157786396395
63.2497496807899
62.7660610740227
62.8224681521921
63.4413717072462
63.5881010978877
63.6520465982510
63.3115672448405
63.9466465029277
63.5159826727151
63.8021711447150
63.5724929531513
63.5706436963700
63.5427741869893
62.9154989027435
62.7241482258633
63.1141664629721
63.2253025899480
62.7715469991045
62.6303711821478
62.4104574825544
62.5180849065500
62.8805128579382
63.1777509536838
63.4108570773371
63.5936029484268
63.7274984462692
63.9211258623758
63.9590536356819
64.0705337476205
64.1011101918979
64.1503811324732
64.0490097533968
63.9312414753376
63.8757152189743
63.9219526486018
63.8752585697930
64.1704698627066
64.2863804599478
64.5714952293316
64.5322739139011
64.6110132785482
64.8705569974419
65.2747884175622
65.2681730525212
65.1350880346542
65.4850486222244
64.9446420113838
64.8861924615131
64.5811612135305
64.9912064314125
65.0453397645062
64.8330851349482
64.9592593990487
64.9164205012587
65.2473038028333
65.0694125111461
65.3008903174499
65.4271477145483
65.7016653104878
65.7020781747859
65.6239046724747
65.9275479001075
65.2465447103298
65.5650228254386
65.7156949270280
65.6457069952286
65.8469689822065
65.8975565560133
65.9658089645772
65.7960961033794
66.0291581240427
65.8108557717283
66.4619679422804
66.5141266322924
66.3290117852726
66.5059556280982
66.3272325173979
66.7578050269663
66.9737731615147
67.2103101078893
67.3217342511965
67.4555666233636
67.3150463143989
67.7043924854983
67.7831219154994
67.7698383093654
68.1012238815993
67.7899396750964
67.7665158253556
67.7114899786487
67.8699795007591
68.1442013258733
68.1617604765250
68.2197670874903
68.0897001179654
67.8334867024324
67.8191976272103
68.0188129054676
68.4220705330436
68.4171741611404
68.8468523479192
68.3777009366087
68.4102381367480
68.3123514473528
68.7865877890874
68.6582111149894
68.5657553112976
68.3695057320251
67.9510370868822
68.3332499194500
67.9243786315484
68.2044464709941
68.1932376087324
68.1532738258456
68.2593582141652
68.7508092041608
68.6666310389506
68.8072119438198
68.8540626207764
68.4888323142410
68.5557710197082
68.6007304504380
68.7674997220692
68.8078334647571
68.8286973219411
68.6357339814140
69.2325028502912
69.2369073687751
69.0427643320246
69.1440039423733
68.8548987511302
69.2520396526792
68.8863178175905
68.5885905952221
68.2773555223447
68.6508683347470
68.1167151353924
68.1728949472796
68.4295249803407
68.4584564320484
68.7381479986738
68.2390127927049
68.5071713450665
68.4832236695296
68.4454415723393
68.1422856668832
68.3926217023847
68.3137326495703
68.2577277048014
68.0329030138589
67.9540023171921
67.9344619272316
68.0428601023493
67.3723487936868
67.3766572209693
67.1345644994959
66.9027184912146
67.0264545221952
66.5448618844742
66.4098329167814
66.4391637849103
66.5841413939468
66.1677713826350
66.7328955815690
66.4933686789132
66.9174588814289
67.0092736537805
66.4751624899715
66.3601857067789
66.5206768735692
66.6609632711186
66.1376257590995
66.0161335887298
65.7112488765629
65.4838414051361
65.0846057221461
64.6336562920901
64.7694637941425
64.9770721860766
64.7292608989341
63.8331511635605
63.8442205207010
63.9083563992607
64.0142048862777
64.1401125758240
64.0835575677038
64.0985650788801
64.1692194607154
64.4388236102956
64.3666890806061
64.7294702255266
65.0392906956570
65.1388175379569
65.0960250395538
64.9628721967301
64.8369797803083
65.1001624779260
65.0039676726941
65.0702490293872
65.5328213488910
65.5727228945634
65.2841874619110
65.2626720188707
65.9574471353381
66.1150319516259
66.5022054426496
66.4181377685101
66.7489202675150
66.8491657411820
66.9795234467568
67.2207772999300
67.1502334202152
66.9876886765160
66.7665965529508
67.6783140482440
67.3919887859177
67.5014452851918
67.7814515763533
67.4400034667028
67.2834729549079
67.0156520058779
67.1507743463360
67.4573855555868
67.2199496259315
67.0487896600967
66.9603299581325
67.1756195137196
66.6737613203410
67.2483216676968
67.4667008573033
67.7512040583940
68.6408088479453
68.5839438651211
68.7788189062194
68.1061371546051
68.5722003337424
68.2579175747450
68.0071893760437
67.5226245775600
67.1618188178154
67.0767044604351
66.4308434070337
66.8843652299294
66.8026450780575
66.9149387726084
66.7691665788713
66.7555240116933
67.3422619912914
67.6418557328849
68.2582774198782
68.4453301220841
68.8308297827797
68.5885292678515
68.7035670391271
68.5251264284494
68.3352262753073
68.4654206477975
68.7802890138777
68.9205127210559
68.4045341429032
68.6534462000645
67.9723128615275
67.7430170058816
67.6440710789630
68.2843731698782
68.5811984896212
68.5339969681438
68.0875127804070
67.6523364507803
67.8181716523599
67.4119055791373
67.4286594023941
67.4606426430108
68.0950352561986
67.6790476521965
67.5205206322943
67.8627155738462
67.8255785977027
67.9908775549351
68.2464667380261
68.2287707563395
68.9338919965365
68.8849350952002
68.4450228455132
68.3562681527581
68.2658399371620
67.9803619241148
68.2098308473983
68.2900380318011
67.7632003987236
68.1989218871019
68.0101524298547
68.5718996949212
68.5929289009705
69.0391690837441
69.3829479166298
69.5193273267353
69.4532664595710
69.5265415579706
69.5418325049421
69.2977056991323
69.0144448157913
68.5646905079310
68.9924711307167
68.8566638083049
68.6129038971469
68.5602559044178
68.2697184251614
67.9231203182355
67.9730699709645
67.9343957611933
68.0688489345900
67.9777823822483
67.1946855470466
66.9945622807636
67.1835830650115
67.1229199680604
67.4407881790523
68.1120856824823
68.2001160053225
68.2460658416174
68.5042263560276
68.7148683195126
68.7490846607724
68.9298342724050
68.7256522045016
68.7635508429850
68.4624921839098
68.3118368182428
68.3397484309915
68.1135224972164
67.6414808644891
67.5856584896106
67.6345199274395
67.6207387966832
67.2542821533261
67.0635063303797
66.7499680498279
66.6049576430475
66.0561853886082
66.3479889150138
66.2507567273434
66.0534307764553
66.0116512053237
65.6949070767791
66.2522407842048
66.0071374967664
66.2744442559773
66.2668300385055
66.2675809669380
66.1817366365222
66.0501877398090
65.6852113480846
65.3060638023981
65.0190563988841
64.2265699071742
64.1474747839902
63.6824124614336
63.1900637823913
63.3250415471736
62.9677974018274
63.3126653749947
63.3047801181918
63.4517338156991
63.4700425252060
63.7357668048440
63.7127044550572
63.8171439458324
63.8924950897709
63.8983828478968
63.5618774681655
63.1415216041320
63.3032940107227
63.3830572075841
63.4283789042368
63.5571193289076
63.5795909369832
63.6510687356658
63.6292768578871
63.7151190028852
63.9482634422528
64.0763339252410
64.1970681965129
64.1552264976633
64.2270984511984
64.0908974496497
64.2172827750974
64.2311811576502
64.0035757585668
63.8518385789636
63.9232442298891
63.8988247929588
63.6600336063131
63.5668584794454
63.7043113999109
63.7626300066713
63.6615323373606
63.8903705338257
64.1895959572736
64.2282645414282
64.0046759489793
63.9776179935507
63.9441592738836
64.0617064280056
63.8057434832646
63.6963424651296
63.8944592239379
63.6946523968700
63.3387143094888
63.3633744738932
63.4346481325669
63.3401329035578
63.4125477504427
63.3056674790771
63.3043888213652
63.3564476879018
63.1590105576879
63.2060944414623
63.2245806940580
63.1151359753143
62.9810979916193
63.0528927795097
63.0418882079141
63.0899010436998
63.1442014568617
63.2582112159230
63.3416906249685
63.4070123882085
63.4882173223313
63.4959257854269
63.5139199071256
63.5755086346726
63.7483994693701
63.9477110673845
64.0173660130419
63.9729891664433
63.8923899625768
63.6217649365311
63.5471701000618
63.6743329375441
