# Supplementary material for: Aspects of tree shrew consolidated sleep structure resemble human sleep
Source: Commun Biol. 2021 Jun 11;4:722. doi: 10.1038/s42003-021-02234-7 (PMC8196209; doi:10.1038/s42003-021-02234-7)
Supplement: Supplementary file 2 — Supplementary Data 1 [file 42003_2021_2234_MOESM2_ESM.zip › figure2a_H1_top_spectro.txt]

70.1133886923628	65.8960012077900	70.9233549029859	77.5215085843508	77.1796818917877	71.5676898812332	67.4492928318835	72.5723154884749	73.6621515338520	70.3030309415823	68.7422645351213	70.8762128277301	66.4732897464762	74.1592108709447	63.1642075896499	67.3532553627290	64.7418953531071	64.7209410667921	74.3702392443747	73.5388945532361	61.8750072587366	70.1304844455173	71.7941358474310	71.8802934639835	71.8231172992680	58.5338020929524	70.0119585284381	72.1660875890917	70.2252090717956	68.1148659284970	69.5983932084531	66.2594909206578	66.7423632322110	71.0631137348358	72.2182406684930	77.7082725838262	65.9906573768270	72.5048655391172	72.3067532307031	62.2027804299220	69.6456074875469	69.8187447614486	68.2862741202731	73.7189235548406	80.5763145770325	80.9907925781162	65.8146011732079	68.8626637078270	68.6477893581630	69.4897156795310
89.4076306868981	83.1512419144487	82.1077001809291	83.1587997630992	82.5827897509182	80.1011372816297	82.1797627729360	86.7311879049928	81.4356384729599	85.5746681913032	83.7880647795038	94.9387621048639	82.7049429511310	94.7881939070229	80.8463957564436	85.9408187447855	84.3552423427257	88.1774334823620	86.6238810023902	81.1191698492671	87.1209168153922	81.1355175987676	84.9629375594269	84.5391931299615	80.5746698907363	84.9770220241786	84.9082985195839	91.8392243432177	86.9309243866899	83.2188007326543	87.9709123920454	83.3929748123808	87.1197286712099	84.7021438733225	86.2105335329319	89.2325555697356	85.4344535540041	85.7127951802786	88.5075949724835	83.7055929907043	86.0602970755493	83.2515128439290	91.8111206686064	87.1303958089409	86.0509174904157	91.1906665781567	86.8945632765630	89.6321058771495	80.8637069609166	88.1190052086484
88.7108020369643	81.0581339982266	80.7141668853857	83.9646928721993	83.7142579879093	84.1230303162225	83.2978691230928	91.3488388033065	83.0695392163603	80.9043786791908	82.3436981801291	92.3744237722334	81.5725657209409	94.9150697746893	81.3538752233806	80.9943809601611	80.8484516821256	84.5721845658249	85.1933344818573	83.4769783943920	80.7757350819811	82.4067321901448	84.1879353728700	84.6536176140254	83.6700453824611	81.8883096158939	86.9809748533047	86.0758557137699	86.7290493502626	82.5899807090602	82.7525170116287	76.9366271827012	88.5189970959293	86.1150200575666	80.1995018218408	89.1210923396519	84.2835979088946	79.9917224635613	88.0715566691833	83.1850063739025	84.5612977443792	82.6709148479164	87.8511608725217	86.8885785068510	86.0552640867439	89.2106705201984	87.5223557024073	88.0029693071215	77.8476355394963	89.2760527520374
85.6870148102502	78.6761972414123	80.5568564804826	81.8343210436617	84.4826784915750	79.9844306126811	75.2752929787773	82.0025936020877	82.5046942297296	82.5005831597589	79.1508310194145	87.2785661809196	78.2912478733865	89.0723457662448	77.5164695957015	79.9480060126484	81.2010664153505	84.3332660808395	84.7802572160650	80.5706488856743	79.6634280895465	79.6292767347457	78.9262406477078	79.2073948622980	79.1221653535324	77.2106242094457	82.1655519412656	82.2724059061386	79.5994210208989	74.3034596687551	82.9561472024258	79.0528042655581	82.8278925164201	80.5668796634298	83.6354850446529	86.8713896622955	80.1404389275406	80.2043879385869	82.5455761982241	79.1975638208361	83.4087802609682	84.7076218596671	83.8369693616416	78.5586219896713	84.5505616348239	87.9789410596585	82.3610016817334	83.6203337754842	82.2002976221773	86.4363246942591
78.4257238305677	76.2615423122585	72.6293927884291	77.1568067176605	79.1253401643566	78.1213917418045	76.4698204703609	79.0944320554475	74.9625152309017	77.3177620723518	79.7374906017666	81.2610698508354	72.8197140382156	85.3325223596501	73.5965421714703	81.3563363613636	79.0481893966890	74.1234306529715	82.2782848428422	76.7054995005135	74.9640160251828	78.2251386947860	80.3832915267032	78.8941480907311	77.4139896314935	76.9793935085199	78.0698359438872	81.5060591584077	79.4276783683874	76.7223117447425	79.0765667022361	79.0598682533575	84.9812706442187	78.1485768168458	78.2915605073551	80.5902800615801	81.2794039213496	77.1497185223457	80.4706916988205	77.2933559650158	80.9212656630559	78.6850978071407	76.4322774117549	79.0440967473097	81.1281754935072	82.5426948566863	75.8809032231290	78.0150245587555	79.3092425023820	81.5461906916906
75.9457735630578	78.3625184165285	71.6655389673280	79.7581468047243	75.5186477509555	72.9666026745140	74.6297970428237	79.0835662381153	72.5639719914346	78.7761983463330	74.7701496778851	77.2819567673130	77.5313418221381	84.2778343433148	75.1960071726360	76.3842581623305	74.3326880369469	78.7558232608000	76.2639943169223	69.9471564418133	73.0792048108989	78.6329456488853	76.2128042117921	76.2972753117785	75.7041402094566	72.7180695535712	76.5165131019774	76.2992951595206	76.6181516104441	75.7605465360811	72.1686919697490	77.1954925790917	78.8551397902002	75.8996312061672	77.5932868416626	76.3535532540010	76.1139954493945	75.9750957893472	76.8667379532162	71.0754166001192	77.0566922126160	75.3543593671010	75.4934756294502	80.5740915621511	78.8401171059686	78.1070459887198	78.2928330978444	75.1763032251829	76.4563551105110	76.3176675378916
71.7588475142173	69.1474312910823	72.0586561686671	77.1038523715183	77.4015232931180	71.4320904377595	70.5542499429514	77.7443492671581	74.0017016488523	75.3035623438048	76.3329800880100	74.4135110197441	76.6605384932442	79.4659599402492	72.2037309546486	71.3826750909580	72.4987342751591	76.5628749131291	78.7991141306519	75.5812208663065	66.5700097671719	75.5314457196486	71.7434327155912	68.6446001745532	75.8415767714871	74.0197251653824	73.0469794064859	76.2503876933095	71.4861949738537	75.2620634912068	74.5252652435782	75.6918704779063	72.6140566954603	75.7137413513275	73.0928299345941	72.8780588184736	76.8667191430976	77.3088590594558	79.5429986251741	72.5387869200331	76.2776442563733	76.9585706999661	77.4445157690609	75.9083444208230	78.3191463855314	74.8737056953737	74.5530560949465	73.7615218810872	74.5342369569301	76.9114567704575
71.3640825890104	70.0949698580114	73.0259486146400	75.6868662726889	72.3137310307368	72.1905084804102	70.2255914694738	75.4839053662990	69.7232298373473	71.4601019509163	70.9120257053444	73.5055038411812	73.7177968918626	77.9756111464223	70.6593714092806	72.0166168514335	69.8580412011494	74.6957041628210	75.0335352904158	76.6426853128045	72.0405777773276	73.9734294664082	71.1285282732605	72.4811825908066	71.7003827897364	72.0093530619596	74.7702963455270	76.4790034888056	71.2412377174746	67.8604808461869	76.1555515732629	72.0416941203253	74.2949136253517	70.4494433666783	69.8605552939218	74.6787489060695	75.0092194782968	71.3435819846590	74.0940719055406	72.8049510266681	76.6037502344205	70.7807925469346	74.5989072664180	71.8534836103279	72.5357652321726	77.9894146219896	74.8113463081821	70.9859669854949	74.2907886085223	73.3680796861283
68.9133897971811	70.0490483164645	70.7466031756635	77.5039772213104	69.8112262200415	69.9843083235440	71.7579877353214	75.2586413978183	72.2389396856214	74.8125940291522	71.2855889084807	72.8337370950789	73.2721887689086	79.0686062611209	65.6140842551770	65.0008602411524	68.4416692483856	71.6740824334836	71.2339769850463	73.6222102659998	71.0003452214690	70.5083171007449	69.6013215661474	69.3611190003671	70.1952564791572	70.0927444364605	68.8923311182670	73.6885954760855	72.6167110723184	69.0906231079991	73.9730014092214	70.1696797559477	68.5377193736378	71.8315861511531	70.3489591876972	71.0761383224081	71.5029807866798	67.3085073106071	74.7441077755564	69.0818585550950	73.4169948848650	71.9283725181510	72.9064179019986	73.2407040896629	75.6814430275570	78.8099275185518	68.5168537771167	72.2338395907333	73.0052029603607	72.2734789523575
67.4204825713543	69.1726133089343	70.8253337896072	74.3037108193369	69.0225594315257	66.4676393765157	70.2099222067684	74.1358072313013	70.0323403371347	73.0684207622237	70.4589296242792	72.4447150767240	68.7178457203408	77.4314681117469	67.1337946817505	69.5011488799642	67.5172872044323	72.0950082704927	73.5516197989507	70.8308656589774	68.8764158083585	72.0827992898115	69.7710037483680	73.3792340811213	71.8191305190417	67.6205471256103	67.6113295787952	72.1057319632048	71.2326886436859	74.0671269652363	68.2125728332880	70.3600784552803	70.2067333904425	71.6616529293850	71.0099478834793	69.9126087646073	69.1534791340921	69.0654853079435	73.6699166818281	69.2224373383253	69.4271865755444	70.5529473622255	69.5238383200007	66.5700564031834	68.1220374767176	75.3782139440906	71.8361700265636	70.6149039662670	71.3094871198026	73.3468072000068
71.7493458262643	71.1689421486184	65.3411411078939	70.7001698725635	71.5219068783574	67.9095560016981	69.9732623653196	74.7965864668964	68.1235846610297	68.6254606078962	65.7795501377610	71.7107563568205	68.8165738763181	74.1958554845617	69.4500154310498	72.1376207941435	68.6110928866859	70.7337656238475	72.6086816104189	68.0153849941874	70.6821744241118	66.0936052618229	69.0011640866762	69.0591405447965	70.0681992403279	68.2724949262840	72.0091642319560	72.0486146033306	70.4743032825480	71.4238975779050	71.6286866638106	67.9023745469420	71.9907705481185	67.7373471669159	69.8514008069934	69.1329270419206	69.7920187065103	68.0405314213252	70.9806417362334	69.9629546280894	70.3260015349981	71.1959090421131	66.8539135197412	69.0051524354468	74.0420848495475	75.9853915503392	74.1855657685436	70.0244662825326	69.2555350074982	71.3616170050078
66.2410710228500	65.6979573172853	66.6026384164540	70.5398760651621	68.8774143157645	65.7335936468740	70.3799254612020	73.3555604495697	70.2382839488490	69.2973171933655	66.7643081667681	73.1044445875912	71.1245870670767	72.0288561001784	65.2835195697285	69.6834869623921	65.2203829273474	69.8149089730739	66.6861964890548	69.6244648646421	67.3505572328905	66.2759065297870	68.0671443694483	71.2392204143646	70.2821261203449	68.5076708311703	67.0854670643976	71.6355425377179	69.5020901858919	70.5487288033030	72.2287225569550	66.4081857340886	67.7300589691403	69.0433377797485	70.3509384319595	69.5873575273012	71.4480850655330	64.3420984030227	70.6364517238672	68.1382328595841	67.0373651819204	72.8884654625267	65.9930017147253	68.8370881513501	72.1148290734062	68.7350837116118	69.6715396821757	75.3065375448142	68.0475186038356	72.8691673608678
68.5497501662038	63.5086330874196	67.3405106335069	69.1921089894119	68.6264039418412	66.9191022064861	65.6133528355232	71.2697163430657	70.3320146454946	73.2710480816553	71.9562456051441	67.9322511253799	65.6366383101145	73.3759870896450	66.9504131557334	62.8201491178279	65.5501141597624	66.1971608050164	63.5651495668329	68.2838692884913	69.1096871730414	66.3301043708387	69.3475694939338	67.8506060977772	69.3996530293882	64.6826542498528	66.4010426961117	67.9697063958452	69.4738017445711	69.0084788392884	69.2006673569225	69.2888957116858	69.0452202458440	70.7515767259045	68.9344437663380	68.6607156468434	67.5029933197045	67.6245074411611	69.2290612950230	67.4099531499940	67.9000944072245	68.6405594308304	67.2584954481217	67.2713766793188	73.9977998591592	72.8622856579489	66.8185357120634	74.4883803428563	68.5110927515806	71.0511715157722
70.3388923540515	65.4943458248185	65.2495014780137	69.7455534116740	69.3761608486338	66.4108381629125	68.4031288909953	68.3945852311492	70.8748425056132	68.6582347266583	66.1860634524175	68.7728897112181	68.0274463868357	72.8890085268949	67.4973895125223	69.2523920555963	68.3462739523442	70.9561389057752	61.8775817632633	60.8471667482788	66.2590110964726	63.7759568643537	69.1955233025180	71.5982235490052	66.2026261699116	68.2048267326800	69.9598896776574	69.9381804806873	67.5500098351329	66.9925388812871	69.7095691044862	70.7451409948972	62.7897632915264	67.7789299714592	69.5362475033099	66.4137726444484	66.3714727367473	68.2363014034143	69.1175269981198	68.1908929804363	68.4896418596609	69.8333129728604	66.1014799269807	69.8720535253020	70.9863456771478	70.7777257477857	67.9437438122738	72.0003641819741	68.5354425944987	69.1118763326089
68.9483956077119	68.9345748783113	65.0659637436663	68.0030029617353	67.3220975836043	68.2769805856850	63.4695866135286	74.2923298951300	67.6670164324041	70.2957111732067	70.5359280318535	65.0104681540337	66.3442482324602	71.4865228902690	66.3159583859032	69.2806826361668	64.9682124404007	71.0214877559231	68.9821099786918	65.8156515198243	64.9132695313129	67.8161443275676	67.7963619860270	71.6333000147030	65.4979885569985	66.4523951860653	68.1684411131690	73.7883889994614	64.3524323385811	69.0264543099495	65.6837839554900	70.3683778962468	67.5586783529550	67.9976729683131	65.9938169281228	72.7708141783894	62.7215958036964	67.0242323963880	68.2707594365568	64.5339518535417	67.7228110731731	67.8954463495276	65.5044234346023	69.1107341101739	70.3654791445320	73.0958762712640	69.4540065178494	69.1298860129392	64.4855443532644	68.6810420147521
67.0902092268558	69.7112612655787	62.6530835951669	69.3298686887070	66.3262212964381	69.4179152352223	65.9067218773051	76.5075652318633	67.0783275995896	71.2618543430663	69.7200567743627	68.5912925723087	68.1012744574073	75.4984782682928	65.4420536173829	66.0863635979422	63.6913587938787	71.1443303813978	71.3044656291769	69.0544728876219	67.1879107145891	69.5070391401507	68.2514148034355	64.2657701931380	70.2015105475870	65.9643169113552	65.0552225640595	72.4343112123767	70.9637099545182	67.9298582656300	70.2833051463245	66.4346657155660	68.3000912243843	67.1043972158814	69.3103940083532	74.4276625555533	69.3615495076949	64.1504084220393	67.0041519111390	64.9206803567627	71.1041617854467	69.5152531997285	68.6463171506198	66.3774701665466	68.8741800077633	72.1949571283233	68.8452546779537	72.8895143884402	64.1375688115662	71.4873061949109
68.3639719207884	65.1096332921151	63.9724952746231	67.4440190523893	65.8603609602484	66.3762612989459	66.4538016086360	70.9290060591368	66.5839940776359	72.8252028780303	69.4365428915106	69.8051670403881	65.9773671475863	71.2876776416268	67.2140208278683	63.4321772304631	67.0891379561576	68.2344919019701	70.0951359939416	70.9621451628561	68.0032738751418	66.3454328112957	64.5164839358297	69.0213862584708	69.9508741463212	68.6330569094666	69.2277848808778	74.0909732527189	68.8996128079762	69.3386929793155	73.9137644427767	64.2010725243534	71.1921743592956	69.1933506926902	67.9383043178495	72.0367434427717	70.0209311242192	66.4854087057717	66.8098063364731	64.6269007982578	69.3898146325075	69.3581737151971	71.0094649203422	69.4156346606021	71.4344773264952	67.3298271853603	69.7177658663663	68.9330608507152	66.8653286780357	66.6319254184140
70.7237806773135	63.2031844722737	66.2225094080899	67.1974148111946	67.3567670437676	64.0288893929613	64.7621262720614	65.1522841531319	67.4858025882019	68.8320344659225	68.9006976286588	68.7671071282424	70.6574276764212	71.5400929826633	65.1263194736386	64.7361801034764	66.9939797564153	67.9956975589731	65.3392763373531	70.2711929910014	65.3514684476049	67.5426281257556	66.2544211754065	67.5489512133514	67.8953858425962	70.5440295861810	70.7038582845798	73.8134907679149	70.7297066335011	67.8717419788350	71.4643868686156	69.1206463664346	73.2398469634075	67.1719392514505	72.7447781783084	67.8122128796376	71.4487430136905	68.2009513267619	68.3474093871984	66.0914667869358	69.1420391987015	70.7929797071878	71.0624814348795	72.3492376775988	68.6254485958133	67.7283273166503	71.8326488322937	69.0457433727111	64.7407033102458	67.9732511584079
70.0542053653453	63.7337162011288	66.7418603551292	69.2070522486560	71.2206032232010	66.6441413052674	68.0660874059508	67.2070308150145	69.1881803533838	65.8933492255260	69.3303731365365	72.6693820837774	70.3593011743425	71.0736240249085	65.8898902627733	68.4432267531051	69.2615379243082	66.4922562705259	64.7055854707984	70.4018238275452	68.7727458524830	70.3046180818317	69.9247202562042	68.6898475238839	71.3565290520613	71.9003340679571	66.2439041208219	71.0047424821371	70.9526300630797	69.7575417318042	73.1824595984301	67.9091275373707	69.4145609611661	73.4631210183956	68.2397793316668	66.1425931145704	64.9781036083801	63.7337100820837	71.7343738174855	68.6647432221979	71.3988070226129	70.2748039549343	69.1563950866453	70.9178890919899	71.1223032220714	68.3530919680917	68.8516934704546	70.6655993036100	69.1825926468865	67.1192615485056
67.9827635181558	69.2540753580083	63.4399117374223	68.6926633579577	72.2443602504356	68.3826519009039	65.5394276787885	66.4909057988132	69.5893061529266	67.7341498807099	75.5230326221537	69.9685279521100	70.0531866024095	74.2961384068692	68.7341617796945	68.1913127808122	69.4629075141232	66.4431205017143	66.6831638307354	71.2472286608514	63.5713818834413	65.7063802471730	68.6481558638952	65.2716321704172	66.0975207547775	69.2857812059980	69.5844941591334	67.2085698721114	72.9242950680070	68.8259385241844	70.6804343050985	66.4042293228653	70.5904078089093	71.0310025574776	69.4257867072373	69.1770343173207	65.0301118701158	64.8743912803632	69.9104332530088	70.4740623250921	72.7089588099256	70.3184592089281	67.6248148921582	69.7383137711860	69.4293465932328	67.0220122922242	66.5898563208495	67.1861840949391	66.8354330706016	70.2553728346137
65.9453365492412	65.5681228876525	64.1995275385853	67.5227169909517	69.1874092553672	71.0885912514620	67.4382222821952	70.1018018289351	68.5246991452103	67.7397642759742	71.9163242979971	69.1158983223803	69.3698731063121	69.5968514134364	67.2118801656989	64.3176452576249	68.8988907555708	65.2710548311560	69.7192558408430	67.1729041084217	68.1857814913463	64.1532678120297	67.5552530934056	69.2177585265643	66.3854690023617	72.2205126470123	67.7975513468215	69.1012266232762	70.5952310542923	67.0204725308847	71.2899714673909	64.9234854863401	70.2930424236305	63.2954854331907	70.4963719625549	64.9493017919829	66.9880008090974	69.3957776582859	69.3599548791511	69.1007403476035	69.5021580664875	68.9164247789844	68.3278599461878	71.7139483590106	69.0199304988784	66.9040281602024	65.0926267762706	64.1078543962832	67.7244908006778	67.1817649560585
67.6265324802875	70.9453746609088	68.3127742382568	67.9221228646079	69.5087553135901	67.5617087906769	69.4132305034151	69.8890251690277	65.1779221932399	66.3023064177115	67.3712207362300	71.9047045789040	70.2260598692805	71.6269481321079	65.6889364322043	59.4431074375160	69.1219335967564	68.7429200517313	70.5025473861623	73.0000520223495	67.6222332485888	63.0613825274262	66.2449288275327	69.0543956507434	66.0199439572977	68.9966080312384	69.6174794387902	65.4498911751248	70.8030972026669	64.9672314393763	69.6136748082427	67.3501347606093	68.1180778808466	65.3189151436749	69.0084333843822	65.3968605988446	66.1073463325187	65.1228307649084	64.9722436644128	64.0725637596527	67.5767694939446	60.6584906078673	65.3410869985969	67.3246675400507	62.7285615276549	68.0034832923904	64.8575705894363	66.8374223621237	68.0001760552532	65.9490415211108
66.3874087012612	66.6678629289982	68.1024230456572	67.6387801324497	67.8537097325162	68.7034658834877	71.0730811190444	67.7572511959105	65.6277349605717	64.2346690799024	65.8339633182185	68.9755392366818	69.4698174253692	70.9206190540982	62.6820638840063	66.3617752226274	66.1314524095563	69.9400977156226	69.4193579011348	76.2070488800365	68.6027659912153	67.2622943442811	64.1227718952346	70.5683908150109	61.1505670207243	71.2413673338772	64.9268012847407	64.2877762520395	66.0122949239347	66.3036996845139	66.3279896556186	67.8878479643040	65.6241439937034	65.7278246290700	66.8875621482066	65.4860501994604	61.6873624338426	62.4437535109303	68.3330084268843	66.7684326376525	65.3925246444789	63.2108127120424	65.9898848624572	66.4538075160830	64.0828984575571	63.5095265351638	63.1400116619622	63.2109431416824	65.1379314918142	66.7029955430419
65.1497590714543	66.2307205670203	66.3090921661386	68.9713025728609	69.3865582430478	64.6296953702992	68.8260836025559	72.5571027051841	63.4752346921125	66.3392379693298	64.8934391926178	65.6621008942726	67.7528780257075	69.6617672602880	61.1697214619568	67.2372250337383	66.8579879192124	67.4918220963577	66.3525647154701	70.3287384951208	66.0676275862907	70.0712672305031	63.9770177081373	69.9759203987419	62.6772494435801	68.6944938961021	63.6435867870018	66.7476487988907	66.5393287611801	58.4971365243535	68.6816561148626	67.5741015082034	68.8782465566325	60.3642045657103	68.1507533543116	63.4497637897271	59.2289827055071	63.1123507267461	65.4770304912680	67.2472588305622	64.9185159623829	67.3167299051386	63.0590925135225	66.0715411224339	63.8435048222157	64.7889010915585	66.1983050280985	66.9548121821509	67.7233002037483	61.3123605033363
62.6123308706182	60.4986695662994	65.2731436457814	63.7158508156494	68.2777835626227	69.8784032133205	65.8326087142721	72.0826228987295	64.6023855430741	62.5833488367190	62.4735006374308	66.1059742221321	63.7571110823063	66.7811171920301	63.2451166852231	64.4020563259374	64.0092892934571	68.3320377912782	64.0746901348757	67.5090246193006	63.5781731350150	69.2184705224343	66.1842286977219	70.4812834196210	65.1107705979774	64.1840698475024	63.1325420173053	68.0995531339755	59.4191799298373	59.4531932065516	66.2091444989192	64.9048941657511	68.8801885170986	62.7173225920790	67.4845310548250	60.9035633156626	59.3747304808252	60.8478905894204	65.4249089749705	65.1050216063607	62.3602550321006	68.9875655043428	63.9345609733419	62.9525761593602	57.6736933409257	57.3410403716589	59.7466078570404	63.9335479061542	66.7357514354217	63.6187818750912
61.7099437281850	57.9957753620732	68.0177183953444	68.6376986837627	61.9437646642466	68.2383745558807	66.3541173081900	70.5995343990105	66.1837759627961	61.6534885366399	61.7411353694802	65.0508466687765	62.2778634408403	66.8764921194413	61.9794759308120	60.8951972802786	58.7949638607835	67.5703952559549	67.1765124821722	67.9469712925732	61.6860696225235	63.6993523015916	64.5493474468381	65.3845233055207	66.2638497903174	65.4772612453189	62.3898314169390	63.2356473204231	58.4621149810192	62.4332276305067	63.7910063934976	66.5898059988181	63.4045925329848	63.5253650845117	65.0688427658877	62.4600008339999	54.6225835567460	59.6753191400842	62.9264236714178	66.9515264143316	65.6599614726339	66.1531045403839	63.3770799138956	61.3903312794304	64.1246187523824	63.4247692138145	59.4050375616498	63.5927243405466	67.5742507942237	64.1755335651711
62.9428400012612	57.6334736789008	61.6140740026027	69.3023472964262	65.7344913049742	63.9420915584482	60.9981208785657	63.9283888536715	63.1957693769921	61.6590805647850	62.4414357013905	63.3455055840075	60.9414473896041	66.0406946550101	61.0521020540524	66.2170669750186	64.9227199895759	67.1739838083269	68.6706843022941	68.2772602725556	62.9976996670694	64.8641254997903	61.5172977309481	61.9619341763208	66.5630914344635	65.1068661969807	60.3267346473935	65.9376952919400	60.5385638163549	54.1444561960374	64.2256237480189	67.5732380805212	59.6002115578849	64.6302349229431	68.7056494219760	60.3811978734016	57.0444901480608	61.5493474014106	57.7027013457762	64.2550078359928	64.4986350794130	59.7917311562043	62.2336783349865	64.3991534750860	59.2993955817388	60.7933534201482	55.6774115865164	63.7187908686916	65.4071314711331	66.0335202943414
60.6889260151494	57.0790770114929	63.8233539286270	65.8857184706544	67.9514177707091	61.5321454476772	56.3128179131468	63.7444349867035	62.6288156590896	59.6000713640681	60.0863971326184	63.3409801697980	59.8689353849472	63.2398698997740	62.4597416741460	67.4045194588577	63.0186380783799	59.8908486709582	64.7165467991573	63.4328944409672	58.8150694114124	60.7448110145957	65.1062962558827	61.5567894305779	60.2989385234215	62.1913504566892	62.1980682357393	58.4026789794054	60.0029861324384	58.7105792104567	63.5545452000377	58.8011676859913	65.7857181672247	65.0605501469543	69.3750088305568	64.0358626777307	56.9016636855635	60.1534105241347	59.6007382745257	65.3454783692318	62.6294646289459	59.6669985532345	58.6405696699650	59.2929790286886	61.6693881369694	60.1203400807421	59.1225861144784	64.3314243997905	63.1042285146560	60.9558494433561
58.2294527516108	58.4910976947841	61.8364459242764	60.8561916017839	59.2375501653022	61.2888199077342	60.7867459150934	65.5876433788866	61.0750266493886	64.1711890872083	59.6412738629742	65.0185097018325	62.0716184195799	63.6293327664398	58.7394369573773	56.7128688977423	57.0752980313986	63.8416000692224	66.4294772432495	58.3417462125722	54.6944944757753	59.2296730303832	61.9741126335723	61.6482084153354	61.6006738149877	59.8768912051497	59.5916522039093	60.0603805539780	55.9324142575321	59.2491409177420	60.2003639398693	58.5552875026198	64.9320986662541	62.4455302669977	64.7306191658875	58.8555944610154	57.3453767370107	60.7005989289211	58.0950514418597	63.7996222547208	57.1694684294678	61.0140499310067	57.4616222406684	57.7178543401156	58.0526435897469	59.6742359819035	56.9477757365770	60.0546309151253	56.9079898995657	60.0986155942320
61.8105385184927	58.8133297179122	63.4785022436737	61.6791484371329	58.6291723346396	62.3906538220321	58.5385537280641	65.3701368259589	59.3697095362228	58.0803565945672	60.1020565743766	61.8111193624740	60.0753447710910	63.0624214831829	59.7877025667409	55.5306607912324	58.8085713079565	64.2620829431612	61.0552492041238	56.6139358251097	55.1054049724519	60.5353963829953	54.8818699314607	61.4341375928913	60.6407536109615	58.2054953026676	58.4014619618699	63.0271636059009	57.9690480270253	55.9620204018217	64.9039028787827	59.6256737814649	60.2361420498503	59.7754907339937	58.7586404469980	56.0052903221887	58.3296279156834	53.5927700637700	62.4951024749309	60.9745207703189	55.9360580026632	60.4388888826594	60.0525176124065	54.3464717791401	58.6739824687226	58.7701405718211	59.2596074940692	61.5679393382435	58.4364759888766	61.5997403156263
57.6513536610543	59.4377809770763	59.1365641006856	59.6242309574198	54.6529771617444	59.6945806086691	54.2624493451896	66.9027787032727	55.9009462702852	57.7155006765036	57.7185468167123	59.0273526152862	60.2306802409212	64.1007143793108	55.7975087968583	57.6409080230820	57.0747774535186	53.1307495788502	60.0988826945511	57.2972427206709	57.2776657411686	58.2405474333831	57.2871459800577	62.4125383567535	58.7784697025459	54.2435024517503	58.0980227153571	56.0018390790652	55.6589313631459	56.1208639142764	60.0639893547383	57.7035687252784	56.7725549111851	58.6345606100242	59.1390770309612	58.2206200150565	58.5434204762585	54.3130503081112	60.7418070095432	57.3372351093433	59.1781523030314	60.9059613306386	60.0780119787433	57.8851227113736	57.1583992119143	57.8084015789215	59.5408140915441	60.1555964526579	59.8035571768992	61.2884027089646
61.3237306482999	60.4746380067383	61.2111691013219	58.0305190863399	59.4318928979904	57.6981099629121	58.3045865296147	63.6914299470282	54.9847745791158	53.2833008058775	58.0712215902934	56.1480508947323	61.6950656253908	64.8748174697175	58.4099773474893	61.5322390592671	57.5297995880237	59.7085291269808	60.0140251632408	59.2882267840588	55.6206183746751	58.2353184407862	52.7574675965439	61.0604821365629	61.1487867476790	55.4722293679487	60.0885606749899	57.7491594674736	58.1820547266711	57.9131538868731	62.4997790265631	53.9873098121813	57.7722794617739	59.8885051083121	58.9020153710748	58.0806415470136	58.2567387777393	52.4045527220824	59.7311903593731	55.2925920432305	56.9890019385525	57.2836881512561	59.4545839040484	56.2078141541325	59.0400807897416	61.7604569668548	58.6104804905812	62.2257933717464	59.2422272389837	62.1775459796571
59.2185896959102	55.6989516173210	53.9470692010912	55.1103084411368	58.8014373615740	57.3916088708983	53.0911486966815	61.6886787574438	58.0308361276596	58.1638873249881	53.8481661747926	57.2358730854466	57.5471373862395	61.5734403715167	60.4326109598373	59.2168552543894	56.7223447579044	61.8288010133027	59.5430317798433	58.1900448864153	54.1972646909254	53.3255346412683	55.3128698830520	52.0878579552580	57.0282022880205	52.4884203413752	60.7261130024913	53.2338712320860	55.4502562498455	54.3349342217270	59.0862292797663	55.9595522527393	57.1947112003272	56.0295510210231	52.7406662766183	57.1859468248711	54.7278174657175	57.3419185925674	62.6909493656629	59.2517320637964	58.3373239605485	54.5197994250344	59.3136014174682	55.4879173471845	59.0700823112664	55.1286943078844	55.3113349831891	62.4164256978425	57.6405942049498	59.1010335064775
52.1507290726128	55.4257432792883	56.2889131662942	59.9932144888099	58.3108910707959	58.9458737102917	59.9503044319392	65.2249797422897	59.4410802848840	57.1999316277793	55.2004264689877	61.2056006721769	55.7410635897614	59.3623883312825	62.5043309119417	61.2477220525534	54.9340919304551	60.3936446347555	58.3436891255566	60.1937646206047	54.4768294924827	54.6667110990881	54.4921945596411	58.0755365279102	55.8227255943658	56.6654390218053	58.6034917756174	53.9761273001961	52.2350822101738	54.1922893527558	62.6488637872433	55.1945595520186	56.5876982199438	51.8259533629801	55.7030533988105	53.9185645178546	55.8889758440360	59.4864610611712	60.9341451393981	59.7303236701227	55.9905211224968	55.6296605419267	58.2467771290274	55.9879643082182	57.7810576624710	59.7330235661843	52.3706579821493	56.4664251431642	55.1801727405643	55.2822589593933
57.7490504439288	57.4236697154683	55.9436356505309	52.4803594503102	56.2385168129341	57.8937458405182	56.4050500731810	61.9277991892476	54.9951060141621	55.5110349608116	54.6562782640599	57.9336062047204	55.5373756706031	60.5319223457585	54.5967238977280	57.3841168513327	52.4604391149642	57.2525202453771	54.2462435756841	56.9153368476061	54.7938230312598	54.3386467303632	54.4353379984924	58.0453519367334	54.4845897380073	52.5223114788676	56.4712081395168	58.1916845472120	53.2753911239163	56.3333555245251	59.1886217338472	55.3478373045795	55.0025442553692	54.7851583294867	57.1838569546946	52.6842919959714	56.8266042857538	56.9382262450085	53.1411437343022	56.6102544696937	56.0021149690672	54.4954379250649	52.5047609263819	57.3780257085257	59.3718788634872	57.4901212996897	53.9972506805843	55.7394147093083	56.9641469941218	52.7460250094080
54.8456961424313	57.6498308152606	57.9203252598951	55.3959944206546	57.3417268528588	55.3965801602007	57.8003755867574	58.6139494100972	57.2840597628581	51.3948398882201	52.7475951352574	58.2281397694419	55.3736685594247	60.7401011223646	53.1277325243584	56.2684855852612	55.0172694922641	53.6429864886619	49.0776805796988	53.9416618798602	52.8877853638556	57.3316993909695	52.7937015910344	58.7692418283808	56.6945090239929	52.5588158040922	52.8175902116485	54.7310666318703	56.2452683577778	54.7691200693995	59.1872267485569	53.7092221105387	53.9984833789765	54.9268165963733	52.0223829862801	55.3446116313413	50.4184196946081	53.9344345629157	56.0907133761324	57.0588409290107	54.8144247515803	54.8308799840141	56.3792162383144	55.2225612756105	56.4969804751486	60.5271853356385	55.5574131970353	54.0673710904115	53.4163959217936	54.4389605532883
53.9067650983999	53.1591766721793	54.8021645826697	57.3881973058582	53.3077986976279	59.1167425873143	52.7718792346989	59.0382766344103	55.2982510953967	54.7227865674461	55.9533532648464	53.4300322791993	54.4854020426698	56.0653424924106	53.7551572432819	54.4253639962161	53.6119202181524	55.9835118024303	54.6917372631453	54.6609903677665	54.9552009886631	56.0908015503807	55.6707896576585	57.8232473275247	56.5826011219803	54.4137830397158	54.4359397041095	52.7338288577059	53.2198205340800	52.2031476491362	57.2660510287537	56.2309984032581	52.8279149795247	54.5145715682496	53.0644822448078	52.2814165104988	54.4533136786559	53.3896632153667	54.6554688106091	53.3523019900429	56.4712937129864	55.4111924217689	53.4768389944132	51.6333692658253	54.6104830119271	55.2418300941887	55.5684271641116	55.6843827420726	51.3684467178059	53.1546225318515
53.2795590279595	51.0710816884680	55.0607401564945	51.7756360016168	57.9330892990181	54.8859093991085	52.5361581837773	60.1787842685816	52.8707962492152	54.9419977182302	54.4710194301936	55.0582201131387	54.3609850345064	57.7839189128810	58.5863292475773	50.3831089518146	57.1689332329798	56.3898279221268	57.6797640044186	55.8185752099144	51.8900147735229	53.8100482339204	57.8316799721705	53.3015906712185	54.4326278108273	56.6689928551491	51.4508457280237	57.6449934320606	53.0422457708732	49.0484281169046	55.4505181673937	55.1101499641071	50.7143236200502	51.7887837149446	54.3582127071008	50.5347028356647	53.6476259105058	53.0247194805651	55.9561697140447	54.7910026271761	58.0116229373601	54.8486470432010	50.5776411636328	54.7726057673043	54.4051884011410	49.4106988691196	50.7274514059224	56.6285839267835	53.9233701393108	53.9263460194919
54.1592886262442	52.1329238396919	57.3127746850822	56.8866843607048	56.5207488860365	54.5846258215180	53.9658402045476	55.4817029767847	53.8007704470973	53.6853933444394	54.6740738116609	48.7087065835954	54.7021353495299	56.5483893140894	52.5646516576360	54.1991964166101	47.9157505860319	53.7783806372195	56.7927721433858	56.8811396521480	55.4604196895703	53.3564778675492	52.9737227077541	54.7543135557232	50.8939536001536	55.3781224325394	53.5460855246814	54.7912611253265	53.2551230913564	54.3552150832534	54.7270859924849	53.3794129510249	54.4223515092780	52.2539544620394	56.4110480431391	51.2756701061224	53.4707482213403	50.9805223910925	56.2132916724587	54.8663275764703	55.1545858027450	54.8515220923758	55.4702516201017	55.2495060387622	53.6661907482260	59.8744391358237	52.4370828788234	56.1386831250534	53.2745570853236	51.7944751143225
52.3390272782075	52.5607436932501	56.8877927749765	52.7103620232388	55.1566341316767	55.8808041882847	52.2748924203517	52.8976264826150	53.9853377183823	53.3027781070072	53.1037659390986	55.6868503754675	53.6376131007813	54.6222888569426	53.6732866347209	54.7617739783553	49.2360475813899	51.6104241002087	52.5079528454849	55.6123094586227	54.4279007061181	50.1768165817479	53.6775096510452	53.3087454083163	50.8737881024644	53.8093709210378	55.6134718023316	56.2494837166105	57.8884171686597	54.1099984023761	54.1552184153657	51.8647494895221	52.8128564314191	55.1811823213719	47.1828992518133	56.1067622541921	49.0024935349687	54.0860119854641	55.1228939064267	52.8952567510939	54.6938440393980	55.6743392940830	53.5413948208907	48.9711930244857	52.9930962865883	52.7388596597309	49.8624334029263	55.3815386426701	52.0508525361931	51.0974532413560
54.2171317361912	52.0544367490174	53.7661022571529	54.4667703861871	55.4938035434844	55.0170125348122	53.7538829891750	53.5304406774845	52.3888152442408	54.2060678204898	52.7882828919264	51.8784083438006	49.8212881448650	56.2023089087916	54.3337817718585	53.5820145697518	53.7350011905608	53.4350003150811	52.8682981235011	51.2855857493612	53.1931829857356	45.1131568873613	53.2758716384520	56.3130027753225	52.0621032328518	50.7290481510623	52.8787859703891	56.8180041120216	56.6664962858935	51.1921548167556	48.8745848926413	50.5227828380203	54.9537705457057	51.9500423353570	48.1509328300237	51.4784494862350	51.2337543124877	52.5157209874808	55.3137172665448	48.8710478552556	53.7554707161732	54.6521752228667	50.7219781894688	52.7578519095372	54.4313092975761	55.3923745224972	52.6328025097959	53.0390026186455	50.1944502627782	49.6756988486195
54.2112865914044	54.0856560313710	54.0145364205494	54.0277765407096	53.9499523685736	51.2907285774728	49.6091688407761	50.1256764773667	51.6214035410241	52.8643527303869	51.6912083448953	50.2385910315017	52.5106430703813	53.7433450748955	54.9388369770194	51.2039596025556	56.2695395324354	55.0357267995979	57.0121578257486	55.7017072188397	56.5159305975909	51.6412496069488	54.5077724345619	54.9770830518262	52.8345543859500	56.4900587507999	51.9778671615581	53.0874331731092	55.3675302480298	52.4163796124399	53.5675476427251	48.5636458707788	53.1514327482909	52.1093232124495	50.6212411679756	49.0156856946532	51.4376686537807	56.0104207911794	51.6265668379402	52.9885159432435	49.4896077727823	54.2027351228258	53.7816464726372	52.6799337666400	53.1793829219294	54.1436614186568	51.4694367711576	55.9336476596626	51.3478240989531	53.5283406081854
53.6211088677806	51.3871301590645	52.5971851385336	53.7899816709964	54.0244430705363	54.8052531838394	53.3124387730306	54.8558622069322	50.8092195032411	50.5827600620796	51.7772691682716	49.9274557636596	50.2239453103077	49.9431046366177	49.4632815600649	53.0212952649954	53.6196009679218	51.8234044854616	53.8598192922249	54.0248545499533	50.2081018980793	51.0645042380514	53.8076238003080	51.6073410324265	54.3519334587056	52.5049805007454	49.1045444392577	51.9732231691432	53.2676586596149	49.9005612632595	53.0876978279811	46.6870548336911	51.7360940631978	50.6507207159891	48.2357312344045	50.7612393811937	50.8807370328703	50.9869436368843	51.6996741938150	53.0500092772748	50.6281009924165	56.0133946565093	53.9832852013441	52.9377803857240	53.2036943187529	52.5275560238038	48.2549014359690	51.4253158598274	54.0500063631606	51.4915543909884
54.5827431856820	52.0762946307839	52.6970467826812	52.5756985024940	52.7953237854190	53.5557274949043	53.3920451339901	50.8139492714136	51.1976224560667	49.9223592474302	48.2000214814536	50.5992643034302	53.1441185300193	54.2118290782564	50.9026839861758	49.4164259252589	53.4083226785632	50.2049608967874	56.9513948691242	52.4875742561910	53.7160036240108	53.0389307109218	51.0853842493903	52.0688321794468	51.9309368478120	54.4430635892896	52.5263857119906	52.1469258609460	51.9534566618430	50.2516672415809	48.5718963554098	50.3023206852284	53.2775046511397	54.2321846919544	52.9737834472943	53.4360581950875	51.7227940474059	53.7750438187320	52.0893688405885	54.1097534598845	52.4836492375779	50.0109574055641	50.7717884368098	53.7135294361676	51.6213152190452	51.0720306857218	51.3519635004363	57.1737066539455	48.9437103601589	52.3569836440760
52.6235311864334	50.9831378295875	50.1397577389381	52.6785874114443	55.8780753332126	53.3983164734465	53.8774548294415	52.1890658112718	51.8550398629908	55.0813472590665	50.8293767322741	51.2708165176301	55.0347485165327	54.5268998909580	54.0965000986085	50.8777212868633	48.5057104381652	50.6736161211722	54.3983281915368	56.5776969608161	51.8481106332369	51.8194506232101	49.5396154316220	54.0867261696825	54.2159370313179	46.8747587957624	52.8074242736828	54.0986828412289	52.8933255820526	51.6740309874284	47.3142422171740	49.2482637234538	51.7418474969980	48.1583816358981	44.6770868399347	52.0314823615817	51.9538444619031	52.8390127203528	51.7052895314633	55.7559538595428	53.7776481861110	48.7151959516578	47.6042449770600	51.0685727429965	55.1217543410239	51.0673616413039	51.6179136357027	51.9306989461483	52.0667911019496	51.3510001285189
53.2659043579277	48.8801702243453	53.0314187921634	52.4531881074873	50.6413543211907	51.7710595951384	50.6295544450642	50.2966473920821	53.3219918867903	52.5218036062417	51.4226574083315	51.9776883311532	53.0776314505515	52.0407087585815	50.3782116099440	51.4238482677068	51.2432333216726	51.8297430588275	52.4041752836154	50.5191977962103	51.4787981076303	53.0321462663712	49.5848936067163	51.0242653859517	49.2197785456483	50.7507289602266	48.0323977409689	51.5280670022340	49.0499479201330	52.9689745971984	49.1407690704565	49.9648318884882	50.5997134153702	52.3167062632057	50.9547916515303	51.1596545793328	47.9863411873447	46.4016361593744	45.5973168426296	53.0083850840844	50.0814311935205	48.3750498098025	55.2151676343662	49.6651382539855	49.8068079418159	52.0228822724842	50.1451859891585	49.9225817073970	56.3135389906842	48.0366098984628
52.4861308279751	52.9853922658479	51.2052961360870	51.7381668994423	52.7103915612815	50.5761059694279	49.7816574369283	49.3352542620288	49.0303889246246	51.1440529912380	50.3604279387320	53.1705226908753	51.6828225971806	53.2991928362298	53.5782942436145	51.5525335767529	48.7724485037715	49.7203893806777	54.5796161649844	51.8729794595474	51.1130788979552	52.9324630168210	48.9863364653861	52.4885869789931	51.5436157653838	49.5026538171762	45.7505837960054	51.4006546638329	52.8825789288136	49.6395610847609	50.8775489312253	48.1044632284058	48.6491490325406	51.3592434903910	47.0352777628371	48.3088283473867	50.8902219241277	53.1775604525413	47.3351023115313	54.6742278598549	52.0385721884713	52.8418812309812	53.0885536743431	47.0508613840723	52.0521122656956	51.5045445363665	52.9622342539867	47.3493215731930	50.4305062433599	52.3138387151523
51.4315273609919	51.2867775985539	45.9004777274659	49.4909956367860	51.0779919150711	51.9795925931576	48.7446046679098	53.4241692581976	50.5887210113127	51.4799061625232	51.1008368712927	50.0998586254714	50.8008881154038	53.7695555705736	52.8664867999665	51.5090819412529	50.5535053885094	50.9771013181579	50.9546884365745	55.6138323657529	45.8831160718777	51.0835542267065	49.4335968840693	47.3185833957658	51.5109941907762	53.3897520014864	51.2962925963717	50.9237878241177	50.0755097923243	47.8246783111721	53.7611026275344	49.9164394014350	47.9643740065499	49.3738265506473	50.8048700913560	47.6230127272260	52.6533010936838	51.8782661312827	50.0244582320385	51.8060730273136	49.8078133246235	50.5568492327871	48.4879959896464	51.4298942943272	52.2022384983072	51.2458321950630	51.2084472441099	51.1118779196229	51.7095291452199	50.6210377201546
51.0652219459839	50.5640916618550	52.7442855334815	51.0611293666544	53.0740544053945	49.9589489992247	52.4947893505646	51.9211355085662	43.8506072576378	51.5538479036442	51.6082524682856	52.2822394837709	53.3689917358866	51.2698896496530	53.0599796548615	50.1348570682502	49.4959188009528	52.5137563693119	47.1787791480516	50.3562457268793	49.2577240238763	48.3565909827423	50.9693551794771	49.8326780595517	52.2468853396132	51.1667461187097	53.9158899047725	50.3648381609482	49.3810794814819	48.1233905398270	49.6296761494841	50.3953834495745	48.0736044802243	47.0565781926143	48.9115363318972	50.0077784765670	44.3902318145225	50.2335582393491	45.9191188221486	52.0878123186163	51.1169669830087	49.6294049935285	50.6863997184195	53.8708044730999	51.2950978484364	53.0097543694734	50.3771184084645	50.5698172868751	50.7823080439105	51.6217647317735
49.4640161679565	53.7918176930135	51.6194286009789	50.7097911847911	53.6564992753437	48.6239103473497	45.1784719024046	49.4659964118496	51.0782367325077	50.1469513810461	50.8113128316599	49.8160101278288	49.5635791129339	51.0595547730480	52.2082303966410	48.6188109699169	48.1796111359939	51.4610199020447	48.5062103178880	53.2156656356469	50.1239335604878	49.2629693347192	49.3731008785121	50.7491373267500	48.9834155236328	50.1781354570049	54.6095569374155	52.9254383124828	51.3734059246188	51.3396240913528	48.7951255296374	49.9878291154493	52.6765298705350	49.9955390868977	48.7382474030064	51.8294908037797	48.7299414249857	48.1472496295246	50.8055695150026	49.6654219845874	50.6136107507283	48.2165622859000	47.5694138599712	49.7733402739736	51.9482484724930	54.5300153966067	43.8055810086407	51.6923182263609	46.7529089911586	48.4769425083487
45.8572750270772	50.9088802951459	49.1229537018668	48.8934997827670	50.9496072772066	49.6786342420090	52.1315313646011	53.8249933074465	52.6127853989131	47.7172518198204	50.9720589543801	49.8105582557907	48.2353289883802	51.6783935247258	50.8543397698148	48.7642454670666	49.4838841131305	49.6996373627192	48.3200889821104	52.1528392757522	49.6780010354904	50.6785439332407	51.0650222472163	48.9583367573911	50.0419921487124	49.8120603918355	48.2347746246551	53.0619702840334	50.9956064987109	51.0083651222035	50.3375445728490	51.0799662167318	51.2631704498194	48.7938171815908	48.5002232842858	50.2334605192069	47.9917469721415	50.4145741080943	48.4193477476731	47.6395694715375	51.0203382603673	51.5034796721276	48.9982737542275	51.3334848605417	52.2302591335881	47.0922269774175	47.9955495976413	53.3839878253268	52.3298171872142	46.0767953579884
50.9107022041582	49.4749348802796	52.5930912893903	50.0505819465708	50.0947482485806	53.5052026728980	52.8678978086630	52.0507177677367	47.2180856224100	49.6449225787407	50.1713845730998	46.8276042192955	50.2647945618279	52.4948029262328	48.4774763320286	51.7307697431831	50.3209475027995	52.3099575948907	50.8963469924614	50.0750350714058	49.5750322648387	49.2108454880145	48.4477532482157	46.6044406062013	50.0380663907331	46.0708332552493	52.1783332955395	54.6499377796977	50.4197856925242	49.4984322355433	48.7976098947627	51.6707376457733	50.3116868811453	46.3635068795245	45.5103761409236	48.7879096066406	48.0252224540469	47.0783475879911	48.1156206862694	48.9754865389192	52.8404015183456	48.9339383259010	50.0741780920308	46.5577622942698	51.0993030019055	49.6792654318355	47.2210596351313	50.3022818125319	52.0368658193669	50.0961202679127
53.6641765506151	50.7971902723825	50.3568021568038	50.0282236940714	52.2295177778366	50.7971469279597	52.3513914497709	51.4515179649168	47.9867370363368	48.4343376888548	47.7505280731232	50.4841786239602	47.9789917421538	51.2200765623179	49.6689250602803	46.6561711008718	49.9097436420799	51.9284588211973	48.8016605855844	48.8612157642457	52.5987043080510	49.7833814710547	45.9443132850863	46.9484972938843	48.9684459477353	45.4235088718095	48.8159179505739	50.1182812872754	51.4739576051308	49.7159176358432	51.6982171693525	49.9512898960502	48.3565963249655	47.1705578895932	50.7192800890842	48.6491566115868	46.3738482448543	50.3025047389402	51.7014356177868	47.9102060221189	48.0137016523391	46.7317694578299	53.1382099509626	49.1577627807806	50.1000403307085	52.3654721858390	48.1556729217511	48.5339976094967	52.6545253630962	51.5621158683252
51.4327616092364	48.7056056527155	51.2421631598051	49.7361048691391	51.3230618481322	44.8609663810739	49.8877838225382	48.1219398659767	50.3308584724342	50.2107683143052	50.1531546186575	46.3625924464285	49.8533065721739	52.5470521924143	48.3589996978333	51.0808908686587	49.0622693203311	51.4507359835239	48.9815324958765	49.6051243965309	48.9237321963313	48.6292776686748	49.4844616094559	49.2500317137532	50.5963431573062	45.0074847300537	49.2821084606891	48.5004837952179	51.3169651886179	49.6396936640793	50.1202547784446	46.2294353221416	50.3154340770412	48.2717656922218	53.9895590018917	47.1118636139740	51.7960908075844	49.0551768869260	47.4873812056345	47.3610341541375	46.2543703115362	47.2833739692740	50.2186858852354	45.2653392825251	51.7869899265491	50.0298429508753	46.6597928777770	50.3872212087063	45.9751516736394	51.2696674120228
55.3255810370211	45.6326353289280	49.9904321810069	53.2282589934621	49.4689754764723	50.4600523561904	46.5779423803154	46.2793567236665	50.1783866318336	49.3314540186832	50.7802855137879	50.4475226571757	48.5659700036577	48.8807079212884	47.0023646716227	46.2546795707550	46.9878383873456	48.5476190841279	48.9532405310545	51.1366221812466	51.7960111108233	50.1742248650650	50.2439153546919	49.4881826204837	51.2066910995330	47.6870136106646	43.5772467274560	49.1640346201496	50.0327882488329	48.6704808801180	49.3348864514166	47.9846701756591	50.6957922996781	46.8489848518132	50.7429552263588	46.5987953837982	50.0467662471372	49.3047747848892	48.4798431112124	48.9488440570787	46.8659061647404	45.1721126630609	43.2312896140149	45.7015441582016	50.8520009402516	51.3212668908435	47.7965503105152	51.5099941160884	49.1738780727873	46.7969720768093
49.9804719517105	51.6118702378277	46.5950510706445	51.7977752750671	51.9754876047385	49.7415516333725	50.0053926574165	47.5582530859242	49.0961274295433	52.0915657830646	48.5696096407041	51.3080591767620	50.2360565609092	48.8905296053129	48.6670387250775	44.6664504103791	49.0642833843686	48.2244733431694	47.3451686435163	48.7478167481984	45.6855773795427	46.7886646554483	48.3311116533482	52.4475642958462	44.7487982858547	48.5541560590852	50.5712173413625	48.8859345384632	51.1563434886085	42.3189680088446	49.9126599635899	49.7588789812501	48.2510776749902	48.9122611817659	45.2842479481280	46.6055783767166	54.0171439282628	51.3697091669945	49.1603957264439	49.4046718331605	47.3431352811923	45.9680104784540	48.1199561114761	50.2723598851083	49.1354673043318	50.7773616686345	47.1394246126745	48.9369305223391	49.0970055064087	46.2987495518103
50.0854811094187	47.9273396325284	49.4836305172599	48.0321375121408	51.3350566670290	46.3472691156416	48.7926335949103	48.2038622533097	49.5736931649571	49.7202917711767	49.0991403263572	49.5971392291462	51.8695017651093	51.4694598025832	48.4688928854389	48.2698849260108	50.6163283414339	49.4867417198953	50.2146556821914	48.0737824396686	49.0705011488287	49.4730390251885	48.3396096045292	50.4188252485754	45.5479029664250	47.0483591402836	48.5586167730202	50.7995966518163	50.1619908750083	50.2879821634289	50.1597909642074	45.9963420763616	47.3597926338132	50.9725546911993	51.1668424162868	46.3378717554688	47.1624368007213	51.4803766270024	51.2357941540599	52.0113218094964	43.9815397365461	53.4170846338081	44.2472896284447	46.1210505074407	47.3213241363235	49.8023055236911	46.4150185617551	49.4281537162489	49.4621172385424	48.2734826050487
49.6323406456202	46.3369209054840	50.2301135167598	52.1043322734812	51.7060976696538	50.0010267337836	49.3284388724259	49.7958577480565	50.1590022984447	47.6625949347828	45.7672901263277	42.7936056752124	51.5417237718226	50.4362967205710	47.7364560276344	47.3993251826347	49.7570332992311	49.0096900896884	50.3691418705780	48.7236055457758	46.8278328881314	48.8659470763649	48.2693458037682	49.9810288095002	46.0705094231638	47.7487012586065	48.9045689962002	50.9679801455507	47.7922893402727	45.3630606441537	47.0652625588663	45.0046283126235	45.9228237869518	48.3923687480446	51.1881353499266	46.8221213039322	47.6360666166354	49.9355049242936	49.7492182341858	50.0831079908522	41.8767139920098	47.7290908221568	45.8845032594007	46.7569655360779	49.5233528995950	48.9591076643912	47.1580820839316	43.0112252587682	48.7157015251194	44.1021216171536
47.8143932356605	49.5184068319085	47.0807357687296	50.5057992195188	50.5635711031994	51.2276022863664	50.9227274299429	48.8179539022500	49.0538701103692	46.0862400333362	48.5591393190158	45.6581042050343	51.3128181938939	50.7198999974083	44.3614418589306	46.2273373040236	51.3430403504716	48.3127578587896	47.8235377750122	49.8734825317583	45.9463515678313	47.6058826208291	46.1423248123721	47.5518127671794	46.9096412069821	46.5564678928070	50.5808296829303	49.0845917376298	50.1698239833982	47.4984147672109	46.5054037232254	47.1322583030549	46.2936924768507	51.4953961648847	49.5430304018693	46.4977834236701	46.4815807372836	48.4490105659201	49.8128385909979	49.3169135391882	47.6597186798081	47.7765393994796	46.1608908395274	42.2548346671254	51.3139529000435	50.4245208796820	50.0293880218414	44.5359799947875	47.3839569873910	47.4125115986367
49.2723604639349	49.5652588018461	45.4707455422876	50.3161979149299	51.1005886499377	45.3590674460130	49.0751730949283	44.9999096665817	48.3130052071574	47.0647942486091	47.5100524973244	45.3236607363923	49.0090076917851	50.1792171398462	45.6947101111517	47.6111745131828	46.1288863406707	50.4103420046437	52.3772648979472	46.3276376241491	49.0458292113986	47.5056907479996	48.8493543886389	48.6892468835396	47.6296229371263	50.8737254027070	49.5849212724840	50.5280994942367	47.1277123440840	46.1880073840606	44.9642112373682	42.9405645433206	46.9661952102969	44.6097716574855	50.6527166836042	42.1162070017099	42.8007771315569	44.2241183477051	44.8469352114000	48.3160495110355	46.9439781018691	46.6651687825511	48.8631206122855	43.7907055840536	48.9961110791585	52.4007369360088	47.2119425633906	48.6288145471735	47.7095740537701	47.6841620985470
49.9343286894545	42.3947903545378	45.7921568705518	49.1628678561549	49.0360088803576	48.8272029333617	49.3278712669752	48.2301389977781	46.9565453011932	46.3574345620001	48.6526378232109	48.5523926966574	47.4403824189978	46.5346133824211	44.0362959737518	45.9723956784496	46.4079761579547	49.5300954815407	47.8481548824437	44.0494246941089	41.4975282776754	49.5476058577854	50.3847746016353	42.3826224948911	49.1514336763415	45.1099151465582	47.1355326899752	47.7206039720387	48.0155242855918	46.8440236234773	51.2926974037902	49.3572175637708	44.6622700412114	45.2403627756259	48.7497820553798	45.3124573963641	44.8097847750585	48.3710495584825	46.8003056216728	46.7565057717723	48.6295991351373	44.9950855324764	50.1882031450355	46.5067190163159	49.5536201112613	50.0231769632247	49.3048284536464	45.1069590583374	50.6183694465072	47.6797228545741
48.2609775729610	48.5195608612258	47.7382513777709	46.8202497620526	47.7558450129422	48.2444834693731	48.1583899614629	46.5325918188692	47.0026413236803	44.0791356843342	46.8877981531838	49.0122308404913	43.9507712896952	48.8546946118635	49.2598540322460	48.1371302452158	51.5898648024401	49.7668600998326	47.7509835722445	46.8411699131001	44.0533524718171	47.9785444335469	44.3353028459492	47.4676389000653	48.4643301472184	48.2475402015430	47.2129681695055	50.3746473396395	51.9758937781036	45.1276592613557	49.6004319360446	45.8454120677466	44.5816812643801	48.5944841564249	47.8881497785022	43.6604366989181	48.6987228833685	50.0066471446279	47.4326226455876	45.6950862274783	48.0878982863178	50.0140658655697	47.1302949804317	48.5250627135710	48.3063476897393	47.8226251975962	42.9238511107538	43.1184954903509	43.5169656474599	42.4173025861954
47.8588181294369	48.2217427749727	47.6608240066335	51.4932432174116	51.5981364720478	49.5778623635579	47.2527902888687	47.0626495651139	50.6994778104035	48.2407309367058	46.8582183411659	47.6180477269328	44.2129006835494	49.0360032093353	44.7265444958962	44.3389556342774	48.5322902102854	47.6406665269398	47.5872086031274	49.3360907967309	47.5280365757915	43.0104571399807	46.5629976251506	44.4568516255779	50.3267322788077	47.6274024850249	47.6783334682814	48.7173693427549	47.5324615302268	44.0872930387533	46.3159478977148	41.5081641969031	40.8078762744144	46.0572678153542	49.4966029865938	43.6693132472649	46.9174614285694	45.2028518103665	46.9958443190414	46.3437889535997	47.3915341990546	45.2225849810284	47.9339110537117	47.3702643986006	48.2266419814914	51.3202888457601	48.0188913651717	50.8640381524867	48.3735272980678	45.4955924701590
49.1222052500381	50.3794143121810	47.7124357237861	49.8687582662730	48.9852420352138	48.5778910520355	47.5714794570222	46.5534216790247	45.0537804887249	46.8528385269520	45.4710998239984	48.6686336155044	45.4211294671652	46.7693993040782	44.4421403233509	48.3848794600256	45.1081767509370	48.4835758789902	49.5924779161581	46.5392637582323	45.6013007459424	48.3531687538146	45.9704375942177	46.0756622604192	47.4731453486060	47.1413792218328	48.6319768104356	47.9484616139536	48.0219826844916	46.2947476684820	46.7347557509055	43.5296757520261	44.0603187075260	46.6799949386728	48.2208237686966	48.3878869667809	45.3554439883952	46.9311552798997	47.4757178810490	46.8248155660317	48.0212748847390	47.3931027955080	48.3453169825265	48.3349995079500	49.1444822612041	49.6942964387480	42.7602895427792	46.4692384383341	48.8652848551246	46.1905074176314
43.6358639752789	47.0937728547574	49.1663529426040	47.1710286559165	46.5941647522723	47.4351892309343	44.9674572549267	48.4222121544487	43.8015191354044	43.8240316510131	45.1445309526735	47.0981641861638	48.7366926827005	47.3885303147179	48.1284660607176	45.3222088868987	45.6822143473405	44.5272834227557	45.9036919368252	46.3694157749181	46.1066418685025	49.6155550292028	44.3783250593940	46.3216134776290	46.0334956289575	47.8387606279707	46.2005390986897	49.8535569371540	46.7817422928445	46.5694987021255	43.5319062843573	44.0678737918362	47.1873288552473	48.4853385777503	46.3433126004418	45.2146448755776	46.6928946003025	48.8267922270684	46.0984803684308	45.7674301287951	48.0716471811650	46.1027922478415	44.2489238069144	45.6587785719418	49.1662653261089	46.1292160866566	47.6877527074815	49.6830224324069	47.1029063761258	47.6961970158167
43.8860996957290	45.5564396942837	46.8164072346345	47.8072778119602	43.4276483435846	49.1348858104862	48.4981487797633	48.9142448623433	47.1113361663887	47.1517142809416	46.0575602190608	45.4470482026613	42.4680985031737	49.0573976361459	45.8707378831650	45.4202402168544	48.2247900584189	45.4202366321074	45.8574506683210	42.9062280604671	44.8946324184663	47.5540331725406	46.2461648277092	47.6575142374899	46.7406097079815	44.5811596523231	45.5672523709205	49.4842105214446	47.2979753570430	49.6319308109791	47.3256376376233	42.8342775257894	45.7058371580565	50.1676051449340	45.8518403526762	44.1137869170529	47.0866355912234	46.3656693342384	44.7001598432205	45.7385691208972	45.4708761864169	45.2379240030298	44.5981825330640	45.8416647575278	48.0071142987201	47.1495042009378	47.6646742590615	48.0145255095213	43.8641395982369	44.2037584433200
43.4891988662274	44.7141744297297	46.6510402576031	47.8429057690661	46.7741080750523	47.3039757030202	49.5922661688554	48.7577499101726	48.3836239957653	45.9212002057768	47.8530568460987	47.6495142792710	48.6469496556952	48.0110825961998	45.1929878897307	48.4881392142405	43.5257700355657	42.2975120201385	48.3979963300117	46.8563683580039	47.6894570106477	44.4055284233964	43.8737977953599	47.1288528324866	46.6441235443349	48.2083832637658	45.9415497047362	47.0355969719979	43.9355490387032	44.5429938834751	45.0775401775200	43.2841948958932	47.5685958393361	47.3717445486172	44.8016840837791	47.6687093576419	43.0398379904306	45.5248050984333	43.7016714383611	44.1248196010064	48.8499341456846	47.0976568817784	47.4437006948935	47.3687292351958	50.2902276210854	49.8075962001531	48.6514229657821	43.9200652314409	48.0134671052191	47.1032821930357
46.5081770672297	43.7397761434427	43.2195287138652	46.7749705682177	46.5924382353047	47.6589901370549	44.6723145602827	45.9671887026825	48.0296990675234	45.3939847683070	43.8699743051399	41.3359673562217	48.7700081450464	47.2211259747970	46.1935898196290	47.7573089965584	45.5749938325950	46.2957949371086	45.9657436259894	45.9074622906225	48.2238299127299	40.8638518373214	45.3701139593958	46.9656020125734	44.2004640156372	43.3598809009039	39.9696030878274	49.1369644977334	44.9300364603940	46.7207499124097	44.2504769260583	43.4851354840821	44.7625819692596	44.2832308224711	46.6490073233427	43.5556025746481	45.3371485295264	49.1624276309483	44.9078486046632	42.7245349761388	46.5450902278443	44.0613847460090	41.7746282382889	43.0338732265695	49.2856421436229	50.0935433628834	47.2506352021188	45.7317942756890	43.1975967402684	47.7771244162578
46.8625345163552	48.9417431356304	46.3021691682246	44.8666164641958	47.3331548025724	45.2572560366154	43.7935666188842	47.2416269994952	46.3682413160346	43.5680667272321	43.3161145239562	47.1851988489186	45.5252554818070	47.5003530919596	47.2656452340371	47.5245884712948	42.9432335617238	45.6050900573355	42.3424286131333	45.5853775765206	46.0932060436745	48.5496136110586	48.6688774511769	45.5431088973177	41.7659639127680	46.9936840196103	45.5893288234965	47.8381669883005	45.7852672886857	46.6977522292476	49.4473583666821	44.1144827314419	48.4406840311558	45.6629579347012	43.8535405018135	45.0683885340010	44.0036145246963	47.3436980828614	45.4416939999864	44.2367446314122	44.8815757059439	43.8855402323017	41.0240688158321	44.8060285848962	47.3122014588618	50.0190509291205	44.3594918655587	45.8212791696012	47.7838706472801	47.8467107640733
46.3511590664744	48.5548807023216	46.6533243886038	44.3521856152841	46.9221853008758	45.1387893050598	47.6731318341524	46.3119912045650	47.1688364801977	45.0034840798525	44.2836020478859	44.1660428105107	40.9521284634146	47.2977791350006	44.0799957409345	47.1033983766155	45.4806432725116	44.6861333405151	47.6157072325196	43.8200491692288	45.3158164274902	42.6971056308727	49.9708144011380	40.3891243006847	42.6010384239964	42.8195726054045	40.8130323405030	45.8543220685264	46.4110350736458	42.6929820850724	48.5073628562993	47.1811268977624	45.2245390888098	44.8648015008529	39.9178268543459	41.7582118362233	45.0368086582380	45.9650788960440	44.7883917431849	48.7275509124445	46.8095709520437	40.7573656890718	45.0416456439528	46.3464325122105	49.0858291643956	49.0913631464459	44.3093321722866	45.9147519077503	46.7556119129837	46.9993145080460
46.1142957361112	48.3744623918466	46.4479984987504	45.7986757069446	46.8733708340493	48.5177049588796	42.6404205715912	47.1843993315134	42.6630044761511	42.6681889063568	43.8791085922778	44.8062049279446	40.4486543768345	42.9897791426311	45.6588963477448	41.6081647187021	44.3859971395548	44.7641746047277	44.0120863234660	42.4346273298694	45.5993877601267	44.5797343943617	45.2505234754189	43.4711346297032	42.0662892216027	45.8435305295376	44.9533619371650	47.5921576883090	48.9583036718967	47.7340834788572	44.8298791588914	47.8613274069736	42.7489044284527	42.9577839467327	48.6262030770916	43.8468379302507	44.5752969298138	46.8889712904115	44.6323432256456	46.6837009173829	47.3735951293133	42.4074487570727	45.9739164423506	44.8014367187226	49.7079504498467	47.7460309377074	41.5034734410258	46.0008440665913	43.3004666198556	47.8632314321858
47.6050065798114	46.7720293127776	46.7324028987236	45.8655889727638	46.4821596358759	48.9205042120885	45.7160271831068	40.9567698539517	44.2501661851651	40.7956442152412	47.4092059374527	42.7053986430462	46.4034623646502	44.4915510955697	45.2523177296049	46.4552072322688	38.6754176115992	44.8837388309065	47.2165069678928	43.3356336829386	39.9663231615299	46.1939305162955	48.5678983669911	42.4048870263539	46.7360166775913	44.1423779967398	43.0268256223801	45.3908149585546	47.4403360101918	45.7717233460994	45.6243942614217	39.9391589950278	46.7512529223356	45.6891408751008	46.2925136678462	44.4874538463143	48.7040517388381	41.8655785032697	43.4001126237338	43.0749504718655	42.1773681711714	44.1780951150860	45.6121514166494	45.9166443871805	48.3169417329680	48.0524089161566	42.5112443222772	44.7959360145426	46.8473007277001	47.3022705285112
43.3495984795785	45.1719346245214	48.1776018371597	45.2841370685795	46.8368951730022	48.2288572404581	46.6311092222745	45.7753592607947	44.6293040899901	46.0012620356922	44.3696058657247	43.2493334856577	45.0382696675600	45.8613595704004	42.5065199246451	43.2893975962279	47.2708381842731	44.1962081088987	48.0542165549722	46.3194538767349	43.7266783413273	44.4626528576450	45.2032074659246	46.4792419368905	46.8571959672617	43.4828137629711	44.9128035014991	48.2030834025054	47.3349251145997	46.8113501312069	44.2384059869287	42.3992208736876	46.1072117948385	46.6008607443636	48.2020654006586	45.0318525018785	44.9234415673908	40.8698392511376	43.5004078028521	40.0118347581197	43.4756055394479	47.1456752786964	42.0179769120128	42.5938480066001	44.8551001465320	48.0044146194229	42.6090091976460	45.8544993543356	45.5662402818917	48.4574725711928
43.6197996131389	46.4966143562140	45.7509899907475	46.7745696741413	46.9466965044620	47.1734517660571	47.2061297504020	46.8760580746765	44.4447280094056	45.6354922395781	40.2318654502364	44.4461935615355	43.9089593779237	44.6649953451009	45.1324182416570	46.8882133839206	43.4234585878024	42.7669377094501	42.0312909062812	46.2333806356451	44.8237057982754	43.1809273121489	40.7887156331377	46.3454017660112	48.7410867101736	45.2993567234410	44.4631089029671	49.5437104104383	45.5582998284592	47.2820501503598	41.5197409197732	42.9489893923625	45.6937615842189	39.5601308215196	42.9413608957139	46.1006545426814	45.6537610268365	44.9498577308297	47.3437806523683	47.2748854638212	42.3146015635996	45.8406639260496	45.1318326212593	41.5055090114601	44.1769406425654	48.5338372400778	44.0932906810875	46.5443390207398	47.3302451486635	46.4496771625543
43.0218274876102	44.7264901459837	48.4599537216507	48.1601302576252	46.3258561422604	48.1419338120216	40.2463395001378	45.8894056216618	44.1726726392416	45.9789901171805	42.6388997484550	39.9206247534381	44.4986199001656	44.7254934050409	42.3603397412367	47.6328610598129	40.7343988448668	45.8943516470856	45.9280697404100	46.4411851813167	39.4405446168575	41.1038575937547	45.0995385610191	42.9913994718171	43.7463047917026	44.0835440883738	43.0792236961083	47.3123280978888	47.7966819815333	43.6572457583739	43.3518524370020	44.3236194489237	46.2572784496063	44.7854452885586	43.8308183930321	44.9791776581668	42.1459025331636	43.0304579745316	47.0248751196304	46.2532977680141	48.0133721867577	42.5977953684689	44.8464556378758	45.6658161986565	46.0500886382656	48.9450764455230	44.4418422871922	48.3207847719229	47.0501300150645	45.1066913678406
47.6766048292024	45.0992695938450	44.4062794505592	46.8822821956847	48.2619516938170	48.8107154922047	43.6275740224474	40.3083627139573	46.8513906300491	45.7137467475777	43.3053481234249	44.0712033857705	44.4067651057710	43.1608603121030	43.3542066639112	46.7783165474684	41.1746884166236	45.4107776140500	46.8763975374779	46.6103245735859	44.0400563796292	40.4019161827768	42.5759576326237	40.4777899097024	45.3576503542528	41.7400209612090	45.3959946337960	47.0827923302508	45.9413330397704	44.2534973086743	42.4552938078123	41.0346338962252	44.7090926990645	46.1846157647300	44.5493072141133	42.9746525324945	44.7065529694721	40.9452999944459	39.7997700394103	44.5511149183769	42.2350771812845	43.4989491176399	45.3922059361473	44.7276520596197	47.4332009494612	47.1604324192928	45.7127926506262	41.0820304938557	47.3643693755862	46.2380911119912
46.0067331741906	48.2855659561558	43.1709401815476	44.2059935674811	47.9232400608048	42.3442883409838	45.1216041489925	44.3582186599758	44.5580064423912	44.7016183855932	43.5501718856944	40.4648875029331	43.3199122225923	41.8827905378142	46.8644783219106	41.5873774034737	42.7799688542367	43.3438614325505	46.4351854992922	44.4366969353035	46.7055960244097	43.3705623995847	43.1719636145720	40.5353080605434	44.3672939375817	44.9476084328324	41.2027364618992	45.1705577445827	46.1688049322948	41.6073887201515	43.5081488080671	44.5826842755854	43.6937108713442	45.4418755813621	44.4017316278846	41.4810623186281	42.2039452734349	42.6386721096104	45.6300518686246	42.7669110801760	41.4710903335753	44.0147608436273	43.4586200020741	45.6534085940883	46.3171776780933	46.5921665424874	44.4407630946549	44.2427596721025	44.3330760421484	44.0260283266851
46.0469492753205	42.6769734674869	42.0258865697629	47.0979575768874	44.8369489873088	42.4577506156157	44.8662471858785	39.6824663625678	42.4814876062226	47.6872787157934	44.4491195859961	41.7024531253594	41.4382224572396	39.8382329429671	45.9542649303292	45.1399787449702	43.2923312791454	44.2464967216713	44.2487461257860	41.4557825466648	45.1528074779601	44.0042675451122	43.1034784618264	43.6355899709770	45.1514729812872	45.6070389030975	42.7836303362922	46.6766690002303	48.1429149719690	44.3686702258199	43.8347818348466	43.1595697439563	44.5148853114286	43.1919980878183	43.4774913542840	39.6106512372826	41.2239008754694	42.1872411786005	47.5604025767716	44.8243458302042	43.2685558623338	41.4476543680682	44.0809293420464	42.0780296614309	49.2006679408060	49.0104466709754	43.5785737994532	47.2528590445174	45.9278928520798	44.4387442161674
43.1369438417161	45.7628665324043	45.4054908531482	45.3318091059889	45.4204828436855	42.3501261956332	40.7085834746074	44.2985066323174	40.9805175860933	42.2882815814262	42.2791645336151	44.5877841344045	41.8962676732564	41.2281614864500	44.5041553749921	44.8751026877740	43.0494219022546	43.6286812809085	45.3559148879104	45.3035756542918	43.9535362280112	40.9601035575415	44.7260069513111	40.8345841574794	45.5379284786127	40.6752258433686	42.1978529955763	46.6888316460405	47.4513514808687	42.3269218234601	44.0031136567356	42.5694433241829	41.9838380208475	45.0522631511220	41.1582249203010	38.8707128007935	40.7004482258949	41.2366166893678	38.6286400031167	43.8133163754696	45.1816783989672	42.9917643029074	40.5009925304707	43.7726005664509	45.7440776567173	47.5854500185632	43.5366028170860	44.0180941575921	44.0905841905920	43.3481424401239
42.0639700543280	42.9880598747706	44.2337253187650	45.2074505019636	43.5704490511602	44.8444552689090	43.3322703399444	42.8142688184916	41.4061281577231	42.7628311867933	42.8035680956769	44.0168308605201	43.7878284473911	44.5843131910701	44.9198006653087	46.7863645547734	42.0819410590350	44.9609257500357	41.5225794139166	42.5848297430326	45.6890260209136	45.7656445044459	41.6891826039620	42.1111124788613	43.8812905704347	43.0684146209429	44.4184053146579	44.0221781503115	43.0619871397357	41.3600149642850	42.7699394872092	43.7109052827954	42.9604477395768	43.8732738789822	43.2301474606144	39.8221755295229	43.2954155460383	40.0782180030735	43.4773521575643	46.9020588622539	45.0363004160934	42.6800376044273	37.4763957277562	42.2494236216422	47.3904539216324	45.7377899448628	40.2373137048307	45.2120009793134	44.8850164426201	42.5971195547253
[truncated: 1,051 more columns]
