# Supplementary material for: Aspects of tree shrew consolidated sleep structure resemble human sleep
Source: Commun Biol. 2021 Jun 11;4:722. doi: 10.1038/s42003-021-02234-7 (PMC8196209; doi:10.1038/s42003-021-02234-7)
Supplement: Supplementary file 2 — Supplementary Data 1 [file 42003_2021_2234_MOESM2_ESM.zip › figure2a_H2_bottom_delta.txt]

83.3054482940800
82.5098939624853
82.3995437619977
82.5935489017152
82.5663648152267
82.6062054490359
82.4758012931665
82.3082019734909
82.2584079136445
81.8398257835007
81.1973016380801
81.2390614297783
81.1042179983533
80.8152649598034
80.6698558874864
80.5403268281166
80.3403065533064
80.1893770210492
80.1622650695447
79.8006526213838
80.1608261705990
80.2336614479529
80.5277458681992
80.5659223402226
80.6550195720147
80.3920243117081
80.5894422965943
80.7809503414269
80.8732278599046
81.1215518383212
81.0799068717336
81.0047501956242
80.9698556459031
81.2081806805406
81.1735208416784
81.5384060497433
81.6864332036787
81.4877945528603
81.3967843642346
81.5377739781359
81.8585913619116
81.9288844398593
81.8033933027615
81.8273728055753
81.7275447102671
81.3386888661097
81.3551818884796
81.2991070053153
81.2853554548796
81.0311806414226
80.7125944125994
80.6497521875555
80.7702864808857
80.4364118690357
80.7603479284867
80.6828848913036
80.5774000785768
80.8503617074717
81.0813421476620
81.4642597469772
81.4825463194631
81.5647460680430
81.7050380370511
81.8073584256257
81.6904020912605
82.2027601872827
82.3001163346719
81.9345268255059
81.6767707950620
81.4581655734956
81.5994399682603
81.8520905532810
81.8396760308682
82.2575789650692
82.3884549253096
81.9982005505127
81.9247034919955
82.2074282478084
82.2822716840513
82.6870105223339
82.4047936517190
82.0617602608948
82.0755068431226
81.7318766441497
81.4721409969281
81.7636604872946
81.8112901297572
81.7959367126343
81.7255720207996
81.3966627280945
81.6321376453615
81.7415787044825
81.1864053302077
81.2080496917604
81.4093046483018
81.4548708986686
81.4415995764746
81.2103701152909
80.9456141551836
81.0707114076409
81.0479086396418
81.3309743187682
81.3774512224452
81.3509908570995
81.1534728706245
80.8537003965139
80.7736726916729
80.8117947604019
81.2847334227634
81.1975839356322
81.1895985421038
80.9810018198817
81.3110101848095
81.6446412143915
81.5731434423402
82.0298578476308
82.4526193525935
82.2497463235597
81.6635681791334
81.1747686525275
80.9722207908700
80.8031547813376
79.9836690774979
78.8605647955057
78.5927900308390
77.6325755226800
76.9580824889405
76.4449560790413
75.8911300315974
75.4753208542029
74.8306784578136
74.2526227959036
75.1740804724722
75.4117934055660
75.1002001010790
74.9783510651719
74.4453904688531
74.4822983522180
74.5072356500512
74.8305457653517
75.1395809656465
75.1595010499545
74.3050907197067
74.2188158248737
74.1218800363141
74.3290903097025
74.4950018744765
74.4862313474801
74.5118495383945
74.0782365812905
73.8788084272638
73.7261774210542
73.4413765720668
73.3428219970007
73.4044705732735
73.1270292569361
72.9843299716658
73.1600467907472
73.7289952649970
74.4053053010904
74.5697397028620
74.3688220707373
74.4749681789457
74.3324532007529
74.4207735801505
74.1872946782529
74.0721986994020
73.9621944957100
73.5094305494301
72.9420399539599
72.6843675807721
73.0789141626271
73.1174541381410
73.2874338593354
73.2671482549469
73.3091411551640
73.3955604555238
73.2056457671895
73.3707790979069
73.3731291700630
73.4808444621343
73.6485072423955
73.6868686833665
73.7961430249990
74.5157103399200
75.4411155901950
75.7294505077501
76.7407013760378
77.2191319688373
77.9669119324599
78.1229278581781
77.5150389743371
78.0887785038773
77.8493067163759
77.0421698376850
76.8313482845262
76.9747877278210
76.1443164043460
76.0958135661630
75.5054508848629
75.0292031868344
75.0548619358850
74.1513251983866
74.1629519194634
74.1121623465979
73.3836978936642
72.7858153338996
72.7478019872530
72.0424302293074
71.7845750309293
72.0669075959659
72.1405914469647
72.3812886389728
72.3296952444525
72.2035018383704
72.2238295132160
73.5213201380557
74.1896190282247
74.3264060772226
74.2508708505623
74.0420288583845
74.1689901501852
74.0274543961066
74.0231011327512
73.9309105105391
74.0450853581931
73.1774800548603
72.6995753992528
72.8084875434282
73.1543771031037
73.4907107901879
73.8441048888237
74.7315238755692
75.5003711278249
76.2429508565565
76.2352133958995
76.2671606219036
76.0094589424424
76.0568936924957
76.1084423735911
76.3954833462213
75.9961614447756
75.9392675526323
75.0818760619601
74.4080922889167
74.3985933515997
73.9643463482553
74.6387426431805
74.5471479953496
74.5048013050025
74.2546090843844
74.1006972809388
73.8461276175633
74.4609746714708
74.9290791478401
75.4003571848868
75.8250362854869
75.1964068703992
75.1660420162075
75.2255420528428
75.4233411327797
75.8537801582101
75.3434717459269
74.8561997241816
74.4532269675501
73.9085499501836
73.8141750657308
73.6105686140533
73.7435132193042
73.8060764688540
73.1350388703068
72.6190487231922
72.7823284664647
72.5931361172642
72.5040232508310
72.6297063367165
72.5593045569371
72.8002985276495
72.4314617248203
72.0666925186735
72.2161027820308
72.4892025586442
72.5758702673419
73.4638519740313
74.2000338605866
74.8029739732252
75.3278311344864
75.2433982283062
75.5405238722257
75.5341331370275
75.5600930453385
75.5994274544556
75.7457683553211
75.3893570470971
75.4032939396287
74.9961460593144
74.6056899769763
75.0180767724756
74.6101031410211
75.1539028297735
75.5823923822802
75.8440834112431
76.0500541472909
76.3237478744154
75.8385040584740
75.8912339980478
76.2837256674865
76.3150826967830
76.7398260842544
76.3112088317399
76.2516648254933
76.0552213249273
75.9787256366361
75.6749837645746
75.8981103230715
76.2623985377933
75.8811828731934
75.7301320628123
75.6005813863253
75.9249513987869
75.9769483274080
75.8580945121738
75.7957708467016
75.6475510491081
76.1430613770401
75.7263348496806
75.4811474410210
75.7346138992300
75.9963440966748
75.7705554798779
75.3119913197237
75.6071925011292
75.6003121032120
75.9834814903758
75.5621319783015
76.3961881628946
76.3675441981711
76.2425642975831
76.2096424857166
76.3041643930359
76.7971866834871
76.6289106459496
76.7611934045218
76.5108895400433
76.5008583237957
75.8840331437120
76.1819133835615
76.3430657812189
76.4915399898930
76.7559237702607
76.7116451183436
77.4089902617391
77.3550953187593
77.5442458684689
77.6639971748560
77.8837826263562
77.9702322672298
78.0038067083056
77.7978181017118
77.8590474455416
77.7223065381997
77.3640221778497
77.4548833685180
77.4517565638794
77.4863747615156
77.0974567427223
77.0531714124105
76.8725223162850
77.2906739437247
77.2035703402444
77.2818799563721
77.0120710947348
77.1736837962471
77.2160357994600
77.1823484298576
77.3263302051335
77.4987888129824
77.5953562912958
77.1458170589099
77.2257571630825
77.4670499127839
77.4089541314079
77.3047231069439
77.1552220523642
77.1876585677186
77.5567463769635
77.6805935890920
77.6481333571934
77.8627134624702
77.9515707756721
77.8854199318242
78.1633165488257
78.3266056114023
78.3246478116821
78.4921048730239
78.2461855284963
78.2266696983316
78.1997312354965
78.4029204780444
78.2968673750614
78.3753473224572
78.6239217693734
78.5169917656375
78.3360695800209
78.0204294512333
78.5679187588628
78.0479780448831
78.2339000025188
78.1348157827615
79.0251951856793
78.9571399735517
79.1931142161652
78.9944523887888
79.2483950681838
79.5528117193365
79.1139569283025
79.7032101301962
80.1092909409044
79.8905878062564
79.4567754791496
79.2488119932886
79.0008221281084
79.1777080139504
79.3901496190462
79.3036256786178
79.0760803440106
78.8269763626128
78.3142838637351
78.4249393884796
78.1844985298094
78.4423600961142
78.4930244790808
78.4189845875284
78.2795367375240
78.5124500425097
78.7892311191479
78.8824962782011
79.1742245122035
79.3279833600497
79.1027787494030
79.1652083680817
79.3720239079391
79.4398368011366
79.8169033195313
80.1283922333868
79.9100710343422
79.9613253022298
79.9020546812621
79.7970069820958
79.8343101718737
79.8696318215101
79.5887894407861
79.6993207478215
79.6715968231023
79.2936307979071
79.8189540653183
80.0996224497932
80.2316841505357
80.3303381622940
80.5353324528800
80.7313710044680
80.7742572816755
80.6283522106870
80.2722728205587
80.1448029373798
80.3352510503180
80.1109720949347
80.1331883908288
80.2803619034415
79.9571595960596
80.1289047332837
80.4145700424253
80.4172729499228
80.4044299228877
80.4243050001711
80.2792271829819
80.4146029096507
80.1589788774140
79.6205229836698
79.6877343779491
78.9371243190908
78.4106377842742
78.6055315004776
78.4732916255538
78.3809369344769
77.9578421897518
77.9153304146049
77.6209478437124
77.8909395425986
77.7398334362400
77.8726827009268
77.9180447977555
77.5018342802448
77.5144353644562
77.3435454883320
77.3633297345301
76.9344953025828
77.5222982753379
77.5015896845075
77.2541019023146
77.1512168810835
77.1200144121482
77.2183793520067
77.7374249082159
77.6311324674023
77.8287310489270
78.0306301798324
77.6466884969258
77.8353678950333
78.1885257983140
78.3457679091128
78.8724029513130
79.0620714450990
78.8652295933141
79.1799148917667
78.9898128979328
78.8762209130275
78.9437774296355
78.6087675401213
78.7425070136087
78.9768814055538
78.4117077575686
78.4274045981344
78.5202823234057
78.4367787806030
78.5162308757025
78.6379823364769
78.8169260562771
79.0736505432130
79.2970359304068
79.1132333864047
79.1417695127283
79.0114697219765
78.9644481251607
78.9504662650501
79.0366423837890
79.4144782965559
79.1263062361365
78.9826484218730
78.7988090071498
78.8432533487636
78.9696143222742
79.2847548464516
79.0763960890669
79.5711113584567
79.4696144597560
79.3083111178404
79.6575057812103
80.0319143830958
80.6049965057792
80.5644554484835
80.4986927342071
80.0287315411472
80.1505187756184
80.5303823634422
80.7129009023950
80.4806162397605
80.0688082999034
79.8710864538532
79.4035837213177
79.4022769276561
79.1260797445782
79.6330819854708
79.9671209516577
78.9204277408162
78.6826637561605
78.8657797188435
79.0737527312077
79.1605832779902
79.2306329795268
79.3708067987164
79.9376800152030
79.6345330976167
79.3610935434612
79.5748392647532
79.4520292442915
79.2026098042060
79.1507306542648
79.3605953210464
78.9640475954154
78.9535221459038
78.6829762994363
78.6068709785640
78.6524174031754
78.6253038430861
79.1082694521538
79.1781599590660
79.3400437874275
79.2242449542994
79.9927121443616
79.8815606325814
79.9773595204353
80.2085289079049
80.0671138006544
80.0288239749186
79.8234852726439
79.8749622719005
79.8936000537490
79.5637323175434
79.1633447680324
79.0078069351156
79.4667565531238
79.6113678608654
79.7160100137396
80.2342370327159
79.9687757061180
79.9409581334810
79.4670062775635
79.8899410446666
79.5691870904236
79.4878911846055
78.7368202752352
78.3438992836146
78.4469427946893
77.5929848808724
77.5579499989899
77.1803249665053
76.9968924952181
77.1074732462097
77.3313538869870
78.2282327545810
78.0777310819595
78.1490344950945
77.8795623849385
78.0847292751663
77.7005418507531
78.0794102937752
78.3521896710257
77.7529172114232
77.0231842798209
76.2776816266995
76.4924174253381
76.5778595958312
76.4794751182129
77.0856595726493
77.5872167116850
77.7934901041907
77.8597912976653
77.7910700763086
78.6098912009368
78.7642806835879
78.8541878807521
79.1538921853131
79.7918020141184
79.5390968237205
79.9664419728118
79.4710850101337
78.8955104280715
79.3454385851197
78.8905273930596
78.7110043029584
78.3398389020412
77.1016118996285
75.8868642117319
75.0385731749193
74.1196715368628
73.7047169548253
73.7647134691704
73.2063449134847
72.9042585125966
72.3966005505505
72.0814224433698
72.3242896156030
72.2825524970337
72.7388554978665
72.8424375476077
73.0023952014538
72.8736978431572
72.7170123455898
72.7691945078564
72.8054725047145
73.3616725907145
73.2610420632754
73.3787759512512
73.0501863979586
72.6565944494140
72.6054502850826
72.6920188057720
72.6001650954920
72.3531267105908
72.4088339426464
72.0405184459745
72.2479445065355
72.0829470654794
72.0727206826112
72.2913723345155
72.2819299195461
72.0691718976632
71.9856291459264
72.0235590442460
71.7745594331745
71.7529229598791
71.5859556201677
71.7190459466374
71.4721361437198
71.1907727283421
71.0308989765225
71.1790204143283
71.1931110302666
71.4141971737548
71.4978989440600
71.2934101216839
71.2106603281298
71.1159068300101
70.9909004874438
71.2842628934523
71.4424570827974
71.3822760145828
71.2866286562720
71.1589801700489
71.0923980313771
71.1256739398865
71.0521810221426
70.9990390062815
71.2318068536218
71.0902282160487
70.9368777779688
70.8476511555196
71.0569783722441
70.8526463289174
70.8585085388299
70.8451922251141
71.1099737933849
71.3461163314906
71.5582886322861
71.6263777932389
71.9013735551923
72.0981062751873
71.9831698697408
72.2298329526192
72.5441016902190
72.7846387834406
73.3220003494384
73.4171713366154
73.3693293751140
73.5175208851880
73.4342341472904
73.2728339429387
73.3035928600029
72.9549929718480
72.7012462954423
73.0174742134067
72.5161354498249
72.4263837931167
72.5814252951218
72.3001915272561
72.3191937766320
72.5626129638951
72.4838329927243
72.7073499597812
72.8459867879354
72.5654358782573
72.4659682585386
72.4960118893321
72.6986177637827
73.1214033176779
73.4476853641302
73.3625365225116
73.7400254037064
73.6133351725284
73.6613560962788
73.5318749201415
73.9359466461587
74.3317993553021
73.6028126420900
73.5976747717677
73.4460533470610
73.9083608044905
73.6250979508663
73.8399712850334
73.7076499446358
73.4228202272571
72.9961036478726
72.9325531260763
73.2857746987265
73.1818575583724
73.3724309133636
72.9988567138395
72.8277929644008
72.9334962543937
73.2511492538700
73.4628887461063
73.6528011190730
73.1606560725902
73.5118992748634
73.5558729249817
73.2216998284578
73.2468687216436
73.4513938159382
73.2492968222593
72.6984246789188
72.7129273829290
72.5779939801815
72.7945176374625
72.5800567546752
72.4834063483377
72.3313376967778
72.2895484150185
72.1466778958856
72.1886850233509
72.6840132979005
72.5036228408258
72.4111963238036
72.2088636644556
72.0658237909202
71.7761253133201
72.0902890163020
71.9398793764282
72.2030343858295
72.5373942366757
72.4284883614702
72.7527844478653
72.6310742176790
72.6624090741869
72.7948029201291
73.0003949798562
73.2526100214105
73.4142609993162
73.7556212965236
73.6986050939668
73.8079803705063
73.9864760810069
74.8101980058112
75.0753455762765
75.4127448638914
75.2383894325865
75.3569723324141
75.9913309347976
76.1571749007947
76.0798363204509
75.7472765820462
75.9151745560906
75.7473059508588
75.3976411124735
74.8716389687979
75.0624170990537
75.2562562613481
75.0800321039388
74.5135708346783
74.9546681917165
75.4543697023824
74.9866488497010
75.4702704518817
75.6397165913205
75.7981225622837
76.4533866493168
75.5422963711492
75.6328790986534
76.4117295293273
76.2077146350557
76.4356092494282
76.9503370869005
76.0123752243866
75.7841992221898
76.0976532442521
75.6818266131556
76.1233218420601
75.6858697176549
74.8341367593916
74.6883090259209
74.5636272271593
74.2290073457353
74.5842038353794
74.7867233858489
74.6189245676617
74.7789679121740
74.8821084762855
74.7938670857213
74.9892111180497
75.0737242327178
75.4457062881387
75.7714411520400
75.7250768889723
75.9279016832654
75.6670125434744
75.7206975598162
75.6981027072996
75.8655931319830
75.9871038287561
75.8599828429493
75.1458643300261
74.9104205991907
74.8082748173064
74.9286007401229
75.0952974409060
74.6340254890351
74.5407812122723
74.4204196875044
74.4714687757725
74.6821777331023
74.7798072851928
74.6135132952271
74.4949319676425
74.5302983580047
74.4235017094910
74.7966053340585
74.7910193655077
75.3372061663551
75.0971797945796
74.9959780172184
75.1243454950259
75.2188085900404
75.2843792999169
75.4267868795492
75.4559217429488
75.4046476763711
75.4275441467224
75.0182647457086
74.8516122259033
74.6241074594591
74.5614293583171
74.7290974055473
74.8086818726801
74.6960036147089
75.0017630633110
74.9171147494610
74.7247806204783
74.9042219377401
75.3319847302520
75.7713143664182
75.8669437267938
75.8991326513078
76.0301444906864
76.0767730529358
75.9173995673660
76.0686854338942
76.3085470839273
76.1602931972079
76.0922399294103
75.9572452395243
75.7251756451039
75.7788107095747
75.7040651833298
75.5107539490048
75.5083935480482
75.3665793924833
75.6653553707210
76.1210288975155
75.8165043439623
76.3411729706955
76.5387534952114
76.7013107056379
76.9531622796750
76.9131904684462
77.2590391416528
78.1190802988303
77.6729447064974
77.5759209016296
77.9247907000519
77.1816223537192
77.1353976329160
76.9973484854255
76.7724041921347
76.7540189645075
76.7051732496696
75.8596300308632
75.9697957367008
75.8090836777879
75.8626467403418
76.4033474835743
76.9686237742822
77.0566127651532
77.2101376557745
77.4056047372322
77.3172036598441
77.6696196133947
77.7171011091885
77.7420678255258
78.0021246970541
77.8128259842698
77.2981665894588
77.2930799487096
77.2709674214293
77.4973092542349
77.3392989472943
76.7772250327221
76.9624114885569
76.9311624527745
76.7932254405541
77.0333158606738
77.3344162647896
77.3249804222389
77.2621888878096
77.1836660305813
77.3685518312937
77.8340478318259
77.7000449633250
77.6766943355404
77.4695225976078
77.1094227256767
76.8019662271123
76.9383284986707
77.2139505335404
77.0867247088632
77.1885489420130
77.0580908445633
77.8721724078644
78.0401810122062
78.1356473546979
78.3943781161284
78.4003209229165
78.2255154175697
78.2043267192404
78.4115113049106
78.3170022318164
78.1537655258436
77.5175018234437
77.4976676430573
77.7589521114454
77.5488754336254
77.6565939707662
77.7701939331622
78.1969098823760
78.0672502432806
77.8783955305020
78.3805356330126
78.3368739250167
78.6230119674951
78.5436984674227
79.1014304791810
79.2956461909609
79.6327593708788
79.6556385524624
79.9006929582756
80.2495633450595
80.2576604404183
80.7595915305000
80.5318746712568
80.7090744804289
80.2682652445869
80.2277127561588
80.1568222933678
80.4139015285356
80.6908683212039
80.5872331996173
80.4231494272292
80.0613704137282
80.2204517591057
80.1135483907316
80.1382355371105
80.4486325322707
80.1958048158895
79.3748502643401
79.0349974464936
79.0723972229823
79.0119277125785
78.9946225625389
79.0068714771804
78.9460388052980
79.0208003319425
78.7698946499581
79.2063373671255
80.1771529868846
81.0404336421751
81.1402706203384
81.2934910708114
81.2606406920862
81.0061238553157
81.0105227900239
81.2516365884290
81.1680289894417
81.0337204288226
79.8998199764897
78.9698836871633
78.8721290520339
78.9273857358823
79.3078403318169
79.3394637721182
79.0276952823271
78.6519044816344
78.7039528586899
78.6194300648633
79.0108813484096
79.1988912646070
79.2954741054390
79.3252990280504
79.1772496944576
79.2112738103010
79.9714200358889
80.6146275558094
80.4531302202244
80.9349766091207
81.0813442910046
80.8433036019710
80.9037483332297
80.9277023806173
80.8742646572783
80.9533435168632
80.7251831595208
80.4115043987946
80.4981374873777
79.9940274109482
79.8297652380123
80.0521444735157
80.0571918710200
79.8837967202958
79.9452747276001
80.1179325254399
80.0586343813228
79.8945846244584
80.0782435000414
79.8821970996941
80.0868478235610
80.2389005152999
80.0529500081991
80.5214928474952
80.3177734763550
79.9667941131196
79.7197450896311
79.5580652930760
79.6581305932902
79.9544559600020
79.6561232237236
79.3688481279474
79.5366235370356
79.2031242325816
79.3116598004539
79.4027430204514
80.0869799796496
80.1356260977154
79.9136762201246
79.5875789340804
79.9786608943759
79.8700218222608
80.1299394134090
79.6965152534015
79.7740739285474
80.0953814219775
79.7331964528375
79.4983314448962
79.6966156428377
79.9188335047378
79.4167372527670
78.8638478680355
78.1045549591322
78.2421996983275
77.8325962702860
77.6205044496166
77.2741822588451
76.9844705855272
76.3020827575635
75.8276982269155
75.6949416749313
75.8521393293118
75.8760756330041
75.5132333953690
75.2967679158446
75.5603903792445
75.4916375379158
75.5802406538084
75.8409601368824
76.1717430270477
76.0432059144979
76.1342179918075
76.4995992518477
77.1703359156707
77.1917177572223
76.8418465052763
76.6757558103368
76.5901268858281
76.5818043180072
76.1503258834739
76.4143915646882
76.5458473646790
76.3364394955083
75.8545635092023
76.0463167105158
75.9458325236273
76.2144549343943
76.3216638549983
76.2209039357254
76.4545341575770
76.3583100874054
76.9752433898190
76.7549196085526
77.0400564833737
76.9767226166053
76.9152613847806
76.8899896569352
77.3294602432782
77.2072678071151
76.8650915230054
76.7691979051273
76.3704412737144
76.5097893221136
76.6201662465651
76.7332403909311
77.3073477804221
77.3226709195746
77.2555778568235
77.5341226212840
78.1742354246060
78.6363537612454
78.7654272305166
78.5335172834359
78.2784149251734
78.7139249830331
78.2767388421092
78.4921939377850
78.7071836070780
78.0615131873411
77.4452727394461
76.9017342916497
76.5777581053904
76.8180552712691
77.3382000554189
76.7685748227370
76.4604396471021
76.0704615810780
75.4358131619227
75.5900221086351
75.8316660910886
76.1210747213354
76.4826879942654
76.5505443676207
76.5808975251813
76.8594297300897
76.6242333762386
76.3553951810908
76.5797219289881
77.2604291674925
77.2366907541510
77.1730300166887
76.0882801561909
75.6670278401595
75.3561931770565
74.8143833006772
74.7753951875330
74.6297121929839
74.3344675669039
73.6938681494283
73.4467513446033
72.9165935920540
73.3012314668061
73.2454292673582
72.5882467462448
72.4047910645578
72.2599943705861
72.5363404926901
72.4639417727739
72.2637814013670
72.1767642609282
72.1248835912885
71.8207409975165
72.0374179859686
72.0889352094085
72.1573921372113
72.2882228064905
71.9414674988903
71.9190182595014
72.2866284336682
72.3710557553963
72.5014782969959
72.6676706867767
72.4563035746110
72.2940276780595
72.1433392623683
72.1720974218631
72.2328199055793
72.3140582346836
72.0132252858540
71.8342270832897
71.4438105026117
71.3053712734298
71.5604055300780
71.6474125076067
71.7730231075656
71.6475201532397
71.8260523533279
71.7701962675647
71.8687492772498
71.8897409359049
72.1707194886373
72.1603036281376
71.8285741927291
71.8030680939137
71.6885775920019
71.9719779477385
71.6942436270973
71.6858258753137
71.7916485115985
71.6067408352934
71.6277692482411
71.8573194826615
72.4599343297624
72.6280968589650
72.4696771536196
72.1320577967534
72.1446442071659
71.9783159097840
71.5658278706396
71.5311469774375
71.3749673234983
71.4269866454596
71.0347298611528
70.6739188866623
70.8787029219753
70.8422222123218
70.8399294580065
70.6816777858238
71.0740135601627
71.3958432482071
71.3925091840706
71.2984558036013
71.2945086023459
71.5711813686943
71.7391930674009
71.6252540834137
71.5861322059182
71.8547241467052
71.4560067755887
71.3169456068840
71.5299684873421
71.5853235443722
71.4278658571041
71.1099666299509
71.0816584773683
71.0779011257052
71.2059532509473
71.1795159291617
71.2989963623082
71.2777817701970
71.2037608558517
71.1263272682823
71.3581356315166
71.4590093842926
71.2113197812066
71.5253046605533
71.3681159233971
71.3130751228853
71.4647893257831
71.3695289191766
71.4083126108908
71.4174768063151
71.2104648834636
70.9249698998588
71.0225489997233
70.9946772005407
71.2611362147321
71.3098137877335
71.0854566889051
71.4084369209874
71.1595354903701
71.2144982716001
71.0506914897822
71.7719329445619
71.8778578251941
71.7486423380019
71.4570835692320
71.7095257421017
72.2010066675213
