# Supplementary material for: Aspects of tree shrew consolidated sleep structure resemble human sleep
Source: Commun Biol. 2021 Jun 11;4:722. doi: 10.1038/s42003-021-02234-7 (PMC8196209; doi:10.1038/s42003-021-02234-7)
Supplement: Supplementary file 2 — Supplementary Data 1 [file 42003_2021_2234_MOESM2_ESM.zip › figure2a_H2_bottom_theta.txt]

68.2022413910339
67.8900932235762
68.2274549421253
68.4426693304913
68.3443594088089
68.3134388191264
68.4650228051561
68.3621374686375
68.7390800814809
68.4001931184094
68.1010280185965
68.1687717108324
68.0656258246884
67.7715502738608
67.9139290873303
67.8766384354474
67.8402868907193
67.9424753364299
67.6816792559432
67.4830683832949
67.6795053328166
67.6947364442876
67.7273624624677
67.8243094896146
67.7394772381854
67.7072999202334
67.7764277687390
67.8888016822128
67.8132291038939
67.9400106766043
67.9967885875810
67.9700192205458
67.9381848358519
67.9689559935039
68.1183485457366
68.0927231413745
67.9625414974718
67.9674019885406
67.9805796850911
68.0662343211405
68.1975578857417
68.1341328651162
68.0354236783371
68.2211899942946
68.0369483991300
67.8867431267676
67.9864002138056
67.8825677802915
67.8204502317904
67.6147543521239
67.4145487318211
67.6134712339109
67.6749515314491
67.4741165820075
67.4457965416743
67.6317989708536
67.5895353503168
67.5732154330704
67.6998525355652
67.9204836291140
67.9121593349804
67.6981958563258
67.8546596474627
67.8470806557843
67.9716990896982
68.0162245714401
68.1171789424777
68.0571283468455
67.9299475226497
67.9041259239927
68.0892077457950
68.2522960154455
68.2746430213452
68.4575493608815
68.3803341835510
68.0417879864095
67.9496926606671
67.9778287465610
68.0459320722693
68.0691048795540
67.7546955330132
67.7169913103126
67.6906435058859
67.6023298420588
67.6233511508371
68.0459283181822
68.0221302153509
68.1219687842423
67.9761044402801
67.9754279590033
68.1704081144348
68.1822168495400
67.9275621507390
67.9066942577803
67.8433273966961
67.6439633715819
67.6980176532744
67.6427032569246
67.7860004171371
67.9025627391376
68.0234635410860
68.0091125367826
68.1654695374631
68.1137426147531
68.1764392219656
68.1882667501907
68.1191701716488
67.9980189007807
68.0065616046501
67.9393602432697
67.7478720439537
68.0765980819757
68.0945221696638
68.3734097225726
68.4950853324115
68.5717680271513
68.8270214056363
68.8887909474444
68.8507050671238
68.6640398609364
68.6864496446611
68.2268107474899
68.0829072211212
67.5134044779587
67.2390293808273
66.9423701561564
66.4923106725186
66.1390676412277
65.8521890378455
65.7687629142254
65.5717772831459
65.4213184431194
65.3810363645757
65.7115230945018
65.6718312804360
65.5769855761895
65.3599325432037
65.4919079324743
65.5228169346334
65.3971259915159
65.4083448496779
65.3913044427899
65.3226406534530
65.1006817146327
65.0901394208576
65.2287948404017
65.4783309025671
65.4673068968848
65.4695721775283
65.5624001641405
65.6177689142342
65.6302242837925
65.4951959992375
65.4164636498690
65.4407563763503
65.3355766818674
65.1632898654180
65.1432584486941
65.1994342044505
65.3171189357591
65.2217377344731
65.1792062144367
65.1844011108839
65.1723891702003
64.9555151673720
64.9309443928633
64.9026751642695
64.8155637069866
64.8553856667855
64.7162946573320
64.6518095886573
64.6968366862662
64.8531153311712
64.8489365552619
65.0782320807593
65.0599961416401
65.2342489110520
65.3374952240289
65.3490367611603
65.5198318782773
65.5702969219280
65.5715951411656
65.6289792161061
65.7766311686042
65.9053236288800
66.1688488631110
66.2138324712069
66.4752485672905
66.5166233005602
66.4080245452024
66.4098920708947
66.1798450289896
66.2378439894745
66.1006755841601
65.8425629102580
65.7513509163692
65.6953682866180
65.3444531654889
65.3609656132073
65.2836890045261
65.2376522799285
65.5602586636496
65.3464456527046
65.4747895692595
65.3989248373196
65.0342761988000
64.7192673727381
64.6124124108708
64.3474095280027
64.2187839383651
64.1982946090142
63.9419968518167
64.0605248546736
64.1260561388472
64.4717158640520
64.7162911609173
65.2902279570309
65.5717336852766
65.5550630415642
65.6501321721057
65.6033843631291
65.7636444743612
65.5483802056281
65.3900789838939
65.0791716072752
65.0291171387139
64.7631875470372
64.7127480789114
64.7630344569333
64.8085698716977
65.0112206876669
65.1437120175332
65.5426563924677
65.8757096444917
66.2895199134928
66.2875408412674
66.2856819589553
66.1754173701345
66.2227130601855
66.2029288182871
66.2455291812140
65.8984652555791
65.5738481170611
65.0281977448631
64.6328714480747
64.6506367381794
64.4274684204455
64.5585290727732
64.5468523798049
64.4602904284699
64.3324355848738
64.3265240154844
64.4350728647564
64.7019776574612
64.7425929081333
64.8578614186368
65.0506206095037
64.8570633791002
64.9052514977608
65.0587835104177
65.0687293521476
65.4158458765339
65.3205320560607
65.2472759894609
65.0959212033833
64.9767423343143
64.7571850596137
64.7677357191018
64.7853973856068
64.6839656316565
64.5368418664329
64.2051819567386
64.2938748537373
64.4169702629077
64.7961949314801
64.7919418952013
64.9170661493579
65.0577210614326
64.8174313741508
64.7834684283949
64.9146700203196
64.9718075403417
64.7070030372629
64.9383863164479
64.7394120960634
64.6821490732670
64.9265257797754
64.7370041391098
65.0182348093308
64.6966687191094
64.5554759499437
64.5190474219799
64.8330722540496
64.6031041043305
64.7948276761512
64.9379719023268
64.8476415569677
65.2800966668113
65.1630015861643
65.6376515864432
65.9062754440264
66.2566424121735
66.4615415913069
66.6635324968401
66.7468462104687
66.8298226260292
66.8833385516786
66.8636052003019
66.9270148365645
67.1031845870183
67.1540054774768
67.2065007055560
67.1179502688443
66.9091037525275
66.6817358324495
66.7474167005002
66.6648381690433
66.7473922460764
66.8864621804784
66.7470459683223
66.6309985883272
66.5959511050667
66.5728306154028
66.5210913325787
66.8895212200143
66.7781503103435
66.9356845113461
66.8480460270916
66.8654902024331
67.0384362566852
67.1931759219132
67.1744793189548
67.1836834172154
67.4192484945914
67.0962436470397
67.5860781379702
67.5700264587236
67.5198890815689
67.6856660576533
67.5819684267091
67.6845974753005
67.8029808131263
67.8646825796724
67.8859187128353
68.2574608912201
67.9400622677208
67.8934398443891
67.9296479436573
68.0568833208813
68.0701149430792
68.0793326627095
68.1915183484442
67.9025827345131
67.8550991408641
67.6623948778811
67.7840367191883
67.8915802541810
67.9984222092081
67.6579473470758
67.6870347576704
67.7176095526579
67.6404840776940
67.8586165702108
67.7326304019894
67.8318211216508
67.6752944443248
67.6105809323066
67.4822495937760
67.7113064705148
67.7821356427836
67.6572500405206
67.6843712326144
67.7634233903618
67.7572082397508
67.8495891607346
68.0305898598976
68.0285687581981
68.1013489671544
67.9634512857213
67.9279904374048
68.1344738007540
67.9459030828008
67.9811969600988
68.0835443979370
67.9788626105224
67.9646482375839
68.0548305418588
68.0171903298928
68.0340968608773
68.3081160363839
68.1232288852293
68.3506068150824
68.4851188715644
68.4204336319770
68.4209186266180
68.3488411551036
68.4280840924532
68.4802294031282
68.5285499137204
68.3692296578037
68.4474667199486
68.3477069746952
68.2590862879719
68.1874996258920
68.1614358218441
68.2919096954785
68.1280691774996
68.1091664777833
68.2320760959413
68.4933050855112
68.2020893200489
68.4054277282783
68.2786876781821
68.3770661441451
68.3502232536179
68.2121464660462
68.3941229671362
68.5785640392812
68.2739796683430
68.0821959945248
68.2238226394727
68.0366661736121
68.1379286784885
68.2391244125023
68.3390593279011
68.3673972544607
68.1592003452278
68.1203036567396
68.3544996046028
68.2919691464916
68.4131445932051
68.4001648512057
68.4175171636789
68.3693941027867
68.3927903938638
68.2909173964151
68.2296959037834
68.1093931519424
68.0155316025182
67.9074268944836
68.0461940775895
68.1138244700227
67.8818699260388
68.0035687334096
68.0277396724436
67.8209343817359
68.0796339155252
68.0341872225005
68.0759299844385
68.2170479267949
67.9922345978304
67.9277222398423
68.0180289305631
68.0058906582268
67.8650387166333
68.2011116402753
68.2753910644372
68.0684536745502
67.9227474115208
67.6758426464203
67.7157551551150
67.5271450694751
67.7524239779320
67.5546563379927
67.5303545544988
67.5859572408913
67.3395303178504
67.5871028726122
67.7439962527489
67.6282162696631
67.8196417119747
68.2671659300787
67.9597613224555
68.0522210812144
68.1942739805152
68.2410917465523
68.2727764579453
67.9846483965546
67.8121157905702
68.0770386776635
68.0321008072859
67.9251223274861
67.9866428258745
67.8531754613360
67.6597164929010
67.4543601353956
67.4672145797140
67.7038219992874
67.7715503050774
67.6111181740957
67.4353702541522
67.2914182561670
67.3093774031116
67.3524813946530
67.3044504576810
67.4630496603027
67.4699390884284
67.6802035512221
67.5472477656066
67.5458488807252
67.5416034854125
67.4566012992139
67.4857511391977
67.7632352499637
67.7232912438682
67.6363627061855
67.6513064730106
67.5501249560587
67.8765455379039
67.8753899106679
67.9400686894072
68.0811913434774
68.0827752185028
68.1175232547560
68.1907660464084
68.1977992689161
68.1938003321742
68.1797942010697
68.0970129635315
68.2627404022870
68.2072800357087
67.9978369431008
68.0590611386144
68.0315548036809
68.0975407646063
68.1497331912062
68.2604618397231
68.2878967910235
68.0513875236348
67.9808850664017
67.8851330666048
67.9950925355787
67.9614760185386
67.7233291019844
67.6877542762223
67.5673971831059
67.5624905231962
67.4881231499326
67.6745623099232
67.7502005512395
67.7749758816375
67.8116681685064
67.7210558308438
67.9088329111251
67.8853725190435
67.9832060008496
68.0006803402426
67.9767559410802
68.0750909974696
68.3531129286429
68.2746714040382
68.3833928374087
68.5250658399229
68.3609469175392
68.7531516900288
68.5993964797741
68.2222275224433
68.0622435650462
67.9429666076993
67.6350413850075
67.7872171127796
67.5658577891600
67.6075091495249
67.9064396881541
67.5294092605039
67.4808794617410
67.8628578264476
68.1856242290598
68.2069263891659
68.2249284503525
68.3371959386326
68.4777764327966
68.2529749190832
68.0367407426590
68.0840728634000
68.2453117888086
68.1655290669246
68.0815008688891
68.3271103939893
68.2422907908674
68.3025934364943
68.1312230565848
68.2322306538289
68.3206360069732
68.1609577577838
68.1810050104795
68.0874382313174
67.8726395476883
67.7215625110880
68.0172275577254
67.7025549698545
67.8183081935185
67.8626018179944
67.7102864397798
67.8363064974039
67.7210630323825
67.8089823226585
67.8743332993556
67.7061150099284
67.5091262441125
67.4761477409451
67.6005030710838
67.5841633936120
67.7010968587934
68.0526151843049
68.2608156414328
68.3212391051607
68.3218020691869
68.6474820918393
68.3541865894472
68.2786066928867
67.9665513016528
67.9377640175595
68.0191290239529
67.6055958928642
67.2798832901176
67.1581282907008
67.2981543900298
67.2733628756648
67.6531826461439
68.3075332365297
68.3041072868088
68.3423179862676
68.0907885132220
68.1501213147487
68.1933762653945
68.1422593064008
67.7780001003973
67.4868010594394
67.1694342697629
66.6819589098322
66.7565545332932
66.7051739663061
66.6957601715149
66.6353834358598
66.6612298547783
66.6643620952827
66.8214140591968
66.8966863291428
66.8182665110840
66.9710033398927
66.9949459311980
67.0186537948270
67.3267936629420
67.4060735567572
67.4458044215380
67.4003464445077
67.2823180994902
67.0904282027919
67.0890851431011
67.0339008758375
66.8622047865099
66.5020959417731
65.8767341987032
65.4203028107840
65.1976238993094
64.9200832025655
64.7995616779234
64.8412500211580
64.8801354693922
64.7207274232358
64.5748812204256
64.5999095600523
64.6559099930826
64.8273288190400
64.8222182878652
65.0463792270338
65.0721784324718
64.9691695137859
64.9049354440278
64.6966892308578
64.9295884348890
64.9456221504466
64.9555030612579
64.9594960384982
64.8983290703639
64.8080354844592
64.8340729631124
64.8431864708454
64.7756461089497
64.8834773968448
64.9037980241816
65.0256930594657
65.1191550768041
65.2343376711690
65.4127081741529
65.3123297858597
65.1748499226687
65.0711180906655
64.9804002284789
64.8521054248066
64.7171603357226
64.6203695603972
64.4333657727224
64.0909988945813
63.8452671546490
63.7003066201842
63.6024411489452
63.5140398370155
63.6439855530922
63.8035778844479
63.8659267552617
63.7352008502359
63.8517644293198
64.0368727818210
64.2430749803670
64.3452709876437
64.4810657870084
64.5352467783222
64.3618459292084
64.3363241867850
64.1344112691167
64.2194933517857
64.2838562892618
64.1821023587172
64.0795496144269
64.1871109145099
64.1465755601819
64.3416791689782
64.3152942920372
64.2229046657597
64.2224142955475
64.1391804813577
64.1921168496436
64.3244950753132
64.3177820100977
64.4281546539659
64.6013658764896
64.5524243725446
64.7153552047905
64.8018600947585
64.7723961364298
64.8972043378207
64.8495004212317
64.9456420020256
65.0469150698867
64.9574660823799
64.8222022981447
64.7827561406267
64.7574386455154
64.7509638231078
64.8051249550277
64.8019551254494
64.7433099359257
64.7359356533219
64.6451654089105
64.5524851202735
64.5339075028427
64.5103940064062
64.4811394541662
64.5982263795942
64.7746446452760
64.6909156578751
64.6475358829806
64.4099858494204
64.2431167561802
64.2944362549378
64.3258495107344
64.3201223157212
64.2900842618191
64.0113250614673
63.8456459070894
63.7868326706626
63.9288814403022
63.9146537778126
64.0626203815958
64.0949659283742
64.2635743530437
64.1674212868212
64.3003949357331
64.3986173976162
64.3900435796014
64.3941661037660
64.3237018405184
64.2665505523785
64.4412343479718
64.4362429018452
64.1742238658102
64.0677668099462
63.7598419366568
63.8044131879312
63.8668197271138
63.9931958021236
63.6517795343239
63.8213013160497
63.8238021395255
63.9343237774753
64.1040076842900
64.1507128328304
64.0668954049269
63.7849923414550
63.6612729864261
63.5306900401462
63.7262511476469
63.6663629958615
63.4531368495428
63.3340520263279
63.3873347526864
63.5203411283204
63.7671056796535
63.9677949553660
64.0198331816131
63.9646533680226
63.9981603551646
64.0943049528006
63.9521537458778
63.7860368945413
63.7460798175707
63.5859865113955
63.4518952445649
63.3872981504619
63.5201552454395
63.6944300664505
63.6540284567531
63.5711599622146
63.6486949190417
63.7154803863495
63.7012339238406
63.6914235310360
63.9228275090026
64.1930776169419
64.1200404979350
64.2283565200263
64.2300653765060
64.3150608906863
64.4020624963618
64.5331962846455
64.7133245661920
65.0459278781247
65.0574467096645
64.9558118655621
64.8970967779118
64.9106690654013
64.7924445144586
64.5484904547718
64.8739646241671
64.9163601936344
64.5835909059198
64.2262668461940
64.4153799537253
64.3899777073405
64.3287607284479
64.5309634802808
64.8535663278684
64.9968339765197
65.1028797032235
65.1134880980354
65.4734563414330
65.8599148895623
65.8419603972883
66.0087668261061
66.0204093775180
65.5926279903258
65.2796741368886
65.5609455597887
65.3402270555629
65.5772088073369
65.5029146295681
65.4742872308355
65.5151623754612
65.4522612851575
65.8611444657002
66.2846361327551
66.7054655370285
66.8153788614870
67.0635198628676
67.1602903760814
66.9662209008092
67.0466839935091
67.1747919575817
67.4050288512035
67.2768694358954
67.0878250703574
67.0939592999423
66.9878594363253
66.9304624872744
66.7356722377524
66.8471510525013
66.8437712175130
66.7017306981411
66.6412024104303
66.7989483750319
66.8813499871438
66.8816668151215
66.9140904211305
66.8916134314246
66.8345487845292
66.8867138887058
66.7626632604316
66.9340379656796
66.8716469697121
66.5683942130761
66.5956680065716
66.6515531089840
66.6678291723502
66.6032996454884
66.5644905244387
66.7664135499340
66.8446593425179
66.6184034728562
66.7083742258726
66.9420995849423
66.8040704455250
66.8560431969747
66.6628612315527
66.6684075153321
66.6381963624066
66.4781941997396
66.4781942099470
66.6488507397740
66.5698182711382
66.6486083351473
66.8227342806144
66.8580456636156
67.1437817240797
67.0886879357566
67.1246439607780
67.3039556004780
67.2846580563620
67.3577412073725
67.4635148291965
67.3939840241418
67.3047151797128
67.2258767914807
67.1767883732153
67.2452977788974
67.4058871945811
67.2397127922077
67.3201266407553
67.3110450558891
67.2001867352441
67.1849912351672
67.2779961956706
67.1629500686549
67.2428503843823
67.0334296725803
67.1269021223030
67.3362225542878
67.2310911375656
67.3749295924253
67.3140411945858
67.3957692758502
67.5061890513945
67.5471780578120
67.5878739913252
68.3357833774975
68.0613884913006
67.8803142027409
67.9969048555455
67.7778623293809
67.9141722105546
68.0004134709493
67.9859406851409
68.1227973299527
67.9887529816388
67.5015699997587
67.6994277461452
67.6951387663256
67.6280656321856
67.8018626324728
67.9724451564790
67.7791491196087
67.8671222785284
67.9551497492141
67.8837062758076
67.9298839468821
67.9060228858295
68.0320068466436
68.3350071238064
68.2849199710063
68.1675804303913
68.2914536905949
68.0926486088180
68.0446168657694
68.0794899572963
68.1305275442730
68.1481390762550
68.1411596770621
67.9747720450310
67.8954182650845
67.9657356626965
67.9725047824348
67.9455393526824
67.9547647341008
68.0582755992504
67.8909061960226
67.8930272125935
67.9149227020148
67.9149925176792
67.8371596818099
67.4584261990877
67.4198009112931
67.3806509205497
67.2545122480650
67.4242226051078
67.3681047637020
67.6392493025175
67.6085744196678
67.5355439474488
67.6887479803293
67.9949536265630
67.9121942879204
68.1406717959274
68.1149359108724
67.9519560696633
67.9686662899818
67.6735214273229
67.6987553163773
67.7613107769876
67.7302422687107
67.7129979024008
67.7335489069947
67.7792632899650
67.6249405112394
67.4209054335511
67.5089831400630
67.5897427914576
67.5045455552942
67.4776740324909
67.4943947301065
67.3547003515062
67.3740958048714
67.4850890304503
67.6915592836611
67.8799341249528
67.9341542714268
67.9212349698631
67.9237728699871
67.8664901013342
67.8380894888105
68.0144049808669
68.1875605679746
68.3380942187852
68.5451030131118
68.4772405792180
68.4704370049944
68.2688153620856
68.2767094584512
68.3268300640765
68.2871171751567
68.1944245759945
68.1064211675360
67.6458726657541
67.4582897331792
67.5447037273821
67.4944514763409
67.6341765150840
67.8735178225596
68.0177308299843
68.0370936267597
67.9262554609638
68.0999852374345
68.5743023817267
68.8436209779346
68.6206247700021
68.5426979122321
68.5510131031009
68.4065277832959
68.2472762790493
68.2305241829318
68.2951182369436
68.1916354504338
67.7003235167071
67.2584793740313
67.5540808581190
67.5552242351803
67.6521845812365
67.5321641411187
67.4174616749942
67.4510991902476
67.5999743292791
67.6727790614071
67.8525872618839
68.1218559487528
67.8268898370388
67.8886752484083
67.9365343595098
67.8669777769503
68.1930920356266
68.4047177519214
68.2121551149672
68.0490573319884
67.9115640066191
67.7646687721840
67.7812423262094
67.7748319439068
67.6997633901808
67.9152737769458
67.6951730813365
67.3999067942155
67.5034999814498
67.5620372219879
67.5163493388293
67.3777891343944
67.5033016797124
67.3971687525644
67.2343306955714
67.1643063132408
67.2807811206789
67.2095854925107
67.2222832026796
67.2289518811152
67.3973448516281
67.5349754245804
67.4366736258339
67.6111950503739
67.7049215595541
67.5943720571374
67.5847482900091
67.7568171531267
67.7803569646554
67.8607152522975
67.5266053215399
67.4776490705235
67.6092680750860
67.5208309366266
67.3963258303241
67.5212509633564
67.5281047340393
67.3487758051190
67.2847721652684
67.1294187588815
67.5075566131661
67.5481233141037
67.6223383323181
67.4751897655394
67.6305276587767
67.8532848116600
68.1105112416211
68.0549578994068
68.2302231428714
68.2184301918695
68.1302090515830
68.0317444519174
67.9257599740567
67.9204411149241
67.7958134660906
67.6510007728742
67.3657757565951
67.3289996076516
67.0112335682746
66.9882602889353
66.7033083288321
66.7485918562352
66.7680650066206
66.7013587099690
66.5476558468778
66.5362520743435
66.4382111263113
66.4389070160360
66.5630577199388
66.6331707156251
66.7289629771680
66.6113499779334
66.8092409255909
67.2959872057586
67.3416756056210
67.0834707269192
66.9090970843482
66.9591122620555
66.9025537306462
66.8403788788287
66.8330345107836
67.0358581862735
66.7988050597161
66.3442360823353
66.4382420236206
66.7452113519262
67.0110755646158
66.9607506108954
66.9952533485069
66.9021465232639
66.9713931696459
67.1727090828106
66.7510403673194
67.0210601883205
66.9951795335929
66.5839834230161
66.5253260718988
66.6587143137373
66.7065402991193
66.9514410895826
66.9552435568530
66.8102468586723
67.1287431273342
67.0595586789693
67.1004085895781
67.4117586638296
67.2886563216525
67.3713869071544
67.3038825094809
67.0741976397164
67.1958498657569
67.4331642924721
67.3560624617070
67.2543587828098
67.2570497092727
67.3195761305923
67.6818598731670
67.6021223405831
67.4621669277425
67.4728926319092
67.1401210654295
66.9193358460071
66.9216155299564
67.0896538070936
66.8729394532532
66.6443941624876
66.4014528629107
66.2440644226429
66.2814415386880
66.3747501848504
66.6629941023427
66.7506173912402
66.7268204320297
66.4147406849148
66.8039545708327
66.6350120424552
66.1791165278356
66.0677126592035
66.0156293120964
65.9101909609001
65.7495826842138
65.2617497262099
65.1137994896070
65.3566476910949
64.9796560752946
64.9877395472207
65.0476865505036
65.0615908632503
65.0128822667949
64.9104886652731
64.8103124617457
64.8850655250839
64.9353895223556
64.6357659562095
64.6164336303514
64.6348472507055
64.8793524256435
64.9179693755396
64.9690371089628
64.7419804642758
64.6264504043335
64.3710558441841
64.6339358447326
64.5400067061218
64.4462803315168
64.4067629314726
64.2248133206452
64.1502459602602
64.2247020793790
64.5703846635518
64.5525390711209
64.8337697925868
64.7621320222764
64.8109970557862
64.8532951780701
64.9675563885047
64.9858300889409
65.2365738393196
64.9602414095876
64.6612637636154
64.7239095446231
64.5448199753725
64.4936650816987
64.5353304966210
64.7146750726011
64.5849891756739
64.6639983179694
64.3436031219661
64.4364061050306
64.5536146230076
64.5077037695886
64.5334755906172
64.3764773852857
64.4098861637798
64.2997576699652
64.4319001004666
64.3653057239924
64.4241188086132
64.3856178471621
64.3070546369349
64.4047801039995
64.4657276279092
64.4882630656666
64.6052775243780
64.6462335115983
64.3666340574606
64.2983886159711
64.2335067335600
64.2810353022823
64.2264671828518
64.0388166647649
63.9721858650765
63.9570623773648
63.6319299576848
63.4500558620615
63.5435200340094
63.5498213613356
63.7759948809857
63.8869366455423
64.0628505228381
64.0310601117746
64.3303311892975
64.2138420339464
64.3706715609665
64.4835319212442
64.4757452175853
64.4647688539462
64.2349100044075
64.1936678782452
64.1494751475497
64.3248359313008
64.0908285513301
64.2288717512708
64.1398743297613
64.2827782734247
64.3650857622017
64.4061387786598
64.5941993218643
64.5744262039089
64.4847046106785
64.5934464432526
64.7398594104407
64.7970551830320
64.9157336351639
64.8092775573470
64.8963762183963
64.8385253838157
64.7349944378624
64.8518457325198
65.0372855315807
64.9389819104618
64.6171878282270
64.5103102471446
64.4163492791428
64.3311940997892
64.2787854133467
64.4154961544955
64.4941075436813
64.4185399526251
64.3716967840810
64.2530414782401
64.3779173237524
64.2095533971911
64.2611340292414
64.2397010407738
64.0890588041201
63.9078164861058
63.7940964328466
63.7160341630757
