# Supplementary material for: Aspects of tree shrew consolidated sleep structure resemble human sleep
Source: Commun Biol. 2021 Jun 11;4:722. doi: 10.1038/s42003-021-02234-7 (PMC8196209; doi:10.1038/s42003-021-02234-7)
Supplement: Supplementary file 2 — Supplementary Data 1 [file 42003_2021_2234_MOESM2_ESM.zip › figure2a_H2_top_spectro.txt]

77.7711264508977	79.1563412196314	80.4908746556693	81.0063236046756	69.0933576282635	67.9063200647699	71.3656146632726	74.1630284686760	79.7360445225705	81.1542268804222	76.0354840326384	74.9956221601067	70.1561371440652	83.8003075087577	83.0033871812946	76.1349632277666	83.4852294103000	84.9015726356691	67.5916296948737	72.1507036439018	69.4042665557313	71.0375128067037	75.7235214264386	75.1497452498533	75.1254572077982	71.9862097545979	78.2273239731169	77.2618991885743	66.1943915713772	76.2768983260762	77.1507323765510	80.5034057473676	73.0725529209671	77.5415754088553	77.4588526598719	71.8839106104401	75.4007530966055	74.9115646713571	78.5321189477984	80.1232971594041	68.3913282808088	87.3001527639601	87.5101483887749	69.8753134334381	77.4613765259362	65.4097957190504	66.1742878567881	76.2272851631600	78.0916679056693	80.2166041181609	79.7498101165734	75.2142943686634	77.3708829546236	77.0934932383919	76.4529322517677	76.3673717311296	78.6980748919015	72.3278123105199	65.2691937654658	72.5523402918494	70.2836805367167	75.2178454755518	73.7040837124013	73.5904761216204	73.1965444793148	75.0761375119251	81.0005746467598	80.9308766704104	75.7189711472617	78.3444392726573	80.6015732594570	78.4718643000605	59.8866708763810	77.4139574275718	77.0667664548172	77.6139231216446	77.9541478562643	81.3370438030841	79.7980998445239	79.7249281376280	80.8895656096938	79.7071863404325	81.0356182572647	76.6931235164817	73.8811448302489	69.5996927562344	77.0170706384246	76.8119983843208	67.7404038846096	74.3437168807655	74.0269956205156	77.9327446534450	76.2864988375624	75.3266077875921	82.4504840163396	83.1872292438722	77.5686472108418	83.2776532817961	81.2193446971678	79.8631604765895	80.0696602791467	80.6989082972108	76.6941789384376	77.8352542507248	73.3178065082754	83.3315339625444	71.5079125799169	69.7211572720321	71.4064806558585	70.3491352553117	68.2741821521494	76.0497446212271	79.6946438338891	81.7614795972821	80.4391772757678	69.9643398000054	79.7467370945525	84.6058169213304	84.0223277018554	72.7880226794045	72.7113300366607	68.7957309426365	74.4778924661756	74.7194532205313	73.7883909650857	72.5964279711616	55.8592093204096	56.3231490130534	73.2271144140535	77.2364628866449	76.0605776810835	55.1310509405884	61.1530830721804	56.8285817064317	73.2719325237967	74.0604061823183	76.1982688221437	74.0896143881949	68.5972809787101	66.8614752498899	66.0438167637747	60.7126526723292	56.6737147699564	57.2272160425568	65.8796180441745	68.5616405106790	66.3896139039857	70.4756464839706	65.6087000219829	63.0490497932728	62.1884074440540	66.4897161290044	61.6612986024039	64.3018431183388	62.2463197550148	59.7165731283349	61.5018797916663	60.8039210053621	58.0878269457349	63.0648653346846	62.5978517009477	63.9925367271819	60.8205646943741	75.6739654294547	75.3634398549951	63.8495535199480	66.4967636960859	59.6099791714563	56.2624941055316	61.1204131680975	61.0804890389843	57.6941239522327	66.5855269925675	61.2023499848545	54.5751734721408	59.2794470848233	55.6351665991708	60.0134950866939	65.3078176881032	54.0455594924190	62.4720669215921	59.7851062317605	66.0819461652696	68.1251792894096	67.4111550610206	70.1062452841742	61.2842211909923	71.7076322708940	72.8663877368305	63.9956285444425	67.4109500237831	75.9290435591746	77.2284536392109	71.8228655357168	73.3545136236987	62.9389431296297	75.3940514404303	75.3152825235173	62.1358847563834	67.1564478971430	67.2367364240971	70.8081416841404	69.3459459348359	62.3400726289893	58.3888537509148	59.7353794461035	55.1800084083040	61.9748717877840	56.6884249229828	55.8060309754122	54.7399328830643	59.0260561588726	59.0044197242173	63.6231354289717	64.6936763205512	60.9045236636841	59.8804687415596	62.2096406536463	66.8510775360485	59.3441957435471	77.1092536204234	76.9008465610732	61.3322525806149	57.1137648553008	57.6103106025793	58.1141098625268	54.6653241174701	63.0225665864815	60.7700150123465	65.7899729864023	64.1745096249543	71.4718699692880	70.4301352753643	69.3307548665962	68.4896601894013	76.5039761916829	76.6541731983465	65.2916160022125	70.8449364766811	65.9644162594742	69.3419542845537	53.2568764279543	58.6363680267752	62.8877390601175	66.2870171103247	60.2713424594381	59.7297613662270	55.6479079998526	54.8075414860132	57.8566354351530	56.0942634063080	59.3159736278524	62.0769473581524	63.2377411292585	62.5054833099769	71.1278391855289	69.7761131389898	64.4008083549275	69.6088275963669	71.7797211538513	65.9593238268760	59.5433983904269	66.0031597729752	67.0451846105737	74.2910673157022	75.4643935211190	58.4898572891493	60.9656433934519	56.5276419872545	62.6338415346216	61.9295017657618	64.7572924199425	58.1604767712516	62.7226453992888	66.5671812350695	68.2449929239696	61.6796643468451	65.2951932713726	58.9986993261849	59.5694779302085	59.7331646476539	59.3898617393064	70.4303259968279	69.1962937353105	61.0509373273059	62.0433036001822	59.9420147220788	63.0002104800023	78.3356625079238	78.3082652691613	69.5549323455897	68.8002601844462	73.9083008764826	69.1524561262806	68.2996556849376	65.7055963516065	70.6004591204845	71.6914171622088	69.3692423852708	67.6423036334412	72.1737235043840	72.4973515958982	70.9835781475683	78.8221798487211	78.9765532470825	64.4380676166638	67.8543219699315	68.3428044012506	66.7557533358088	67.7794396084036	73.2123137535290	72.2399732357331	62.4233054917492	66.2014892867274	67.8220399680863	63.1157035798342	76.9907782672219	76.0159853931792	73.5516288222115	75.1999407463663	66.7873272647826	70.1099850540596	68.4382677205991	61.3258298148182	70.5531027199480	69.5610663214721	64.0168569704531	64.5151060755545	61.6528996763316	64.9894377826495	63.1378975747400	67.5402042866783	70.4460775657284	68.9936940094960	62.7857952835942	61.0530265401372	66.4964476922903	68.6176682023020	63.9577730243074	64.5796937399313	60.1899689088308	67.2462342398407	66.1469031013233	66.7037877411122	73.3094454951241	73.1583680852248	64.3394949951415	69.5607222717329	70.1885729419532	65.8975421450262	65.6866669777324	66.6640493388101	66.9687512427920	65.3030015154868	64.6581489428086	60.2200960974096	59.4513450266772	75.8509862130101	75.1749181054321	70.2253991553854	73.6726563105729	68.9282723995577	74.2661151625684	74.3679531282954	69.1840825104420	69.6757007758637	72.8596107019334	73.0416632430638	74.6655659792395	75.1334968526484	75.4482728622529	71.6631622113556	72.3543923249383	68.8819914313418	66.5989860397559	83.6981592604615	83.7183187988305	67.9887636585036	73.7763816772468	71.7055481201308	70.9164982492515	73.1312747391883	68.0147971723862	72.5438436046182	72.8204981128473	66.4969252156798	67.7099010319051	68.8384442149831	69.8338685107614	68.8754550288766	69.4975600223971	62.6107990658225	75.0291880473795	77.1150724338027	67.5607727908039	67.6734586556134	74.0759707512773	73.2005983882910	76.9969826271905	75.9011915733072	78.9946768905065	79.2783287049076	70.6224718590170	70.3180986097262	60.6722236946755	64.7166548387757	71.5321076111072	71.6056710707248	74.5880447313953	76.1563921380280	72.5150427383896	74.0443374138454	67.4510443093990	67.3824026029879	69.4108297157908	82.0891551208263	80.9000878937329	70.1766802706148	71.4218409326636	70.3724299369862	66.2032439492380	74.2078762410730	70.4571700854768	70.6578043488336	66.8575161079363	72.9364151551602	72.4654049735516	72.2172048380318	69.2937419048510	71.6399485976657	69.2871467108382	73.1490734415402	61.9179031701405	65.1573178093744	70.7602357243268	72.6019253468517	70.3032756013840	62.6592751942619	64.6865130624033	65.6728999328529	69.9467326763925	68.0814687015822	69.0530381364605	68.6060947469468	87.5017515752811	87.6795906244015	73.8957325010760	72.8341769187926	76.4217702748165	67.6245991814561	68.0799605808850	68.9265013976310	71.5120196838580	73.7048147682178	74.1430793031986	67.0680618561276	81.4996326715463	82.5405946672492	75.9664161092138	77.4949909990319	68.9957841074193	76.7748491375595	74.2922243773637	77.3786460088208	73.3436891404538	73.8817568061172	74.2299095688256	73.2350842669821	72.6008622688659	77.7889761582690	73.8306565934064	78.1154595877432	79.7780798149793	70.0420940977776	70.1490466388534	73.2995772389611	76.8909080590844	74.2460603846973	65.1610499352984	77.1694304859374	78.4130274991304	69.4208050071376	65.9940324712348	65.4679545550764	64.9739140027291	72.4415858441283	74.2338781943385	75.0383646142440	74.4922229798793	57.3768735452805	65.8481117753696	76.9380632197392	76.1463702065482	65.5274087694068	68.9730634902593	72.2947602431520	70.1006171736633	75.2032554470299	75.8718190259081	67.9409650409412	67.0182316199785	74.4235182151653	72.4980499676233	76.4916043585630	76.1347988121253	65.6135554304797	82.4564387263094	83.9133949903944	75.1654829792723	83.5000075215833	82.1293816077876	66.5730226359370	64.8616315992489	67.7572689703934	62.7643663797747	68.0534647301035	68.6608372158053	76.1863073652093	76.3243384453012	68.4581605769127	70.1160378623626	70.4991901749990	69.7914661260408	76.9090663432230	78.9767324232844	65.7480787868845	70.0074689885034	74.4588476401952	74.3692718152601	69.9049021322754	67.3014860164711	67.8794439973400	75.6202406252229	78.8981595068903	75.3782492490858	65.1383577390381	69.5823026691903	74.9123747613328	73.5373405426236	70.7852313773301	70.4468994860394	69.1480741475695	72.5575037589638	76.6930146411578	81.3934175835934	79.9288881778396	78.9738684882589	74.2202443326002	77.0104507751481	77.9035469582784	75.3943080870525	76.9712118187866	81.6780790363889	80.6917905363994	73.3953335769946	74.5336259813988	73.2564005839076	74.4280555631775	74.3879844889735	75.6329794206427	71.5545695682699	69.2338371503097	72.3488604843864	72.2334138765724	67.1069326668774	63.8374426754215	67.3572556326697	72.8800690127285	70.9426876143722	70.1760250546460	68.5354910694547	68.6877566410491	68.5828425486056	70.6714112399161	83.6517499721720	75.4702308633240	63.5188657921482	69.3206974750217	76.8284281455275	72.0059089906676	73.6116981379107	77.4377990040692	78.9220168736584	71.4706102043457	72.2379956810858	75.4820574045562	75.5790016948269	66.0963389106137	64.6239957377230	79.1394484878407	77.4606157731996	81.5522881519488	81.2909840878719	69.6758789613450	71.8118260877094	67.5049990456437	66.1117588100587	64.7597476519848	71.4924218167956	71.4403373425148	72.6342482245435	76.1439096830596	75.9962770659568	66.3049103527278	69.4381036481974	80.9518554818667	74.6196726747869	74.9332811487135	79.6232820847652	78.8430952069735	75.4422204751896	75.1968796739332	79.1287638722080	66.4575284315589	73.6958607431346	77.3687084579631	76.0615536456528	70.0495263468787	71.5882853147411	67.9397124581928	61.7087035821863	61.9943287636582	68.1321666903316	73.0051753187717	74.5177304559618	73.3767704102245	68.7515982677527	76.5616111420697	72.6278957282230	70.4506388325958	73.6068003310026	77.7829748829337	76.3504834236995	67.2302238126346	67.0933016559262	67.7324057953509	70.0944169410566	67.1311027448431	75.6795562289861	73.6181239689924	69.7118300060245	68.9833918229112	66.1270015186988	72.4731303282803	74.9564834416898	71.8057300027538	69.4562742700130	73.7706014639794	74.3692670204314	72.7970045220576	66.7486414829786	62.6168568565127	67.1414073310103	67.6445062369085	67.2542052311236	64.6064973878461	64.4817784506942	60.0388977876564	63.5215013799553	65.5350436284395	65.3586603045503	61.0436888021689	67.1390191505487	67.4045968641309	64.9615728847477	62.3576439609615	60.4428422821066	65.8948375393932	64.4343141780591	58.9054123149691	48.7204598481671	60.2692003101227	64.9761623401593	64.0247575910275	71.8606224949471	73.5356773927192	52.8127398972784	55.0465181255718	61.7398630671665	62.7317258900413	60.8775869210778	59.4220076921991	60.3511773412956	63.9479136151403	66.5320501061855	59.9844195090832	66.2975635823710	61.2139980431049	60.2337239748385	58.3177008596636	60.9965231620007	61.6884302871932	64.8567270396053	63.5704374033896	60.3026125261767	61.0060319705739	61.9138482366742	64.7967254064013	54.7235144109069	52.9151089103521	63.5361842160451	65.0363850668587	59.5938880810501	58.6016789175129	59.0442557152534	61.9882168371354	64.6005574671639	64.6411369455968	64.1152014974533	49.8438562010470	55.6633921359674	54.3820902951638	61.2146930316088	56.8176131844537	62.1899972481572	62.5538637565804	62.0364693910085	61.2888444219451	56.8196912178933	56.8056666292951	58.1714526297454	55.2824089535982	61.0228417805082	66.7674621369928	63.5384653643648	64.8498859346369	54.8575438689692	48.9451430444207	69.6102333329912	68.4516516735742	56.9133337119853	51.1139455018159	53.4145281347174	58.9791288862099	57.5594472674523	67.6147592055027	70.1196311646800	63.3576810626213	61.4805592668913	60.0369036584878	57.2923791795116	52.4997724986034	58.4230099066114	56.8349931144932	50.5146579157018	61.6935109038826	62.9795936358685	60.7764363994034	70.1352168145502	69.5331788125160	60.2629376370998	63.1698122948270	60.8437271823959	56.7725566074498	67.5084011626119	65.2829476134152	65.2913488493861	62.5717059659315	75.8642355188354	76.7582829306533	75.2317541306006	62.9796865558032	77.8655504984954	67.6419121585539	63.3695451870375	66.6505744399780	66.2695039965729	57.6410249218253	61.4401075183399	68.5844984887958	68.9086022435569	66.4148802905626	65.4038390858839	64.7862527458076	64.4159500766287	66.3696030291700	57.2401479338664	62.2937269992920	61.1823346449880	60.8463873371682	60.8722476859570	62.3936697292428	68.6915744079915	66.9285939394851	61.9083764126028	64.2293272611813	66.8032385188709	63.0792728574682	60.0219329689955	66.2108835611243	64.5781124493682	63.1735613672494	57.2177041415351	55.2376107524330	58.7804045871669	61.2039395398873	61.4966046096135	55.7291204322195	68.1503995500755	69.1317437680083	68.7975793236995	69.3631233384045	61.1064196383024	61.0051042499242	67.8365365160236	66.6911601621554	69.3636791550852	77.0290718207502	65.5521745386094	64.2218859244819	59.5157205840346	57.1385958784015	61.9854376794574	61.5432403254469	67.7666410928514	68.0225857974023	60.3020384195589	60.5674912982510	65.6553581319445	68.2604985256771	68.7319532347416	58.1459225382934	65.7449401597188	66.4531210555842	66.9564983807293	66.1874732472423	66.3952081421255	73.4781761909763	72.8002563267125	63.5324560428043	71.0865076395080	72.8226912576420	55.2171161010680	52.8176260348689	56.2303708906698	69.6888158648298	71.5794930613453	67.4105266477132	60.4440807227088	66.7303980361216	66.9576295190049	71.5751961966778	72.0064335963487	69.9954721251740	68.6107271629928	65.9200259590545	73.8651313426090	71.9770863990164	58.6147523679098	61.5651555149620	65.4169497393286	65.3394040497668	64.5572830293326	60.4284710377957	70.4823039969351	64.9368666330125	58.7466793289308	58.3680736926138	63.8887470619017	66.4518655665977	67.1620533088246	63.9246796868104	66.6742239447092	63.1409488628022	68.6184665875873	62.5246655926508	63.8800136946446	65.9358283720502	63.5620368701332	61.7319123455401	62.3629218678531	61.4075835198463	66.3012006433758	66.5202270440298	80.8137504914229	79.7714452332306	69.8735635740116	68.8550197968857	73.8077970054987	73.1093537344993	63.2463156091737	60.3746521284556	65.5006884989869	70.4354044308307	71.4156472504707	59.0543486658323	68.1575846768107	68.5183691632060	69.4335486609967	69.2292353991649	69.0767010354787	63.2117376411699	73.8173931489172	74.4345542609282	60.7728572822947	68.4817259427820	66.6541138599681	69.7673702391618	67.1212421496357	68.2520148381307	63.5887952461742	61.8478461930110	70.5487406699389	74.3174905667147	75.4495706865679	66.8680114232396	64.8559620104696	62.9014393513994	59.7312978888470	66.5856898591531	62.9830753639182	64.7743542270908	63.4359539560225	67.2674028173042	66.5101538953868	70.7624327443705	68.2588922276441	65.2975405406071	67.8376199493052	68.6832774195367	68.4342559639567	73.6529419892937	74.7430777099139	70.9289788869516	71.3422311462252	70.8812846366968	60.9918521643749	69.6700291103553	69.3139700720115	71.6287192217304	71.5151617493434	70.0075965906448	69.9170227674651	68.8136077618024	65.1758682182623	75.1238524785198	75.0230655104405	63.3018494021374	67.5235420137096	72.0679963788429	71.2628197473099	71.3842169152283	70.9362135330058	68.3764367250957	58.3619155115984	65.8816860240098	60.0420187011158	63.9439709594922	67.5580300773239	79.8303211778278	77.7653180147004	58.5917930195095	61.9743835448373	63.5230482193599	62.7404317753725	65.6714062849712	65.5146143952374	61.2199737354424	67.1894318832068	68.1524913750682	69.0540044775220	70.0372327188058	71.4194749883252	71.5851271637118	67.9157330315865	62.8560883553822	63.1055519282123	65.0643277983379	63.3544614100766	63.1296577932257	62.5145220924581	60.3090907805948	69.0553561236870	75.0854823527780	77.5043760493128	69.4891094401228	71.9411394040370	67.9894267784955	72.0378354297434	73.2713042135144	67.4508590441472	68.9847831923792	66.7546153891788	70.7387406469381	72.1063023907549	69.0365977248713	70.1054354371620	79.5127974621784	79.1631142166680	71.0111221085684	70.8580415700123	68.3383565986317	66.8925495605919	72.8754531324633	72.8889154279840	67.6248629296435	67.3186101350565	80.4693292473890	80.8330418780969	71.1701175160948	78.6552690027752	76.6023951944032	70.5727467819628	70.7428564589228	70.9473002750557	72.8339745118742	75.2534182590468	71.9031050893816	70.6219937233578	54.4145798356141	58.8555464874246	68.9285967104820	70.0822819737757	57.9561832862884	81.1719985056165	81.4694326765677	73.7773391877821	76.4422837214651	73.7257447310106	62.4256818949767	67.2532645548946	69.1855629832161	76.0912698591503	81.9832876616086	82.5044063354861	78.7424159834667	82.0178382198589	81.2279442922787	67.4817816703518	82.5903586819457	84.3260509169290	75.0033555893804	73.7217905038250	74.9060921124052	72.2078878908750	76.0226081255390	85.1029407938249	84.8379917766087	63.8185897515515	75.7812931598397	72.4682978915227	76.3305331739533	70.6832215669590	75.2323638602954	75.7279933845720	71.8805204474488	71.2987180785237	80.2142357661302	79.5687504031813	75.6179849883310	76.4802770060635	75.6073008824395	75.0661917371579	74.2120393915273	68.2972738224499	86.0165493098184	86.0923075988876	72.4709301066227	65.8172391752362	72.4551619348026	68.0730335661312	73.7903945580107	71.9011067289598	75.8865112081052	77.0926571607742	80.2881477494449	78.8455929515236	72.3236516343519	67.5098765461157	69.9118491653247	73.1190171256096	70.3014112777478	81.7469246615932	82.1639666971990	75.4658845164694	81.1647345084475	81.3460735154821	74.8741534708423	68.2747787806584	73.3868484547562	73.2174845462497	71.9929201675004	73.1497543552288	75.9976656565427	76.4988120222428	79.8986699455834	80.2851692846316	69.9674148941779	75.2430477175307	76.3433473660945	82.8821739017414	83.3251130537232	71.8124514893477	68.1609770096690	68.5224875160580	76.1104695795298	79.8780561743693	77.1662061533877	71.5318560738139	72.6226231157301	74.1762448278658	72.2478129463582	73.7493115811908	69.0395778223886	70.4368517827020	71.2984618439287	72.5433447838992	63.0580357602276	71.5715261644823	70.0804072960363	74.2851812917991	75.1201921018855	71.0324947530734	70.0090633387160	81.6884171513568	81.3920221832737	71.1643326352884	69.7838185337485	66.0020040694815	74.7217359353362	78.2187653777547	75.9800097996662	76.4948413821050	68.7771669805357	72.0420266993085	68.1525124823227	77.3304053178921	70.9003318002175	80.8700898140909	84.7662263881139	69.7319013724498	72.8403498187637	71.2164944618466	65.2842531080353	71.5240864465265	75.4489651430257	75.9893486196040	70.6855946852039	70.5085701099636	84.8212347865362	85.2695314540673	72.4793733442064	72.5012842603784	66.2699708816343	61.4205823062668	61.6761251791612	69.8379780126631	71.8058423877177	69.3671669507049	64.8607261526900	63.7469077211667	69.8059071859586	75.3202083834147	74.4841178600573	72.3957607556662	71.3268033519081	63.1833220124310	71.9820523231222	71.8387238016801	84.8595926075983	83.9306047474954	70.5718533044425	70.9744378820779	69.1493255975431	70.8038231453846	61.1361254186206	57.5666601616133	63.5193915720494	70.0280144817339	70.2163690574363	66.3709958740526	72.8918565313500	72.8547473175698	68.2179132790113	63.9856102815138	71.1326267653652	70.3606132223825	76.5084492281191	73.4477757866301	68.7606937623800	63.3141736700312	74.3228854150975	76.9168864871941	74.8599269551721	72.3130408768067	68.3651167768632	64.2448804221959	73.0385347494853	72.3230595311002	70.8191761424485	72.0370412305826	63.4973558250655	70.4697709011749	70.0886239308225	64.9231266008228	65.4078597062666	71.3146059125121	70.7074341906137	67.6945202019768	70.1330242939471	67.7490248811142	67.5976306906527	70.7274028802463	77.1322113915319	60.3006784879543	63.0600807603486	72.7972695644097	73.1404638007996	71.2674742030713	72.0409207639426	72.8099079295241	67.9024361492902	69.8498437440980	61.3698930246108	64.1066732998570	66.2216525395480	68.5107538032007	68.9733444164824	71.7254483550220	77.8618154031275	76.6251218374875	60.1815267670180	64.9142892290142	74.4323228176956	72.7330218317562	66.0500217530886	66.7293072864390	61.6843748196082	59.0108752095128	68.5719471847748	66.4288923934786	61.3317238056218	68.8298733190936	61.0742888980941	62.0410204482397	67.6881979682711	58.9648134514718	59.2784949013407	60.6714420974682	70.4659847064620	61.1541581050713	59.3045964265991	78.0606019587350	61.7293735139240	63.4705392495563	62.7468559341212	57.8928106772907	60.9059462555003	60.4695790096991	59.5375095320612	61.4800709746403	63.0196564912716	64.1670743665097	64.5700778593212	59.4279867171176	59.9787246646634	64.6006320021918	63.1684699564845	59.8133552526359	58.9800281031456	66.3270178193662	66.0140314046492	62.6031593060688	64.6562334244878	63.6800590220572	63.4230174103542	64.6861194512101	57.7503170639339	56.4379638947986	56.8218192176084	57.8252950794286	61.2240573234089	60.2217058885974	59.4572311789192	61.9731319746896	61.6556203697216	56.7423638040960	49.1634137677877	55.7464377265264	56.7414741998792	64.6103403794426	63.9652087710777	60.8601940204968	54.2822928204702	52.7280897819977	66.5201042222980	65.1982288147790	61.0473542658426	63.5877212565924	61.7758901484244	57.1020995762894	63.0871338637469	61.1048712957573	56.4227666919077	59.8720109914491	60.6213830854812	61.8710814568082	66.2254587438956	58.0193519984536	64.5764275994921	62.2121537608427	60.1722250726915	65.1000520141013	64.5362106608555	59.2311974426115	63.9061117843753	64.4252795985848	56.9596772279746	56.6967022665475	62.5778724159077	60.2006570242933	57.0311448045170	63.9503819477827	64.2670458420217	63.5922492917534	62.0245410005427	61.8209482287635	56.4162581118185	59.1897897552910	60.8474748054200	58.7432267188299	52.9247220644602	54.8141151629039	60.0892117130811	61.5495935541149	60.5076028774041	60.4919691568881	59.2926938718002	50.5343628221445	64.8783737060930	64.8655981716820	65.5536708664312	64.9782998108469	63.5035990249380	61.0631557862002	58.9159174441743	56.9763561276510	49.7208184309886	54.7954991191143	61.2425588680204	56.8153297225724	58.1760643193621	58.7604322458289	55.1686000574812	55.4625736960556	57.0610863538735	57.0825840257025	51.0950825543794	63.8899935902510	65.8951760586346	66.9081191745065
94.0780379080239	94.8294215273866	89.5453710077735	93.7509707739784	95.4133712684910	90.0044872530349	89.8843079671782	91.0997520179819	89.7295864221408	95.3096359449803	91.7154878284481	89.9120264255136	87.9535401388352	94.2416710107586	84.5239403557166	89.0704793198451	90.5362667041646	94.0514421892827	86.6768724745996	89.7638357814717	86.6739853802071	91.1127404188057	92.9009514771909	85.0673489196840	92.6082640772300	90.4187598200887	93.9187558019202	92.6063732344776	84.2843656834459	90.7362769200807	86.4895055657828	91.9650628215218	94.8192600921821	88.8953379339004	92.6890739722726	85.0390646743262	93.7472581222637	95.3630665433133	87.6057859280715	93.2068957220423	86.8858358247701	91.0643708310488	91.7623722122412	93.8791180994630	91.3656566701183	91.4910741476605	89.6673601277122	92.7669901437084	86.7806416457783	89.3508921542045	91.0154047100015	91.5404839750456	94.8951618075496	90.1560840499813	92.3445373569257	89.1970885653572	93.2853563882441	85.2961393377707	91.2275097819788	86.5768897988135	85.8443741904603	90.7883237525161	95.5353406133292	94.7727323843718	88.8946080680707	91.1683716041407	93.7966700215160	91.8619045472603	88.9172039071846	93.3820535901058	92.5348805020997	87.0069452494782	89.3729335485181	89.2233222316813	90.7588612039566	93.6667025020564	95.6862875754845	92.9455211005007	92.5027590874197	91.6173894156744	95.6412741209810	89.8669038122960	91.4772255135336	94.6238183418172	87.3304325182985	90.3464503183374	95.9619984418275	92.2088570358175	84.1655968137947	92.0698164409365	89.3067169035298	91.2454260519946	88.0648189439383	89.6536840880979	90.1894008466879	92.9038560128599	88.9239360104675	91.0884562008590	92.7521417709097	95.0893210020543	89.2289059458919	91.0067020276055	88.2991485508104	95.7920167260677	92.4953455581060	94.9569587490130	87.1162622782001	93.8037131505798	87.3772588204338	91.7662673349462	90.2937991864382	87.3764938151014	94.3135218262722	93.0110740998292	92.8239888428367	87.2334403570868	91.8915872416490	94.9159246687590	92.7636668209854	97.1585340650229	92.7581398285990	80.8400153432034	84.9005404535260	83.4845275050114	87.9225458906020	88.2167450054623	74.0290873772656	82.3070132369056	80.7577946192729	79.8951365314980	84.7563729240477	76.1880703932285	69.7631353157145	74.9683984754867	80.0554413730123	82.6415480531717	94.7159170844956	78.0776108173213	77.2631902266792	75.6042474805741	75.2419549020945	74.9515031438348	72.2822428611251	79.6381715734632	80.1924059777651	81.3633935593652	79.8209354447152	83.6782029283267	76.0590011163478	79.0657262057032	79.5140392715769	77.6708521181599	76.4147252184658	72.7305506991851	84.1883895412456	73.5955467082386	72.0044753555305	75.9286385595029	72.2372194337335	74.9639360761339	73.5210161786594	87.0690315848124	85.9661597924070	87.4989720882199	82.5764135899513	74.5007564566607	74.5078864293318	75.9615124028963	77.7762114047466	72.0035109281272	76.1006856751890	74.3940114147171	74.1600099569353	74.4181787109822	76.5317098945082	75.9025585300256	72.7645453819496	81.1948901708361	79.7228902135763	71.4095404247554	77.7991045707492	76.1784932717006	86.1363481031965	74.3670771030768	78.6701600370720	79.2859235930024	78.7499935961560	82.6176298522854	90.5269929647661	88.5888848361703	83.5210663783894	87.0041348295035	87.3506453315790	83.7923348532262	82.2014373556028	72.2256912015269	90.3330313208255	80.6332786101918	78.3892050874926	89.7735011452108	77.5729051546233	81.4149197995680	87.1124253707672	80.2796648631699	78.4438300611249	73.9015620868437	74.1220048403512	81.8886120040585	74.8045804717493	72.8387765568081	72.7497219425738	72.7037349117169	78.0380808408576	77.5536912150284	83.0293590881163	76.4754839574259	77.9047826954887	82.2232330279155	78.7619183317509	76.6541979912967	93.2599822376577	88.9763645448644	73.9808846380338	72.3319577370082	72.2726252059468	80.7837681501698	73.9602201351250	72.9882193654683	72.3387758871242	78.6104203486432	85.2087481847538	84.6033581474979	79.6806337261347	86.1681161468117	83.1215959354417	82.8810566553216	88.1753560405472	86.7391815417550	84.7031304858180	79.7017911847089	80.7556987073929	75.9848920753146	74.9567505535455	77.0528103628412	84.4479458286561	76.3366198451803	86.1352154585320	75.2908390746797	71.9422180949498	74.2144567708295	75.8473944305561	88.3133708588445	80.4705875094751	79.8896015567485	86.4965875372206	79.9138387936508	86.9563153349721	89.6764296449739	87.9384432106531	83.6700991852200	75.7038919288758	76.0966443777422	81.1841314626199	78.9991585113909	84.4817927767078	83.6788327624253	73.9693001272238	77.0848172359744	74.8628167545816	77.8026818608378	80.5834004241631	74.0950292551791	81.8036640718578	75.9340364639565	74.6480127976748	77.7849547941050	76.9828492816556	79.7737389892876	78.2473587007855	72.5636080660782	77.7537143568371	74.5786504945818	77.4641365561947	80.1527856095683	79.3671820158823	78.9593562049078	73.6494072523145	91.8900601846657	78.0699395169100	83.2865106624204	86.7342335118882	76.9152037550084	85.0449575812978	76.9718126316481	78.5772360241504	80.4781014885051	79.4060356775321	83.1016756200098	90.5908432626689	79.0316060007582	79.8242517204313	84.5983098363419	78.9855977091153	90.1821517957347	86.3085092078858	83.7775839782574	86.0291634472904	92.8918572683584	79.7212895094119	80.6186572395656	87.2372978149001	81.5146336133906	80.5279590234181	80.5062600961479	82.3382679191307	81.1885258825516	83.8674426213484	83.2344241100115	84.9925643000738	85.3383880853886	83.8697083643814	83.7917665332695	80.0115533545290	82.5349685298931	88.2251565668961	75.8633712356007	80.6893710742766	81.0726734458380	90.5113391933596	80.6955622532559	79.6698353674692	87.0697003599256	85.5601627078683	77.4241034034952	82.9975905122961	81.4947775934733	84.0520188643657	85.9709045835386	81.4173356654883	95.2530217585570	81.3284289321194	85.0585902276951	82.7537277854208	81.9961274551157	82.3815366131184	83.3603040265856	86.5033623498269	85.2801157041961	86.4758053141740	83.7314766995344	86.5814790437024	86.1609764212017	86.0546384901303	83.6799870273856	84.0632499058347	91.5586083172428	84.1293453271719	83.7737781745103	86.0113638428484	92.8975411231371	83.4927469070585	88.0422178937707	82.6412686580612	87.4389135815951	81.7710592872143	83.0760425782273	87.2563706445065	87.2759518613760	89.0471442555497	84.8906863961220	82.2646436018780	86.3043451038860	93.3881116472178	82.8666942318033	84.1156514842727	87.8543523569995	89.9361023857457	86.9592255852270	83.9986496900730	80.4793364096194	89.6846582745049	87.2362416199080	81.6605067355762	89.4923972551413	88.2776763854617	81.5948019146411	87.4141688744455	87.3939506981194	87.0016742972414	92.0899205104289	88.7014867851920	89.9087051800061	83.8906633671948	90.9872720059502	86.0406410793773	84.0781955041352	92.3923063163998	81.8667256811474	88.4134470972205	83.5556447664905	89.3329365182079	88.6073573759001	88.3328542547984	83.8533706380598	88.2243456851426	85.6379764241954	86.2230215303659	80.8073579193899	83.4282557007845	94.4393419954950	83.9244337257274	88.6638168991448	83.5355086069888	98.1499160449447	86.5129307004631	97.8362884249184	85.6470762481017	83.3687156642897	87.1795104065970	85.3890931717057	91.9672554410633	95.4633838200029	87.2879277232553	95.3357472649873	84.6388932307944	88.3116948236719	88.9702079348511	87.9544176793457	83.9485995389294	87.2491200947818	85.4713056660215	87.0979101970133	88.6008918605639	93.4370094165822	87.3217724312264	89.0244937110252	86.1766982193616	88.1259362234901	95.3396881712006	84.7170162533294	84.1186272069726	85.6719816238554	87.4660616677431	85.2824723859971	89.1109689954033	93.6460254113871	87.9108174609243	93.2307967501043	93.2930069976602	81.1055520343395	86.4410975397989	96.0630295527097	86.8993951485941	84.8579208198064	92.5645230208696	90.0369930080735	88.8893006831386	94.1022616228445	89.3142764067351	93.9062867143429	90.0793837717037	92.8538967606423	88.3459961845614	92.2472059399741	90.3337518695271	93.7947949008022	85.2256027152828	83.1624215897105	86.5521338631404	94.7180063512010	87.5957247477263	92.1409064363115	91.0443437151656	84.2441524634094	93.7599695562148	89.0875949685173	90.2996813755953	84.4969250412063	92.0235367482161	94.9876385589122	90.8509430791320	87.1550144464090	82.1399395683224	85.2382384165643	77.5959612247808	86.8543803185952	94.6836867140020	86.9217150606915	88.1970677496233	88.1708643444749	93.4629768659422	87.7049746655808	86.1433421594472	87.6768680679517	84.1513760459674	86.4781590642518	84.9261644905130	84.8975549372520	80.9460133411603	87.2793100627652	80.0644582200539	92.8543421429035	83.9711163991012	84.7216648509261	81.8327328505808	82.9588394942012	89.6136135705179	93.2668908680034	84.9040014302635	90.0295030446245	88.7987599141256	89.7000266783796	90.2034737604443	85.2813129182081	88.3185659490399	94.4606732230457	87.8844804910234	90.3264474118372	86.7755723487715	85.3508328863573	85.5289110939940	88.6972003925609	78.0118163417358	87.5609331501176	92.6832293953366	84.2533187751825	84.2542315403557	89.7950732377752	86.5743482910598	89.7197030967662	86.7010939167746	94.6205351228208	87.9059205128366	89.3701491191562	86.6634205662986	87.4705644381845	87.4182274078877	87.2922068256142	88.3033971279107	89.1073004002308	94.2070599646080	85.6026985782297	89.8608027115625	88.3265074520402	90.7837224787096	89.0548663531287	92.7134898420606	86.9397642504701	95.1742626867190	85.4616200271668	95.4052619926944	93.0032820997918	93.1615769810872	97.5694959822607	86.6753156097131	89.1778458417402	86.5235592120308	85.4864860570855	95.5557395539460	95.1050274121397	83.6761227322879	86.0843192015352	85.8373656982369	91.7255855213179	85.0642832467021	84.1228629554680	95.8914916718041	90.7991118020683	81.5724075633641	90.0069558131051	89.9113598544779	86.4720053376848	86.4298930010053	91.2689497638249	91.0238449631445	91.8178592962399	86.9527413411109	88.3570650288364	88.3457768133802	85.0647370407509	87.0269338075560	85.7647268457691	95.6895251175439	87.3010659773826	90.0702228083676	86.4771735161948	87.1835876058415	89.8455480841175	85.0939069391469	92.6489990139215	86.6767033431480	88.5958559196241	90.9659382499527	89.6431474051165	90.2199496193589	87.8529089206611	93.7045983481740	89.7846089777461	85.7512907849318	91.8189557206719	88.5274102363926	92.1393989849551	84.8074940254839	94.4920228870434	83.5016351211712	94.9308619926440	91.2089008645142	88.1273054419222	91.5183967068312	86.1120776845726	86.1435401371731	82.5910019579946	91.8482946063544	87.9384200112171	86.3835967557930	88.8354027028488	86.3518470679654	89.9722802971939	79.8556833083548	87.8873673574911	82.6782943695369	82.8052272910371	94.6077688387346	88.9068178988877	97.4716256683835	82.2094000160929	87.4539278316056	88.4188886304702	83.4596158288163	82.1797607508933	87.3524473618390	81.0321174027734	81.7474198227674	78.9549715129933	87.9071389945013	85.5361211306483	89.3168885711257	89.1778628775159	94.6686000632855	86.0774706488381	89.4943223564260	83.6652014060895	83.7619293741172	91.0207171653502	90.2376403097078	83.1686878783349	89.3495884891637	91.8255584043181	84.7160948124074	91.9300801847988	79.0444059132050	74.0246186097259	91.1440105939563	83.0769649635252	84.1985170875163	78.0510465166144	69.7720008900386	74.6782286104824	70.8883865536390	80.1991595153494	75.5294142566987	76.0747815568989	88.3871071935996	80.8907805860666	73.5289380147907	76.1788631283418	75.5683722557888	77.8117831244911	83.5344506483333	79.9218620464780	73.2582735583064	75.9598636175812	73.9052663057900	77.7883058197081	72.9712183233610	87.8902586460245	77.0896793221613	76.1240187605421	76.1699516212168	74.6037090048137	79.7272102634022	73.8296279816540	75.9781705084226	77.1941735434553	79.0948621184892	80.7667201341595	77.9131527531783	72.8594119871132	76.8887934643323	76.7631186294711	67.2602680524573	69.5298352387646	72.2926087044792	72.9928227341213	70.3450542746191	74.5562684199471	72.4274867740494	76.4928331080329	71.2409501873093	69.8238031923052	74.4737062744591	74.8995093771087	76.1652928348848	76.8303459022031	74.0306302527385	72.0980405078759	73.4360466544093	71.1813177197561	72.6324672751741	72.0464515826239	71.3132566848155	66.9609418712650	75.0178090625718	71.0843949131245	73.0329260049120	69.7651272097517	71.1962615778796	73.9338638520800	72.5873699867071	75.4315879135473	72.5882946498340	74.1531346827252	77.7795799864594	74.5018871011404	74.5221830611040	75.3921056766477	79.3776515811003	78.4839930386186	80.2000710270756	80.4679902116944	75.8131280145911	71.0895670896210	72.5658755061453	79.7014756766876	77.3398958144996	80.7713119746788	90.2177627956505	79.5842168579221	74.8896769862054	78.0675889105510	74.0912952446960	74.6710742384005	72.4951702751843	72.7117035783627	72.6581517811886	82.7016859010539	72.5237372294445	73.2239033035179	77.1226208163023	76.8737439486746	78.0107032479587	76.3871560701449	74.3349271246859	72.0183030712699	78.4894576481384	80.1961936707962	79.0921909032581	77.0393871051193	84.3228946550301	84.4851757794488	82.3627026189366	76.4904093709676	81.2925538358068	74.8537796076928	78.3878215068567	76.3453356410554	84.1688119407534	80.1119772825315	72.0774360559259	79.2381859257009	80.0408658548991	86.4324358713143	80.2643491380894	78.7254063954133	79.2857910426876	78.3162583661060	75.9072882720523	87.7366107734677	78.0070106353423	82.8094865765311	74.4998732923837	79.7011586459781	78.7709600976805	77.3644414425902	74.0783627562324	75.9881907715560	82.1188101382858	74.9078567054779	79.3054605547051	84.1964504826784	72.3005419100329	75.1551454779302	73.5693358052309	76.9085932011758	73.4971620488189	79.1346484669867	76.7810559577399	82.4175297898900	78.6842341365873	78.7110932045699	76.3884547843250	78.4465438304176	74.2598047187619	75.6208718025296	81.7597843702205	78.1077768418471	75.5937327019528	80.7250787986727	77.8094236094056	73.9568407336565	75.1725520624739	71.2767638341327	80.0452637721306	81.3689230604615	78.2105624922910	75.7953215836766	73.0150495893383	80.3517518629653	78.8086655988073	75.9846788159530	86.5969749368851	79.4242268975225	81.5489154031422	80.2162507766102	79.6099093234656	77.9942203932916	83.6394484054076	82.0344258146208	79.8007045897698	76.6034413087540	81.5434423347817	87.6762506951993	81.1925740528244	74.7333434892281	80.1476513120598	82.2296301780078	84.8895340383670	76.4527096307771	77.7955969215381	76.4325326100359	86.8463710697578	80.6810950839159	77.4690123664869	86.0938180908921	84.5806838207730	79.3539072038069	93.8312589078099	77.0750359288403	75.3478100677292	84.2398797811855	73.9563646966926	81.9390754004087	89.3193401665574	75.2671769072804	92.2157253618417	86.8546558448988	71.8452779585520	74.1214064530034	79.5887020822288	85.3404842279609	87.3386721359111	82.5998236888172	78.8385501043940	82.3440547552741	81.5903594218609	79.0023525547146	80.3266955545996	76.9813920903239	80.5355071323644	82.8880905179396	88.7256159260966	79.2414672406586	80.4090647295101	82.5771988760232	90.2630500517874	86.8332285075179	86.6959690381624	83.2590435579626	77.8076879895370	83.1250828170361	85.1298535532384	76.6706234629346	81.6136542949398	79.4379465773445	82.3563888945120	79.7009192861283	79.8894561895383	80.4060711872642	78.0150035142581	81.4839148665988	82.4301303446030	77.9075810798905	83.2448268839949	85.8722637284939	80.7039925313433	77.7728650290946	81.5515129143879	86.6969704685816	83.7113694072705	82.5105515856002	82.5988854992033	85.1383437582738	86.5059760190222	80.7758766739246	84.5675609788790	84.7378322872259	80.2534868755229	86.8219930161266	75.1903480692964	83.3175064334742	82.9848548457772	81.7311354572014	78.8071835058847	75.4774326934346	78.6874404509158	84.8214806631705	76.9532419695315	84.5814806772272	85.1351356362049	80.3203979531876	75.5346802888291	81.0706608263067	85.9011801725928	88.6972229702772	85.3968245992454	82.9632131958198	82.2989940940414	84.9216239142001	81.0141268461109	82.9791222705021	83.1047481948177	82.9574724390738	80.8098419732779	82.7445050801551	82.0948116568524	84.2843241539317	82.4569916074302	84.6530978211480	84.7794835220648	83.1510212437114	90.0625088901383	87.9890065091025	76.0084164341973	93.1357287890809	85.2813103915113	82.8738209932698	85.1154102241365	81.7184845930066	83.3296664402427	89.4926630180672	81.0520750890844	87.2682655357172	85.1848330432985	79.5657092284162	82.6113084437480	84.1707300264535	80.2272047062938	82.1755009567856	91.4923524535335	76.2325290592673	83.1848782293955	86.1390584820369	85.4106310004509	88.1106452172298	93.5908644932834	82.5025016042354	84.6302786233564	83.2674967223566	82.1840125306575	85.4254278311573	83.5426945103533	89.1059572653483	89.2896262317431	84.9672888139694	86.8490072521262	85.0930781963167	83.2600621542523	83.5437098635856	82.8301262976810	86.1413620675830	84.1881641831591	80.7780947137421	87.6959696247590	91.7670251507313	88.3209367194645	83.7863702913626	84.0627263854960	88.4719101322644	88.5661998708468	85.7556952242864	87.5283538185932	79.2037736458632	79.6465913413273	84.6058028773879	86.8380194276824	92.3846633559373	83.7550705910589	86.0245379261069	83.8455142606808	81.4122155194865	92.8399064978092	86.9395995047675	83.5373588680883	92.2113932264276	81.2292815052199	82.9404175896921	90.5748486926669	88.0883410054237	83.1099785253309	80.4726106295628	87.2409605968904	85.7387175491171	83.3448690583819	83.4909265525313	83.9093765922281	89.9462691305735	95.1665876341052	84.7201942628850	82.2006769002387	89.2014839254460	82.3716331196920	91.8294673153183	88.5213726519036	95.4114659121959	86.5380190311578	90.1330907650284	93.3085377484068	88.1987430531646	85.4339540451713	89.9914019571002	95.8585625004379	89.8057409622972	89.5943478046722	85.1448980587731	88.8680057919488	89.2765227697957	97.7455744242467	93.5660509084178	88.6118483758643	88.2487497666378	88.2207777160296	86.1143002836055	85.4902716223953	87.2174300698165	94.3192910575801	89.4270605407311	86.8456236771674	91.8917526275101	87.3945995820900	87.5635630908003	91.1329921104549	89.4088935634332	90.6586511779061	89.1908348458116	89.6939852719555	93.3621217257899	95.2469500520265	96.9089273155567	88.6658235252545	85.9005504266033	86.1415025002463	85.1801830744270	83.0412551789253	90.7835805031008	90.7013776280614	92.3750217600780	85.0742822376878	86.4955201074882	86.4466017292834	90.3980414036387	94.6739276623613	87.8161313212221	88.2324775152690	89.8800178275933	89.2201993228526	93.1998253050713	84.9879997490293	89.2106005876024	85.1652275737897	89.2176519587362	89.9893679314295	85.3361957915411	95.7497686396198	94.6435386544333	88.2977888915862	95.2153018110726	93.3518493790429	89.5384331934189	89.7973764102370	88.8448649030559	91.0171536578689	89.0173591407545	90.8890416710137	90.7749262997829	89.4002724683473	84.1100323092590	89.5164081289699	88.0980679432158	87.6523182782211	85.1948163346820	90.8738535232663	92.6787102239944	91.2823963825070	87.3608677031178	93.4601455205041	86.1977284541508	91.9321664452990	93.1610124226637	84.4946739619408	93.9170598072508	86.6201679030040	84.6057326108527	86.8481380912336	83.6968249013824	90.0713125332062	92.8912470091770	85.5165953310918	86.4638863449577	88.5229523214308	88.7859019086082	90.7244995357935	85.6812835403341	95.1513635136156	88.6436004261378	90.0454986157806	86.6028766094818	86.2525648047783	84.7520096659795	93.6537532882893	86.0856773406537	92.7523780872168	93.3854826226501	90.1753533398933	85.5465659685664	94.0086734778656	86.0131101660940	87.7930496477259	80.7406454447126	83.9036854361978	88.2722380309530	86.7938156803743	89.5301758824691	83.6274023806123	79.1149972039748	79.2689005389924	82.8419818726784	85.6495860031727	81.8274226908024	83.4111358420207	79.4677698758409	84.3072533838088	95.7717709060711	88.5008194969199	78.0735396167039	84.8879009213402	86.9557209096387	86.4665548489195	81.7915862474836	87.4305929052492	90.7768550936847	84.0085178423116	92.7413611582618	82.9601720927645	79.9235819248125	88.9729131822122	82.4353962866900	84.1789230499661	84.2939290237475	84.1362152895469	81.5046014426244	84.0712996218433	84.1244303404004	85.7513849286238	81.7800828694173	87.5584353511896	84.7175257419227	85.8427178477093	90.7282546295489	79.8815632271135	92.5930780268833	84.5438742980961	85.3341212692492	90.0234171860438	88.2963523951082	83.7316062680250	79.2213700682940	82.9219815447511	84.2961555800109	83.5842346517955	89.3552709344074	86.9420261073689	90.3851214098181	88.1277643803076	87.0966253479738	85.6193325878673	91.9812816805178	90.4741476026735	88.1214068279595	81.6566002973755	87.6073006063020	86.9719783927763	83.9782457439934	90.9309194777933	84.5487713603057	73.8497626304743	83.8374832881510	81.2599652592317	85.6028523314530	87.6328271707718	88.4111705126765	85.8603713678614	76.2252065512808	91.5178007326978	81.0072297679499	77.7610295505512	85.9844976858930	85.0739603521881	85.6293562794881	88.0393174574227	90.6951821539773	81.5250111219603	78.5010293552540	79.4625896607065	85.7094182177806	89.1475192907623	81.4210260212862	81.6319143398587	70.7358197638329	70.9323275377660	84.3038986757509	75.7851191108928	76.1381603005173	77.3348839400335	76.1658139278832	73.9439037615547	72.2723830489989	76.8606220081304	72.9025431236970	73.8454882663769	73.7135415582388	72.1043252096976	75.2374076204434	80.7445449900847	75.1276861783503	72.7916565732010	73.7637498182133	73.4808375783327	73.0798451711139	80.0142041569831	79.5265403871988	79.1707980927020	79.6505556388623	71.9095684951854	76.5207530260856	77.4883676351433	76.7184794050698	77.3731996241046	76.1162729382407	71.6060101754063	75.4006832755775	75.3839391567107	80.1999972302739	77.0373731576081	77.3427355659406	78.8858658056598	76.8948083457603	69.8877568085736	74.2826917684017	78.1771073430720	75.2402462901815	73.4724136062795	77.2573346693745	76.8140788565924	75.4326520944662	74.7966619650476	74.4428027026679	72.0803920399213	77.2377795037647	74.0410697762136	76.3091391263143	73.3474300739772	78.9736398684617	78.3155966529107	75.6348616417365	76.9354972488459	74.4293550768851	76.7699674664572	77.0283661053856	81.1060823092836	79.3138519812793	72.3765074193296	74.8172583340340	74.7325898352704	74.3902311016108	70.7779020300111	76.7354457190625	73.2600053030892	76.1014631082097	76.2537116531386	75.9501950603427	78.0907840643640	72.9966904097517	80.1838106381285	74.0765568141296	77.6374475481568	73.6368199206742	73.7869632582607	77.1062522024231	74.8865055956917	78.1477250734856	74.2532658270195	69.6349853798441	74.1958076806369	75.0516686237527	74.1765565735096	73.6608847678955	75.3400501638757	76.6936293783842	74.7060485146480	68.8847945707182	73.2712309996895	69.7315761909233	75.7063686515845	74.7521634692687	74.6779518499824	77.1747138091128	71.4097917896284	75.2580529071316	77.6791050329756	75.5854811036556	73.6419935432397	76.0716053808268	70.8277868739645	72.8560014152539	76.8750102829347	72.2506918208626	71.8072287460806	74.2929717011414	72.2429804074068	66.8548127226172	73.6221002621191	75.3532269365270	76.9057751903513	73.6612999891770	72.5861839138521	78.3355886075032	74.5960268409796	77.7268992825159	76.6278920393079	78.8631585345976	77.2737288447249
90.4979456140432	92.9676832451970	88.5498878398317	94.2219118690293	93.1490682193107	86.5592790736794	89.6408229988418	90.1208010951966	89.6914446509847	90.7222500143690	86.3584280844865	92.1128522654084	86.7731141171361	88.3988119026220	83.8314645224213	87.8755009250094	90.8867576152325	89.1021519884913	83.5185769198303	87.9775859268411	86.2041700667580	88.9025511720321	86.8895034422129	84.4699792307711	88.5403335664038	86.7474702537504	91.8196236825155	88.7282164787781	89.8627021701601	88.4054870839297	84.3990796652372	91.5209323038309	92.0712955990849	85.5726126526662	87.1309775243920	88.6938875103245	89.9249540248794	92.1934917003934	88.3861623466388	87.4064072757590	90.7514831206906	87.3160046368149	85.9706929652336	91.3345142052592	92.0351608429815	90.4256307634809	84.9135960238833	91.6662712757721	84.9079733369321	86.2625363267941	87.6804616912430	85.7807491951662	87.3237520124815	86.0812448768747	86.5735367419412	80.5581513373612	91.6934402881934	86.0239247047716	90.5217046333228	84.1024603432800	88.4225670233271	86.7755220214124	91.3249393936908	92.1559885954269	87.9146836529787	92.1600498059834	90.0503416134599	83.3536013502538	87.0379407521640	89.8040253210609	92.0349087986654	85.9274714173376	88.3381197287779	87.6552956935040	91.0338538926926	86.2864846878954	89.0778045677560	92.7007520178197	91.8336159895529	85.4725922607187	89.4446227688491	89.0680838019673	92.6534383898170	92.0421261191320	86.3828213363658	90.9025864723230	89.4496683866820	86.2249756189718	86.4827882936575	93.1406489033074	89.9710180987489	88.4568305019564	89.3847532397697	90.8196807728835	91.7201854020332	90.7122392453309	83.9996577147424	89.2108837241626	85.4523538778006	88.0160580790919	89.3049648646516	90.3594550933369	84.2128083568250	88.0292298740985	86.7933007908947	89.6986070160492	85.9964406994661	84.6982994932101	90.1062476559440	85.0523873721046	90.3954238112389	88.5182084598298	93.5953785642279	87.2930017920230	87.0653607699863	84.4572675233496	90.4797572432860	93.7327297553923	84.1731184992314	95.0755993383599	89.0920537288274	80.9933653216615	81.4673594733257	80.6456797749712	82.6763650859056	87.5039643856625	75.3204101646661	73.6810459530543	79.8712073031306	77.3364936562512	82.9390314249177	72.0490250169370	73.6763791614060	77.9484845117069	73.8266590491436	80.0353428605574	92.1956132966559	78.8913669931290	73.8271565047916	76.0902901679442	72.5157346405557	70.4442919757262	70.6218584821105	74.9682095733199	78.1563324227414	79.2218507244455	81.3548920606189	79.3010821423402	76.1310370691616	75.2945801366212	77.4408448978316	72.2950561079188	72.7450524502439	71.9856945553640	75.9469958869526	76.0332076431179	72.3426030909054	73.8875584852587	75.1275437294340	76.0490986864111	77.2445392467761	79.1841681213193	82.2759379984802	82.9223916297325	78.1306250926282	73.5695340014987	75.8781103029171	73.0447527049431	73.4704754215120	64.6834846468112	70.7860037948425	76.2424672810974	75.8655064527576	77.5057640916282	79.7111684395817	80.2073979113039	76.1214169228670	77.0646643290671	78.0592638561657	73.4234619166465	73.9454523734495	71.1500393250763	78.0334562518194	78.4765162019609	78.8324452563482	79.6786587709757	79.0701669053106	80.9586276062743	89.6411777772860	84.5695082449034	80.3904198837514	84.3462031685497	85.2190839740372	79.9307682520702	79.6696118299120	71.6135322995913	83.0293980013080	75.7985646893958	74.6373268694306	87.4408040754825	81.6245907918550	79.7574032152351	84.0329348483438	74.0170431920363	67.8522497419599	72.6944202650657	71.2581008367259	75.1223977813931	73.2699849785715	70.2974170903644	71.5366570257660	73.9804092181499	76.8006769061653	76.6469767644400	82.1095092520178	73.2089872237444	71.5705229241540	75.1317125460553	77.2877298034658	72.4813774312564	91.5778329047460	87.0942018956340	75.9657933641870	72.4339012232924	73.1304214061969	75.7278608128638	71.4821097528092	74.3345201810655	73.0862708437047	71.7436072569886	83.9253693689366	81.1552648715562	81.8328957205654	82.9999892301788	80.2174154217861	79.4649496380785	85.7598296345649	82.5092304979186	80.5375590900854	73.7566135727561	80.2730594189063	70.9643465386434	76.2262599669545	77.8256299841917	78.7022922676263	73.2365759681416	80.4829089524193	69.8070844194308	70.5900442535483	74.2812916314645	72.9842470635293	85.8978779642296	78.8334347224316	80.7916287436672	83.2214674108582	75.1531138315465	84.4906168255422	87.6761952119553	84.0694119619633	81.4761188698203	76.0138420780683	70.8587632820800	76.1553546714054	81.9649359344675	83.3921079323554	76.5769215071998	72.8913688355009	77.2624021085351	72.4229902427449	73.8048021344216	76.0695209768548	69.7418303510134	79.3443670985600	79.3989250569141	72.3299574736683	69.8850720562106	79.2715792006279	76.4085109092518	76.5727229937196	74.9154099198158	77.4370263588553	73.5872288193386	74.2507068254099	74.0889518626801	77.2723861696325	78.4107637096436	77.1065629576660	86.4719072481359	80.5237852966806	81.1082624167809	80.4549924747766	75.4904353697020	78.6286236618824	72.6794554078347	79.9748404324110	77.0979114132270	81.9523072033508	82.6293236810804	83.3677333658055	76.6339766998699	80.4090314764963	80.2970669831326	76.2657623656691	83.8773787842064	84.1307708081050	81.7658874962451	83.7882931400873	85.3987909392642	78.5793222360091	81.0647769840515	83.0640572741209	82.6617539034120	78.7484548078060	75.7551559916072	82.0968676553383	75.5931695320464	83.6255144398893	82.7019646760244	77.9195176661184	85.2563537568233	81.6894116012432	79.5766279489740	79.0528234615950	83.4540756375544	80.7143696250260	76.2819421638536	84.0174273306274	77.4651768664626	86.2816302386852	76.8818324199071	75.8541060540936	84.2239257170084	80.0245103229688	80.1037556658684	76.1337790640314	81.7828560672734	79.7443726335920	86.7711128850288	83.3472812058696	90.3088095137675	76.1623834985607	83.2261677816166	83.0276999699279	79.7045526089996	83.4063229523135	79.5775091168941	81.1117832976816	79.5717890693659	79.2495682394547	86.4142854760900	81.7785578967590	78.9328857500069	84.9302530858167	82.6777113402901	81.2870334324363	89.9763291487575	85.2274744317372	83.0579856529315	84.0068188277086	84.1021030417558	80.9354294238221	86.9850800617793	82.5291672124978	86.5477441292618	80.5123608393196	83.9821164582505	82.3163545740989	85.0088372171163	84.6798141812953	80.0643075536772	80.2861130109357	84.7033179634042	85.4684561250639	85.9345237278093	77.9273447126056	79.4401013826427	86.2962639613067	82.6763273514528	81.8788046393355	82.9984690563395	84.8162076505512	82.3650488444257	79.9599742004821	83.5948632792666	86.8118395797463	76.9191497623952	82.6906933791001	85.0022956398922	79.4718141525022	88.0528546003856	84.9694002152046	86.2242940223925	85.3187333678110	91.1468321447004	85.6527760306044	83.2583762036528	87.9925516217287	77.3771091819437	89.5046947914435	80.6630315928870	84.5679419314431	80.5129244799174	84.5833241360973	82.5401066628030	86.7318918035823	86.2912279379778	88.2152025845809	81.2779555648434	81.3530139803636	90.5127121046321	75.7905669301626	85.4582007071513	85.5878033915465	93.6169782856996	85.0780278906575	89.4381671255909	82.9655251875891	81.7076935393142	80.3956452655826	85.9980974365773	88.6473356192165	92.3601449121405	86.6118799804098	89.4270284661592	80.7327104761586	86.5105069266773	87.3118973305333	84.5577925248692	84.6636710252679	80.1591547925009	79.1487315500756	81.8601535156069	81.0844735516618	90.7576397748586	87.3194978216809	81.4881034738961	83.0097227736304	80.7048729924534	90.2317438796078	84.6731248339304	84.3964632319513	87.8604674909530	85.5930538813965	81.3514979057425	86.3225068182415	90.9782414713545	86.7634201803715	90.9907773150247	90.8969569345612	79.0255601793321	86.4838894921466	90.8945636872498	85.3282321195143	83.3529566940641	88.6972706216991	84.4504231267134	85.1999636977330	87.6674788559185	88.7216308953488	88.1076215384596	88.5502620359638	88.5769942243220	86.3346434149220	85.2008738968141	91.9442703005219	87.2932396766801	83.7018986401478	87.3441668434982	86.2445521824653	91.8020932525319	88.3794823577803	85.7313520034263	89.3756942347109	83.8825177521822	89.3986552004832	90.6455609755523	85.5960518648206	85.3259325216550	86.9170678323093	92.5379786210270	88.6062986655946	85.3625733614037	81.7000040090603	81.5510218019931	82.0635404981235	81.5357977675464	90.5773828338544	86.9941097191836	84.0912721243061	84.4432278875097	88.4190991011174	85.3614173733245	84.9721624390874	81.9932371230086	82.0951002627644	82.9746826549940	85.2390176262313	85.3522797182765	82.9968799218636	81.4852210360075	84.1366015039060	87.9556656850233	83.9207639990369	77.3240862049981	79.5087948593525	85.4376333740029	82.5136855116096	86.0014283460429	82.0878932489100	88.5783823029043	85.1542420924871	84.0880578461989	89.2204040394720	85.9372324959684	82.4806661617542	88.2215601500968	85.8542847861716	86.7805827687410	83.1370493446239	86.5893541167121	78.2112236599722	87.3111041684980	78.3487314036339	86.2138673211063	86.0097805926883	82.9870142474852	85.3866122622317	84.8519038292761	82.2181231625461	81.1621507488110	89.2520769923546	91.1599110622431	84.0259465807007	88.8023186987055	84.2114607123872	82.2482931211067	79.4806806644871	84.0419999869025	83.8900327651352	87.5422707736927	91.7431633927970	77.8006501517743	82.7830936167697	81.7213644499563	82.3822010051952	84.9862720886059	88.0161935552937	83.6002329769678	91.2373243233165	84.1456194276504	88.8646487373662	87.8506664486574	84.7590630678225	92.9180762904826	85.6401132480435	86.0822500286875	82.5057258968512	86.3360521118478	97.1425960351727	90.4797792373741	81.9194389792755	81.7734169441823	89.1088276780534	88.6673651290571	85.7540576649252	80.5075661505771	88.0670120037740	86.8788211902658	82.2875545935240	80.8255112944670	84.6815042819018	85.5833150232907	86.2631913583207	88.0363499308131	85.7914565277873	84.7090018402654	85.3805200022654	87.3029398927637	85.6037909674137	85.5618282763716	84.5412770882342	86.2597634816850	89.7066225934443	83.8375020837944	85.9450400680925	82.5532876815098	81.3514879529287	85.9578925307342	83.8830822822927	90.2304284116459	82.0036377768898	85.3343304544718	89.1884428275385	94.8630089127996	86.8874408000771	83.7906242119513	87.6434191303537	85.3725166743363	87.1704197726203	87.7234150172478	87.8829930644009	89.4752759003885	85.4487990018282	87.3074789007646	79.7659891552376	88.4933611736106	88.2477595233595	85.8293802020344	94.2841555404770	82.3960543879221	83.7993482423140	78.9325680985642	87.8552024913733	86.3508201905420	79.6678647156944	82.8112513405480	84.6455224958538	84.1717171690118	75.5473335752851	87.9436463069270	74.5272001048510	79.4458331957574	90.0235051381527	84.1000396674490	93.5388142506098	79.7483735621028	90.1205097534268	88.4710746008824	80.2569699310713	76.6317700703866	83.9227184209211	79.5855702327429	84.6788960583485	73.7127735268377	85.2322467382187	83.4771341215808	88.6395133710330	83.7636832287631	92.7411134031843	85.3183962914472	86.9705856867856	82.9602536207454	82.0384861232915	85.3584167864399	90.8817434301071	84.9222859423559	88.8166646983111	89.4818502682153	80.2983990798189	90.9187246573391	76.2223191828138	74.3213237985230	88.2604749660270	83.5566456335655	81.3055809940572	76.3395165814985	74.8057752694899	73.0817046504823	75.3255335120406	74.5084621546317	74.8984541997138	73.2658728980178	79.5082826134853	79.6338864105453	72.4667428682110	73.0003353743672	72.6707347198892	74.5357245478146	81.0421222946666	78.5208131223483	72.7640556034970	75.1662577906625	75.5795005913370	77.0528007417684	74.8410296197640	83.0210072915931	74.3905361228112	74.0777285508377	71.5692726251223	76.5104293143915	77.1151904891595	76.3073804230055	76.7580032710653	74.9622562875174	77.8804510987511	76.8802249830874	76.3157142671899	73.8192046972731	72.7623606281706	71.4304576290667	74.6010642520357	70.4861250076109	75.4310229145497	71.0794170941351	69.9772672920460	74.2177698703601	73.8746648290578	74.4054629258265	69.9168607040877	73.4812524702015	74.5823288057722	73.3991893843440	77.2504157942717	77.0135409905320	71.7781633235672	69.0391320147354	73.8927788051395	73.2715836560416	75.3978168557861	75.7378903342350	73.1399697776621	72.5710125257002	70.3118846452970	73.0216397396291	76.9166825644195	71.7641761243697	74.9494442363830	70.6636519915149	72.5572938380214	68.1258492028600	72.9964411674855	73.3246806563104	74.0476041963283	67.2451664623970	73.4680046352308	75.4913367379715	75.4365774967032	77.9048384793356	75.2821697080701	73.8678343673412	75.6746566770978	72.4258615091773	74.4936954458754	78.1352262164624	74.8234912039389	76.2945960601216	84.7729588250353	72.7806445445921	73.8848635700248	76.3449651817941	71.9385066710627	73.1756529825015	73.3927994302463	73.8423413714229	71.4561408087500	81.0962822468274	76.7210143934356	77.6788766445950	75.9799822515326	73.0821409084171	75.4457514852672	73.1029905971820	75.8660322770202	70.5235215853750	74.2965847405555	77.4083545831074	77.4878495487217	77.8733403325208	84.8019477043522	83.2503608454308	76.8777932573989	72.3360146367547	78.5807503749164	72.5072458158744	79.7141078690593	74.3213097915675	82.1346180381962	78.8230608733858	70.9086964697230	79.4183610364511	77.1892909101788	79.3084956279227	72.4809717712806	77.2144381918318	75.4615030141315	71.1303008245526	74.4115598925944	86.8734678250897	76.7135631282732	77.3791566774869	72.3819334162428	76.4364925498363	72.6618714178305	77.0816066566562	80.0501095141461	72.2230915946646	81.2239868921686	75.0612414658880	79.8898182461799	78.9198908680576	70.6936299250374	73.8446366507503	75.0872568927514	71.2061977844969	73.0446393470398	75.5908729644917	72.7469976876793	79.5090600674599	79.8097778130734	73.0956916551816	73.8501147919449	74.0415512905413	75.1193624166669	74.1161060483018	76.8220675478126	73.8334820027225	73.5954473277701	75.9519774539754	75.6772971507379	71.0701464991407	77.1992523616820	70.4043829899056	76.6255026016497	76.3188960303883	75.3160048997258	77.0944964241551	72.8876472888754	73.9384383087709	78.1401769664624	76.7015107924023	82.5287956496680	76.9993705177088	80.5246895632770	80.2357699516454	79.8146515742026	78.0602288720172	84.3794162599376	81.5683141242069	83.6048074539383	76.8347484009346	83.1337486432429	81.1658082321138	80.1182982750049	74.6862046451289	77.8048603743959	80.5130070984491	84.6496242854406	75.1042515491238	75.5262542076235	74.0563119273780	85.9182568115370	80.5687124058868	73.2690440198816	85.4483007368655	83.6473505182337	74.0480300191618	91.9970091518020	79.3473715667933	78.2670385079087	84.4304137348986	68.8296518678136	77.7148648568272	89.2903643251350	80.3026361881557	88.8918766532725	86.3289919929786	76.4674222016655	77.5347044447601	82.1008700498055	82.3613413485674	83.3401694009796	78.3072964284143	78.9023123665641	78.6461590939361	80.2198368013934	75.8476058370513	80.1018000818165	74.8591597191419	79.3391043022908	81.4860426357205	80.2004668626548	78.7679314026627	78.7334737667897	80.1992692313738	89.1963993679923	83.2511393462177	80.4332148069232	80.0958105974272	70.4168457341410	82.7144979554383	82.4692096873297	75.6354063893328	81.9202964731773	79.0699066543709	78.5031706525299	78.4536231743899	75.2152320374402	83.2730837574252	77.4831583540439	75.7237530088663	83.1851210753835	70.4078214165884	80.8165553578662	84.8807715582157	80.5718366393661	74.5612844652646	76.0034810313114	85.9797307295446	76.8067776010402	81.0806832593617	81.2599341210643	86.2156326186536	79.2240018031875	81.0538289828072	83.3577608144350	78.2787321863363	79.6872783681416	84.0136741694445	80.5565019283674	83.4894298164105	80.0292902123026	79.8297744881079	76.2447288601925	77.9725809095676	81.1516842671889	83.7400372365613	82.3006511002429	83.2157276973685	83.3718731199309	80.5584978886051	77.3114973023162	82.7633044447488	83.7086779179166	83.5518958620336	84.2950235679838	81.6126947267495	79.7170786532180	83.7901286577556	79.3162975311670	77.6330241108272	84.6894090224272	78.3562701152305	82.4314571755035	84.3516213511169	77.2822424245340	83.6080294256066	78.6432985135157	83.1338251996809	77.3792739078759	77.7379405660270	84.6846508486431	87.4854086629985	74.7654943069573	88.9437584926647	82.9455465984516	86.6882882475567	85.8698862141869	78.5506709203438	83.7103627821493	89.1861195951560	78.8113177415008	81.5312017931847	83.0601776440316	77.7699384685400	79.1753486464332	78.2529235187394	78.3566406348430	79.5222146596074	85.4263615493177	80.4146096359616	79.5505720315898	84.7956358834718	82.7994852055637	85.0860138930523	89.9265487799989	81.2159744296258	80.4112968719023	84.0281649652493	85.0990904283151	87.2431021769524	80.6885888060197	81.0737736939991	86.9568139737455	84.4479810909377	83.9875182096102	80.8819963406758	79.9039974807648	87.4653306602962	81.2257824117664	82.2327848965319	82.9511028094219	85.5370826754258	83.7982760461919	85.7321549069593	87.7031234814122	84.1952825181685	79.8095409142467	81.3324396066146	85.1150847930038	84.7798202739669	82.1351295628507	81.1469766424442	84.4012373789512	82.0608410733081	80.0255001420824	87.6132796205225	80.5562147572088	81.1290307729161	82.9349771862019	80.8234554201182	93.4623358937251	82.3685363703168	83.6051330935808	86.7732924653062	83.4209079562996	84.2476992601075	84.3561013564523	83.5918950968031	82.6700873314405	78.1951442022358	83.2133124543187	84.5025167510793	85.3879297239721	82.0114715664869	87.0954295046243	83.9447489330192	93.7831798464034	83.5192150544328	80.2693631223498	87.5375560585378	82.9916936727329	87.1701831183071	90.0758170510042	91.4149858385050	83.1112362876046	89.2196606186028	87.9766080723322	83.1691584670916	84.8390186220661	87.2214093069607	93.0519014303764	84.4837379281440	86.0413949447817	87.3404441238377	84.5173020995064	87.0831700838621	93.0783728712866	87.8444002631506	80.5901102801024	88.3108501301137	82.0893019163941	85.5462193798886	81.8368610717007	84.2142470926500	90.4404515060407	84.4992679913435	83.3952338050179	87.2692240575909	84.5328734811018	83.3826247889281	87.8752634258063	88.6979850961192	83.4755570922381	85.5980897448929	85.4720210491327	89.5123381121035	93.6842510539200	96.1602591702689	88.9639025953645	87.4263724360515	90.2581347584726	80.1993950700435	86.1836474966248	89.3360597390223	85.9554726510272	90.7789591809891	79.9731476345482	85.9375280989375	87.5240591757405	86.9235594031756	90.9566740165670	82.0041686245899	80.0519292021822	84.0417915258719	83.2215301763558	86.6621099982824	87.0171444403191	82.4300141173329	83.1399672767620	87.4271020157335	86.7180484614976	82.1343973372015	91.7286108408071	90.9901594467802	81.9358724482979	93.3094298385264	90.0613288808712	84.7283819839180	84.6457854729675	85.4197041757647	85.6272332354150	85.2614174120239	89.7143097848671	86.4898785032560	89.8420722248611	88.1965915139299	84.6522453430692	90.1062019093642	87.4387501545652	85.8845254492468	87.2146604356306	87.1061383160843	82.8875065611281	83.9311689555434	89.5337907113157	84.4351130213721	87.0443720707005	86.7332369889860	85.3958833068967	88.1855538729658	84.0963448050410	83.0950755221827	84.6097399946809	86.4778733936064	86.6625270459392	86.0071911651425	82.6573505045360	86.5704219330043	85.4724171081885	86.0565958634897	90.4470394065528	87.4155557648830	90.7172548751247	85.5604395367928	80.5137827265729	84.4047526854600	90.2141979000256	79.8487784062436	82.9995578522218	78.2425747281000	88.1373598607796	85.5965187724418	92.0475269476190	83.9539206264645	87.4633194227823	88.6140785149891	87.0811024022570	77.1215174597945	76.9345054263339	86.3854264288969	83.4474391136198	87.7197076766926	80.6045121561128	80.0588658175294	80.3758300533357	82.7540664274843	84.7904308165141	79.0281123681857	81.8349892190796	76.8888005353784	76.3285182446435	90.8918389203204	78.7034811464912	78.1951988576407	82.3754017097376	85.6762121484380	77.7186963574513	80.4798489115264	84.4087081315522	88.6173157662169	79.9667726234515	87.6558406127971	83.6128238860506	80.9664537516433	83.6797273327801	81.9657894425037	84.2644626836949	83.8745428900379	80.9571883903824	79.1230703488989	82.0693938370313	84.0120689443149	83.1259907076065	77.6178074938833	81.9521030963535	82.0798343821553	79.9638712102931	85.2535673763816	77.9186280828670	86.3498867216167	83.5186120814497	82.4337093484689	81.8848542714656	85.0556531069965	82.3226060147501	74.9607811219783	81.5604161064471	83.7988757617903	78.9543778301785	82.0559059847712	85.6049472728028	93.5259114282869	84.4011405724840	84.5698087858088	84.0587669140981	88.4258968647417	92.6903235087561	88.3921609553562	78.4147455395383	85.3457380618011	87.9682912207331	84.2539991543657	84.8553466266228	84.2521591519061	78.1203973785503	82.3532165847593	80.3115222318435	78.4233995265723	77.8180458045002	88.7588251362847	83.8340881640739	81.4353894361109	82.8254711437585	81.2561134291960	76.2074849382316	81.4993447300214	79.6573088880307	83.4640123180323	84.5665400666571	87.4332241192136	72.5048789664575	74.8217702997551	76.8512878940325	74.2474130135668	80.5704625062404	81.5284361541549	78.4662705623728	68.7708878717042	73.4305785812363	86.6321131213148	74.2595122883748	75.5812909104324	74.7047782765104	77.8599450667690	75.7050439623683	77.3633573624492	70.0549624643122	73.8737947792491	69.2420513743068	72.6517342645677	73.5729495211298	72.2561233219079	75.7738111508149	74.0237437000593	74.5033581443412	74.3443751249867	73.3819998404862	74.4277537165066	71.7289593547048	77.1174360268963	76.7515326535545	77.3333881175130	74.1481306092727	74.3749496060094	76.8252532409132	73.1365884472241	74.3051849717403	71.7602244270159	74.0698540295121	75.7651968093804	70.4476464020759	75.1693927065680	72.6530344247571	75.0519857529254	74.9043419171881	74.4453813376844	72.3085809106544	76.5269660311752	79.1417988125777	72.8675280936393	73.4929389430531	71.1533668995051	80.9662761735811	78.3618766177758	74.6049647826525	68.7840239413111	72.7390324736725	65.7065201686864	74.5646589521206	75.1762052183016	72.0565210718436	79.6921038089253	74.0966048096993	77.4941378248601	74.4934774870330	70.3704946287595	77.1256405590286	77.0653589058108	80.4080128442628	72.1898508555694	70.2581109274546	68.7928167864493	69.9552304415487	73.4077434688483	71.1035405165166	68.8397698900785	72.8720029691849	73.5825020742668	71.4759675942080	72.7474743095651	77.9053731823000	71.8577289797317	76.5938905161593	71.0332122047722	72.9200441785587	72.2457517169491	70.9279461508684	72.4216666218204	75.3343776909379	74.3020804730021	75.8124181584769	71.9480737979622	70.3178615861210	74.1765272434622	71.1246159784346	71.1405270703702	73.4705350784167	74.9847621882012	70.3257022002702	69.5461166772734	72.3316476930133	70.2361186637033	72.7427505599707	74.2259112768286	71.4954524444682	70.3174777472326	74.6975422347811	71.9628644903161	76.1202513268608	74.2460421656234	73.1813365182400	74.3093190732879	71.5267213296008	71.6763217760288	73.9348716802185	71.1697477349783	71.9089917934572	72.8104660889697	75.6283869819955	66.6946921147567	75.0983055381164	75.5369856111056	75.7623930392633	67.1654472973762	69.8374986738875	71.3244398335969	70.3585189281032	77.2002853482855	74.2191185581660	81.2989207038389	74.3901626697463
83.5840296186700	84.7689789855280	84.7828963226152	91.0374258921485	86.2198706128887	84.7940824405767	83.2859904361158	87.4217136538881	81.2799526329565	84.1951600278096	82.8301378291263	90.3939987055629	86.3005726023365	82.2630278365689	80.9592365126304	85.2324183035849	82.4231850096438	81.5746170745329	81.5453868577637	83.7654386623490	83.4164295706720	84.1283422045053	85.2905421708164	80.2763872920318	83.6038157283698	84.4482107022437	85.5927631528074	80.8375262778187	87.1407348055417	80.8856350588735	84.5476985909301	80.7565601471741	86.4501878978618	76.8177382048140	83.8017613159914	85.3470366108864	85.6533016797850	86.2702884351609	81.3833346382593	85.5575317809174	82.4365930922857	82.1847482794842	84.8111244872330	81.9359010667283	85.5321142461592	81.3286025712953	83.7092181615399	84.2935555202939	83.8902543925585	79.6496804509959	86.2318496933546	79.6236812759518	85.2677873262483	81.9403607042613	85.8367533350886	84.3944873430619	83.9064533733554	84.5754893696359	85.7051459472834	78.8168985681854	86.6240693808304	84.9976413382365	87.9447338345615	87.5259642301641	82.3692731125943	80.5254379616123	85.3752430557714	85.2656992824381	82.8902254458627	85.4804162136295	84.1675119574625	80.7952589466539	85.0444107166367	84.9837090628657	84.9452392906705	89.9851999218714	87.3513619155257	87.0255551318657	84.5399504121184	80.4351165883066	82.3944768377561	86.7730542065351	85.6417032639539	85.1664702089815	83.2650933765619	83.1378284604977	88.0243587140521	86.4614350279310	78.7460315209921	83.6386793947871	90.3292183122011	84.6101982108246	84.6702163659273	85.5673223500707	82.5405458729828	84.2052685465182	81.0665916882698	83.8833421803086	85.0168360278638	83.7120088163810	87.3381472124084	78.5509765336972	79.5509494976170	85.8373065339363	86.0990175013277	84.6987014900877	82.8616647137161	86.5413701005862	80.8923779558114	81.4001879019676	83.2843078039823	81.8388731689693	88.9133966671038	82.4390167363803	82.2317889620475	88.0279501120357	87.3608991259920	86.9841847802402	82.4566467877104	83.8611433649942	87.7962138309330	78.8022694118301	81.1225283043212	79.3403219395992	78.9780852800895	80.9255897364421	73.8145410344449	75.2333599659378	75.0239213083381	78.0299875874398	80.2515382411483	75.4385757063933	74.4640633033016	75.9313106782619	76.8466196535371	75.4939674238775	86.6303494303504	76.0906121211202	73.2960346338871	75.1498167901529	73.4544709629991	74.8459091699627	73.6828471651095	78.7490006388451	76.7545372109795	71.2866604889651	76.5249572143154	75.8172473764318	72.1511951507857	78.4678679927747	74.5280189653717	72.1022472881005	73.0912839681932	69.3380482535186	76.2632825806296	71.8995092412768	72.7519249134000	74.4308829361170	77.6911413052672	76.1983618152453	71.7895433748879	78.2557479799341	79.1788451658399	82.7674402984527	78.1566273318753	68.4850296900748	73.2055057327341	70.5193169407320	73.3348861536565	70.2510497790452	75.6634609882080	74.0827560599659	76.4936435915744	73.5351115087419	74.5667301596525	76.6880062180494	74.0310754671067	75.8419557248767	73.8411322314849	74.4304556252870	74.3550170437875	70.9818082347934	72.8307423062842	76.1479267884596	76.5150442654655	80.8870172239609	72.2799481989601	76.8905635853443	82.2749734553744	82.8096624694249	76.3033226832700	83.5999981638903	83.6198299134363	81.6866463533112	74.4269700687356	73.4280544736262	82.4370644315248	73.5212526107282	74.2661299512147	79.2805425942523	78.3899837876020	74.8899305510016	82.6776317827938	76.4984014944256	72.0506585399427	69.6536462006801	70.6382150688548	73.7354511077031	74.2612579848899	69.5183338941124	72.9254162533258	74.3513395860440	73.5202795007381	71.4526132180740	72.6659500113309	73.7656829115766	73.8460641637689	72.7038382320712	70.3876261525302	74.2234048033755	89.0200368645484	82.3771242536747	78.5802387426852	71.9215844040367	74.9782423311647	74.0561174659049	73.4237446341712	72.8334668729450	68.7708027060742	72.9953779995720	79.6060862055241	78.9488107946851	77.1730142673535	75.0697202617043	75.6015880258401	80.2000905942516	85.0134266947665	82.7590207871774	77.7162110730014	72.7195604911082	78.3643805105258	73.5405070705977	77.1670594705940	77.7315688379110	80.0801778560261	72.9348245440280	77.3140241800347	74.9181684132383	74.1673440216179	71.2912555552168	72.2807863054932	81.5114723505784	78.4381414332126	75.2907410323865	78.7061187591850	74.5845254642158	75.0967097985709	81.5072959127080	77.8646899089472	78.9160351010177	72.1754125877322	73.5895603793746	76.4158264043060	78.5038703504323	82.4319275482908	76.7363960266652	73.8080916313357	71.6677320718695	73.3733927636286	71.5740834495373	78.9507936856858	68.4441359516871	77.6327993815596	77.8473280285284	70.4793426427070	71.1012537594001	76.7929621817178	71.1526279155039	72.5572392617653	76.8615910241255	76.8078136407015	75.5173434891021	70.0667864386450	76.6293349811184	71.9864699428733	72.2557163040778	75.1116851886318	84.2836048771958	84.1896028543789	80.3442082028193	82.2908207881864	70.5903918800165	77.9656014219120	71.9086062839693	73.7849883765667	72.3108116523146	75.5785143283185	78.9003057651772	77.9122791731496	79.2264749383106	76.4754458511737	77.2081159586879	71.6097990540119	75.4954354367493	79.8956959094944	77.3920917993115	80.2235596561900	78.3633974478396	75.7361943061538	76.6673617303966	86.3502907640269	77.3576072641553	79.9698357265784	76.9340965396341	80.6215890212129	76.0379691511550	79.7442886645108	77.2601009494078	74.2833291017475	78.5883519876296	76.0944294558910	74.7327296661471	74.8781233438854	78.8772826007644	80.9761584419254	77.5099599691921	75.1724084619055	75.7706236366678	84.3897264480100	76.4000776204032	76.3538981767281	78.8182152999292	79.6543251906505	78.1537748490471	72.9347515924965	80.1824196446471	75.0418825575051	82.2321101936277	81.4999232811451	80.8226835643658	75.4956393084520	78.1486420031887	79.1488399257525	79.9827818993422	82.0851484132618	76.3035304985493	80.1253099639025	77.7355631806651	79.0957497396863	77.5448565053730	77.8858745799889	78.9933521325663	81.4256366121272	81.4578859446191	78.5566889834980	86.1826350225726	78.8048562269379	80.1358848523969	78.1115976212175	83.0794588185834	80.2563315799678	77.8899286819634	74.6787768361470	81.8316249370056	76.8569796424437	85.4850093675204	80.3815563334011	80.1226173151356	84.3663849192120	80.7947939825723	77.4547615779519	79.1384492482412	82.0087329919635	78.3244526483407	79.2218421651562	72.1754941057102	83.6476061161904	79.3115723645755	82.2556852601423	77.5539426879459	78.8834907362491	77.4667312440107	75.7705716467933	80.9985888630532	80.6870859142548	77.8001710261222	76.0753540745529	78.1491643039810	79.9005709996135	83.5616662269823	82.6010835304841	76.4609990443530	78.5508586852079	81.3156840594324	82.0996077601040	78.3034316711642	78.1166126832507	80.1095638308570	84.2484037521103	79.1342749198350	80.0343734034748	80.1663295308767	81.1706267612353	83.2440779789088	79.5933155425638	78.4794788538791	82.1047216760230	76.1209382831810	74.5665863176473	84.0784262943029	74.8187421190935	80.0688468918264	83.2305550905549	87.8270122679632	80.8584267084486	81.4624290650349	78.8370352640212	82.7801076468878	79.8940865868380	80.9569520665627	82.8849054749099	86.4515314003281	77.7134827928347	85.8221715191799	77.3285468275347	83.6931546852645	82.2831193030569	80.1279612175706	83.6269990238241	79.9663167016876	80.5405639134003	81.8643213633397	76.9173423147988	82.4516044292688	82.9626416831759	82.3354034504945	80.2975504839615	78.1736805634830	82.9217939266550	82.2353463799510	82.4319243832074	81.9322341681753	81.1747427317114	83.6784131963079	79.7788578226830	84.5917555565170	80.3209466410851	85.8399657373239	88.1999679307191	79.7721191236623	82.6746394774660	82.3849049566739	78.6114303521492	81.0990016617453	81.1704810531953	80.9532860764013	82.8857093577647	82.0185911881794	82.9969494481558	82.4474770653076	83.3241227177108	87.8805330728201	83.1509274275127	80.3624051139903	87.3809115121574	77.8459592012784	84.2567996820156	78.0155265828056	81.2485629924989	88.9317294096463	80.4835876066439	85.8180878863964	86.1186765580854	79.7176514843486	88.7954275767858	84.7385313061256	83.1389085585673	77.8277072411888	80.2511377610471	83.6305557800549	82.5428708489245	82.6517572856350	78.7308825068441	78.8025127365426	78.6596806841176	79.1974247050480	84.7436434608056	75.0963175459847	81.4340625085234	79.3488364130584	85.7543461648872	77.5097962151690	81.1880315371237	79.5824829717916	77.0046032438224	77.3335974950996	79.6055763878503	78.5893107525192	77.9820032037823	79.4528239637545	80.4869908669210	85.1154500408870	76.7044137076795	71.2532869903591	78.2813978639943	81.0034043885004	77.3728990642914	83.2507828455389	78.8766022224677	82.2717721449567	79.5818315022087	79.7442899388451	81.0159846966636	77.6646667994530	81.0363690438953	87.9735612146370	84.7920169654806	83.3823063832008	80.9834811466187	80.5096707808305	74.3966930397610	81.8560084029295	78.3406717080116	80.7887270197261	82.3872677921063	79.4138569827218	80.5324954327878	79.5329142139014	78.0244571124804	81.7074015738822	81.3327638752876	83.0308946716031	77.3102448611656	85.0193994706739	80.2437551737447	79.0674391925400	78.8116085293301	85.3818135422578	79.3629582439423	84.9382129527293	83.5146160069730	80.7149865775236	78.5101476434423	83.0231039012570	81.9019047976064	79.8661439082356	78.2588296503555	82.5899857497874	84.3699485149109	81.3451232579053	81.3001150797321	80.5605076642714	80.6896939691615	86.9242288708882	80.7648338204900	82.8693817303488	75.2256489459874	82.3319626164670	89.9970976495367	84.8294849485278	82.4226847809277	77.1588635562153	80.4077748448562	80.7641632591053	79.0075576569456	76.2066833587539	82.7953131498004	83.0075209966983	79.4839341889974	79.0956508227310	84.2750392186754	79.1345788824920	83.2506463237409	85.6804355105572	81.4513403190012	83.1181196951529	81.5393832983971	80.9017728293098	83.2460079925077	77.4466810122742	79.1895805937811	80.4517459116892	84.6586971619884	78.7182816205878	81.4185227408665	79.9425516039167	81.4849497941752	85.2702475151088	78.9467157106406	81.0464218405404	84.2135830243281	83.2800614942515	83.1280156691931	87.9280300913406	73.9659486236337	80.5315671914529	81.9740487583783	80.1968102585874	77.6017070262686	79.2278859647560	81.3411376585743	81.7672923703802	78.6857896397943	82.4081572245345	81.8305448845539	88.3860758492707	85.1377577296452	81.0341225067795	86.0738165021483	77.3269917148835	80.3176576184810	78.5893889468769	82.3158025778169	80.5009556222154	80.5290845305842	74.7187257612028	81.9077143026489	83.6626140251683	70.8951816731117	80.0657776583918	73.7625571443705	76.0135149603913	83.6613550641665	84.3986812859756	89.3947794750627	74.3762844473600	82.3489161952229	78.8019883467822	77.4839740228432	76.8183504571310	79.0070055228125	80.1447075849872	80.0262847482713	72.6680131691583	81.7590975721449	79.8630663014318	80.2110004319639	78.7611510730574	83.8365477726742	81.4607637722316	83.7580783584857	80.2787261615986	78.3694375688693	81.7606330921834	83.7643278953085	80.1891116853148	88.5729241552251	87.2718304056572	83.0893178558952	84.6579809505062	76.7531338953933	73.8283797524938	84.6380960357201	81.5235471886997	75.3174247398577	73.3498236992925	67.8887609675937	74.4000334436630	72.0152499368147	75.3201115150608	72.5766879234003	69.9930997993096	75.4411753529817	73.7064258022302	72.5300150538132	72.4115578742109	68.3232112642191	74.5691721477489	79.7888187500691	74.8067331909063	72.9848226122866	72.7196922110207	75.9899637974909	75.5364625721932	75.3867130874171	81.3088508288804	70.8546644351919	72.7605378073538	74.0803189826004	74.9625803222207	76.6526667117952	76.3410583341522	75.0339759260538	75.0571118064472	73.8806015262379	71.5725292728173	71.3211243534295	65.7760164724571	75.1620428990532	74.6620912293411	75.5242773283481	68.3285402303064	66.2434831504412	72.6386123532213	71.1098586263679	73.5576622932195	69.8309338491200	71.8159502220800	69.9706994659552	70.1379802233750	70.9318396923808	73.4998393501484	75.4968093262785	72.2729470263261	73.6288264978793	71.8129096642803	70.7266575106543	72.8818123902608	67.5739082092871	71.8627978261284	70.7673621835183	73.0710554633935	69.5576663923048	75.1670785785031	71.2490990391504	68.1822863769155	70.8414713313168	72.9083541032400	71.9622154702173	75.4758358291066	66.6758963333710	67.9718294904618	72.9504724697224	71.6053742315762	70.2250188713220	72.4732421692147	75.0134441198474	74.2296427900795	73.5037508438189	71.8762516805230	72.2764962193614	72.7941170483659	70.9020095218937	73.1436113206420	78.1134331880389	75.4931567304883	82.7491259359829	72.6094050983603	71.9423550315457	74.2406297636482	76.0308274912341	70.1038209055848	72.7803783155173	70.5749838567604	74.5479580564146	77.4974841467225	74.5976314989819	75.5799539600595	77.1165968052061	72.4414055965936	73.7287074368982	69.7907585354913	72.5797272887396	71.0983504447456	75.1473459151422	74.0237430914022	73.2489942580697	74.1716878662866	80.5639442682374	77.6266519877278	78.2445528864353	72.5115533039557	77.7766026916901	69.1504522642083	77.6449998561337	77.8702024007033	78.7591628182691	76.0374568575764	72.7741316507962	78.6353942547854	76.8354881230312	78.2086591392882	76.3477617585645	73.3273707331541	72.7749193648514	68.0166598622680	76.7767257117533	77.6277425922307	74.2910354293815	74.2267158338084	78.3599652954423	71.6889184236648	74.4227152414870	76.8263370449033	78.2106196684658	73.6690808827432	73.6982077575753	72.7278559083170	79.7277561933923	77.6201366185953	72.1550810308586	73.3030560587793	74.2930699681335	73.4412549601837	70.9933069119074	74.0440638049852	78.4441363883949	74.3326049055213	76.4462010075374	73.2715559114762	70.8741002565072	71.4261543726722	73.2722454084039	76.0678813573439	72.3173214177141	68.6865677576636	75.7323282695677	74.1899299980176	72.8415007487419	71.7554115602865	79.2115115823739	72.4057623293468	72.4057970102374	74.1843260276867	75.5888154439108	75.3671483660604	71.6987084693035	72.1748813367933	72.8657015438481	75.9268239765793	77.8526650553799	72.3591612805505	76.0112366561187	78.4247208925165	77.3794727496166	76.3258590464928	76.1975352043028	79.1827077366013	81.0675591825912	71.9342221857392	82.9216598711722	77.8167606400231	78.9344997460074	76.8715121742348	72.2250589451688	78.2632880790359	78.1434021993441	71.3638354092308	73.1274123046411	74.6773388033139	83.3551276981859	78.2863823522406	73.1782034572527	83.0969633974642	80.0861992983453	68.7135294390750	85.8438613224747	74.3269280137307	72.9075832790062	78.5213176145480	74.2799789015591	83.9023779907207	83.8939400866001	77.0551939208889	80.9966587945572	78.6177783586528	73.3925942233121	72.6280798376549	78.2888556541843	78.7888561762747	76.9501387983064	75.6264816764303	76.5445612069710	76.1808254887951	79.9398912616246	75.6618706872735	82.4307259981707	71.9758696687799	74.4757595538376	79.9888065135951	77.9321853574065	76.0966992925212	74.5114137296007	77.5596037735400	84.6770928788237	75.4191585049495	77.9445974437550	78.7047494371789	67.7176181368671	79.5370405646378	78.9668784724234	78.4145292376113	75.7781766031747	73.4350926650095	73.6917267074763	74.7404173275633	77.5320203662671	76.7647409908187	76.9876922918747	69.2639008688065	76.3587343831852	76.3385417321661	79.4056458624598	81.1651074251386	77.6111518504057	72.0723373450233	74.8642712543377	77.2252296603740	73.0730223386514	80.5179422994473	77.0171652482541	81.7960657435173	75.1070115504280	76.7573514337589	76.0975833132479	73.3480794590997	75.7131526160679	79.0983875931206	73.6943743048700	81.6132044893291	78.2411555999614	74.8389762360789	70.8475463291624	75.7489829495620	75.1400790371723	75.5828210183626	77.0474800935322	78.1972063633493	75.0120645132957	77.2127092689763	75.9438264169638	78.5915035692133	77.3012787653723	78.6154837768698	78.8262989774033	73.4732881383578	75.8675761403677	80.8728584125500	76.5613617130207	78.2322439006803	74.6701604934571	77.0128681792263	79.3781109253270	77.2835801141459	76.6508861182750	76.9396162664069	81.2585487936714	70.0199360066337	73.8313913085586	77.8729047570010	80.6077567957475	82.4128453537836	77.9293801362332	86.3169929619446	76.2031788725436	81.1506175876180	81.0937771631154	77.6787284469893	81.6255816241713	87.6707084678414	75.2582673578961	83.4874536337998	80.0700798844160	73.6947341852589	79.2375008920865	79.6122735728065	77.8757048668102	75.6404189278026	79.3407336585317	77.2263977078669	77.2050908822147	78.6288003476943	77.2422829590050	81.4460864390385	81.2308749209656	78.1154231723893	79.5849918136007	78.5339074181752	78.1149774574170	81.7194565845318	76.5295828794555	82.9800793708757	82.8428887986948	78.1885073496337	80.4015909925313	80.6059693092335	79.5292032654228	83.0181208102953	79.6141538223892	75.0395991111780	82.1369136850514	79.4316707232863	77.2462697271920	81.8347676256115	81.1154027650827	75.8401696822413	81.6384924899198	78.7161841396924	77.2730438543023	79.5166951186053	78.4255778984760	79.7549747636288	76.8820565134817	80.0641243076641	79.5028176909427	80.1594195514559	81.3937922255390	80.0085227734514	83.0819935932028	78.1845622350679	89.2947443734264	80.0267054977476	81.4078014744758	77.7061236597806	80.7233173679459	77.4084673115913	82.9196640928038	81.4980638987946	76.9014967663087	79.0392836612549	81.8211437603837	79.5078638265727	84.0418847543093	80.1457845405810	83.0572982052476	81.7831959480019	87.2008446143320	79.9368841696489	77.3648547400643	80.2347249740202	82.4160470085883	81.5335085824671	80.2433200030926	81.2653644375214	84.5758140416048	84.1820624192342	85.9087224444592	83.2001819155723	80.4893904083243	79.0151614850792	81.4258105816718	81.7423941348253	83.8047243380596	79.6872783584831	80.1290359372749	83.0531772615036	84.8764950089911	86.9055043595202	74.8732930739557	78.8644017221494	82.7511872571889	82.8925195347080	83.2845827484682	77.2320851190875	84.3222505874023	78.8320722022143	78.4590355007531	78.6238335013994	78.0658344868792	75.4764037177298	81.8573300816801	82.3341476338294	79.6628908287845	79.4911390015884	82.5401084382685	88.0767944889085	89.2760976629031	93.4381701111307	82.6100745048376	84.6161247021556	84.2278454571691	80.2338957308361	82.1622937249862	84.7909752041672	77.5009204302224	83.9245137969613	81.6724516354094	79.9950279833763	81.4640016231904	80.2503172384417	83.9245849825881	79.7382752993119	68.7737140549027	83.0090320823180	81.4452351362679	87.6196182447679	82.3212909897301	79.3014499698593	81.6267533759703	83.2162129012008	82.9741957737226	81.8828964396184	87.4549941677962	89.7156993232987	77.9840265437765	88.6713788540896	84.2814662592149	79.2531811705615	81.0196443334562	80.4465589789656	79.7629716282905	81.2303254190733	80.6362073729175	85.7327895532749	80.8339685625853	84.3367438102785	82.2471550575473	83.0489401928314	81.2556347112740	80.1741169254676	81.6283959251064	83.8884132426199	80.5977376097050	83.2936612885790	80.0830055250456	80.9248154763445	82.0410408860063	86.4702908857315	80.2631589720939	87.2301226738204	83.5931627591090	79.3337419921539	78.9843939879456	82.9385660327940	84.9068525843335	84.4793639151773	82.9751214611637	81.0414738211839	82.4051823760880	83.4681302531223	82.5859324036971	77.5114167797260	88.9866625539178	80.2982191938947	80.6314529943296	78.1449055519582	90.4455335770241	81.0641704407690	86.3302201457934	76.7561008297543	88.5514100336343	83.9483375655574	86.5076866480460	77.9683920156001	83.2195252136764	80.5356722955982	80.4745979614114	71.5471482097412	74.4615666715272	79.6883427878867	74.7667367905014	81.8024983791647	81.6596300989171	75.7502127266398	74.9297023178933	78.0904069104573	76.2535193447478	74.3364316349305	78.0943703761341	73.4067867164739	73.6257237474642	88.9171073086766	75.3848834411320	77.8809446333776	77.9258362082613	76.2380940062647	76.5031677659378	77.8606281532075	81.2764080304838	81.1909405744205	79.0383245620422	78.0580688561798	78.2363490665955	75.7663086931414	79.9475848489748	76.5449641515529	78.0115277390113	77.7259539878686	75.2079127700706	77.5603414296972	75.7607515760433	79.6735368820891	80.1487345986087	76.1264687308866	77.0179279393654	78.5679470728012	76.3509779186047	85.5635271232876	75.4496554449525	78.1781698590291	80.5604259643325	76.7377600243595	80.0874507655212	78.3296943543372	77.5876046704112	73.9477845681348	75.0059235741617	80.7236669792478	76.8244482441523	84.0626446745731	80.0258107823875	86.9565998959570	82.5747489609493	80.3851457042868	78.0310017363356	84.2705306144540	80.2508025360629	86.6177302159132	72.8038980109472	81.2669407328981	84.5038749971784	84.8010727168060	80.4742361428793	85.0978368399218	74.6553528971821	75.0756924871755	76.6350767619922	76.3184339862439	76.5149467446938	78.3443248438994	74.9043609330927	78.7306150857990	76.2517980743237	74.1369878389713	72.5116812454145	77.0121858946866	80.3834503115381	81.9210683264737	77.8418560985246	87.9678523311470	84.4464667183749	72.1587248860613	66.4806513450883	77.4110795533826	79.8335571111066	77.3322213359669	79.8413537087274	70.5939300656519	72.8358632381358	81.0819143569116	74.6794196031443	69.7224596831639	74.3252270065402	72.0782454346662	73.3357686348715	77.4179920642569	73.0768521611115	74.2699826103356	72.6647049759392	72.3077406143083	78.1542284987373	71.1648282308890	75.7408359671048	75.3424144084592	71.6620806408951	73.5603578087335	71.8011279236488	69.2845124647592	74.0848527249302	74.7538671529849	72.3329166912059	74.6548793766305	70.5381488081918	72.6670204342143	78.5450619685757	71.7863376523202	74.5327988863222	72.0254324199433	71.5169201507657	69.5635675620256	69.1066024858588	72.7275739441186	73.6798615182133	74.3382432512142	73.2195583023983	70.7585077340418	73.5521135575114	74.9622738583612	74.9045328607857	74.7512501868642	73.2825306797296	68.6530564908570	72.1621290902444	69.1259823635014	71.2820838342865	73.0520230028823	71.8974848966502	71.9429003104235	72.8764763147237	73.4010364821666	73.5566561629450	73.6833717124001	73.3553281467358	74.2769823438386	77.3667989620230	72.3374503062383	73.5817831059131	77.1526559758523	77.5123177513592	71.9209033179389	70.1473726567332	72.4431227858610	73.4796496368679	70.9362536302601	72.6261607788888	71.8527936135016	69.5245733112904	73.9916371272823	72.0881010772272	72.8691069464403	71.1337736602175	68.6398404529817	68.8070712130332	69.5893845081103	71.7360733185349	74.9604744412666	70.7241967589451	70.5281137928655	73.3255824137400	71.1358938571297	74.2293320180747	68.3407299354931	72.5545093189538	73.7712813221847	68.4938781542411	72.0374772141543	76.0089953163092	73.2384383852786	70.0565363904091	67.0380252248842	74.0928058259411	68.5584111659914	73.8242502071592	72.6338790893046	70.0351068456175	72.9683015965992	72.2774868076306	72.7021405001245	75.3275062039171	68.1474756695230	72.1990137378362	71.2825705478101	69.8824544534716	71.1911370680876	73.3652412869158	67.9658913911573	73.3495937159706	72.0102638614002	74.0108486445160	71.3979290379512	73.2296157827941	74.1124308347191	73.1706433543441	71.3250675817574	72.5640232855012	77.0056132099494	72.3209696210647	74.6245050944184	70.0196793544944	76.2671418639316	76.5868837113104
78.7749197525340	79.9027064705379	83.4969254493058	81.4685228547060	83.5140610134772	81.2134768390362	78.9259365466532	81.9189790572075	79.1046104064563	81.2943879396424	80.4342124466654	80.6744355345002	81.7344248835202	80.0015092484803	77.1726234482802	79.2065937139906	80.3872777464985	77.2917069099496	80.2611544076195	82.3778447887645	80.1258574963295	79.8498210898903	81.0743481457333	79.3829584479014	79.9964883852669	82.1372758478451	79.3314154757081	77.5437270616695	78.4806236627507	76.8584073029560	79.2618003760240	82.9678953565324	79.2460361949700	82.0817170517720	77.2707680070152	81.3120582291074	79.5551869328608	75.6958779560329	80.1788670321117	80.5959377492058	80.7915478326777	79.5601834397120	82.8467809339931	75.1017919570962	77.4535181351884	81.7410716315658	79.5133517839110	84.3480261677784	82.1337020278609	78.2581194431990	81.4267495021252	78.6772594781221	79.5970296954555	79.0810302098769	81.8961466525606	80.6900442671108	80.4424365954109	78.8994273807234	80.2775778093991	76.4178301573744	82.4042155055730	81.2000408727745	83.1212268794707	84.3466169185909	80.1662111293754	78.0681880321730	82.0916666079305	82.8346984856621	81.6879957517541	82.0151710178055	75.0082352870169	79.6787465942428	82.0938786517639	78.2475475216092	81.7880498627245	84.2317233948271	83.0729892151827	83.6902316312340	80.7787586987354	80.9762142980913	80.5422742235574	80.6903157704139	79.4927517360824	86.2580265286788	77.2493623980049	74.1057718543690	83.5748332030566	79.3785861613314	82.5867445902813	78.8325514792363	81.1854116123250	79.4200035879159	78.7105562565213	80.6968844227140	81.1823237153900	78.2832624203432	79.6901616604929	81.0619612218660	81.7270186927872	81.0268024283253	79.1062974992305	79.7733686187197	79.5434923208978	81.7897447717625	82.0335728819607	85.8400131908233	77.3538084642620	84.4563475240771	80.0096839131765	76.5024345977809	82.7210933747077	80.1679598087093	80.5845517420133	79.5491340644970	81.2243812059561	83.0699449571057	78.7110116849154	81.6028197006025	76.7260187566258	84.5382467406720	85.5099441443669	80.4546247352546	74.9775474959010	75.5071300766301	76.2583506990009	77.2580585993739	74.1107983819146	74.3308963574738	74.5703553014618	71.5593633167549	76.8400215939646	74.6664247882226	75.5618876437555	71.0795655626909	73.3078590323967	71.9623408170728	77.8711651603544	77.8917180816350	76.3448779704430	73.9029593408522	73.5232628572305	73.6454433200250	74.4450116916103	79.4269501089460	76.0343954146639	72.8461221180115	72.9843661340091	73.5888329891371	71.9642641760012	73.9360412621118	71.5295237629524	73.4652768554718	70.1258607006349	73.5034712253359	71.1072228572544	75.2959626914773	70.7669967429144	75.3223521267215	73.8708733478880	74.5669780231866	72.7255327629430	71.3574020820718	79.5766325535646	77.0238284027251	73.4596384867887	71.4984314698756	71.4933046047485	73.7159842259441	75.7962914461738	72.8636724402261	71.3622193918848	74.1671536686296	75.4404025288493	70.6102151276141	71.2135336649494	73.0374796241402	70.3877593172047	72.9628390300086	72.6231901505418	74.9397023684821	71.2675642943073	67.1100788957543	74.3817150537418	74.2349278818643	73.7040063249225	79.1360402111071	74.8003533704903	74.5566226091480	77.0207034361727	80.6377604796298	78.1325533035522	82.2878094307218	79.9336164952602	81.8861482331068	76.5961542618699	71.7918488867585	76.2019134789977	70.8568886611725	71.4676386322487	78.6323713624349	77.5787972311559	67.0574086973402	80.4027020589243	76.7756665715014	72.7188896943841	72.2125961055233	65.9082008270958	73.1925854673458	73.7596869281910	72.1106006559362	71.1467343281955	74.3003110470203	72.3898572139184	69.5732384948844	74.6182049656803	73.6874947505760	76.0535919116613	70.7668849211871	67.3527250618171	69.7842666129431	85.9308579168653	80.6373003889819	75.7929216481045	73.1183199526871	71.0868480781837	71.0287822450624	68.1319336836208	72.8772237969634	66.9461672984010	73.2338730138011	73.5052473441315	74.0853177680763	77.2183016087012	71.0497838712752	69.8665622809396	78.9249859714828	79.8815136080182	79.2303365959753	82.5570617458758	67.8878467521104	72.1696130020449	74.2933375396751	75.7214054239027	77.9743270286517	75.7296381285184	72.1952392064592	80.4703683597863	68.4454212263851	75.3226991678474	72.8616668251015	72.0978508113690	78.3867799523168	78.7340632429587	69.7870151023005	74.7830742982409	68.2135753089276	75.8762324992248	75.5798092636210	73.6324096781734	75.5130950274289	76.9901472423919	72.5364526172070	73.2758414437599	76.5162737070086	77.6682182375535	70.6032384843805	70.9232049543932	69.1016141137524	75.3299170663153	65.6095795379446	76.1290347217466	73.2649186498446	76.1271722533266	74.9980550756406	73.4186575060333	74.3372067099627	73.5026889542580	67.8158068319608	69.9255052302886	75.3618028519238	75.2937619772684	72.4969449160132	72.5857037284517	73.1641679737957	73.6409903262251	72.1429252479789	77.1919631567767	80.0256376083980	78.7263270932490	81.4924939468075	80.9601732869415	72.7244622273601	73.8131631280437	73.0864628336452	70.5517374860031	73.6222834195648	77.0364980470939	74.6627560854398	79.2199161561188	76.0341315415763	74.2528444274120	76.7238384185884	68.2095970008619	73.9071932912819	76.3097183857621	74.8462582913385	72.8425174041544	81.6639002553195	70.3230991075730	73.0328568868372	81.3318235809574	75.6891610278214	76.1902921604268	72.0882263561211	74.0582886832689	72.9841507255552	77.3261747921501	77.7105678898725	76.7620438353808	75.1245943938121	75.0202748082297	73.8815026676772	73.5453105371986	73.1653319460160	76.8870478937217	74.0951864624796	74.8853133554105	74.9694460929493	80.6940483440651	73.6168108059863	72.2974425964264	75.3235252411084	74.7204422567106	73.5123347971701	74.2800736962275	75.8168209542190	75.7181207016372	76.4882885769792	76.1155639080539	81.2297091755939	72.1163218390996	76.8865661614128	72.9241434302558	76.1701198839170	76.7517083789407	72.6679742674483	76.4045541428570	75.2405218029848	75.7462567375521	77.6078784688854	73.8389972918639	78.8060440392321	73.8658749626650	76.7005198920650	75.4039901854470	79.6173180497742	79.9348152921951	77.4345022960196	77.2882665318011	77.8264761810558	76.6480465822436	75.2407112123504	72.9325153167436	73.6270510747227	72.6064783334199	78.5703084798340	80.3192867110541	78.5010667172777	76.1604863208138	73.2573428983088	74.7684673832017	76.7622064289704	82.9661165224916	76.5072691382659	76.4983400279595	74.0352312934975	79.1198868963438	79.1352667878463	76.4840524558854	76.1262743443758	75.4090285630889	75.0552834009966	74.6107748139331	78.5533216514171	74.6419372050443	74.9234974640403	75.7770217443407	75.4848359253802	78.0274610849801	79.8242388555299	78.2180912711075	76.8254269164719	78.9135854651286	79.3603774024489	76.0598345676315	72.0743945527161	79.2767473398165	76.0435892221874	76.8573553783783	77.4052929813812	78.3680607940279	77.9279471359882	78.4659434277057	77.4679524930301	79.2020615621703	80.9199768105108	79.0053422458934	76.3071763061686	75.3448519889356	82.2214331979320	76.5574879976999	75.5361603126941	76.9704217736362	88.9170484542683	74.1808173208111	79.0666297174817	75.3536412445224	78.6542144603958	79.5241710659816	75.9569905888666	77.7927637367151	79.1152541491552	71.3388894301619	82.1293548362983	75.9126299596712	75.9480328424251	77.1861075523923	77.2774030782413	75.9733707273412	79.2277790112019	75.7996074542030	74.2071803002001	77.7282583023009	79.9344131839666	79.0072761370261	79.1946802410755	77.6001563698949	80.6655426591782	79.7508661793180	75.9567339209403	77.3383794712437	79.5171675595683	81.2485085930912	79.4602303706745	77.6937030621454	75.6966693756444	77.9218785916591	79.5055488292484	84.1765345276620	76.7947491931000	78.9455471335071	72.6692739130305	76.6465672323717	77.2334767779780	79.5702057599522	80.2139203688804	81.0961977468856	79.1256789719629	78.1215694225387	84.3232487482464	81.1475283156174	82.2694089962310	77.8173974708372	80.1898080737309	83.8792972286977	78.9691651171646	80.1430745839918	75.3097629278731	78.5408542403756	84.4942394367136	77.9725957333244	80.1302730050709	77.2362380866110	78.4326603510093	81.9858392673169	80.4793952867484	73.8178509584808	77.7942021449908	78.1077355592710	77.8673980133839	75.5463852907384	75.7220323497701	75.4062920543633	78.3227212280009	77.2020130302586	75.5580658004266	74.8147938922614	74.9616228930616	77.2548861200105	77.6931889578387	84.0556371459076	76.9325946733028	75.8339791998003	74.7355012836960	80.0940649636665	78.0977530844393	70.0040480702876	73.1442146098782	74.8967970994056	77.9862226113586	76.8031850846187	80.6106268295270	76.4392965515801	71.5863314961843	75.2268123243524	76.5388196584892	76.2545709069158	81.6960872471496	75.9678754090462	78.7613745491961	76.6335044122168	74.9060394988391	76.9303171235435	73.0870814545751	77.1931485428298	80.6090248235759	79.7635355861330	79.8725017064188	78.7873874655533	77.3023827733036	77.7754826373705	73.7658157707629	76.7523315669763	76.1598601275559	79.2409887388092	73.3726550218474	79.0759464325175	79.7401609550617	78.1956167032895	77.8468097731643	76.9460631560935	78.4620598113898	77.9410449870527	80.0724632123491	79.9499191930999	76.6057236123131	81.7715657037825	82.9593632514597	74.2938840217453	80.5216136731038	82.8193346387157	77.2649121964804	75.4754052937361	78.9059441490162	76.2454848520905	76.4895148642012	80.4558825162296	75.4371455275926	79.5599443118067	77.9749873780830	74.9286902326205	80.4346084568106	81.6789300024450	83.5245054981589	77.0797081568575	74.5166723197644	73.5707448126645	80.4869110524880	84.5020083211631	74.4281711801295	80.9041160017264	76.6127048200708	79.7493119197420	78.6638290803397	81.1003784933459	74.6176046695490	78.0081734808819	84.5444989110489	75.8101014402597	80.1352465701602	79.5805028803490	75.5621585492155	77.6241259452919	81.1398511269938	81.1256498289225	77.4287727928780	78.2719048546242	79.8294679749838	77.3934109053196	78.5809151556423	76.4627190978710	75.8472012010340	80.3958199597645	75.6005770200604	79.0259374050794	77.5898924215531	77.1891965451428	81.4890239775823	78.0371295840754	81.0784185362567	78.7499555806072	81.7111103338744	81.4473230542930	84.9803586141605	77.6105869201840	77.2425096466752	77.6925847473772	75.2403339089188	75.9622098978186	80.8057597317202	76.3907760975379	78.9274125494410	76.5629888991890	82.4297484471276	75.7468806794499	83.7952146865901	78.6060510965672	79.8341705196211	79.1394885537955	76.6706946097070	76.5098468250580	77.9901699274200	80.8459151129088	75.0038812858636	77.8767277894651	78.2757546677855	76.3705956321320	80.9599294802438	75.4446506441075	74.5406226010862	72.2676613156198	70.9524745916322	79.5441821120671	77.9136119528826	80.9656505781949	74.2620380340592	73.6057849291464	74.8606006643931	75.7255267161056	75.5038076893625	77.3813460016095	75.7250317333992	75.8706583877151	75.3354176036585	76.0737099838375	77.3453572475956	77.4083628037945	73.1147973344426	79.0289132673252	80.6746983959676	79.4522759076089	73.1281185118553	76.9223421121230	78.6682541492945	79.8467438308148	75.6434349256589	81.8674488582939	84.9388259721440	81.9117193503684	81.1191176189412	74.6724617223613	71.2033913651997	79.7695539180152	73.0671700429166	78.2758325696971	76.4136193547303	69.0151049003731	69.6133837898704	70.0018017803614	73.9127642192433	71.7232182763242	72.9766156640228	74.3549677180240	73.2160077591591	73.1077987585519	70.2816120442887	73.1314692975502	72.7253674938576	71.8967773340072	72.8728106396185	72.1245666443838	72.7076720685540	73.2030517252604	74.1478631843622	70.4754859258340	75.3856513495939	71.3739269074022	73.2231294417225	72.7048314470202	66.9355833669629	72.5041543051718	74.2655136482863	73.0785068965897	70.4400839694115	71.1105884453579	72.5086228509720	75.3555007361667	71.5388866561217	72.9304485171830	71.6196039187595	75.6072426858769	66.9574208091375	72.9739305314298	73.4408478851984	74.0664244358610	74.0973407913018	71.2541527661078	70.6564514829106	74.9798352753064	71.7822493251016	68.0633663183205	69.7336352501850	71.6863085275068	71.1939306730568	73.8013345346285	69.8419006132319	68.6015775570721	67.7870304913583	62.7911482014465	70.5317557370308	74.3739971091564	71.4243200714610	69.2998958280708	74.8571082379407	67.1011785236753	72.8991020977627	68.7444576112691	70.8164735486205	72.0409522858789	73.0387956961298	71.2224433481597	67.5082345540100	71.0835827158280	72.6991976561299	68.5728173874314	72.0391951102226	72.6790531605412	72.9967599176227	70.8125499129151	71.1738455010056	73.3285378760346	72.2875051735289	72.4140580209739	71.8839409276119	72.7374581084646	74.4602115972735	75.1360967596724	75.1718922466791	73.0383381541281	74.7738141586703	73.1521465485855	70.2714245388358	71.7990134986172	70.2174685711651	73.0156861899312	77.3575730321307	70.2023875969652	73.8397455651642	73.0536448238488	70.9748998911128	72.0658710059130	71.0144036561816	72.3573005459578	68.9025641753837	73.2089343464763	73.3304732820339	73.7481185764205	74.6156955105956	77.4792853634202	73.1268871307791	71.7430090983671	70.5697182401774	75.4085203738774	72.1486858351478	72.1638369828011	72.5795407164011	75.2966211518068	78.7534536233974	62.7873807449922	72.9300692034929	73.3544611112708	74.2693002793991	72.2146387634491	70.2850931819048	72.0270623071549	70.5735538166451	72.3792784726905	73.8349839714699	71.6958381602480	75.9576251227222	83.2886087896905	70.9627426572423	70.5822634688751	76.9274848868996	75.3154576932900	70.1914656740559	73.0771356947120	72.3318524367491	75.8581056507732	71.7177745221474	73.1797542000491	73.9941868036123	75.3518189535914	66.0845652460062	70.4187697281647	71.9701651249051	73.3488895940865	71.7837409555743	73.9632041143509	73.5379924130977	71.9039483248151	70.8951984111103	71.3061601366089	73.8800614541494	71.2070262833039	68.0180602562957	73.2022680333916	70.1272474282270	67.4862642321020	68.5820928329487	79.0010493305358	72.7482710794160	73.0087759530255	77.4296101123059	73.7906058147555	72.9014908608054	69.6454593371471	74.9837819675223	73.4900156394787	73.9226596490819	77.5310957673630	71.9663991792267	79.1270300804834	75.2985965360940	71.4594689410824	81.1016097850897	75.4961762928460	72.6579034622490	74.4862778382787	66.5066507878252	81.0029186297890	81.1954512742903	83.5762390714910	76.0043823495658	69.8036420475919	77.7107593317685	74.6495877877487	73.4277218486296	70.3995404500525	71.1122302529019	82.1286360999280	81.0251459559232	73.0252922569465	76.1945173683428	76.0907194395552	74.4323014114782	80.8150902402127	73.8164803593491	71.1502464998674	79.2021509426201	70.2534738462081	77.4402995128572	79.4053416076402	82.8854385620240	75.6297943081312	74.0428377882722	71.9729030689777	72.5806647006373	76.1511571782550	73.7751711893640	72.0316866650082	74.7702582328395	72.0632141870704	76.6334651241157	80.7332858693833	73.9233009512479	77.0780393105491	71.1713045627737	73.8743719545447	77.1098745606840	77.0718970516389	72.0199749220876	74.0132238810978	72.1429791838892	80.2823945840412	76.7985342322684	74.7504632438000	73.6659818649354	71.4441944056041	77.3346938334285	77.0502824557123	74.9953170671061	76.5325037323709	76.6896866958534	76.8064290845563	76.7280402077636	74.2744470371986	76.6850090892441	74.2034975663739	73.6216052223823	75.2902812372887	73.9104920612189	75.3701846545111	74.5516065840474	73.9095572736465	73.0999029970332	74.4179359778762	73.5317427650881	71.4987936292982	74.8470231737166	72.4585642960443	77.9947802646127	71.7972057824610	75.0879304231675	76.1353460850242	74.9981883923328	73.0555146455138	78.0293952078094	71.2946857936781	72.2621501190646	75.6557612274856	74.6043528226249	68.7818883473583	71.0108841496425	77.1165808967160	72.0457731476425	71.8173921101494	72.7330966147284	73.4387863567723	74.5030069543950	75.9678665765050	78.1373292825649	76.5914981376115	74.6878746717880	77.5794725643930	78.2073336131281	77.8541905196280	78.3589462699040	71.9820646826078	77.1380804538935	78.9548910896015	75.8442965836851	77.4370517812566	72.4633010847550	76.5977378995543	73.1885886942683	71.9235999095384	71.6075181713502	73.5170314102936	73.1401558846350	79.1356194384330	77.4745764223828	71.6327358962603	80.2286841336370	78.7133010259200	74.3037749416596	74.8207976401069	75.4080184096890	76.7036171605246	83.2478939136391	76.6510820395002	75.7314209993953	73.6375896482591	73.5192474778204	75.1212291708849	75.3446772674523	74.8691030121653	73.6048113611845	75.1288716160665	77.5098329115690	73.0972807265560	75.8189790135456	78.0964300778527	78.5323895993195	81.8942466563384	78.6941172336570	75.8470736178829	71.1597192529298	77.3365826802978	77.3664444016867	76.1646125764870	78.2849351388861	75.6852125937777	76.9068969718708	75.6266954889289	77.6788479689640	73.6086872549937	77.8993126374329	72.8069184150985	72.9406619567801	75.3784074024852	76.2511240912129	77.6746964888971	78.8690414490470	78.4190651512086	76.6307449627023	77.0079327212561	78.7550685350241	75.5051730283657	78.7583743923562	73.0686989648393	75.4858202967538	73.0393853897935	76.1596302422367	77.9517426854949	76.1089418456265	79.7030501555962	77.3290117121223	78.1336728043141	79.1223332128291	84.4734025216936	78.8684888455013	69.0752592504681	77.4131462622535	79.5328898903517	76.7909496857869	73.2653639395664	76.6174313397260	77.7662046151690	74.1329212596969	75.3755473965779	73.6585335932399	80.2795889291600	74.1991282485068	80.9225932703122	73.9070863115212	80.2504976128285	77.3243321727405	75.7208746239329	79.9453185420792	76.3501501438307	78.3766389905073	74.1376604045385	79.0541707125732	74.5616060130704	78.5067386420224	81.1829194861013	77.9939702044400	79.9449490177855	77.0070351348983	79.6938985337206	77.2531927282935	77.6691860759233	76.1298631556350	75.6151798071066	79.9523114878943	84.9726160453309	80.6847159944091	76.0039404939634	73.8098669213369	79.4492759981896	79.6719850761978	79.4861325108247	78.8928002397427	77.5745626381529	76.5353884013546	72.3298043188879	76.8487571988736	76.0767619912804	76.6877374321821	76.2569246406946	78.7295518426908	73.3514353026223	78.1434896180074	79.7339908222850	83.6374218522273	88.5022387853592	88.2618797505594	75.6412008032084	79.1820012869521	81.1993456061328	81.0225374991178	78.6071663107223	78.7586080340616	77.9114622482661	78.9648643801778	76.6670240417901	78.3672844689818	75.0455746799617	79.8475942294457	84.1936867296085	78.1654460281770	74.4846953707252	76.4108792502095	78.3970039983628	79.6521073978374	79.5761991182672	79.3683101296800	80.4836072935015	79.6626341688925	79.0678062064581	78.7450971175132	81.9915158654045	85.4622396716288	76.0136569320865	85.6684506709405	78.6858087841458	80.8087335073672	81.1341797581933	82.5429396613340	80.1150273898630	80.7981877970105	78.3503946880373	80.3164429762307	77.8649483821637	76.9025844530945	80.5276254472330	78.9170029807441	78.4287700475586	76.2204983246555	77.6180161288950	81.4274294811199	79.3579005845279	80.1887711313117	80.4158844608463	75.1492057331364	82.4620674561479	79.8901984696802	78.1601777237051	79.5062929168530	81.1467912294702	76.1166805732131	73.6446336722909	77.8098466510361	80.9507979797791	83.1977895416179	78.0483918923446	72.2912972610960	80.0722353804729	80.1138953924697	77.2467218040330	79.6530589126755	82.7205754742507	77.3228798920588	79.4693930192114	74.0680874269556	82.8096429001452	79.6776730263976	80.7289883924434	74.2376951740757	75.9029290137136	77.8876920782218	76.1646914159517	75.0013911687105	79.7095871456575	82.4517365604693	75.6928006470590	72.5198449721410	73.5112539319026	69.5347288732734	76.6367873397731	80.3439284927039	74.3484159226882	71.3210522449356	73.1597451393185	75.7547060107972	75.8466971996159	72.4190599861017	71.6132979235294	73.3268807453335	75.8972373823216	81.6421360086220	76.7701216716564	75.5406463871061	73.1558168081217	79.5614621295731	72.2321808128320	75.0254524050239	78.3692649054967	80.5086553882166	74.1078485588770	75.9148451316823	70.8226144057541	72.0218575506441	75.4661606384177	70.4995419645541	76.5985355887240	74.1033496040931	76.0530124587948	72.7409688721354	79.0450905220724	77.4065344698185	75.4375061304217	76.8330479285221	71.8092732168747	74.3523693380470	78.9896016351716	80.7666412019930	72.4047089384447	75.1857655127660	72.9549607953058	75.9003889529453	76.9386824989116	77.2191732979352	67.7628719459652	75.3282312118731	74.8715240411812	78.1766839509956	74.5883862663621	79.6018475581719	74.2435633748740	80.1842696878033	77.2453037355601	76.7305176389220	75.7139556469162	75.9058240050250	78.0970612263255	82.8868207945302	74.5786864045196	78.0184642199032	83.1346818188654	79.4214554365853	74.7457629806176	83.2789025264825	69.1803814504459	72.1133411503941	72.7098513514721	76.1367710541823	72.1730202146077	82.1563493811080	77.7069862460817	73.8536385302682	76.0618396450247	74.0548048671975	72.9456816610453	74.8005858091638	76.3941784101149	82.2280773923071	70.4716956036804	81.3588262366247	81.3995879307584	73.3455828949890	74.0426483721789	78.0853228827607	82.9055178128916	73.8756376539042	79.7149730087802	69.3069762064679	72.6252536423636	80.5480059620574	74.3707379256974	75.9679183484351	69.5305421171674	72.8273482232158	73.9737023146630	73.5415402786827	72.8203538418948	76.0037427650923	74.7930628120468	73.9859917449918	75.6159532127895	69.5569502872046	72.9205176624600	74.0778760490636	72.4531390403136	73.6505433489737	72.5255433029482	73.1114286300658	75.0724539546535	69.2502891291831	74.4826497395827	69.2028406932066	72.0244907517385	71.6603265871169	72.9808951098812	72.1366987767197	69.5214204730241	69.9274328730211	72.7240233855630	71.0426899587516	69.6854641229901	72.8630475582872	73.2326148215845	70.6050017966023	70.9510939019268	71.8112296879752	71.2718097773182	68.5529977544002	75.5055274279685	75.4970892752704	72.1728803991985	72.9889622529547	72.1127065305340	76.2339029440024	74.7303305419598	72.4058820598154	72.7197544929041	72.5161966899344	69.6842057291486	73.7585419987932	68.2994903498867	73.8760937412531	69.0283602522267	73.2271713625089	76.2851174078402	68.7359396985165	70.1013684554035	70.5076897932464	79.2532320550739	74.5749199674747	66.7164225542247	70.4706400387583	68.4246321911834	72.8681429821175	71.0854036101719	67.6362718692428	72.4153191405282	74.2433298571898	71.4275261191563	66.0754318704311	71.1361008593123	73.7093597972816	67.9435588832746	69.8357899470040	72.2050606428690	72.7042504623269	74.6314633772234	74.8694703451928	73.3377861863238	75.5432162628206	72.3263368693909	70.7666303482392	70.4888144427186	73.9210767274912	67.2293203873171	72.0868750176111	70.1689318104586	72.6937471356414	70.9569640133455	70.4068402722909	74.2886721761924	68.1822486329795	71.9686183196162	70.7511963300950	71.6273577793337	69.4218140385234	70.2049276134268	71.9086856812974	73.9338337956235	68.5558457179301	74.8983969681884	71.3380590100394	69.0447653546601	70.5088531268719	72.4387555738117	72.3497187566281	72.7348375786825	69.2039999953740	70.6945961482099	71.8972569102357	70.7647247574089	72.9634971255902	74.7509546703301	72.6221363113408	70.4782792466877	73.6359866320804	68.3438851088294	71.9604852146793	72.1144869703299	76.8413192345387	71.6542393878225
78.4041111658464	78.7436416635096	80.3361274046015	77.9440840426803	81.5614347514670	74.3968128089536	81.2227298400752	77.5669049829915	80.6691665258944	79.0622440863280	76.9846715532329	75.3420294828152	79.7096592276534	78.6262807825981	74.7259278931711	74.6398699986266	73.2410848767888	72.2724510479771	76.7490897885543	77.6106683633835	74.6950090966098	76.3343705610715	76.6898588944570	72.1218853757407	79.1330071562112	78.8304957542446	78.4690767470908	75.4634663603183	74.3527019611032	73.7669457577694	77.5034123224074	81.0700996748275	80.3066927435238	78.9845450370501	78.0234219685495	75.8347624649116	78.0258107077367	79.2565277564328	76.8418116286471	79.0993640543772	80.3441492635118	75.3560455998786	77.2815391357443	77.5223056406849	83.1027490803695	77.1888514103323	77.1325654565556	77.2506979812165	76.0297196081391	77.7705626915451	77.9963526519183	77.4699512117013	77.0101898249300	73.0207459079430	78.2541291472724	81.0933276911247	78.5680788246526	75.3622355135199	81.2655656044437	76.2952423473005	76.3786087565920	82.4928829736020	81.8710452110510	80.9233388937529	80.1519822452203	82.1467651870942	82.5146771787906	76.8157127842051	78.5057327348602	77.9768480826426	78.8541912434227	74.5374609394255	78.7788224132787	76.5557114305023	78.4655996904477	80.2522921835968	79.9546313916444	82.9233967940448	80.4686571026717	74.7541276919500	77.9134365228814	82.8020282186047	77.5829189133849	80.2973826863475	75.7372889459250	76.5392300556062	78.3355871387388	77.1173489505062	79.6159581017949	75.2389190395415	74.6497129470126	76.9884436077147	80.2477779623739	78.7184988749935	78.5014775971806	77.0141631403598	74.0919875429285	77.5843154552650	80.0165668015592	78.1979364040410	78.6478817828352	78.1125249038900	73.3307409632355	79.8135629393789	79.5849187870495	83.3045653601457	72.2128898408197	74.8517847350638	77.3182333003581	75.6215327683801	74.9230312893317	75.1008807416148	79.8110588799404	80.0838651919427	79.0933489124349	72.4927117859826	79.4987315058317	77.9210325720276	71.2100226262435	75.0642395697149	82.8179863199964	77.6531315307443	76.0653295844943	76.5451769937820	79.0734281352148	78.5135613063021	73.1061109914670	72.0122928059586	77.7952395601230	72.8981289042270	76.9307080735417	68.5516851298450	73.4662423011248	72.8866816185695	73.1024739563643	71.5733318067875	76.4463608588043	75.1811316282252	72.8935559974341	73.2378262620955	69.8521367716102	75.5121434330923	73.4074466190487	74.7224245502683	76.4810906596079	75.7492600770204	68.2092833154317	72.4895723376470	71.9795471387832	76.3463379515834	72.6303709509798	73.5779640324064	72.6421950429988	74.9347985233161	71.0567077477388	73.8555417085792	73.2523546844636	75.4619199544848	71.7377146010140	71.9991077294721	73.5828412312302	69.0046107043958	75.1727669062222	75.9948472247596	75.8366914874226	72.8984234549096	70.8218373126706	69.9266928585299	75.4993773597249	71.9134315767270	70.7652395346581	71.6203578223369	69.8751902367568	72.4497848521506	72.6226970517360	78.2511974929744	72.7231699766667	68.5575437187687	73.4074397359394	70.3451758985693	72.2994061259277	71.9616003212267	74.0902178148104	70.0608539867984	73.7214522540713	77.1576582626996	74.2013167863219	69.4640692603080	76.9438904421436	75.3853024268919	70.1936726107929	82.6112750387416	77.3271263838373	77.3688364182449	75.1340638500874	69.9570907178245	73.6610347568781	71.3441091500502	72.7685982258917	71.3853507308588	73.8391457856499	71.2205277098980	76.9365102390814	74.8410063510141	72.3155575751637	70.3663162990619	71.5309446772851	67.6021916223098	72.7869540197991	71.6701780240415	72.7575016734644	72.7585466711016	68.3230653986777	71.3530523166927	67.2721798850153	69.0043689237701	74.6522714649630	70.7341502830430	70.9375336949088	70.6414403536549	81.6912597358623	75.5667412782137	72.9300748049850	69.2427375606699	71.8087575294865	73.6824966770841	71.3636134741599	72.8594385862469	70.2750008349991	67.4297158650831	72.4081709099691	73.4958956401046	76.5090774531826	70.0283150752467	76.2833071662423	76.3429561608898	73.4747402754899	77.2516403048522	75.1373488431983	68.2235958316367	74.0281688836245	71.0599295533020	74.5321111334442	76.3684141813758	78.5449142010029	75.4971077384748	82.6214214711821	69.1137309302312	68.4753737595925	73.3747923206462	72.8224321314962	75.4752415067477	68.6425548621200	73.0146878953868	72.1407574500391	69.4321681504140	74.8605237756194	69.5615290149641	71.2307159605186	73.6398031049722	76.9990741975685	73.8929588566695	73.9323483155893	72.7839492361248	76.6896819713209	76.0514008749236	70.8634474739314	73.7457921739976	69.7210974793917	69.9732512108241	73.5104639397765	73.8867581827662	73.9725410028655	75.0676702421011	73.3465771040896	69.7479664508082	71.3265033349199	73.5408329890893	67.7664637773982	68.6682330306175	73.9294990524726	73.5722977042531	72.9307291157849	69.8463935256145	68.5726503688521	73.1744138754663	74.5681644794845	72.9738192702819	76.7106329755566	75.7871014767300	79.7529211796691	70.8686782586658	74.6601344281131	72.8377288640622	71.4303377231207	74.5222002369963	73.1598929637437	71.7425315106674	74.0953645275238	69.7478323865779	74.6818614478017	72.9057619794187	67.7411431960608	74.2387158398295	72.1221939530022	75.5053018898089	75.1402853528598	74.1717509105537	71.1043763377826	72.1672987271649	72.2177173776323	74.3583211586790	72.7491848851443	70.4752889986068	72.4835341723460	71.9487044397148	74.4115115427292	72.2484713585018	75.3605597739415	74.6794782057930	73.8223101902597	71.8747269061611	75.2137461774039	73.6106598515015	71.2606761680509	70.9228162390832	75.6903464098498	72.4143538315258	74.8914188298987	74.7811066706655	70.1371634171109	73.9558299542992	72.6095569944349	71.0844873997615	67.8551724944176	70.3681882848595	73.0289992227627	73.5775147718926	72.2912897768906	75.9912777250036	71.2900096743816	71.1668802864712	70.8210282895697	70.6515484199136	74.6725205498154	71.8325861200024	77.3270805779649	75.0135352130806	72.8349403801229	71.3695765512614	73.0822045027449	75.4563584855139	73.6843178462059	74.7313591877326	75.2017336184203	77.1262717344486	71.7944513435212	74.9182109288159	74.8358943874179	72.6752841737325	72.1092153507639	76.0905311703251	75.0965133526371	74.2055775008067	74.1804451583979	74.9945811252499	76.6599064390357	74.1431440374396	72.5154655738230	74.4758505605563	73.4401463313432	72.3336262112316	76.8623766667228	73.6006499528989	73.8054452803072	70.7085258644060	75.3675833540445	76.3602047751140	73.7527056027416	73.5451288348698	75.0797666734210	73.9772323525241	75.2870753569128	76.4196672084632	77.3318654347980	71.1059692363277	78.4877164246004	72.9967866295876	76.2349456813021	71.9006003113929	78.4706331080569	71.6225029811327	75.2674741154162	68.8586790203881	75.8634345378116	76.5461313314411	78.8820406319615	74.3916529886851	75.0432402241567	74.7053041968387	74.5770563114361	73.1424599577294	77.4840592594325	76.2148629680644	76.9161490640689	79.6619725586107	73.9658014714390	71.9151862243195	78.3639562247560	78.9172309355096	68.7228254165335	75.4696943552234	75.2660006284361	84.1954074545939	75.4135728398646	79.0228903526469	74.3893778546789	76.4072359697251	78.6610499434994	74.9720455006300	75.6322382435508	76.7048214046014	72.1442976270954	78.8317055021590	73.9244614201582	77.3731492099175	74.4005059244476	75.0772552407049	74.3896318860611	71.7735690255952	78.3578780711552	73.6686557459520	75.1640154535307	75.3640923431951	73.3615691737451	77.5545984055405	75.1938763626346	74.7720463518314	73.2461203513030	77.2011053631135	72.2816429474478	79.4639524659035	76.5289085155646	75.4089195978933	76.0745212237748	78.6933244528662	74.4989030484069	76.0890643684516	80.6115032398429	75.3665379118543	73.4215054576166	75.9561888229494	74.0619029760101	77.2812889127177	75.6203119712451	75.4121227744012	77.1460240753895	77.7030437823196	73.2381547400153	75.8259568456176	76.4043980885253	74.3573331571615	73.8424823522618	73.8270523593597	75.7507769104039	74.6952646163619	73.9719127019845	76.3161303758934	77.8752191648693	80.1078085464449	73.9413665776916	80.3524036323308	75.2815757105782	73.2173029348631	79.3290332604444	82.3010723407080	75.5821889306280	76.8252804738432	74.5436107996119	77.9173984242846	76.3379790403606	73.3847824127620	70.7888597458113	75.7492594756305	74.4850123047680	76.2222134454469	74.7179891352446	68.2344857158359	74.5958068984432	75.3437803191796	73.8266412165599	70.6513868302496	74.9720856513767	71.3393723568833	76.0039016883493	76.5826665986542	72.4792647466252	74.8814184503695	75.0947541308235	72.8094713705031	74.3195442061994	77.1963486961641	77.7821349784327	71.2060661882784	75.9100375989064	72.4045905006143	73.2937260289271	80.5593153138277	68.4982371894809	79.8734131115975	74.2571321238197	74.2179415452858	76.9801152477387	74.3975751745610	73.0441188764252	79.5641863156475	73.8010560383106	77.7121329414667	77.0518479601903	73.2149354297253	71.2734419730844	74.3764835799926	75.5353610851465	76.0016576194613	75.4228778450387	73.4517583129738	79.2334136997333	82.0214854040612	75.5218016526339	76.6839868327140	74.6971046945193	72.9306874413753	77.6370898165487	76.4060022903659	75.8744967655276	73.9498513464924	77.1815059967722	75.5140243098007	78.4062178393377	77.0761614840725	74.2113413052269	74.5475511943103	71.7985132632895	74.6241101656290	74.4914583814125	77.9881460483701	78.5736895234613	76.9090730409997	76.3224185086263	74.1885855745932	76.8529961765360	74.2094609329939	79.1883578937931	79.2469022631520	78.6688229203519	74.0085660963003	75.9609209235997	74.8692055565514	80.8521221463567	74.8606917330761	74.9007295390513	76.2152640714357	74.1584922626225	74.6289132051924	74.1996029147200	68.8668244168669	79.9814768642246	79.2689704178021	70.0169142965551	73.8670253881783	76.9130703528789	77.2677457820744	75.4579124254337	75.5499768614392	76.8845658812871	77.4725755648762	74.8429774542045	74.9395109695261	71.8626169877042	74.8919621962702	74.3227996909395	78.1565974445039	77.1451645703948	71.9428081168724	75.7323344233652	77.1809226853614	69.3815684536895	79.1333773865415	74.1719766316285	79.2291939846060	76.3480061577667	76.5472391622372	74.9234491867306	81.1626012298975	73.0747695101794	77.0013682438298	73.4649248472539	76.1839064815868	76.5068613682243	75.2010039158995	71.8994327217394	75.0424594191348	75.0969914933891	76.2847168599737	73.3846556780318	81.6767837554871	79.0455278687646	74.8933233318552	78.6692640172882	75.6125485547355	74.6363445946621	71.5654992834029	82.3348325147027	75.0887360066029	73.7337168707358	74.7819684848592	73.4791267339183	77.8236653568695	73.9153175119871	71.3504482138799	71.9753829710230	67.1353934244153	77.6496924894016	76.5997855293834	77.9780051972936	71.5332864810668	70.0794325670927	72.8241819403088	73.7848039219791	69.4501416571797	73.6476457266477	75.8539748369002	74.3358899355056	68.7019934879687	74.0919376879905	72.8771667637870	76.2363628735744	71.7693248051433	78.3420808086955	75.4755007740076	76.8944048836393	76.8095268458677	73.1691337398209	75.0692915882753	72.9956792405762	76.1614722138800	79.5272693204119	81.0511944757005	78.7184327585645	76.0258440156592	76.6496647241344	70.9248042257538	75.8005676205762	71.3208288063606	75.1615644989995	73.4872501639865	70.1237858028920	72.4566085716024	70.4030693551035	71.4370138494710	66.7016501080274	72.3199891151201	71.2203834458348	71.1519223448005	74.6162726258211	71.1482870266772	73.1472850812989	69.0173729439383	70.2000273714940	73.2167447050526	74.8575420886984	65.8329472957911	72.3697398023139	69.3609283275216	74.2345054169021	73.3159280090937	66.5708799613070	72.2077144640530	72.7610098041336	67.6151625393116	69.0141325662232	67.6924430309544	70.1703526056260	66.8491153141400	67.8415889788596	69.8900375652329	71.4106173767071	72.0386464555029	71.8842435962959	74.4673434892842	72.3167632230840	71.2946504992655	73.2027450237866	72.1155228915727	73.3162033187003	73.5777558273143	71.6264277146476	70.4645588564883	69.9280162543826	68.7039796844435	65.9358699916776	66.5650250037671	67.4172431583298	75.0570695230551	73.8479164054142	69.3547390488931	66.6815986179447	72.7160932764568	69.1638415600920	71.8442913835604	73.9898184403183	69.5170433009768	72.6948093150652	74.2979424118549	71.1858743697197	72.8982983761182	70.2722192495135	67.6867360778492	69.9485263819909	72.8558627810971	71.0650937905777	71.6779506863227	72.2929443321214	67.2435133078913	71.3860740479899	69.4961514962883	71.5429018602633	70.8499744083420	70.2221245111456	68.6261891450357	73.1610618618377	73.4007656046068	72.8948065454172	68.6021218033879	73.1782651671287	70.7809347619101	73.5144074051141	73.7576572782529	73.6889386843973	71.8478831447578	72.0720021592079	70.4036230359221	71.0720608252715	66.4438655156861	72.9780253833197	73.8878925164777	71.5369106617394	70.4672349862904	70.0203535498650	73.3953218311609	70.4055034332960	73.3884714262713	69.9984101072396	75.0917119158632	68.8714207315206	68.3646916753378	69.5931478480555	70.8433713371715	72.7925623663263	70.8529490947984	75.4005667662553	71.3261046054233	72.8800471137337	70.1082843083426	70.4347318009717	67.3686682927477	72.2947746906649	77.4055696657337	66.0621205167373	71.9290733815244	70.6842030226267	73.8286175668230	70.9914448533156	74.9076878627761	67.1198665027797	68.1065137898636	70.2741546006208	69.5626673495984	71.7776888070394	73.4729103200504	77.8266537683361	71.3064751076222	64.5300863481554	70.9925750691505	71.6731091897254	73.8330451060686	70.2185849407045	69.1106508353146	72.6785984578520	70.3243169562998	76.7811345097691	72.1558429675966	69.9889472897170	71.7288129742232	67.4227252582352	69.3294496796528	72.3138048402089	72.4373712895461	72.4767924670051	74.4777781616303	72.6951481411877	71.0018912490280	69.9299774558102	71.6218166790173	76.3285148357562	68.2070970176575	70.2511007119717	70.3414286199662	67.8372594692768	70.0403752565437	71.9752676941064	72.1582504448028	75.0195218588831	74.2461206731229	70.9972274033887	68.3177296402540	69.0992499220345	69.7077850032344	71.7707693814389	72.0754750391855	71.3351965857935	73.8993494717409	76.5420350341712	67.7037897887231	73.7693900847510	72.7558492555068	79.3744001535974	71.2512843162143	77.3892387010434	69.8300590467003	78.6285777979307	76.1659798559484	81.3549356292596	73.7806363871168	67.6205252239190	76.6711668415112	70.6421878486719	67.6746773962584	69.9448520768565	73.4670669945215	76.1881292305702	76.1397255025838	76.3144830234249	74.1315792834894	74.9617914673397	68.6281550622890	71.4537936949408	70.7182052797212	74.5379722225412	78.3736955501854	71.5936777727264	77.4422079180322	76.1841237681165	76.5087336568007	69.0605758773998	71.5697107069468	68.8623238335292	70.1527807593668	73.1899693708997	74.4393267624176	73.9590282801766	67.1098497612525	65.6157937038847	68.5464695296499	75.9534137710846	69.5426199655547	71.6844367565416	71.7721549229773	71.2779039934956	73.4754113740185	74.6701483266044	70.1653740074905	72.5228222648916	73.7030442364009	75.4887818025542	72.6885100643774	72.6773180868006	69.8652206321771	74.3512994949681	75.3400957862416	72.1255632808506	73.3016968774459	72.1998890859334	73.5578938596249	70.3713038446063	70.3421518720800	73.9774557472400	75.7265814040868	70.8708588293145	69.9473443106424	70.1832894518448	72.4719675704048	73.7567709700688	70.0398735509231	72.4905011010936	69.6609139848870	70.3908942870949	71.8538559061597	69.3158921630537	73.7835062518834	71.7480050100902	75.6081504308209	70.6414114650296	74.5040024965024	73.7133919955405	71.0088435717415	70.3186517489025	74.9222354280163	73.8848959082485	72.9027188313032	72.8144402577152	72.8607177419489	70.5348561104675	69.9403487571982	72.7734126784303	71.3662639242356	71.9300124318466	76.8069970857627	73.5972093580398	76.2624470595268	72.2664090455458	69.7139824777599	73.9156300137054	74.6235152337640	73.9809548331370	74.9245824850044	74.1068406912359	73.6238834724399	71.3387162831468	76.8603022359175	70.0140539619761	70.5329610630455	74.0188115685421	75.6908298111431	72.6496204307194	73.2937210709207	73.1497452805736	73.6321996640917	72.5482052251863	76.0613672070619	77.4816439564780	76.1312902401176	70.7687719866151	76.8897941521842	74.9893074615494	75.9805407610049	71.5707808095661	74.4582730446160	74.3377603771849	85.0724034352444	70.5236222552607	74.7586054521034	72.8688254760157	74.0078680838728	74.5602272677899	75.6818067419685	73.6643388406377	74.2876887019221	73.3637610878682	74.7336473856576	72.4250399964541	73.3230559239044	73.4129192001898	76.4419249831039	78.8130944608649	77.5002583306325	73.3118614409061	74.1326851139676	71.5506080008637	76.9297521942811	74.3146697006170	73.1467117297986	75.4358477576897	75.8142612782411	74.4302055547072	72.9921240464044	75.5182495735510	77.7970206966792	71.9316287466057	64.7657771292633	75.6114675493133	72.3910053666388	75.0768455424137	75.1586585946184	76.2125137612255	75.8169572887835	71.6277618624885	71.6110216103024	72.9030634920957	73.7916487947034	72.6780033231994	75.7096701843375	71.4872085316269	70.0302130389611	70.1556566564807	77.5527320338117	78.8395290144321	73.3643523219260	75.8849023934938	76.9752193861054	79.2124292852521	74.4009669835516	74.2008988091346	74.7771102990607	68.5890026176565	73.2594004334363	76.8979187377717	76.9379335042985	74.7642633303794	70.6322614182941	72.7717477342739	76.9433694383577	74.3751416354576	74.6155211642541	72.0117718697907	76.2053262674301	73.8984204028065	72.5571916045164	73.8483196980936	74.5750383266309	75.0415985945544	76.3686815371605	73.8304807672722	82.2144747894668	76.6058284064538	77.3555375313844	80.6458503556824	76.5514752405154	74.5362446717615	76.6742126333393	77.9198960002283	72.7358811819365	78.0026187200666	74.9342365779253	75.4017509079648	77.1215353747544	82.1441348315011	82.3796449296332	78.9656587551213	75.8312007249129	75.4078331747502	79.5977742492666	76.1190651473754	77.4909937045107	78.1224262235543	73.6581640806178	75.5637135455540	73.6805971012311	78.1496340975822	77.7076739045929	74.7997743207111	75.7599922330340	75.4689517168951	76.1785927500695	73.5158970946276	79.1488756721647	83.1868188040155	80.9073984944603	74.6554928932304	73.0273591623342	76.0180392355824	74.8538938817513	75.1052188586141	75.4736930259966	73.6920660951692	75.6381362651601	74.8105674686529	75.5964038720494	70.4246881963197	77.0855794981531	77.2123627439761	73.7335736808555	74.2320184341923	68.5444158543205	74.7502690703232	76.0877564385702	76.4930728287597	77.2772935691603	78.9695726796683	77.5937577434649	76.3336786493097	74.5297043132042	76.6364831886682	79.4921827282616	75.0390250511334	81.6579539097303	77.7753293734371	74.1160806588935	72.9823798023655	78.4836952099723	77.3548469445641	73.1889246676553	79.1180512641398	76.0039647249046	74.0525118899124	80.2951250986386	78.2163117159655	75.6702430466136	76.3495181243609	77.2073350441106	78.4224761039169	76.5352131173029	80.6110082601524	75.1081911700638	74.5610014236513	73.9775352538881	78.9185431852462	78.4431993570538	74.1969694276792	79.5881873242713	74.3221298847516	71.0038052345356	76.9497761595114	71.2161627550094	77.4117562514000	75.6616681583606	76.5200329665516	77.4942178674224	73.6233988306295	76.0307200723403	77.8556656762311	73.5691693993691	79.8653721569861	72.2298901846786	75.2103626483099	76.5510679721091	76.3709695743678	76.5813274614854	78.6767333123872	73.5323750238223	74.5442183912686	78.5233937793736	77.1842454063509	70.8069867740644	75.8034281843706	77.0557143404309	73.9583874943564	69.3523798836055	70.9644857314824	72.3867022904234	75.6263043035681	74.6011642119573	75.6561610522313	69.0985984774005	71.5541496747761	72.1655611368555	70.4272654501425	72.3652570262847	69.7994188105236	70.5280174670579	71.4794823763369	75.7116482861504	73.6520714570014	72.1140775844893	74.0450369799816	74.6971672739830	74.1892410128697	72.9542802781138	76.2748844152022	74.1671583090774	71.6470982587270	71.2252724959441	73.8435868140540	72.6380322569124	72.7559251734412	70.9332505262913	77.7372212745203	71.5734757709962	71.2128151071213	75.3140700410428	70.3942390306733	73.8942300011349	74.8159511305731	72.3473896738298	71.6959715270853	74.6876278723913	74.8137058514503	78.7967074741358	71.0800518087234	71.8520857508511	72.7672563990934	76.8208891944308	74.0297690211691	72.5849250695724	72.0858679125214	73.2890214838586	70.9649021943848	76.9501877822529	71.7838348620789	75.3626833600806	72.6726570663209	78.4161326903584	74.0010245520514	71.4493706778926	73.6459842946962	74.5960650900420	75.4872992968803	75.8246209609497	68.8173831097155	74.8486750300358	80.7035680542887	74.5282963550643	76.4411128433411	76.2881903437070	69.8059753083724	71.7921008760717	71.4048759233759	74.8497255642308	70.1767951038472	83.3377747196935	73.3518087791463	74.9964192876237	74.3288589065916	69.8448904341595	72.0745998971852	71.2540533922546	75.5656204860219	82.4302158897659	69.0777945570495	78.0912991287676	80.2747886119055	69.6166039790172	71.8758690296927	72.3671586106157	76.3336548224753	74.2290566461148	77.0343237551116	67.8788016605848	75.4653137188052	73.5520366088492	75.1775350675916	70.8804094222835	70.1995730712723	72.8037371675739	73.6992240124167	72.7520416322639	74.1117773540320	74.8147948743068	70.4970673706034	74.8871086207833	71.6552573769579	72.4040412469180	74.5908492623079	70.9751218830575	69.9378691285425	70.3330054268053	67.9388245723278	71.6473035937407	75.9968965208426	72.3830978069446	69.2015630197331	66.9690397232500	73.6597381636225	72.5035189601735	72.7800075636080	74.3746174975001	72.4787786944745	72.1374538243474	68.9253771073423	68.9736581490640	71.3814526356826	70.0025304537286	71.0049881273517	70.7471692700608	71.9979245495924	70.8567575049813	66.7180537493677	68.5672294802951	71.7945643077358	74.0164508385423	71.6071798106167	67.6879328476587	73.9942101983401	71.1608911379091	70.1227491542587	71.8206148498687	71.1204319640572	68.3143888274676	65.8244386282746	70.0026080768442	70.0380246941245	71.7162238394306	70.0458239445897	68.6816858744894	72.4474138850954	67.6091174252203	68.2536395755351	69.0997134832422	74.1155905266623	74.0026013613474	68.3313929146835	69.4993687502505	71.7232076067362	72.5890596032182	66.2791545442686	69.2607349052654	71.4383064580730	73.3353832829620	77.2424709954199	68.4936667661358	65.9918955195238	70.4690067327065	67.2884094946848	72.1051341047321	74.1056854068638	78.0315142109991	70.4076752536015	72.8084090106149	73.4819170145522	73.9268327548556	72.5564999114213	67.1584820700327	67.8942431291553	69.1824998908546	68.8094390155523	72.4095161147670	72.2581291954808	72.3751980182461	70.3656157800357	71.8216992015713	73.6574718848078	69.6418283959007	70.0745426800127	68.6413854693198	70.6084550469086	72.0479277627814	72.3948745155971	70.0477494129958	69.2900016744334	70.2393861729768	69.1680408751619	72.5474857242573	72.7024271586136	70.1406610786898	69.9851185545558	68.7637179243942	70.8749147814989	73.2666424633278	65.0383024603659	70.0595718786305	69.9924626732958	72.1329099304051	72.0550658994610	72.6651986835016	70.8625125489281	70.8822089383323	67.1548996011746	69.5675868609271	64.2441343493289	73.1993752920596	72.6324286359547
73.6439241372504	78.0987868767298	77.1900723659933	81.9748394435056	75.6733924643688	72.3149536442103	75.9762495028956	77.2222716478883	75.9140065559948	77.4994272231451	73.8601289821165	72.9818824493294	75.6981729549643	73.0134391991417	73.0579580127899	75.4389405531491	72.4035754386234	72.3759862762160	76.9750914956101	76.4898216363831	71.3971902148324	74.9873948747263	75.5507714823251	72.4851030039525	74.4518123079026	76.0167161241084	77.3341912857104	76.9768865222233	78.2854225912345	71.4351731358359	75.9838581483773	74.6675612863973	75.0069627129614	76.3841852162821	75.9326249974984	75.9126303740610	76.2910259493132	76.5245044931808	76.5000965609002	78.0023711091036	76.0211568375040	74.8741790230646	76.7089895728252	76.3998860873899	79.9341191397976	77.6393759467461	78.2873583640816	75.1172801391581	68.0708708639796	71.4084301649907	73.8959138092892	73.7257102411312	78.4072152811995	73.7052753160687	72.8579483970356	76.2942308857864	74.4631899627506	75.8721353830909	76.8570798674820	72.8256939631890	76.6317817002362	76.2028089007032	74.3020750798426	72.7048425147956	77.2178119430895	74.2461826227488	76.6493918837501	73.9484358923212	75.9655226862003	78.1557201300646	75.4287127269767	70.9235628450156	75.6527878684166	77.5511599124491	76.1926540683217	76.7778628049556	73.3803742313868	78.2197674289056	76.1093354910515	71.7428843027887	72.1063767437973	73.1296127122201	74.4080718629121	79.9873147705910	76.4606061050311	77.0829940844389	75.2554596413805	75.6792530978350	77.9315332532841	76.1799332184179	74.5993644747910	77.1010576669926	76.2711210086661	74.6948188021299	75.0694369665858	76.0125213094486	74.2076144634119	74.4936724727000	78.9077100218682	78.3772873834985	75.8678951582195	73.2584740736563	76.0123173784112	73.0072081015710	74.9377213788003	77.9277931398817	73.4249948632733	74.3782395543285	74.0381557230250	77.1495912005441	70.1519414357301	75.3719852023460	76.3522740014797	75.7912896946815	77.1514894672046	81.9843170293230	74.7634284083684	81.3014968610871	77.3103283315587	78.0959446032946	78.5134418991753	71.0615036503749	72.0666157212244	71.0113779220832	77.0157056362506	77.1305438310798	74.5038050778288	71.2230849035405	76.1139413352063	72.0281352097143	72.7542414131171	70.7397689841708	70.0397760975540	69.1476501069061	69.9871254106331	72.5413667708967	78.7607559294359	70.5529530135761	71.6570678817145	71.8444464901699	74.7805672164987	70.7871166590606	74.6193079534377	72.2361176079162	76.7031385294303	72.7150041290722	71.5495145479621	70.5547717682392	70.6347981592897	73.5522627739186	73.9494028253884	68.3323387898385	72.7514982370850	70.9597399218639	71.2618192689834	72.1326864164733	69.9998249034768	71.7223179179664	74.4200759080680	68.0161467105475	71.7757161455211	68.5598446091149	76.7034388511702	72.8582920617701	72.2598036775333	70.9645905130332	70.1104508692832	73.9735325214624	73.6454975889945	70.5923583002148	69.6598130708863	72.1482374456646	71.3391054859800	70.2876231560005	71.3889245494247	76.6797032338532	73.5563930202131	72.2081360152522	70.8706580837344	68.7974260080313	70.2427699589861	71.7461771403873	69.9509227111629	70.5346740079379	70.8307527009430	71.9270401969891	66.2419796105809	73.2944243782430	77.1574100948279	76.5371717994274	71.8860937862459	80.8181135698702	73.3585653576309	76.4708520370203	71.9761773486657	71.3536856240043	73.6344613768042	69.1778585187424	72.0226545464764	71.4483935561456	77.5881546067176	72.4011571840362	73.7148175754508	70.2093504798739	69.0924771041798	69.6252662020921	68.8197107495174	71.5187302069024	68.9341793321359	70.9391077153017	72.0971512299193	70.7784862503155	71.9034931049506	69.8110380881766	72.5868757659267	71.8362002213653	69.5083094031376	69.3818538445437	68.1993322137443	68.1915857419050	70.5150155821777	73.6575874505914	69.8623033425354	69.9397944098215	71.9633302216457	69.5162675020761	69.9361298004706	69.2048312820894	70.1627867925461	71.4688633324937	69.8043927458833	68.3740258589171	67.0668037217238	64.7429008474960	73.6518238073262	69.2335244634869	72.5530801679661	77.1386337177450	71.6917521075939	72.2314577272692	72.8584855167396	68.7056876490704	75.1825476566850	70.9292700336177	77.9065026355620	71.0901924484516	75.0640519504927	71.5650905407408	69.7569072704599	67.0126902517178	68.0987750513943	73.3422309594877	68.0595544565200	72.8365568379532	69.2651208213119	67.3903058588038	74.6874054410107	70.7774421014114	68.9632706997183	72.4594212749531	77.7992767629792	71.2257809577193	71.5932034256255	67.8546612396396	71.6285128042656	73.5919072923845	68.1576757513297	71.1722065783022	67.7378601504874	70.3299754924680	69.6045711275539	67.9066828687593	70.3462854332333	76.4989260763636	66.9082318729297	66.3582398218279	70.0866726946516	67.8376499985342	66.8665593902084	65.9049242387768	71.0914127859295	70.9105434683230	69.2238094316635	63.8265447856956	67.0132262099039	71.4777550354234	70.8706835216194	69.8831447338307	76.9717866387292	75.5837022620575	76.0791584739522	69.5283774674489	71.1030084846298	70.2074295419994	71.1625390030399	70.8828128660254	72.8965686042592	72.8943814220187	72.6318838319536	69.8245758970284	72.3553727068866	71.4569422655514	66.5898732610822	75.9104989293145	72.7345835949740	73.4025781393346	74.3620717622736	70.6373079454572	68.7578688739131	71.8727704016830	72.8555111250844	73.8118676414429	70.2716040032977	71.6288760942107	74.6396813470006	73.0064266333753	70.2971223782329	70.5979054609552	72.1231878760692	75.5945587549779	70.2173495120547	69.8128313784734	66.2459322117734	73.8800539252955	72.1095548854783	70.1968657904917	74.2583729026164	70.9718699447974	75.4932106907879	70.7237214577323	68.5217135341112	72.1605961311417	72.9115825218378	71.1271102662643	64.2783361326484	72.4214213009228	74.5398445171734	72.5263988480172	72.2380233112444	77.9067528331203	70.3461413461122	72.5470351157456	73.5614498120861	70.4272383192416	71.6301530777241	68.5723657824363	72.9779918421152	69.4696743824157	70.2161182270645	70.4900182831905	70.2569674231021	76.1572050619662	72.0977198342271	71.1822982906129	75.1243367006163	72.1716450718592	71.2401869403092	72.0888257853534	73.1826117330247	69.7898557092331	75.0757589511774	72.7622162480201	73.2923243719828	74.1180755857839	73.4867769364203	69.8677519229765	68.7686787831650	71.6053117302145	69.5988619328501	67.7963727623927	73.0054838387727	69.2512866801978	72.3376060898255	70.8265058169311	74.5753037624146	71.4269649633745	73.1551840997686	72.9404003739473	71.4706156783722	73.7099420538525	70.8246677525668	73.8956068888888	70.7305973384279	74.1610100995303	71.9084624867270	69.9449184450412	74.9133300666286	71.5726522570689	72.7552282843335	72.7328027557957	73.3747217220085	70.2272736627010	68.7490314864690	69.4918506451600	73.1054099154150	75.0527492181038	75.3699574659942	75.5906751201320	74.3482286707401	76.5276411578406	74.6119457158797	69.6030415295784	74.6010098825713	72.8746462344544	71.9565931708726	76.1120952488990	74.5539823743099	67.8495684660601	71.8072156483049	78.2873158156888	70.7519611844518	74.2770607757515	72.3575709159770	80.8613797223772	76.9464389607196	73.5530145055285	73.3021385818618	68.9778725221007	75.2851023392725	74.6516434672645	75.8929267650842	76.3803407681820	72.9181271722575	75.8744695322998	72.8122169726104	74.0777645018410	72.0298590200057	76.7932419842955	73.1022987351539	70.5520912273697	72.2194289141085	74.4930117557010	71.6981821223875	72.8007867309875	75.2041553134237	76.4486556298067	74.2735967211847	74.9002708889876	75.0673296069701	76.7813672910537	77.1078096078902	76.7646614575836	74.3245899697781	73.5563707058333	74.7068091013013	76.2233017791857	73.6713502584448	75.9244652568401	78.5789695168911	71.7530364415417	72.1700362284759	69.4585459757690	74.2137520618418	76.1268461141917	75.4284232979144	74.7061704057373	74.8165758460652	74.7599167382190	73.4226354320374	76.6254810000473	77.3333007469870	74.6388856735810	71.6762625575307	79.2699288738275	73.5736141014421	74.8955222494242	71.6226249102862	72.4226416116215	72.7728749713654	77.9790036889317	74.5506554379871	73.6476416420548	72.4945838608787	72.0885614503367	78.0645646723391	76.3374804490665	73.3302196866137	71.6270185784743	72.9610640688992	77.3093414353470	77.0418297549232	75.1790647330367	66.6959536907507	74.6342527567783	71.9599902300502	73.5155662363335	72.5013858085720	71.3259036815264	71.9090441450736	72.6121670795932	69.5536170600987	70.5323075109513	72.0251233613629	72.2833564399547	72.9338831285803	72.5419731549252	71.8914963744436	70.0921586663602	74.5725246534105	76.2642747883498	67.5265273732313	76.7854566022166	76.4824831600302	71.0640433356906	72.3549729023341	74.6832417303014	73.7011741451022	77.1046607827754	70.5720899963857	72.0082366733917	73.1182041659799	75.3794890017847	72.6063541859678	74.7890455907003	72.6587869967266	76.6759899305440	73.1532569046160	74.8927459714900	73.4157415728547	76.7074277396442	76.9815136099366	74.8006792639305	73.7359967854514	74.3317351736355	73.2048581758508	74.7075749864996	76.2460257523753	77.6649398708428	72.1367927833051	75.7512876544064	70.2795305472533	75.9169728606450	73.5251326775169	74.8590995537413	73.9502367146659	76.0095808625286	72.7934095910862	75.1083291580835	72.3811825418928	73.4455371196744	77.9919905068457	74.9205069480255	71.6079304396043	74.9700723616561	74.3299262411719	71.6876636820789	77.7978020735016	72.3069658003433	77.0530007817364	78.9806916699889	73.2647627106429	77.8522134387756	75.9830721537519	78.7330106943226	68.3320035120528	71.5831979616391	71.2102884355154	74.3584386211654	79.8056474845129	75.1762675910833	71.5554626451339	71.0187098803701	73.8835733933878	76.5929516566161	73.2027177720459	71.5313426385433	75.4947691036935	79.2654552948341	71.0376624883315	75.0558159775636	70.7511950347850	75.5994252140951	75.9313596457034	72.6945606380284	72.1261057663580	79.0988121447023	73.0992437461201	75.1537247090044	72.2956390047893	73.5686721864359	70.9239009609040	73.4555063985584	73.0848311549647	71.1173970442063	72.9958276486024	73.4119044457700	74.7251993669539	70.2464385965949	72.7161191798614	77.1579217179474	70.5172362592454	73.5789167652004	72.1096951980294	78.7168917158181	76.2989429687149	74.6650933751623	78.1282043703999	74.7358266348099	73.2658968580380	72.8968033341779	72.4010961895095	74.0409004223176	71.1467842259951	72.8244769622220	73.3376753557598	75.6856027386445	77.0180507848541	76.2127682799753	75.3730617318587	72.1218430628264	73.6300648397522	72.6333291621882	77.9461166124105	70.3132138911884	70.4397030088283	72.4946104006978	71.4881322950252	77.2468630533714	73.0153390139496	70.3392943796660	73.0572885099647	69.5589909667420	76.5234304204341	75.5599592628971	80.7613248515551	71.3428528714981	76.0850354371060	73.1601420905915	70.6865397414684	66.3878117294325	74.8983473443873	73.5114581182581	73.1105969717740	71.4305325751934	66.4413165224465	71.2231495313659	69.7655261647333	74.6925094564808	75.4735495256778	70.3643724950151	74.0631420366281	74.9456705292813	71.3216782524529	76.7342045026087	69.6561413040208	74.8572841455787	75.4522930404708	78.2635574932935	74.1138424419293	78.0705636755596	71.5508868132982	69.7568413480420	72.6173781102283	72.2150418498574	74.6682730366184	69.9214868865746	71.2554101954430	68.3031013988939	68.4732562667198	70.0154520874044	67.2939850821184	69.1261882340045	70.1154318202100	64.8069743333235	69.7943542366998	68.9945259342772	70.2481885283497	64.6316879211511	73.2909383843814	71.4450533497279	70.0451411496982	64.9318370754571	71.7126002661086	69.2956363154010	72.3928683936343	68.1636334205795	69.1696243750746	69.0794951528020	69.7107315331315	69.2918452305054	68.5428368870452	69.4692124400752	64.5207883402062	67.5694578820061	71.8546790462159	69.7422933392694	70.1722714334374	68.5378884419417	68.5199884198628	71.6035054761903	71.8281893463106	69.6266275859595	70.8264313469738	69.2939806971351	68.9551205835563	68.1860859275151	71.6696217852324	71.0313083517602	68.2410380740214	68.7709274674194	67.3527573258368	69.8186062810540	69.3760044308274	73.6903866467411	67.4473451277162	71.6914859079428	72.0885944370852	72.7177438887183	63.2967758037213	74.7776062749638	70.4375501728298	70.2685371121047	68.5768684967529	70.2223795469533	67.7501941804343	71.5100683339166	66.7292787735852	71.1844859870806	70.4224988435449	70.3447117618246	71.3533610663623	67.3200516636351	70.8980005424301	70.3203416401560	71.8251627599536	67.7461695954676	65.4037493207890	69.6727559145780	74.7464028932903	69.8772499014083	71.0023286405568	71.2634395152784	71.5997380019817	70.3344630977464	74.6334101060481	68.2447695155186	71.3934154361346	73.8001079217114	69.5405348979150	69.9953264145554	71.5300157201821	66.1928660330382	71.0014926083250	68.2335999515470	71.2800713386271	71.3457202170510	73.1068756996318	70.2047524419324	73.9687057169596	63.6084712858264	69.8517944377150	74.3553058405461	70.6719378255009	70.7232246116854	70.8965708217203	72.3928580799194	66.8827127840858	71.4121861018865	66.2946121031108	68.7765998629120	72.3752867507179	68.6803221471629	69.3212787965549	69.1419469565982	70.7337851932278	69.6617416447478	71.3874976818850	76.5737511442622	67.8194872658229	72.6894888339924	72.5743394695829	72.8723962532912	66.3661463317654	64.8105993780553	71.4464370321921	66.2673177361810	69.5969206881472	71.7065456038077	68.4621190143583	66.8882525183199	75.9172683648931	69.0164743569573	66.0923094711436	68.0363992661602	77.4659020806961	69.0262365055079	70.7042351719298	70.0562653417632	74.6342335967761	71.5101131316934	73.2193648920209	72.0236324276789	71.2462759964839	70.6905070919772	66.5716909990676	67.5060834103330	69.8488658599516	67.2203691609385	69.8492980061472	69.5266979613621	68.2512744708395	70.4939172848399	67.2155170131773	68.6508772303836	73.1770437170873	65.9614969840204	65.5930101385352	70.1247157038511	75.3706198346057	71.6581554784259	68.8641701475596	67.1917012873200	71.8552499539696	73.3176636478426	71.4908596604236	69.8807958241914	69.8640521691909	67.8115019153575	71.3121138341236	69.0310246108549	72.3255403934125	67.5645811367485	74.0390689698017	70.3506467042511	71.4519364282333	68.3855472775265	77.0628154725951	70.2622110309831	71.2296085264574	67.9369311193044	71.8833297885802	73.9999575855395	71.6495316832107	68.9780929533154	66.4511746103272	70.9681610926462	72.2573206204399	67.4250066249726	66.4197704260431	71.3310874815190	74.8839132851948	69.7553093943658	71.6341721606565	73.2202870115490	67.8050756891208	68.1340890460049	73.8732650863951	67.5312206333782	72.1825838890418	75.0359066179876	68.5892686877949	74.4631139136986	74.5459569203140	72.3403994509884	73.4311323823952	70.6666783855884	71.3934753455192	65.5608559020172	74.5124370406395	67.7031637027073	67.9844807172835	70.5982506384425	69.2753094105199	71.6721189657073	73.7276377418468	71.3328979463803	70.9190615099351	72.6982364061816	73.7509067062182	71.7329346256614	72.1247757215862	64.7263762831072	72.9608988763988	71.4506673693203	76.0440159852905	72.7709410884263	70.3743002458210	71.0609866482822	73.1044752767440	71.9957941338328	71.8623791376376	71.5161695014666	72.3366652355685	71.3036389908741	68.4360425308321	72.6216919682018	70.3037222590599	69.8969828272018	70.7897036649280	69.6718113190182	73.3814501955233	71.0797829610715	69.2876428676362	69.5110820438212	72.7205600919926	75.1715372111782	69.1793851416651	70.1862246154774	68.0988089761887	73.8663685100453	70.2181713420238	72.7283545199525	67.4930292276717	71.6466929252211	71.7410689750590	66.5587398341356	70.1510031166938	72.3092199298753	70.0695619350609	67.1701888422505	70.0779964323477	68.3523495121585	69.6304462550621	71.1496238123380	72.8699047163892	72.6994199934142	72.4651421175129	72.0583799177536	74.7285940395866	71.1391812746711	70.4426014503821	72.1336448120636	67.3763635781551	74.3637670483037	68.5545040756693	71.0217245393627	70.1698930932737	72.1385551473710	71.7046195476208	74.0361614373652	69.4119447735711	70.2146548585048	72.8058932396793	71.3549988506647	69.1679165803069	74.6341702326605	73.3960451433044	72.8843813887714	69.9500722090588	69.5224367047346	71.4265941677627	72.4429065165597	68.5026544111567	74.8670072808960	70.8511230155522	74.9810788791339	74.1805476376496	67.2850231150178	76.2993045378494	77.9380796114781	71.1861891060327	75.0961436625509	69.3284122356077	74.7022597887677	72.5029404049023	74.2587144977878	71.2874433271824	69.8429606024887	71.0085872919556	71.9967750260480	71.9650530283266	71.4321228458954	72.9666676486154	74.9979935800144	73.3598616543940	72.7277022093323	73.3160476578827	72.8104822723981	72.1898130733828	73.6310977543025	71.8558812999488	70.2617098137245	70.6310990936979	72.8069688496373	68.1589762049924	72.9769506874383	76.7249063058615	70.7746702044958	69.4085704288192	66.6816687706791	73.7976011950088	73.1870320796944	72.9415538911187	74.2196313346000	75.2173638836685	74.2148534140207	69.9054449656577	74.1662291745636	72.7191916538055	71.4967114114402	72.3006794709009	72.3674535328690	73.0132306433185	72.9275784675547	69.7753976859478	71.7720077580177	74.8084409007286	69.0900303072446	70.9873198409134	71.6727558560068	77.9741737136747	73.5296325007027	73.3529361431646	73.1253068522010	68.2523364865311	73.3292801766314	76.5090374984513	74.0723099531572	74.1304685917577	70.1465646763865	75.6276173449861	75.7377675668180	74.5716126299426	73.3562090307374	64.4421212914479	71.4830630138192	74.9864433938612	74.2001551098825	71.4571345572048	76.4627668786780	75.0600017143961	75.2814948948072	71.6559530516056	76.4124626248084	75.4496126609727	76.5179089816147	78.7938605635080	75.3538710877557	72.8623968242219	76.5373018410317	76.5911408021135	75.2731245445060	74.6686463217893	71.7355869020373	75.9328529145779	77.0129152378810	80.4973615263103	74.4210850997533	74.5043749834724	73.3798646513363	75.4705779439714	76.6673001579316	75.1695780071590	73.3834828053513	76.8356689183007	74.2213206501461	76.3813875532507	75.6855617537934	72.4002568711095	71.9945374760598	74.1654897207889	72.9922776499125	78.0974687812197	76.3713881852825	72.4325777565827	73.7823631080620	82.2864527859151	80.2250950857115	72.8716462758514	74.1852165754057	68.3781749556258	72.6252937578962	74.7036807923354	75.8373268092173	72.2120105468953	73.6128189747869	68.3263741639313	75.4442726500784	72.9567977582814	74.4835143487427	74.8361408366169	74.8740398144410	73.7382923385914	71.4898305836529	73.0687167601351	73.9054830583716	77.0685623640029	80.9802183568309	73.1698913192955	72.3420389615324	78.9236310048942	71.7005538478508	77.3735365713933	74.1152025770599	72.5565824960805	78.4796934198765	74.3023853433188	75.0890295238917	74.9138630074262	76.4707862466306	77.3657038691967	73.8206998876777	75.1688773699412	69.8062416516382	68.6047328786351	76.4336621979737	74.3231387725249	75.2644742230338	74.4146627404635	74.5516999201322	74.9722342716224	74.5466318592654	73.9705614364458	75.2547133765158	71.6376298683521	76.6227266312646	78.1937461728624	75.9855606328154	71.5809550990860	80.2179928055493	74.5020899817943	73.5618724182857	71.5556095390021	69.7133971536069	78.0439093449040	72.9240236090610	70.9489845461418	75.5049035619155	72.8160060295779	75.5964419726201	71.9618001379589	75.1726150257508	78.0614070926085	70.0825355438397	74.2400334921300	73.2354108170562	77.0407438855012	71.8910900214564	75.3749702027514	72.7046070358748	75.5601637593591	77.3698149754010	73.3593530700463	68.6652064404402	73.5098633595613	75.8381754557658	68.9861410355036	70.4980311733452	71.2033017704735	72.4459485749018	72.3205549756760	71.2408966126326	74.7920320717931	68.0666412343438	71.2224677770867	70.3310342216446	70.8740112571692	70.3123267899941	69.7808589022066	72.3607569431161	71.0205825159343	73.9175610942066	73.4003713650658	71.3563540164504	74.3112113039953	76.2112558580561	70.6774812063733	66.5683014704528	71.8809340425453	74.8502043121692	72.0640533418086	74.2269824998970	73.2144045333997	65.2958244524917	67.3238177240339	71.9742473516687	73.7183648743801	73.2281224112125	73.0138068711437	71.8350842116464	75.6391626764431	72.4803753023479	74.8329062420160	71.0100495294897	72.7791384334827	70.9736645665064	72.3713926645487	75.4788237213438	72.1397786668086	72.2625160418212	70.2424656917173	73.2016666261420	72.6466207525720	75.9202041478047	72.5268866709530	70.9097392417993	74.1629963230369	74.1337727811519	71.8281759124187	74.7141964735324	70.6376777881064	76.2487253568219	69.5407640033104	73.2843147171897	72.8861427807528	74.0361305145685	75.6365149415933	69.6905089504690	67.4017773841510	69.7628213994325	76.0063198789724	72.9616088956652	75.7988118999735	76.4100871917287	64.7331234483936	67.2332952281762	70.7268453543061	72.1813985577443	75.9003945611017	75.6799716524865	72.7891605299573	69.3976312502279	68.6648535904509	69.0771014706468	70.3163144822826	69.3479345450373	78.0203916040416	77.3372776910044	74.6389187665202	77.8396787981194	76.6723129959177	71.9566141628876	73.1645161293538	73.2695439214103	76.8169717256822	71.7303989227043	73.3698609450117	68.9756943833369	68.8169855584302	74.8235066959777	69.4299525532047	69.3483647072983	69.6776833280750	70.5208261854189	71.5601451004247	69.9044230217482	68.9233359977925	70.0590733073494	70.4529799558410	71.2936832481932	66.8179426835831	67.4696794629991	70.5826325839630	71.0265449968142	66.8357956389376	70.7004746431594	72.2395242697330	69.4688943919548	68.4519714384376	70.0226171948439	68.3486943359889	70.5146279309243	67.0890298540596	69.9169369434554	71.1284410287944	72.7794976846476	72.0204192432470	71.7811998689799	70.0041068076631	68.4668837055463	70.6195556498391	69.8443391814958	68.2595705690264	70.2208168924846	63.6337709566547	66.7877392801398	62.7991055342562	64.3185541376192	70.1516424355618	69.2760176127954	69.8722826456464	73.3030956028688	68.8386232064101	67.9093439835771	70.3884266570775	70.0480997893748	71.4032527890325	69.4148001423923	69.8018758576160	66.4049202956697	69.3090966226903	70.7461912651539	64.5699536150912	68.7226991195628	69.7468851238371	67.7905177626329	69.2544535202430	69.7828164921269	73.8608327604866	72.2466468957422	69.5754190186568	70.7257065795612	71.7301267007306	63.9244247187355	69.4295085703345	67.5949913065180	67.3244777934838	71.1853012686693	70.2162900607013	67.0030054070932	68.9876347599067	69.9768519497901	69.8071512444290	59.2674637588881	72.3471783635593	72.4912105204372	67.8183413669470	69.8309138404642	70.2514880657120	68.1535966760609	72.3059369560343	71.4230575807427	68.9577651888572	68.1811307059522	66.3718949999093	69.8841853244031	69.3585383472902	68.4873033324472	72.3564446639000	73.1079380881686	70.6271916109858	71.5823028746158	70.2325214438686	70.1894768046926	67.5366086782254	68.3224870956109	71.0605711793984	69.2555325627824	72.1353525920671	70.2042897002081	67.0800453839568	71.4802778383671	69.1960067549870	70.5712638541304	68.9789889123430	69.0478473653213	70.9695424586475	73.2882968594080	70.1942401399378	64.4770081232780	68.3960159378369	67.2216116079058	68.4179956507199	71.8008448518976	69.3025582683558	71.4398354689035	64.2693559312032	68.9272081178996	67.2720043967020	70.0723099788356	67.6897655097149
74.6531810168936	78.0971904327780	75.4189330267813	79.5790568454214	75.6591545220386	73.7417210296382	70.3469717140382	76.3329807315016	73.6693385531944	74.7303707677098	72.9866676075923	74.5057645802074	77.3135341851058	73.7676578992806	72.2440687831690	74.1230107976536	70.1004152697265	74.1412778336841	74.1085600346560	74.9191040111951	68.8367258456025	69.5476663473269	75.4309243981861	71.3790281129871	73.0957765089432	71.8438802050854	74.2893653239663	70.8642220382483	74.6901682272714	73.2636746038725	76.2234358579307	74.7913236898401	72.6692513545758	73.5625963134626	73.5261052299141	74.0724710471192	74.8844768288590	74.4684111910182	72.7837713578991	76.8383777485385	77.1897924296660	74.0534406262805	75.2149280838127	75.9015448587229	81.2348863446160	71.1319582746211	76.1230889033506	76.5417558772623	74.6281458387478	70.6370888893631	78.8991258575410	72.7737275796312	70.9900039023691	70.2997688508035	70.9966973476414	72.7907049364894	75.2872504286102	72.2574022238812	73.7989675251426	72.0223553699791	72.4907719622452	76.3699935959281	75.4658298661789	68.8685363064050	73.6606323602766	73.2982144487521	76.9201464280666	71.1026515734279	75.7675020611673	77.5329481531004	77.9229632129849	74.6663390129058	72.4432976036837	71.9768639407038	76.7193028718261	78.7593316322644	78.6712711389552	76.5423530345903	74.3446692725764	71.6313406039884	72.1076972651178	70.8872798435478	75.0470465775338	76.5409736638305	74.1319252530256	73.1761398085590	76.8494242780978	73.5500087357004	72.0633103873333	77.8878512106114	74.2442636441462	74.5031604412729	74.2058568910502	71.1693112745518	77.0953363622493	73.9514072103311	67.2920364870611	74.6765134165594	72.6727029510419	75.6925443676932	73.0981158761996	65.7217972385591	72.1082715867257	75.7393549662960	73.0824361556386	75.8231052235875	73.1356425972347	71.9699510360121	72.3662049596009	71.4735790761155	75.2336164924191	70.6095790214409	72.6693154489948	75.5678621770731	75.2573229463992	81.0698985086616	72.5569467398516	77.5373834931603	72.8169544882851	78.4319438085126	80.4646868309814	74.2536055805459	73.5365532031018	72.2476034222649	77.0771786331891	76.5130059738329	72.1759322772204	65.4948095236308	74.0167194042364	71.2015822037669	74.3717167726558	70.2565590931209	68.2179371329740	67.7912182870791	67.3142221973160	71.6052686929959	76.3583799012671	73.5897000167079	70.8552642967637	68.5995362045443	72.1581050049920	70.0374879772385	67.3643165106646	73.0204876454203	72.3328114614323	72.5916138176756	71.8582704943929	69.4561827553169	70.0389790178739	71.5600912645431	73.3180346243625	71.8578628934497	70.8779127441494	67.8219263724776	72.7266299445306	72.9019943197052	69.8450732616684	70.6575254954637	67.8251449515058	67.5770459849831	72.1969608361507	69.9566126859391	70.6688379581500	71.4040081481463	72.8128356613337	69.6435391992962	72.7550676903639	70.5570561467265	70.3553282410171	69.9178448906169	71.1416189800963	71.9522255574594	74.2601263439654	71.1499050809793	69.7979433032389	68.1679314246445	71.7610369488441	72.3979841812017	70.1507504614868	62.8098526663558	70.5867606544249	72.0238057197926	73.3160080245879	66.3719625059833	70.5185776718954	72.7066670077533	69.1400117386478	70.1003433352953	75.4680624260113	73.3524406345626	71.6349159007548	72.3624288008370	75.5541724839577	80.9688921549843	73.6815198626272	67.9315838355435	76.1204722722604	69.1177363082982	68.3236478212629	69.4406294884165	75.2534815572388	67.9987436265472	74.4773768605834	68.7800377387046	67.8880475508183	71.6143903453067	68.5429410564406	68.5870944747241	70.3883461328763	67.3648275253023	66.8711572167876	72.1869268960435	68.8859796469928	67.0194066623149	69.7044475187490	67.7555016976370	64.9232884518542	66.6938966348722	66.6601242360336	64.4700550110378	78.6052077366721	71.2929384527023	71.6578112964440	68.0731727399056	70.5923180362067	69.4766958969449	68.7385559771430	71.6197975118045	71.0174339599472	69.1027481885995	65.5832228233869	64.6544010640985	67.5883853109442	72.1700933569964	70.9148610521207	72.3583660051005	76.8651259713979	75.8148316368539	73.2782786355609	69.6484580424267	73.4702009986672	72.0684142458982	76.0619114104965	67.4181107906722	73.7466206023338	69.9199582210858	74.2748197192781	72.0313341963964	68.0109113076897	69.6605560965424	67.1065022802601	71.7689289774197	71.0954190197982	70.4095104557963	67.6451012408012	65.9323366053344	67.8141613231704	71.4755686397311	68.2145544659082	71.2632198265341	75.4230515213371	71.5533106716018	69.1617199508627	70.3001774839488	70.4328982105490	72.8818741173584	72.0784580063834	70.6216085853655	69.3731293532349	69.3176857645907	69.9376752101308	67.5021659365218	72.0727686772990	71.8525120372214	67.0554672130166	65.3098926746712	66.5084867137182	60.1207253516382	64.4601724823475	72.6430502602697	68.2430034225735	71.6710672083346	68.1690589682841	67.9561716923898	71.6236917171650	67.4912271564272	71.8564439815831	74.0264913267883	73.1564758114023	71.9142657353831	70.1424997295028	69.8553777231816	64.9705247539476	67.5794615919802	65.8165096912662	67.8795637714681	70.7802530192694	70.6891487195863	71.7052897217135	70.7072854719356	71.6532440021987	72.5084704969302	68.4809237066216	70.6000028782546	70.4635211976726	68.0578202869144	72.9315329872566	70.8307809564964	71.3268554487987	70.1014800214241	75.1657734845633	72.4742219478466	69.7868335522950	67.2946153974363	71.9513387672275	70.4071029356515	70.8081536121641	69.1835054469153	69.5850971707128	75.6388984522221	69.6778266266295	73.7890081674618	68.5390242301300	71.5452396711228	71.5691826511570	67.9996743546683	71.8567985437609	70.2192549622243	74.0026881678381	68.4428952564997	70.6103208855681	73.6686883919085	71.0966541381388	69.5662693792031	70.4288175773573	72.3817846007893	73.4084378179675	71.5030008253437	69.5324430626910	78.5202170316021	64.4647258635741	69.9377927286415	72.0533485724038	68.6560466194740	72.3639293237794	69.2896810295646	69.8492474393758	68.5725325077546	72.2822816110385	69.5321283419611	68.9841060711417	73.4480383822240	72.6641604994500	75.0026840231450	70.7533769731418	73.9135767626676	70.0126254631554	73.0552103373297	70.2916694669067	71.6359252254582	69.7189908124342	72.9832387354258	68.5837807292189	72.8630849163728	71.5919087347676	69.8405940439570	71.5194808343694	68.1075817101118	70.4715067736654	64.2579636470181	73.2063632607876	69.4405158601714	66.9455744011920	75.8348710009990	69.9355206520106	71.3518193506493	71.7284842200136	70.0671385883558	74.3578937324885	70.1662475460573	72.7582370765747	74.2805573672685	69.8499375159677	66.8552737526943	73.1613674060357	70.3546376791865	75.5595721513778	66.3943955320303	72.8180312039619	73.6810727802983	69.6385141095914	71.3312345975158	71.8207342455974	75.0472547462686	69.6554355783832	72.0743048250028	70.9033204803178	71.2466832781381	70.3824299742233	71.2980686316508	73.4529488310999	69.9478384487303	72.6032020340293	71.8996262236213	71.2907414113285	72.3656182506023	71.7724271276040	69.4497780517146	71.5783080456413	73.6044922840556	68.0935420785131	73.9468981340274	73.2658212413632	77.5934210005207	70.6257487640954	75.7998085572813	70.8578583563111	69.7642996170698	75.8989723782857	72.5891226466624	67.4372870020257	75.2552551292808	67.3154960797449	73.5729301937645	69.2646859891152	73.0983134544244	71.7083006137176	75.2489249995369	75.3610922151022	66.5598560029173	70.0492523259338	72.6653080448518	71.3856978019692	69.7563081159127	69.3945153167508	75.6104644188252	72.0588403684690	69.8933673622814	71.9654497970454	72.7728603202190	71.4473822348717	74.4173184900631	67.5291657164564	69.0517648166188	73.2212262461986	77.1461952483874	72.3081494988561	72.8840373582376	73.8676495519921	74.8407953439325	72.5323283700899	74.7698414100941	70.5295517098705	70.2112430587143	68.2696689709496	71.6424867141859	71.0797404016609	76.4445514189339	77.2204624109753	74.9848296456281	74.9447310645874	72.1839503704445	72.6540501190561	73.8832783574699	71.4968857218726	73.2950705913354	72.2274196699315	74.2819802922704	70.8472949861845	71.7012414465604	73.2136570095155	75.2184329641359	72.6557991064430	70.5391134054706	74.2107521745799	75.9345721276328	69.4488348307696	72.0943186703382	71.1490176528365	75.1688928268414	74.9857718229844	75.8575380090523	70.2779568391935	72.6707077604595	70.5577045341116	70.4624483796544	72.9431025444895	73.0882805813835	71.6013694099997	71.3916326000989	68.6701833573017	66.0453179019919	69.4995145555798	68.9319660342058	69.6935267871706	72.3889596472032	71.5224848220249	69.8908732905668	70.5695353762179	75.3177564008195	69.0469409229875	75.3080604557933	67.8305923134540	71.6317871392969	70.7608413999102	71.4758632094282	69.9883800467172	72.6775365030604	69.0552384368255	72.9994796202181	69.1886912706421	70.6560834005445	69.5714856962566	72.0899934277361	71.0188174905121	74.2363915334257	70.3196996871679	67.3340910884749	71.9784804578099	72.7623565093747	74.3421427486139	72.8439552105895	72.1567424155007	71.9718503438787	73.5169523790572	73.2937714841810	72.0697758707960	72.4129793431996	72.9398822804253	73.6498783540392	68.0618819422080	70.6186299705918	72.7724549462543	74.3570200962277	68.4649860885668	69.1743074616121	70.3215675467811	73.1927060067061	68.2738123562728	71.4506051416579	70.9275159380602	74.5180609068305	70.9987153845296	74.6213014691542	72.7049650082156	71.8266201107905	73.6736344312025	70.6883180209816	76.6216796927479	74.2827088264065	71.7924474129348	77.2119427036506	72.1638908462269	77.2483129017664	71.8405196167029	69.7819854340440	71.2661682711976	74.0950825650522	79.6759620956538	73.8658888300230	70.5272247908377	71.7050791342152	70.3949567900324	72.4809271487453	72.0504480229818	72.5280340465195	72.1566330864297	76.7008648086600	72.7413571496733	73.1040577131309	72.6484356803078	75.6208605865452	74.4273595928828	74.0766538190892	71.3681646745725	74.5266114581091	71.5843831587188	75.3605066632013	70.0564500519670	68.8914788579536	69.6767881474737	71.5188774738814	74.2420261362829	72.1042001778228	73.3923273314922	71.9355151297996	74.4953432388941	72.4046110599493	72.6621239896746	75.5071088354600	67.4335307040730	74.7757571387413	74.6860919005365	77.0620981309629	72.7562826935335	74.5745663185123	70.2072722942240	72.8482740301036	66.6526664493003	75.5638267329532	71.5717346649148	74.3345685761043	71.4628209345146	70.9457586591041	72.8354001109086	75.1574142124528	73.2246353701710	76.3003684862840	74.9024587335036	73.8203419161668	72.9503990631870	69.6072950396266	69.4564320546376	68.4516519591285	65.7992096579225	63.6451922417036	70.5697086595517	76.2472395666977	70.2387536769233	70.4627120896007	73.0457611338158	72.5815318237653	78.1770219372371	71.8488345584176	78.1088309188139	71.1925773150602	70.6642926975740	73.8837311691429	72.3420626830876	67.2580678775123	71.9816605109366	71.8777591064213	68.9981806456281	67.2871002253260	72.7410248355780	69.5383888842954	73.9368230149938	72.6849939975356	72.7111469167630	70.4505468915573	72.4968933132563	70.7470522535577	67.7723047266371	77.1708733370893	70.0310401988533	71.1041522462527	73.3162244428847	75.2701004637602	75.3658850831464	77.9803436554023	72.1289307156194	67.8735171179559	73.0383061996662	68.8584720038201	74.2379775796414	71.9857343886328	65.9514639616874	69.7072383570192	71.3902024534323	69.3819635356634	69.9459015428469	71.6840335694886	66.9466243153459	68.6303241082652	69.9971031107519	65.4252272999695	72.7398211829806	67.0426333236881	71.4759244477369	71.3166099412047	72.7199532604073	69.4770809611137	71.5739796308672	72.4754086499880	69.5736015698086	68.2017251051685	70.1321344942638	70.1693275902850	70.8898632587907	64.6057831487494	63.7588189925261	65.6501780095123	71.9522299614829	66.6256062796782	71.9551522243441	69.3757143142151	71.4300303651102	70.6525404026837	69.4778116985022	69.3335134140660	67.6991967874231	71.1074624110853	71.0770989420237	69.6372900166254	67.9691716720007	71.1472824474797	70.8054713570992	70.5888920573121	66.2458002757239	68.3662008504494	72.5382442608546	70.5319003894483	66.1684661819552	70.3650203435137	67.2731308416716	70.7649091348962	70.7558653393234	67.6573673737911	69.2274145329188	73.6174460946986	70.5429984894116	70.5305366224031	70.2065132844542	68.7361297745809	69.7001285625486	69.6468297769831	68.3442798339601	67.9126494580839	68.0488596679076	65.5492893842747	67.7968938557065	66.3003476910783	71.3388352003815	69.5183889042714	67.0588698752906	64.2009700742950	70.7738492398237	68.2837433241657	67.7693806424318	69.6066330139635	71.9134256624166	68.2896270643248	68.1970691449188	69.0966078606972	69.2335670695972	67.5083978428468	70.5386230523034	70.1912759411865	71.2917752225960	70.8179252539566	68.9012583788138	64.9422232447501	72.5850813892134	64.0932137026026	66.0383893709301	71.9636985488316	73.1053118149104	71.5227603104941	72.4682277177972	66.4038825890570	69.4887639135241	69.4966929714842	64.2320625850122	72.6626725970740	70.7451869424440	70.0877349080465	66.1146119579027	68.0305312832410	68.4317308813004	68.2342876688107	74.8117552192810	69.5698919011606	71.3613752177886	64.8045835390752	66.6663270114846	68.4554509140610	69.8324144027699	73.5189010920723	69.5065639437348	71.4398498879479	71.3433473981790	69.5690625113136	67.6362744270743	68.6164647849017	67.8374540412310	64.9024524586414	65.1366614681427	70.8014988776140	67.2141220215523	67.7287980903389	71.9039757839430	68.9081636560993	67.7504852736116	68.7378985506101	71.4268084459903	65.9727450168009	66.3669079003175	68.8882148469904	70.5519911149579	67.4276820517903	72.0809101208335	69.2422099295588	69.6584703198236	71.0505822641450	67.7261808354729	65.4214357913185	64.8265782074823	70.1523986715829	66.5152180451823	71.7652792312965	66.1322014471484	69.7867540579855	67.5523206399565	64.2231880404021	72.1562196205284	67.4130869041502	67.0904838279163	63.0399323577824	70.2025625327190	67.0964598891328	71.0937971897532	69.2309220230708	67.6222640440859	70.3947354456904	71.1479604951097	73.4952614875160	66.2873072640243	67.6525280782160	70.0315367251020	65.2056323227476	73.1500547874397	65.0134088219888	72.8357986559734	71.9061656914505	70.8506067405784	70.8309601530474	73.8740232235400	68.8127465081185	72.1893960232431	67.0805463584115	70.1519900136927	74.3505843788126	75.1158511342308	72.9088243002872	67.1085832648715	70.4126431470140	73.6552468288996	68.7783447900199	69.7964156670711	69.9545516672412	73.6063933675531	72.9343013930015	67.3977437339853	71.5403742001914	69.2435285933670	70.8084760214360	75.7609216256867	69.5817931162435	69.8442321261057	75.7343856863666	70.6936901263491	73.3301816108961	75.7026532000811	70.4198020367149	73.2889962165302	72.6979542362238	72.5371582278498	64.0319065043145	72.7371476728095	65.5072937377933	67.2497867399563	66.7625185854204	67.5278012389342	71.4850301923723	71.6328232665261	71.9808912812083	69.7301515867138	70.7657676547157	71.8171091697264	71.4163032371569	66.7996224880751	67.8595812850773	68.3994517032184	72.7143462801059	74.5630384666224	73.0435620134267	66.5888089447066	68.2745945131235	70.5360143628728	72.0439115119322	68.6051099510408	70.1801629888816	70.0859231532219	68.3733304646040	69.1414745702740	70.6886640970151	69.9170043999559	70.3003565556230	69.8868434909190	69.8906650599141	68.7244507864027	70.2485882700480	72.1002188501304	71.0435893468744	68.7083353743900	69.3746614155421	67.4837323264692	70.8507897844387	68.1738565352513	69.6771351806152	73.3372806903690	71.5201112413046	66.5802517924437	69.7743428665300	69.8061613435728	69.4876628850377	68.2988853440452	70.7102700708546	68.2718839703633	71.5455382746978	70.2055128623679	69.8317781780436	70.4716693854166	71.7643035733773	73.2290841771936	70.5533156593013	70.9818197131251	70.3058646039622	68.9992685825838	65.9054086304462	68.9982642521037	72.8173653864922	70.5196689944440	69.9126085330382	68.9606032168776	69.9238837928374	72.1863253404003	67.9373361670398	71.1603025289954	70.3763573005183	72.7594490817558	69.8470188526743	63.6974105282798	71.4407674947201	67.0290528413445	70.4932371992945	67.0552932475665	71.4093993217481	70.6681872608481	69.2261458100663	71.0369828224664	72.8390496263490	69.2109326637552	71.7883705258332	67.0099771436313	71.6935342710501	72.9189239134665	70.5377603975428	71.5740472579824	73.7707916901858	69.8722488551595	72.0343898820749	69.7388514597379	66.4807191604807	68.6807237897189	70.7533453111859	72.6658759836575	67.7888434371045	68.7369068074554	69.8017480705632	72.9232601623974	68.1400784665137	67.7108466894128	73.0323333466298	73.2817021454588	73.2673200506010	72.6256457947490	73.3224066420980	71.6634999633197	70.5908416979975	70.9108171223869	65.8410095283540	74.4367037576031	71.0716240182289	66.0905390580096	73.8947348304812	70.4812044078793	72.3293863866159	68.6219386073630	66.8052451332647	72.8060610033426	70.4619863119168	71.7508472093537	73.6829902013140	69.5174423470154	72.4241579597448	69.9202510807914	74.6771599417752	67.7699319778234	72.3293943586699	71.3388810391094	72.0346849042798	73.4055430978804	70.6952228047999	70.9360120319858	67.3211514456585	73.9509904648506	71.9972944077742	71.4551201182107	68.3144058396389	77.7371256139952	72.2223753690603	73.1784570811639	71.9041653802212	74.2527082916619	72.1684285629569	67.6341943961033	72.6681449372193	70.4478456150302	72.5165544797349	74.2593132426175	70.9023377202856	74.9348069919047	71.1028063915130	71.6594672177010	70.9567654069244	77.8613328760267	72.2452904476753	65.8024442014106	73.2514478372341	72.6175855201296	76.6099718496253	72.7594947996840	72.0959660919171	75.9159788926731	76.4392504020756	75.5127210531179	77.3684668683040	73.6235607797716	74.9746700832532	77.8266179607859	69.8385103336435	73.5153137611174	72.9436522251790	73.7840035165846	73.8565341519671	78.1391516358279	75.3235903273898	69.9893725977539	71.5572153932076	73.6031663073819	71.3172760835957	74.5816758322070	70.7454237152274	74.3340507704336	72.7186353524860	71.1348629206894	73.2351998769738	70.0158972389555	72.1181967270921	69.9060203526841	75.2630406029951	71.1945004987276	69.9170369888006	75.1088379021342	72.7944433271100	80.4067542694562	82.5262871168637	70.5597927277710	72.7322264345640	67.3947149961450	70.9230572731078	72.1493725604366	77.0938296773342	74.2493778767310	76.0260317096221	65.4042875138968	70.7191725355256	73.4788700224779	71.8026515300224	74.7978571753693	71.1705021238618	70.5446183421035	71.9471824379582	75.7780282596831	68.2710026834996	72.9347172712144	77.1994999266424	71.3406514254432	72.5794121314229	76.0151718423220	75.2177225757437	73.4139889050987	76.2440154256762	72.3179281325736	76.2382301931562	72.1540081373477	65.7185390207025	74.1800074189856	71.5003145493460	74.8540482427498	72.1454181914353	73.2857066626627	79.0309623130450	70.4948827738510	72.6616370875909	69.3707953202786	73.8578245851815	73.0797142093627	72.0534916611250	79.3054055730471	71.3828986751517	74.2808104155061	72.2676976780703	74.0207049812006	72.4497392554784	72.5068713015020	74.3747268623599	71.1664559330101	76.2675887194503	71.6150871380006	75.2950224776795	72.9708076302762	73.4491372170854	72.8268230872027	74.8050797136374	75.2854219483399	75.6202780699994	74.8431690763443	71.7361437835119	73.0063380431029	70.4232730785891	78.4900939017684	74.7528246003028	74.9868696538874	74.0017702623910	77.0095374444043	73.2121743788286	77.0018058204865	68.8301176276880	74.2552003751917	75.1293809739194	73.7878079165582	70.5512470052825	75.3746440216050	71.8623982266404	70.2606178534287	66.9943201939061	70.6471825083020	72.0349939768229	70.8063218353090	71.9124826218051	72.8825025752363	68.3333294592595	70.3477477789128	67.5509404385174	71.9622965488724	70.2892525887383	69.4926126173838	68.9345679493870	72.0304320784837	69.1838276028144	72.8867627844894	64.9545269679883	72.4993154308826	73.4131286325334	67.5677549990367	70.8764003461452	69.3005610759093	72.9052491981368	67.4303285746556	71.9279078050496	66.0472557908267	64.7986952506396	70.8676894400373	68.0739262125816	70.4318183157111	70.4447963661456	73.9819803221249	69.8884851286454	74.2026642057741	72.1021694335955	72.8228830159215	63.8695892580712	69.4364961175816	73.0609651834924	69.2494562512716	80.9180593931661	70.3843162432590	72.0650590861660	70.7177735497426	68.8501370765712	69.4879210306282	73.5377350147952	66.7361189905022	67.2168766979467	71.3561604472363	72.2198654327177	71.0332357659272	71.4220928051941	73.9572299612198	74.1591333583414	70.5359925797323	72.5132152921109	72.8169117277825	71.2130267140238	71.1985560234063	69.0238986878908	68.6442688316489	62.5449863063946	74.9551974713152	69.8672753091954	78.1309256638337	71.7782561276351	66.1206038145655	63.9859088789668	72.2313237325698	72.4251229686862	69.8759280324429	77.3525712220435	65.4989508507373	71.9912420085369	64.3872270742540	67.0115061140657	66.3780126284296	73.1707980493858	71.0099579767075	68.7941880544634	70.5400783251976	73.6106710041500	76.0875797050297	69.9518694311966	72.9848267672594	70.8961244837455	70.3265867792068	70.9355149828067	71.2507673745585	68.9668376787758	69.4221311343112	74.1797506316982	71.5476435784432	70.5025948044136	68.3038402099040	68.4233237137815	68.3951035870166	70.8343502437322	66.8513231212982	70.2190916725905	68.3553458836023	69.1714951258819	64.5324831322985	68.7022062851921	72.9836737183675	65.8482966323418	67.9651029405746	71.4388028931739	68.8520865618031	60.1628286433470	69.6207576139705	68.9130118228891	67.5601771945017	68.7361149545759	69.0776190103629	66.7173805169095	72.0656529935890	71.9416325873280	68.5103004436026	68.4769251359076	71.3368508863300	71.4447791278038	69.5174451344241	67.8451738124650	67.5574649533889	71.4266360376803	67.6503908747757	69.6380604945487	65.2185364624513	66.1157285371921	69.4295612875945	65.0347392370692	71.2060887627632	68.7734877387132	71.1551052131690	67.7235003826504	72.1784520073438	71.7019677959972	69.4713854691547	67.3814370255996	68.9957161314109	69.7722492320762	70.4267333587391	71.0853701507548	67.0194716585759	67.6705409534297	68.4745373697552	68.1299235154069	67.8379078578542	67.9139403541274	71.0454006026200	72.0015665270869	68.4166769975099	69.4416413891644	67.4650926018557	65.2325272020290	65.2209477903149	65.8466977644775	64.5415623501539	69.7801255792305	70.0170861999490	68.1390148003091	67.4878926186656	65.6468389436299	66.2034382106274	66.4333345259488	72.7793841200397	65.8372247574999	63.3510189699611	67.2997641364286	69.3622155307609	69.3550845594558	70.8521422032493	65.9147293647517	69.7561082298786	67.4476363271930	69.2982047743209	68.5726212635773	70.0260191888384	71.0007875917873	69.9029823827961	67.2803820927966	71.5604333467181	66.5171860051530	69.4872093026185	68.5523281293994	67.7380286597862	67.3919636879762	69.4785366200311	72.7770194968898	70.6612762270445	68.4091672357877	62.9176770744165	70.2068518821859	68.3882800215562	69.0422809836856	69.7481519763254	70.0842072317178	72.0960748461953	70.1130482205363	72.4391004707126	63.3726147858120	68.4427377601007	68.2471460360101	70.2353772283922	69.3498923164241	63.8803995856709	72.3146561213735	69.9092738101293	68.9619080042668	65.1795561150249	70.0235126454916	66.8842301472681
71.5337111866995	71.9441579538701	74.1885529518398	79.3766988837863	73.1480537798407	72.9626485202339	73.6522672569501	71.9020075649439	68.6366249900816	69.6428451891442	71.9678129232755	68.2604252794030	73.9293720376713	75.8797674762867	72.3998423137979	70.0711241870880	73.8152898480225	73.0260164776369	73.5714797090428	76.5201409654043	68.8927149813569	73.4834441108039	74.5744353984446	70.5740807691497	71.9584522457505	71.7934397515653	73.2201944333757	72.1301158620845	70.2617227044369	73.1026717445169	72.5661532920049	74.8607761289386	73.6269925959901	68.1887633440110	73.9005185857379	68.8555794833987	74.1060297777920	72.9919829536335	74.8945702565479	74.2226882980917	73.3621197341485	72.7320804609959	70.1523139946591	76.2135983991858	75.9059261122413	72.0402104228476	73.0383471894362	74.0621919593442	71.3642572117682	69.1474946466486	72.1752850126512	70.5958837209210	74.6814633772628	70.4486221236770	70.5905246190849	74.5638552895802	69.4033374590439	72.5680051408270	69.9922982069732	74.0608845232502	69.7570892760680	74.9657336254679	74.0848365859948	74.8116430328543	72.6342434466412	69.2814181788479	71.8959053558528	68.8278550513970	72.1626238894110	72.3219806619061	71.0841181804269	69.5621985136384	69.4729117204793	71.8522740158214	75.4032546699428	71.8647832082075	69.2903819179894	76.7614736676132	73.6493339264966	68.5095191931799	76.0511382685219	74.6126312422016	75.9732703423466	74.5170366877155	70.1839596732568	73.2332672361022	73.2643144080673	73.6671069304402	72.9226554405559	75.0677766867491	73.5689368406211	75.0518145158602	70.5103479087928	73.0309689260545	75.3433018666034	72.6162273751405	69.2137066225269	73.5346745555721	71.9130875059286	75.2625734033086	75.8499678210306	72.5878592082762	72.1312637923063	73.2584864680005	75.0568604898873	75.4429522935053	72.9970059678496	73.6838043096812	73.5804442734481	73.2482283753779	76.8849170533979	72.7045769500596	77.8135019376475	75.0791707190090	72.0657234886120	77.1970221101627	68.2872519157608	76.6596192712664	74.1603608630952	71.7766602540837	78.7530577969539	72.5382843608373	72.1748268174239	72.6691421953078	75.9380359758739	73.0904666557191	68.5022764902449	68.0976060403984	70.7534067653467	69.0169102890392	75.4169926275593	72.9642525431493	70.7317345264898	70.9837495106771	65.2240260943627	66.7392138703796	69.6854840221753	74.3857611882791	68.3688131031350	69.4214821118661	72.5681208460413	70.0405474306660	70.9964896730339	70.1594457403837	68.5234579194500	72.2542425201639	71.5278328095443	67.8388073554578	64.1057279511892	73.2550267173626	71.2732513570437	68.5756570315813	71.5893201413656	65.9851849668091	69.7979026920880	69.6079129696712	66.8378815355291	69.9458669928553	73.7058460288620	72.8558142274899	70.3131171969208	68.9720754316804	70.2754131400719	70.8753304531467	73.3736016597707	67.2726478631906	68.2337614657775	67.0831153275186	65.3596528376623	65.8582516956032	67.4318600652080	71.3954158684954	68.5999366506055	68.4986652759023	71.1132221478718	66.9433969486233	70.2272092804670	73.6741272638868	67.8406195480290	69.6676558666227	74.1310882024933	66.3471000258217	67.4637911163561	69.2297127249518	71.1231651345556	73.3103564694395	69.7107778788730	72.1311703957770	74.3799981116686	74.9040854718152	72.8742808641782	72.6898772030590	74.5931922873717	75.4581315759323	73.0816123543969	69.9380200409519	73.2421882660240	66.2447622680170	69.8872355402596	71.2754569697642	74.4086049892237	68.5616456105397	72.2209877780011	68.9743900530575	66.0770126152861	70.3007840332102	66.7673617560294	68.2189966707408	65.8223836900375	66.6905156241701	65.6539716664426	67.4138183904484	68.2593007251302	67.4779044473668	65.1982415336480	70.3565301846208	68.8029890789827	69.1964728481605	67.8030113164376	65.6871320422259	77.5332962665032	70.1920526761083	73.0364768317135	71.6531476349109	66.4314528822974	70.8738783634718	72.1205448917115	71.2291084196207	64.4770096405164	69.4303688187888	71.4336656135382	68.5782193423546	67.9070536473208	69.2272892986175	69.1870272807894	70.7015136439139	74.2912075226177	71.8445627436599	72.8013873998040	70.9087725638566	71.0409759797774	70.3470403303820	71.7562682645325	69.8547345961456	72.5173976900449	68.4728647567220	72.4783076409264	68.0511700547893	67.4292859749629	70.3881574273951	67.2052487328942	69.7269352995321	70.3834668806373	71.2049574120088	66.4435369519729	67.9668488636984	67.4440574112241	67.4592419725211	72.2655176719255	72.1416017702335	69.8404957708794	68.6888284875494	68.2356964323505	70.7440589624278	68.7685603407285	72.3345564136437	69.4075646633847	65.1274729236021	67.9615047969786	66.4946170321079	67.0633747732050	67.8861344199176	68.6966304740074	70.5205859779260	70.5938451783701	60.9078219317599	72.1377282400153	69.2533554305569	70.6739718870593	70.2653408013701	64.8890047491272	68.3171192590933	66.3295296669656	68.7660313741164	68.2803152938473	66.1162908371358	67.5869024337588	73.9340068768901	73.2787043621037	69.8306562129599	73.2853764944002	67.7793459519522	68.9105982032076	64.3963418762582	68.2564301276801	63.8629561988194	71.6718007936188	70.3447994637715	72.4822105398669	70.2996958998200	67.9362016402688	74.0299151458989	66.8307204644423	70.8451783235934	68.8817071610402	69.8552402504152	69.4849931251298	70.0381105552162	61.6887816402633	64.9288152513503	69.8598645048270	71.7754762494637	64.7572397512356	63.0422199741905	67.7618120498032	69.0305300578424	71.9396582635822	68.9745288274071	69.1650053732276	71.3814933920183	66.6144859180805	65.4253635367161	69.5810999733509	67.8128338876377	68.0399267427748	67.5773424418619	66.2636237940782	65.8890957999469	73.2125832753708	63.2312467092727	68.2325168607235	71.5851489320772	71.3552552117779	66.4982496747719	68.4204070541452	64.9832876543553	66.8064149463966	68.7811325089400	68.9767614504647	75.0652388775948	69.4481182532617	71.1381092301796	70.9458747173341	67.5163843994517	68.7276015759762	72.4020907017931	72.2610124165042	67.6160076095191	70.0691052847367	72.0751854908673	70.9554560578062	73.2783341352927	71.5817929369907	70.8619839812210	66.5428395978594	76.1943555849651	69.0633680044183	69.2238192648121	70.3206789798860	75.7047320612969	69.2850359166752	70.8447360836000	69.5877410161535	67.2611830762187	69.6043591625165	71.9528480271782	70.9077609857534	70.9876148475726	71.6148768918371	63.8978252667956	71.0949449635311	65.7896506911870	70.9575561472107	65.8663250298043	68.1756960727141	69.5650215501552	71.0150194107480	68.0856561557597	69.8062649114863	69.1768593383228	68.1072054236763	71.6071328246709	71.2979364098019	67.4920642624558	74.6752146787652	70.1053094949472	71.5435887848133	69.4550847784307	71.4658191148727	66.0485128155428	67.6503655260082	68.7515002199467	74.6261364188082	74.7184341180937	71.5387195409160	73.8320575226193	73.6933111062294	69.6250146867788	67.9602916021717	72.1375600906860	69.8954620717513	73.2793845145298	71.3179419265229	71.4881026165490	72.8982947482219	74.2714608406166	70.9818477919479	68.9478670169785	69.3828734249066	74.3562098201382	71.2652695834927	73.0829053241636	72.4626994551541	77.7570889291927	67.7405445226692	75.9468074540703	72.5220001932524	72.1839896801472	72.6644812235417	72.5538786869294	72.5684083721020	79.6088957008586	72.2507041222885	71.6937717242406	71.3389067419806	69.9470147194647	70.8939923678622	71.3712440387286	73.2645005046672	71.9334061319260	71.2596836675733	72.4818997067767	71.0093809212742	71.1529955789306	68.0534989569648	75.9682771177158	71.6246856348371	72.6270127000325	68.2815872413949	72.9439741900205	70.3160784193100	72.9107941196703	70.1065468978876	71.2632307852129	72.7075759727417	75.8044639780906	75.4418729681492	70.1218387743529	72.8097904343751	73.3056942493163	65.3564263227875	70.9808415093716	71.9759546727081	70.3748716174931	70.5379717520547	72.1982866957310	70.1291008087124	71.6191658213849	74.2214910608232	73.5488254924460	73.1541720997574	70.0039034364606	71.5204401799260	70.8413413721438	70.8624655610035	70.7095963066955	70.7810258903808	65.6508566190547	69.9200934318289	75.0199663876656	68.8517526289179	68.1307812779903	70.9895117183000	70.7701327155263	76.2079818193140	75.3852357952366	70.8629081730285	68.5109118981303	73.1930215734824	75.2757696258749	70.9226439677067	72.4847432724102	65.0130844727913	71.7479802234254	72.1564850943293	70.7343678417323	71.5134166449762	71.0418670262858	72.1403912861883	67.9818530512387	69.2887698966465	69.6676050238789	69.5540784188334	68.2263672104678	68.9518177983893	72.9547035505580	68.9529771927643	70.2690115401465	69.0844617360630	73.4683630085823	67.8456946035512	75.5323660878118	70.9035450463251	69.7460875581068	73.9432813265203	68.7641274030918	70.4537455600027	68.6866941886281	71.4965056340694	73.5018407443010	73.9401653492131	70.2073380933577	67.6768010212642	70.1086814304948	73.2908250413708	70.6679496289126	75.1088574154748	67.5548092918215	69.0573416956098	71.3338046386061	70.9500216994025	72.1817754799016	71.0260194683791	70.4817313119897	71.2100035982463	71.9002092612568	69.5407253380895	70.4460871281699	70.5244787405898	71.7142174172796	71.1360598900981	70.5997196464787	66.4417107216826	72.3097718670706	68.0920039671054	69.3605517264631	70.6101463051420	72.7193479076980	70.2796705109801	69.9087247862192	69.3518917220182	71.4560231661926	72.5887316255102	71.4763303342846	66.1595759192580	71.5463078397668	73.9787314759002	71.8760569037119	71.1582718590626	68.8193929418099	69.1388087624394	72.4083158458724	74.7934409556164	78.6965902116863	72.8901914345955	71.2068302907773	74.7421842094572	70.1447178377200	74.1343025151628	72.0800595975364	68.5609964071463	70.2821216809529	71.7604525604311	71.9538982838927	69.0232926448801	71.8638800073634	74.2589612318360	75.2564375449810	67.5270839445738	69.3058900904220	70.0980031125871	73.1330361569805	73.9631988160959	74.6365253402737	69.9224810353174	71.3015082785172	71.0922559840772	74.7725955533539	69.5659744993742	68.3619633464701	67.6612737294142	72.9997356746348	73.3751090918982	72.8258158017511	74.0375103457306	66.0148657277046	74.1607172979116	73.6611939785532	72.5872552946390	75.7369808312397	68.0939206073033	69.2648560602318	75.0070869372592	75.0565632062562	70.9076455644339	71.1717200422172	70.1313412151408	71.6400295593093	67.5375501899653	72.6819695709941	74.0006329789053	71.2577816687893	65.4755464783505	69.0915984443964	69.2394313710733	76.2607347317370	73.6118560261842	71.8748623890984	74.1972305923350	72.5584877872147	70.6830851111256	70.9888821262819	72.2795408679021	70.5268178521339	68.8523698760545	68.4463769850986	65.9823242727675	66.1785329898002	70.8628887911328	66.4553290416994	68.3204302391723	73.5730383049210	77.8391706742359	73.6398004122878	74.3417012850753	69.4158834032723	70.0363757516808	72.2359436214539	70.3297016294825	72.0670465290871	70.1754571440178	67.9614506936648	70.0091053586826	67.5179337171213	70.6683475211842	71.6093347576381	74.3455749227133	67.8803579051953	69.5981481879135	66.2142198406043	69.5385566540126	69.7947446103297	72.3698122046910	71.1054203500838	66.4480243052180	71.0953982825711	70.6593811468943	75.5097426922466	71.0441211151661	71.2872063863659	72.8550508938860	70.0183769651287	70.3741865643506	66.6984375748126	71.7898100600272	70.8985360876950	69.3152035530154	67.2354490360762	66.2365485525880	72.0926817980940	69.1196412499555	66.2934868654365	72.5929186470248	68.5729584755124	73.5863511958058	69.1254266287750	69.0861034535761	66.5399341056716	68.8175989322269	68.2163960369545	70.9716915913511	71.1077426779196	69.8754116095268	73.3183872495335	61.1413487663218	71.7339371073331	67.8107235358858	67.3842804749115	67.0641538628414	69.7804827517154	66.8044680533748	69.8140858584422	72.3860011790911	65.7104566069107	72.7125565895636	67.7414460123985	67.7514834816942	73.5208524525487	66.4018646040403	69.3254618674933	67.6826753796071	65.1099043399166	66.5536788816287	67.3220189375680	66.9228382181335	68.8063877564522	70.3376179465740	69.2710818109928	63.5533237646064	64.7153980070465	66.5064113858410	67.4537983011593	69.0557252114677	65.9082664518187	70.9088368166092	69.0203124963781	66.3407125972325	69.7879541280198	68.1225726952593	71.1701851314033	67.0487878519276	66.4166218536908	67.8560331417465	64.0354167703100	68.4962808515350	67.1892195859752	67.8455314123595	70.9037525307163	68.9726512941127	69.7244641864966	67.3241543624206	64.7096499933652	71.4591515408800	67.8065523653461	69.5895323972884	64.8821092980465	63.1847939705744	65.0750575138792	70.0704931526319	72.1115924594108	70.4596315027236	68.2552162444724	66.8850394226916	69.4173778512871	69.0434121953469	65.1504720511145	68.1693556127821	73.4927177136514	70.0382956129436	70.1859394377865	65.3958278579453	71.2999111562822	71.4689714309566	71.4146824678424	68.0871570441454	71.6336075321686	72.9862629648101	69.3186636582511	69.2926672093896	67.1224278974722	69.2693643873191	66.2558107487541	66.0822334427621	69.4093252477995	67.7840143490015	70.3091669926552	66.8241852699965	67.3323490081160	68.3377611828751	69.5959609797138	71.8848059790946	67.1120118593553	66.4947085164903	67.0388827511014	66.7476626762786	68.0956901681316	69.1414903482500	75.6813909537170	72.4591024978817	70.8060836696613	66.2502317316828	68.3988551418780	66.3011208708806	68.1862810563805	69.9501511704502	63.6833098286461	64.7079083465748	71.8554534704317	63.5685647372698	70.8985819627648	72.7918781081367	67.3999937381322	65.4952403057945	64.9574657285098	73.2741029958810	69.5470176782089	72.5365417490573	66.5052744492930	68.8451548858398	70.9768364601241	64.3312060168640	66.3894273321588	68.7998949042598	63.6228292157449	64.9691310300049	65.8469311737252	69.8203958248988	71.8588021007657	61.4131268331165	68.0288934452810	71.8504213120391	71.2697994705348	71.3758003400100	67.9806523467511	71.4401305576794	64.3513852107944	65.6528385981095	64.6253991902799	71.6131320407397	68.1910951249790	67.7058471668958	70.2315377198062	62.1063703815651	69.1579006537189	71.4760096988891	68.7780707948641	70.3904339425484	66.8746707674168	66.2857954945191	67.8131381817474	68.2695772036618	70.3654469915091	73.7130834325220	68.7878291069001	70.3851726665705	70.0000419675405	70.3200046839988	64.6182789173689	73.2491850471963	63.6866177051503	70.5061609128554	73.1435101542233	76.5285475633378	70.7929675496049	68.4604355354920	73.4559573096370	73.4359067275917	68.0831082570176	68.6429646520425	66.1516638182013	70.3991758463848	70.1410184821287	69.5223298722907	71.2507226585941	67.8834863226663	69.2735638581254	72.2629123935093	66.8749571838667	65.3056262713770	76.0186830415283	65.9392599356216	70.0475977826498	72.0330109480049	71.4070731403426	71.6485028898224	72.5885938566903	69.6440587414895	69.8532781856481	71.7889479483256	64.4723812918795	73.4328772217222	69.9495661411045	68.9874627331295	69.5711910890677	67.5219447636274	69.3004154655348	65.8835242152982	71.0218373161637	71.7293868517811	70.2457782724178	69.3600540240010	69.7157510328378	72.5139306517937	72.6555391028011	71.7187357703886	66.5740777875757	70.0537397262862	69.4526315648249	68.3687197101102	71.1188564113505	66.5814979484877	68.6790876236574	67.6425906121165	68.0964923657858	69.9088827153143	69.4060980648551	67.8534653613173	69.7341706975067	69.5934237144127	69.8714948008116	66.6094965082728	66.5420238096942	66.8934875981726	71.9958331195676	66.1008562689988	69.1940476614241	66.8827119757565	68.6718095741881	67.4717411202894	68.6250013523055	67.6169956075206	72.1735701324375	66.8893022119159	70.0749451817001	70.0463273347748	68.2106459365107	67.3767902673253	70.2929317179034	64.8556988178421	70.3166091466920	66.6530152439618	68.1682283211957	64.9994227221514	71.0593869790413	65.9101191677763	68.8417598049611	69.4590442316844	67.4549450532274	72.2395492739391	70.3223740265841	63.3528966889919	72.3838972604843	69.4807752393383	69.5193063044044	70.2952391115294	69.6212992371738	70.5781289991198	70.0667186039529	66.7111475708693	67.1733690127405	63.8381739411011	65.8700805909908	66.4288222788513	64.2727321688522	70.7162439153234	69.2628686998813	71.6911825244777	70.1684266989498	70.8935732005410	70.5810216643789	71.1716087998270	69.4122584002923	68.9322058965554	72.8344701654103	69.8017666312051	71.8210219686645	68.4581027972134	64.8110153232475	71.7449115379991	82.1695360526030	70.0530611552824	70.0424756558236	69.2869042755733	68.0098059051962	68.2576637797525	68.9567096788059	68.2364746366173	72.1984374420274	67.2731659820999	70.9365163233441	72.3222448737161	68.8630359468999	71.4881809805803	71.2202545383554	74.1530044485300	69.8415779715744	71.4901585349987	70.9178308847698	65.6795173656472	71.2268667852632	69.0467206228925	68.5332123414980	77.2390969012108	71.8236708637721	72.6572009647020	69.9099308409009	67.1578493343112	72.2336021562846	70.3490211390497	68.3245691927399	70.2089029884613	67.0783471990685	72.3167571894964	71.1200254766870	74.6555514704692	71.6581295687888	73.2834743048926	70.3574975251520	70.8287800974140	72.2202582740022	72.1041643090858	72.1268759144387	70.6751983247177	71.5188551455173	71.3747547524049	69.7640434887953	74.1217178402441	69.4192401259606	70.7507641312750	68.8900315276261	75.8835430006446	69.3903097205177	69.3495174801735	72.3291293287895	71.9598595020584	68.2253526434704	70.8529860079971	69.7799142494488	69.3060137132432	73.8406636708567	69.7379798746728	71.3144453663830	75.0690342533500	69.4151036988288	70.1448197422645	70.4404231245879	73.4175147265838	69.8958484494801	67.5007007799194	71.3137532611283	72.0095945219543	73.0373734888896	73.6102932834463	74.3149360288897	75.1068017234133	72.5628775691317	72.5036431793423	73.3336584596731	69.6172918845697	74.5651514330433	76.5207583353642	71.6860203118063	70.2553806616812	71.5744554727434	69.4071010197542	73.3772945544166	77.6990041320393	75.4589274236908	72.3581384082241	70.9132311456465	72.0043576047868	73.6123127207243	67.8879054631835	71.5287498598149	75.5529973566332	71.1262437509894	71.3200762980475	70.0983687449297	70.4769731755572	72.5274592585943	71.1774202132309	72.3586223961818	69.8599783028870	65.7929472358445	71.4398723891199	74.7360084982704	76.1131757310590	77.2438462707005	72.1407176594206	70.5597560089899	72.4664123677144	69.0828310357975	72.3712677983545	68.6318563695195	72.0972834092186	71.0576424674751	74.3758996241686	72.0014241764947	72.9494511052408	70.3438138604147	74.3371676166096	68.2639772117627	71.1769476937782	70.9534943935771	73.9670676033429	70.7329022909288	71.6398082770933	73.1755769833375	69.8644140889831	77.0073045147664	74.4076856133716	71.6231103474971	76.3426493719927	76.7773724360897	75.9820767323346	69.7491002409307	72.0462601889853	72.4681692541281	70.1879270578169	70.7450009198486	72.8729573018986	73.9040929389911	73.7890876680475	72.9614713875277	72.3999954290048	75.3928297100897	70.2944190326141	70.9498872099152	69.5096487160459	73.0722285571548	73.2623462876649	73.0092053224453	72.6311270352714	70.5712897090161	74.4437265060355	72.3139935288930	75.8403662275454	75.6058618022620	68.7273836310374	74.8217003903468	73.7518427064984	70.7201404696599	70.8589613229948	73.9132295302294	71.6436266813727	77.0392113337605	73.7003278559878	71.9205674737059	68.5987751657565	70.0712262587813	73.5188555950795	71.9084681973250	79.5365338920026	72.3970048887370	73.1810012856715	71.7430034175727	70.4799506128834	72.3679276596839	75.7572894244322	68.3287763870054	72.3678986786423	73.7112548962118	70.6779140343311	69.0582039658517	72.0333307197548	74.3659520446489	71.3253792193230	66.6859853749720	71.4822258849435	68.4005599339264	67.6925251949603	69.9127319703584	74.7268174638381	69.6850426283608	68.5589184198680	68.4810197814362	66.4801563192324	63.0448665877638	67.4125216969233	67.0655839436364	68.9145024862466	72.3010134239084	71.4931034779948	67.3570644015295	70.3981668711927	70.7363771987231	67.0490228393555	70.4499823283626	70.9875107829077	72.0718160971130	66.8715219742622	67.8228808310566	68.0194060821420	68.9328221411314	68.5889503998130	69.4618272648924	65.5328695194420	71.3807018284107	71.0248799326690	68.7731245227069	65.9739726989417	67.4608848441289	67.4386342069680	63.2443536380262	66.9136001157620	72.5633358598345	71.7051774907760	80.9764826094775	66.6284098299075	72.9225065376445	72.8449541526207	69.6624296466777	67.2399335939016	70.9687153517052	70.3024949450094	70.0019303024342	70.4385010891757	69.8643443927698	69.4779473115225	68.8815831854378	70.4565962434964	72.5661562439389	70.2521562178907	72.4875361188903	69.8931156769006	71.7056244551135	70.5453177212307	71.5057527700498	70.1030425695844	62.7882209269269	70.7391177206768	67.5601204483018	73.7878105152555	71.4906160924761	71.0403107941133	65.5025132126439	67.6473040677234	73.6353971838087	67.8293941482966	73.8949416216870	67.9973985594308	71.2963625464124	66.1114607497594	69.5832273709810	67.8959540733699	70.4976197937757	70.6376151109476	74.8860693016780	67.3091771478349	74.0693042264403	76.3199032224695	68.0167206409257	65.8035491989119	65.6825388995091	71.5846713252880	71.1396152399742	69.3210129546799	67.8835404442643	68.5888492594440	71.0435985162855	68.3334154630351	66.7453560268889	66.7648042021001	68.6660871610388	70.1467226731243	73.0303878778129	70.3408438278818	67.2150881669424	71.2225772922640	70.0339810073520	67.5254459610339	69.4531067965379	70.2285001795589	68.1846018977151	72.2050284996546	69.1832514833861	67.9479750257740	63.9098077396504	68.0810046654744	67.6496391549798	65.9368749088825	67.9396017058363	69.8443067964497	65.1140916042288	68.1489962975019	71.1163222068873	68.3379233663622	73.2516706209855	69.3924138981863	71.7075731206736	67.5588573312124	69.7338729594100	68.9747251449565	72.5937701657830	66.2944969093271	66.4218008314651	65.1125465711400	65.0168952558698	70.0839494765463	68.3739085780476	71.6160591105839	70.1468317138547	70.6668925318053	68.5367355093174	69.1278923424171	69.2378941380797	68.4111657004582	69.5803509201338	63.5504229556393	68.5759660506241	69.3631921776027	65.7583784173766	65.5028906356566	68.5407364530120	66.9984054727790	70.2920964407932	69.1342808566451	71.4603975901508	70.6265327786079	69.3855509292837	72.0850742982169	62.8823224903061	67.6612619908865	65.6729915038244	68.3141668216173	64.9680067949610	68.3112283198806	68.2318614769168	68.2171517713726	67.7788345549765	64.7753901103962	69.0303652016907	69.5102515399085	64.9881530283753	69.5849237318848	68.0178438049692	66.8007715650732	72.6222024121944	65.7069407155402	68.8107022399612	67.7413882972638	70.9381956741559	70.9186927761955	68.8714720730861	65.5738274886831	67.3130397388530	70.2247875267122	67.6133797102971	68.9650866554273	63.7764912343184	73.6446731165148	67.6713577370416	66.4050095104292	69.0040694527417	69.9021589340610	69.0381772747482	69.7490121584885	67.8166914808632	69.5281041355508	67.8766863497261	65.9936018380503	66.9224121950582	68.8210661254263	65.7420086070398	70.1133895021066	70.5619789431127	66.2075525466960	68.9688732692259	71.5700616926393	69.0030356145366	68.3165279244168	68.4071789235196	70.4897837689949	71.6735411934136	66.1980555682690	67.4322130436356	66.0569818585324	70.1962367053908	63.4159073524666	68.1070012415215	70.3674651059479
71.4321180580331	73.4382948746709	73.2581698987673	76.8660207003780	73.7785332776554	72.2988079485641	71.5168445441085	68.7216936106151	72.8114020099730	69.4344407138691	70.7789625505858	69.8529644636300	75.6980373214511	75.5917697076978	70.0825173432681	72.9798468611180	72.2794278577642	69.6644310906166	73.0771651085070	69.7489349201995	73.4954922066862	72.2334914445071	72.6165191101201	69.1656722814792	73.2968001231979	71.2908493130260	70.7232853465346	68.6430700884082	70.4480276494169	74.8017481234441	70.8008087876748	75.2726025878941	70.4776312087210	70.0418534663662	74.4205682801093	68.6926618452700	70.6511291017950	69.0167652658973	70.9342620553084	72.3671752073665	72.8737826224344	71.4957292020625	69.6781009739157	72.1388682140933	76.0734578386058	71.2969609408912	73.4766610748162	74.1810081808774	65.0599435609488	69.6756663842221	72.6666448755974	68.4301962809394	70.2844421520659	72.3753713510839	72.0056510156694	71.5927651949030	75.3373410708964	71.2168010046980	71.9034326481220	74.4834319826905	68.8632704252398	72.3840393187449	76.1797716190775	71.0133920099720	71.1736092118703	71.4059351988889	70.1537433269930	68.6206784044678	70.1637692218672	68.4924632764053	74.9862526866776	69.3287346258937	71.4454441448401	67.6543181151175	74.0125608733737	72.9942353613587	76.8562583951490	71.8210150463179	74.2663878674941	71.1586512918436	70.9915002647346	72.2827747014258	69.0045483386263	73.9635874343350	69.8910302601171	72.8508778021978	70.5420733305831	72.2279053110362	72.1944112882469	73.2248492976636	73.5830928645352	76.3070131556092	73.7921716757970	74.7599232798507	74.8300669444637	73.1878526746268	66.7355080753681	67.7378795906834	68.2058489339069	69.6968449907967	73.7610014610894	71.2874927660880	72.9003567792976	74.0333780447364	74.6266160667918	76.3266907419367	70.8927151284615	75.5601443546683	67.9821821643098	69.7263532044961	67.8218777710386	70.7566283313496	75.4538258084816	72.0114701899687	71.4580684592697	77.4237308384576	71.8404264972123	76.4523758881698	67.5730648846003	73.6804019031143	75.1227632502899	75.3457457018715	70.0585248686279	74.0149616435522	73.3595320938059	72.6673134419162	74.4817190363843	70.7537156745747	69.4192400287518	69.4089392797504	70.8664224285826	71.5915903866994	70.9216826411343	70.2270211476782	70.4243537481395	69.2200525651637	71.1977490017706	71.5485974934687	67.1569421394630	71.8244836232952	70.8615082001804	69.6194448868318	70.4484100616809	71.1786082187165	72.9425492567538	69.5857059191346	68.6748916977613	69.3476509201949	64.4136276493587	68.7314626192898	71.3675665628899	68.7336314651021	70.0558477965100	71.2990061273836	71.8370590417271	72.3064574076414	70.6666606950684	72.4993815385822	68.6276770166186	70.1395272129412	69.3953373894594	68.1141367520509	69.3568674621477	67.0605775016842	70.9775053689712	67.1620834487350	68.4958720791881	68.6255960471432	64.8687011983689	68.3310925433386	71.7707875079826	69.4658305861978	71.0395750836201	68.9475672619374	68.9665519275741	62.6615660371549	73.7241354937031	68.1227217081147	65.5750475188735	71.2055175545899	70.4595239645665	67.6059970990346	71.9968239877542	71.2504852891841	68.4859642512619	67.5485160481181	71.5022520801321	71.6826768838216	68.7837736710447	72.2457324270367	69.5121187460471	72.4187717574960	70.4181654906061	70.6666166434226	69.2318160813738	67.5380498304910	73.2097057480814	68.3981998817377	70.4722876907224	67.9787030264299	73.7914467250101	69.2923398573201	75.7669104050707	75.7591220272385	64.2997763521951	74.5546576926204	69.4662279163815	70.1198103532735	65.7786990403804	64.9446147344882	64.4594976565189	67.7329897944964	65.8556318767769	68.0060682996802	69.9600296984913	68.0103129838538	72.9444267284116	66.8064663898931	67.5750129513709	68.5786558476690	73.0429916111409	74.9220379072537	71.7519564178432	64.6282541772415	67.2197591674474	75.0280478567163	64.7003768056085	68.4755325598615	63.6935935474080	69.1905879517183	68.6162141924119	69.0865685234810	70.3710335533281	68.7398132816202	70.4018355077973	70.5795167960401	68.5982663091500	72.3734681271789	75.4777853430368	70.4767153937486	74.3837055429275	70.2531640918450	69.2247887555679	68.6837874979165	70.5465477732838	64.3086569364705	67.6446796883930	69.5402521071582	70.9816029508687	69.0031644092401	68.8936499430090	73.2681938490290	68.0886464626237	67.9458435362759	66.8610393559296	66.9185550074146	72.1503081931232	70.5359808242221	74.5490829755701	68.0898518245880	68.8287722666067	67.3644611752849	66.9141118658053	69.9600272030031	70.6030085661814	74.6593176107522	66.6005723262204	72.5407606720756	65.3368657972639	69.0583085321497	64.2134311066894	69.5519228895127	72.9420195085338	73.2177301131679	66.3137251841776	70.3994248853301	69.8235841156036	68.8096806857701	70.1779566008387	63.9574554720528	67.9276402390140	67.5268963413396	66.3795834707131	66.8661089948086	70.1706062379553	69.1590923856430	65.9372777051048	70.0405223906298	70.2865440462811	70.6025095613037	70.4414788384775	69.2844232746434	67.4929635467597	65.4850118189166	66.3998812200983	66.0910125623394	70.4541453026317	68.1707295731445	69.5327816419068	70.1752762809939	66.8251631480560	71.0507362654634	68.1079710100341	67.3234729364005	69.0033755290380	70.9803706845859	71.1448423845747	71.2690429126740	65.6722257294927	66.5020042703717	71.1591093524599	69.2586979371653	71.3839324876241	70.3349251763817	70.5959261693373	68.8620672324502	69.3351461365530	68.2553705008625	70.0211664946448	70.1473213115263	64.5493652517867	65.8684511319651	68.2295543000940	63.5014935856092	68.9259999951573	67.3985959310068	65.0931022931414	66.5296922205594	73.1322429837365	66.4483504100259	67.6425832896131	66.3991885745389	66.8925166472164	68.0975038103482	66.2799695286504	68.7125593207974	67.3420408038928	69.4602294095225	67.2665094750113	72.4752910780131	66.4130699907816	70.0506732063566	74.4136520361658	67.7638515442806	70.9137951310360	71.3355221547378	67.9008963393153	69.0796835749261	68.5513811316474	68.5602404528278	69.2496673183467	68.9474281178751	68.9264339676934	68.3826114505731	65.7971603129998	71.1047648877151	71.3123156646970	72.0649644634606	71.1016780394786	71.3152237681475	65.3622547962915	72.8731393954097	65.9513558899047	69.8299515747450	70.5589941908401	67.3148405912094	68.8770847730220	70.1141810029124	66.4871354031040	70.3283557404470	70.9584814562649	67.5525010983500	72.0316736632539	61.2024394807193	68.5647438580728	67.9334216919130	69.3465380593557	66.8152976762868	73.3757380103401	69.1570632904191	65.6387299652095	69.8850085022269	67.4462263047558	72.2189678293179	71.7848511819684	69.7930119074235	65.9363782519579	70.1948937028803	68.6036116133988	69.7094357473797	71.1322154989482	71.3899293560563	71.6046279581674	72.4004365903195	70.1673777161491	68.2619746654050	71.6421474755579	67.0229607046354	70.7030265904974	64.8576255427660	71.3666581660940	71.4632906634058	74.9429818977074	71.1963090387307	72.0284120049213	71.0289589127518	73.9744670579610	68.7797792956526	72.3256414796335	72.7511221856798	67.8316370249035	74.0190401936160	71.8666910730518	73.7644762270968	69.8136026993132	71.5982770334061	69.1961985534140	65.8617891650704	67.1557997277561	66.2283469937942	72.4024920549266	75.3959055226681	68.7841708800158	71.6002797682272	66.5926739307957	68.2361560103929	68.6307961609839	70.3693312579108	70.3525245486482	73.5699402918842	73.0780420588442	72.6983550503222	70.6821405700153	74.1722461906798	74.6145544061773	68.9312870093132	71.1150914973816	68.7431540790301	70.5585778220998	69.9791127299110	67.1405317421865	69.1314878881806	70.4070452048827	70.8482846921931	75.5616665777764	73.0285593547630	71.3571424047541	70.6831632927471	68.6122387373670	66.7138226267423	64.3098101553360	69.4808421273718	73.6343720190632	67.9933128851744	72.3301785589763	72.9303446721633	71.4807628028321	72.0623735985231	71.1703446824670	69.8758133625510	73.3700686482261	73.8516669158617	72.3098965924034	66.1363760317637	72.3389691056169	68.2430583876737	70.7146257129000	65.8458583133609	69.2366256524113	73.6496885144927	70.4707108722475	71.3980059933154	66.9098142648972	66.2765495967239	74.1276637738065	74.7339508550224	69.1406768891908	71.5085042715074	70.0370991197796	69.4633634950341	71.0532136357971	72.1833770744375	67.4517767488828	71.4364422668043	70.2920214929262	70.5503285409552	67.3583315121085	66.5810543511798	70.5829861066553	66.8976587843711	70.2837344057850	67.2948744815696	68.7626726431033	70.5558822035478	67.5055515100564	69.2947548832025	70.3477604681771	68.4533777265719	67.8125091458897	69.1845553795651	67.6771120191781	73.6922112082957	64.3466073873771	70.9687828623927	69.5404411850009	66.7762473070087	71.1943146947704	69.3877894228633	67.0324453840905	70.8660341631542	67.9451985588885	70.5941801441584	72.0899944749601	68.6602566620969	70.9496916058244	71.6442730785011	70.6253790763246	72.7060958732671	69.4031618859747	74.4700686006863	72.2917150081613	68.3307414778288	69.1804057271466	71.9882855969411	71.1498590439605	70.2197908006301	70.0504407093117	71.1961068996989	70.0711225777193	70.4506587859259	73.0297313388256	66.8693558831771	68.1568824891172	69.3583570768797	70.1058382896082	70.8845787510240	66.7951345424733	64.1510063589834	69.7192372024285	74.8370561461222	69.3846456969290	69.5940113571542	71.7587127029849	70.3695944529649	70.5101978033499	65.1296008445166	72.7418394021809	73.0704735377865	70.8510388173766	69.1819285572118	67.8360140794341	69.5256344687797	69.4574206421873	75.0363212334468	68.6378754223305	71.0744039354822	74.1262471503592	74.6857086202300	77.3863713080487	69.4382241892796	70.8950127228824	69.7002035742457	67.9974999972294	68.6590679625664	73.2658452056300	66.7885135021916	67.8213491830457	74.7342987445643	64.1072694935530	68.3914948774758	69.1945962226347	72.7115290427397	71.7036441060518	71.5011765825851	69.4746241747116	68.8655324864374	66.8613017664987	71.8240460380731	69.9456593579251	70.0014469605910	69.1425262987558	70.7481449870498	75.7623357318400	71.4041417440716	70.8559114009240	68.8383837145226	70.5431391157465	69.5214494860663	63.0269579820413	73.4439109159659	67.1798667388625	67.9963517906890	73.2909500475328	72.6232075089959	71.5912493032588	68.8159125427486	66.4906981197894	70.6129176143463	68.1065510778178	66.5928081082858	72.2920307113368	70.9757875549501	68.8992015968859	74.0418262614793	68.9394123679977	70.8051266712502	74.9169375102224	69.3613732812562	75.3427980397032	75.3050203994315	69.3135053377187	69.1280651993885	71.7694213479101	72.9960526994762	72.0974242409760	66.1588174383058	72.4978902618561	69.9485248138544	71.2844387779636	67.9636592307667	66.5247905260649	70.3763808841217	73.9374638776971	67.8859360047270	75.2262889142043	71.5953346186725	71.4921583354235	71.7728142225916	67.2805318000289	65.9702911317781	70.0377085065260	66.8729413959361	69.6256541195130	64.4634497221715	67.9111400751305	70.7323424683780	72.4781946580322	71.6537418296091	68.3507380981686	68.1186070239704	72.2485905037003	69.4695351494486	70.1399361157313	65.2581483278663	70.0650389668033	69.1001303223676	65.6311112992374	73.7813832350792	77.1339131967637	71.4388014901726	66.9081671037100	73.4087535611481	68.8817336868594	69.3789488844268	73.5802964394803	75.3473065208881	70.0341890075846	69.7544242005187	66.0813707014064	67.3620374151932	70.6416097971732	70.7522955473143	68.1933956239166	68.7961139732878	72.1801043514535	70.9383523587739	71.3074439764502	70.1487383946819	70.4546036192050	71.6896263675893	72.9613725319633	66.5448660537198	70.8318940544954	70.7513421793737	64.8240268808120	71.1205621281843	69.2427448582516	66.2043547230365	66.4335395071853	66.2956562954737	67.3358559331257	66.5113227826855	70.8993033419772	66.8024257684562	66.1818695595546	65.4624853727039	72.4661868978228	73.2748149704672	70.0509648698111	67.4450429630620	69.9893471620317	69.9388216365396	68.4847345479728	68.4907106762401	69.8434832505209	70.9130890889549	66.4863850246587	62.6194273329874	62.7803591757169	66.1592948164326	66.3258279475975	62.9162270633233	67.6576819507901	69.7656910261793	69.3027136512011	68.1613071097119	64.8171158615827	68.4433334646072	68.1650114137182	68.3837705777356	71.2674957159861	69.8178505008120	68.4529400060556	65.1885236297324	69.7964704808195	65.7802182286195	67.6080782036070	73.6920685937117	69.8485881435715	70.1584075367479	68.5695925329437	66.8469012323107	69.9120478042846	67.4989432869952	68.9592252573862	64.1616444671241	65.7075575867734	67.8767528119042	68.5904587449003	68.7041865988302	68.8938120641054	69.6098957515105	71.7143082458034	67.9890281369147	67.3090944403938	69.2006334647073	68.9584709426722	68.2458563880481	67.7194252922065	69.7745332741258	66.0877805825339	71.2988154875695	72.8338023721552	68.4729059202466	70.7518774453991	69.3050986980326	70.5270603615474	69.3418653305848	68.6207025745515	69.4130157822238	67.0009428081751	65.8208377045712	68.7599474642323	72.2001978017368	71.0817031433959	69.2997135503656	65.6950229403181	66.8829898989750	67.7671403524053	66.7042717225347	70.6776712416255	68.4719819759929	65.3862566341938	68.3046943854594	63.6416038227607	64.3059078240662	71.3882547313779	72.6340765963142	66.4185036050434	70.6746046400020	71.3365676645976	65.3222493160093	69.3215940990379	63.5976789856753	63.9575634595492	66.3597605213087	66.4726826733688	66.4131421953023	62.8752725020683	67.5983730711727	71.8834060785513	68.2096476401430	63.2355087943490	63.1994972378036	74.0436519386729	70.4069890862079	68.8860333952754	63.7715260370184	69.9382784947753	71.2004666218443	71.1584085729739	68.2249967230101	67.1382834720382	67.4277517621477	68.9202603934869	67.0938402757578	66.0634639218731	63.9274889702202	62.6635089136191	69.9036474840170	70.9635046282418	67.4055487596109	67.6004076050724	67.4930016948359	70.3933980579316	66.9496403939566	65.7729340980352	65.7679953602839	72.5352807553100	67.6867908634348	68.8784947448733	67.3728089300430	67.9788211475716	65.1798829183774	65.2394517922933	70.7291060807982	72.4077015493754	67.8411415723584	65.9530178462131	63.5808335896993	67.8137444991033	70.6465639198238	69.4872578818026	72.1159098522602	69.7499213292281	72.2157159042044	72.2158116725378	68.5192112031928	67.3423106209227	67.7006839066242	69.3443479133866	71.6061264766781	73.6465328442284	71.2626111553357	64.9613659900647	72.6660610326939	68.2662097253882	65.6122906477642	65.7690334895538	72.2951097387967	74.6171982339725	70.7549253071496	70.8382567173811	68.9863397992451	70.1500461378890	66.3669771252253	73.0130987162924	65.7772597958840	66.5257489569797	73.0455608237312	69.5998227863857	67.3687594041268	74.3760369463916	76.0601324803268	69.0754935627380	64.7710170803620	64.6257309769932	66.2124515840925	68.7582973043517	67.9429251334194	68.5901199917789	71.0563972250101	65.5767039286097	69.5471931897197	73.2221865626280	66.6745105233006	68.2372133919577	69.1633986950110	70.7544825308224	70.7146210715286	70.9957547994057	69.1987965049807	68.5957012131602	63.5985309807789	67.8681603245001	69.3686470531517	68.8710446408118	67.3905880763837	65.9124078906655	70.2452670329981	67.4711461646104	69.7840388373953	69.2865692020235	67.1106147523752	69.5501600881171	66.7496503666199	69.9254381273481	69.3330415417096	67.3732903549567	67.2762585946308	63.2587173306555	67.7939806567932	67.5835548512493	73.0885818208829	64.4415261952829	65.4183827658656	65.0704767631091	68.8345297757186	67.5119393852737	70.0803220028871	68.2838499231911	68.6054415501317	65.7911230503597	68.8851119238764	68.3982988025925	68.3851500954990	68.4230059321556	67.4624130068082	66.0498784952511	67.1146612134226	64.2773335473188	68.0974555526017	65.7413229340270	67.8509610746233	67.5750138986048	65.9670909851167	66.4393017759768	72.1659815045570	68.3002126530244	65.9432095897172	63.6748352522094	68.6674465713205	64.6684765888455	67.1228317793056	72.5840226422866	70.6721211404699	68.3910571834808	71.5341911115163	68.6307219654180	67.8851918530522	71.1200990488163	66.9882182298649	61.9906801022003	67.7853896220552	67.0853063666463	68.1000939020895	69.7811448946748	70.1682634377986	71.0417937242487	65.7165097811597	71.9383120972990	67.6887257787653	70.0114605709617	71.8124768301858	71.9477401620235	70.8345544729955	72.4151651568874	69.0487053598987	69.8673084526257	75.7065758670562	67.5495752905966	69.1591201179120	70.3053415023039	65.9207929362071	68.0900350355831	71.1976013217855	68.4078788802113	68.1722874600933	70.2542498421303	66.4413259840889	68.8960797376646	67.3161745619664	68.4902567845515	72.4008620756538	69.7100712170094	69.0573940582109	65.6102390188707	70.5180633384942	68.9526694099565	70.2899975632781	70.5601572583994	66.8092118807648	68.5015155581894	66.4292193498347	72.7925963418274	68.6004193462105	69.9134329424368	72.5441060009004	67.8702529210671	71.4585669375886	70.6103592134045	68.5681121064418	70.5075531512647	66.3270784931808	70.8660486519371	68.1262341597831	69.3648275993456	67.5391025737571	73.3723611317539	68.3372717210121	69.5488498837100	70.5343751523311	70.9836161367432	73.3898183995270	65.1417932221702	70.9604411237310	70.7696500852790	69.4692573888434	73.8885358241248	67.1658283279167	75.2002636327854	68.7609782237256	69.7077791811344	71.3136898926246	69.7422726593292	64.9215328405911	68.5997275975912	71.5919026162232	65.9575370487464	69.2840978991354	69.1581848193054	72.2249839994777	73.8875594614647	68.5469212073347	72.0399948817267	71.5181259389801	71.2236145511997	69.0053119529402	68.3451510049783	69.0979446146213	73.6547667841144	70.1898475773846	69.7608794972472	73.4367052862932	70.5823674720583	70.3927301141632	73.2206927924881	74.0000782704939	68.7050600429687	71.2604166208863	74.9823411167385	68.6152476431908	65.2728122060775	72.0451805725726	71.0522335448299	72.4866468896540	75.6860182092644	73.7577275653929	71.2923234686163	72.7058926529526	71.7569540357248	72.7796583881612	68.7897051174433	68.8512673198091	69.0491539986415	71.2107297232935	71.4582990142655	71.9696779762951	69.2873250690371	69.5192189762775	73.8350763070566	73.2686127681381	71.4866032798447	70.5061137201639	69.6483340560442	74.0711230795258	78.7033973762702	75.4778796935779	70.1183567550861	75.4550002101536	67.4775670817489	71.5418268590228	72.0079883135585	71.1867956612023	69.3417636573812	73.4650836181845	68.6542162149663	66.1803112787882	70.1726365569889	69.3918752514972	74.8309882949899	70.5718645790224	67.6670451061906	70.8965905752788	72.4016619725959	72.0133967861710	71.7535998766365	65.9262587132174	70.8410235868272	69.0118358852950	70.0857921232709	71.6357113055859	70.9477749463721	77.1020580282128	72.9939280273306	69.0532446981555	72.6908550603977	65.6935827313356	67.0343228274643	68.5559051753350	71.4474970208480	70.1250236502085	72.8833375633295	71.1422345680676	70.4177580976953	72.9351724888147	69.9501949563573	69.6403389184731	70.1914436604835	71.9834988262832	71.4690426062957	71.2151461676482	74.0379729765661	71.9007278213881	74.8061206420079	73.8568529927214	75.2692517805685	72.5424008838325	66.2673656399849	73.2696325573161	69.5391482069303	69.3814640728639	72.6648308130480	71.5910510584534	73.3233394931723	72.4088077810524	68.9673585881799	67.8116528386778	67.5162116855353	68.0967127178592	72.2621529772484	71.0237366156159	77.3860475517293	65.8512196096227	68.3663645927789	71.8253216435672	73.0778852083336	69.0475572183706	71.3091835268476	69.7626430276984	66.2058175930387	73.4964169702091	72.8106881674721	67.8212608483700	70.9944704601729	72.2284754922545	69.5445883745428	69.1127038772698	69.9288173080380	69.1719790313887	69.8368398549623	72.9285281448586	67.8674144326040	66.8190199109216	68.8470835408597	65.6053223971150	66.3528861094144	69.7737393082085	67.9116054519497	67.8294099849311	64.0615377763374	68.0899470208243	70.4656429851223	69.5835199501855	63.1994298776874	71.7549754035013	64.9807511509523	67.4131015457869	70.3205111952800	72.2741450235684	67.5416232010270	66.9615855215377	66.4002069753379	65.4919014355382	66.1759510107491	63.3045721842020	68.9030540986861	69.7106084741092	71.6090703657501	67.2149989029321	64.4100551708960	67.4885267000403	68.1809067054282	62.7243871973628	68.6261819870912	69.1781611161756	67.7896358400048	76.1797029585883	64.2971219960723	69.7847288122849	69.5290997298374	67.8008736189681	61.6318823127681	66.0381763792667	70.8470525229071	67.4223782266920	70.0152733247711	71.8689008935090	64.7490274572059	71.2768941215830	71.1436930238047	71.1650303328675	68.5835781137264	69.4861896076928	66.8916485957449	68.0616513946806	66.6318162870551	70.8502189640865	65.6864458836568	67.7998680392227	71.1808132984064	69.0961493342615	70.0441976877051	71.4382714063978	66.1916159987198	68.0811859349200	64.4249157527663	65.6426723114198	64.9080639610483	72.3596855633369	70.6158945961829	67.8010504698837	68.0552678492005	68.5243444343286	68.3492912427902	71.7745782269115	69.6283777994924	70.8903523158772	67.5985432550434	71.9609579563489	72.3591118836332	65.3942575736546	69.5689926856560	69.8107770263153	70.4125503125236	69.9904217548589	71.6695680750168	65.2572753611360	67.0810872849602	74.0195141435365	67.8151767018356	67.0867175816624	66.2683752107701	70.3481310784564	68.0821418045313	69.5506619803471	70.6411133447152	73.4970232340195	69.5366533112825	69.2579827710827	70.0405385433633	70.7536868347957	70.6617864221699	65.3278792680338	66.1935845776177	66.6370143823464	70.8452183542515	66.2723319423496	71.3930549743695	65.8730990742157	67.0825738816452	69.9507525125441	69.7577010951474	68.3035235542866	68.4868969838074	69.2453159362474	67.3766241040770	68.7473622967198	67.7456852651827	68.4642937902360	64.9890551183519	71.4436672933494	65.9662961057934	71.7819175569155	64.1110752789047	65.9583783260710	66.1264562716123	67.3716314690119	69.0807199927687	73.1206401105688	69.5964494694609	68.5196483275878	72.4560081276650	65.3231328002126	70.3152827376815	68.5064467285932	69.8481127951322	66.8778570875514	65.4531277286674	66.2499610365218	66.8833213320539	68.3628704374053	66.2964654211882	69.1139341611579	71.1570625393695	69.8421611762551	66.9339305860766	69.9449359744384	71.7692536396656	73.6784715802037	71.8537208169126	66.6821887379364	69.1500856085849	66.5150651715528	68.1379398006735	68.1383741966803	67.5509482125833	65.4359015007672	65.5916239729556	66.4647765416718	66.3540433319991	68.4680925441418	63.6369690566828	68.3892496460945	69.4057362734682	68.2697932247751	63.7751090750422	68.3134263575643	64.9866712769390	66.9630339415288	70.4311814853195	65.6468305898479	67.4604472975507	66.3052605651440	66.0399757650876	67.1500779944324	69.3017436367362	69.2353378790196	69.3787417297425	67.8410462983081	70.0289526600988	67.2130083589358	69.8883908768387	67.9538402964375	68.0084328574578	69.4695835680525	68.8993279773850	65.1538148345236	68.8370987741850	68.8160415945370	67.4078455271651	67.6287699514677	67.8951728267716	65.9564568927991	74.0292072436003	67.1627562164239	68.7514804744902	69.0729832884123	66.7726071913790	70.4569834531948	69.9905009407612	68.6572084355438	71.0427888037637	69.6359055194514	70.8837860269660	70.0953226058950	63.5386156875411	69.8989535505750	66.2191848595627	65.7562618914222	68.5011301907708
72.3205382883038	71.1866923485841	69.6828521500267	73.6206360124242	71.6932541472604	70.1865940348993	71.4045197491928	73.8017401694476	71.8296666866054	72.2166313701295	73.1525212851050	76.7689802620998	80.4539613786887	74.7062954246907	66.1752565639073	72.0590740425834	69.4781303938062	72.0625138624388	75.2845490366569	72.5320657955618	73.0150137456080	69.7136001659273	72.8786027688748	66.9875145579064	69.6675175860612	71.8476052093625	72.9687325371648	71.2893888724692	68.5412400962397	70.3406796898177	70.1708591500482	70.4469989018091	68.9570260612272	72.9987460183295	73.3710040658039	68.2512034088879	73.7866109284095	71.9976787684691	71.4619071127707	72.0917532647676	69.6664565364290	72.8977754847705	68.9073292184888	70.7261477042552	77.9058141708271	73.5056927492608	72.6315457467103	74.2208191573610	69.8470969305712	66.0209225191114	68.6698105399778	74.1337815103173	67.2627061790630	70.7954049213672	65.7802222642385	72.5034576787586	66.7328047552515	70.3932824141156	68.3540668879788	72.4220242103408	69.6723430357851	73.6311366333450	70.9753491420950	70.9936862610080	69.9895404111427	67.3202979577675	74.0996188792067	67.5381859881227	73.0000143148340	71.3863941350398	74.0036630989348	72.0642446579145	72.7353547562894	70.3342443603852	72.2702545401587	73.4246708247644	71.4125818486742	72.0905509774793	71.3093940139983	67.9780213153955	71.1843347842398	72.7536114036233	70.7084884798277	70.3374710255431	69.1445714379703	70.8877553297521	73.3466547385689	68.9188053935396	69.6683699486881	68.8074872929790	70.4630996254511	73.9488498840677	68.0408008811144	73.2775048649576	67.9978137204696	70.6449659219603	69.1331402189362	70.3318174732106	68.4206245519554	70.0388498217028	72.2868120850791	71.2031378281351	66.8434953376522	73.8674069905650	72.7175481715396	73.3853482425647	74.2007899848666	69.6250743239947	70.1939222053437	71.1746224482876	70.8680415623048	70.9902953500331	70.0649489566230	73.4111054271735	75.1847644060154	73.0994128448436	73.1362698081609	74.4405006028866	73.5294306000283	72.9268635601788	75.5911765621052	72.9085053137785	72.8948529710934	70.7428726420206	72.8610311782558	69.1447824999822	75.9424599912270	72.1707278696725	68.4076486517619	70.3951124164367	69.2233314596912	68.0168517220751	70.0634395251118	73.9538536396883	71.6213674943870	70.7442130090912	73.2963998769795	74.0902508266989	72.5055076638476	72.1382347606175	68.5478381800536	72.4509834406461	70.7620719606577	70.4926493635919	74.2234472722935	70.0905357405511	67.7975572385229	72.2562643700142	68.3748282325383	70.0274172738663	70.3095272753843	68.9063280505368	65.9676518778774	70.3812779277179	69.5118995342939	71.2893793460338	66.1709042917947	69.0249882706037	71.2433807492705	67.9135783470488	68.6767205075970	72.0811402279058	68.3038874916085	73.4627887842010	72.6810839238998	68.0988500667383	70.4887534757883	69.8199683509833	67.4893824224364	73.2371310166669	69.4953321649252	69.1819300252930	69.8035857188764	69.0373269100211	67.2973060342756	68.8202588064804	74.1365763255544	68.0000773464096	71.4294743050583	67.5257374382531	68.6036435811174	67.4167193092815	71.6344717778764	75.1892338678886	72.4567865122367	71.0489749727984	68.2017315810942	72.6867973775267	69.1710264899262	73.1472433733455	71.3564464196062	73.0542944460494	69.3817374224333	71.4693086958467	69.3076384519877	68.3885060805213	70.4291124857026	71.8786688635127	69.2226783279360	70.4525597016813	72.5294989531057	67.6601223260226	73.4583505976849	71.0506572499008	68.9167949447943	72.5778436598194	66.2483452963976	68.7687626238609	67.0769869277407	64.7510795655677	65.8693972949463	70.5455643435276	68.2780428882786	66.8867822095486	68.2244427627775	69.3877880320697	69.6035928482813	69.7166989470168	72.8090519860055	68.3836484019336	69.9278855920668	72.5330592619771	69.6352251456904	69.0261250238647	69.5318588714363	72.9288935967224	66.8181319314625	68.6306141559376	66.1448828033863	69.0741669744716	67.0408774735225	69.8343313963785	70.8917881133566	69.3992148911213	70.7898853158559	70.4636982174401	69.3042384411616	71.8382547583839	72.5913130728776	69.3070151727461	68.8137217120662	71.6216432402880	72.2368250573417	67.8853208018645	72.0970126095232	68.5687739632677	69.9048243188558	65.5574507745855	67.2096645360656	70.5904058936427	65.4621580627836	70.9934658492283	70.7464278404594	68.8412221723952	70.3720898014463	68.9436626399075	71.7305370905699	71.2565161479388	70.9346561814068	70.5299747041277	68.0203814802927	65.1215929527462	63.2092230266939	70.7951828884962	72.2851565635950	72.1353842035600	71.3380504193150	67.1566667516106	65.4516848359795	69.0554458960953	69.7314686871020	68.7915643503945	66.5953546620677	67.7555573654109	68.6580297004091	68.9172127557277	69.5601054573768	66.3143818953071	70.1376960480164	70.4805492198762	70.7132012969857	68.4732247589926	65.2036668382397	68.4177626436566	72.0680950779668	65.7966946025128	69.0944562704466	72.7334211264380	70.1962829032261	67.2673417099655	73.1546777935157	69.1229660765486	71.1293183202394	66.6129356579134	68.0455723137151	69.2103980666874	70.1802696749604	70.9679264095840	68.9272307871458	71.6729655252539	68.0674821148839	69.7701926979761	70.0735729852374	67.6609015422815	69.4036934314837	70.0690675449741	65.7207144013209	67.7305448209183	69.2667450129314	63.7377755088319	68.4935956624174	68.8334497859999	69.0013582807592	67.8534531539205	67.4708315001513	66.0088597046073	70.8631139145398	64.3490329976337	65.6978789064898	70.5050788645233	67.6629552999542	65.4271014871677	67.2716097306353	67.4448917183412	65.8392230460640	65.6119893525184	67.1096796181836	67.4166429549377	71.7041351333750	65.9828204624253	66.5773568075722	67.5641973712747	68.0523502860701	68.3979943777060	65.6346576397708	67.3641239164547	66.9375830253739	67.9197205837397	65.9723503966737	71.3837317865678	67.9021168745217	66.0135618184870	66.3197754301303	67.5227216324508	67.8753716593614	67.3244481347945	69.5212087262878	69.0135236906449	70.4234153763958	66.7705205621331	67.5215768807359	67.8367807979522	72.6702395504140	69.3075536930490	68.3711225244745	71.2941798603033	66.0480284816415	70.1108714576302	68.3960187119687	70.9624768731974	68.4060174311724	71.4137855470941	64.3721771635914	68.8174435912487	71.5687008184631	67.9679064057350	67.4625278082671	66.5789926852717	71.4071540877753	67.5768754871082	68.6241475628277	72.0057604459002	73.2745713857003	69.1145407365047	68.1246913805953	69.2209510908505	69.0639200050743	67.6548464746427	68.3366343031873	68.7562379071667	64.8268019066526	69.2083185780025	69.0547056460111	65.5040543074002	68.6827587758332	70.2424090375335	70.7257151617504	64.5724937086935	70.1605051593132	68.1612930442702	69.2278038727261	70.6666737502076	66.7764965385089	73.9873642910716	70.7700970240976	72.5486321933838	71.4271495998501	68.6407251312048	69.0896710306253	71.3349521493419	71.2255084352327	70.9914201786977	73.3136584524798	70.6150798558202	66.2958085492462	70.1754960859494	71.7320895478636	65.7446964170763	70.4534735697000	69.2004031490712	72.4801519751533	69.2283414629292	69.0438475732486	76.5250617961954	69.0022946048529	69.9674221887683	69.7187836617252	68.2806260663332	66.8909939786725	68.5477584275051	72.1528796395560	71.8649969647247	67.3036269909815	71.3582099950141	66.9630252381400	68.5589227591429	71.5061973493983	72.7718255415528	66.8888521005766	70.0537125664619	66.9482290323920	67.3829582096483	69.7105387257272	69.2748606825410	72.2610217629418	70.0281506916789	66.7182316314280	67.5424899226484	73.1054802676738	72.2416068740592	69.4602360612978	70.6134294295122	69.5464960130009	67.5168756524186	71.1067353939066	72.7589622646414	70.0776844455123	72.4188522071463	71.9602065937991	66.3732205694267	72.4262985257141	73.4754326271011	69.6438148583516	72.0042648445786	67.0947563977559	71.3807772361259	71.9111868159033	71.7931074872735	71.4041533921312	72.3238164899698	72.4043760233193	71.9561066493000	66.2239986634062	66.0408262766740	69.3936026504396	67.3651721803574	73.8773645388200	66.9877836669598	69.7458600679173	65.5190438346616	71.6967885155456	70.4176663714154	67.9931172764207	69.1289688279215	72.2907422257297	74.6944675960985	66.0886789753657	70.6163251702645	71.8984054530609	71.8976562229881	70.1378730463387	73.4872716172134	70.5957617663834	69.4248268668436	67.3628472537025	71.4878890487122	66.9934728064539	68.2942941965542	66.2557178793006	70.0811879122895	70.6803894154181	69.9573158556079	69.3255210120392	69.3523409117965	67.2816246690155	69.0491686663514	67.9437699669791	70.0307899853898	67.3670261226721	69.6686387018946	70.9909661482289	70.0705041735621	65.3237155031015	67.2957098722692	70.2623367364533	69.6572095354634	70.6355069697403	74.2659496933381	69.2444066273280	69.8133462395725	66.8774637937313	70.6527001906302	70.3900668454480	66.1786678785829	70.9636142445160	74.1553745277811	71.4887429126380	67.9606477910748	70.6862620754359	68.7161468620510	69.9820719453914	69.2637294047063	67.3955594903933	70.8894420645510	71.2472485534241	65.6302315295446	70.3777575941815	70.4367383100328	71.2682820521394	70.6147139845587	72.7925478305264	71.4393812322840	67.7691480036879	71.9173545387469	71.3465889356543	70.4426534050159	69.7784476419882	67.9243004439639	70.6720021874601	70.9833608003363	65.3554050646415	69.2784523284455	67.7187833171605	71.0489482289375	69.2826666622888	70.4523708042586	68.6004955900708	69.7818385899342	67.3292559159938	68.5697040483552	68.2894618498370	64.9660597178566	68.3842176269377	73.3569926732701	68.8775621974167	73.5166379200467	68.4002565329033	66.3733576576296	74.1043495904648	70.5765427151702	66.3239286534106	66.3708625344851	69.8014242691733	71.0770961300473	69.2710623174746	66.9912235003514	70.2151234028812	74.6550243613360	68.1035038116039	63.4763069013641	67.9390691336533	68.7006452821960	71.1880221689124	70.4279872599143	72.2357981394882	67.7059928685338	68.3779757463438	71.2170095736030	68.9616300721140	69.7117351103163	68.0149327762507	70.0627637997680	72.5437514146597	66.3028126420738	71.3277467732156	67.8738389962547	68.4186413933062	70.6681377153136	69.2568024138084	68.1853916017710	66.5500630665894	70.8126177595774	71.8126702962619	70.0585743675836	70.5533988216947	69.3621537183399	65.6388119022539	71.4610075815035	67.7274954774181	67.4836976457962	69.1641820118610	72.4860536366154	66.7686596879889	68.8867386362823	63.5863169577646	68.6810759894307	71.9274778022415	69.1186161947906	76.8178199316538	74.0672566078337	71.3099396619915	68.8042017936071	68.3733167483665	70.9139986430413	67.0789673231954	69.5450865633314	72.2212161147532	70.3343782809903	66.7616356123945	68.4829163335862	69.2372489591134	68.5914675932633	70.7386076027798	71.1548847153143	69.6640894560423	72.0315703087770	72.4369515573610	69.5018000221876	64.8844326078306	68.8686749355042	67.7167583618436	64.7928003890196	68.2605407456931	65.4671677828215	68.1569283544272	67.9451179085978	67.3025431739756	70.6560293491375	68.9513759877591	68.5238203300312	71.0642052583743	69.5774785545385	67.1547035732181	68.1919099820238	67.4634620490292	69.0399492746880	70.6860482059331	70.6505921724506	75.7285240402929	71.4196628231906	68.0381445985367	73.3487034865374	71.7456205799321	68.8017011881210	74.2249945499805	69.4073211119332	68.7642234725482	69.2604061559487	66.8033366062075	67.2498570219821	68.4767301498116	69.3887009210908	73.7112888611172	72.2139717172863	69.5305012506063	68.0518313007963	68.9439087079513	71.9972870275100	68.1240171252144	70.9752238094779	69.8986002911263	66.7163825092715	68.9811497611280	66.9797852779489	67.4020166798146	67.2382702967606	67.6064030994315	70.6311243630340	69.9174162327347	69.2722944170326	68.5416209231974	69.3139217784153	70.5197423599539	69.2191930531030	69.1332078051650	70.3938833073530	68.9697835080777	68.3048595967682	71.4380792188151	71.1720573924966	67.8183365997434	70.6517684998036	68.3840482780513	69.9324134596928	68.0306019923665	67.6227495992062	68.6673242264610	68.8488952953629	67.2698111085264	68.2502345707446	68.3032246299236	65.8641224765299	64.7924382405537	70.1042977407108	68.0885695433374	66.4840878501750	65.6309461414919	68.6168409879169	68.2549768038606	71.8067512253331	70.1653556965928	65.5007172209029	67.7077578109826	66.2046300872848	71.8430594872407	68.6747507935375	67.6137013878237	71.3200121129851	66.9956636806983	66.8386956003834	68.6705412394171	68.8044143338901	67.7855491671121	65.4645916149069	64.3318940751504	63.9579717399793	63.6768700024786	65.0089173763010	66.0475386240357	70.8814350422184	66.7803939083654	70.1740520891909	71.7704207442110	66.6700733681194	68.7993303577491	70.6723113641795	67.4418385908604	72.0614973249448	70.2525150292115	74.5370667921225	70.0098235288584	69.1253543743893	68.5732971278143	66.8235701971941	70.0715647072273	66.6387130519628	72.2980396462353	70.7732232201227	68.2741951644068	69.1386120778119	70.8435376139298	66.9008078959671	69.2818901161838	67.6641640414589	71.1989671353632	68.8212111875143	64.3665272558119	70.7823786751875	70.2389851876807	70.1951243483140	65.0792134722330	70.2218587789767	70.9675588523530	67.7390764366936	68.8322502745791	67.1606134658868	69.7464223611809	72.0722786343299	66.7574983416032	69.6588122783097	74.6725921518877	66.8084757126327	65.5936144886183	65.8112199721562	66.0956824611114	65.4359445020206	66.0784050708759	66.4689717239249	64.0360301544514	69.5983713249393	73.2365662337956	67.4377265461516	67.0007920061971	65.8634131440711	74.0698878602392	69.4680037016286	69.3925369754051	62.1656016856473	73.6390985246761	69.5452586978418	73.7361930887151	68.3637927164472	70.1831003072781	66.1944731515738	70.0855755825015	68.0537748857508	66.5396132015955	62.6325099590529	68.1947046494440	70.9744231574154	66.3753972305576	68.8866221695558	67.6240910547503	65.1100123189035	65.0622555337933	62.8118943941035	67.1968577189568	66.9772937460350	67.7752943158964	65.7620248213106	65.9611516980026	68.0368989032754	69.4234766483302	69.7855043848824	64.2274853063863	70.0439638094132	64.3305927229419	66.4354278452007	67.3350986514803	66.1644007706862	67.3811206521878	70.9425506667359	68.2893516136772	71.3348123007763	68.4810643737922	68.4486675455808	72.3091126632029	68.5273297240885	64.6973970760568	70.4428535283526	65.9176788267440	75.7547923498592	70.8137472806105	68.8902332713598	68.5958898708358	68.3151068182495	69.7627249295142	66.8309760169442	65.8998180875441	68.0999614854823	72.1724675914150	68.1732526872838	69.1818879135467	67.0410445553055	65.7243926578850	70.9003244322097	73.8684190288899	68.2361066862025	62.8619352523033	73.2331920712084	67.3994727979700	69.6514663693464	71.4032205147796	68.5299206061253	66.0217323855401	66.0025335730962	66.2180328017593	67.4418213215755	65.5745057407784	68.8616088982930	67.1923617991183	65.7061174905959	67.4278892655912	65.2570016843884	66.5608342548188	67.9723949108646	70.1105901759275	67.8285765918465	67.7045307690815	68.3601836192671	68.9121828184323	64.2093286305948	66.7072556956893	67.8475730239055	69.2405420725348	66.0839083820886	66.6169761859904	66.1902228043486	66.0802059558914	65.4383198804110	69.1146095019394	68.0639165699298	67.9348587836813	65.3505027336324	67.4117257501201	68.3130342848732	67.0848486745608	68.2883840147672	63.4885024987315	68.3038975989852	68.2805836061784	67.5768261829424	65.6930033147836	65.3541419588400	63.6290703209223	66.3572828226047	66.8107789831702	65.2212493835525	66.1255873438337	66.7408860681754	64.8573258859429	69.5147069595997	68.4823415233122	66.4198147844912	69.2128546821631	67.1692439242212	67.7706361367812	68.2324483359770	67.1492600648875	66.0612912374750	68.7065211198790	67.8822785317490	66.4460118415779	68.2922561528096	68.9632442013401	70.8183748146974	70.8414413850658	72.0513445064456	69.6373531363764	67.2251356139997	66.9417835282721	65.0047716308825	62.8895050959424	73.4197335437514	72.8431856608610	67.9347184423205	63.5460034153500	70.1794913784268	68.9116510448445	65.5293628601034	68.2125953443292	68.2145440382920	66.0770007860615	68.9019338335574	66.6354375337279	69.8840225143021	63.1175358417870	66.1385692925066	72.5614354717275	64.3575230682974	68.1286839925722	66.8931601399146	62.8504887762388	69.8393431629873	67.9605982484890	68.0091063300151	68.2754750280215	69.0875974637741	70.5320924147836	76.7303968875117	67.5255743665148	69.0040072515403	66.3087484040936	69.3306557588259	70.1605592877685	70.2312643923612	70.2538718092777	66.6141266747719	67.6079844086720	68.5720789848385	70.2163606508706	68.9167726932352	64.9316959216352	70.0700278063617	70.1678614322941	62.6413607651636	66.9796448818893	68.2904212208716	66.8681937907034	72.1677894529917	65.9294527214051	66.1873025237395	69.3122643889966	68.9867647135372	71.5036163610764	68.8444882117351	69.3877713692812	67.1283818253079	64.6075587285511	69.5424254845313	66.9999630104483	66.5440669110412	67.9542750792992	71.4209242002361	71.5520279550988	69.7948634931146	70.0165733669960	69.9585345471078	70.6399147173666	69.8511622693418	68.6689393036190	67.4838820452599	65.9302918436495	66.3077452010294	66.2912977243904	72.3761544076383	69.0190123636938	68.3194156769636	72.1254862227696	67.3884568362689	71.5837939780833	72.7360109171197	65.9182978816920	71.2844091759029	66.2773001890895	68.2114819595457	71.2726327945413	70.7402013345025	67.5364416170870	67.7517369173052	67.1234264749036	67.6471872423158	73.1029494144891	70.1155671925308	70.4577421698978	68.8476049149118	70.3626436426556	66.4070781596315	65.8505281523075	71.7905068271842	66.7549703796773	68.1836138927722	69.1083589192910	67.8581323713851	71.9719060276854	67.5433448762945	72.5750930083273	71.1590078301044	70.2447891405714	66.7411705647458	73.7393883293980	69.1475327373967	70.5972094326914	72.7527203442096	71.6536163418120	73.0743665514206	76.3155606288042	71.4192192411963	70.9193054989022	71.0859534493315	67.4827271315322	67.4564965815163	69.7883717671507	67.1134734409564	69.7865112611820	66.3782576323485	68.4088592413700	68.7059483729479	70.7884993672311	68.3744473213150	68.7967710982063	70.9117621409691	72.5859021744207	72.0444256552859	69.8518483211971	74.7873731055577	74.2597741222371	75.2068048825930	68.4845721106502	69.7669402725259	71.2715741560071	67.3491673767009	67.5329401763676	69.0926450311474	69.0257069852798	73.8377057083075	69.1171338896250	69.9021043527265	70.9395459358977	72.3584619715757	72.5407225435865	68.7100057414998	70.8099798561870	71.3328066612630	71.7069793708913	68.9998995670416	69.5020520597610	69.4522651983423	69.2213183862617	68.2561676590749	69.8961858688408	68.7872499350831	71.8457332523282	74.4264767673076	69.4372319157556	69.0503623747275	71.5831828910343	68.4403774368221	70.4322657456573	68.7435309206733	72.9382883403987	66.7419562450568	70.0452024154950	70.7974196807474	69.7953619786849	71.5756214689772	70.2080988802586	66.0500941061630	71.8689484530682	68.4969295011296	67.8514169938835	70.9188816467231	69.9026104663443	68.9410743377492	70.4814823491612	71.3659011189806	67.2925489620126	72.7040173065097	70.6411833837290	70.1125268242235	71.2626045980395	69.6540093007488	69.2147403625986	68.9372496363722	72.1876438201936	74.3326300068022	70.8870852910669	69.6019771735776	70.7764727385157	67.8252729249313	69.0633581432565	68.3677772483120	70.1335131600441	69.0716571271476	71.0765266930568	69.0600338838424	70.7655653354250	69.1233529018216	74.6423468232242	69.2152069140278	70.3760425452944	71.6454220037830	74.7901075410847	69.8073709187955	73.3738983544340	64.4795498755398	71.6349962156498	66.7642279678220	68.5188701444982	68.8532174959508	67.2685502699056	69.2993582564024	71.2290931249909	69.6062512467316	68.1136408777908	68.1590781521390	66.7232738243954	67.3789332802696	68.6136000855765	63.9038341604106	68.2673516216577	70.2149274822582	70.0848196085402	64.1893413700496	67.9169251434703	70.6853998721977	65.1788852765341	69.9851302010589	70.2068471403440	70.8333859895539	66.7545541159402	63.3599505325324	68.0014353221018	63.2445146834702	65.4652781604479	68.7402385721629	65.1273635142373	67.0931476798240	68.7679717756860	64.9281019595646	67.4401449587626	69.8916458543868	67.7127474469146	70.3694702710527	67.9326731437945	68.6592866513137	67.9526074506800	69.0986704454497	65.9765865813576	70.2402405293669	65.4265915482202	68.1700460588927	67.0437948426165	65.9557113602887	68.2179013527620	70.8196114648224	67.7357855504896	69.9614165828430	68.8735271678160	71.7744126415375	67.8680784516103	68.0098851560451	67.1125511220703	71.2858946721140	70.6110273697691	66.8453904113386	71.1471504483693	67.8218050848803	67.4206951824729	71.0155061288028	73.8796588592769	68.6215812609278	68.3796517334599	72.1056256184886	66.5096401257281	70.6989364221155	67.5847302541696	66.6834607012848	66.1818078047109	70.5014347151344	64.9563633030468	63.8805338026531	67.5261072679410	65.9030357375515	66.2744541506761	66.8536592038747	70.8778130746243	72.5983241725405	67.6544212408064	67.1922299639683	72.7356999813604	68.3821746551280	70.7727352678326	71.4848637132590	70.4483031824156	72.9462951923210	73.9732855315739	72.7845722045298	73.8402335609999	75.6888444962596	66.9123762427732	73.1305213761322	71.1323639663803	71.1191437901463	67.0902520079015	71.9627930731955	71.0198028098899	65.3761569938927	70.9220464926220	68.5355318673377	71.7402592528322	72.4356753639042	66.3845578135243	69.2800471702006	67.7205630588312	70.7490262001025	68.4282630346863	67.8125981491063	72.9222669171202	66.0322490081085	68.8884794493402	67.6293080094566	65.7112198730005	67.3233739829317	69.2774300673180	69.8115382438070	71.8419737391819	65.5941005364065	67.5923998235060	70.3583849265053	67.6082866135908	70.1951308911990	66.8481544845742	70.2448160777132	65.5881448417591	67.2596346776367	68.4271174894262	66.6133955632540	68.5700275653282	71.4784734697944	68.0333735768627	71.9307805741677	69.4705626071203	65.1874905563640	68.6858599080643	67.9331733467520	68.6183469594946	69.0770860591346	70.0833301540171	68.1530802014087	69.9163754417092	69.9453202030911	70.4586361384751	68.1219709622109	70.7322648405258	65.7050347840244	71.1137659660322	69.0185182116495	69.2617171625180	70.3725785563918	68.0400134263053	61.4852719173417	68.0200153198316	66.9318887492275	68.7110051789147	66.3681818308183	66.8945964215244	67.3793010083400	72.2263008452887	62.4972102013886	66.0924093849648	69.1331910356806	71.5905249715395	73.4713005363442	69.7129595439488	70.6508992771366	67.5961232569232	69.5575781464975	65.3908357920831	68.0431394673441	65.6641644534076	67.2560763615575	65.9852368692708	67.2656257765758	71.9954011120414	67.9123788133236	68.2387398770670	68.6958894364295	65.6795121524700	64.4502972248953	68.4335180464988	68.1352706542890	71.3853962538001	70.3489672691653	68.8638825291161	69.1980129699132	68.7558953770560	69.0141061630446	68.5534022383557	66.0343775953008	67.4744202008148	69.3228739255801	70.0187346412682	69.3555142078853	68.9336460201026	68.9778817771772	69.1739938806832	64.6755663764601	73.3685886280747	66.9375431691007	68.6018517760019	69.7355515157775	69.0034806046806	66.7434102719673	70.1438543355559	71.5136921898610	66.1388694741881	67.5974015925742	66.1354435018817	67.6414115931614	67.0973344101895
69.2730369400209	67.0547071742846	67.3999254176664	76.4790317484838	69.4431604188312	64.6719685544406	70.5056378906733	73.5080109108820	69.2533602993410	71.2149831353055	72.8160788343293	70.1581627840559	68.9963891299118	72.4453286709606	68.7961961189770	73.3246581131018	71.1078646441831	72.3552990634418	72.4397143153645	69.1327677049863	68.3402581858872	72.0056565026279	71.4096625801187	70.7775087433049	69.8049677603042	71.4474243152666	68.5506723045083	67.8773853719202	69.9990035784715	70.1607127387819	72.9473249960887	73.0656600749636	68.8961220972566	71.2667206216077	72.9601259719031	69.7892473373764	72.8861521828809	72.9921011139920	74.0943576553916	68.8636169216103	73.4134849657375	72.1757539498489	69.5205249335097	68.9273613252525	74.8916782661961	71.3430400129604	69.3552483287736	71.7198842082749	64.6209751916945	65.0893320215092	66.3942305114744	71.3196953644911	69.0590977969708	66.3864507131577	71.5898259606692	71.4768285054283	65.0487753243078	70.4971349610569	69.9549843031910	71.1964745105667	72.8641971800107	67.8437457445802	72.2617266444815	73.8717439284343	68.2662376165265	67.4309284577143	71.3131330939321	69.7501917863150	71.0576808930900	73.7883414117811	76.0168291491666	71.9860795477482	70.0484518453078	70.3082822985784	67.3310787002978	72.9187062273361	72.7524209775535	73.8376821685522	71.9868485687784	67.1815576207510	65.9666702407501	67.8186842251180	72.1429232912454	71.8790426750539	71.7884041212424	75.0307720674592	73.1797611084584	70.3660049615145	67.2113151239359	72.3437529683750	70.5245861177409	69.7161275244718	69.9722997865130	72.0963335033828	70.5285166307317	67.4156849227273	70.0419097182842	72.4084295714710	70.0277824484654	71.4355062158025	72.2054945151460	67.9187073994155	67.2583529360687	71.8753669593236	68.3634466614199	72.1307599943723	72.8200386783140	70.8909133896456	70.3401029961710	70.7962708177346	71.5854107254705	69.1593799106931	69.6738327666774	71.9082509876991	72.4929097869360	74.3880845452603	74.3813824803144	72.9139525981676	71.7970498501292	74.0375571373467	74.4756443869922	72.9711850667704	74.9166043961972	72.7238070540292	77.6645832666589	67.8158140881332	68.1052948958049	71.4999636006861	72.8879942950849	73.5141505994952	70.7734525358001	68.0709417212357	70.4483826304998	73.0600804620707	69.8377952676447	71.6106388139361	72.5247352400825	74.1829374971653	71.8379742181958	65.5299485757687	65.3275601485767	72.4105396676849	72.5238062294427	68.1007893737364	70.0378531283211	69.2580323417103	68.0686397993013	69.4614588637081	69.2719623193061	71.8801720164202	72.2848251569336	66.1218505341090	70.1880638782062	67.0255629584508	67.5671747093405	70.1906957439818	68.5399318555690	68.4624418759050	66.5577864144861	71.9952025650356	67.5161849223400	71.4446745386108	71.2534573437187	69.5431346825603	68.8803268838736	68.2022237658947	69.8294934706374	70.3657348147926	69.5529673024314	70.7221270823615	69.4244239967959	70.7485763144349	71.3276223392375	68.7631547140384	65.3701748847861	73.1126315283429	70.5053222748700	71.8541991678256	67.2561490896667	71.8279585414022	69.8059378097293	71.7077681692590	69.9218873591172	72.4324734378904	72.2842552206417	71.1235340752676	70.8999560091659	68.7933819633745	70.6387028944329	71.6986955231071	69.7486512289785	74.0116890200802	70.5985388987444	69.7961577824088	68.1425959619055	65.3379653298122	68.5026452609394	70.7007586443180	71.1527921800897	69.1089105054353	73.6969402000955	69.3542251767931	71.6931943181347	71.2405681307771	69.2985245055218	69.9394684365164	69.4336206713852	70.7033418715847	70.8740329692715	62.6330231529161	68.1133493322406	66.2048073385856	71.2970500581998	69.3141074087685	71.0563851158609	70.1760169704690	71.1370462474958	72.5763442825511	73.0587890452893	67.7691344885717	74.1684569832212	74.9614143987195	68.0267822992646	69.2612811474193	70.5812379498599	70.8922535825985	69.3995640254277	68.5663887766409	66.0668127116274	68.2987115987088	69.8743565959700	74.9082719268364	71.1034650488082	69.5387014856099	70.1695539409845	68.0273155928277	68.4878447327876	70.5068700913091	73.4048092879535	69.2856955219123	69.4534172884798	71.3274134817018	73.7658982191575	71.7682013095438	72.4565830440186	68.8613171148348	71.3427035229678	69.3920456961788	67.9461516128907	67.6454169035882	64.7541040750363	71.1571478572307	70.4186692290267	67.2071601700610	68.6758015524544	67.2121328625024	65.7570635928160	68.7894353378557	69.4620968697581	70.7882131760468	65.3533028719947	66.9668975098328	71.5805705396188	70.2146872414733	71.7259095452877	76.2765523436772	70.6838810910787	67.1541786138814	69.6320928224897	69.0599695583181	70.8927651751158	68.0786399255513	69.0720443130763	69.2147882374593	66.4400181532107	67.7018627528968	71.9846051286587	68.6956365926798	67.5176790300188	69.5783382109922	70.0794970984067	68.4303735557299	68.5723390516314	67.5584241731296	72.1578078132844	68.0107546583801	67.1498752534306	73.4061634606609	71.0486230986254	69.1766940939544	74.7287729026393	68.1459765053491	71.6818341385270	66.2007861552342	67.5382113615697	68.0804580323465	69.6163320329252	70.3787163642586	70.5270611745520	69.6691699154214	69.5679766126922	66.6398189489495	64.8787285959485	64.8562875663419	70.2080210786789	69.2076211295268	68.3545960605089	69.8836429337408	67.7076387724916	68.7205701794036	64.6145599210920	69.1513639401841	69.4718660318034	68.6594296970494	67.5744334279148	68.9218061725961	65.7851663178650	65.6275010207695	64.1272735245682	68.7443865088851	66.1718528477452	67.2919815939774	66.0820752725297	66.8389961324575	65.8162186488059	67.9730884146785	68.7567711020586	65.4200262566584	70.1964441334283	64.4813003184607	65.2819210523625	70.0903211004363	68.0087473689042	70.0005309364249	71.6212860249806	67.9379064069726	69.6583879300076	70.9978278026405	68.9589686014909	73.0384239241694	70.4643607485634	70.6538412442604	66.6411610281203	68.8918044412686	72.9161203784610	69.5515782815270	69.6238926515276	70.0009601572073	70.7200659804461	70.3127860235590	68.2063615816599	68.2204797335631	71.9292166833700	69.3250849254055	69.7986022140081	67.9046676168385	66.8097409440178	68.5779705885502	69.0840263596947	71.1891918623882	69.4719826868142	67.0082049502497	69.7570945850853	66.7204028037728	67.3392303548991	66.5526594196789	68.2561703677258	67.4883636283775	72.0912151209569	68.8469484343966	66.1650688665732	72.2371173635125	72.1188229576111	68.9521914855455	66.1490146688260	70.7290323877413	69.2205244066911	67.5794987962839	73.2688666100507	70.2606610328368	68.6374404850679	68.6880011545472	66.5965155419255	65.9885375217044	72.0188304545197	68.0445111088628	71.6815874841162	65.2754736153235	69.5378066766776	70.6048300438186	69.1443938357441	66.9376047051167	70.5927397095994	72.8620761541352	64.7814851717466	68.8836463390402	67.7663472214371	68.6987179946905	69.6621908490612	67.9927249140584	73.0566969617542	70.7406282497509	70.0321899569133	65.4554185151312	71.1545680588481	68.8181551183979	71.5452628573546	67.2207814351455	65.1622139518988	71.5983989839221	66.6882362188262	71.5978162958787	72.9918659761274	73.5463646605846	65.9859938704454	67.3097217369328	65.9685063955522	65.5807069864026	71.9184166328204	69.6758523346966	71.9507135670145	72.0678091910773	66.5420616211554	69.9505367039352	69.9684125988517	65.3646004201412	71.7066806079339	69.8202594771850	71.5005762692780	71.7872114212078	68.0551610120951	69.1007001462161	67.0798851505306	68.7477578537134	69.9884876722188	67.4225540005915	68.6119509474691	67.2594527971733	70.7197394346488	70.9539692211197	71.0589461962846	71.8133836707897	69.2332880378515	70.6238689543540	72.3152391846213	71.5700204946075	66.9932391827641	72.2835731809263	69.8039841947966	71.3342413850473	71.9109691173707	69.7383527273606	71.7635830634034	71.1960462901837	67.0934378349510	71.4445984128025	70.0367490193859	69.9343769260707	71.4984754817276	67.4365092418484	71.1336055780659	65.0225152570758	69.2187339504203	69.1166394785226	69.8161097848055	69.3465640234278	71.2078025329965	70.6600120118923	72.7980707043955	70.4728412726813	66.1380718779544	64.2742278377884	67.8586816687389	67.9653968494153	70.7439614497816	72.8218526049454	65.9785223111802	71.0252703658819	70.7721928673857	69.9078342190263	72.4400903016465	69.9545762121065	70.2656119035700	72.5960174878694	70.5759199182760	69.5290673751036	72.3693533234054	66.9657503035221	70.7412748110088	70.1753129777624	68.4423222165999	69.5813405797871	71.9284984996024	67.1673390112694	73.5269471559790	68.9794434431186	71.9293872939948	69.8946781627012	63.2030206048138	72.5535057602040	68.5179871786292	69.5021294041814	64.9409864506386	71.9379738401364	66.1255215442199	73.1509845346214	69.3382057132620	73.5365647526496	68.5153139484023	70.8746094153526	71.2063076698585	72.9048210293084	69.4714930950427	67.4326921052537	71.5561238033175	68.0907854054720	66.3516612615433	68.7170678050357	71.4564399229472	69.6073306299095	69.5603461547164	68.0007633217835	68.3748918471064	72.2133459412246	67.6429439841063	69.8000175769941	69.3102009005024	73.5010238764833	68.4432287305333	71.5920225839644	67.6429036058643	72.5583590544241	69.0515771358501	71.3891466300593	70.0173410850836	70.6055652293725	69.7107949219090	68.2103589199601	67.6992864720580	66.7558259081097	67.2029596689567	68.4762347815587	70.7514111980263	72.5365369385965	66.7708387668321	67.0961924620820	70.8576695188348	68.4001214662860	66.6765076949729	73.1970687088561	70.4466652670450	70.1420294898524	72.1565015631215	72.6501121881105	63.9111862273276	74.3764845569857	71.1402032213287	66.9223341045059	71.0954910535925	71.6067284440892	69.1016687266772	62.6362981952351	71.4356532006085	67.9280665382393	71.5725656824164	67.3517671118611	69.9603560773450	72.6995565568789	70.8732130432285	64.5377351613530	69.1955594655147	73.1031086081586	67.9157710719483	67.0300603914705	71.4517493282361	67.7654966865814	67.5055818107180	66.8332343533228	70.4401021357749	69.8427763312425	70.4812048539683	70.9217310582163	72.4924416137955	68.5252365139052	71.4793389261357	68.3063243538362	69.6477063710429	73.1616916875108	68.1511666745245	69.3983864835616	69.8658969367504	65.3192347951673	70.8483572378675	72.0390833851348	66.9883196032055	71.6785674857230	67.5384107119817	69.7447535333200	70.3444330887675	71.0303564814631	69.6371596966650	68.0838911258826	71.4919532692440	69.3604665777565	66.4277686915287	72.9899526342276	68.9842005566521	70.0434831147722	70.2770854006601	70.6783527039028	73.2984429858154	66.9424039937929	70.0346196760216	68.0639688881369	69.2309154084853	67.3988234250766	68.4819586633592	75.3053315465578	65.4620677177664	68.6171140355631	68.0522245561385	70.0619155909860	70.2840759513077	72.3495677895624	71.1431660734346	70.8833517074032	68.9867552702823	70.8103943105006	67.7608124067769	68.2345484101950	72.0921987649556	68.5817634130598	67.0968030768001	67.5895221120050	68.5585722599430	69.4708991577122	68.5935199474749	68.7279782321798	71.0921824444625	67.6862034146309	66.9039742993886	70.8640213741270	69.9560551423709	71.3997330395372	70.1478135110970	70.8953829770210	67.5683836865601	73.8157603589989	74.1351241716778	72.1432807583339	70.6499723581716	68.7893071909481	71.4875568657282	68.8979929290007	72.9310625340349	71.4142951779179	69.7831469304104	68.8499483735824	70.9055760015504	71.7657551881371	64.3039184473538	66.3532154082036	69.6138168572817	70.3622075400803	72.1283370173953	68.2700921789136	69.1330895644610	69.5456841689810	64.8836512484580	68.4014519406562	68.6998819256853	65.5175741233164	72.2585677477540	73.9385639516198	71.3826540031836	70.7763485069490	67.6328370997417	67.9656524498297	71.1401542736367	71.5962897490888	70.7361383830378	69.6979929157947	69.2257029982932	69.0974497255758	72.8719936730766	73.0900999496116	65.4155174295570	68.9709542104897	71.4648684217331	72.8495299188953	63.3427474216355	70.8263451037934	70.1494465338345	66.5913217083568	70.1921091458839	67.9721914798427	70.8993679836616	64.8475765732327	64.6438652541307	66.3437900571006	66.3086637961827	68.0295477123951	66.8771172621067	71.8988013614411	68.1562709803356	70.4031358209758	66.9662386174258	66.8999239441870	67.0443454028655	68.7353999070783	68.0131515501475	68.4568009085847	68.3985782266299	64.3074253230034	74.6473645880322	69.8552634914503	69.0949319244127	69.8819122546754	64.6593069284766	67.9646212385699	68.3162303924581	68.1453932672477	64.1656672638985	67.1412118856882	63.5013420803644	64.2611447487704	67.6535288970217	70.7978176286113	65.6336811626964	67.4975891062559	72.4506875382387	67.4694564613515	73.4340454321474	66.9605491026742	67.0028525329722	68.4609171356584	70.7319540907772	71.3412453012424	72.2800735858421	71.6845409881688	71.1602209850848	69.9362649072113	67.5648101602166	69.0454423563750	69.6660318678644	66.7043487835602	72.3126301113618	69.2934330576359	71.0278077564095	69.8141855576628	69.4495718794693	69.7621821937310	71.3085722945293	68.7843615554786	70.2965832097613	73.0750710809575	66.5385377662998	70.0601667462108	65.6084717700384	68.0294075433880	72.6341025695948	64.7277441535741	71.0247338966462	70.2514742558844	66.2095062370734	68.9972271728208	66.6009877554731	74.6368951149780	67.6534748870537	72.5584612972753	71.9912932851282	69.3543471689758	68.4359433362618	67.8739709056410	67.5015984113984	68.1699645914623	71.3727228577343	68.8551794877350	64.9892488580465	69.6570513395002	72.6924533057083	68.0474823942309	62.8507567934797	62.7427084788275	71.7078541850069	65.3189475928875	67.3110096490685	66.9650086047091	66.0581078014606	71.9609721050401	71.6281296569650	72.7665575874913	68.8040912608451	66.3360408247835	68.1781116469628	72.2913138617628	65.6229083929959	66.9119301520032	68.2165209989312	70.7135680229847	66.8079477797601	70.2804188273688	65.7720581710431	67.3440099419690	68.6775524859065	70.1406862494501	64.2210874360439	68.7366052414728	66.4337473755002	67.3066978785748	70.5381192912869	68.3897825901721	66.5419714071294	66.3814508404441	70.7484986338357	68.8837366860687	63.8532253007737	66.8842483881290	68.0284146955518	65.3823219138133	65.7072465183022	68.6531143682395	70.8434772213300	66.6162876760666	69.6311692063337	66.8800295720181	70.3455472966040	72.4547614541475	67.1584871421830	68.3229935180587	70.9218520985645	72.3533134776798	70.8655680440831	67.9992493386319	68.3638797823635	68.4417662009330	68.8362477860572	66.9487352360050	61.6242734015984	69.5210605763935	65.8284568873209	64.1686628863671	62.9463100310779	68.7400937328228	67.3689001830625	65.2186245278898	69.4129903288279	66.4149447238227	66.7828725601705	70.2222586030826	68.2459023921870	71.6658692661750	68.7132030955573	71.1662879560760	69.1157914084101	65.8131707801484	66.7309276468474	67.2260111589375	67.9943635081964	67.6569779001666	68.7513056751495	68.0031178817162	64.5836373527608	71.2454418148849	69.6838009648174	69.2949337315245	68.7087113948273	65.9550505340108	70.0999693344918	64.5089481716273	67.8967374535913	61.5908881289103	64.4736740140694	65.9857170042882	72.3270215352728	67.0266976281780	70.9396642751498	69.0509978766491	66.8699749046666	69.8022760885432	68.1153440380072	65.9281330993544	69.9170189711185	64.4055761570370	65.7316266105099	65.9255579242723	69.0743398758497	64.5271858664135	66.1687545074100	69.9398856333985	67.7482925518351	67.3685077683424	68.4640918469555	69.0133040027041	67.9410364184886	64.9847500488226	68.2602500683427	70.8339506489512	65.4850627034442	66.7808579277893	65.1635425039967	68.9861490948881	66.7782993883910	65.1970689409967	67.1855116185211	65.4492050921979	66.9769829386304	70.1375112432219	66.7129469033214	68.5150022867862	68.1797399914855	69.8214984682512	69.9596684402035	65.7979579703558	69.5644718887306	69.2021892840089	65.9288944725701	68.0436945364115	68.1628069316169	68.6374933807693	68.9326746228320	69.8869465093245	66.7562958963715	72.2865596873902	70.4027350774055	67.8636771276103	65.9112537305396	67.3725400052222	67.9100757072355	68.8171038180024	64.7516923275039	68.0988068988261	68.2074851887142	69.3258253298408	69.8422988794725	68.9516320901659	66.7707344784571	66.7106180679520	70.1612081360743	65.3943093974576	71.3698227527623	70.6731725555031	68.4002842323047	71.3250486061177	66.1969628774841	72.6309050509597	67.9816808918043	64.1062277966774	68.0294327026463	73.9424063580547	65.9709035122260	67.8774922909975	67.8635869194634	69.6929917282097	69.4133105408571	71.1406962653219	65.5485307836176	67.9704981495093	60.5001827348295	64.4345002167598	70.4524145772028	64.2151651499366	67.7157954595355	69.0457000639341	68.6266512685105	65.1461629291796	68.4029182403039	72.5532747120045	68.6012324710875	73.0427888881479	68.9764816700978	71.1605518874745	70.9451675299954	70.4670174467448	69.8878799813037	70.5321975073695	68.5859316202184	68.6548708395096	66.5639796702485	69.9763422126119	68.1479030807298	69.0834960642899	70.8934368502146	69.0401967597649	71.5203128023741	67.2361125443333	66.9135116194768	70.4645666823764	67.1500422115077	72.5651004000546	70.2834991569286	71.7209801162348	67.1303151210096	66.4662874384890	66.5218427708059	71.1399831300673	67.1438568913399	70.4704559199898	71.5299983635675	68.0758641934937	70.3987388176558	71.7893800640181	70.2153724428390	69.9411989904734	67.1778929029283	69.7026148618812	70.5302650951520	64.4161776179077	67.0940738821611	67.1913486231241	64.9919834121169	71.6381897760398	67.3864220250037	68.5834304194768	69.5738065039691	69.1421534857358	69.9748729967387	70.4056543694394	67.2948912108315	68.0191293685177	71.4819176424171	69.5759767967287	69.9009691468854	71.5093928815594	66.0326947771841	68.6425219520602	71.0427031570619	71.5510366307808	67.2770240366082	68.1806235832405	70.1415921044628	69.9990284046460	65.3998586017778	70.3307130302662	67.5171439705657	72.3076893693199	77.5515740356644	73.6419736589184	68.3459662812351	72.5993354417557	68.9793341614240	69.3539303187180	68.1421955331509	70.7099682054560	68.6098603427341	69.3257979460919	70.2977398455681	71.5493211112633	72.8799728126271	69.3900150548360	74.4794233486503	68.0943047325125	69.4550340915630	72.1535274509388	64.8704439227510	69.8967157946897	75.8297584468831	72.9289127615388	65.8777981986840	65.7826025185479	70.4710754859267	66.6636669984872	67.6298768669732	69.9309906030150	71.4216179045913	73.6409342700130	71.8982177335718	72.5092449822954	69.4566112884992	69.1892424346794	73.3126294265192	71.3342943445417	70.1020567847036	67.7440999071168	70.7699113098543	69.8063180259735	70.2616418659140	70.9999443719139	66.8572757081199	71.9778967171998	71.8780841489824	68.0140109119632	72.0266094763463	71.3492451410959	67.0940418304883	65.3033458135806	68.5642408204418	69.3534329275840	67.1612698920373	70.6602508334337	72.3667427759098	68.7909343786219	68.4583236114354	70.5055252070283	69.0860181948735	73.3720386524050	70.3161508725092	71.6669831280789	68.0646492514788	70.0728586257524	68.4126495590235	72.9700697523250	67.5549440737574	70.1187099961626	70.0622819597654	71.2146868173418	70.4860762031551	71.6727422722094	67.1305660979631	69.7274134848286	72.6854908664698	66.5732356165126	71.4092998275372	69.5908721808550	68.0983927619930	70.2953822483686	68.5150772386733	72.6569076851049	66.7660597052538	68.2080605551350	67.6160747957196	71.0733656030094	72.4268145150088	66.8302973686074	66.5786501179158	66.5275325069338	73.5228389522837	69.6464671357432	69.9501138299149	69.1120164963927	71.5186785326893	73.1879231731852	74.3578643685818	67.5908266715394	70.4611370811074	67.5912005317393	73.5138279806680	69.6211143725311	66.7166524227707	62.0008719243083	67.0215735489600	69.0060863582199	68.3964120017723	69.0751020543847	67.4631860264915	65.7394529416138	64.0718637677689	67.7960304158252	68.7310848417638	65.1666681943140	69.6245542015653	69.0782392726574	68.4886902953827	68.4624171100966	70.6434408274807	64.1217388192243	68.5790891042632	65.6965193659048	67.1234082779759	70.5580131012400	68.9333920359234	65.2354615834729	68.3117769132760	65.2469272412858	66.7298427246992	69.7148082308671	70.0842650916252	70.6870004127783	66.4142898901612	66.3933128910516	68.9019447439135	68.0722614337351	72.6017586717386	66.0055979818711	70.3275358456229	68.9465623713190	69.0904627697049	69.8308123059304	66.2226121584111	71.4579812430816	66.6205604423556	71.3253824182477	71.3709211464939	68.4382559725166	70.5502008881310	69.5719598774926	68.2652772029732	71.3504715808568	68.5278540104260	70.0182884496519	70.6744709734960	70.7061293685023	68.7407983335730	67.2817596739036	70.0351155809752	68.0043782977246	71.3922565896062	70.7220145016277	64.6632418359735	70.1874565999610	70.2955072338997	72.3652632571068	72.5636846116434	69.9954553330029	62.4414003714348	71.0306959663340	68.6640924115661	67.0442657163916	67.6922176514468	70.4634662318677	69.7327712135015	65.2112143483067	65.2679019649367	68.4260458423455	69.1415141015251	70.8348381626992	69.4804379159645	72.1664875923313	66.5322790680495	64.7928313141738	71.8267481317236	71.6962954720187	65.7157229677205	68.2084966771994	73.5539858034312	71.9519052860738	67.5300988947303	72.9849309162567	75.4374401122326	72.7343336087557	72.2012219356613	71.1070405287116	65.8168844163750	73.5357712386096	67.4794515080562	64.6856226400613	69.7216059533442	70.3652312101653	68.3783526976652	67.0807323439944	71.2802518568095	67.5458931577537	69.3769633360075	70.8657719218651	71.2745327283099	64.9769607851960	66.8320091475181	66.8631485870042	72.7997172848892	71.1824326716991	68.1269188170893	69.4490800399873	70.4892711808775	71.1761538610275	67.4809259733187	69.7692013937246	67.5832922949772	67.3712676203431	72.5684248060864	68.4135340353430	71.3291498375692	68.0127833518958	66.6009445053120	69.1654418793555	62.4361983535035	70.1415024033120	67.4066607631869	68.5429977205083	71.3638657292268	68.4311288751907	70.8739812699971	69.0606185183164	68.4770636365214	68.7194164345429	68.6331479973615	73.8799967511840	70.0140404152498	71.4335857459490	67.8016818607148	67.4336964595253	69.2642551974358	68.0111563117424	68.4925209123964	71.2978229492944	70.8088082409905	69.3819651986334	65.0958482628423	67.9431637359292	66.8930956694072	73.9329827703055	73.5665568946827	63.5781742347769	61.7890639489616	68.9973956997894	69.8060893443520	67.6122884636666	67.4497677250057	70.0779199392303	73.4174645449985	62.2724515155999	64.3931190231339	69.2535332934085	66.7381130858530	73.4170949144219	69.9781757011789	72.5929252960101	65.9527831317024	70.4061747414466	67.2750225867385	69.8298263123270	67.0207595777790	71.3164958838203	65.8637790735136	67.6949486784182	71.4314012671109	66.6955283311021	66.8142456112423	63.9306796019604	65.5941404345338	66.1326829061874	68.8414683647487	69.6386037678732	62.9321146298260	69.2763322845477	68.6556008056080	67.8939533856803	68.2346537687625	73.7955186187182	69.7132289076314	69.1713894905384	69.2048193313100	69.7528470990496	68.8784975177105	68.1140129151154	69.7389422013085	63.3437288799883	68.7110772334486	64.8904339962656	67.0359256633580	65.7589779962892	65.6941692559293	68.0352397883470	64.4348665599324	71.3196237725907	64.2971154638431	67.4946908243181	65.9870591291415	66.2526840601079	65.3441656071783	68.3925157727633	64.6076560094185
72.1223656267054	65.5196493319626	68.9984321975429	74.7785495387839	69.6531772538899	67.9082741113447	73.1013577965510	69.7307204983710	67.4084347101075	71.4306895403759	70.7536351408040	72.2016820847211	72.4403934097861	74.6342141223837	70.8984410488445	70.6324709243315	71.0810966015330	71.0887010254849	70.6881640814128	72.4252381508775	69.6687864731384	71.2041841694363	72.0838071209657	70.3290046578482	69.8523166944861	66.2445594415012	69.5844623331025	67.9632724524940	72.6198149515648	70.9830737584007	69.5178972057017	68.4181131350902	69.1985451537291	67.6839808158609	73.0002354323197	72.4896311856048	70.6782728221707	71.3274101700496	73.7464853471271	69.1807863852603	72.4262554967365	71.2176056838574	68.4785409628083	72.0254839160519	74.9765352219804	73.2764488315851	70.9163927301249	75.2196329605572	69.0541478956651	66.5264684823530	68.7464110545480	71.4756878418555	68.4143332251378	67.4886669332126	72.6059677782758	69.8648709403118	68.5311069494573	69.6752840344633	68.9575855732419	71.1281063307589	72.3536630918606	69.1661806259951	72.0913290958941	71.8128389890894	72.3631828297370	70.7283359973303	74.6127445742955	67.2871773771822	71.4218024359508	73.0193784116194	68.6174597469869	70.8954588912191	70.3756669179809	69.5500099502751	70.4832830196619	72.5115164959900	72.7158558057455	71.3410110693870	68.4620247677446	67.3072677672208	67.4100503531442	69.7182630351633	67.9628229222949	72.1905167327326	73.0867414946830	68.8414873015085	74.1806535086680	72.4443062733880	70.2363809214412	67.8084527656497	74.3982577355934	72.4572545233144	71.3891918893398	68.9866495351045	68.9402726316341	73.0720531885786	72.7433690699048	72.4998482096042	68.6281340524741	71.5648832373908	70.1441796717241	71.2755870118782	72.4549220501121	69.7805118800860	71.8645102176286	69.5503195902347	72.9071876914351	67.6982007661277	74.5164186152986	71.3133000999714	70.9594905518927	68.7897990681769	70.3275369742898	71.8234116785795	67.7199619882584	76.0129320541461	72.2486005588072	73.9616849220011	69.9908984029038	73.5238454783616	70.9221376468174	69.6037200862585	74.1399387607944	70.3814283401870	70.8926857569259	68.5384529655676	71.1583097330142	68.4616553560486	69.0059790741948	73.2700032647664	67.7389560739392	69.4650873125312	69.0914256637246	69.5114233919695	71.9491887072809	68.1223557881928	69.4502305381629	70.2690336794981	66.2640697390793	70.0908001689244	67.5545302638426	70.0139037083358	70.4977088128455	65.6533589916821	69.4762405206294	68.6387937333618	69.2177185407379	65.2273080527901	68.4357692399863	69.2989969299857	66.7385418760674	67.3730066926286	64.8302371383796	66.1944948107225	71.5089640535974	65.2963240914665	72.6031899133355	68.4722163266289	66.5748910613873	70.6938640260731	66.7553082724823	67.6607531508613	68.0850591394918	69.1123129648436	70.4138626020692	64.0140313712404	69.1329918911127	69.3804282088905	67.6177775419047	70.6344207345823	64.0382669312814	69.1751746704549	71.0860431998957	68.2483745008536	70.9013293971256	69.3292757876749	68.3726305519190	68.1948962181927	63.9849642691600	69.3272698493681	68.4926992581190	68.8071209880805	70.7591350734284	69.4443314026145	68.6551377484674	67.4851351359649	64.0791710539982	68.9473987493244	68.8004785452280	71.2305251458417	71.8111818632331	73.6798722011248	70.1522264819594	71.5709795539212	68.9336708985019	66.0745574450134	69.3288472131979	66.4733290215613	68.9270560335495	67.8475524912764	70.8450586670992	67.9806301458869	70.7586217167028	74.7159161709302	70.7480275508594	66.8373862692531	68.1759298585732	68.5461472011473	69.6024430653760	67.1235028641251	63.1059242088649	69.1646916748088	68.5793494071816	66.3861686263824	68.6746360607728	67.3291990941295	71.6999294406760	70.9636253734462	69.7256464452509	69.1998942634825	73.0244964439296	71.6311260200533	68.1314328702873	68.1090632277220	68.9969881374265	69.2976883640131	68.2751666987739	69.5701723215885	69.6772459469225	67.2818493457032	65.3665175671929	73.2085456000737	68.0369441302946	72.2722195179687	68.9957408877417	64.9673453080089	73.0448730167676	71.1901474895254	69.6545105018338	68.3356763415140	66.1684973126231	65.8756497708144	70.3482301772994	70.2304080237337	71.2265764962510	63.3105820127660	66.5807922354758	60.4402524965443	65.0377151504657	66.2741476732089	70.5177087480545	67.3663794992452	67.3453822224896	67.0390073555287	69.6865172485416	65.0652846993248	69.9346964278894	69.7097834354722	69.8979278476297	63.7913200501057	68.0193414135071	70.8108571973598	70.1362055904749	69.0305432726900	64.6552774455685	68.2538592728551	68.7595404940895	71.3747953398137	65.8065755169558	65.9493678914140	66.9923200896723	68.5843729936946	69.7742571790037	70.3124395063825	67.9455733997563	65.3108508785088	67.3888984338543	69.9380228708362	70.0928112305624	69.3179053833670	66.5248102397104	73.5972879449066	66.6318734458968	69.7079329767730	71.7087732198000	68.6652231270380	71.3141003049844	76.5166616799368	67.7480349531734	69.1767880781476	71.5640848178596	71.0905923302730	69.5572710435799	66.4372202160339	64.7060561832986	66.5332284445273	67.8539360885869	70.3911231933067	71.3423498207131	65.3226499128380	68.7741801509822	71.5872800253812	69.8378288487343	67.0171622841461	72.4590671450361	68.6130770707791	68.1327415587229	67.9393976253809	69.9871009018917	67.0805209544567	67.8071704259007	69.1304649886333	66.7838299650905	69.1392318311361	71.7881538900565	69.0434222378369	69.3011196718755	63.5881539147723	66.8752311386710	70.7985231181412	68.2910454989793	69.2454075611990	65.2795353434314	69.3594996430835	69.5606731491402	68.2334799770782	69.0187859514374	66.5398625689607	71.3668233416192	71.2325119121800	65.3228988019290	68.9862053478177	69.5452906740840	71.9004825858720	71.0521754506845	69.2797021202037	65.9064592931027	66.8332850145193	66.9947299828751	68.3185614899999	64.9172773455848	66.6947899522921	67.5390952263111	67.5775782468585	68.7492173003628	70.2847273610699	66.9775040587463	66.6200481814505	70.8685401540830	69.3023617526472	66.8843778178078	70.4661457292210	69.2648856153222	66.4597499283760	68.4008082340098	71.5762850896183	64.5205220670471	67.7746773869140	69.9266394323203	70.0739114495498	66.0224601277063	74.0111780467130	71.1679818610409	69.4837380633793	67.2085700791411	68.5700437825375	64.8618524118168	67.2005230831178	66.3984451045765	70.5599222695684	70.3066955874810	70.1276376799530	70.4360855551631	69.1700895751777	69.0387235120925	68.6295629833913	68.2096481537150	67.6396997082047	73.0881860525007	69.4095837135897	66.3365881726838	70.0244247259245	66.7175020608864	69.3033064750527	66.6570435597292	66.7736121226125	69.6166773502961	71.0367792842241	69.5773789404418	70.5378925412438	71.9617651873709	70.8086801093973	65.4227565616514	72.7399454653844	69.9132593808700	67.7842949230190	71.6313295934488	67.6789052070056	68.2088783103175	67.1597091311912	72.9492471131218	70.4413266861342	68.5297831325588	70.3629645077812	73.0580959715745	72.9451407403656	66.5734428610943	69.1032644683691	65.6890564283009	69.0021537738183	69.9150182570150	70.4495419535396	66.5396413284309	74.2180242049769	69.8884907634148	71.5138849530767	70.2763874680806	69.3241697236063	67.5407357506422	70.3392362869909	66.7002006735436	72.8403585589004	65.6550953584732	71.1041476336300	69.7190307434507	71.9555025542276	70.6941352346667	70.3447723898525	71.1247195815364	69.4083426074049	70.3436478863035	70.8801539922393	71.8483449140680	70.0677912285857	71.9111074562488	70.1782086810163	71.4402684573531	68.5483909493726	71.3579057283104	67.8368520788637	68.7938014982377	70.1221533045103	72.3465429441961	71.8438079232829	72.3923343621362	72.6564320936338	70.6737259739478	73.5754087976984	74.3877972804537	69.9980723562661	74.5125971018320	72.1351531267723	67.8015225261259	70.7928254084334	70.3604480646547	69.8737986253485	69.7354365208045	70.2089083903489	68.9362634602677	68.4397061853417	72.6024036941799	64.3503002353533	67.8343834791035	71.1066243252602	72.2399907269057	66.9327414213438	72.3422604159731	69.9214364950741	69.3337710904204	70.5278213598745	70.6893764243179	71.7368860706040	68.9989653140145	68.3396166355971	76.6125257694129	71.4179704451076	69.2291715568172	70.4685343497270	73.5157131816845	71.4859751682262	68.8051130137827	70.8546052058367	68.7784540569556	69.0081131575674	72.1980141280634	74.5012079508775	68.8586584999847	69.5210661182285	72.0767411393383	69.4593142010586	66.0974599394824	66.7989845390119	67.2618821912098	68.5311671964023	68.1669178470829	71.0218073772385	66.8734438890882	70.2502237697469	67.7868156156369	68.1002785770064	68.4525427247292	70.0982462037898	67.1581226578752	67.3037984289337	70.3617636591555	69.8316163325009	68.2566150088238	70.1110937170372	63.2974721871159	69.8261317688771	67.1460214555518	72.3932084991850	69.0236475520786	64.1902807444055	69.1424729312734	68.4320087473809	72.2667484194967	70.8390364619842	71.4161796497303	68.5544414668494	68.0893323856265	68.5119120484393	69.4273222402069	70.3604336099057	65.8584328233976	70.2329603974642	61.8919835192239	71.8261565537700	69.2043808764776	66.0757921294572	66.1937047584987	72.5588199687056	68.5851102759325	71.6088224350160	68.7355165237386	67.1561067389363	70.5659308539250	67.4253470213587	71.4197939586424	68.4193180851553	70.1608647374797	71.2038679953375	68.7623840247497	67.5313013499550	69.0137191140645	70.7812796350345	64.4727162303757	68.9089270798577	69.6629031181191	70.9326266368585	70.0453831973940	70.0385721994048	73.0205586711033	72.5632751910902	69.8171166517617	70.7326082853358	71.3489250862423	71.2735592037676	69.0209674477646	67.0533026374023	66.4145456323909	72.4671773690653	69.0749411214198	73.5156778103601	66.6419413044750	63.9128741398563	71.9499765665902	70.2840115647025	65.1898039190248	69.6877937937066	69.7995554412493	73.2283415063397	69.7050229500747	70.9782511916655	71.8691254197284	67.0994837631233	68.7225010930297	71.0587834982679	67.9972663484222	69.7192323185294	70.2041266677623	68.5255322278656	67.9267307806330	67.2724604476698	71.3706171056624	66.6400817952797	70.2621785167552	72.6494474570035	69.5700860300493	67.1861356085977	70.3154801399488	70.3331898510752	71.1510459158916	70.7072262322184	69.5809239962551	70.4230850579891	72.3248344029190	68.8428784649517	70.2383770121195	69.3620430438772	70.0833579896643	70.7501212418298	68.4036003256497	70.5249510788353	68.6408564626545	68.2563078073227	68.0906221720989	73.1609559733197	70.5583823586636	71.9731987977929	73.1335639285180	69.5472126929890	70.6224883286674	67.8110110609364	67.7471451509784	67.8088109938074	72.0963004969279	71.5435629780917	68.1845440084044	69.9714730276219	65.4621178004722	70.7949439839036	71.4795462397157	67.5775256259996	72.4539060332461	69.9232998999076	72.7016969986018	69.8638118418309	72.1973931345012	67.5696679746548	70.3812285146000	67.4194436440743	67.9108259200274	67.2087388977798	68.9552018227577	64.8533710216508	67.8524533463602	71.0826879111081	71.9306650756623	70.3534306034364	70.9406520916367	66.2096748296415	74.2486877013355	71.7129389197512	70.6173450207137	68.4889401148513	71.6966524258439	67.7979919191823	71.3555126613691	70.4241957440020	70.7936055722760	70.4519169579457	70.4898892560657	66.8210955193591	74.0388142509031	71.3580952265787	67.2629525580185	67.5317749870835	68.9294424744209	70.7182929094007	65.2543322846913	66.7653754906175	67.6962318362875	70.8274374010121	66.1153357270014	66.1560115092305	67.4766621009726	70.8639363059590	66.5018837049078	67.2682076483710	70.3487912498132	62.6286107808935	72.5533595612104	65.8375872171825	67.2065939358853	69.7990684139355	67.1922496671051	68.3653983538019	68.9625169910364	68.1951208443076	68.0279976498039	62.7649581563546	68.7958410191741	66.2969097421592	68.9714906627887	68.7629691695898	71.7459132998720	71.1957933213756	66.7751221198438	73.7401634842216	67.2696741136561	68.2481491248177	65.2988103896943	66.5949275598004	68.3927811756596	66.4907616633322	70.1523992930269	67.6972817521677	69.3612717675876	67.2503724098429	69.2750935280500	65.6214710680526	69.5199537827581	68.4858505014017	68.8977059898293	71.8853465731674	67.6989406479595	66.2470801696875	69.4086664580786	68.5251859335340	70.2719106311594	70.6285455835354	67.8478066149681	68.3585330590370	69.7073522998869	70.1426601143086	70.0164848533266	68.4066009500164	65.2142728400705	69.4600226723869	67.1980521639965	68.8857019046758	70.2355580698733	64.8409553509224	68.3904019199419	64.5178289670279	66.6928169069374	70.7892464681854	67.8116878834744	68.8496374746243	73.8527930446583	65.9391101603116	69.5907587644101	66.7516312439800	65.8116317657136	62.6733467996667	69.9349437296910	68.3012571707002	68.0975262166430	69.6386384794888	60.4491722321351	64.2947288613969	70.1144767749781	68.5516547481745	69.5929784112218	66.6017923880929	66.2957535443923	66.1785185463683	66.2449594412431	68.2467250764667	67.4046695003132	64.6020267016944	70.9783042179675	65.5679491175718	73.4280121419437	69.7072698743159	67.8382149519971	66.7380126972145	65.5048137257670	66.4716093338504	70.3875376216457	67.7029633723853	70.0269107031697	67.3061823294987	71.5450100669632	68.4744776178641	66.3150344560779	71.4846014103471	67.9348906360889	68.5703219472160	72.2792726436614	68.1065277109019	69.4689659240529	67.9339799953912	70.3885812640113	69.0224464671533	67.6263537864772	68.0694928710141	62.4533372959037	68.7043450285234	66.8832709680704	67.1823687277463	68.1926760239739	65.3603648213433	69.6168089579997	64.6614852747213	68.0406454492702	70.3103353770231	67.3192710291629	71.8159526368906	73.6722781151609	71.0286188959260	66.2349288414059	63.8339838534542	67.2762632098508	66.3830133479164	67.4540160354390	68.3802098098627	68.7974763864537	66.1224663317771	69.0581478684624	65.1624938410740	67.8020158100182	65.5140756162376	70.8164218778478	63.8588967682955	68.1141681891932	66.8054882057739	67.0076868957957	67.3280095877026	65.1794894800424	70.4552117702249	67.1959463528792	70.3214783842431	65.5404598334514	69.1833594456886	65.0136385637076	69.3515509829400	63.4720192515924	66.2718843327777	68.9435140411703	68.9563963413614	66.9582785251261	68.5468996485747	70.8344242310980	67.4941037122617	68.0702898634510	69.4337281719443	64.0584115339454	67.2976235352244	68.2088217202288	73.5621758950850	69.2139541996854	71.4360258833241	68.1343979765414	64.4172092618396	68.3152003593980	63.7627324703455	62.8413844355189	68.8354568290062	64.5941908636229	65.6308484616999	64.6392328294136	68.1357718194832	67.5814202297385	64.9883739310670	67.4588843826744	63.9117038779511	68.0669101760346	72.6388543800197	66.3366755066405	73.3266825155313	66.9907242061779	69.2314819212218	67.8750809776403	62.7695629439433	64.1232817827343	65.5861719196278	70.0391997897438	67.6873846136218	69.3039151671504	70.5984947968002	62.7236282084969	70.4249289624967	69.4902231273897	67.4384107390056	66.1555243451029	69.8356954664805	69.5015941487728	67.9248635579936	69.6396654116286	68.1187788956143	69.7859360477825	71.7724663574649	70.4219303168337	68.5518837320313	67.9786899707082	70.2526120786802	70.8441048506927	69.9683352335380	65.4136660796176	64.7353762339129	67.9195192447276	69.6356629487507	63.4320019227182	70.9669647375268	70.3757379187775	67.4392736808469	66.3077934776317	71.5500057134930	68.2687117849750	71.0685439774151	68.0995571263058	71.4659512042805	69.5274415219565	68.2423886641903	69.1275780934432	66.4062273956004	68.6979353700297	65.8093181236524	66.4553826781026	66.8549659705856	70.4292021411345	68.6509879399315	68.8653985191430	67.0800970535563	69.1215475928329	69.9335660136357	63.3053523640523	68.6845871430600	68.6699166411553	66.9662291533554	65.6483328072351	70.0649189570755	68.9721928907791	69.3812261348433	63.9654593007285	69.2379065302000	66.9078015697593	67.4666676805363	70.3236338661315	67.1621811425945	63.9226149422117	67.2980202244787	70.5328369274974	68.5966267117043	65.8454624982596	65.7713646849793	69.0224099327518	70.9039363230343	68.1104362439450	68.3266821136397	69.6435630816958	68.5171653794617	70.2374765225410	65.6965718751870	71.2868614294882	63.4468878833284	68.7373173699990	64.4892117506682	72.4814529153017	68.6690149284403	67.9597157644926	72.8710456702331	69.5679218996665	71.3376172500411	71.4710717917853	64.7569394615875	65.5047766580618	73.5091664630663	62.9008697677263	68.2040685072770	70.5114916634279	68.1550757265918	63.9890388381827	71.3658347135008	68.7026078833389	70.2755611861351	68.5607326777615	69.9355223649716	69.9293082858928	65.6297715422133	61.4929750203796	69.3041226668603	68.9115457158039	66.3666063673911	70.0720008345814	69.5781000834847	71.6172022462744	68.2368751171618	65.2743486279879	75.2721164483871	71.4496915480305	70.9017264510554	68.6122423939781	70.3071445011373	68.7972898785343	71.5023255376508	65.1788756539148	70.6329593782862	71.4037149392672	70.0423467336240	70.8104328613262	66.8590515182639	66.8279728808426	68.9520002118076	65.7600678129751	70.5171367140584	65.2296759907025	68.9537604309261	69.3031027165647	68.9902303403807	71.6268760203391	70.5095452427182	66.5006170470129	69.6853829347509	66.0306126087982	69.6969749913731	72.6227673427235	70.7338002127439	75.0857033959716	71.5594537065153	69.8425534833890	68.0264974476227	72.5016201060775	68.7063129118933	71.7356667442326	68.7187430331897	69.5230984567514	66.7295902477281	64.0202036577210	73.8465053808172	72.6062689606036	71.9013450517743	68.0035837430103	68.2932257495114	68.4340782272261	70.2881322044207	67.5944671029809	72.0533070215844	73.9185045156407	69.6532709532132	71.5479522853485	71.7959537720488	69.5383708518860	72.2931585018382	72.2313598944718	69.2948374462763	72.0523410704338	70.4358781762357	64.5279455245057	70.0861441741291	67.1078925650834	68.9386359765271	70.3397351280178	71.7834426150977	73.9419781855273	71.1616091300431	69.7777081024388	70.2202160249715	71.3538142446868	65.4516969745877	69.6033349278442	69.6588584257675	68.6375576403566	69.2366391353448	66.3628603387220	67.5969970055575	72.8235417318842	70.3377773104207	67.9001738061644	67.4049512593501	69.1109770870991	66.8531324944097	73.0781313870944	68.4098846576899	72.4112107041398	72.6552903339488	70.7300358979300	71.2547287195916	71.4164168910968	69.4725572961928	70.5829976130528	63.5809139293974	69.9644028617081	72.1754073989792	70.4022510572455	70.9396703283595	67.1887462198906	70.3180877760368	70.5756213220906	70.1915660712562	66.6949617537980	72.3276015280813	66.1387432666143	70.7407869477934	71.9538704268293	70.7552190505818	69.9342960873855	72.7617482869172	69.6818350953468	66.5780577152678	71.2855325253801	70.1838365894231	68.7291856697096	69.1733573491591	69.8442659385687	72.7293425451640	66.5992810245882	68.6668027847354	73.0664920253649	72.4225491785898	70.6264047045712	70.9474326297287	70.2046550700583	72.5956477164928	69.4528636286804	70.5841015556269	68.2830276340788	68.3711351752357	69.8780151803029	68.1636979319515	70.9926773997528	66.8572010992179	67.4191793174554	67.8038881714279	71.2515983916414	67.5260341342335	73.2095440536511	66.5455660944351	69.9066675472071	68.1334332606734	69.8374459566570	70.1605105119100	71.6797140004639	72.8075081741014	68.4958235729076	68.9354824081187	67.0384297687956	68.9971455503998	67.9721276684267	69.6665748055293	69.8245357715714	69.2904770513949	72.8101618369873	69.3440721034640	71.2086600222868	70.6841436688158	69.3216861548528	70.1321176651597	67.7739659566912	72.5147037464207	74.1354596897249	65.5166876566983	73.4788213700337	71.8730992192477	73.1124138735031	67.1348805706973	67.2160296790256	65.1066348144200	70.6302557189916	67.4842125548801	70.0626938682000	67.0500174982826	65.6432193250728	67.7515331517625	66.7394927973122	68.8693627208932	69.3263844573257	67.8696376022814	67.4316329529358	69.7970246648196	69.7944762632342	67.3724521160198	66.7962234726286	68.6949111797458	69.3332241093827	67.0397688189416	68.3523559653439	69.5209518245516	71.7359135971329	67.1743179886418	67.5850051742690	69.5418953352124	70.5410363239768	68.3350325546332	70.4179306960022	68.9143427105976	66.7967358879833	64.2454335912914	64.2693980898059	70.0095712741345	70.8371940234663	68.6614136973372	67.0973333370597	70.2795695831942	68.3156362271282	73.3344629179236	66.2771445662200	72.0049199921540	65.8179427573936	65.0692567196834	71.6562284348428	68.3298310813470	69.4490582765682	68.8249675921297	69.4613666536516	70.3927834017275	67.4116907963445	71.0997436908639	64.1571240760888	68.6383238820575	68.8143820757015	69.1707676453931	66.4694934185486	68.1048733933791	73.1754193863512	69.3826239274231	64.4661216108414	68.3201214390704	64.7289607752773	72.7433419184785	72.1978501772200	68.5216744997962	70.6424637326897	63.5491201014789	65.0987695188453	69.1547629982281	66.0667936261276	66.0401346710546	66.2368113461394	68.5417774078464	69.1663470025894	64.3499484365428	69.2518911887921	70.2356805804304	66.0430086930377	69.8991452136037	68.1473953376170	66.0535993532805	67.4650031892307	68.8095226459154	64.0718302227614	66.9560595028786	66.4799760072185	69.2664728609258	73.0884333901764	67.8510666331376	66.7533999856297	73.6505862357775	69.1618035971275	67.0066713464330	63.0032454190534	69.1575225514434	71.1866141013181	69.9201841904947	66.7467982281534	71.1704483085296	68.9371873982069	69.7658148572116	67.1666798955792	67.4703616960938	70.3309989824571	69.1239613185987	71.2168153047871	68.0112028289256	70.5186199967100	65.2680890885689	68.2891077361544	67.2614493700379	65.7142529908436	67.5283579329173	67.1595835401648	67.0170398178761	72.9987404016063	73.2569451907803	66.4438017370470	68.0507981302091	69.9329326636453	68.6171920593668	65.0570938865788	68.9111012731697	69.4730502688027	68.2762977807452	64.5892433582802	67.3868105872100	68.4566567111247	67.1657348087995	69.2104045883674	67.5910447935227	68.4410287279259	69.2499695857193	65.5353807765004	62.9527292276567	67.4318186947554	69.6505090585229	66.5077210981824	69.1740035854219	61.3951111355348	68.6607073439051	67.9504340503693	68.8841698347061	65.8193627698989	69.7280842985552	63.3742974608920	67.4088926738147	69.3689688439180	66.9551507444738	69.3763764867877	68.1662622210055	73.5341119463414	66.3952972637907	66.8043512753999	68.5989515500584	71.5487235604260	68.9169587143692	66.9566615981566	68.7879725436415	63.5830098477210	62.7212893090162	69.7425614377843	64.9779237555506	66.2246088855016	72.3673503851562	65.3218552599548	68.2470317533353	67.7005529966041	69.1737389599834	66.4662311142951	68.4965564769206	66.9291603689913	68.3802008058769	66.9036106227165	68.4002511413176	67.9892025783554	69.4651705947800	66.8079520888016	70.0910503067952	64.1062589157012	65.4919465605797	68.6202031211926	69.7165646404952	66.0987798492346	67.8438074250473	64.5915378612055	68.8211719634521	70.0381055069454	67.0408298034525	67.8280312048654	68.6987538251504	69.3073139918796	72.1260102595541	65.7846500918799	68.5417628479067	67.8660253754798	70.2239104080324	65.6199925497343	68.5552290257700	64.4703823367775	66.4549367459856	68.0932360662375	70.3666481411513	68.1754938006283	70.9271643109336	66.6285380575283	68.2596632989639	63.5196154445099	67.1443101352687	68.9609301999025	68.1787537998875	72.2776624423590
70.7449715912163	69.3719527690746	70.6325023512833	73.0903850071929	71.8767515542488	72.2401925796755	68.5920404052920	71.4945649652111	69.2474047488615	72.1550141051719	72.2293183405897	71.9339345200428	73.2651336991063	71.7271396978935	72.5558183328488	75.2345979497368	69.1208040926953	71.0612175982520	77.1077580823329	69.1457217769176	72.1641946021168	68.3942698732655	67.0842813189948	72.8621949248793	69.6982260665927	72.4104351965390	71.3469815741719	68.5175351384399	69.7250465267807	69.9617804735864	70.9600526771172	70.8911590114571	65.8960033564201	65.4873539581249	71.3023041062447	67.5590740716973	71.8889326726456	72.2048558771300	71.7532871173144	73.0931354475230	70.1201666868421	70.7546400017308	70.7522383921296	70.4856751195376	74.6006718246381	70.9599145192246	70.4090987408188	76.0850058893089	68.1383460557648	72.0904468412175	68.8269340335672	69.6457103217984	70.0581165153208	67.6093142203083	72.1675009528939	73.1569480837051	67.4368701286102	68.2081221903497	70.8327281509741	70.0994121562884	65.3116218214730	73.1386365240990	62.5419010653717	67.7728142316750	71.5060108401350	70.8053966070352	69.5511001750950	72.1353944050181	69.6304224318296	71.4049235858126	67.9395588606273	70.4885236072156	70.7751039264245	72.4701559867415	73.4316594348173	71.4546179974802	74.0853161296266	69.5107091530307	68.8326345071926	69.4438931107527	72.4918494616910	66.3073930012724	70.6401575242267	72.2169469798880	71.8431606846155	70.6782763057688	68.4160532471547	71.4542347168245	72.0157195825706	73.8894626075454	71.5407909337866	69.1111201134343	67.8978197789280	69.3178519916578	69.6920310037101	69.5525293293814	69.5141697631828	73.0307791174661	67.5327896908777	68.6872690757915	71.8896910022251	73.6007372849437	73.0474660404146	71.7755041129874	73.0569092422670	70.9091166993571	71.4513410294055	73.8787993153281	71.8581935750155	71.1998348683648	69.6520634773797	70.6466635657041	66.5689057671597	63.7906491161161	69.7725644479671	74.4118282771172	70.8237354792364	69.9888943858562	70.3105193166903	73.7653099782688	73.2949448160692	68.6427891281065	71.0320309216883	69.7311344708465	72.2469411571538	72.6268447232781	69.3460093380805	69.1432794097306	72.2351541266627	71.1900153077779	69.6715136251229	70.0585882484211	69.5329763702594	67.3472649004921	70.0719563909847	67.7370523274577	72.2359399116049	70.2658353604960	63.4159618204345	68.5499627830080	67.3791426902131	67.4885709696138	66.7088040031900	70.8738153651546	66.1069635859953	69.1299791290305	68.6149029841027	67.2287773948515	69.4736071042239	66.2007080745738	70.9640472754796	68.2777766014458	67.2539520538351	66.9460154159269	69.1430541721440	66.3350950436129	67.8607834373948	67.4073593107288	67.4084317868008	67.5832380118112	65.5920567266670	66.4235355506655	65.2721888095060	68.6856999884603	67.2140256159635	65.3221113091886	66.7233473011515	64.7083691612252	64.0732663204896	68.8115303746204	68.9545577194242	63.6328894245664	68.1741822060818	66.1257473526485	69.0073793557852	69.2944745173281	68.6620397659900	70.7635960203316	70.5968564740886	67.7508189598037	68.8621394770599	65.3298040433723	69.0742713902161	68.9785361908976	65.6499695747700	66.0745927232379	70.3458879855972	66.5165679529019	70.1944772905953	69.1305120794647	68.6237187866786	72.6440511047980	71.9461179388024	66.7237226229102	66.3331882743507	65.2317620314739	69.7626803933575	65.1702782775173	63.6855572814652	69.0217952827581	67.3345968038009	64.2360897889280	69.3851742307303	69.8920204114992	66.5055893353538	69.4892644618319	69.5818106578578	69.9771294133131	66.3053173740110	63.6167024097455	67.0401103780485	61.5328220381115	67.3339721618684	63.9433910845439	67.1726984220065	64.4302332650070	69.6562057864849	69.8098921302465	69.5325396678560	68.0562453098669	71.9015823703196	69.2353802039439	65.7044130259506	68.6206749289225	68.7896535060320	64.9346245889045	69.3121826271891	70.1589118296797	62.6765895023432	64.7977295429144	66.5331382020720	69.0112549074691	70.3637743226606	68.2279503104549	66.5426960000156	70.6597200682956	71.3382042325238	73.2217621256094	72.0377726475281	63.4503617464108	69.3706431404309	67.6686090743394	65.7582288488429	68.8622362954721	73.0084507636446	61.8436629936236	67.9384966745580	65.6395581858405	63.6727691227299	68.5537583325902	70.2131439916729	64.6380335355593	67.5917410188848	67.0494907239910	63.7575602178723	66.6300317950068	69.0698474118560	68.9513117194476	63.4399120694266	65.6354277787449	71.8266930184983	64.5528355887837	66.9409705770108	66.8723485995454	62.6552672486232	66.1013505097878	64.5890065697343	71.1441081280287	64.9875834785696	65.1282777945866	63.9970227033764	67.2922485766850	70.0422808582950	68.5706743443058	63.8406945665142	63.7896419066037	65.7222707196246	67.7768080174393	70.0962658494854	69.2724385729607	65.8138671345744	68.6302105966560	65.1395751654245	67.8565910192522	65.1121841688666	66.9228613065198	64.8874946603051	75.0717461141648	66.4179010353853	69.6180428622768	66.5651937636248	60.3893703891096	66.4813074505124	60.1339064109912	66.7139405009215	66.8512856090272	68.8629752351081	65.0262709359518	72.0418507146963	68.2731443044309	69.8360708753285	69.6411186859398	70.3722364907113	69.8214249016011	75.2362719812102	69.4138137223679	70.7219061593994	68.3870591798995	71.5968236443135	71.0281647593967	67.1873252301706	69.4811448268861	68.3571526920051	70.0310123483824	69.6230654792357	63.5297327856930	68.7953028562397	67.1265263878576	67.6029402154932	72.4423405955287	70.8738765941964	70.5991405976541	71.6349364048092	69.1812908264489	67.9348366587230	67.7960709690206	68.9294801021221	69.2440208229429	70.0060999475458	69.2322533785751	67.4776319600514	69.0729712937080	67.0869513741874	72.9286444364943	68.7328663807033	67.8322495297329	70.4277617084130	69.1901223229199	67.4759319510599	71.4812396390911	65.9020594903157	68.2053712249785	70.5458785992105	68.9711372728091	69.2699451703539	68.3894405163928	65.4103651795750	69.8247030973722	71.2929057723470	67.9811011165327	65.7788152143927	70.2176865464583	74.3981270471988	71.5368331190832	68.1027259049390	74.1739573127745	60.4962863215040	71.5165686102209	72.8167937571754	69.5440797580219	69.5934827338481	69.0082926185571	69.1451809890312	70.8143684282705	68.8719397246752	69.8189127969068	67.1760904096655	65.1139997550741	68.3774014002974	65.8482744799589	69.2832226950947	68.5970904735929	71.3660098012515	72.5861176778465	68.3634426415023	70.0397012251868	68.6561233000432	68.7773543154509	74.3534472145879	68.6776425242451	72.3381388707294	66.0777581430695	67.8772119080553	69.7629629774434	67.5230694443501	63.6189691139080	68.5755415216001	67.1387447890646	68.1567014175897	69.5466384032379	69.9176269118148	72.9940687118164	71.8113336301587	71.2269316965421	69.6902663323983	69.2615968946452	74.1212443298686	65.1749837104350	69.6629058573580	69.7771239641546	72.4416150723892	70.4567212142637	65.5583089538498	71.3513323192146	72.1338536595844	69.0737289005456	72.6371514476790	73.1433860691498	72.6776989367694	74.3984855590845	70.9671146297065	68.1179877874142	70.0293881717288	76.5254005511744	66.9539722375054	72.4854774703806	71.3700646335952	67.5333283971406	73.3274110685004	68.1383694820848	72.8943905730908	70.0238657431044	71.0849132202270	69.2096378002108	69.5914263607487	70.7974188613291	71.8266208484142	67.8079026001847	72.3755692889311	69.9733901600579	68.7355748611853	71.0673038274892	70.9011181924777	71.2579011856273	71.1838526511004	66.6274915495567	70.6360038248959	69.6005056325804	71.8080042625014	65.2861066325273	67.4549214892956	71.1134058614524	70.9380732403270	68.3013726017878	71.6913432872447	70.0046838577605	71.7859415177787	67.7552227518865	68.4353211714808	71.9566786607749	71.9042854553912	69.0568482964458	69.2083463197946	71.2784287265410	71.8661323901347	72.4286553777897	65.5695589619014	71.5637638855352	70.6068980500209	70.8583723749636	70.8063798230698	68.8651292574514	70.8958471891149	72.9919057203966	71.4690886907752	70.2529791402357	71.8102317853509	65.6019494082612	72.5593104097584	71.0417302126169	71.5583526969869	67.1363337733373	68.9824901784475	68.9172192914819	73.5966541248778	72.7761730823892	72.0426215132241	69.5002020797403	73.9462638614625	68.1715185113571	66.5090062526499	70.1364004520260	71.4820842075411	69.6203265821293	74.0360784807744	75.5339126968926	69.3876197814098	68.6360021590902	70.6254566031181	72.7303097955511	71.5660098158203	66.1557958393288	70.4030305163210	68.9955370931568	72.3970671026740	70.5926742116862	70.9330335480783	69.6064555342238	69.9311881530619	70.3541303916687	70.8793581796062	70.0015767073931	68.5283048876424	70.2951705134277	71.7048071791377	69.1741366805416	69.6459364889901	71.8548906410833	66.3169937538751	69.5956426673589	69.6190745285903	69.1576499721683	68.0244637429071	70.3897357410340	65.9521198546927	71.1234596042334	74.7585147901420	72.2420351709603	70.7767987925658	73.3690194845863	70.1305735758771	74.3718815830614	72.3218583507684	67.8691452468874	68.8711168042321	68.5736649642744	72.2854132524928	73.1959535492701	69.2019515672447	69.0523310523830	69.9834213701384	71.4402365645560	66.0293363847103	66.6970436190942	66.7857966858109	70.9518325536587	75.3517438417131	70.5113905871958	69.9510320052363	70.1280013870729	72.5164713002378	69.6669989378183	71.0946249497572	69.4335665471939	66.7726182746888	69.2931604697325	64.3494124142005	74.9981726803275	69.8386823005439	70.7361816663896	70.3342192173684	71.1100549621049	72.0303545330085	72.2481848755654	70.3525377246147	68.3342440453759	73.7441649673144	65.0831382644548	73.9310144448274	70.4271320631906	68.9974467605237	68.6782555741324	70.4552540380778	69.2054799928052	72.2141304766298	71.1144214718681	70.9996621476743	70.9610781880778	71.6488678182889	67.6899048980927	72.7858854201354	72.8615395809895	69.3237072742411	67.5728946674600	71.9251846036983	72.0043496948852	71.1031651803187	71.1781569333387	68.9997844691674	69.3504017622602	72.2490074736346	71.7446083147403	71.3177686797530	66.4134689493696	72.2841154532893	69.7350075828981	73.1211146692546	71.1386537775631	63.6404970755961	70.2629655560837	73.0057679408965	69.4136957738557	69.5158012301483	72.7868032602038	71.9193680898694	69.2294146535143	70.3374579088977	67.0416544037969	69.1135325162671	71.5994430511855	69.8852842205651	72.1071495784118	69.9168045208363	73.5614514407368	69.9778245329087	68.0692794914642	64.7552901290894	71.7452697669783	71.9983012695558	73.3846610586046	73.7184741323210	68.2943407592048	72.6791358242040	72.3985541212269	70.1935016616439	69.0756082060905	68.2663439767140	71.6846167788506	70.2395525622343	66.0535060420217	67.1652587844157	68.2509245069000	74.1247142314791	65.8592166582482	74.5666888978744	68.7772934150735	73.3807088239571	71.5781949325491	75.3798362128698	67.7482677266826	69.1583278403250	68.1050007252828	65.3796316609059	68.2856619571603	69.7642057348809	67.9010644214180	70.2461382970855	67.9757803506191	67.0541435316584	65.4508271635533	67.8973009558225	67.0411549640252	69.4487940965387	66.6765078972626	71.9697260405798	64.5632190311229	70.7730632052377	70.3698197308366	65.9145408559268	67.1853167638114	70.7240781965107	66.7138791629410	65.9371854689171	69.5132467313079	71.0469894691636	68.4380826250045	64.8520355564118	66.7884563886156	62.6970293822113	71.3801598439007	68.1607729557905	65.5503510456829	66.2524284003054	63.5608293713395	69.3065758324061	64.3538355421760	64.0291655346632	65.2798114863280	68.5331912089123	70.4286902356231	74.3432014101757	68.5577871074699	64.4003069619893	66.1404604847904	67.5548114705054	70.0607458318400	68.1939514130935	66.1961398657178	66.5691913876981	68.7873788034830	66.3713921497574	64.9512386716018	64.1825636632358	63.1995256191310	69.1889397210005	63.7530869625445	70.6642816099984	67.2733266663107	70.1238473426983	68.7336095165433	66.2372788246941	65.8201671541829	67.5674415992134	62.9807603465336	66.0271603860149	71.8001237856797	67.0908259230908	67.0776982600888	61.1523438016912	65.1385392565224	65.5910104715121	68.4036600968549	64.6088910859381	67.1074268543543	69.5051179930551	69.6156661901687	58.9844005548986	66.1604498421023	68.7316275246489	69.1656494144633	64.7563936715442	61.5654249295888	65.0724498853183	65.9159499358679	66.0295397063428	68.0916586260645	70.5666287107148	69.4891243092241	64.7816820680065	69.8196100568051	66.4236868607217	67.2033585015495	69.2277783624701	67.4907666831939	64.4834554984652	65.8411727780174	62.5069497151435	69.5843455669958	65.4911157328006	69.0501292989578	72.4139652524421	68.8191144087212	72.0678052951828	66.2832711852603	67.3821137224059	61.7471832790738	68.3705671887548	70.2020164282839	69.6070300334158	69.0826385280268	65.4082897959366	66.3309009065597	67.3266973306292	69.6705233961296	70.5008138756995	66.7101333558070	65.5969900853246	69.3216115580239	68.7845357461092	68.7831595145597	67.5146834914251	65.1684982964387	67.8098312988195	67.5548220986845	69.1819742052404	65.3469283466545	66.7261133101061	67.3814776550601	64.0340964761118	63.6297549215458	67.6006951644831	69.8037891569641	68.0427838913944	66.5979473113082	67.3922172108669	68.5229167622628	65.9508834814234	69.5901309011912	64.9992030420000	69.4111051962997	69.6017876875828	69.3610739534768	67.5364267296547	66.0624074623997	68.4136624194967	66.2321455163574	62.9488742698768	67.5767674243177	64.2858286046781	68.6924929183406	67.6578019537301	63.0866693838426	58.1571941443363	64.0607011761938	70.3688980189365	66.5418226897995	66.9448966752007	62.7166622882968	63.5119146605831	67.9440501263786	67.8172632499304	69.0382345728688	64.2622427190558	62.8509658589719	63.9407060050878	65.2906611794581	66.0457714825598	68.3338915095765	65.4312702498711	66.0538086357187	71.0122531369207	68.1702162451325	67.6228876638017	63.3957739556458	65.3735446879345	66.9261287772663	67.3046826276506	67.3764785272823	65.9231258880751	63.8343963433291	65.6898111326882	65.9999188837486	66.9524028927279	67.4425511104861	68.0761439458897	68.2877356614728	67.0207472946950	66.7720514128502	67.0097278833887	69.3664377271085	66.0101045732510	66.5061540882629	63.3405025151507	66.3338218269319	69.6305101456020	68.9322630706567	67.8028024454238	64.9835520277325	64.2043877947285	64.2153103858345	68.2861641572867	69.2768596160212	64.1478355101579	63.9317844203488	68.2690492650987	68.2186696561311	65.4243003264993	63.5239141898509	64.3842717058656	72.4950364789574	69.7954721048700	66.2090391409382	67.0531921050917	66.4116087648963	67.4575359347574	66.2521157797239	69.1128588278131	67.4895058989569	66.4070292380083	71.4786549300053	67.9129927702163	68.3748465152628	72.4801815004040	66.9916577101046	74.0501644620659	63.4562161309116	64.8611498477873	65.7619163831685	66.3004894622562	65.4481253255294	70.5622031190983	70.1635666658852	64.4839863037307	65.4601810994603	69.8141278869372	69.3589605943116	67.6440295358862	70.5449767863600	72.1668762636135	70.9065179303452	66.9361152455596	65.5204402641249	67.4561318631463	72.4379791121691	68.8710781502139	67.2516211850774	67.8647951522981	70.0923680124674	70.6876475048419	68.5763618830119	67.1900227196384	68.1338204499651	67.7996875890234	71.8035447662890	70.6184880950957	72.0787057732323	71.0759453058489	67.4937320678698	66.2074589528761	74.4890924080205	70.7264353112542	69.7995097947512	65.7148928148694	71.1183957434472	66.4408218597438	67.0084263081275	70.9276204424495	69.7338444811674	69.2022796646418	71.9570697376886	64.4147485632109	69.0299113823684	71.0066288454596	70.0994258446418	69.4546636709463	73.3948699485153	69.3325638131436	69.7740100611397	69.8919408697870	68.0376438698745	64.4320247396767	68.0389164893932	72.0189591485727	69.4826779203495	71.3553636565870	69.2727642391017	69.2197042596285	69.7672922541247	69.0192899479083	71.8944210544125	69.5643877480058	70.9343467087243	67.6996914445383	69.8909910851818	70.7907668719382	69.5639368713797	70.2595563742996	64.1053038836843	71.7733976908058	69.5895917267289	67.8638310554446	65.7641068173756	64.6982597828236	70.1909554104127	68.9712000014880	70.2590110287759	71.9720482316325	64.1100374366631	70.3514573878857	70.4049271301894	68.5202435543393	67.9223127332650	69.8279523546152	68.4043000081900	68.9072500209151	72.1531710135112	69.5290860266249	66.7440770886858	71.4799813091654	72.5441786388884	66.6459733209848	70.3838023084905	67.6856785664918	66.7449062318495	68.4416967812887	71.4056287620486	68.2611327438211	72.5197784989661	72.9422714901600	70.2649640968155	67.8008640248301	70.1277771774257	68.9455133780236	72.2932992613343	70.1916893811991	73.3839267040659	72.5790493018244	70.0277611226118	70.5726584115584	71.1732354706855	74.7397348592106	75.0967110966174	71.7689569641334	71.1511740177939	71.4881415632120	68.9946543351587	67.1099188554054	66.8959849378317	70.7953285478793	73.1480756828534	71.1275231223078	69.8619258334047	70.7354859612672	67.0325413682286	70.3023846319868	68.1102673070455	69.0417868068401	69.2310237323746	69.7410473010719	70.8693972281911	69.2998752231495	72.3460542236585	71.3611196044308	72.3608353862150	71.6909096375089	65.4822922546700	70.9525187971101	67.9486773181608	66.3737937425224	70.0970887710219	73.9040474868708	70.9466256932452	68.5486228979881	69.5787685647549	71.0118750921865	65.6218932073852	73.5494191308622	65.6129284220034	70.5147320006320	68.1753144475563	63.1083549269866	72.6802344457118	68.6454120436503	73.6862193208417	71.8062648307008	64.7634600813813	73.4375382326753	66.7856387015809	69.9637032674672	69.8052179902861	70.0262600155846	69.2880003223261	69.3485016698567	70.2234382881170	71.8006800660394	67.1980244630288	73.2551664623694	70.8979844812688	72.0282250550566	70.3454077527523	71.5218664054520	73.2678113945422	71.1543977287258	71.8448716501203	71.9196845576673	71.7831677580947	73.3912739468123	67.6831423344471	71.7776460558553	71.6646124567896	70.4549111073839	71.6787946860349	68.6970499166647	70.9776782263902	73.6200622154842	71.4326852358026	68.9880759938243	71.3469823288329	72.2542744347286	70.6207974328455	69.4981446666724	71.6716854232915	73.4653397416575	74.1899607371269	71.3237277236595	70.9799213130898	71.1952890650124	70.0319817059473	70.9131217455982	71.4374258023979	73.8141607347546	65.5845816731232	71.6928907924164	70.0994366431069	70.5047528085811	70.0586550283505	68.2263144722699	67.6731513846898	67.3573304784413	71.9631575475474	68.3389419242159	68.7812926005556	69.6785020544644	67.5846577034379	68.3212042856890	70.4738642721086	70.8935202616706	71.5114567853001	68.8871967538965	68.9995317171762	72.4228042073157	67.6499633190354	69.6786650206708	72.5430136424070	69.2005087909517	72.5937936021623	68.6760200344872	69.6072366015633	68.1774162022969	72.1617180857669	67.2176519407878	69.4414984122310	68.4210364375877	70.7917067815692	67.8083758466905	68.7331783707914	71.9600839394791	66.2224829530633	68.0498149171734	67.7709411296775	70.0608464077254	66.0174905533873	68.2981400011130	70.7717179170866	70.6323326585810	73.7448475831641	70.9526218046292	68.8596042708887	71.4549663096242	72.2529037590710	70.4127032250126	68.0765438271858	72.2647783223299	69.9964695107265	68.9770342108645	70.4330783219979	67.1510368799978	67.6104229171038	72.1953151697908	68.2747593169950	67.0026059456069	70.2744672934908	70.3431627868114	69.0799704240658	72.6858878228164	66.1796432482234	73.0150228306054	70.1108318654098	70.2991969862920	69.1816725492742	66.8614883941292	73.2707197674031	72.7085375150906	67.0124194493277	75.7290246294115	66.9545758132655	73.9824763714870	71.1147007310193	71.5757515855911	66.6155330061246	68.7183029892332	71.9880671750552	72.2791682095603	66.9890139387019	65.6941696380199	70.1205209818607	66.0339322295476	68.7250123630753	71.9421505545288	63.8278419277941	63.8633756302386	62.5436683424979	67.2918664771180	69.5176369784947	70.4759506449344	66.7296831225041	69.7604142008977	66.6967531662058	72.3358082984503	70.4741563737093	70.4008352055411	66.9085015109456	65.8734367785652	68.9722191827999	68.0347482042017	66.5267615976869	70.5295577609749	64.4840447210473	69.8570064832903	65.3516550303916	68.4541301596220	68.5949983134329	72.2875478948471	67.0271153851347	67.7115505307667	66.6443137038317	69.0528921117293	70.1872917842879	66.3008543447075	69.5345790072478	63.6839301635413	66.5926657102759	69.7175357129504	70.7986862169391	70.1493630537299	69.6727549021177	72.1051178139531	70.2912395179031	68.9307957578092	69.4732947926073	68.9342876151080	68.4069453916036	67.7364791907766	71.1963851445784	65.2594007923355	63.6899249275472	71.3828388174802	74.1145889459065	69.7084721177751	69.0308488334067	67.9232613628080	71.1432208588779	73.6334180291714	68.8777393367729	67.2740625672487	69.5452241647387	67.3389634870514	70.7737793441192	65.2108933198636	69.7537003038721	67.0229301233848	66.5763100998600	66.0561443207854	66.4677137828653	67.2266216424642	67.3676526341312	69.1062107920335	66.3793982556664	66.1417500313672	68.5386997145799	64.9937232933587	69.5405305938395	64.6037476095979	69.2849231621874	68.3895323217231	68.7282475775903	69.6922585804141	66.5237681383696	65.1003976606607	76.4284638704170	68.9938199537801	65.3752963618394	64.7186064498183	66.0308237152268	70.6753687316758	67.7829257026924	66.5793681391051	69.6767408528495	68.2283978231001	69.6855881214609	66.3440017724124	64.9677860348578	69.1920221532808	69.6215028687589	65.1827045654257	68.6993520835204	68.0945409237624	66.5536202231490	73.4876405004407	65.0026913349459	64.4239689487322	67.2831171360990	69.1483748254239	67.3566509405990	68.9865858036184	70.4116382192392	69.7410293710542	68.1583553718505	71.5209702641288	70.1947827439423	69.9916555633017	67.8969335122190	67.1125921360874	68.4056119766876	62.0255349071767	64.8054610533656	65.6397122415009	65.4796049628413	65.4070499365130	63.7744777342572	68.3262100409493	68.9717528840303	67.2655689776307	70.7700773858976	71.3241120755377	69.1555465583294	68.4178917556727	68.7333335525966	63.4249025118827	67.3737745396244	61.3035131390762	67.6342887332524	68.2354538473455	66.9302403540344	71.7318922966738	65.0098547808205	69.0546885421609	69.2926570766278	64.8274810582847	69.4797278140873	69.6380659944642	67.8347931766991	65.5935831439179	66.6532452232662	69.9249988309802	70.5013240130047	66.9645844206863	61.7116510141583	65.7474272792238	66.1254719613368	66.0282762719227	66.7285899194960	67.0637529714489	69.9185345344116	65.8063866258216	69.3686308718990	61.7551167355599	67.1816015803538	62.5069629002686	69.6381334725868	66.9926512404301	64.6278052247115	67.9383651929654	67.4812542041871	67.1284402350380	68.9349800430831	66.8857197823819	67.5749505504061	63.8787654900556	67.7133462735015	68.6049302665187	68.3290948958175	65.8846095338223	67.7700310988465	66.9758497191825	67.0634568255085	70.0470139080754	69.0254298202922	65.8636882369525	68.4667659863500	68.8309454533215	72.6879509145991	64.9788233614750	64.1756162859302	67.9073540127944	68.8918879117576	67.3973525457025	63.5064189333491	68.0668917702066	64.1180940728454	61.2581204214983	65.9457653614340	64.8194042929330	66.2735481126414	67.9939846571969	64.1153180337460	67.6460573179389	63.6639021644225	63.8345862688309	67.7811403857495	70.1676372947343
64.3002790089791	69.3480750587136	70.8438502986272	71.3643841847719	71.3538500281474	67.2089795283113	67.3119964040149	71.6433819460768	67.5800025007915	71.3508140178544	70.9980559239675	67.9640905603399	72.6323818919067	69.8870301666290	67.3787124047885	73.7104542920122	70.9932708588434	68.1530737108965	69.9056038943841	70.2847334968620	72.2952493924899	68.0347309790981	69.4556587580029	68.3531661799499	69.1583324537583	73.5419245329951	71.9562705274091	68.7968270495212	64.2389063211367	64.5971860488003	74.6112482166249	68.3665523208343	71.2303037557918	69.1988382779068	67.9628876555983	68.2634963738294	69.9627304764829	70.6572874380016	70.3199167265076	72.1523693674137	68.7286011720917	69.6539494409096	66.8859576464404	64.3792576930877	73.0683442354008	67.4914037495493	69.7746356551287	75.0736745764820	72.7750918491901	71.2554212731765	72.7803686345969	71.8301671615842	66.9239754208182	64.6368480968527	68.4811042298579	69.6861739968688	68.5249107875215	68.5904621957616	67.0726169595969	69.9305562703166	71.5154517866469	72.4716327479931	70.3788079031543	68.6678781370314	69.4836973366464	68.0884392971936	72.7274346748372	67.4818153613012	69.0496519515060	73.5183030550612	66.1492094150460	75.0286727324638	67.5810448786117	69.5395537816188	72.1457989645996	65.7965472800830	72.2806531927859	70.0905754732062	68.6584433466474	67.0656998482122	71.1441782602500	71.0132612410152	69.6088415261857	69.6516629868044	67.6784744810537	71.2061588077608	68.5152123923347	68.4241321748310	72.0219816140199	70.0956875235143	70.3574287371783	68.8853352417221	62.7215003270879	71.3345562923452	71.7281251459151	72.7826628571875	60.0301608208975	70.0073849291067	68.9082015565024	67.2204009550458	70.5172198125574	70.2738953581832	71.2030964753399	72.4382438140426	69.6544951629135	69.2259283982575	71.5514519911382	68.2252371343057	71.9560504930880	69.9789546682699	73.6156591538350	74.3839185194844	67.6572556981591	64.0469274190460	68.3199291221203	71.5289763219727	68.8769879732720	72.9570473761826	65.9171769062352	71.8863644584817	72.7115259275992	64.8326653016120	69.2479605869106	70.3948474877267	71.0317299048956	69.0538216206317	72.7745799626184	64.1915724030729	71.1232921538936	65.4931520622826	68.7246013765395	67.7461817158726	65.3708833388301	68.1176593008942	67.3006194118882	66.4416416942286	63.2234062342796	68.4175050563584	65.7448882539252	63.4918805797655	65.3574854870029	64.1263282120895	67.0441848977178	68.7377693686162	70.0580642419748	68.3688626142147	70.3137438057444	66.6474586316512	65.0197023589769	67.0466837618439	68.9708382198535	67.4620745164866	67.3964635225245	67.3467947361096	68.0901852422229	66.8606406012390	67.1932244505576	65.3912303674339	65.9914802551130	61.8426225912579	65.5432879057223	65.1975276008875	67.5515315637484	68.5550222845468	65.5480186368365	65.7016107908588	63.4460668757073	67.5886089626520	64.6025166807702	68.6286361989464	68.1671452745378	63.7895751029665	68.6703811721173	65.0895626361800	65.8747010890850	67.8277093730937	63.9219768315143	69.5887116390770	65.2976017622053	63.3511514521242	69.5544354180777	67.7516510224798	69.7634902891134	68.3541897504746	64.5299275249716	62.7431608564624	71.2652677421324	68.4677849715815	63.7082998253121	68.6806082735931	66.1421110995855	68.9988031822335	71.7777735106275	66.1778015676301	66.0107667229725	60.8107702241333	67.4151389738779	66.8071102834139	65.4798734573874	68.2801890441073	62.9819852237836	65.7012865013269	68.3315322882239	62.1910884426366	64.5519328430749	69.0646057336047	71.1155755130583	70.9140909426463	65.2930158700586	65.5041089707754	64.8498123844913	64.0279595534644	60.8489187790226	65.7203283295442	62.2718365061004	65.4855986680644	69.8148450514987	65.3188975053309	66.6346488981234	67.3843029952990	68.4195263921842	69.3506432259977	64.4655546372587	65.6385660916871	61.1602294102491	68.1818720258137	67.4237782346338	66.2474033925933	68.0595036704330	61.5089031740958	65.6656849561842	65.7420849959952	66.8745060464664	65.1382527740068	68.5649402575767	67.4401125470506	69.0746259444865	66.5678831169709	68.3512140655645	68.3329291656106	65.2699348219685	66.6646716117310	64.8488950720606	62.0136442255378	67.6689078692047	64.5392620913376	68.7227267893942	66.5983376415456	64.0878924964662	67.0768767503422	64.1308860652809	66.6623666198613	65.7132810412909	64.5983366905493	61.4634064470241	62.5139577809372	63.1051011351951	69.4661762242850	65.4191141913872	68.1999297302650	71.9705488518283	68.5220226977551	65.2200270097804	68.0183374112248	66.8881688639864	68.2253040546781	63.4880872105154	65.4607912855243	65.4722762052281	65.3066301222961	61.1087051059769	66.5941008135850	68.4327758223110	66.7413430563532	65.1700582769072	62.7533642383283	66.7114417665518	64.5669309464139	67.5365067663780	67.4222222066783	64.0825025404645	67.3446074976981	64.3895841210478	68.3641950591051	68.2348134134126	62.8030060408878	64.6979562618919	67.9097038614588	65.5908357905047	63.4933742232858	66.6621585035615	64.5563643126087	67.7737800399242	61.6917847704780	65.5591184617043	67.3662155654157	65.2478413256867	65.9025520626596	66.5884171375575	70.4693546357949	63.9846401089114	68.3263293227410	66.1507652382033	62.5686408201788	70.2842577050365	66.3660977122502	68.8988699810141	67.9516375732996	71.2923441711992	70.2025877956855	70.7271492181819	70.1277536820762	66.3005449273901	69.0394997674429	68.0349193401907	67.9508935542066	69.1885611790818	62.0706759482890	68.4053005193761	71.2348872756941	70.9760140748592	70.2864195299731	71.1284359668205	70.1544824151633	67.3708940906260	68.4791061348417	72.4139762365749	68.6750076985529	62.6000870898424	68.1820595384726	71.9488080561892	71.5852388895399	67.0994593638338	71.2109306697570	71.0443267835598	69.5576363627447	65.7731255563490	69.1112759305389	67.6589938170676	72.1724403937523	68.5188313148033	68.4416802474034	70.0004058627711	70.0099764431525	68.6484381660828	72.6186245413546	69.3544125704733	69.3828603369094	69.6886474568719	66.7833647162988	66.5274889758883	69.8719745290871	75.3541211635020	66.5278135228802	69.4410592754811	73.6281063012280	68.2985932449979	71.8110613111924	68.1919744108517	68.8302263865237	72.3508993913146	67.0949532873538	65.7172479219149	69.7255639478050	71.2696709193825	69.1641952300350	71.3687315399951	69.9310695750146	67.4080327119652	67.4581448538792	67.8574690265183	70.4853103005499	69.3031058278490	72.7501144700724	70.5797919578865	71.3229970347933	68.0050580217835	67.5672772168499	72.3947719677035	73.8219005493389	70.7374086729036	68.2818235048350	68.2999135868001	65.9517841577519	72.9136252672363	68.5563028192948	71.3785638653652	68.5739547735454	71.0253111583957	66.4644308171408	65.7162720838262	69.0137251636057	69.3871373648631	68.0045091931774	67.5700827622471	71.2867442528826	71.7698565925075	68.7582524469021	71.0958198585158	67.8638289683369	68.7865305708168	69.5106724013095	65.0277932770837	72.6121413985907	73.1865240486528	74.0210071122703	72.2497677902259	69.3129023281598	68.0432238211265	72.5546612013471	68.7409242665940	69.7601187661896	69.2588768266241	73.1000923902239	64.8115771071383	73.2910658758872	70.4170794949997	69.4476918743501	71.3598016495160	69.4790718859793	72.3140234512408	72.7775839062432	67.4380829493599	74.1279811644638	70.7817715034527	71.2035908320981	69.2289464240177	71.8128427758831	69.2813550810758	72.0150075795364	68.1760090604212	70.5565224652936	69.6763605646703	68.6915780650672	72.4538132916903	63.1554287296751	73.2254194255479	69.0760732518857	72.3118275472181	72.2911765843537	63.9383815522877	69.3016645993520	68.9750915629041	72.5564334685573	71.9437515196261	65.1344716697008	67.7791433983949	70.2011450589701	71.0031630072985	67.6665640368837	72.8446283283635	69.9094687025380	67.8905887727972	72.0874983686559	70.0176973197599	72.7483475607424	69.1190829087978	72.2367698346228	67.0324257302249	70.2147071092771	68.6227099996709	68.0722436438314	69.7176951542857	71.3449085170383	66.7669446368978	70.2687379470797	70.6588343327784	67.6616622640178	69.7426793842301	70.0062923910973	70.7030144942058	68.2851266132043	68.4470802354915	65.2796833435536	71.8935805086672	71.0768885640391	67.8884339964499	67.6153770129999	71.5711856814514	69.8645092150598	68.1069234114466	70.0002062368530	70.8590035267851	71.4589459212486	69.1119524526964	73.2493662253724	64.5635609577589	67.1990722933877	68.9826413906702	72.2268963478764	75.4781828416398	69.6385261638382	65.8935340945072	69.7115591490574	67.0588704479251	70.6622832361335	67.9849085549641	69.3477617969300	66.1632075428156	73.2337609335570	69.6989050246779	68.8489687991952	70.6054323195280	69.5561335302257	69.7517130173209	68.9928060789236	73.0429301949152	72.4015201220625	69.4011954923245	71.3930479221509	70.6843815140103	71.2598035422974	72.0747842166348	64.9653328700984	72.8491032252672	71.5271668867818	71.8295456806242	73.6677098379254	72.2451903023664	69.3287041462243	67.1135710262974	71.9938268015617	71.3339324294751	72.4075544808441	69.4218570866669	67.2423716998532	75.9603002836274	67.0896344995405	70.0623696371696	70.1790321001972	68.4655291753082	70.2543411490525	67.5759467512134	71.1502141880529	71.3281616984413	68.5679252508498	69.3377130757211	67.1101695363703	66.0272692004844	66.6701298258981	70.2989731588531	72.3683037553236	68.6272997273269	69.3174841365583	66.0079501705622	72.3186991942662	67.1203109222386	73.5539208609538	70.9242558623192	72.5676077441685	73.4960258333331	67.1999314819443	70.8597892761575	73.1776522603212	70.7311311111108	72.3016329888989	69.1507906406782	69.8394240872303	70.7747653338951	66.3223155194858	69.0070189547254	69.6468149449902	71.6035940705592	67.6743118035774	68.7469915401824	69.4772875638410	72.7317488856380	72.4996016991138	66.1478390666877	65.6254846147618	71.6940465052257	73.8011915601616	68.4818694108923	70.5761957623512	70.3699233782013	68.5056817066749	68.8303888566820	71.3956359889959	72.0533320005883	72.5829771613912	72.2770558949696	69.1357150631391	67.8999183154870	66.8755862120860	70.7362611541681	69.5351241238686	67.6692052489788	71.7184460425847	65.9600907800227	68.9749848615288	72.0551358778381	71.8676988548101	71.3555995309215	70.8083283481489	67.9619323041446	68.8357141814397	68.7847729792760	70.7841109250236	70.5568850264157	71.2362802773002	69.0778019253395	70.9832018435559	68.4061471049661	70.5864641267417	69.4879596966697	71.4362337399470	68.0436675918258	73.0140128191144	73.4172252876213	70.1145496984288	72.7809864008223	68.2165165181603	69.6150932599705	71.9523802412344	69.8403216729715	68.0247328913591	68.2921701204054	69.2665135930569	70.3157698070409	68.1733890290580	69.8906067580467	72.5222391732522	73.5304522258007	71.6752363347408	74.0896959612495	68.3060326803246	72.2174968684154	64.3446466661238	72.7026828015906	67.3700361658053	67.2829339656704	68.4318724865497	66.8118941763372	69.1543117351060	68.6596296790705	70.3349113875818	70.3379049877561	67.0182866438414	67.5717829135735	66.7397801444628	68.9843351768629	65.3334055710585	65.0547345852331	68.2459422304689	71.7302689479498	70.6995092984169	72.1238178884926	68.0583099757846	66.8520783743248	70.9452686601095	70.2874806591866	63.2946798980350	67.9391484049377	65.9420546027833	68.6333466513758	67.5419453751285	65.2562307796067	68.4834659736153	66.3676798866285	66.6279950776943	65.6291549626921	68.1018926850245	67.0915838229723	64.0238236408880	71.2321089297214	67.2170566168659	69.2480204457399	64.8330743097976	64.2929803050678	66.6300377926486	70.7531522443111	66.3851776180327	65.5725292772709	64.7865273300694	63.0720743914489	68.5879618594506	65.5425337697404	65.4696833839473	71.0367617223998	62.2996067152699	64.2126354393558	62.8082569622639	66.1758256328928	62.7295294992796	67.9836085938874	70.3579531935591	65.7185256273542	69.8125024249324	69.7066519021580	70.4163146303549	66.8560696374235	64.8076595769754	64.0782495833265	68.5111258055203	63.4009002847028	68.9101017755504	67.2211444657765	67.2853937833106	64.9171135188097	66.2308758010526	64.8333053599634	64.5143818417337	62.0671827159340	71.5266955932363	67.7907680335793	65.9437021472448	62.6064047225058	64.7304556028312	66.1095457492540	68.1809427585964	62.0835580798625	64.8275399688209	67.8235457731492	65.4933915416959	66.0599239622987	61.6955620036343	70.8309152541626	67.7286476020889	65.3256104909000	65.9550916511949	67.5878345053139	62.3731501913011	70.7147532752333	68.3632615734552	65.0905905089498	56.6296909093622	62.2725580902722	65.9678482154477	65.7452401542797	67.7140631474211	68.4290830488081	65.8837937448126	67.1128712590511	65.6136283896320	64.9731814531669	65.5145491403157	68.4976678804900	67.4489982543659	66.1756439579392	66.0857373518582	65.1211012486485	63.5406246911595	66.5093439018211	66.0463104942582	66.8028344540521	65.5270602802913	70.9775535602090	61.7084809803767	71.8561133729913	66.3244604607007	63.8242377855470	67.8736194134801	68.1197295288049	61.9665372166249	66.1645642437365	66.7735763745150	68.6238115491435	67.8688466710680	62.5636432567592	64.8551381819377	64.1659327627586	63.9550232000151	65.5113331565623	62.6038955898900	66.9382322518114	65.5622588806395	60.4448978249031	67.7113979129206	63.0477250319480	64.6541234266555	68.4090107292776	64.7684492578722	63.7531430848099	63.1255628044027	69.5362917293952	67.0933120944224	66.2739974345529	69.4691209570145	65.0915713391561	64.8564232552835	64.1349286938051	58.8407711112653	64.6871878248423	62.7702901693592	65.4343172838418	64.7220726353716	66.5063704927180	58.4319605881100	67.2737714752092	69.2554949924950	68.9559076534333	66.4642731948958	67.7295550665807	61.1694275506828	62.2905691493500	64.5571933450484	68.1580620486495	65.6863768228263	63.3077022453974	66.7576917264133	66.5973663851011	68.9043654461022	65.2614918512110	64.0735197216270	67.7607759631574	65.1278429771159	59.3224184477663	63.5338164935784	66.6123090557672	63.5423935549048	64.4999436294480	67.5314238813707	66.7000939266034	64.5850854469292	65.9803304622010	65.7931158378140	67.4970478176726	68.3127276851630	65.9659138038746	66.5498576117525	66.5493699925439	66.2400843846237	63.7389471594586	68.8242018829390	67.9716087201237	64.0692535140829	66.0344938238538	62.6208375870978	64.9848984018258	62.7995925761429	65.0021931489430	69.6299928862263	68.5274017406349	64.5684481684313	66.3575722163910	65.2433312437984	70.0366598087194	65.3080808424246	63.9602279819567	67.5605070867276	64.6269862235072	66.2435516126192	65.3864251320928	68.0091238750384	66.2817952748491	61.5516631294832	64.3617016297245	63.6259379356486	65.5797329822098	67.4644763608552	69.1312790757828	65.0699417099817	71.0745517048430	67.6094556538621	71.5653003364698	66.0808815190679	66.7237295771542	67.4186822869573	69.0667181736759	64.5485475388200	66.5743983573981	67.7360818451264	62.4488939049254	68.9009649427467	65.6631247240405	67.0606544688659	70.0781416456890	69.6168201556923	73.6915800633115	73.7012471716778	72.9692710986971	61.9266812593599	70.3877937441926	68.6489214517974	72.3415073249592	68.5828664715764	70.1225680641589	67.1915090818452	69.7808246846172	66.6885423788450	67.4679091201724	67.0071169487750	68.0411238775369	71.2674775681860	68.2065609163477	72.0381215836533	66.6177251999080	68.1237992588133	66.8729160573400	69.9116921491277	70.6900081129927	65.2415834506966	70.8100390068339	67.1502980990442	72.3865823852422	61.7515297295937	68.0360281859624	69.9745726895065	70.8543261978930	74.1733759476182	64.2058731344941	69.2110676180758	68.2637026768882	67.4793451673083	71.1104339389325	70.5880224881895	68.7797638940651	69.7281954701237	67.6272787970381	69.4612193316282	68.8066368685367	70.1964468474637	67.7292884201836	69.8431485633015	68.7771317218601	70.6170995459965	69.6261868253933	69.2883098136217	66.6538573919103	68.5814325520305	70.3518089313437	72.3198564478601	67.7934523873899	68.0036600018370	65.8904122000123	71.6497260811494	70.4543595920897	71.8873502349454	67.0556375278961	72.0719980552370	68.1403882647693	72.3720873187781	70.3444469608718	66.1169947187375	70.0111934727749	68.4457334025860	67.9144270041673	71.4267738721729	73.1353973003713	67.2620355916002	71.0861827446912	71.1511936297778	70.6169775728218	73.4068003757828	65.4170938400022	69.8678417964358	72.0230100568299	66.6888466975134	73.7292451134125	74.3739146379704	67.5987049384248	71.1702476271922	66.6834711843103	67.3774675954770	68.6555234801226	70.3364046262298	71.0238811951776	71.3013446775468	72.4607491827288	68.3290562289263	70.1350944354013	67.4945634916113	68.7214617769434	72.2349994260645	68.0025459524371	69.3941062975812	74.4291845152926	65.9809471330452	69.4722404173928	68.7615415249282	69.0740738065476	67.2578036853215	69.7161344097133	71.4255713479427	67.2669879374930	69.5020212463968	71.4903423200616	71.9285251251718	71.1521466503085	69.8884080231156	65.9084939672611	71.2943706432764	72.8913388320172	72.4588970227785	72.6724948269083	69.1897079476087	71.0974403865399	68.0640396890298	67.1114115905534	71.6702637726752	71.4944855805971	71.6040873324624	69.4041156782997	67.4170057569494	67.5847369226857	70.1242737714588	69.4092700782990	69.3239719999733	71.5457073180477	68.2717933971686	72.1692910513364	67.6988347239364	69.0146667558821	69.0618284863451	70.2142356351471	67.0548436982187	70.9719732496641	71.3678491466571	67.6425896157930	69.3976190652934	66.0534433254524	72.7182490344648	66.6551099588374	69.7747596445964	70.4296751346493	70.3703820913061	74.4508461254238	68.6095752169740	71.4561316654119	68.8630176784772	73.6029422661871	70.6475331189819	71.5867063663322	69.5021656000325	64.5808187061898	65.9027633343228	75.6496833962762	68.9968347735074	74.1791756642928	71.7776206868011	66.7610789374744	66.8513513924799	67.6594514672007	67.3094191282752	72.1295013102106	69.1260667883298	68.3550330170226	67.5368312377768	72.8767532675344	72.2865776134908	69.2582833697041	70.5364518214294	68.3413810368680	70.6749691391481	69.2113073427552	69.2108057398230	69.3384478832563	70.0417930240608	70.3720975662005	66.4648401845321	69.4371022008773	72.0865414582288	73.0963498794112	72.5432662657436	66.1023083195745	71.4759708313052	72.3156854254815	69.7211287710476	60.2904776591304	70.0525683447015	69.7993563578386	71.4675891462484	69.1956628255332	69.9002173854343	67.9735677674780	68.3898454890914	68.3127643480483	67.0101082777370	75.3591502557350	71.4419997782399	65.3055874358983	67.0414007841151	68.4820826991027	71.3979990418579	71.8558422782766	70.7657976619014	66.5420478632888	72.2597180186945	63.7023296098434	66.6769198178623	67.0588315899470	72.3525473209958	68.8832279682306	67.6623110440898	65.8521677789274	73.4597887703502	70.4247114598137	67.7028764052574	68.5559172856511	70.2995164855773	69.5101964682589	67.9605946926873	70.6287475324483	70.7616147669168	69.1676298506652	71.3735492216861	67.3881317763716	67.7691544228249	76.3880926505215	70.1699420356203	67.1700107610510	69.7165561549650	68.0863274524641	70.2787307885259	68.9084896848435	69.1716870308167	70.6099849171045	67.6372260637068	68.9282015162598	68.6006591291446	69.3020196566903	66.3385352749429	70.3721803675976	70.7396790413002	71.8497141943857	69.3769368158447	67.0057105927633	67.8488591871165	66.1139846576249	69.8994661904301	68.7880324259732	68.8557572652500	68.7728988187676	71.2037662434946	70.1228878087187	68.7264966365510	73.0000447675886	69.7649673558720	72.1802632798446	68.4776887948324	69.3891639449569	73.9002829300324	69.2821038046157	70.9386686380790	70.9763274638673	68.4531575643127	68.1842964805601	65.8657702697816	73.6659333567500	70.6215724446250	70.4605890793124	70.1927148960467	73.4230719685543	65.2755182520776	67.7279596187811	69.2766818060850	67.3799346015688	68.3342404515398	71.9051383790758	66.5003703745088	66.3722302847916	65.4566469962596	66.9010257940522	71.2985318555767	70.5371150391440	70.5127398878801	66.7176120926618	65.1715731461967	73.6872965952135	69.8641541943072	68.0689259728984	67.1974270731417	69.2563870866088	69.4645938212598	71.9009108512562	67.7751473934535	68.2423243115963	68.7790051086561	72.9734347288502	69.6590793444969	66.4182765293305	68.3773427761784	69.2233134633581	67.3627283862745	71.0998266151121	64.0151948668328	69.9268932856224	68.5539736815109	60.5247642485987	71.5112204264128	68.7991572540895	69.3127959892359	70.0197617689445	65.8751056326674	68.3012890495709	66.8627881739325	66.8799261384539	66.6918753818364	68.5006495922117	71.0192931952456	71.0336921697379	69.5891720887132	68.9201184668317	66.4516924020409	68.4706655379740	66.6561461760191	68.0491889774985	70.9897341883801	70.7770485323646	62.9994095184566	67.0033638153253	70.1050720822477	74.1504757005755	67.0946057390068	65.4772345660878	70.8642824058860	64.3836114827084	69.5261017649103	66.7523198775204	68.9075822969397	65.8946516671302	67.9660189321906	70.2171268497262	68.6564606739756	65.9904919754248	65.3007028101129	69.3510189029255	69.4939546926887	65.9313142694598	61.2326835755374	68.7950465011079	64.5536651033247	65.5555872937161	64.4467335056130	67.6415196683422	64.9587224369000	68.2707976106079	69.0439904103001	67.5383806068864	73.6807375931626	67.2005648271778	63.4254753416616	67.4006350771499	61.5168277280921	69.8620059804904	67.4150289514853	65.5791604740808	68.6084012248963	66.9590321381877	66.7815371333180	68.4751984665898	66.8145382695320	68.5216663619753	67.6209005088668	69.2116140457727	64.3763277664867	68.2669369431395	66.8061470567989	67.3558062967661	65.8586616659644	65.0043044024787	67.4220065394263	62.8445373585649	68.3075109832561	69.7599911071438	70.5394262370123	67.0577667903683	68.0464724281397	67.7381599950632	64.7861728342241	66.7791598229325	68.2578011175578	71.1348711544817	70.6037929583970	63.1236350421305	64.1878838172924	69.9740779130607	67.4558050281338	67.2918390131267	65.9594142122011	70.0598465324997	66.4729015262958	64.1954875009771	67.1672377774945	67.7545032293663	66.6983583566919	68.8732609892329	67.1993227116347	65.2883866778243	69.4413308358753	65.1664477977516	68.9666628283867	69.2907720879334	65.3891784054557	67.0607126879287	66.0941124596979	69.7149303877790	67.2090151998305	63.8419441596881	71.1376962064442	66.3535814522706	66.6595307911588	65.9530324297439	67.3731525516884	70.1035517000214	66.2295979177907	63.1333371131028	65.2585422926003	67.4377026174236	63.4415031099916	62.6067248894929	64.3618926989617	65.7243511487464	68.7351473508744	68.8618406621743	70.3565644639286	65.3033004916335	69.6027535419407	61.2994621449607	67.4262650370949	66.3427263348962	64.1991830904150	67.4070258301172	65.8004660562256	67.3966103174378	67.7536342626049	67.2380374381931	66.5397997119574	65.9572977954851	64.2066351962020	71.9258319003370	65.7699833197794	67.8153608373353	71.6582422045521	68.0436835377627	69.0515247772432	63.9697293673304	68.5303551323703	67.1946391914354	67.2197023312203	68.2927322176483	66.8485361161380	60.6918111146893	64.6190376400764	66.6551497221735	67.5649856336675	66.4095511828730	64.5331568862428	63.0041517594430	66.9222087776152	64.5846638330772	64.2467299770332	66.2867749111946	62.7615692997875	67.1062628101558	69.8866351144552	68.1947131513842	62.8421977055106	63.7900640982026	60.7533575747228	68.7021248422556
68.2721723565104	67.7452434267631	67.5177434608503	69.7917798897496	70.8367598465514	70.0786730069421	70.0295178005901	65.9217351815684	65.2895721853863	65.3260518008785	67.6172041272079	61.7803616596183	67.2252192155458	65.8535195791284	66.2006928193078	69.6054976973081	70.3976867892281	62.4597888563585	61.8000392111157	66.2153022755256	66.2870998616757	68.6128378979902	67.6434845308404	69.7595832026618	68.8731172678821	68.3271007098940	69.2626734521528	69.3379423573396	67.4965689735963	64.0336318808872	71.0470363260875	69.1018614814141	66.7119572887467	67.4917039441047	68.5506768000969	68.6298669934677	66.2229780372813	65.9646736447474	71.8097624015981	70.1444857504376	65.5316237534030	67.5562221903005	68.6083446718633	65.1244661099793	66.2723183122956	65.3174206109672	68.0599073149105	68.4365670042904	68.3394067163526	69.5281287788835	69.0656023940853	71.0653895938583	68.3023158550389	66.0102034326200	67.7598542913457	68.2213018043554	67.7607190792091	70.3135574614499	67.7343712340016	68.8444914339129	70.1534722598223	67.7472676180749	69.8672525413641	64.3819662235482	63.7443398659318	65.0500969577858	67.9409403254527	69.6816482460732	67.3437349682969	68.5531743634858	68.1498728640221	69.4617898991897	68.2204533327993	65.8051787861112	68.4653731993917	66.4731140076953	70.1639906736112	68.1371790840679	66.0509505566095	68.6245618498937	68.3674292625006	70.7536951025411	65.8518006464750	69.1106357522875	66.8661559905344	67.3994243986055	67.3288825589529	67.8218450854186	64.2508051924650	71.2572784736035	69.9967059419891	69.0533607862769	68.2417482518143	70.8333050026990	69.0676659597327	68.5790478202505	67.5078301621129	69.2345775615438	69.5505899173599	67.3349319642791	64.4117896685677	69.9458599281675	69.3767320274448	65.7817591684181	67.2583366604178	62.1813302043051	67.6385353934557	65.6983250615006	69.7336008009313	67.5948778799073	67.9269869740747	68.7646353305470	68.5109565364282	66.6411777653964	67.4627347965182	69.4284242353405	71.1261755532728	71.9905836175492	71.4090356626424	69.9392672478594	67.5719401619248	65.5897125957339	69.6385730619277	68.4652344637275	68.7859978084779	67.2133031871895	70.1574538616438	65.3052423726356	70.4844500353106	65.6068840113429	67.3560999213440	63.3358112529187	67.0797137656693	67.6451030704562	62.7749993850151	65.5976229532721	63.7592600287317	70.5449850823124	69.9215139360066	65.8299310946658	64.3345383093009	64.0948169006541	65.1420372267705	66.8705203749532	66.1969252380304	66.7233063122944	68.5352849744596	65.1846171472248	63.1221090613293	67.1170903421091	63.4113858076608	66.3722577203413	66.8531816627659	66.8596328306031	68.0892751942393	61.5383381374250	63.3335474436267	67.2668081071270	66.6349358135964	66.6986742319753	62.5817975812157	64.6211918876864	66.7929655646893	66.3422722468250	63.2691237160759	68.2269022220951	67.1533913560184	65.1972518848121	61.8638750367229	65.7271719993855	68.2811296249448	62.5753039227594	63.5822080106588	67.6623916655077	62.0327998243138	67.0704553144523	67.6737014284320	65.8134005103738	62.6748696183997	63.1610519414331	65.5209422380582	68.0939823945764	64.2981561062737	65.8262593639203	62.1908664186838	64.1674724251806	67.1914810782420	66.8181459390431	65.1521691047217	65.1448140578390	64.9676195954902	68.0062766453059	64.0014156671840	67.8925771550106	67.1828327264689	64.6634132811507	70.0104242991555	66.0991384647971	63.8367644080045	65.3175035448746	63.9727344374900	66.9406626159016	66.8894271376024	61.0564873877550	62.9273394400932	68.9566621314256	65.8492477226291	64.1719005372131	64.8960445697206	65.1370813026349	62.3087267147476	63.7925430652641	66.0168218718736	63.6031376454816	64.6412611734577	61.6843619377540	67.7211564065371	64.8439073929454	66.0752886011768	60.4261263809630	63.7338733521380	63.6103617636963	64.9913609525552	64.1973245391430	63.9998259892851	66.0045108608105	63.6807785307050	64.1247015348969	66.3804473457230	66.2847229840684	60.6644928886514	67.2207618441284	65.5362247918852	60.4698097855869	66.9265676675272	67.4763768352843	65.6173511761689	65.7843673068457	65.2875957329317	66.1709663339920	67.1823212100479	63.3540189825537	65.8070666710125	65.4739283175429	65.5995535726564	62.5364468438881	67.6759356376497	62.4625644938887	68.4601565945196	63.3605897463520	67.3043543253901	65.1418644228808	65.0634383807526	60.6341331113701	64.8153446967559	60.4814524841726	65.3670101658337	65.3512845243371	65.4676818524864	69.1974669606605	66.9401740661945	68.1105761980508	64.1363861980104	67.4563820245134	66.6376646958720	65.9221147663959	65.4049761651732	66.1371325588789	68.0997464183998	62.9152320437531	62.5159500076722	68.0563260002437	66.2347294343073	64.3674301481179	64.4658154586973	63.1337941297600	66.9273317635384	68.4397504723034	67.7696923157402	68.4630291663035	60.8382357638818	69.1103852530695	64.4788122165459	65.0522514645483	66.9095281014108	63.7366746302488	65.7362614687438	68.9583271696455	67.4678685221994	62.7436360703383	67.3516457987677	67.2710840780999	66.4024993455901	59.7545678849925	65.7797737633383	62.8178616957755	66.5163183638968	64.8760151447954	60.8031890519460	67.1516264035998	64.8274503366467	70.2810986733496	65.5487442981849	64.3633863653429	66.3445579419757	65.7743248411133	65.5233941512282	61.3056934893312	66.6175462086819	67.5083268667230	69.1057080661999	70.0142037193240	68.5569962435074	66.6214652583797	69.0936038198708	67.9238341247246	67.4661007351511	65.0468913410836	68.6864037703666	68.7977127953788	64.7336265415672	69.8682482213121	71.6815324236286	70.6703759926653	69.3328585508398	69.2106208227368	69.2481702029082	69.1834669689173	67.7637022045893	69.7207420127268	70.4420901083398	71.7836622886957	64.8840002789227	71.7481943329571	66.4053357642012	69.0642414454965	66.5101834739060	69.2720306547441	65.2008051521257	67.2799475151921	66.6526022523438	72.8091197585869	72.2153012562191	69.3387190853366	64.0348712929264	67.7143343734970	72.9639396768112	70.9003598117657	67.6358639329206	69.4151170213869	70.2391534404351	71.4522714563760	75.0594069332276	66.8778280768264	68.6559422417144	70.5077725521951	65.8867368027986	70.1317864170418	70.5625854532994	69.9820149761293	73.1850540393471	67.1843662189330	69.4785027750159	71.5416097943082	65.7425900159711	70.1841761614806	69.8240761156309	69.2280707672151	69.2518303879197	67.6108071144710	68.1761412546381	67.6628234472343	65.3060000713855	74.1365299009058	70.3488452223891	66.1975113057382	69.8436537803891	70.3388275928416	68.6079252231533	69.6395675931058	67.3786843429223	63.7370495378137	67.9376401859768	69.3661179801767	75.0060243081605	68.3813230640485	66.1747888870219	69.8187761896694	70.2645555317655	69.8737074434147	67.2721753241309	66.8132889853265	71.5429926575014	68.2544541091687	69.3939585097461	73.1325090453363	65.7100220203209	66.3156101598097	66.1502006366571	62.9950318689204	65.0775542337861	68.4125077557654	70.6042992190054	72.4646713548961	67.2618812194301	70.1938710352260	71.4592862046943	66.8473565206527	70.9156344348597	69.7651318856467	68.3267621587367	65.9178860570185	69.2858021198843	73.6341490835102	67.3876313368586	71.1696109641963	68.3459466224968	67.4698933678543	69.2203975716669	65.2542095875589	68.9714382104155	65.7975801431269	68.4204494848505	73.6486531947364	69.2373601913989	70.0483824711224	68.4024667999898	68.9827568435981	67.9337192870101	67.5951628565491	65.1234302385208	69.6152096285123	69.2269254558644	67.7558213181169	69.2281214011224	67.5904134370331	69.9399885224649	72.2900884003598	68.6481432010247	70.0604473307300	67.2703039151573	69.3903550537617	68.2800701934545	71.8431037642864	66.5004131296807	67.6871890329398	67.7828898735279	69.1468906694768	69.3025648278108	69.1919050962684	72.0802815123871	68.4636648394014	71.8342726264368	71.9047181575527	66.4682777186261	69.4426983443095	64.2785406440892	65.7918792703613	69.1817444809498	66.4405125134353	65.7466586545177	70.2949611313672	66.5084682877572	66.0336101205727	71.7345747036037	68.6497201604518	67.1797660800264	68.8915633570200	67.4484223065938	67.7308696752625	67.1227200075614	71.8314556194942	66.9522168604067	66.2608110241505	66.8485681268161	69.0197768542076	66.9984102187446	67.1569648654908	73.2501860930761	68.5503040939586	67.3759618867360	64.5853235339088	70.2511540435602	70.6597991611151	69.0203136347038	66.7369760428541	66.8441069147839	68.9082953007890	67.1503559845248	72.4632608832038	73.0251417727733	69.8789471865350	68.1550211383910	69.5447366525619	69.2521467596418	67.0387618524151	66.7924772313229	66.2400630098308	66.9949646536593	70.3808612536179	69.1726223376047	70.9504946081861	68.6775296781677	67.6154526503594	67.6926947537495	66.5253723451096	72.9201560266961	69.2264826340891	69.3845231032972	69.3636983381051	70.0255265915409	68.4923605834206	70.2093091474899	70.4371697495968	70.1126135301005	64.8329529052492	69.4861838951931	68.8930274280227	66.5889965501258	69.5510911331317	70.5173051142309	69.0486898722630	68.7993363628911	65.5360667934653	69.2639113052389	66.8430263892539	68.2991511108733	66.9048911677828	67.0334617795129	71.0282320473666	69.7677940617372	71.0045135809987	67.1064864710821	67.2023538626266	67.0931570482578	66.7675838081018	68.1137984142735	65.3288584617020	66.8064792978546	67.1815444609343	68.8115252375198	73.8078715380435	70.1105943832123	71.1015123669707	69.3010401564526	66.8434289248643	62.7785839935483	68.5379634151689	70.4503574605348	71.4241942032853	70.1883181403709	67.7594856916437	72.2512059017791	69.3425304863974	67.4802639652192	69.6510928751145	66.0142117713328	71.2665005282037	71.1190577078293	66.9909545124688	68.1996432582326	69.6532156218106	70.3363739817799	65.8384013507744	68.9041681335996	66.8515375251460	72.2232404773872	68.0263334645478	70.1912420598878	71.5395620661491	70.2159047200974	68.9031922715998	67.8298904660192	69.5301547464040	67.3410310855459	70.0481386469456	68.9266919244908	69.2780715691457	67.1678403320705	67.9511511223489	66.6195205020814	70.1402028554755	68.9473983159265	67.3029197107153	68.6864675806851	63.9056817961639	67.5989883664661	71.6012340859787	70.8125167217059	69.5210187690386	70.5579410806806	68.6669803916795	69.1133952527082	71.7402000936035	68.8104746261780	70.0778768249819	73.8109036950409	68.1553733310080	67.8914685299139	66.8795602200341	69.2477465373926	65.4971375605282	67.4809186498476	68.8122722306556	66.0275698682966	67.2525046604885	71.5995094436708	69.8008599837268	68.3400204692012	65.8656904551719	71.6004696513071	70.2226212793839	70.1062640365869	68.8111018618324	67.5671060075468	60.7415799700699	67.3626612921246	67.1543635508022	65.5205692495331	66.2127868991720	69.3023607958500	70.8738867672402	73.3772789998638	72.6455263183448	69.2215797674961	65.8475231545016	64.4291461170700	67.4706318046176	68.1122422411214	66.0032372167255	65.8466707831943	68.6214577751062	67.3095184389663	67.8748331389239	66.8022978248915	67.7146777006771	68.8719783697434	67.3787059616342	70.5196043565472	66.7047328455147	68.5626326640651	65.3459996139652	66.4562574694637	62.2190958076937	69.1923463738004	70.2763897695425	70.7095748471471	68.7517106987193	68.2596004166646	68.1431369083034	69.5447747697725	66.5951685076663	66.9011339602124	64.3363364920603	68.9099974107994	64.5847845946486	62.6267534176667	65.7846416046973	66.6248980165800	64.9488787308749	66.7661456734524	68.1998775893632	65.4231094564737	67.4510842305489	69.0701535971434	68.5223974750048	67.2728077704360	62.6814604604501	63.2407658236768	66.8349287100158	67.8563388359692	64.2674812327417	65.5515726715886	66.1472101212415	63.7824868129339	69.0402797380082	63.3221064949088	62.2893305797973	69.2084477296082	63.6356784140826	63.3996729740856	64.3220067205610	66.9923644049671	63.0278374802975	64.1187963401354	67.5845886548454	68.6016011443925	66.4066712174303	69.1872404990636	68.3656196773193	69.7025450342540	61.3860236629814	65.5498825714888	63.2106246084595	64.5784552671814	66.9819683880412	69.9319955174179	66.0211266825709	63.8299691763117	65.7689166158059	62.9343488149168	62.8157146127293	58.3103300914585	68.7488134647450	64.8836460984021	66.2768283559256	66.1162617802618	66.9396983278802	65.0418938042255	67.3199709631826	65.0938449511149	65.6092970879062	64.4697729927315	65.7512343050050	64.2572049585723	63.7363466939421	63.2416372234186	66.2986025147994	65.2245045989362	64.1000484221745	66.1931733555527	65.4224273450227	67.3531502447571	62.1951600301254	67.7419160387452	69.1147132518248	61.7984540899362	63.3995392210658	62.8488345256857	62.4643701765195	66.3001110168196	71.6927915902440	67.7471082068544	66.5507630314693	65.0616819332594	62.1778587281007	66.9904743393121	65.9434292699931	68.7521433407383	64.2928758965851	64.6080970284364	65.5743557736053	66.8853205852983	63.8886344015890	67.8303848830669	61.0524271367290	64.7378664257106	68.1494069646915	69.2455856524607	67.9757213959151	67.6000909262199	63.9452450741014	65.4747135694698	62.9509184178555	64.1693018539294	66.1522748871425	66.7166002202465	65.7515976516466	67.7035243421338	62.5163930261721	62.6853063476486	65.8188596575178	68.1609163658361	68.2850064224502	65.7460177855144	62.0554292094442	64.4739442593934	64.2873208606879	66.3122261902997	64.7866704372808	65.5314606665498	65.3320918113692	64.9202898828530	64.9382139292729	66.8107626787327	64.2455059655505	61.6932215401767	64.3211078251733	62.9093659990056	67.2312909063584	64.0397479398804	63.0952909120133	65.4417152470788	63.1691510307146	65.6366193284701	66.5320857678905	66.3965401440673	62.7297369380145	67.2444433057922	66.2837412581524	68.3331036100969	63.3146735941525	65.5402250629029	59.6628490589309	62.4031291523720	59.8726896755524	66.5182576991878	64.1514378596807	64.2600909604858	64.9923967817775	64.2081520471355	65.0399528632069	62.3564168021539	64.3553978982074	66.5705242466864	67.2392348041211	59.0241345587249	64.3128556654375	63.3899095016487	64.6072936659129	61.3697897648659	67.1887811307300	65.3064017343914	60.3828612622098	64.1121749125799	62.1008825879475	67.3766440867101	64.1693498649360	64.4517808065488	56.8305043142670	64.2292844188407	65.2612252538971	59.1761945810368	68.7141735228902	69.9545580464370	66.7444943911418	66.8340864414565	60.7695683534929	63.0596455038929	61.6750201993732	64.9304217650342	63.9871234017143	64.6262867028165	64.9224809618216	65.6163793671291	65.6485133275465	65.5868836251480	63.2575664608001	63.9204266268436	65.1930941788548	65.4642509648842	64.7987825530386	64.2417356796088	64.4700242089420	70.1846829743907	63.1216527911476	66.1783644128059	67.9534634658402	65.6184350754320	67.5096768567086	64.9237798937142	62.8221227752198	66.8068584802907	66.4210999375975	69.4473056636174	62.3757923909175	63.8602763135873	62.8052542004764	67.3491299493153	64.3242218250505	66.6862903345082	64.6193566379753	66.0497721416998	66.4363997220334	67.4873054686272	64.7377422116047	67.0887497505935	66.7201835878613	65.6890061036141	74.1970473353408	71.1849813335634	67.9503140648465	67.4008101594876	66.6144095596584	69.5471725445933	60.4081300007273	66.4369761965376	68.5279391606388	69.0738883832333	70.5514945657337	70.0531284481993	68.6860842645956	66.3926999727880	68.5301585301002	68.5231424115356	66.0832924843138	72.3746130890509	68.7239374549408	67.0820761668993	69.2605774205011	65.4121534812115	68.1290172825143	68.8670842758544	70.6845419206425	74.7245428804646	64.6885291199415	68.3472049459613	68.2382197814244	70.9900807506633	70.1583361049324	65.4799395402659	70.6625512751614	69.6078149855889	69.3447645984229	68.8701264743446	67.6531742824224	67.8760343948207	66.8534267994699	68.6235097537932	68.9352830798083	68.5218471478771	69.3713030492172	65.0430097929956	70.0706634217737	67.2445588403617	67.5719490469466	67.4700546321242	68.4051530202208	67.9443241963354	68.0353011413841	67.0221485406603	67.5450944909842	68.5871387148896	65.3916844767729	70.1173108445651	70.2632394920815	67.5615004726340	70.2257086404759	69.3542355010672	70.0860087527683	68.4836829377589	68.6881414881710	69.6591507290140	62.3068038803076	72.0426121945401	68.0891804194557	69.1347781221038	68.4637985814335	71.4276903802111	61.3610708686273	66.3847293427552	67.3661495535683	65.2174212140490	71.7351057301133	68.9042292371749	66.4664092136795	70.2792970779361	67.3997974561940	69.0918465893330	77.0262103309309	60.3756456494174	68.8342395827199	68.9527732463903	70.6153616015722	69.6093845913485	69.7521643470049	69.3997069456349	70.1387913048645	67.7002058975486	69.9314657096688	69.1192939614914	68.6488380088866	70.0918617275132	72.2887620487490	70.7830018792039	70.0045864195703	72.7268352611954	67.8203262982575	69.6381300172166	68.7112752863963	68.7475681542190	67.1627762612930	64.7957252870197	71.6480326477243	65.8922022264942	69.5191433785395	69.8692315180729	69.7066213236144	70.5342082602662	69.3071080805515	68.7560882807807	71.0768073023330	72.2099361611243	68.2070546511386	68.8581652891536	70.5812337923893	67.9649095332086	73.9215468426662	67.6578696849467	67.3072159833151	71.3080494010239	69.7101217936448	70.8591591487840	69.6650902556443	70.8090372985523	70.3093923207653	70.3446904272270	69.8559788348622	69.9517516436289	70.0005522168664	66.0758150305308	66.1042504031710	70.1692339380239	68.7764111954266	72.6056080562652	68.3497008947656	69.1799570412918	68.0420705101443	68.2377330200800	66.1946421028435	70.8151353267665	68.5793932311619	66.5766628583894	71.3023730709938	70.1720472023372	69.3690091716011	72.3675144189201	66.8452837798811	69.5684763482910	70.0541020223645	66.0265315098970	70.3078258719996	67.5884150171158	69.1616171935400	67.3837462394263	63.7396058148906	72.5499115401840	65.9933469796303	70.1808287283465	69.8944609253990	71.0120733313143	69.8674747174071	69.4375509198726	71.7200455986832	70.8228320224510	72.1914642454547	69.9039358596960	66.3215326673372	69.0067234754757	69.8325377416868	67.6654485405712	70.7507214389024	68.3222707923456	68.5571698592444	64.6226606108528	66.5374325781695	69.6867709375636	64.7511635034281	65.8694417085061	70.3598895082729	70.6937711200960	70.4989723521661	66.4684259193435	71.0370448639559	70.0294499244474	69.5480541108836	70.7339355583887	67.8853690530972	65.0828401444356	68.6065007753628	70.2582848807866	71.5251994946818	70.6758272092288	69.7271874795940	67.6472227358789	69.4142526570474	65.7932642779132	62.2868135493176	70.2422704521053	68.8856213305207	68.3481732325274	68.8678931462250	65.4405319654231	69.8405909292516	70.5142400084782	67.4634586440800	68.1015427396638	68.9271604709455	65.7092960064926	66.4149900641079	68.6094065052312	64.6783610181535	69.4826907620794	68.1252462987648	65.9849834898738	71.0113895697872	67.3889004886664	65.5735540201519	67.0186597941782	68.1957968419137	72.2242481472098	67.0345700968792	66.2302195234569	67.7353164107689	64.9293665159183	68.3108177559910	65.4763070735020	68.3174261732393	67.4306809739643	67.4412848873034	66.0086862753751	67.1750598236470	70.3501674006096	68.7639289746983	64.5324269160376	64.3519096099688	67.8849013864149	68.1282039031574	65.7739682007378	67.8048511863793	69.6225000575118	66.7200011335456	71.7392872710610	66.3978155682271	68.8127241671103	69.2723755170571	63.6427640145517	68.0013628375443	67.8256197322938	71.7602141143354	69.2015001175841	66.9630481667374	68.3976040049216	68.8060651302669	66.0754750606485	69.3920098164519	68.3455305772054	68.8877016506027	64.5464140032774	67.3864281397595	69.1989966884396	71.9249173604800	71.1780257418178	69.5517176810587	64.9667182643528	69.0607907638523	69.1977306921127	66.2305221327984	67.8292993722620	69.5169762084656	69.5561410621465	69.7911971845294	65.8314693999680	68.4566822486028	69.9176149828567	67.9448258137891	65.5826601243672	68.9491076409601	66.4001014069796	65.3626893582726	65.0720849952992	64.0878925536635	64.7905253901364	65.8500402733168	69.4890250589166	68.8202050270241	64.8119017716210	66.7955932262283	72.6985651299847	66.3938168886711	63.4179827186788	67.3686710207904	68.7476851422428	68.8242357884134	67.9855132875140	69.5944866422875	66.8424904204291	65.1809931062756	69.5617078590844	67.2330235300715	68.9949565386399	70.2791479124760	68.8204276245444	67.6421593883641	67.5535455313141	68.8326830894090	72.7765133591379	64.2155994995880	65.4424859941608	68.9699739279140	68.2779944208487	64.8488098351383	66.5006504390810	68.3646073407624	69.7934046170937	67.3036995125729	69.4965280537791	66.8225797181562	69.4568962560821	69.1002097860898	70.8513072317762	71.9761183020008	66.6297053152596	66.2333077840178	66.9207976843444	68.5249163904578	69.2758651020220	73.7651997626295	70.3136597218195	67.7724038031158	62.4751156628313	70.9399973218866	73.0730704171822	62.8158961122790	63.2434579757771	68.3312533907391	68.0248465110937	68.4808278258730	66.3204070965231	69.9846026483009	64.8607101575074	67.4884278322293	67.3331740134063	67.8102043924999	67.0439249608226	66.1455816625895	65.8570962388251	70.9581380261535	62.4576434317894	60.4959022368721	67.0453434926712	65.6110000539888	66.4826078706628	63.2550249237736	63.3348305926097	67.3079584389203	65.6663407482109	63.8594552699098	65.0306595847532	67.9170037771237	64.3612697884715	64.5194054542480	68.1704167414937	61.9068349826911	69.0436130411552	66.5720667350596	63.7822709492583	67.2456420913346	64.8516122830561	67.0249829594288	67.6433208358084	67.9606940901020	67.9936166647270	69.7968777825525	65.4181819787441	61.3365938698550	64.7707728103171	62.8946528884153	69.5729989417993	66.5879524180865	61.3995772572265	65.7659096683321	67.1998030939452	70.2229287327594	68.7604334311146	68.6585745425535	66.0582318640682	68.3288045531454	65.6833222847204	69.0030583596627	63.7818766943753	71.4723015779550	65.2773902060220	67.9045635096015	64.7909383337515	65.3640201130384	64.8343942942735	63.3800075089466	65.7396176175028	63.3245248279505	70.9193655794830	67.9240309396394	68.3786126097715	65.2333406101173	66.6418005955043	64.7503539041952	66.4155502524783	65.5198590978654	64.2218923151727	65.4431995720576	63.0438287310405	67.7517425660282	63.9387123939924	64.8377328298600	61.6317641827572	61.2291545810349	63.7393117597000	65.4304677661080	67.6206262310249	68.6137177468027	64.3498141818246	66.9609523193021	66.1722558876342	64.7338829092979	67.2633251922492	64.7056135828737	61.1258588530679	66.6340039617036	63.7395174621593	64.1847356902240	63.2966630845328	62.7374011419176	65.0093961186096	65.3902784341743	66.4435937588521	66.9025203541780	63.0207424530674	69.1564671639250	61.1319735447476	64.8490774719874	64.0992258872333	61.8711497353398	66.0479350778914	66.1577172302543	66.5587055704060	67.3608540126914	67.0308931586828	64.5182046007810	66.2471073072880	64.5053844415992	65.7463434211246	65.1382939836639	68.2900899710225	63.4676606999050	67.1911466405407	62.5858655114385	64.4654683167818	66.6577415754216	66.3231645965504	66.4872505754639	67.6804724200000	65.0385011611488	62.2713798289802	63.1036080516754	65.8977155903300	68.5843000237715	65.5043339762949	61.5674695318399	62.6413830773294	64.4349300895823	70.6419102007892	67.7100190459214	67.6051150593872	69.4469249603305	66.8382735214750	67.7410332100466	62.8927637369337	63.8634817254504	62.9756268264675	65.9277040544563	64.1419471778157
65.8296217084236	68.8993606726439	69.0794348160913	68.6369598903921	68.1265390911838	65.3729577874516	68.7273377746063	67.3485410492468	68.2125875144985	66.8022485261571	68.4256476137611	65.7837783699661	67.7727668381702	60.1105196745398	66.7180212606711	66.0081166866080	64.4325856887460	60.1783550065621	66.0262281447583	67.9591593885108	65.2793640086020	68.6224756635033	67.4176519479811	67.4357017882429	64.9109063610963	66.2388750033078	67.1300015136137	67.1178239914037	69.7188725900618	66.4906751487865	66.2292975513292	67.9149413086422	66.8370395360402	67.1894469953009	65.9376958725038	65.8835163571738	69.7169899809886	63.4113632482890	68.2385961769916	64.0148881630669	57.7188300349756	71.2635852431104	62.1360905079086	69.7271975585684	64.9712720728397	62.7776779892111	67.5504928649381	65.1153444352920	68.2553033467881	65.2579994875669	68.7340131293995	70.4812308505283	65.7361147389511	67.0708532998512	66.5373016443516	66.8788347336288	70.8665212182324	67.4475932909341	63.5477189586258	65.9225074699308	66.7767430459879	67.3168577198232	68.6346830146350	69.9508702296072	68.5537139498516	62.7449524156050	67.9358311238793	67.4948096355132	65.3400966971384	66.1153625097987	66.9002248112095	63.6753802818749	70.4550673671607	65.9845065898971	66.2706718961731	69.2595607865611	69.9749084167811	68.0929327856844	68.1037452044272	66.2264216970009	69.9390143441933	67.5178727962521	66.6587959634910	64.2761833836309	63.1644158701525	66.8960673418773	71.2304256197081	71.0812944927723	65.0158922857214	71.3367209646648	68.6746405599532	66.5410416921636	66.4928261377108	66.2069797128054	68.6016112118437	64.8471292122747	66.8664186188984	68.1808315021080	67.6147225789655	66.2452694294012	66.8817476587265	68.9204422163769	63.9030929443240	63.5534573875808	67.7366601770620	65.7706905227392	66.2512039252964	66.8516507659962	68.2519679489269	66.6369952185742	66.7272416253630	62.3173476302262	65.8215669742361	68.0042323624582	65.3765438950881	62.5553887997681	67.3079176691498	68.4354193455507	66.2707958111874	64.9452037812578	66.0561499568775	68.6849975343821	67.3837945289880	66.8461902001174	65.7804951438114	66.4928382672720	67.4912427482012	61.9265955999207	64.3889036259476	60.4229088640314	64.9651156258135	63.8939180021472	64.9903665244365	65.2103293285815	61.6490809557739	64.0106072101052	64.1077916425839	70.1025746809159	68.1017018227118	65.2988192856572	65.8774685131949	64.0989698029435	64.8337720146342	63.8530771265312	64.4883335536534	63.7288367536790	66.8885547990622	66.9682150273754	61.9661815901785	64.2058361876498	63.9478212282432	62.5937417015694	67.2387020706273	64.0586626442925	66.9641202423687	64.3278148630404	58.6440580279510	66.5881636510802	67.0189365407156	61.8430719280503	64.8783412127875	65.1298897583123	64.9611912219495	66.5734851540333	65.3548363917150	64.6276628709092	62.5956311421813	63.3953941702504	64.0998499985315	63.9031216369276	61.0525729742621	65.6981959757569	59.3351253275469	66.9066892486132	65.3999917836374	66.1743396415391	67.1315440408501	67.9584758456192	64.9756843203921	58.4871267599655	65.2885023693487	68.8751754349795	63.2066487649608	66.5536829222342	64.9219250213319	61.9157987671980	63.5848112859566	64.0421837383412	65.2735839554288	65.1788473409591	66.4893226032378	67.6651488352580	64.2160402591185	67.9299935867571	65.4274872594099	63.1982906291038	65.0909813195352	63.2707700575230	61.6171198963166	59.2781563954216	65.9864802203662	67.7926391441767	59.6267784396200	62.0833445327340	66.0085208077472	68.2382180196828	61.9259980300229	67.9411673140868	63.4197241462524	63.5677593084174	63.6299271930705	61.2632196794740	63.4800388967097	65.4069108826951	67.1262044138597	61.4091563590999	61.2908040055060	63.5503165688530	63.3105056624814	61.2331077881314	63.5926816473405	60.1005636641689	65.2290624948664	65.9381644932884	64.2596715852480	65.5876373049109	62.1521908780585	63.4556633971812	62.0802291702562	63.8155526796417	63.3483169416593	65.4030004520100	62.8326490877350	63.7629277406210	59.5161168682050	67.0726939291346	66.8124466803287	65.6686052219357	64.6987868032099	62.9015137380153	65.4315952429318	65.0969331786564	67.3739054628939	66.8773042714471	64.4746315341007	62.5619627291699	67.8475616943044	61.9891735568707	70.4276144451835	62.4284376483966	59.9159821309718	68.4064801546543	62.7998950744059	65.2183817430140	64.1189876397406	63.8004699539668	66.7016448656249	67.0854203945880	63.8574852740632	67.1061979645783	66.5222894286159	64.6737984271944	62.6906771766168	64.4473144450390	61.2182222798849	65.6630133573221	67.1118664327464	66.7283404832656	63.6294475498701	63.4843671565792	62.8007458607524	58.5648981236924	66.7506551351704	66.9450287062125	65.1640178391911	63.2809152444826	61.2242556780264	68.9001645061428	69.4592691739481	63.7571538861179	65.6926397760241	67.2395123713695	63.3855369940648	62.3255954850525	65.2486940644971	61.3779936082502	63.1510814799719	66.8918870907970	64.8980566128930	65.5472316716066	68.1406373215165	63.1141513860859	61.4331547407843	56.9479605885486	63.5095863532053	58.6329814036507	66.6516164105222	64.9479520672112	67.1138952422219	63.6703871427292	66.0612900255975	63.5114613770736	66.3459715108684	63.2108086196361	65.3680620259415	65.8898197456796	70.6828026174948	66.7897075102300	69.1079847736192	64.2373082742762	66.2907594719167	68.0158765966223	62.6308902803969	67.3214845920330	67.5615067826828	67.5724671674850	67.2026843907312	62.2161827101167	64.3764662597463	61.3989531104814	64.4280801970609	69.6309013475203	70.7337896795480	69.9443212953554	67.7319654211154	65.0126114130817	64.8136915628250	69.4727642880267	67.8694551184729	71.0913244897278	70.7268156685735	67.0665164398201	61.3139062686281	69.7735322225881	67.8669455623038	63.0016246943315	68.6493860965804	66.7167947874683	71.6201723212699	74.4218506036817	66.0085662308878	73.0552591421830	71.1693302119298	70.0942060996624	69.5760525526918	68.3524906240331	67.7327165060413	67.1173937133761	72.5137506630138	65.2328243974317	67.5677729941457	65.6004079065405	67.9927402988290	68.1996620964064	68.1259353249060	64.7479137924375	63.8913403764605	65.8972855878594	65.6443535938119	70.5397597968077	68.0011124918646	67.3693637423043	67.9561196503392	65.7023114690937	70.8025734015975	68.3978183281724	63.7928685974759	64.6611167009564	69.1477786956102	71.8045496327338	65.8120761479891	68.8727202534286	64.6251777417408	71.2176164874932	68.8811836406713	67.9040726362812	68.7621218962231	62.2012193165064	67.7345282020457	66.6863293414929	63.4075164143198	68.6194168709629	71.5332092905005	67.9805270514654	67.8032049963000	63.9065148801379	67.2136639402385	68.1066977506157	68.9162536083665	71.0861479060043	64.7194277334080	68.3106914323919	65.1665706349835	68.7039835336996	70.3576616513324	68.8438092083463	72.7678857383149	69.9458575323359	65.4652173572695	65.2328534043557	68.9927916005929	67.6825751863939	70.6727404560645	70.0726526864220	68.9043921763092	61.6536834794057	69.0045492788550	68.5196888663528	64.4892905250221	68.0657677687750	66.2095959652901	64.7761177114329	68.3454189493492	70.4633493559905	67.0916361013782	70.4498608132515	68.3144074918162	68.9263727509346	70.7840787393255	70.1624445313817	67.6804720028444	64.5459451647306	65.0941101902028	66.5216582781107	68.6649080747724	69.2678514636467	66.9370048402712	65.1304778262118	69.0940836614353	66.0940847194284	65.6333110629233	68.8992061718294	69.3622364356921	68.2615376195743	69.6739246596511	65.3718380906728	66.2583982132774	65.4755153186495	70.1332944762500	64.8658072709387	68.8259397509737	62.3022079499127	65.0613045163351	69.1783846755406	72.0065515424467	67.3901817891527	66.7740637844342	69.1399513162770	66.5543476765987	64.6394650794410	68.4918253477059	66.7721500409195	68.6004767841721	65.9151533743471	68.6164296331090	66.2390389711310	67.3914485307340	64.8815877562470	67.9112497579875	67.4559203959306	70.2177618435308	67.3681225240028	62.4321145789462	66.4695995807557	65.5755444009712	65.7631682401545	68.3869223096248	67.3929974586121	66.7633348785584	73.0247795511085	66.3592582153639	69.2912754518507	70.5112658506415	63.7754415905434	70.3083705046669	71.9464947396027	68.6633315227576	64.7801274285599	70.0914598553370	71.8077189275822	67.1050459999169	60.3944435347421	65.6960802688804	68.9822996400540	68.1861774175615	64.7322925039683	68.2077949255528	67.6229597001059	62.5749715414508	67.3435713633801	65.4942458831975	68.7450164780761	64.2916587548855	64.1714752459787	67.1299233822189	67.8097600759892	63.9323831339436	67.0309253003392	67.0893213152047	66.7968281306592	70.9261669204258	68.9395475976116	66.8902108451439	66.6686723788046	65.0453624202258	67.0909891953742	66.0546385386278	71.2283716245082	67.8361303948151	69.6064477531132	69.9203108127395	69.3824875161310	68.1782509451015	69.6301963434040	63.0447328598501	68.2328145969231	64.0108532015559	70.1067884419894	64.6459635141043	68.1424952157610	69.7533050541216	69.4686488911380	70.2478733611586	67.6150859232478	70.1136273426944	67.9475717748680	69.4434930711440	67.4333832573631	66.5449158701773	69.7030000968094	67.7333194702417	70.9241854230568	66.9629112033771	69.0621596600405	66.3098538899033	66.9217689718164	63.9150194319252	64.5611549140219	68.3089057943750	69.9068574595553	64.7646496420968	67.9596127571105	65.0987779980262	69.5903894423107	67.5223187957027	67.0892875620290	68.3843939835576	67.6004097679461	68.8082361954380	67.2338002349930	67.6917404631461	64.7301721203194	70.3477879674407	71.5355779255060	66.5609207158425	69.0259691542986	68.3287220694126	68.4737009918742	67.8430341304788	67.3781911951996	67.1655635548825	67.7107382255838	68.4145894216158	66.7567045519766	67.8224157441632	66.1515863018211	65.8109783020390	68.1872870285232	68.3494948601079	68.6263246279272	69.7762073057084	69.2121992847625	65.4608488490641	65.6498273899990	67.2037916421896	69.0101234235547	62.8003610620226	65.7765523117198	68.3150489718344	67.3483303678464	68.2986963105852	70.4423306100719	68.4123163842727	64.9397617653055	67.4308849457084	68.9256695665126	64.5305918102818	66.2841723770017	65.8317231374034	68.5304883844081	69.8189395346184	66.0565849136412	71.4653281110547	70.6689361082715	65.6926346846310	69.5900734764108	70.5111104150506	65.5979499452897	69.2850987518403	65.6459353365613	68.1060722609129	68.4226562293907	69.4312947770832	62.6506604832864	63.4468307881497	67.6555552553112	66.2395100249728	66.0985254917614	68.9566404892091	67.5110324279162	70.0741909457990	63.7133563918579	66.5356005717440	64.6849652324161	65.5577895601184	65.5879668530917	67.9649298060674	67.8663869203336	63.7921972225737	65.3510140697797	65.8460991197452	68.1572963017250	71.1232898020062	70.8593376396416	70.8458084062297	58.4891988028032	69.5899107177289	63.9362333197277	67.5948116891800	67.6257389943388	66.3382893998501	65.1565033340604	66.2653890156700	65.8402036231157	66.1730158962933	62.3816948583524	66.5980942679303	68.8990564553359	71.5153955510029	66.7081855278692	65.7296208113690	68.6988146770787	65.5832063531499	65.1131636783059	69.0035276873630	65.9389735979374	67.4149049836147	70.9189116864967	64.2632882664766	66.1926416151183	66.6762808798153	60.8084651486299	62.7264997256963	61.9062519805399	65.5316773957739	61.7271252409639	62.0787756746421	60.4718135672197	66.2300557609843	66.1549998393849	65.5384514089376	66.1551341756048	63.6502641767362	64.3078862157846	69.1028672965070	62.3790074803807	63.0143980703882	61.5298261235546	63.5514293586562	61.8981388225697	65.6401426281453	62.0687128450846	63.8117613703019	64.6583464003329	68.4652667610322	65.7522468346466	65.3086932792093	63.4483024500682	66.1744775936237	62.7482715833522	64.1378395668725	60.2781222946368	66.0528983228331	65.0820465966418	62.7623512248565	67.4144214350241	68.1736641026106	63.9042628163299	68.4879203633006	68.6974728471497	66.5044489667371	60.0997836091923	68.4560026855985	63.6660879385270	62.1245935928431	64.9149171325569	66.0380764193884	62.4678932372195	67.3799198188057	63.1348519464645	63.3873800866011	60.3093240279973	62.9174335174092	63.3202601017118	65.0397829232413	65.5066915471397	63.1438996707523	63.6931498347429	65.3999928684129	67.6231681427097	60.8512300168856	66.4959296259230	64.4413275198347	66.0191480140896	65.2592454507887	61.2058986442648	64.8091356906814	64.6687295214485	65.3081968081322	66.8876894139010	65.9430228339486	64.2470599402628	62.9403855068562	62.8272591028463	65.5435320254857	62.0972561833540	65.5638903292639	59.8361234616434	64.9098067413831	65.9053499916927	63.7066318579077	67.5980603908851	62.4909575574212	63.9190999763537	65.4904075870696	62.1886881276250	63.8750731432951	64.5781963669730	65.5879253468723	65.6903704147927	67.4908406390699	60.9003393206763	66.2497353007379	65.2519814291013	65.6040860481230	65.0358422768103	64.9456588936320	67.4998887647913	62.9262209445279	68.3249608549110	63.4469775540709	61.0674487009552	64.4544752198719	62.2503295683223	68.0227880728866	61.9503037605892	65.8565064482826	66.1852557159458	64.9205458634147	61.6932857017666	64.9012304281153	64.1126352521725	66.2580560137093	61.2479000795513	65.2963257712573	61.6785290513096	62.2218043554814	64.5207695654066	62.1583807463955	61.7879960383445	61.6207763681235	68.5614875748161	63.6657671203521	65.9880414178072	63.6715423291630	63.5773772923545	61.9596632914736	63.7992689202569	62.4241810985840	61.6316178219914	65.0919226937318	67.6204741742866	62.9510884669324	63.8021163291288	63.6270329212317	67.5268253396411	64.3459240176262	62.3430454775692	64.4200020628291	65.6346957243452	65.3921548127596	61.4815400763118	62.7997922628865	63.0804104887148	64.1166431266073	61.1121097009510	62.6935984630902	66.2877278537014	64.2507156569234	64.9920856224870	63.4431280814061	68.4216360075361	61.9404367090402	65.3482487520967	65.0881299947128	66.4951968756312	61.1278104218328	60.1320445187032	63.3448360301151	62.9119934343707	62.1881022437539	62.0903250910682	62.8536910740221	58.1848141429374	62.8910485932159	62.8503080242444	63.3486536164758	61.9359084655508	62.9241799140133	62.6587507650248	66.1814031188097	63.7605459579446	60.2299636147051	65.0502535394085	66.0497309494530	67.3289244909060	66.1417186303264	62.8401717936605	58.1730771036001	61.1797686725917	65.6917856640107	64.8422249840247	65.4510114687212	65.9760938467489	65.4914528424062	61.3422097236628	67.8311599906022	61.8138039665556	57.1296793558449	64.8617753397499	62.1716018517676	58.4001876877655	61.8467724267166	63.8942490641150	65.3894493291569	64.3856228768625	66.8393120101084	64.0928497228275	64.7580917357271	69.0856070461793	67.1764868270756	61.4549207361848	63.0944826797791	66.8175879576913	65.0885910283224	63.7201613454539	66.0123860673184	61.4824858052902	63.4318950931904	65.9353163055988	65.0125946677596	67.0663164566646	65.1526659500215	67.6856816699193	63.6615028750620	66.4177559964637	66.7209785728006	69.1160456024253	62.9535673122907	71.5149902140694	71.3599623052026	63.8981536900507	66.0596342293753	66.6279285337407	70.6499167683448	65.2884151842457	65.9007010100958	66.5517617661636	68.1181054153926	69.9556195265115	68.8690530143790	65.9647226150321	66.8909003088322	67.7000566715132	67.2124778031130	63.4086017353134	71.9870457863678	67.6890620065769	67.0745872245954	69.9891289034261	66.2119068548819	66.2018567146822	65.1118032011947	67.0211396776777	67.6522488325140	63.7141086690094	71.2419039176705	67.0006949898894	65.0964007331963	70.4803940873752	68.0929418968308	65.5071841895339	70.3868176540270	65.4139382596565	71.4665818191283	63.6981238942516	66.7444571985239	65.9033526494442	61.8609502814160	64.7677492229837	66.8707516855607	65.4487672828355	65.2813455462493	66.0664978041480	63.9541724003512	65.7940940965996	68.2800431783252	64.8311184119737	67.0083122826922	70.3563443392861	61.9106953161627	68.2968749380898	69.6443911890049	65.3286912003943	67.1771375006515	67.1533444814804	67.6245787691555	67.6069621272289	62.0569801880378	68.2766527310034	65.6537885774186	70.2293183859479	70.1345263320473	68.2753332881809	67.2923769738535	70.6258606372134	66.3430536143616	65.7122795960777	67.1428848204885	64.7676709900441	65.5967268864607	67.7022717919656	64.5900921427373	70.0007153369128	69.8826032627347	64.9321655601585	69.7912865102384	67.8311351301090	68.1506952060000	70.1551361370716	66.5834602585522	67.8677223395917	67.1419173624936	65.3412860855808	66.3668624758096	66.1871873692371	69.2225606671622	67.5127990976717	62.4676867364812	70.5807255444377	67.1915415632401	63.7702915347711	66.8994266930130	67.2890230476412	70.0366972693585	67.9858865051727	68.5766265709461	67.8795729890695	63.4470036487671	69.1692068736499	66.1511532435689	66.9955306424230	68.8696744632523	69.0405913555346	67.8196270267514	66.8170596428715	67.6182521062517	66.9207945567482	67.9798077613606	70.7451703177290	65.6642958375859	67.0502687457557	69.8634171978333	67.7110070943240	69.6790507524146	69.3963043088858	68.0573478970929	69.7366679585456	66.3135732398382	67.4441265329670	65.9237804094781	67.0282572248101	67.8310788743860	69.0116793947191	65.1668396616743	68.7728304436900	67.6269241962266	67.5081820661271	68.1033203731822	66.6469477095253	68.7489655090986	63.6748354690145	66.9795373216840	68.1531761248806	66.3176176503252	68.0191686271695	68.0804637416649	63.1243057770710	68.1880220014426	67.9769327328782	69.3108770692648	63.6394550631378	68.1601494377563	68.6846109349110	70.4089390956339	70.2786316476188	64.7756578095410	62.8263955231804	65.5797383352007	69.7153871314934	66.3216414041927	65.5132289552353	67.3475085914078	70.2271318744873	67.8042855986153	63.3663262360604	67.4469846845525	69.4134557651037	68.5207473482627	68.8297362892054	70.6490312314304	67.7772253553634	66.3400211192153	70.2560085558168	69.5946472475407	67.2358058195234	64.6682199571165	68.4165119157160	66.0192651165547	67.3190642245357	67.2898253903866	66.1133664146430	66.1930761900097	66.5277735782643	66.0386049785106	66.6462428178127	66.8171727686704	65.0200806615463	63.0701969911293	68.5383504876683	68.2133589947913	68.5346884221680	70.4890182832629	69.8730497776637	66.9561448462523	65.8129768156231	67.2427065140409	71.3133927919418	67.1969373337853	66.2508169274156	66.6650271833758	64.8972964812736	69.6847739952155	66.9020185747106	69.1647461558278	68.3790314093498	66.4918655260695	60.4685127713689	66.2127745297761	68.0652301318009	70.5457496515681	69.2452605100835	65.5716095188825	67.4886942667191	64.2384987106283	70.6453825031639	69.0466072807153	67.8302298378894	63.1120840210269	63.9608031202011	65.5903046589115	65.2172057338459	67.8588440273412	69.7327743701888	66.1485211903408	64.0551817656888	65.5329410830487	67.0937614349966	64.1736257919323	68.1311051754629	71.7630994066427	67.4148211487116	65.6848660350050	64.8072212954293	66.4674518053543	62.6792061175829	66.3237085641478	60.5792918861467	60.5848583681957	65.9048994240481	67.8900011691565	68.4427819449611	68.7023657168741	67.1204639527021	62.6234830847884	66.6099107384715	66.3864492676668	65.6981632459600	65.9075950735523	70.3859385225262	66.1604493753046	65.1807249292708	67.9745086907262	61.7650929705303	68.4240908921419	64.9081541154775	65.4961333665138	63.8197863789058	68.1444469495721	66.8701003427995	67.9774162722341	68.2795730200185	67.4422762890616	68.4815875937126	65.1866522278845	68.6359752391667	65.3035105138852	64.5455289357687	62.7647587738031	70.1795596241864	67.1477040981445	66.8096414765939	71.2686707719193	68.3369029121649	68.5263073790012	62.4556196497490	68.3836950685675	63.8608024483431	67.0951321531601	65.8771384427031	67.7802213635378	68.7100794208919	68.0116741746632	66.8082110091368	67.5230378429862	66.7670889274690	68.0080818251045	66.9391976286284	62.1383657633089	63.1556585391797	64.1460999323137	69.0458452118017	67.2472568873699	64.3847017758613	68.8272326146852	66.2402001297492	66.2380205408834	59.9566277402905	71.3897415174030	67.6228708902284	66.8923779492570	69.1471108793375	66.4924028065107	66.8891038524709	65.0992712244587	66.2770213158652	67.0626725839617	66.5744910480999	67.5121190539839	67.1826176706575	69.3372469438298	69.0277592290234	71.3831427412094	65.1565056811392	67.2014534463859	65.6206675870573	67.4841943546076	66.2606490532957	59.0797060816020	67.0066141940414	69.9906421266392	59.1802903947980	67.3412364075899	68.1229225178157	66.4312487942351	66.3390070161914	69.1467260300232	69.8056997192140	65.5895878030077	67.6205226449539	66.5541060628976	68.1936153111343	64.3011864731402	71.1061171191503	66.6723558897360	62.6374880075768	66.0407992136844	70.0071533154576	67.0497589111593	66.9155396657157	66.1756544138358	67.7357453145730	66.9182087996557	62.2773589292240	69.4560384362858	63.9528502370056	65.8564248907611	69.0906888153043	66.6684042121738	70.1962709546515	64.7619052041233	67.3617547698514	64.6722660105045	67.5976205067374	66.0420515389501	62.0363495892031	70.2188944003891	65.5187797900421	62.0731045264632	64.0170787116600	67.3707405069123	67.5441283811809	67.7064997232535	61.4541119890766	65.9462308018944	62.5799544758452	67.0411110121769	66.9425948474870	61.3131996323716	63.2170813160360	64.1213037425291	62.7459073308562	60.0304296513500	65.0478521925211	63.7616272262592	64.6635711872496	64.7708736422801	65.0350262687896	62.8470766148030	62.8854787430700	63.9551705209258	66.1395436297545	67.2422444542306	63.1814110491777	66.6646999403168	61.0956256842456	68.2045834456912	57.9505684353821	69.2016982494167	67.3238191689983	61.8938007070226	62.0640743092979	64.4842497400385	66.6244549825080	64.4075883726040	68.0927700180616	59.3061916321478	71.3294876470529	69.3981464047156	64.3052887069862	61.9927650813304	68.9041973447692	60.1754286037984	66.0843765350729	61.0409105728257	65.1962939866830	63.7142226275708	62.5011487096369	63.7949449576943	64.0138749428695	68.6943253948642	66.1034132500305	64.6803613576934	62.5233720304894	61.2502775279211	61.6849415331138	64.8574254885418	58.5148285331209	62.5895427089586	63.9379444744472	66.9524627330941	67.8520748178236	64.1306769343167	62.8470568514296	60.1609933665909	59.3104825445049	65.3223824006443	62.3268729364123	61.9103749586794	65.1779937412848	62.6556544125799	62.9213828757594	67.8211412407927	62.8848818984259	60.7218130311477	60.6076135051536	59.1486732233481	64.6993884879945	64.6184080995527	64.0193712464799	61.3028289886996	63.9974796730194	63.7164880385922	72.3584453163531	66.8249806757849	66.6639227529539	60.6317288784497	66.3115365386086	63.3433630250596	64.4940486084500	67.3078348016623	59.2676254228696	63.9038534057703	64.7102863629723	61.3781512973582	66.7842141172059	62.4808229132889	68.1067296998546	65.9789894520678	64.5275287343683	66.5194853283800	63.9666793418274	65.8375701218950	62.8546737999001	69.5490881960619	63.5781810339008	65.2672037950538	62.2083839307150	66.3070935513202	67.4596660791380	68.6515117965473	63.4165914609831	62.7389771858969	62.4192377294939	65.9741298860312	67.6968597210006	61.9995172304158	63.1275729869819	66.9118952892075	66.9954885129383	64.1920457232101	64.3747036693975	65.3676658722876	64.4206370580957	67.9741962742629	68.6401100177707	64.2436298130793	63.9287874416257	62.9234373439830	64.1554429804083	61.5345563472195
[truncated: 1,446,921 more chars]
