# Supplementary material for: Aspects of tree shrew consolidated sleep structure resemble human sleep
Source: Commun Biol. 2021 Jun 11;4:722. doi: 10.1038/s42003-021-02234-7 (PMC8196209; doi:10.1038/s42003-021-02234-7)
Supplement: Supplementary file 2 — Supplementary Data 1 [file 42003_2021_2234_MOESM2_ESM.zip › figure2a_H3_bottom_delta.txt]

79.7475588325709
79.7150583808474
79.6365784485903
79.6804187586663
80.0078284260904
80.5276575414893
80.8478098481745
80.5660762468954
80.1761200270280
80.0438311219189
80.3432471224474
80.1425702213304
79.8434490632381
79.7713894502205
79.8472094611312
79.6354216086842
79.4688066440387
79.8249305515481
79.6957537013060
80.0199834887968
80.1129094285817
80.7140208932059
80.7674529691144
80.7829161491860
80.8639808270046
80.6766776823238
80.6937713605473
80.5113634506180
80.6336253405504
80.3108008346808
80.5002535948402
80.5163760994326
80.7674499904275
81.0445151545380
80.8964373498437
80.8835769325235
80.6651009320840
81.0586269665088
81.1282372919814
80.8623701256135
80.0226389870261
79.7102613979997
79.8274852239472
79.1303715256064
79.0658842982749
79.5372746582216
79.5861913380440
79.1483447392048
79.3120932360303
79.6915186323816
79.5055036767875
79.7572430911194
79.7116834270236
79.8074906907310
79.8771496317559
79.5310407015233
79.6505430347014
79.4458617428507
79.1469934556518
79.1686575677620
79.6769737675383
79.6022237777560
79.4538085195552
79.6427002051449
79.4072200434200
79.4106909656167
79.7029742819896
80.3391717617805
80.7306048110699
80.5454851457239
80.7065241104768
80.1679293724397
79.9323280405332
80.2232254540892
80.1970762922877
80.0560680186867
79.9390798870350
79.4577316269564
79.2439659117471
79.2777685695305
79.0787927418224
79.5192509423764
79.6624665187229
79.7736865305983
80.2671501532652
80.2782969905272
80.1443801155198
80.2564432486299
80.1104319604120
80.0899248024712
80.2176996466309
80.1068876098204
80.2300947985506
80.1603386580617
80.1888457192760
80.3136170289341
80.3529145154077
80.4045469956848
80.6733332142575
81.0075697678742
81.2127333384687
81.4782920035440
81.7263096567442
81.5433650540985
81.7283568461097
82.1542691683924
81.9616525505639
82.2027082140629
81.9784616118968
82.0050297122574
81.9278428051962
81.7715138497035
81.7323039242701
82.2351074259320
81.5799214028493
81.2590024952358
81.1618025032305
80.9216970589232
81.1455095546939
81.0660531910747
80.9254274449569
80.7911005630312
80.8596995689557
80.6834374813116
80.7967582559564
81.1507098231004
81.2370237804168
81.3759372486778
81.3178750919351
81.6127014418315
82.0865200928758
82.3585980825760
82.2389481474656
82.4568763640650
82.5469470577463
82.3367671198424
82.6024703604628
82.6100176150534
82.9888325052957
82.7932846029171
82.5251136481968
82.4750489863255
82.6055590615627
82.4017531662569
82.7306664525231
82.6213048731264
82.4958706122797
82.8519748343199
82.4784068804479
82.8402414907777
82.9963269368454
83.1487653514001
83.1930171907611
83.0735916454911
83.1772482356602
83.2971346849342
83.6925683497533
83.6670446988215
83.7943921859257
83.6724076884379
83.6464689929297
83.6705511239621
83.7068761134818
83.8280485404405
83.7395718554523
83.6212649462422
83.3392463992328
83.1982946691883
83.2342332080840
83.1757232938321
83.2333127451979
83.2366699140497
83.2715340319828
83.4107010357382
83.2280223312211
83.0894915869261
83.4389497610860
83.6126585234763
83.7984953664640
83.7479346566628
83.6079552780740
83.4907224510969
83.4440005074625
83.3702959529133
83.3330810330303
83.6856752544693
83.5711681221832
83.3035912640316
83.2111085127556
83.0125821971456
83.2371747692741
83.3422076692543
83.4338045010215
83.6647535936729
83.9485055189298
83.7899358408957
83.9319153665311
84.0928607282376
84.0443986936818
84.3347621586340
84.0274909213939
83.9771947772965
83.9725214848527
83.7670891123698
83.5151536696135
83.6884393208691
83.4515484257264
83.4653714098689
83.3089879797375
83.2028334650388
83.4573513885325
83.7422020754534
83.6026799129728
83.4250401042228
83.5834413133319
83.4430646827020
83.4158356141816
83.5930850796822
83.8532526906500
83.6061829241460
83.6398323267198
83.3975796668553
83.5121268101329
83.6966714773653
83.9462352242098
83.9785226827485
83.9660471495483
83.7477742107056
83.5153687920102
83.6947242513022
83.5363422831043
83.4706018143921
83.5410416714847
83.4413823951161
83.3617690119374
83.1171372153935
83.0856294562189
83.4128101039985
83.6736886670188
83.6802346393116
83.7161737416511
83.6792759510290
83.7731471773958
83.8507650001884
83.6105899946949
83.9420996200704
84.1578375227706
83.9691897123581
83.7991942417301
83.7196972534988
83.5009369155214
83.6111966088290
83.5558601281673
83.5943201255055
83.6899768423954
83.9821473422777
83.8158371417282
83.7895971816757
83.9735942184480
83.9190914970594
84.5610224384217
84.6709485216430
84.7028768553804
84.4635837180728
84.7158827576780
84.3869165804251
84.6832803406457
84.6418612185640
84.2104661059699
84.3907335022683
83.9675672265577
83.9638033619464
83.7943808284628
84.0406537935064
83.8927845512351
83.8984709010432
83.7196361934306
83.5429243167934
83.8094699733658
83.6808582160617
83.7439218240610
83.5217280457680
83.4601581253330
83.5257426437801
83.4213164097707
83.3270010443913
83.2257990968608
83.2691160761492
83.2961285144426
83.2951837471807
83.3634691111663
83.5418749905858
83.4516214713518
83.1658854957415
83.3574924608889
83.4388030298671
83.5496583262830
83.6958112637658
83.6400566944340
83.8443143648328
83.7039701310870
83.4457963524171
83.5344186815390
84.0173981466307
83.7800440193339
83.7014757778772
83.5286342122126
83.4013780484283
83.5606916036784
83.5074268887241
83.6196619698625
83.4980442110413
83.7125046991399
83.1828783743664
83.2399162667277
83.2619310575295
83.2886076491405
83.5892733031512
83.5523528494488
83.3563402708159
83.1173881433919
82.8550111027382
81.9189788154811
81.7307551566751
81.5786173452996
81.5863056083675
80.9185344135150
80.7902838632317
80.7944057912015
80.6350639058328
80.5201925671849
80.4156924634472
80.4082980236646
80.0679594936304
79.5475417465844
78.8391767091470
78.4284079008131
77.8293636539863
76.8502915434757
76.3566075075993
75.9721627670063
75.7242794532469
75.7651351222998
75.6663510063416
75.3587607232238
75.0886452183036
75.2798058802307
75.0127495597674
74.9340025323337
74.5845724375527
74.1754483013388
74.4147870676453
74.3185200730908
74.2624042800480
74.3399742406673
74.6897628419625
74.5359981646653
74.3265677944380
74.3459816789664
74.3546835791842
74.3634881438583
73.8073430954575
73.4871040857270
73.3353656626945
73.1052411561509
72.8328562351517
72.8646970404845
72.8313639982228
72.6978253238468
72.7339663205067
72.7339154394361
73.0680070766358
73.3164504629102
73.1267312858425
73.2952595601873
73.3694886722868
73.3793291352587
73.0892051325968
73.3134389181076
73.5037883992555
73.8042923567732
73.6500671270141
73.6123577138399
73.8620835818910
73.4912654383052
73.2428122288980
73.2402236136383
73.6844488608815
73.6757872715887
73.2428382027671
73.1968455138224
73.2802964409229
73.2788737072646
73.3613830930087
73.8269373350694
74.0646689636309
73.9307907955198
73.8384600001999
73.7058697651602
74.0930883962043
74.5570773822934
74.6910598215704
74.8685631064717
74.8792649193447
74.5940469780913
74.7499637732458
75.2266894858766
75.4880465780990
75.5367436573964
75.4701308279995
74.7525485265927
74.8619505104251
75.0219858040599
75.1096794557408
75.4895662550905
75.1836323637347
75.1297579482860
74.9528804100028
74.9120180074907
75.3918792969358
76.1019493819452
76.0779821498658
75.7996520843496
76.1931862042984
76.6452262823667
76.8833843490033
76.7815030109259
76.7446284230108
76.9275231432147
76.4820691194582
75.7466724315240
75.4086043987646
75.2862409849372
75.0080979160886
74.5080048561185
74.2645105823278
74.2591279926924
74.2844955418597
74.0186288021768
73.8475358382588
73.9469418650601
74.5067654685618
74.4565012287892
74.4622143451594
74.6644759209112
74.8049105877799
74.3635682111151
74.3287559848962
74.4733296048769
74.6634578377380
75.0003256295673
74.8879052063051
75.3468860380871
75.5679412248833
75.2872843598825
75.3187407697001
75.7770766095465
75.8118964429024
75.6921756043115
75.4095794340279
75.1514230861195
75.1765437915187
75.0984679245742
74.7428068067981
74.6730948031264
75.3652016063973
75.1732172782994
75.1872443589461
75.3670610764667
75.5655647363049
75.5964128874878
75.1826231041672
74.7994227241752
75.0717961806355
75.5653303528099
75.0338826416589
74.8841867766097
74.8597739293316
74.8640645556598
75.0354076932642
75.2125575047792
75.6658318340551
75.7039481923434
75.4521566321584
75.0547543970199
74.9633295301797
75.0231228979820
75.0684374138141
75.0047449779567
74.9607534237869
74.6218752460467
74.1387918819573
74.6365270132611
74.6149825336699
74.4965354435556
74.3896665232748
74.5523850398898
74.3448243843138
74.2071647622634
74.2932478100123
74.2658004764530
74.4314104714826
74.1503223924913
74.4704176036612
74.5000398596686
74.4375933701676
74.3706021827541
74.8482327764988
75.1288722769069
75.1743994414494
75.3323509163781
75.3909672699842
75.2362077609530
75.1205407824343
75.4747593326462
75.6184851106305
75.8111824353692
75.4895508271021
75.4456321365430
75.3229801134101
75.3850181483065
75.4773498463128
76.0806766951160
75.8114450581310
75.6947977029051
75.8259422416612
76.1692523215974
76.3191682177368
76.7993918818627
77.3750635460476
77.6551324951083
77.5166142738395
76.9732561008496
76.7297226880621
76.5916238889144
76.5233775063179
76.2305093245754
76.2002824334149
75.9781707936864
75.3923928040575
75.1990001613413
75.2251818227023
75.5922605586297
75.9451589523691
76.0676800320947
76.0135986372958
75.8682977883581
76.0000690591343
75.8588161847691
75.9172543702182
75.8715617909762
75.9304449135261
75.6535744645288
75.7337381407229
75.8637574245902
76.0146252223697
76.1819313747977
76.1183158562530
76.1684769161507
76.6185069360761
76.6363391232137
76.8725885809555
77.2427471269638
77.3432885668209
77.2031813653422
77.7685127227084
77.9719826792146
77.7384447953614
77.8279206087624
77.3494888506974
77.5071967098180
77.4064267186997
76.9257140861509
76.8241936247105
76.8682645085147
76.2302877626596
76.2454805637997
76.6873677669079
76.5409644067231
76.8764860255828
76.8892496940788
76.7986460491451
77.5317652297955
77.7450407440555
77.7391838171077
77.7990285696644
77.5887909030846
77.6630340864654
78.1528689524888
77.9696319294621
78.3501533361510
78.9404366756663
78.1615607685591
78.2678872293836
79.0757003667683
79.1040186528814
79.1273655946133
78.9060579507994
78.2138385877839
78.3918598355814
78.0292808247043
77.5601833445484
78.1978629252046
77.9145377982247
76.9317612576718
76.9848702508915
77.4688625017645
77.9878201997689
78.5595734719279
78.1184943942907
78.0499969813832
78.1091432328640
77.8048175465375
78.1631419679512
78.3821144249162
78.3483683721512
77.5837725929272
76.9197992221446
76.7622724696852
77.5992170687140
77.8243670424704
77.8903267979279
77.8880104978255
77.4170319611293
77.3314526970474
77.2489960553739
77.6008060274820
78.0399737464684
77.9844473186575
77.9214088972640
77.7903665951567
77.5720412110718
77.7066562632358
78.0036228888664
78.2915998904841
78.7767730037755
78.8519075531553
78.8355916732998
78.8493231140640
78.2391523160597
78.1659335586336
78.4002611900263
78.4782908253539
78.2727229366524
78.1542163291689
78.3567740430686
78.5163464752277
78.1319520008969
78.5270719736278
78.4557505545552
78.5855821061985
78.2046672376533
77.8308794742896
77.8916312339633
77.9471408473551
77.5668290440243
77.6818068266046
77.8611402141858
77.5224819219878
77.8518799807390
77.5882842267830
77.6254213024519
78.2678075189935
78.2452726231502
78.1497827522112
78.2297056003257
77.8366907360607
77.9568944331937
77.9621928881739
78.0854998089348
78.4404944855134
78.7371037285150
78.3673980205126
78.8373293296297
78.8156534252524
78.3277005095738
78.5838693080760
78.3446346856877
78.1119125049885
78.0636749851056
77.9166548121810
78.3321000725247
78.3916706168095
77.6806498044248
77.7641704265304
77.7148173344070
77.5054204216665
77.5011157468757
77.5387834654185
77.7147571494128
77.3113581478760
76.7257895627973
77.1131164166630
77.2867595527968
77.6319265297677
78.2539999168261
78.7060591946742
79.2974625151634
79.8311151119171
79.4433429486352
80.2534098456096
80.6744099846153
80.0135985771378
79.9061022060381
79.5776912176914
79.3024026279338
78.9362071254522
78.6304051260119
78.3950316962398
78.4737677483348
78.5347414464451
78.7412721843497
78.7440060924087
78.5033964340353
78.7182380459145
79.0202580935126
79.0201396266610
79.4355609762609
79.1176361813379
79.5009615645065
79.2706559080288
78.6438568532423
79.1167029437093
79.3246400341069
78.7122723794571
77.9261356841403
77.9599115012182
77.1120057737649
77.1478499893406
76.4687570796778
75.7475250873756
75.3534628033617
74.6440080522435
74.9848108367148
75.0319218622026
75.6595426362829
75.5908836474111
75.5930592212299
75.5044555739953
75.9232795480202
76.4578352977132
77.1749272206188
77.1477657420324
76.6221554040813
76.5932432847914
76.1239021985750
75.7062502621133
75.7313521617732
75.4337874863809
74.8764966913852
74.4428716707993
73.8016138668879
73.8242328082796
73.9647503960593
73.9161117678798
73.9208041267405
74.2779152305489
74.0488592972468
74.0884810224323
74.2034579306828
74.2012903120404
74.2310813838378
73.9629623854008
73.9339257839939
73.5501037156126
73.4300400668053
73.1155319984223
73.0538030379475
73.0042250831122
72.8460616846009
72.8017737473327
72.7627089531634
73.1510943037216
72.8359738075403
73.0300259240510
73.1470603180622
73.2412026067414
73.4173409424550
73.2863282363251
73.2735346753491
73.1055198591715
73.1743310326957
73.0279192301880
73.2002503877035
73.4603047969290
73.1498731309071
72.6970798489503
72.6053203604116
72.8209454692282
72.8961617344166
73.1141224701927
72.7761330292052
72.6520989225071
72.6621722850857
72.6574263179130
73.9352437910475
74.3084177437069
74.2220176579375
74.6266620566157
74.9174949150604
75.4826354909145
75.7479865688617
75.7032700025782
76.3114166271328
76.7885062241759
75.8230115828591
75.3302126339133
75.7511626999297
75.8304002274411
75.4896742899007
74.8739848738817
75.0585491657178
75.0640459932312
74.3618977337754
73.4488871065768
73.4461981207210
73.8133277552252
74.1424701358405
73.2937426829044
73.4043603258666
73.8024355452038
73.5767862448844
74.1211976843295
74.5333367956570
75.0920090928470
75.3821991180488
75.6164926965685
74.6786729761459
75.0142098673489
75.0251932720210
75.2186683637537
75.7073543462083
75.4890093196828
75.0271892536872
74.5408579464242
73.9014087015379
73.7836583325419
73.9191361712879
74.4208338864402
74.2784238064562
73.6443677229433
73.5497781106649
73.4711258580350
73.8282798864622
74.1236209323178
74.6828208586751
75.2156387248089
75.5208354221533
75.4913106910892
75.5513199692560
75.8966062736981
76.2054508440371
76.1386759566941
76.2788642579923
76.4402305062952
76.1533026700570
75.8008553593032
75.9602004832778
75.4233739691978
75.3799280741817
75.1379726882662
74.6255739459276
74.9961859065717
74.7147715726093
74.4395862935944
74.3183242705213
74.1535939300648
74.4296918604512
74.4364629329265
74.8376448276077
74.7627309853878
74.8672255082000
75.2503103900746
75.1840729996352
75.6725183575815
75.7285757602831
75.9800139477462
76.4453064375288
77.1006574930317
76.8730018225965
76.9230866326233
76.6647362461439
76.4891635531739
76.4941506100854
76.2196618847384
75.9177242971968
75.6640449651429
74.6454899802377
74.1309222703726
74.0455498186034
74.0920330087316
74.0398871399697
73.6362298048949
73.7072157978386
73.6332800872587
73.9816605541965
74.2278507294376
74.2853990533340
74.5227308529657
75.1942225386601
75.1024947046611
75.4247028817038
75.4536236093054
75.4853271951805
75.6318800731379
75.6958679241476
75.5838122558185
75.8282306881135
75.2537108386545
74.8590485832630
75.3403593754746
75.2813126714669
75.1310686851625
75.2084133651094
75.5986113073561
76.1013998844843
76.3321028223015
76.5520020836343
76.9954428572061
77.0846825454984
76.9832497895778
77.1586872291311
77.1116150237984
77.0703774026032
76.4709430631686
75.9057880725240
75.6953526356239
75.0188397950511
74.7940254105608
75.3819030377829
75.3674577814507
76.0131162942137
76.3747684155807
76.9836656124838
77.2024464452811
77.2900592690955
77.6271931391580
78.5112296257326
78.6725716002311
77.9763434995799
77.6055593313259
76.6874344030772
76.7164100966602
76.1373186867705
76.2791792522452
76.9310542142688
76.2935625313695
75.5574341380394
75.9312431704568
75.8046758987873
76.0357152603317
76.1380908525932
75.8389376911246
75.9027124007071
75.6495274498665
75.6281251736184
76.1538677096586
76.5277199312817
76.2411423019282
76.9215746788230
77.2046433996009
77.1804062710024
77.3973433804791
77.5826432174829
78.5324276441147
77.6368125572073
77.3707623110730
77.3612344873645
77.3711240762067
77.0698625153303
76.7385727182481
76.8507118001465
76.9200703670343
76.6486646592039
75.5170836221043
75.7274740129180
76.1585049690532
76.4282152579169
76.9862958658655
76.4619411507392
76.9521171416170
76.6667058946314
76.7059822955394
76.5959224731368
77.1521581804051
77.4148894071337
76.7473295745486
76.2768865770664
75.5208470283884
75.8334908812820
75.3835769753505
75.6423565263897
75.3755593540730
75.2708541978012
74.9180401337514
74.6285875994751
74.8792877526563
74.8241194382835
75.0167796307260
74.6424322730045
74.5535802881202
74.3104723790088
74.2332232549613
74.8267582304925
74.7171316601381
75.4159503591737
75.1351238819679
75.1316138120207
74.8544708153802
75.2281010809948
75.2808509780257
75.4370157707259
75.9193283254377
75.7306077494186
76.1912313804732
75.2862349165728
75.6236794172114
75.3730778691940
75.5791630828643
75.1316516147177
74.9927075254023
75.1007701297329
74.5803752411678
74.2508042211203
73.8258832821989
73.8353370242678
73.7873085073446
73.8154829372725
73.6591906804845
74.1950279283606
74.8219828305998
75.3126804118376
75.4998433935617
75.5905354488237
75.5635687222371
75.4576312819939
75.6893404609758
75.6310691661565
75.7625216548375
75.7808296888299
75.2344023723867
74.5602416550144
74.6229290548594
74.7239311849256
75.0926642118702
75.2789863420425
74.9927249822605
75.0647666290831
75.1261681938507
74.6517125207356
74.5653054143823
74.6890217743558
74.3101527911169
74.4763184071213
74.0794666054093
74.2658649642870
73.9546159689332
74.3995861626337
74.4140128570957
74.6388072375561
75.4010802357198
76.2245485498544
76.5547064299587
76.7163048835788
77.2679348128803
77.7847194337494
77.9131942171381
77.5586020604999
78.2069634547635
78.5959377173365
77.7365214980468
77.2299129384259
77.3285519481868
77.6677364644110
76.8955647030988
76.9672702549540
76.9388032951122
77.5610469267510
76.8790455054658
76.4498575874020
76.5494034564417
76.2570852739030
76.0909597536458
75.5428787417298
76.2940617836991
76.0026021522389
76.4863622403768
76.4968125418892
76.7291913922287
76.9188367233279
77.4924334403680
77.6286792672401
77.6687787908323
77.5205616549559
76.9817753025581
77.1326462817374
76.6855963139840
76.4177525271675
76.0161076946682
75.5536670462339
74.9846623068198
74.7911404922670
74.6363644097921
74.6877561824026
75.2620721486141
74.7780560816947
75.0512631724961
74.7107044123365
74.9083178254534
75.3624604649696
75.7292202839317
75.9029845548402
75.8119856469307
75.9810391999452
75.5992691307233
75.7221494841489
76.0058072673663
76.5541853127072
76.4184414566656
76.4549454372481
76.6102203199085
76.1893222705933
76.1144602034288
76.2027795975035
76.1992926592316
76.3254080671598
76.1264371595206
76.1074831809390
76.5131464651920
76.0162325526980
75.6604097590456
75.7406619676506
75.4765447678450
74.8018025461128
74.4913470108254
74.0204176076079
73.7837859862976
73.2150690706890
72.8287311455780
72.8039571494806
72.4548320732735
72.5203356758519
72.7827702435055
73.1471748255948
73.2438570400053
73.0417389113174
72.9835634713584
72.9856686105140
73.0713543808967
72.9020640300795
73.1879928098763
73.1154516957133
73.4846354573978
73.5483386963030
73.6789598385213
74.2944146576649
73.9778139893008
73.9804850716833
74.0392548767035
74.5911591038688
74.6611910581817
74.6302673689852
74.3967871420320
74.1327707097571
74.2803640074659
73.9809084102082
74.0515252010527
74.3305862566379
74.3125324550751
74.0426708317660
73.8392660074879
73.7827000044356
73.8290059667038
73.8236650478978
73.7039514007274
73.7986965820289
73.7388086985831
73.5771394847361
73.5124383097814
73.5923971895513
73.5556201129546
73.7817356521535
73.5253732743406
73.3371052615991
73.2821544209546
73.9134335914387
74.1152785923371
74.1396642773337
73.9013591632956
73.7339479225933
73.9536085126334
74.7124035418723
75.0660130535840
75.3353000619086
75.6617214361141
74.7079544034099
74.4946737404821
73.9966041464309
73.9316742906484
74.0839543928625
73.9470456779869
73.0493725763243
72.7987411494623
72.6762171912956
72.1844330539006
72.3056958614987
72.2643356154474
72.3712797535179
72.3656509799304
72.0549628249388
72.1549008929683
72.2250608973125
72.0685203344135
72.3328690323935
72.5274306281409
72.6949909928438
72.9082469449009
73.2671084099184
73.0419393310383
73.3861262414953
73.3041321555993
73.3123032173586
73.5572998937096
73.8070738585126
73.6234889603360
73.5305086014980
73.4788339097818
73.5392774280596
74.1304202500575
74.0992190861191
74.0798897939964
74.9499617564160
75.0439261058145
74.5751202000878
74.8586066254828
74.8224099840181
75.2474119007045
75.1146022858188
74.7149391879791
74.8859520965766
74.6891953916494
73.8295589541123
73.5028236988439
74.0067564619424
73.7825002660842
74.0471294978672
73.7317653591963
73.4585735216491
74.1945554541079
74.0084281305503
74.3870366959902
74.8469286090096
74.8485844386099
74.2599729629588
74.3646350506804
74.2362211474220
75.1425020263552
75.2246496921300
74.6574562076189
74.4314016784698
74.3363183199752
74.1429463717453
75.5190365161837
75.7586640131417
75.8726890699433
76.3137068137807
75.5585283587166
75.9877457835897
76.3427228321739
76.9455262775074
76.8492803031887
76.5514940932275
75.5912618952375
75.5630581534830
75.3404529810496
74.9211096492778
75.2393252658638
74.8506764519813
74.5891089113906
74.4245586337227
74.9540244359775
75.1650437889463
74.9998487669318
74.9436625564351
75.3999276783546
76.1818786038690
75.9379265353593
76.2897397237491
76.5884915694163
76.6886044704588
76.5243507253934
76.6244178115531
76.8136140467536
77.5350939545261
77.4534657000733
77.2149918642696
77.0764841204902
77.1472830237288
77.0332012079512
77.0271978779001
76.9778112459902
