# Supplementary material for: Aspects of tree shrew consolidated sleep structure resemble human sleep
Source: Commun Biol. 2021 Jun 11;4:722. doi: 10.1038/s42003-021-02234-7 (PMC8196209; doi:10.1038/s42003-021-02234-7)
Supplement: Supplementary file 2 — Supplementary Data 1 [file 42003_2021_2234_MOESM2_ESM.zip › figure2a_H3_bottom_theta.txt]

67.7289227290341
67.7533626834066
68.0636521770847
67.9001072834836
68.0815899110698
68.0912074902046
68.1805125609069
67.7354016187759
67.6007371978159
67.5861736028666
67.8972303646648
67.7929301987568
67.5449622999167
67.5325021746867
67.4158199306292
67.3655545848852
67.3965930230169
67.7029403890329
67.5357205508711
67.5870978256791
67.5342961116417
67.6876559219599
67.4362256670327
67.2635702488359
67.3608516194944
67.3013937910323
67.1269558493815
66.9758772970583
67.1620381637334
67.0261110125675
67.0687426210424
67.1630415901760
67.3884185139476
67.6324235236778
67.4162495316936
67.3386662641387
67.4671966968000
67.9306795524611
67.9515536310320
67.9124138382070
67.6209721686982
67.6633997008247
67.7698152761636
67.5767955761734
67.5435564612782
67.8733131632864
67.8008870910894
67.4225959297351
67.5305821775232
67.8054804240203
67.7817989959497
67.7199765437162
67.5975077210620
67.7279460548390
67.7374172575944
67.8327472813614
67.7271154978011
67.6545997630140
67.2992758032014
66.9415753921122
67.1971621161005
67.2119158203658
67.0922700461285
66.9875039569108
67.1050566687036
66.9750613406884
67.2578336912409
67.8618164525129
68.1331526956067
68.1838308735593
68.3041281036586
67.9944887188235
68.1027384712319
68.0649004957382
67.9477629180534
67.5885347943365
67.4420594103180
67.0119496110307
67.0787097103833
67.0542867885589
67.0453793857755
67.3401463542026
67.1730193983783
67.3438134202952
67.4173014300403
67.3782630227262
67.5866643232755
67.6421676438548
67.4126767954179
67.4385509542979
67.3585177896426
67.2031665504898
67.3876040880830
67.3155426103908
67.7107882810852
67.8410461915212
67.6885262018586
67.8759183218118
67.8948366368698
68.0207019731281
67.9687309619085
68.3354627145409
68.2655351564017
68.3780859567471
68.1649115249207
68.2116642452123
68.0174140778694
67.9321699989698
67.8784527191362
68.1879268665835
68.0453562764731
67.7235577807496
68.0111044695158
68.2202538886980
67.9284437595196
68.0155823748820
67.9528838110808
68.0323833769056
68.2531292777207
67.8355435723672
67.9655016164953
67.8523697550807
67.7889699773769
67.3810398801720
67.4559958490307
67.5280939315655
67.5059923299578
67.4716210307190
67.2709630329529
67.3769608730670
67.4187256212580
67.4114316847365
67.2516315965157
67.6140942044913
67.2852572164727
67.1127521009677
67.2614942079263
67.2280462345322
67.4595532320117
67.2957938987534
67.2301637879180
67.3264506066185
67.3729927684760
67.2282167907006
67.7105218297942
67.6077008133083
67.6175009254112
67.6602179398597
67.4523916697898
67.8621347808572
67.8151856982848
67.9141846966250
67.7227222050563
67.7228757940416
67.5046762924651
67.5411317346701
67.6512227540634
67.4580331031250
67.5349005622699
67.4090372280679
67.5041701736240
67.4435835172198
67.5973087674047
67.4241751548051
67.6372835787636
67.6706780856381
67.6164170468102
67.6596255247296
67.7860726343545
67.6513636362958
67.5825678593175
67.6128541117648
67.5668068167281
67.6544343011958
67.4683350479966
67.5301831538532
67.6355880163471
67.5540140145171
67.3892712503928
67.3906243606350
67.3344991353873
67.2410454854722
67.1823947703844
67.2053622734010
67.2903033204869
67.3403408672546
67.2958037696034
67.4107103562321
67.5834989454242
67.4782108408159
67.6211011110903
67.7521375676582
68.0011594286692
68.1074368566469
68.1145273084274
67.9070508670609
67.8729422949235
67.7307299156201
67.4882376348478
67.6346117719322
67.6409866009709
67.7063366919740
67.6319401174453
67.5957908257308
67.5057218750409
67.6860051685230
67.5797150499520
67.7299307225313
67.7104732529973
67.5573775425456
67.5407639770449
67.5339063833105
67.4806694227129
67.3876337956744
67.4412865127699
67.3189155909885
67.1536365462255
67.1687950766869
67.2530745644221
67.2125721563324
67.2087346694550
67.1096748750424
67.1700903549192
67.3190979739681
67.4032930913662
67.3616859604055
67.4317800450087
67.2892866167289
67.3207907866937
67.6027216931354
67.5387317832820
67.4753900304025
67.3655273884466
67.2752891005343
67.3426922009207
67.4189057092539
67.4057467194611
67.3799757550849
67.3367839755947
67.1050717121747
67.1967418876849
67.2141325837057
67.3416292839810
67.3793547609171
67.1921513111734
67.2231628051544
67.5287434723609
67.6723505170811
67.6512828811826
67.6838111018954
67.6489910600011
67.7216355484682
67.6432952912958
67.3976665976224
67.4146538304389
67.4389011380356
67.2769688123315
67.2812880539508
67.1834431906551
67.1288091742241
67.2561669055549
67.1801860805268
67.3022197783206
67.4894760510800
67.5534817465960
67.5450774756892
67.4987249927368
67.5120020517028
67.5840046188111
67.8283714259308
67.6444521521806
67.7358351945664
67.5534171939730
67.5732383963343
67.6220491918636
67.6204167565226
67.6578705740166
67.5211131954329
67.5222589161021
67.3672453500987
67.5170168370938
67.4844382307803
67.5070395728995
67.4201022934977
67.2443381031267
67.3140842159998
67.2155323335258
67.0721271416330
67.0817669507187
67.1616839692715
67.0855521449539
67.0628761498027
67.2272213546264
67.0754358351647
67.1946944992362
66.9725691313918
67.0775769867994
67.4329475422310
67.3732681366231
67.3356087154640
67.2718412490465
67.1336863419097
67.0460672968953
67.3300330594866
67.2958025771667
67.2478426351597
67.2251182677529
67.0617651580240
67.1583664273218
66.9400847350672
66.9782239038128
67.0137245336108
67.1255311586407
66.9313252930472
66.8376332528683
67.0098621646716
67.0492353578962
67.1623634989171
67.4428367485630
67.6590730936039
67.9400682937686
68.0476846250573
67.7680283659996
67.9991501865698
68.4276844095831
68.6561831038098
68.6294359784710
68.8963577510533
68.9577414250273
69.2628338317141
69.2293740532735
69.1518152345205
69.2696632546147
69.1443454668620
68.8350665087683
68.3811247156968
68.2485013552345
67.8335509422887
67.2999892045961
66.9044051751037
66.7413156870523
66.6432253392648
66.7219437978264
66.7822483082328
66.4604685093944
66.5184561705554
66.4356899995424
66.3166419528216
66.3563833499340
65.9801044957005
65.8377575780542
65.9300382523862
65.5072934770281
65.3418343834715
65.6350120282631
65.7035220118570
65.7149776140480
65.8018666965294
65.8835984711636
65.9630415305518
66.0453379318268
66.1181304124893
66.4026009632410
66.4783553280574
66.2209171201278
66.1513747190124
66.1273631243010
66.2063876829750
66.1063935779006
66.2744122230473
66.0414105975167
65.8716988937634
65.6527941759533
65.5061495268089
65.7584488130485
65.9601111234341
66.0141467008262
65.9478155476133
65.9171294356195
65.9054566119940
65.9900530397944
66.0980760656443
66.2407793774873
66.2896018400112
66.0085481873017
65.7110322619475
65.8672872635887
65.7549314792777
65.7421289802039
65.5701394319657
65.6648421072837
65.8199440241737
65.8815620821372
66.0477895758531
66.3414987527809
66.4641819895193
66.3632864336366
66.3644658286556
66.4013714803279
66.5697111439546
66.5689231591936
66.3783307602888
66.4931319620595
66.3498860369205
66.1829103774232
66.1816312252972
66.2065264755461
66.4454340462466
66.5174777345161
66.3241396890110
66.2519033286956
66.3089225974140
66.3014949080717
66.0990646232100
66.2453617933944
66.3826547773190
66.3322363475752
66.2150176772724
66.0513551922037
66.3836469004736
66.4955491494819
66.5429125678079
66.4702061546734
67.0961320743661
67.2448174092960
67.0287816395534
67.1562510702910
67.0091854934721
67.1346822908715
67.1102670920741
67.0269327947629
66.9880980344448
66.9074006696038
66.6852918934617
66.3326768568065
66.4778356808795
66.2480146914697
66.2046114630799
66.1919936617673
65.7939708857047
65.6495545351381
65.5686594213578
65.5075694794192
65.3579575946121
65.4130016690102
65.1622935511468
65.1982291813186
65.4439283980596
65.3146028351643
65.6016190453923
65.9526753609442
65.7908083306739
65.8049159722925
66.0390540582161
65.9449446519640
66.0506458923548
66.1763319461477
66.1472875629775
66.2510321322523
66.1216880844630
65.6547156316139
65.8071004832694
65.7159777649383
65.4262064505454
65.5223856246830
66.0505599393124
65.9932582551573
65.9992525561321
66.1433935882174
66.1069222654379
66.5136704697299
66.4332346559835
66.4026912413112
66.3807778631428
66.6077259781469
66.2690119492145
65.9750636464576
65.8689691326027
65.8255078854491
65.9018329249755
65.5840811155687
65.6688143298222
65.6487820220368
65.5746429877905
65.3992861957987
65.2400062287334
65.2802231057115
65.3198574567554
65.2385409300679
65.0939512719811
65.2890216170534
65.2561521216161
65.4345375867863
65.6394943481974
65.5702775883430
65.6116130165867
65.7008372967426
65.6926390554147
65.6179612769567
65.8144278336664
65.4685269192354
65.4333787537027
65.3675480907312
65.4062780947041
65.3963368833179
65.1749984653009
65.1428261460132
65.1663425699287
65.2038216842668
65.2416913457038
65.3810194786650
65.3811955954010
65.5672419024965
65.4194450954992
65.6523903744828
65.8793228831462
66.0738167904424
66.0575607663133
66.1004444465218
66.1450001161437
66.0410437964186
66.0810025686002
66.0121244230357
65.9416431665378
65.8697994142350
65.9671836480911
66.1694618320655
66.0851712734327
66.2461666081528
66.3869123289909
66.6051029213004
66.5118995139786
66.5151350470761
66.3141422253833
65.9684327755355
65.8256430754840
65.6465161125828
65.7344547653137
65.5774115131263
65.4119639142903
65.3811239684847
65.3336186738318
65.4792098223299
65.9040620342570
66.1440670314920
65.9594649795795
65.8627374865948
65.7645643147096
65.8551416543528
65.8245713206724
65.7597819970637
65.9444815506006
65.5499786236708
65.2231780785945
65.4100722508377
65.6104556046785
65.6160456010745
65.8574420417171
65.8944605368811
66.0148834011734
66.0112400545513
66.0231316109953
66.4549168177944
66.7533958504797
66.5574764491653
66.9389877832555
67.1105467557716
66.8079566587085
66.9373929172379
66.8556412769259
66.9940885869874
66.9004466177531
66.5171721153863
66.4267954722687
66.3763681245926
65.9934331955447
66.1156067369522
66.3959572895739
66.0166564747518
66.1146259814162
65.9770915139941
66.0530765537576
66.3561250181196
66.4488900719193
66.5807422292291
66.6173780855413
66.4406185572722
66.4862363442483
66.7604545210678
66.4971995940236
66.7872942184805
66.9588286859651
66.7443579559344
66.6477924755822
66.9575472371766
66.8795034567142
66.9090139599150
66.6148645676899
66.3397449446892
66.7050680581701
66.4104323523712
66.1415761588685
66.2973081251704
66.1083283201683
65.5977961722562
65.5168461697594
65.9460629177970
66.5341591714750
66.9807963844734
66.6219067722235
66.8613596102791
66.9515653302117
66.9862128862143
67.2191319998554
67.3326178637250
67.4965065054491
67.0265775780865
66.5462813710773
66.4600343728651
66.6903435478364
66.6848398059599
66.9338568701519
66.7957619632607
66.5452093379714
66.5692137827097
66.5551767429637
66.5003987081954
66.5273869500704
66.2430135810604
66.3363858606966
65.9996892397958
65.7363148848503
65.7728660771878
66.2726350748699
66.4172816207424
66.7119961409771
66.9275435596862
67.0299654376221
67.0145512334117
66.6736380199635
66.7553912020756
67.0546904506033
67.2496487858557
67.1408918423314
66.8754772786533
66.9700697477881
66.8829062082086
66.5851220064083
67.0480609089296
67.1766918817767
67.2881466222340
66.8469154345729
66.5307559311574
66.2726082764755
66.4259590393783
66.1702953677449
66.2246589190618
66.6380181645473
66.3599263268354
66.3861444349092
66.5782972668128
66.4802288903000
66.9613648538872
67.0118651373597
67.0727540899295
66.9545813503571
66.6590604742344
66.4496233087166
66.5065173707576
66.7576318989747
66.7097395212865
66.7534297739975
66.3943841098342
66.5284951974174
66.3105994981731
66.3182046542991
66.5880222585074
66.5702824468523
66.1497496051158
66.0892955610255
65.8012372402227
66.2954113465407
66.2327631268633
66.0389615472204
66.3036146468527
66.0832051729403
65.8774941286070
65.7883328545457
65.9929060385650
66.1068783890148
66.1238993720593
66.0422791670654
66.2483459702056
66.2220734766778
66.2577881383685
66.8951255588597
66.8866345314904
67.4753663470696
67.6650989916357
67.5049595016370
67.9398788793804
68.0878020962305
68.0429779211972
68.1855587537415
68.0901663265887
67.7483387827677
67.8694042875397
67.2524210668162
67.8490005501827
67.7581552888149
67.8958458381694
67.7249574633861
67.4777246000135
67.3359600219330
67.7423999712412
67.7872327918155
67.7185646602667
67.9795716629431
67.1222786295226
67.3325173757010
67.3787738473609
67.1841412316378
67.7388261848037
67.6424479772722
67.0708400895122
66.8516250654401
67.0773553371390
66.8886391035018
67.0255112502727
66.7888906302499
66.2686024759531
66.1630904677777
65.6554975236347
65.9289745216907
66.0024055438918
66.3197247168100
66.1718318238659
66.1747626084391
66.1673209953199
66.2030878280393
66.4799019317621
66.7098790422245
66.8923080602629
66.7225630109019
66.6868082813326
66.2780281906835
66.1850583493346
66.1471052801674
66.0331345946311
65.8784999115109
65.4587218316454
65.2240766910565
65.0379770114051
64.9808004488115
64.7813188887433
64.9412808260258
65.0428715017756
65.1328433914556
65.3308481991759
65.5554623389166
65.8298726458210
65.9524950115357
65.9705593762431
65.9471060571194
66.0541954874051
65.9360570936237
65.8454010485968
65.8824264681014
65.6759264123022
65.4777363610398
65.3071959278029
65.3171184122855
65.2787920002685
65.2386884670003
65.3939528396362
65.5605342624078
65.4688315837059
65.3123207324937
65.4686211532573
65.4786773317050
65.4330665147123
65.3876191853149
65.2623734838731
65.1130033385197
64.9702481389134
64.7648203573649
64.7436942050465
64.6786361072573
64.5049680929083
64.4806121505327
64.5953825040979
64.2797603188769
64.3165505865961
64.6858325698966
65.0326908208063
65.6166306393725
65.6402111457659
65.7101146254376
66.0412985213814
66.1180416268370
66.4021767403258
66.4978379039182
66.5010282018238
66.3951967724969
66.3895194247865
65.8378741497178
65.6909124134441
66.0339931954753
66.0877132789891
65.7937857290179
65.2846058498871
65.1865521782005
65.0651877876040
64.9835403109360
64.8003308788865
65.1625265220492
65.4055168010243
65.3821936621026
64.7024419187750
64.7979883397913
65.1743239064507
65.2785624113692
65.6238037930803
66.0897472221150
65.9447381005434
65.8954997102264
65.8733963862171
65.5002868845054
65.9463629899740
66.2628687141156
66.3619456176234
66.5910561394978
66.4666291166135
65.7491756611385
65.8560590302883
65.5685018625588
65.4667253072755
65.5316698253485
65.6427811795811
65.4028529590155
64.9838053019578
65.1722944526024
65.1958355852023
65.7191699104188
65.7586919030463
66.1164144683369
66.4446116009732
66.3931813178672
66.1420860536048
66.1651512298948
66.1065508351348
65.9893233364699
65.8410413599263
65.5064169143124
65.3139440125702
64.9296779286759
64.8101225817698
64.8989021178463
64.8972126594543
64.9510421147213
65.1361833081420
64.9756643777190
65.3219337713439
65.4958234758160
65.4555965764845
65.6554392930850
65.8105569639068
65.9546682449081
65.9281955507681
66.2308644273502
66.0056451762788
66.1317785961285
66.0102722379977
66.1333996359426
66.5624464267974
66.5707087406742
66.6281810731960
67.0109225943948
67.0537072090678
66.8644837958411
66.9600563810349
66.9592037732000
67.1847389592599
66.8870269722187
66.3451629828142
66.1372594004842
65.8852854888946
65.3348685418088
65.4161874718383
65.3138814584032
65.4408573234163
65.1489037186820
64.9140028277367
65.1154478012788
65.4639769912385
65.5030726177772
65.5020157973487
65.6263448980773
65.6942792769246
65.9866481069072
65.7834446914380
65.7763023354607
65.5562722088722
65.7971734369954
65.9522243217149
66.0646134231115
65.7908354192468
65.7367342532461
65.6779380610499
65.6787956664952
66.1644340197624
66.2615384425287
66.3497058180351
66.2524116770542
66.3171035724119
66.7802678093501
67.0845201731857
67.2322270624170
67.1841932802891
67.0955020481877
66.9214225185759
67.2291902833011
67.2971671635735
67.1907827590653
66.8498691969430
66.4853296386636
66.3758213816708
66.0910031179355
66.0492492616424
66.1473351706134
66.0062750674357
66.4199191141597
66.4302790948139
66.6109859914752
66.6443722742734
66.5603654940117
66.8404436008409
67.5947427027526
67.4764985022035
67.3649142836528
67.3948427077448
66.8041065072835
66.8664624314747
66.6017713182696
67.0141365205421
67.2134769399461
66.7319166255282
66.0863408267882
66.6453938816144
66.4396224755699
66.5257328040639
66.6479181946650
66.7008322059218
66.6707179150663
66.1002230991418
66.1989385560408
66.3327477764403
66.3471309295600
66.1223431247057
66.5234263396256
66.6139817389159
66.3664078310572
66.5247420392461
66.8247032802895
67.3830550676159
66.9286010532472
67.0261811404183
67.1536527747895
67.0589750526255
66.9046631351789
66.8206342252969
67.0639694608344
66.9849770646953
66.6404986491612
66.0992036377200
66.3621386800929
66.6975491670046
66.9150910672095
67.2036130647120
66.9370756256306
67.3191129568918
67.0588859836089
67.0831931843839
66.9592195851832
67.2817301277974
67.2219226886552
66.7854997358571
66.5510802700215
66.1694427294576
66.4756587884779
65.9260750762976
66.1382639805827
65.9296679406554
65.7326596816757
65.5644472590120
65.2632714583588
65.2004654061457
65.1869635920946
65.2549930440175
65.0042097709036
65.1003369219359
64.9312015979153
64.9249877770659
65.5228329966782
65.4881180964770
66.3444799815508
66.3674301987021
66.3658405442600
66.2228657829213
66.3988194181554
66.6684649751951
66.7876499664399
66.7478793099623
66.5090639849074
66.8206257583516
65.9525363297156
66.1241108395824
65.9909138361423
65.9240452354916
65.4514618275254
64.9504998074111
64.8437684071497
64.7521452305319
64.8671510081913
64.5301829407808
64.5572657266544
64.5108167299094
64.3798785634796
64.6432105046636
65.0675132468570
65.7197311497974
65.9702023476938
66.3005975600471
66.1600325425106
66.0081165614926
66.0898119908277
66.2570052180229
66.1663705047402
66.1308002188614
66.1707687815549
66.0343120421425
66.0163626438060
65.9308584854529
65.7856274088544
66.4017415590703
66.3367417215127
66.1136000887447
66.2132572233025
66.2325961787879
66.0163840025437
65.7893601017242
65.8090830359558
65.6560290832476
66.1512158998904
65.5751178789562
65.6979257818991
65.6410624606396
66.0187202628842
65.9773311362267
66.0554491381463
66.1993374905996
66.1543670202730
66.2662500320993
66.2525692492482
66.5582217917063
66.9173509129723
66.8894404201370
66.4214527305345
66.4810542393478
66.9402031261979
66.4996139887263
66.4454930730705
66.2356419516123
66.0121328425517
65.8189472959625
65.8107785310201
66.1489006947912
66.7612186535982
67.0648824110894
66.7204053216964
66.8942513372632
67.1130352477417
67.2803481438059
67.6156139058782
67.5976818835419
67.3546496264848
67.5245660806766
67.2353149659888
66.9793135692294
67.1451966615300
67.3042272907388
67.5262398084407
67.3729439436658
66.8428626437386
66.9531070027426
67.1573046654559
66.6226052089239
66.6310231156109
66.5200092288143
65.8769210705512
65.7400223388500
65.1780435803435
65.3587871945908
65.6461850325058
65.8642686557735
65.3347469451232
65.8018441538198
65.5419972815533
65.5798841801730
65.9657766160677
66.1771297463092
66.4066903373963
66.3194213417688
66.2927543214719
65.9226649379114
66.2700079862651
66.3998065265948
66.8253800549966
66.7684379132012
66.7435597254752
66.9377346241456
66.7074227922769
66.5215776326719
66.6546286531378
66.8032063077794
66.7294444726549
66.5839845235529
66.4275516148817
66.5138147750973
66.2897935282223
65.9899015487014
66.0359748516341
66.1906710200542
65.9546610010901
65.6968335151565
65.5534234848273
65.0669192229487
64.8465194243887
64.7418811645928
64.7339790748193
64.7145077410193
64.6063126522249
64.4627658001974
64.4162343437703
64.7544590565381
64.8480638791732
65.0944135458130
65.1808836574254
65.2278448605852
65.2808344398919
65.2214321548027
65.2091042849749
65.3816526850008
65.3000529789847
65.1006760789500
64.9700571273479
64.9640764559946
64.8016655174955
64.7800422271809
64.7785309579880
64.8992787113888
64.9631567071085
64.9804446874356
65.0680218865826
65.2462461928206
65.4659687732179
65.2502117941144
65.4033426222620
65.3165945872911
65.3755424134816
65.2954408134107
65.4121286941791
65.5735843372228
65.6197177994091
65.4777362874715
65.3733003955717
65.4138952875770
65.4519168718831
65.4391165935849
65.4077557106414
65.1635534005339
65.0253214918249
64.6267741748128
64.4335765569355
64.4472594133187
64.7651843583572
64.8160181272387
64.7564964656779
64.6336754378441
64.5961151358660
64.9105537824232
65.2642801387919
65.4486745163161
65.6573123311885
65.9473455254011
65.4324723332233
65.2147837539008
64.8815277159975
64.9870813126356
64.9174821639315
64.7704270620858
64.2637410459757
64.2935195484444
64.1115902742221
63.6890419818818
63.6297325349218
63.7924486993669
64.0509847650442
64.0184483958212
64.0552670273037
64.2514734939530
64.5514699268370
64.3137860749963
64.2721931960684
64.4282310248099
64.6347606191699
64.7477675880683
64.9650365074204
64.9892882518892
65.1006270594293
64.7377803587471
64.4032775002086
64.5264389656560
64.6897865020083
64.4684756055745
64.5093167207371
64.4307922132141
64.5538854059379
64.7604819272592
64.9495589365424
64.7170653430900
65.0820486958305
65.1278872116831
65.0620441605496
65.1257973301602
64.8392429461157
65.1063087337435
64.7655703137444
64.6718348564353
64.5475515851438
64.7409835966946
64.6041707157251
64.6258820709979
64.9213536865431
64.6868679431154
65.0493722085253
64.7512894414740
64.8351358944977
65.0939386258616
64.8032304994116
64.9642195476905
65.0734003255921
64.8373022222404
64.5429416092039
65.0634896939134
64.9271192231920
65.0996847086003
64.9468730277616
64.5017853617141
64.8214371627518
65.0998013126451
64.9809241790626
65.7731361340816
65.8387898445219
65.6608462854497
65.9030928426881
65.6412404170581
65.8142162432881
65.9331129011250
66.0728879643938
65.5865353720418
65.5170032619595
64.9198346138947
65.1133729635157
65.1462857109852
65.0888526243047
65.3831989876313
65.2880441880393
65.2634039102524
64.9563812496852
65.4249503506125
65.4204374636552
65.4420825914654
65.2870381144452
65.4491595214396
65.7487309682226
65.5334323190070
65.6743490946747
65.8538969667083
66.0758249592596
65.9505750215544
66.0447543724473
66.0060317641045
66.3505282207900
66.2403068086156
66.1231433551933
66.1396778651784
66.1906982091054
66.0381104783077
65.9476905838884
65.9377767011025
