# Supplementary material for: Aspects of tree shrew consolidated sleep structure resemble human sleep
Source: Commun Biol. 2021 Jun 11;4:722. doi: 10.1038/s42003-021-02234-7 (PMC8196209; doi:10.1038/s42003-021-02234-7)
Supplement: Supplementary file 2 — Supplementary Data 1 [file 42003_2021_2234_MOESM2_ESM.zip › figure2a_H3_top_spectro.txt]

61.1138088796771	59.8108048336187	72.8932440213912	71.9329498814872	71.6371070035840	72.9837632013198	76.0910425757386	76.3280770646486	79.3379086935926	68.7894835461411	63.3733810400067	71.5112617399990	71.8023168795596	73.2856345118614	72.2157706520349	60.0613172033254	72.7543164043522	73.9637328118749	68.5387075137131	74.5068888498814	75.3123476892743	70.8326178536995	68.3057542682372	75.3567969828531	79.3661369933779	78.6064226722905	62.4086625452020	69.9456126949212	69.9944681658219	61.3857160517131	71.6848111861479	63.9575274118594	61.3548215348684	66.3192085914578	75.9971343809344	76.2422902385633	77.5420594915984	77.2022456622523	62.1288704101636	72.1492422366859	74.7021948592895	76.2272256857969	78.1528523218958	66.2264556823240	66.9157092132903	59.8345815898059	65.9493512375006	61.5980978777274	63.8879226416698	67.6159177753276
85.8519882653411	84.0894204928558	94.1421376798309	86.1618581923902	83.5745375758790	84.5004426168227	87.0596107015635	88.5263848288319	87.1674255509585	91.7357317263156	87.2696765427430	84.6908275258873	85.3386472546274	86.8701886915323	89.8516742874508	83.2161724499736	75.0628719010120	89.6282930731467	87.7806930837225	88.0349543598379	93.2716261902399	89.3118609882962	83.1169996040174	91.3375480890298	88.2165680694523	92.2154980166994	81.5058656814623	85.8829945256937	84.4405631277518	85.4602777161469	90.5090467483458	82.5993913838843	81.1914580585919	87.0993624134970	89.9895395351972	89.3554238485690	89.6337415491159	88.0187617704306	87.9837532051662	82.2340977999832	87.9183909448125	89.1874649765034	91.3990759258189	81.6704577598246	81.8048735708698	85.4503959736665	86.1837708445330	82.1643473484151	81.9362730998420	89.1986613216621
85.2500558098696	84.2865042068072	92.6621024894592	87.9544878362090	81.2477190785691	84.4202394912429	83.5333776991071	85.4271480620715	83.0118510931057	94.1299213847131	81.4339231879318	80.1450996536794	85.7604760156477	81.9527781748957	87.9749781889229	76.9454566081714	80.4916070399348	85.4629892564876	86.2298617858206	85.8591107155341	85.5618286291692	87.7808593709529	80.1980206487147	86.6212633120078	85.3386347735783	86.6591210178659	77.2900584583695	84.5875683744237	86.9403469250485	86.0908288649179	86.6279307811648	82.7820735686105	85.3702207061834	83.7309191869182	89.5368362234119	87.1917182443345	82.5340274996404	86.1580048575296	83.5302792431307	84.7751205835903	85.5472663263046	86.7564980045480	83.9663838624530	80.6637745389827	81.9938394623591	83.8754225157148	85.9647311236491	81.0992863231015	84.2667854481327	91.4658642218047
78.7694930960955	83.2241001486250	84.2816696786199	87.2192911368538	78.9529539194962	79.6056082345462	81.9342579011788	80.4095102841273	82.4292464455647	87.8921877730012	80.8141795499051	79.3903983419042	83.7805130315914	80.9464484498153	79.4819139114446	77.8724000933877	79.9822345388554	78.8520517765394	82.5750702079362	83.2508597907591	77.7394464102730	80.5803399796184	80.5785693364411	85.3846781149552	85.4923569996476	84.1146826969849	79.2378260846214	80.2767841966092	85.7405247730246	81.2464969487408	82.3537129075477	80.6557459659760	84.2118972116233	83.0758397381068	87.5463808928319	87.6575871082636	80.8260552092128	84.5221376695602	79.4081245081101	80.5399664801739	76.4234602869245	81.5528222189271	82.8677449295468	73.6454584368047	75.6468823510931	80.8835220113761	83.1624214209540	77.5815096110401	81.5299153692876	85.9915608031172
79.1012053440976	80.5985887087047	79.3605030033971	77.1498712580193	79.3212714491622	78.4557152595020	81.0858798897714	78.7005893630448	81.7205519075974	81.9374712334950	83.8197209549866	76.0395557495590	77.2196425902553	78.0654659571771	81.3634641082203	77.7115847664272	79.1960647917556	72.8045517104092	77.1702956332299	76.9184527520009	79.2508958235514	81.2798866075533	74.7169744111318	82.8762052760634	84.1726466873574	80.0381740602940	78.7932165323126	77.2407811952953	81.0167466204373	79.4576048819527	79.4625683609648	79.7019152009013	78.1295023445707	78.7936333023533	82.7210597429169	84.3025906742285	79.6620057358206	84.3042758528496	75.6301944008503	75.6318781248476	77.3628669032578	81.9058209540650	79.0854958766625	78.6705986900267	74.6653668036600	79.0956887450492	78.6128381516752	72.1165523308083	77.8932194390107	82.0525963452353
80.1503034168161	76.6257958122146	79.1180016852550	75.5615320810297	75.7760619146886	76.9822973350119	78.4301108978091	76.9028053289243	76.6509878449809	79.0523898981927	82.1866079022731	74.0903850002854	76.8802746103708	76.0835285526801	80.5841382503665	74.4315983603330	78.5631745196593	75.9494471575424	79.4002710787159	79.1104453302952	79.0842888726985	76.9717735712966	77.6865171187127	80.3580967215643	79.0864117440992	79.6898556651316	78.6863371476045	77.0036094065780	76.7300241471609	78.3095892214964	81.3269386464944	77.4259046883945	78.7719874477298	79.1471955175562	81.8682140835307	82.3821841092045	74.7469114294968	79.1722997942795	79.4310870617530	77.0903125894099	81.3712454778095	80.7677906364083	78.7679952403959	71.5509447248179	74.8453496060517	76.4596729968125	81.9935204193740	73.1547003754322	79.3616136519156	78.0158421758022
77.7050147217622	79.6517284064920	80.1964072705449	76.8460719394120	75.3101070251008	75.2210297631572	73.3994670708970	75.7674648560162	74.3431824231227	75.6672740065514	82.0088572894961	74.7375783305026	74.1150047196364	78.2867742880766	75.8877755867131	73.8252093306043	72.5774126476160	76.6582834946127	78.8185239173530	77.8527693131564	80.8885611499440	74.7553674107854	78.5383123324699	78.2719702773376	76.6219912817273	80.2912579491249	74.8601664562136	75.9502064630552	79.4969389550567	73.7076459257952	75.7680606848782	75.3139451410688	73.6078067935781	74.1755283332817	78.1572770949586	77.4586314366776	79.4173768663842	77.5952665339195	78.0050512194452	77.2717675609759	76.1610398860966	80.2953730846455	74.8688770451367	76.0808904518387	68.8966367079795	78.4606733748396	79.9661887637459	67.9234263067680	77.3781598494541	78.0670384969216
75.5807812954266	72.0193241890187	76.9987129570596	78.2894314925139	74.1398538640640	76.0726481621596	75.9619269355893	75.0385429035375	76.3876165839918	73.0358941656545	86.3873807435077	70.7572155037206	75.8097607790521	77.5623527527856	73.8642238324876	76.8587927619103	73.3221860929877	75.7132641804796	74.5302089025896	76.5982717212382	77.3203686572831	74.1253147953571	75.0022847276984	78.0691291557982	76.9537508616962	80.0319198547836	74.0220650533613	75.1908048745653	78.1527119754752	70.0709322020113	77.7913275944793	73.5364274601666	77.0189604810144	74.3363483778636	78.9966026047203	76.5615720361912	74.8837687672842	75.8998845718781	77.0487554050530	75.6107114785454	73.5774892470287	79.1070240116494	73.3716363509089	78.5588065672186	71.6367251092007	78.1365378449295	73.8407302113575	73.1996525493140	75.2537111667454	81.8954425736767
72.6588372487379	73.0744685700273	77.2775270966953	76.9551679326392	71.8603325441985	73.5233570643048	73.9503880630392	73.1109908402313	75.4122035319435	74.9491348664554	78.0611586419154	65.8356229060780	73.6496532722788	75.7564548570369	75.4338889597622	69.9189283117977	76.7685140083980	73.8005521735257	76.8620397652779	74.0137851544147	75.3395427671595	74.5137817745009	76.6525693354030	78.1383422895243	72.7787143636610	77.0965469692663	70.0446475140827	74.7677720572343	73.5647015682660	73.7374469301892	75.6356093638656	71.7567004103632	76.8038970932122	68.8196330084110	76.4080489544328	71.3793973411571	77.1080839993967	78.4826700205810	73.6905277499592	76.0826851665739	76.7880991483548	74.7453187853610	71.6821310761097	77.2276225982405	71.9487257315371	78.0361299300181	75.1797154332793	69.2294040384556	71.0168086498716	77.5532427947570
71.2038813203249	77.9006514323421	74.6396780138262	74.6071146712726	74.1180428351504	74.0045193041053	74.8943724368930	73.5492729329847	76.7733219049940	73.3704597536081	76.8455908110171	68.1640914381393	73.6873662837144	71.4296444298226	72.4011796795571	70.7523579649536	74.2976100786622	73.8425580278955	76.3611151881555	72.6131346200745	75.8528975272403	73.7530103507487	73.8124608877188	77.6183520363946	69.9155702336433	68.8699347528507	64.7435712578010	70.5391319036958	72.6012318110965	73.4539309444962	72.7848416458271	74.9629997929428	74.0779682350562	72.5752426453367	69.2039431802913	72.8528447009299	72.2619661671835	73.5081200547937	68.9605712954235	75.8553088274616	72.4074656168807	77.1924941212924	74.8904950052230	75.8071877201566	69.4699787312983	75.0622034818586	71.0426630831608	69.2344094631562	73.0099273100792	76.9750343683587
72.3999033616591	71.6866254114128	73.7378797535627	73.3969460846533	71.2943665869101	73.8062889403686	73.9918703808193	72.3099402351376	73.4855795061088	73.9450764598330	76.6068587714470	69.8774017988630	74.4409787714109	74.6881774456252	72.2812511802289	69.6149663508400	71.4149592996899	69.3351054523970	71.6202716744152	75.2231442355313	76.6553446433382	71.2353812694177	70.5442268043398	75.4613987618647	69.4856647897379	72.3040279330505	74.8789612383673	69.9482838957163	70.9403881706336	72.7339395509052	69.9788377192310	71.8840116132452	71.5692915753260	70.6848878343644	74.3763921437353	74.6672477399138	71.5251398143301	74.8992431302253	71.2761610305297	74.0135503028643	72.9841852747566	74.4602459464035	70.6920495316433	73.2643810527546	69.1013599630102	74.6940394298403	75.4415073281742	69.5541502424440	69.2656775256512	76.6416578337393
70.8187868954196	74.0830937445559	73.3630533771263	72.1125056538001	67.7893045020532	75.3346293053960	75.0294300895157	70.4235760903321	73.8594793220708	72.6571227785639	78.0063977220290	63.1834455431720	74.4474917201208	71.8734964564616	71.7603914805370	67.8176115763976	67.7010355151640	69.9754231213787	73.4862233391225	74.7810103432400	71.6814106064676	68.7400579568034	71.4037590330496	73.1995000775303	72.0774939326653	74.0357576982238	73.4374663983453	68.9961880970224	72.4538957475154	68.2907748397474	70.2300628693580	69.0326473536593	70.5499279470781	72.8228365959584	73.6107659342467	69.5086427513107	71.6099528342653	70.2581718714764	71.1280208264715	69.0546585952939	72.7982079803811	73.8596423674449	73.2660875249317	67.7991252856521	64.7446077016155	69.4974293661464	73.2129455153007	70.7022651775542	69.4059915857804	74.1058668129855
74.4854578715732	73.2960809667166	78.7151889348851	74.8273713018281	73.4318393296333	73.1211481317966	75.3623938074122	67.0197194900084	74.0910959064402	74.8335289017873	79.2513195298492	69.0064327645926	69.9372902650610	68.5896781826813	74.7393636752561	69.2842175335029	70.7151626128728	69.6807529495875	71.0599993371516	74.0528168238249	68.8206651137747	70.7348876261466	65.2977998663447	73.2891063052547	69.8335180960558	73.2689412951283	70.3484134850957	70.6851619732953	74.1255966664126	70.6724951793955	70.6134490830127	66.2363962529774	70.8926642931115	73.0974494311480	71.8793688541744	74.3595363065537	70.2957473824160	74.4618405191315	70.1851117480010	71.0112992820676	75.7052690692177	68.8240324005630	72.7526871857599	72.5370199404307	68.1434807275499	76.6206476672046	71.1843172539925	68.1824245375926	69.3151743575603	72.9193244988977
73.5257390599885	75.7015930803601	76.7740398733902	77.8252190175370	70.6366753342684	70.2412458508443	79.1730180410161	72.6083414247245	75.2868052572206	70.8804458767248	77.1140919134897	70.9056973561711	72.9565428431490	73.6743281651368	74.7193668521798	71.5084829498742	70.7448427803949	73.1737072900038	70.8333694989452	70.0334959903849	72.1628437080708	73.8598404201961	68.6568342534240	76.8619570570438	69.1162590736857	70.4775024820666	67.4328893653449	73.1522165506857	77.0869283396316	71.9605811931547	70.7890693036082	71.1145280693120	64.5875792812515	65.3028750000366	66.5657745331419	78.0015856074096	73.3428467197370	76.5659124562267	71.9972256581526	69.8932493401138	73.4920435425011	74.6867747546521	75.4010323010706	71.6689293386975	67.9796846707892	74.2408302847078	73.1229310946097	71.1597980521345	68.9955515283898	73.6622228419486
76.8857009739449	72.0738129289978	67.1850428323487	71.9863409072482	67.4185124357147	68.2155488788703	72.5209181419905	69.4157288322755	70.1761721468045	66.8602946216348	68.7329604498522	69.7075650126869	68.5684567218922	76.0590547054139	70.5742422261968	71.4143546612011	70.8007525083187	73.4848311901827	70.5872762757994	73.9604176095956	74.1522666428138	66.5255478863415	69.6445473599580	70.5250663508537	67.9287880917975	72.1993185015242	67.9135339450084	70.0724291251726	74.3146567260802	73.7419244872212	69.2848196319976	66.5976703127913	69.6629824466029	73.6495054750956	70.1268937231528	75.6465560383335	72.5302020656750	68.5011686708644	71.7672340425263	66.5997849099204	72.2228662858338	71.9468994856735	71.3666736119912	67.3254817898516	68.5460593976610	73.7310986382293	71.0652232378058	73.3705659351360	70.5272180976666	71.8637494486088
69.3194055192967	63.6772310629220	70.5202731322592	70.0096126119744	66.3779116482039	65.6295995225416	69.0655820137733	67.7995405330410	67.8225059670589	66.5200962219282	66.2146198939508	64.9927844715464	66.4714852504123	69.5766081479582	68.1343784319788	65.5042830349734	69.8468770943390	69.4528576809955	72.8445383605691	68.8774831526036	71.9901177392056	67.0729614053971	68.5779435193911	64.8205687568762	67.6237161693080	63.7017454711230	63.8891153944974	64.8365135265086	70.0116607450754	67.8683151936651	68.5480864640262	61.3328397329790	68.9367167037732	68.9187705585654	70.8926579012705	67.8906620542963	67.8691812975138	64.9956487668680	66.5797825766427	65.0042016700932	66.8702392775861	71.6826607468127	68.5454546906253	66.1536226805632	64.5004835660635	66.1314447682011	70.0570216515404	66.6538808270353	65.5330394897261	68.9972590008133
69.0395837769286	65.3939343162724	69.0848795924340	66.7593240216114	64.8252465829256	61.1158671223021	66.6559523293581	67.0476617677512	66.7733687085281	70.3201314268674	68.3021384684433	64.4761810563974	66.7431053366627	69.3067110136548	68.5386072350984	64.2688549977184	66.6945965388899	66.4071059100446	65.5173615680970	68.7965366524263	69.9253167535712	60.9554114732497	59.3473810899778	65.4403329047145	62.7092248425448	64.9612203918719	63.9833520110555	60.0956703430625	67.3623998632966	67.5906583611366	67.7382164346902	61.5297684692038	64.4997459115477	64.7603429170760	65.1425384250633	65.8398892364173	63.2472470050346	64.7389780124640	65.4868348051564	63.1435652703134	61.6394629608694	67.1846305485244	67.1212572307282	65.7674644680214	63.9679199924005	66.9280779844220	67.0626298720316	61.3534474713902	61.2390980865481	67.2280033712015
63.3866149361249	64.6599645045570	60.7564907165911	62.6476498823078	56.2519885612658	63.5035475627768	64.5179779536427	66.7315788408242	64.8896991497816	66.6791227339694	68.8751679130486	62.1888370625494	63.8668117557390	64.1543814888140	65.6415163486593	64.1171369808691	63.3891092167509	63.3710390673590	62.7286042508371	65.0946469879957	67.8677615076590	63.7964642311378	60.7274862209718	67.8661109518017	67.3375121320226	66.8016537224978	60.2433968601761	62.0316597598331	65.3559836067240	63.5413906396434	66.1305946877373	65.1242167036791	65.2602957363807	64.5395537862515	66.4109875584200	68.0796825016076	64.9820852914324	63.8322404214980	62.7049794570756	64.6981697278997	62.3437835340535	62.9893365433616	66.0027683949256	62.1906055406718	60.9993915961086	65.7976280302031	67.1373938112107	58.8780851494556	64.6853660628011	69.4169181981564
61.4275240726485	62.0020558411486	61.3228710768299	64.3033138087526	58.3621850474095	61.7436588704869	64.3631487757419	66.9132236845246	65.3283017567465	67.2231104221491	64.3662816828650	62.2166079899728	63.3244228671700	60.3139143107369	65.5230590041134	62.8961409790643	60.1889151732736	64.1318465164499	66.2108978657018	62.0768405108964	67.5799989645066	60.9918472709927	66.2068886766389	67.2628195689269	61.8492248812666	61.6377886892119	61.3253261124572	58.5583766365824	63.7752525556251	63.8438412567452	64.5180363823103	58.2532660760254	64.5648369191164	66.8956503116715	59.8109343640128	66.8541318666334	63.3867790777380	61.7316422033240	61.0344034368103	63.4045230481610	63.6825835925124	67.4231285877627	61.8630437128817	65.4038514023323	61.5541621131319	60.3161244802235	65.1264517931455	63.6895407134027	62.6909097020828	65.4287889623423
63.1078101384445	64.6389135636294	67.8245071850996	65.2755836017517	59.1448110137844	64.0385010804022	66.5416584639066	65.0012582660563	66.1371786675979	62.2661795232082	61.0385980897337	59.4329451177828	66.1966639709514	63.6351521307845	62.0414466320448	62.1029525470196	61.7571370648027	64.3586489896245	61.5040517737700	60.2122130982027	69.3236586591090	61.8829836600915	64.1074052506038	62.1858303207044	60.6851949057583	61.4880262672979	61.5764167124415	58.3490825887189	66.3871298269562	65.2870538987769	65.3038849589820	58.0872777633528	62.9356998507455	63.0046591112115	66.1041490412058	66.4994245998145	59.1252289071184	65.4891444215277	63.5276918369113	59.4599467009041	61.9710494403718	64.3815102336097	60.4707371289201	63.6183804586252	62.7601623234791	65.3587780976146	60.7652203347319	61.8623433778934	63.3821987043358	66.0684771894323
63.4460140955366	63.7813533310197	67.6729071892976	62.1839324912874	58.8843520843606	61.2145209337442	65.6641153337192	61.4908644517113	64.2742608344987	65.2337527834490	60.1405711156287	53.4304432501350	66.3836648732331	65.1320243493733	61.7769564529872	62.4787446129773	63.0023943419725	63.7569511446406	67.0766509972673	60.3767799476201	66.7984981640406	58.3951499922448	63.9737446065679	58.8414927362487	64.2739900637696	66.3782944533123	64.3750029869434	59.6543627222873	66.7307085845824	63.5184456817000	64.1273863796048	60.7704820313024	65.5085352528305	64.1812456656675	66.8151888334696	61.3627873108698	59.4954094240306	65.9158301148735	66.1203659411702	64.3418574886974	67.4622759815233	65.7362703294654	65.6909583283316	62.3925380519008	60.6489652749350	65.7193904824361	63.0754314707472	62.0279527532446	68.4557970659811	66.1328844485707
64.2850744242860	62.7679696848799	65.8045857962692	62.6039807600564	60.5335341864434	63.5542096664209	64.0481485409895	61.9447735580026	65.7977268451267	65.7068480879089	56.4220348864318	55.0804134293567	67.7458431539911	61.9783890732798	68.8330920223588	62.9929390107254	66.3594922210342	60.7215362757010	60.1484973385157	63.6862187430959	64.6323252162057	67.4653705283941	60.0525796314587	69.7630745880645	70.2078325940331	60.7927616191943	60.7595347754352	60.4208031773178	68.2856575616352	64.5581705649970	61.9357138688615	62.3595514212524	67.6322596734022	67.4681149001368	65.1140974973096	63.9536128470206	65.4263247000642	59.5657112257347	65.9490705251860	63.6092608858970	66.1467098657684	68.0250496224644	64.9619404958460	63.6382281305249	63.0048526928028	63.0852611079962	65.8849557901734	63.5002388048809	66.4399658490325	67.3502686960445
63.3913224481537	58.8964062366227	62.3639757892320	60.1950334391571	61.7743046458230	61.2868145153605	66.8477318494770	57.0565332023453	65.2978287328486	67.7025880445662	56.7434710101350	58.3709653229245	59.1497871381115	64.4332749150781	59.2314944068932	58.7064732956210	63.5637695123987	59.4233261223140	60.5706109358101	65.2571182368746	58.4260375258376	62.4407223489833	57.8248456889757	63.7456251596500	68.5094505342374	60.3085927206286	58.0041968308877	63.7353936807882	61.3582925398407	62.0690494326915	59.3553907204828	59.1799361552195	65.9778177144662	62.0565705967572	64.1427642646218	60.3465045295333	68.3371591169210	61.7139825655039	59.5040331502501	63.3937218558082	67.2266220650752	65.4011740918006	63.4985841944407	61.5622155617396	65.0830178655538	62.7890385758837	62.6815736673717	60.0519801128048	62.2315150520644	64.1159145501217
58.2325588454924	61.1396652413128	61.4813860922534	63.7462833513685	58.3510804887321	62.5990112795265	70.3837113405635	62.7428716393462	63.1678797631611	63.4005448177883	64.8539808475420	56.2860115190818	59.1077118637158	64.6016625774202	59.3008402395936	62.8325322087017	65.0825029266035	57.9360415749615	62.3025265265640	64.9935660327047	55.1921035958511	59.7693048403280	63.0374514930050	60.5838864050829	67.6026154933248	65.9876091201643	59.2760779644594	60.2661960505197	61.0087204033106	61.5808721474216	60.8067598069297	60.4831643137660	66.1388746225716	63.2456887272178	61.8711492966801	58.9200315248380	59.7446715213505	59.7653062444784	60.3187594356868	62.3989563280417	64.8985514087662	63.8753870533810	65.1024650851523	59.9162826073962	59.8169903793209	64.3460706710651	63.7681912761118	63.8237285277371	58.6475684629293	66.4144342062031
58.6220305999381	64.0205880300422	64.5093923807753	57.7507528426725	60.3988557378094	59.9880672621704	65.3427984951734	60.7270617380917	65.7104539640474	59.0887244422648	63.6596901479029	57.3412337832985	64.6135948372079	62.2799771360804	57.9248126631736	61.4253740620813	65.3642520890206	62.4743103230303	63.9207367508501	64.1607140969721	56.0284241783184	65.5329725703449	63.4377658083895	63.3642980959291	67.5607979980526	61.5450603252920	62.2694393534252	58.3861225745088	64.8179786532948	59.6856787461298	63.8180294258921	57.1317439252747	67.1679269492040	63.9752175564722	61.6232932424438	61.2154599737552	59.8985874106220	61.0879044955178	63.9341883287444	59.8282591674168	65.4917492681207	63.7748224456670	61.9076864718773	59.2379795684070	64.7698765319093	65.9975088301434	59.8701538831876	63.2369560179734	62.3380105198431	64.9612769730978
65.7705114077407	59.1788543793833	66.6796854675335	57.7027066441358	59.3395771312135	65.0861713451395	69.7757107871420	61.8006585798508	64.5444311589035	66.4651985579178	64.1739844004004	63.2165870523335	69.7729090375458	66.5542169542653	62.2255366029016	62.0530508328745	67.2669522136077	66.4200316142861	61.6017983227528	67.7358018382758	59.0070901279381	64.9235404797589	63.1100624605474	62.5860296202038	60.7317360376355	61.2071777672684	61.2503084941801	60.4342933601914	67.2289682003185	61.4555104541241	65.7983106418797	61.3244392330286	69.3837219841401	66.2730454971775	66.1795188114933	64.3072212150326	55.2834276835234	60.4656178866929	68.2568482688363	65.3884574802302	72.1396166044300	70.9991228227798	61.2831110900530	59.3905161403203	67.0295407252479	67.2661616360479	60.7073638619688	59.8263127655516	64.4889646204166	69.8691806146332
65.4828242472273	61.6674085188324	59.8597280993713	58.6512322149356	59.6366381873476	68.1588590963909	68.5972663905949	63.9939648788992	56.4702450316396	67.6048624455144	61.2024096235563	67.4787110994879	69.9849460371399	67.5128216765714	65.9224548554550	66.8955877528618	68.1449316870396	67.3980172650504	62.3951242980052	69.4800376093281	56.9376946076575	59.3048973445877	63.7936367242201	64.8047417496475	62.5905992032205	64.5965190437687	56.7455880475563	61.6110754822877	73.5719547510473	63.4054772979099	68.2244886474584	66.3729298644758	72.7801120066678	68.9470252332132	67.1094924030570	68.6197568262003	61.8988283128133	61.1965909609044	72.0739239702952	65.1757825873086	72.8636757291963	70.7291484632331	63.6685638196808	64.4425921777912	68.9291789954080	67.2983293965198	69.7045711106254	59.1881879607587	68.1952383235072	74.0955543833340
63.4770148115586	63.2116748027551	63.4915062700165	58.8038427030763	56.5830171703236	66.9334520006400	68.0762447711785	65.3039608213094	55.2111504116674	68.3995707467065	63.7312392837622	66.2265771921089	66.4748976832031	62.8662075174609	63.2533909871466	65.7914979124505	65.9181903729833	68.4592478336610	57.1623037200301	66.3093293490508	62.0844891057060	61.1851254240676	62.9352729766568	64.7771793227306	64.4455159850514	61.5998368978926	55.8059121257570	62.5522179928674	72.4737469890915	65.0495583579347	72.9545675859766	59.6251829035470	69.4542800241694	69.4331083842307	68.6881826779538	68.3784582275428	67.2050074397888	64.3846081692657	68.5646447434398	66.5532620196580	69.5955366513852	68.8737045598072	64.0254327363304	67.6000803090868	70.9435774358235	68.7610856028383	71.1393505526039	61.0077917396576	68.7731143270923	67.8319327589879
62.8400113927912	62.0453071362887	65.8286030961852	64.1294898868182	59.6059482883303	63.9744624231176	63.7768406308552	64.4349475122163	58.6894825387540	70.7369839503917	63.9554972836222	63.5287986462409	58.1902189331711	60.9078260322212	62.9186884972438	62.1755286371335	64.9256110241074	62.0447808363764	62.9029856100347	62.5116976363658	59.4570881723695	61.1502733812878	64.6029099318855	64.8810702298701	66.1383745582988	64.9128462935377	55.2178491145832	62.8687769571914	65.3988661503307	64.8853389457241	67.2728998443184	58.6963630132289	66.2848127954921	58.9502497437682	63.0970799296256	68.6870384179034	63.9482418852677	63.3232431455195	64.3223483215210	60.4238174649479	64.5506065015902	66.1269680193616	64.9054606591470	64.3907028263994	64.8318444397099	65.0048771954808	67.0289515124086	63.4143808297330	64.4671923463669	64.8510696134534
63.8252233684826	56.5621800148813	62.6719899458110	60.4960287485540	58.3267801290027	59.8663913191193	61.0131881544449	60.4355217759805	58.8906327298588	69.9050780855964	62.7743506872865	57.9073724901985	58.4988606719285	61.7412757226981	60.1206187127150	59.1877990765299	60.0684265498621	60.5187245821254	62.2768480808272	59.8257077146481	61.7739466535136	60.4094531285567	61.1039271589848	60.4321888690178	63.7611738623525	59.8084971389753	54.9540021727942	60.8348223003119	63.7205532162371	58.7002885461612	62.4725676321808	55.0923106452570	63.8256693696331	56.9716629767107	63.5315301996834	61.2438131095544	59.9543467806089	62.4297821481172	64.3729932926374	51.9912495599647	60.0996512783015	65.3601192227270	59.7793894477512	58.6280315897761	60.4152083681668	60.3284030225874	57.7234924342714	58.7874362493755	62.3121985658546	63.0683920217790
59.1214908498868	55.2446212524827	59.8610348775019	56.9063453880637	55.1371337778709	55.0340288009297	58.4528740683268	60.3694243917954	60.3413011868137	64.4518972416444	58.4012872807562	58.3344564352160	56.4134387934188	59.7613664399349	56.9394880766135	59.8099375614961	59.0070655438648	61.8388283530812	52.8751293793728	54.4113663162911	61.4509148753345	58.9030600598672	59.9107038683982	61.2361812794903	58.6657070176977	58.0498908884035	54.1071447777160	58.2187881472842	57.0230203075049	54.8142202038498	60.4461297182084	60.3296317094406	61.6627143874939	61.8616836224070	59.8109077051086	62.0413168829980	56.2186115812967	59.2690564764877	56.2069967807888	56.4774691723979	61.2239831547493	60.3973628071211	61.4688351182882	51.4635090323820	58.0084733976043	59.1958200346550	58.8042632841850	57.2125785279394	57.6249426288565	61.4572797049165
56.1657600560598	53.5573927734711	56.4789855681222	54.0697066765115	53.3629117481682	56.8791244533494	57.3619518351167	56.5180542571517	57.2614231709349	55.1422386036610	61.1108767521914	57.0719567308327	58.1928379157142	63.4771147682706	49.8958069364773	57.8725055765102	59.3552926100936	58.6583244475051	58.5026118717318	57.0028460996952	60.5020375573400	56.0178578144376	55.3156340265897	56.3672774472826	53.5673535009096	54.5757923634085	56.8531850622807	56.3258420189527	57.9210213003358	54.3931112491426	58.6198448175690	55.3123850116653	58.1891011180887	61.3235519155913	53.5339424039078	60.8508087404277	54.5063133307252	59.4491361541531	55.7931074478704	55.5847881393227	56.2445731652716	57.3027234665791	59.7179742859679	54.9206461233829	58.0412269728017	62.2182043904307	54.2386914007044	50.1828917228513	59.5188022121843	61.3185979746115
56.4397420508206	57.2289511628824	61.0476597781760	53.3339384465833	54.5173461695674	56.2785162235987	57.0406537241411	53.8223764239038	56.2037071033416	54.7331891888188	60.8945921421825	57.6133957314077	55.6592300500760	63.3881270034659	54.3271991394916	54.2017944971262	56.9771472191632	52.3155924394422	54.2951751889400	56.6645609483442	59.0771095723755	53.7549958088887	53.0764733059979	57.7940649084969	54.7651238821006	58.7063851279860	56.4251089711906	56.6651252971895	54.9982133998380	54.7798321047730	59.9399580145114	55.5638121820670	58.5366722460661	58.0813116873617	60.0767319725357	55.1751684364056	50.9425929202159	55.8450617866839	54.1059400275414	58.8995595878587	57.0516435577584	60.2449891027468	55.5803508771194	53.5107237206517	54.8908222483778	59.5402248242726	57.1913493980709	58.3408698064356	54.5455380401919	58.7174131041319
56.4332799510365	59.4339718320496	57.9874240922373	53.8955311538194	55.9767342779701	55.4408309293709	54.0102635706605	57.7087317894812	56.1314641205358	56.3489269050896	51.5225279908083	57.2407424113229	55.1320407739719	60.1794071609167	59.4190215294452	53.4545006050293	56.8413933788019	54.0557177291771	53.0236124274114	56.5225542868965	56.3989040571050	58.9508828508907	53.1978551420484	55.3966794236860	55.7778682635552	60.1125699331367	53.6582760833955	54.3527358091378	58.2641773925908	52.6198368247449	61.4498972731446	52.7132773732489	55.6667600330662	56.7017436565837	55.4942728867497	58.3698011757131	52.4008102212057	54.1342692916516	56.5115559819964	59.7016315202392	54.5535559965812	58.9027956492294	51.2071895603993	54.1718814363601	52.7854684312136	53.7228630574471	51.0649454512337	55.2552317081661	54.9322159591959	59.5824536704147
55.4516376873570	60.4966419932297	60.7869634667888	54.1558255761250	52.3304686984183	53.5826371694231	57.5714717352139	54.5174348427440	54.2838086381220	53.7218802420174	59.3269666249617	56.6638039510122	55.3312375401415	58.5018986644639	56.6123846455846	54.8113967880507	53.2237619615331	57.9687754929773	52.1482170841056	57.3805878482511	56.0232079607407	55.8686647636531	56.5082659151203	57.5312566049427	52.6983044014874	57.8991082471167	55.8655139566806	56.9590152886114	55.3293579235652	54.7820235800561	57.8107263416291	54.2153407979400	55.7248373369321	57.7250977816191	61.3857700315817	56.6782284768630	53.0568399403942	52.0798278079143	57.8535366114677	58.7741737818190	56.9692643263961	57.0709923668417	54.6372745465032	49.7314256041516	53.9325575847778	53.9627215900868	52.1992229982054	53.4567543221986	54.7466357415395	58.1976177602822
57.5480406991125	54.9212770694953	56.7091787017598	53.7878586321811	53.8827326777679	55.1266215880226	56.7558437556567	56.5070515603767	54.6247695002452	52.9440827844179	61.0130038081642	55.0015314660644	53.8535701263196	53.3108770887419	56.8396205655309	54.2788878707546	55.3922694521966	57.0300782719925	52.3427116047899	54.4104689005553	54.8969234571091	56.5516737013837	53.4488061843821	58.6241650212822	51.6340556572783	58.0349839366578	53.3573071792091	56.9101609779286	55.8352299367745	51.9458711322591	57.2120188656358	54.8848791699141	56.3871395411060	55.7325667547790	59.9730949336384	56.5285759085019	56.8480498464950	48.8668232602998	57.2334790620887	56.6138957910404	58.2091845203078	56.6860166560384	58.5014815750336	52.5200723629380	54.3644306905771	53.9406658504619	55.0668600532961	53.3065822193091	53.2918831793001	58.9239477894182
52.9956192419836	55.4159171673963	56.4268708657319	53.8706618627514	54.8100968327501	55.7670882785776	55.2456331967128	54.2161146672857	58.0932330999871	56.5559688548988	60.8791275718199	55.7252917052367	54.5774381633248	55.1600418120909	55.1190939904205	54.7235436756436	56.5276002370620	53.5674801427569	54.5478465957968	52.3961406550900	54.6047582353600	56.0794947318965	57.5157869790751	53.6382100689746	55.6080780585165	54.0694712153187	53.1154268163553	54.9250624654357	57.4385544930520	52.2845422662995	59.5267006075308	53.1370401710195	55.7218200101604	49.0741539934650	52.9874974159680	55.0349380238228	54.0415767412801	54.4332481877600	56.8853724498161	54.2983654979057	56.1748134558724	51.8891744422502	54.2575593072531	52.0830165992792	50.5588333895349	57.4291139422503	55.3448939644615	55.4706113544943	51.5678432390633	58.1317157958166
56.2179222985269	52.1010829247553	52.4602840934891	50.1825712367097	52.5027481663012	56.0975379026248	53.1003956266355	54.4808826409205	54.1512706802943	51.9422448015002	59.5725114690085	55.6749649490531	53.6518260867768	53.5807395075713	57.8849924920341	53.8109070865057	52.2432917966851	56.1530617298355	53.5462525289422	54.4351901229636	57.2877704840749	57.1923946133156	54.6847649260857	51.1359688090754	55.6505665650356	57.1616907768144	51.8519594930212	52.2981379991735	57.0547430608481	52.3322966572846	56.2880150356025	54.4493824203915	56.0085231682804	52.5911977563361	56.7490747297315	54.0313020864712	55.0088179389766	54.4033726694802	57.3870494291532	51.8815568824685	56.4258993205174	53.3200965746053	54.6946187167789	47.5708659660429	52.3695306960452	55.0729088049600	55.5875657630148	55.2648606673788	52.8066152804888	56.0621129276517
54.2086205993186	53.2568937871640	53.2716072019479	53.3188770860531	50.3280741139529	48.2880335481549	50.3178882162890	56.8627193288297	54.3403047143705	54.2557671967960	56.4907575445509	55.3695884034095	54.4806132311181	54.4899384543697	53.8795046352823	51.7103838369595	52.9967922521007	54.3060692555403	52.8856908021384	55.2139632167099	53.8306944295493	53.9803951972898	55.8137138678016	53.8060984271461	49.9921327961974	56.4908015873192	50.8735801011006	54.3622801496017	54.8624710572912	51.3309226252525	54.3010235426071	50.5885771821291	51.6876094508696	52.9532831001760	55.4094674231244	52.4191791262923	54.6892964842842	53.4247489698359	56.4855986215696	55.2711369771428	52.4005570706061	53.2013518226441	54.4614344891190	49.4067485690724	51.3368924654210	53.6783508545202	51.9123419717707	49.2349834525372	56.3884924797041	56.4639300579388
53.5853506284112	52.4919796234298	49.4765195434228	56.0621144253226	52.9993367240689	51.5160394718586	53.7465111890953	55.7876077596590	51.8865405769192	50.9098760764273	56.0576894200247	54.7401519378982	54.1041417260427	53.8169474901817	51.0667157085367	50.9762693384315	54.4585340661870	49.2383645907670	48.2161503349107	53.3208331630385	53.5412287865186	53.0390897830326	53.8464835740449	50.9440034785967	52.9368169935491	54.5923345562261	51.2909012278919	54.2650878515760	51.4168477891417	53.0312718899343	56.3506153243006	48.8054130781804	52.6494487972775	54.2184066746260	54.5343808310466	50.5258330260882	53.7653607355459	54.1240419637214	57.0303558199245	54.9613946966278	52.3853778576101	52.4841893994710	52.3361321529497	54.7222658453538	51.2138241255156	55.4618735185506	54.4341653718036	52.7790946372533	54.5374673083060	55.0826451262036
53.2037997170728	54.2371046672671	54.7321790137506	51.5354889240147	51.1702608862985	49.2846251761400	54.3984833984156	53.5115889981644	56.4591109671333	55.6330876891418	57.2061915833287	51.0402948623564	52.2182143592662	52.6129263351008	56.0822523566444	55.7913636610983	53.0375462396011	55.6907615447878	50.0310767057848	52.6505303962970	57.5103316805952	55.7380354916887	54.3442177526806	55.1534236262968	49.7621055038684	56.7282680458369	53.5397487324510	54.5037370878514	49.1955225663150	54.4682695593125	56.0849961017427	50.7283974551121	53.9791255229569	56.3907118593293	51.8824158559675	51.5375741976081	52.2269250866667	51.3067232167803	53.2328731403105	51.4039785799339	49.5818528854389	54.0722965631480	53.5062229280919	55.7982243578557	50.6563356297960	54.6888682816201	56.0301311849240	56.3361565391368	54.5400440129298	53.1323895126254
52.2694249389552	52.4040810577510	54.2902652290966	48.6081246804307	50.0374862274151	50.9181538096747	52.3025977357033	52.5340694593787	54.6373011927100	52.5876962651911	51.3192821853056	54.7266791404503	50.2919883489263	51.5099838726575	50.4954326784351	51.7687908565518	52.8060313826743	53.3757729559556	50.8124999629364	53.3278353976796	54.7579850414910	56.5212108987019	52.1033941791729	53.6121500757218	51.6007525660810	55.2087056861357	56.1776332646428	55.5294133071085	52.8578762765731	51.3143119271974	56.8508684464795	49.9829624544954	54.6905958373353	53.1953537908996	51.0346803444406	52.1040889965705	51.9478101730348	55.0473061380319	54.0863250284791	52.7491664033724	51.0827124902859	54.0228171772077	51.0526106172432	51.4308342365331	51.8934582924244	52.8751547822613	53.3984873193705	54.6766842281007	54.9147950504068	56.0933548387759
48.9185031903554	50.2298793559359	50.1443649497091	50.5032216012060	53.8468945178934	52.1871851511852	54.9259920669187	52.6522577403688	57.5533156419944	49.8980854569667	55.5710811550941	51.3648713559352	53.4030087972256	54.5400170608911	50.2314380513722	52.8161368346123	48.8113414273993	50.0407843946520	52.5700037351683	53.8124021497490	53.1173791517185	50.3463431308693	51.3309076458408	57.0848170077290	49.9335107343860	56.1437822538782	52.4825731411100	51.8331408964837	49.9876347481097	46.1844450887867	56.0496652526484	53.0226584109769	52.1827364458703	53.4307747269629	51.2389717519826	54.0103045607302	51.8108600054332	52.5146517880761	49.3722334311066	51.0336444639152	51.7135680707032	51.3470612157543	52.0168101644673	53.9561577987253	55.0647126805479	55.2515417909074	49.7669624971133	52.1852618490617	52.6249088832794	55.1855402272516
52.9211724951132	52.1800111375688	50.6075815754279	53.8897512656480	50.7395558373187	51.7295460966586	51.9189993933678	52.9620120852368	53.6944984116039	54.8939046005514	52.7833241420916	52.0016288060152	51.1315753982276	52.5391348455038	51.1788370777005	54.0692866044229	49.8519086470503	45.9641847599621	55.9032722006009	52.8685412437031	54.6461539662410	47.6144625008002	47.9087570102943	50.1260709242274	52.8604739533999	52.4332028503366	48.3256845282581	52.1446710960265	50.6666234673520	52.7898225410908	56.9749072195832	50.2029997575631	52.0721220866802	51.7296121748120	51.7250667267043	53.5663992143390	55.4571713220564	55.2319293092939	48.7996071119853	50.8720189655446	52.2207748867865	53.6385090314360	54.0775948761801	54.9495869633730	54.0719110163029	53.4187868160562	50.7048734596244	52.2440119094364	48.6248545566129	56.3136770813336
51.1880262759350	52.3934102746749	52.5784816152841	51.8657753720755	48.0339387255216	49.2987513523942	53.6302383288451	51.6419725687283	50.8976849731847	52.8831447131818	53.1076753943655	56.1884166930726	50.3067114651797	50.5330444677296	52.8704691864645	52.5007630804921	51.4973085721163	52.6872591493392	52.8714361943534	54.6965364155347	57.4481225783892	54.5287172670338	50.7211651296407	51.6835521877187	54.7065311541095	53.6163049273394	49.1566119601501	54.9849185491938	52.5871075350340	53.1690461418605	57.3141051349064	52.8967219085146	50.1066134007416	48.9365376738253	52.4641675528023	47.8402870012137	52.1540048866914	54.2294267331528	53.3961770939593	50.1187841522270	51.2828086259042	51.9796313758147	53.9872205455465	54.5235492115507	52.0305227938015	50.6803743087416	53.9480713723415	51.7187960195207	52.9246735685749	55.9846512681699
52.1225355932178	51.1490522726839	50.7503030420091	48.2446371116619	50.4496651747748	49.7793945394188	55.3528943137902	53.1725842277326	52.2287609119162	53.4012830355770	52.7427551343078	52.8871315177814	51.2701249479978	51.1704802898304	53.8877925603801	54.4157229076994	51.0619270082459	54.8034897171547	47.9746788434355	53.2443649211252	53.4859776131107	50.3940097382678	55.2838142179839	51.8246097004923	50.9689601044997	51.2043829111165	49.5583531250760	49.2883168980367	51.7044049197986	50.0884558476788	58.2260711076067	49.9121502025233	54.5209313002781	50.9990691062220	52.7408621945831	54.7613089750849	49.9069913318084	52.2030260164631	52.1094268255220	50.5000756120824	48.6364488440889	51.1144298838411	54.5041481582263	51.1376120669664	52.2640555652042	51.3901103585643	52.0453649562936	50.9481430224617	52.7016628299364	57.4350392405099
53.0664258899997	50.9120858023740	50.7240826500006	48.3704067737200	51.8784424618457	50.0125083700467	53.0753564274257	52.0243076585655	52.9094992913985	51.2006028865647	51.2245581029369	54.5581193899543	50.7263783408010	50.5360012742521	55.5148329384488	51.5372482241486	52.7491936857091	47.5584536343937	50.9584841787224	53.8656535218389	53.6043764579473	50.2672438377983	52.7991831112702	48.3824370160116	55.5502086487318	51.9327277484964	51.8596369953487	48.1826400381637	53.3497812664990	48.9299900471396	54.0115785465708	49.8625900547708	52.5130656251407	51.3352030524427	50.5081518726046	51.7413559376418	49.8906170695091	52.9611114185819	51.6729955785182	50.6927069805339	51.3907972811016	51.9951454098468	54.9252300498071	52.1274516262827	53.4939148918628	47.1659182511725	49.2815759186726	49.7956788161507	47.5100912344913	52.5687800161093
51.2815845257131	49.9744595080952	46.9482796747203	51.7358047207943	48.1462662653273	52.4006067468929	52.0800769494967	54.3444257605045	54.1451790395917	52.1948053745178	53.3363078937128	53.1114270688377	50.4932534194158	52.6824855853595	53.1574800983801	55.0527794329717	53.2686706241220	53.7524978013804	46.0966600266708	53.2090524541892	53.0997696245479	47.4455560558956	50.3268049106697	52.6579339292646	54.6612024189497	54.9841632789440	51.9661291467247	51.6179454105632	49.2276784906034	51.0209405269272	55.3118327156066	50.9423097252619	48.9406732941432	50.4422969076427	51.5363655304478	49.6811065502924	46.6741894778356	51.8155095127399	53.1241616117194	45.2374592396805	51.6060964848919	51.9853819584839	54.2463966172384	55.8961305743485	51.3106952631336	48.5309479345355	50.1624450909070	50.4737505840320	51.0511577828529	45.6518046728393
53.6768867387570	49.8486568260837	50.5591859141900	47.7435847932790	49.2583665278159	51.5678505935343	52.3111156041154	52.5288679607665	54.2596683148306	54.0851003925507	51.1446109599578	51.6564911281471	52.0803551785242	53.9028432407545	52.9184297884977	49.4084678690684	49.2120884300407	53.0446388855701	49.3862260319483	52.3105810077222	56.4643937418226	50.2364730796141	52.4344209585707	49.3078326144243	52.6238894513130	52.1870412552300	48.8139278153313	54.0824541508299	50.4366479295218	52.1916793730283	53.9040407368609	52.8665421224718	47.7292499643119	50.5782309321138	51.7152039212861	51.8181202544817	47.2204118966697	49.7226669218400	50.0320544409139	50.6381198742483	49.2615461670114	48.3625046714463	49.4982142868630	56.8522541718315	51.8388145453354	51.5550863999196	47.8281870158766	53.8391430052782	49.3469998359533	49.8885414495324
48.6646521877592	48.7337494128822	53.0003619048466	51.1307514498175	50.7467132487498	49.3756730780077	55.3339696514597	53.1570314589931	50.4185700006312	52.4625956353316	50.4919625094224	51.0402916205753	51.1085929283437	53.6003456429935	52.2417931992690	50.3560836420213	49.8020536357735	53.3679011304416	50.9022327747304	52.6540691440998	52.6089622719606	49.1774567770964	50.0153009910315	51.5652350981645	54.2397509452443	53.3035532186787	47.1740568466284	48.6450869480023	50.5404483324261	49.9272433054328	53.7318404084548	53.3476948947072	51.1765919948522	53.0564118078091	53.2321881996464	50.3952102737904	51.2396981913582	51.1480570247645	48.1928944001578	53.4918360490018	46.0309296969399	52.5706004953096	49.4311910471436	53.6400797173804	51.8159360715561	51.1971648238712	46.9828092722050	51.9312611185946	49.0662806615545	50.5643032130211
51.1851879571185	48.8049368066743	48.1867538143031	46.7070741808557	51.7147016940635	53.3247196227926	53.8692863930621	48.3602924168759	53.9841044773737	49.1586968399606	50.9073671726725	46.2547849400093	48.8990840888433	49.9532719115462	53.0117567341140	49.9107672536638	48.0706560697357	51.2323193532154	48.8805721506947	51.4044913743488	52.5543276969464	49.6062824236408	47.9551932051244	53.2983117808284	48.0911752411734	51.5512964625059	46.5497186796578	52.8726809215190	49.9422261529717	50.8946704755458	52.6287426620631	47.9742073088341	53.9237125033290	51.2379808040783	49.1518494133989	53.4329884570171	46.7563236233702	49.6659767103536	48.6873678200218	46.8331854476408	50.9678181163721	52.3534739765913	52.7629896699405	50.2372144849454	52.3613997586425	52.2949971486468	52.5712146591028	51.6256487132145	51.0609312862639	50.3516541029807
49.0972253168728	50.9736202461056	52.2677152947422	48.4078101765539	48.2451360649640	49.7150039188037	49.4142478588047	51.6031758812761	51.5125641845038	53.8908816803524	53.4892554218225	47.8997619692994	49.2014881650581	48.4118358634639	50.9940716653347	50.7512439322196	50.9512031155699	54.5171025660546	51.3202835151564	50.0144602831821	50.3260174935607	51.2902608976642	51.5010879001458	52.1691949191134	48.8699681404993	49.1509629314277	46.9901665891310	45.7398213783507	48.8918489977495	51.4312911349070	52.5138059325328	49.7465865587545	53.7273382449072	47.7016197993015	52.0637385604729	54.0651632354203	47.4798473210050	51.8830997190787	47.8914088019374	49.7659590660650	49.4236519386137	48.5807461504178	50.8955557167848	48.1964150923411	52.7948707125043	52.4252683483060	49.9483469209257	52.1380195043569	51.4064197887453	54.0267107867034
49.7045277259646	49.6400468737251	48.7456777600729	51.1322134810756	52.1747537438140	51.5197780759590	46.8393245924428	49.4344388244793	51.9066517483724	53.2248088449912	52.2490301595857	53.6250659293612	51.0752847626104	49.0491909998918	50.4224602280227	49.2102602343541	49.4575844249036	52.8233379620183	50.1738834011378	52.3764068597850	53.4121725146245	50.9413346992006	49.8234613763299	50.5703405945784	49.1749262952005	48.9923143122101	49.8098048874826	50.0829845327635	50.9060164937922	48.7195222712465	54.5188942759550	51.2506665660145	51.2203938267660	48.7920209358724	48.6361159607055	52.8492517570945	51.8585475265514	51.8376251954210	50.3280258497296	46.6883132295269	45.5711896038509	51.6849039809524	52.1095026765771	50.3200729077700	48.2558548864614	52.2509379335852	50.6216547832098	51.2005937769863	51.6624173051546	51.2318525294451
50.4432053101676	51.6921990088130	50.7116042237011	49.5363522848872	47.7673598698196	52.6315908871695	52.3052524654382	53.0907651412133	50.4935622237699	53.4839826182166	50.1982606883829	50.4757478464480	48.5714617423406	48.5348982887429	50.7990014953339	51.5832253308382	49.9261443707065	52.8629816787465	47.7189841888793	52.8976682663506	53.7852217208473	48.4565415251815	51.1708973788173	49.1461287745883	46.9814364838008	51.0586703450140	51.0991820686188	51.0707094136140	51.9633252690506	49.7763393662416	50.4367160803592	52.5355756247741	50.0994364643752	48.9688642672031	48.7629207100490	53.1011523837506	50.4753580164553	46.5214077558996	49.6943943485642	49.6456974806052	49.6548201412673	52.2389031376608	49.9147702351580	48.5959295377333	50.2024172239163	47.8386864469301	46.2899753451445	49.3735752292641	48.1259620665295	51.5297689799774
48.3201098230038	50.7155182252954	48.4449988624049	50.4071288099894	51.4539748769748	48.2728295440544	53.2074172176339	51.4524964452675	52.0950388379772	50.6374055091446	51.6761168267003	49.0154101540516	48.5613114320053	50.9900099290772	50.7902847325528	52.9487175570202	52.4119868801634	46.3915455506038	47.0489706093989	48.9019465950298	52.9234030588078	51.5365958989463	50.4463954325420	51.2051968604319	50.4138166628975	52.3011966463092	50.3074826247261	50.4909007731547	49.0363972071043	45.5781361684995	52.3434812578068	47.2359827165097	50.1142500056252	47.1399808293806	48.9244521462267	50.5800291907971	47.1125326824962	50.9395947417245	52.6061255761623	51.8894429434807	52.1506076120970	50.2138406335379	47.6419461553922	48.2328914467261	51.0322769441238	47.4828843711146	48.2067008240009	50.0544118361708	48.6807663896964	50.3177275927680
50.7621600400859	49.5624903018703	46.2234561325956	50.3031327203156	49.8413388248057	48.8535729002815	48.4292629538507	51.1169947446600	51.1180417144986	50.8965086025025	53.8336925526822	49.2738893999011	49.7452188616101	54.1471700785556	48.7218472181650	49.1622188784996	50.4096818724446	49.2655174827965	50.5237144358845	45.3932685466196	51.9535602702278	44.7118420107380	46.4022401446808	52.7186429465808	47.7124951083872	52.0514505547021	49.0668040091548	52.3426844546445	49.7636193023866	47.3139282362393	53.1538587567903	51.3458642145711	48.1784095629395	48.5658493722866	52.3558564620244	52.0866915807677	48.8524657555638	53.9132945633776	52.1742322964140	50.1420770575547	50.3286606946253	51.4271776041354	48.3769653030245	49.3338538581724	50.8898523188371	49.0374199547919	47.5455776970663	50.7067752048537	48.6751541335197	48.6045233411183
46.6713657868968	47.1489058844773	47.0078922810809	47.8630725406463	50.6436259122886	45.3252728834315	53.3291141438826	50.4095502992580	49.9259542034105	49.6439410649195	47.5088237444806	48.8405463763334	49.9211474560129	49.3217148230718	50.6936223729209	48.5482913779338	53.2764549062572	49.2805192730288	48.7909640493830	47.0775207860860	53.0102583084273	49.9028015268480	47.3096773310755	47.8703668620832	44.1112655046056	48.2010722990047	50.0752234379805	44.8899540478567	49.0144375169216	51.1793754809011	53.5067412558661	49.2712430441684	48.3379912426916	47.6188208625166	49.4029386251781	50.9216766168993	46.4714042024373	52.5167807601015	50.4394643478259	49.2502714317803	46.7198184431562	48.6485750318409	51.4981884096062	47.2346432879363	51.2597901401436	51.3152409734099	44.5295487960522	48.8965588747714	49.2508140629242	47.1156530208307
47.3892374877982	43.4997072739020	45.7016303225664	50.9388375042668	49.9961397403694	48.5907593357587	51.4169387476526	50.8955063523094	49.7248525112042	48.6770767061617	50.5982804872238	48.1549979027601	52.2496789777930	48.6145503920253	46.9048663794973	45.9550605888184	49.8390323261951	48.6499157634597	48.4780775931923	48.6728413493850	53.5962778408988	47.5503537543654	49.3388970050624	48.8932437621807	48.4705985516663	48.4194161742100	47.0646515197976	47.7578240211316	49.1501889518346	48.8904833235352	52.0264226467829	50.4621063895007	48.1955203638555	48.9527761274680	51.5488516487216	48.0688053959608	49.2458043823013	48.6052052503892	47.0911930923156	50.5525532736755	46.1876554380921	50.7521133682804	51.3345102100481	49.5952042366253	50.2565893303890	51.6088450228750	47.8575491616133	50.3821463077523	47.5659066910771	50.9833956094561
51.0332711378291	46.1055937633208	46.1025646411221	47.0667520717289	51.7831099815102	48.6980693221044	50.5801028695169	50.2185930678385	49.0816005959692	50.3421596534659	51.9129874071340	49.9669270181772	48.9930949400222	48.8931385615910	49.2315823504600	50.3603986002958	50.3383945419099	48.7236137165897	48.1712036720838	50.4078339789134	47.5457590021206	48.0303090147931	48.8476604818848	52.0995402543472	48.7126570340589	50.9704180538239	47.9320527142659	45.1320924147818	49.8450105748192	46.5007018550158	50.5480225142771	51.3566509657361	46.3695827369359	48.8382832732509	49.9666664629025	48.7151159542786	48.1681112700656	46.7570283228713	44.9999155000857	50.1394320251100	45.5616166360219	50.5077301728859	48.2236019098967	53.5687498336032	50.5139660560899	50.5921800904145	46.2490969075016	49.0136723000766	48.5581337273618	50.4449792103871
47.5824401259337	44.7961739792599	48.0774496027108	47.3690355911121	46.8096943277480	47.5918203917146	48.6830959248757	49.9053154204757	48.7239794938971	51.6542986583106	47.3531623810269	46.6963703974477	46.9467796441878	46.2617865399443	50.1097616842707	48.3869498304879	49.5837910345515	49.5205774315922	52.1128359176098	51.5244673683831	48.8669581957526	47.4803586192820	46.8240768738456	52.1610955301512	48.5742757600093	48.1300910723628	48.9399867834571	47.1019609706196	48.5602031033259	45.5138110491213	54.4953520990440	49.0671111144346	49.6839267953858	48.5345623791821	49.2042793153039	47.1482992747988	50.2464652206479	46.7091317322310	46.1064758548440	43.9310828816165	49.4437086814840	50.6231127610016	50.5669966647118	50.8904506951508	50.7866787062446	47.4582055694525	42.4966145712781	51.2763674071205	45.0848299929152	49.4829970072049
47.2102438734734	48.9068214972803	46.5232563221149	46.7350343214735	50.2488619129743	50.8775780623639	46.9125225941685	49.7546868424643	48.7893235385146	45.5600796268683	47.2860028222090	46.0153845916426	49.0069603706725	48.8953956859434	50.6016704287356	50.9453611109705	50.1676269188672	48.8414140731223	47.5527933129321	48.6783984267401	46.0103094208038	48.1264512154453	47.6895755729894	49.6996704219715	47.4966634645743	47.5742267669453	46.7280739346782	46.1627600294333	50.3753918961140	43.2667721212733	50.4103445288192	46.7774269067529	46.7761801165834	45.9324997721553	48.2114619114413	45.5433186800820	48.8762688581669	47.6242578701384	49.2356049722261	47.3020170912210	48.0857050976315	45.4397784228109	48.7246821279556	46.0204232312768	51.9700883796953	47.9346715314148	47.1178589784064	52.2430565478545	46.8767133808954	51.3975580693576
44.4183749542229	49.3738428505611	46.6151521181349	47.1435571544385	47.3958656374356	49.5760610105703	46.4109729110001	49.7576098352095	48.4747749014240	43.8417294383428	50.6045332071647	49.7720620077509	48.9111996553400	48.8524331569454	49.2647613546638	51.1545934592987	50.0551930217462	44.1962428196929	46.6097063580578	45.2240639180027	49.2191402573707	48.0942611590732	47.7901489032030	47.6628090115069	42.2961762398029	47.5987035611820	45.7110547480533	48.5050534841384	49.8613294217583	47.5355516292663	51.9243997545954	45.1965215509741	46.0590261641519	49.3877013989446	44.6021987716670	44.8557849822219	49.7399706429542	45.3978974317733	47.5846006829103	46.1645392196096	47.2843856160036	46.3581488136984	50.8098616254056	50.4548694981592	52.3662365560988	45.7255568762754	47.0353998439931	49.2782241702401	46.1962194226867	47.0475596690038
43.6319745656655	47.6259040468285	45.9673803941080	48.3717237013196	44.5619096681946	47.2499845731832	43.5042124409182	46.9147572343715	48.6664050950470	50.9265923813341	48.5124139932533	47.2254561288318	43.9945461915691	47.3828759089012	47.4523594574620	45.5943408726890	47.9735926012697	48.4549499584904	43.5603318574792	47.3439246155933	48.9334800171583	45.5028363363535	44.2709539784974	45.5339169703541	44.4602427548283	45.8721815362185	48.8483614501932	46.4672040186409	47.0247065134744	46.6979138618038	51.0349661035811	43.3810269516879	49.5653368848110	44.9263653553421	43.7604354256718	48.6753604528172	47.6811290426993	45.7138062193684	50.2602053941597	47.0044434129868	47.8233531346376	48.1802499451778	51.1803250686800	51.4331727659633	50.2636711256691	49.5016635453319	45.5295686832710	51.2516616671985	43.8270333605119	46.6427524857036
46.2336911146865	44.1076124394660	48.3320767920562	48.0933910398258	48.2712776141348	45.8510242129586	46.1953733413733	49.1975125854404	48.3469861761842	48.2714230509512	45.6115608637776	47.0682592799285	48.3874298233073	45.8994596412847	49.0422790183601	43.7099062946740	46.9073759880902	49.9150616852687	44.5822196019356	45.8567565853462	46.3664643163735	46.7199948777555	48.7699077571757	46.3303218032067	45.3766518472709	48.6540745135286	48.3265286746950	45.4510507923318	43.0207578402921	47.4848548753594	51.0264163589308	44.8142384898395	46.7998721018087	46.3112677081221	51.2493823327774	49.2571015623670	46.9793770720823	47.4512846450942	49.1594668617636	47.4708483764624	47.9589083355856	47.2938315237105	48.4708426695437	50.2339522694502	48.4326036845889	48.4484422499620	46.3737743738201	48.5257179930379	45.7333309140604	47.4185800627536
43.8838436439392	45.8145399225618	48.8515469851947	47.3972246196634	48.0815783912183	49.1614536407477	46.7016642923810	49.6549258339881	47.9428056867422	47.1622440210563	48.0712841184677	45.7744734148165	46.3595916832583	47.6472896562068	49.3658006473437	43.7220955327082	49.8442276060763	45.2519279030344	44.4438402031852	47.9375664082835	48.8105088742441	46.3086803467843	48.8106511907662	47.9641850351029	45.5835664935738	48.8767289178349	46.8302140419065	43.3942686098388	44.6500051590261	48.6391197773515	52.3742718084095	45.0882965985651	45.0450410442372	44.2273817696077	47.6621031418672	44.7249822053845	45.8470193685585	45.1116918527389	46.1229317245064	44.6217612558402	47.0687189256173	50.3485494492959	48.5804277229737	47.5573352704490	46.2468924556728	45.2652760303592	45.4098928785104	47.1482780545353	44.1703129805842	46.9695062769768
43.3228218542304	42.4925097855290	46.6440248602394	47.3644781164883	46.7263243613370	46.7683841740114	46.8231277001282	50.6476858999265	50.1229194159798	46.7003073258016	45.2602673064367	48.3423490631752	47.3337076032842	50.1406210472417	44.0316397667565	50.4252999892514	45.1869129439535	48.8843416031349	42.9303421256227	50.5878706586910	41.9226373233186	47.0357073615980	49.6959540237642	48.8077911913764	47.4817719957851	45.6622642563643	46.9171272368981	48.5398636846569	44.0042432746863	45.1959643877463	50.5638614949330	48.7577423365219	45.1496603449617	46.8653067204497	47.2749299255954	45.4893791143573	47.5481645081357	49.8391424894240	43.5344391569056	38.3281569155056	44.0857591627259	49.2785101453865	45.8920517583239	49.1230715681889	45.6264352976338	48.6115668543389	39.7648412987183	47.9986025590944	49.7104266015031	45.4934758846339
47.7586138011787	46.1128668060668	43.1377441472043	44.9260168794250	45.6332409126965	49.1181231705249	45.6100560375218	48.3477795016303	49.9508113703947	46.0331244010748	47.4391624809673	43.4091380753576	47.1565680374208	44.9483045073908	47.8952087372358	45.1940385319287	47.5324882587340	48.0377434313357	45.5936083980196	47.7424840819161	40.5795584403571	48.1970495388273	44.1156512274110	47.8125148856804	46.8709688320948	47.8610365164773	45.1588655274366	45.0670362993852	46.9930280043581	48.6599050724627	52.2589095016145	47.1452132552043	47.6266150998256	45.8594436816671	41.5147109134073	45.9633022150800	47.3388660471833	46.0874909874624	46.6712932284283	42.3295923302786	42.8640835541677	47.6118117135834	48.3118703631376	46.4064951973049	48.5112809187250	50.0021162305956	43.3920262288285	48.8786873588860	44.1563245560827	48.6735243646544
44.6039851106461	46.9412105582285	46.0480476092989	45.9150805940223	44.2621044530636	44.6728835292241	44.6420632651594	48.5997310800741	47.2526250983887	49.5167655190539	42.9485749380115	45.7862068632391	45.9488544428335	47.7545233052778	45.6589976778907	45.1541513846612	48.9001946329106	46.2370180305051	45.0626180766442	49.0562292815867	47.5620313001033	43.7092616091741	47.6374667297651	45.6184976188787	45.1951017252839	46.8134507485826	44.2753319952750	48.3280796192220	46.5989255005665	47.0132915523213	49.7181597526843	48.1266019934592	47.6608567495859	44.2381831710350	43.8145445574884	48.0326384264563	46.4543513518463	45.4539140608771	46.8945884734446	43.4496581925559	45.5897460257676	44.9502860331169	48.2261237595004	45.3410291513379	48.2112688748973	47.0275045241306	44.2077298179626	48.7186283548581	42.9469415631833	45.0117351055528
43.8308737468358	42.3625530339025	46.1907062919388	47.0321113257912	43.8539454470288	44.6756208007939	45.0557294584167	45.0102303063808	47.6063277766196	47.8950914483061	46.1092297564074	49.6145399469978	47.7022761943450	46.3042742768147	47.8132555969656	44.8963377117186	46.9224237351921	47.6522893294297	46.1453126382472	44.3115001226865	44.6140943417961	45.0080326236117	45.0289970379568	43.8598744220356	46.9974328223097	48.3327962471605	51.2778838737109	45.7517002539617	43.9695177889675	46.2007032464713	50.7332715803229	48.8845714632186	47.7551382260334	40.0475196300788	48.0757273559180	43.7554345283160	47.8949840308073	47.0967845917981	47.8729652061986	45.5018241285645	43.2086394392993	49.5900538249175	49.2960392334995	44.4503000618374	47.7211290482551	44.9419653869860	46.3366674016593	49.6303632743656	43.5430463289316	45.3014732342301
44.3510356619555	45.8135882341061	42.4800418651806	46.1149916570660	44.0569425194576	47.3759353685387	46.4456492970356	47.4006154576925	48.2991948053715	49.2009105597597	49.7279210177626	45.7790141221809	47.4478371942138	43.6114368788422	46.9617113491524	47.2088221691314	45.8878249088589	47.8100375949599	48.0797307909345	46.9892891937814	44.1817301162899	44.5480619739920	43.6293157632874	46.3810254890314	47.3346096741984	46.1307251629056	47.4092683821165	46.4062819415674	44.7527200376040	43.3344713104793	50.8266425653557	46.8510114873237	45.7626992437907	47.3643086310067	46.8873901874636	47.9186850414980	48.0089721243398	46.5647825661914	43.5624790471042	48.8069932640963	40.6720755461847	45.8730865183544	49.2969506201019	46.2777846400795	46.9301587887911	44.4731255370570	47.8246602038099	48.6144656417741	45.8879514878754	40.7247940989316
46.6380709632700	47.5290372618684	46.3200703082913	43.9677001435535	44.7983925321301	49.1139552484054	49.3811793737151	45.5735688347984	48.4248038144076	48.8490574441856	50.7266058836691	44.0962368673176	45.4466650488968	43.6557323341050	44.9478649276998	48.7742237612757	47.3910429565953	49.6381625840260	46.6054000133044	46.3063055508669	49.0619658408891	44.9529297366360	46.6258562500605	47.8090200494801	45.0510638520957	44.9331560422427	44.4049821717276	46.0136493145727	46.3773558362634	47.7113721023344	49.8595556643370	47.9116266028866	47.0637392930006	44.0680442002574	44.5111620766430	44.6392964658997	46.7313370767328	48.7624756794755	45.9523936074079	47.0683060284309	48.3648850622164	48.4177728929502	49.1962223914300	45.5205146085430	46.9331102258943	46.2862559499250	46.1178795477030	47.8221431980421	41.6445487145431	47.0456026734030
45.7178535238547	46.9386293497744	46.1131574235827	44.1244490057410	43.5996623561655	44.0504999522704	47.8762249414958	49.3793577319322	48.1510569591559	47.7701269593017	48.7128612189458	42.8074127697371	47.3868183045399	44.9003204354444	47.3837470002924	47.1475603102015	44.4428607281981	43.4125990569431	47.1300631814804	43.8778661213410	49.8375134695365	44.2956463436675	44.9123464002219	44.1944301777915	45.8404445706053	46.9682442692988	46.1816437453734	49.7564007635956	45.4792300048900	43.5173730414665	49.0992305834859	47.4094438130514	46.7713414152588	46.3014619605769	46.4607930897218	43.2219808153703	42.9685482886973	46.1365658524297	45.0166171554268	48.1212375071632	44.9069759116355	46.2748296545024	49.1339653417117	42.9542148459223	46.6122436887934	47.4487910240873	46.5591432341866	48.6946974482754	45.9085733507773	44.7625530668899
43.2579436841862	44.0084892240912	45.3573657543364	44.9805022715888	47.5373495596597	46.3970964732830	47.4655172542069	46.1267685799801	46.8308223624411	45.0126349432056	47.4387163588784	45.3931755312265	44.1201433877312	48.5532927355174	45.6089323861050	44.4896631575426	49.1710873766588	43.5625529185661	46.4953017920000	45.0393140034245	48.5695296735321	44.9328465864156	46.1249422584259	48.0619355822925	47.5677940308613	44.5008731234904	45.7896291246978	49.1089211793029	49.0480029804086	41.4951076257533	50.1453993820994	47.0051933896143	44.3091094828407	44.8870765813140	45.6296803638833	47.5120600384236	44.4503134335089	46.7975496370393	47.2143713606289	44.1779163557261	45.8630672552864	45.5409349069164	46.8619226194459	42.6023808749008	43.9692847619675	46.4578342180442	45.2301778746506	43.9669454564214	45.0087106866929	44.8078664284233
46.8497887721476	40.7756976378406	44.1420112630046	45.6110480206179	43.5008949657620	45.9511127615158	47.2187306523067	48.1899721858533	51.2222197430592	43.2184023879847	47.8734691714317	45.8655982909394	43.5141997795504	44.4631609043085	45.1868408722611	46.8355212979476	47.4121947950201	47.2379322690255	46.9972436602377	47.0966632921871	47.9311275215739	43.3425610991369	48.4691167405198	45.7316732515764	45.1702869058716	46.7175585341373	46.6208244256063	44.8166877896946	47.8159407449236	47.0381276004361	51.4193069392242	46.8528053201346	44.6053505584638	45.6320212890480	47.8895849260241	42.3550010149840	48.0310528978476	45.7557977976082	44.5584682049664	45.7251145765914	42.7191054704805	41.7411589766687	45.0451494080418	42.4701090384937	46.2414551587408	42.9415850358128	48.2718483490758	46.1601250805151	45.5667628407202	43.5791561714863
46.7828241874609	44.0728447142605	41.9683312228972	44.7038960828639	44.3504897400869	46.1097352920448	46.8311045550989	47.8119984353921	47.4835071271358	48.7379487441911	50.4442968962611	42.9453407194865	46.3694539271848	43.1222203311210	41.1715215696612	46.7533374151843	45.0168394287240	48.8139649172149	43.5028372372641	43.0051905025458	44.7403723497682	43.6469605335717	43.7898613605863	48.3263688553043	45.8019905585014	43.4419959446617	46.2695128665395	39.2452640623968	40.6342939739124	41.6306915937478	49.9626105682532	46.4067910280009	40.4072128435059	47.0099722559560	45.7911378095399	43.3925492561655	47.4608078096256	42.2444784952090	43.5055826245990	42.8900332356322	43.5399438113616	46.6455996229294	47.2920044816822	45.1229156769547	44.9550240230993	45.4792859044450	47.5021341717607	42.8258677907582	44.4351865397286	45.8942651436537
47.9600434761164	42.2059580312859	46.2344831208740	45.9420459676399	43.8683452741989	44.2550347148408	43.4028296661741	48.7939766250719	46.6486370161174	49.8071311422877	44.3649432185771	45.6518586270169	48.2101757499216	46.0814318921043	47.9520883120978	46.4056325645920	48.0020247960400	42.2654430641716	43.9816472316670	44.9366339109367	46.9290231960678	42.2431428704303	38.7545962512599	43.4167750207726	43.9748402966595	45.1877644388537	44.2620327194775	41.4047091133394	46.4429526096313	45.3740807664046	48.7619483510499	42.7903656885033	43.8878287940854	42.5661653294605	43.4654903000595	46.7647190488553	44.2942510662079	46.9257516515917	40.8474782104144	41.0893635544115	45.2499798956780	47.5764501320444	46.3686143804686	41.9219823243870	46.5362189925183	45.8651505360761	47.1800576341461	43.9668845929837	46.3971897943493	46.9259901080063
44.3322301626556	45.4153620967631	45.4621781302543	45.0704267441639	47.5051909115922	45.7232320770917	47.3417238234375	47.8678360750104	46.2084935322176	44.7740508427158	43.4283111911872	42.9834019314581	46.6853787166764	39.9227357243003	45.4097391672383	45.5481254700361	45.7681527633430	49.9457028996166	44.5966536148002	44.0634746450161	46.8928143801143	40.0239233323846	40.2174440119454	43.5365427346139	43.1351100533789	44.8467768164813	42.7620349580534	43.7107382798533	43.9932903300585	40.5743358282712	48.7062572525263	44.5562808168753	44.2150477941879	42.3955201368431	44.9950395281218	45.0138400547527	41.8500807671618	46.7291702171451	35.8522706451907	44.9257294376657	46.5111126881241	46.5846869519567	43.9058243314299	42.9719329908606	44.1572688601439	44.2412653773169	47.3508479758262	42.8730340141302	41.0358909895229	45.1984307153573
43.4371954967993	44.2166672450208	42.7971332484916	44.3872165516858	43.6628836307221	45.4672840560533	45.4154936718509	50.2913789731033	46.0296913456728	49.0647530450302	45.5037882690219	44.7643725189302	46.3809952385928	43.4272170120540	47.0681167499898	39.4822670112888	44.4422851446773	45.4855165408242	45.6950117010452	42.5660114942278	45.6059316462858	45.2691904107716	43.0677864743040	43.8132657575415	43.0560490966341	44.4877602170545	40.7828734699672	45.2719235884625	41.8746067369723	45.9001587276785	50.0510895167024	46.0397052673617	42.4621980555220	43.7251033417115	42.1580052475070	43.6429011415196	43.8093030473280	44.3517729822709	42.7735358909323	42.5107902981678	45.5638552983758	47.1157521663837	48.6233610723977	45.4754103498778	45.5488351689290	42.8168624114420	44.8516865453611	42.0320470265547	45.2587566331857	42.0595831629807
43.3700371261003	44.2028352979004	40.6816989261546	44.4062685448764	43.5868463568249	41.5315576980102	45.6090735298685	46.4218204516312	42.6528644239905	50.2348039766307	45.7699154081879	46.1764282251364	42.9269217738428	42.4507621166350	44.4795673882661	42.8781956200215	44.5142435920465	43.8694408091387	45.1816493965517	45.3624195831784	45.8346352088469	45.5813194084678	41.9614043641808	46.4810976543963	41.5464547633319	45.3144969032758	40.9716481639327	43.0055657829829	44.0260958519755	44.6404768502161	48.7752088676664	43.1210310546643	39.2136074113668	43.7528228882620	41.4530927162797	43.6293151634824	42.2447276542273	45.5711014076572	46.4296207101572	44.1632238403895	44.2863036356319	46.5190764657676	45.0224812948825	47.3828062776031	42.1112184002020	42.1516576443372	40.8764360173732	41.0308330431594	46.3210674658700	43.3340845847448
44.6084667448781	43.9130764879747	42.1879552536136	40.4644561697300	37.5231185863668	39.4003870651943	44.6583618191375	45.3412320587265	45.9994114102463	45.6757580026288	44.4351352864261	43.3058164720323	45.5874353226834	44.3773115634584	42.3810225397645	45.0392864317886	42.7489686095455	45.4404839736856	42.6526066094448	45.1916796025888	43.2475666247573	44.8757147926864	42.0703396845791	43.7580852559004	44.1614735183487	41.5904177280518	41.0942518511675	43.6575378613935	41.6706032913719	44.7189715233511	50.7044450060551	36.3132278462800	43.2208178245206	41.4322487431027	41.6715469968568	41.5000283082189	39.7916304418525	45.6071738207362	43.2782083788412	44.2692620050007	45.1291093905608	44.3535238403063	46.3626856757194	43.8211224030644	46.0894219799365	42.3261322930505	43.0515729351714	42.9764548260660	45.9563653572985	43.4872313792534
[truncated: 1,251 more columns]
