# Supplementary material for: Aspects of tree shrew consolidated sleep structure resemble human sleep
Source: Commun Biol. 2021 Jun 11;4:722. doi: 10.1038/s42003-021-02234-7 (PMC8196209; doi:10.1038/s42003-021-02234-7)
Supplement: Supplementary file 2 — Supplementary Data 1 [file 42003_2021_2234_MOESM2_ESM.zip › figure2b_H1_ex1_thetaVSdelta.txt]

68.1697356048943	80.3265501582907
67.9255926454189	80.5531112071679
68.1692567468854	80.6827015669561
68.0352648931435	80.6116767192955
67.9057491899371	80.4266980047089
67.9981467237251	80.8759434614831
68.3470483519514	81.5458125746748
68.3619215585006	81.6770058440985
68.5825980339571	82.3160555371550
67.9037758573958	81.3281425732624
68.1048596843952	81.8850344440429
67.9760237405291	81.6403056708408
68.1090453100581	82.0216062436636
68.0767242094745	81.9817085679982
68.3680092090481	82.2588650278784
68.3354584630208	82.2310428237694
68.0619896495605	81.4893750437925
68.0356407131517	81.4829430878426
67.9037122908057	80.9523039271245
68.1818879980103	81.2567051834437
67.7580921697599	80.6141113852048
67.8113036324272	80.3758793387891
67.5164404227548	79.7996296612719
67.9794635214840	80.2150386333466
67.9141031039798	80.2797523943165
67.9919589975003	79.7448550665925
68.1163252710532	79.4765395654184
68.0824961355711	79.0458190410275
68.1779247232098	79.0006959442931
67.8296786674799	78.7523568529923
67.6170039573647	78.0038421546811
67.4990849216538	77.3916452819219
67.6018418611773	77.0632820148259
66.9985765431340	76.1058556600179
66.6912116072450	75.6069476274248
67.1088362880452	76.0623008646054
66.9329151473828	75.9381649179704
66.7155202262510	75.7666824098818
66.1667977589250	75.2677758097096
66.5616812739098	75.1652585815856
66.9579502079652	75.9301889519244
67.2436346216428	76.5759318108116
67.1945307979925	77.1159185818646
67.4922575102487	77.3176342170228
67.7159398365003	77.3729207026025
67.2394271264452	76.7752569245792
67.4805425507986	76.8352328750032
67.2997518850826	76.7166515558103
67.6382471321270	76.6770387521404
67.0643924560211	75.8501854922356
66.4776220000312	74.8376362138862
66.0727483609477	74.1895481057714
65.6798667789403	73.2054315261568
65.2145675712062	72.7824053697379
64.5607710544702	71.8541252482317
63.8545470578813	71.3743991683638
63.3941358465650	71.1586185813513
63.5969395380601	71.2422152063850
63.4123420556356	71.2537697047261
63.6494484429175	71.1968689942365
63.6407475245495	71.1309872124413
63.2712278952299	70.6942886770358
63.1420842349983	70.3607062965390
63.1681241920310	70.3929895315872
63.3836019232380	70.3997799953506
63.7558633639462	70.3350514868864
63.8000229672229	69.9469890609350
63.6907761403215	69.7975208959142
63.4322476801660	69.4101057798156
63.3930729165754	69.8031646241302
63.4774780623263	69.9251679430077
63.5117930288797	70.0666940474588
63.6815390885375	70.2902207650169
63.6646892733845	70.0653332297625
63.7150875880482	70.2155433463629
63.5085898341947	70.1495049235207
63.3450480596526	70.1311429721406
63.2901948567979	69.8905354986950
63.3476170642695	69.8895470648405
63.1970831992211	69.5921889583137
63.2011705410522	69.6004528569248
