# Supplementary material for: Aspects of tree shrew consolidated sleep structure resemble human sleep
Source: Commun Biol. 2021 Jun 11;4:722. doi: 10.1038/s42003-021-02234-7 (PMC8196209; doi:10.1038/s42003-021-02234-7)
Supplement: Supplementary file 2 — Supplementary Data 1 [file 42003_2021_2234_MOESM2_ESM.zip › figure2b_H1_ex2_thetaVSdelta.txt]

66.9945622807636	77.0758698979563
67.1835830650115	77.7203496471420
67.1229199680604	77.2963578274288
67.4407881790523	77.6621642597776
68.1120856824823	78.4436813288564
68.2001160053225	78.4034952805279
68.2460658416174	78.3006412609109
68.5042263560276	78.9252354015286
68.7148683195126	78.9815178408004
68.7490846607724	79.2265407627228
68.9298342724050	79.6598274111398
68.7256522045016	79.6085612656028
68.7635508429850	79.9722058336769
68.4624921839098	79.7002137790522
68.3118368182428	79.7239093180609
68.3397484309915	80.0620692736018
68.1135224972164	79.8970782314359
67.6414808644891	79.2620481298303
67.5856584896106	79.3098316216060
67.6345199274395	79.3319113450288
67.6207387966832	79.1538214189740
67.2542821533261	78.3419785906247
67.0635063303797	77.2745235277885
66.7499680498279	77.1909703407161
66.6049576430475	76.5500348058088
66.0561853886082	75.7914523732691
66.3479889150138	75.9524072277373
66.2507567273434	76.2180377911940
66.0534307764553	75.7372738407009
66.0116512053237	75.3815032565452
65.6949070767791	75.4544674491450
66.2522407842048	76.2494244209414
66.0071374967664	76.7345798209153
66.2744442559773	76.8161254362061
66.2668300385055	76.9088750736146
66.2675809669380	76.8912676950327
66.1817366365222	76.9844385143828
66.0501877398090	76.1812215892419
65.6852113480846	75.7003812338791
65.3060638023981	74.9459053690700
65.0190563988841	74.0945224954478
64.2265699071742	72.8584744555918
64.1474747839902	72.4518051750532
63.6824124614336	71.7669423198702
63.1900637823913	70.7828459271663
63.3250415471736	70.7840655405499
62.9677974018274	70.0211126304501
63.3126653749947	69.9723446927079
63.3047801181918	69.9446229730853
63.4517338156991	70.3687646341237
63.4700425252060	70.1594624130299
63.7357668048440	70.2287925879307
63.7127044550572	69.9997546601801
63.8171439458324	69.8982137279445
63.8924950897709	69.8488889798818
63.8983828478968	69.6403526193399
63.5618774681655	69.1213560747788
63.1415216041320	68.9814435300073
63.3032940107227	69.1590204725743
63.3830572075841	69.1629885124390
63.4283789042368	69.2493274125185
63.5571193289076	69.3207318305979
63.5795909369832	69.5020476386256
63.6510687356658	69.3912174473966
63.6292768578871	69.3042938383747
63.7151190028852	69.1671330076483
63.9482634422528	69.4920078608998
64.0763339252410	69.5479646179087
64.1970681965129	69.4638098744182
64.1552264976633	69.6430490693706
64.2270984511984	69.7628212478207
64.0908974496497	69.6629466201201
64.2172827750974	69.8919454107369
64.2311811576502	70.0042450575138
64.0035757585668	70.5014774739749
63.8518385789636	70.5458063106152
63.9232442298891	70.3343505732460
63.8988247929588	70.2556467505532
63.6600336063131	70.4001373317964
63.5668584794454	70.2498836889437
63.7043113999109	70.6208466587684
