# Supplementary material for: Aspects of tree shrew consolidated sleep structure resemble human sleep
Source: Commun Biol. 2021 Jun 11;4:722. doi: 10.1038/s42003-021-02234-7 (PMC8196209; doi:10.1038/s42003-021-02234-7)
Supplement: Supplementary file 2 — Supplementary Data 1 [file 42003_2021_2234_MOESM2_ESM.zip › figure2b_H2_ex4_thetaVSdelta.txt]

67.6055958928642	77.5929848808724
67.2798832901176	77.5579499989899
67.1581282907008	77.1803249665053
67.2981543900298	76.9968924952181
67.2733628756648	77.1074732462097
67.6531826461439	77.3313538869870
68.3075332365297	78.2282327545810
68.3041072868088	78.0777310819595
68.3423179862676	78.1490344950945
68.0907885132220	77.8795623849385
68.1501213147487	78.0847292751663
68.1933762653945	77.7005418507531
68.1422593064008	78.0794102937752
67.7780001003973	78.3521896710257
67.4868010594394	77.7529172114232
67.1694342697629	77.0231842798209
66.6819589098322	76.2776816266995
66.7565545332932	76.4924174253381
66.7051739663061	76.5778595958312
66.6957601715149	76.4794751182129
66.6353834358598	77.0856595726493
66.6612298547783	77.5872167116850
66.6643620952827	77.7934901041907
66.8214140591968	77.8597912976653
66.8966863291428	77.7910700763086
66.8182665110840	78.6098912009368
66.9710033398927	78.7642806835879
66.9949459311980	78.8541878807521
67.0186537948270	79.1538921853131
67.3267936629420	79.7918020141184
67.4060735567572	79.5390968237205
67.4458044215380	79.9664419728118
67.4003464445077	79.4710850101337
67.2823180994902	78.8955104280715
67.0904282027919	79.3454385851197
67.0890851431011	78.8905273930596
67.0339008758375	78.7110043029584
66.8622047865099	78.3398389020412
66.5020959417731	77.1016118996285
65.8767341987032	75.8868642117319
65.4203028107840	75.0385731749193
65.1976238993094	74.1196715368628
64.9200832025655	73.7047169548253
64.7995616779234	73.7647134691704
64.8412500211580	73.2063449134847
64.8801354693922	72.9042585125966
64.7207274232358	72.3966005505505
64.5748812204256	72.0814224433698
64.5999095600523	72.3242896156030
64.6559099930826	72.2825524970337
64.8273288190400	72.7388554978665
64.8222182878652	72.8424375476077
65.0463792270338	73.0023952014538
65.0721784324718	72.8736978431572
64.9691695137859	72.7170123455898
64.9049354440278	72.7691945078564
64.6966892308578	72.8054725047145
64.9295884348890	73.3616725907145
64.9456221504466	73.2610420632754
64.9555030612579	73.3787759512512
64.9594960384982	73.0501863979586
64.8983290703639	72.6565944494140
64.8080354844592	72.6054502850826
64.8340729631124	72.6920188057720
64.8431864708454	72.6001650954920
64.7756461089497	72.3531267105908
64.8834773968448	72.4088339426464
64.9037980241816	72.0405184459745
65.0256930594657	72.2479445065355
65.1191550768041	72.0829470654794
65.2343376711690	72.0727206826112
65.4127081741529	72.2913723345155
65.3123297858597	72.2819299195461
65.1748499226687	72.0691718976632
65.0711180906655	71.9856291459264
64.9804002284789	72.0235590442460
64.8521054248066	71.7745594331745
64.7171603357226	71.7529229598791
64.6203695603972	71.5859556201677
64.4333657727224	71.7190459466374
64.0909988945813	71.4721361437198
