# Supplementary material for: Aspects of tree shrew consolidated sleep structure resemble human sleep
Source: Commun Biol. 2021 Jun 11;4:722. doi: 10.1038/s42003-021-02234-7 (PMC8196209; doi:10.1038/s42003-021-02234-7)
Supplement: Supplementary file 2 — Supplementary Data 1 [file 42003_2021_2234_MOESM2_ESM.zip › figure2b_H3_ex7_thetaVSdelta.txt]

66.9725691313918	83.4388030298671
67.0775769867994	83.5496583262830
67.4329475422310	83.6958112637658
67.3732681366231	83.6400566944340
67.3356087154640	83.8443143648328
67.2718412490465	83.7039701310870
67.1336863419097	83.4457963524171
67.0460672968953	83.5344186815390
67.3300330594866	84.0173981466307
67.2958025771667	83.7800440193339
67.2478426351597	83.7014757778772
67.2251182677529	83.5286342122126
67.0617651580240	83.4013780484283
67.1583664273218	83.5606916036784
66.9400847350672	83.5074268887241
66.9782239038128	83.6196619698625
67.0137245336108	83.4980442110413
67.1255311586407	83.7125046991399
66.9313252930472	83.1828783743664
66.8376332528683	83.2399162667277
67.0098621646716	83.2619310575295
67.0492353578962	83.2886076491405
67.1623634989171	83.5892733031512
67.4428367485630	83.5523528494488
67.6590730936039	83.3563402708159
67.9400682937686	83.1173881433919
68.0476846250573	82.8550111027382
67.7680283659996	81.9189788154811
67.9991501865698	81.7307551566751
68.4276844095831	81.5786173452996
68.6561831038098	81.5863056083675
68.6294359784710	80.9185344135150
68.8963577510533	80.7902838632317
68.9577414250273	80.7944057912015
69.2628338317141	80.6350639058328
69.2293740532735	80.5201925671849
69.1518152345205	80.4156924634472
69.2696632546147	80.4082980236646
69.1443454668620	80.0679594936304
68.8350665087683	79.5475417465844
68.3811247156968	78.8391767091470
68.2485013552345	78.4284079008131
67.8335509422887	77.8293636539863
67.2999892045961	76.8502915434757
66.9044051751037	76.3566075075993
66.7413156870523	75.9721627670063
66.6432253392648	75.7242794532469
66.7219437978264	75.7651351222998
66.7822483082328	75.6663510063416
66.4604685093944	75.3587607232238
66.5184561705554	75.0886452183036
66.4356899995424	75.2798058802307
66.3166419528216	75.0127495597674
66.3563833499340	74.9340025323337
65.9801044957005	74.5845724375527
65.8377575780542	74.1754483013388
65.9300382523862	74.4147870676453
65.5072934770281	74.3185200730908
65.3418343834715	74.2624042800480
65.6350120282631	74.3399742406673
65.7035220118570	74.6897628419625
65.7149776140480	74.5359981646653
65.8018666965294	74.3265677944380
65.8835984711636	74.3459816789664
65.9630415305518	74.3546835791842
66.0453379318268	74.3634881438583
66.1181304124893	73.8073430954575
66.4026009632410	73.4871040857270
66.4783553280574	73.3353656626945
66.2209171201278	73.1052411561509
66.1513747190124	72.8328562351517
66.1273631243010	72.8646970404845
66.2063876829750	72.8313639982228
66.1063935779006	72.6978253238468
66.2744122230473	72.7339663205067
66.0414105975167	72.7339154394361
65.8716988937634	73.0680070766358
65.6527941759533	73.3164504629102
65.5061495268089	73.1267312858425
65.7584488130485	73.2952595601873
65.9601111234341	73.3694886722868
