# Supplementary material for: Aspects of tree shrew consolidated sleep structure resemble human sleep
Source: Commun Biol. 2021 Jun 11;4:722. doi: 10.1038/s42003-021-02234-7 (PMC8196209; doi:10.1038/s42003-021-02234-7)
Supplement: Supplementary file 2 — Supplementary Data 1 [file 42003_2021_2234_MOESM2_ESM.zip › figure2b_H3_ex9_thetaVSdelta.txt]

66.1771297463092	75.7292202839317
66.4066903373963	75.9029845548402
66.3194213417688	75.8119856469307
66.2927543214719	75.9810391999452
65.9226649379114	75.5992691307233
66.2700079862651	75.7221494841489
66.3998065265948	76.0058072673663
66.8253800549966	76.5541853127072
66.7684379132012	76.4184414566656
66.7435597254752	76.4549454372481
66.9377346241456	76.6102203199085
66.7074227922769	76.1893222705933
66.5215776326719	76.1144602034288
66.6546286531378	76.2027795975035
66.8032063077794	76.1992926592316
66.7294444726549	76.3254080671598
66.5839845235529	76.1264371595206
66.4275516148817	76.1074831809390
66.5138147750973	76.5131464651920
66.2897935282223	76.0162325526980
65.9899015487014	75.6604097590456
66.0359748516341	75.7406619676506
66.1906710200542	75.4765447678450
65.9546610010901	74.8018025461128
65.6968335151565	74.4913470108254
65.5534234848273	74.0204176076079
65.0669192229487	73.7837859862976
64.8465194243887	73.2150690706890
64.7418811645928	72.8287311455780
64.7339790748193	72.8039571494806
64.7145077410193	72.4548320732735
64.6063126522249	72.5203356758519
64.4627658001974	72.7827702435055
64.4162343437703	73.1471748255948
64.7544590565381	73.2438570400053
64.8480638791732	73.0417389113174
65.0944135458130	72.9835634713584
65.1808836574254	72.9856686105140
65.2278448605852	73.0713543808967
65.2808344398919	72.9020640300795
65.2214321548027	73.1879928098763
65.2091042849749	73.1154516957133
65.3816526850008	73.4846354573978
65.3000529789847	73.5483386963030
65.1006760789500	73.6789598385213
64.9700571273479	74.2944146576649
64.9640764559946	73.9778139893008
64.8016655174955	73.9804850716833
64.7800422271809	74.0392548767035
64.7785309579880	74.5911591038688
64.8992787113888	74.6611910581817
