# Supplementary material for: Aspects of tree shrew consolidated sleep structure resemble human sleep
Source: Commun Biol. 2021 Jun 11;4:722. doi: 10.1038/s42003-021-02234-7 (PMC8196209; doi:10.1038/s42003-021-02234-7)
Supplement: Supplementary file 2 — Supplementary Data 1 [file 42003_2021_2234_MOESM2_ESM.zip › figure3a_delta_treeshrew.txt]

72.098160
72.247841
72.463104
72.956482
73.375496
73.731148
73.948433
74.313866
74.654915
75.055580
75.306847
74.311081
73.297012
73.652206
74.381607
75.617386
77.001488
78.393120
78.868309
79.322350
79.667175
80.082344
80.413879
80.598099
80.721458
80.768303
80.783600
80.514877
80.082024
79.427040
78.879471
78.316002
77.933853
77.334076
76.728653
76.073883
75.522438
75.018524
74.510513
74.007904
73.423470
72.668037
72.170586
71.500237
70.955544
70.850052
70.441475
70.375168
70.578934
71.000565
71.402687
71.660751
71.739914
71.734375
71.938881
72.136795
72.121773
72.331352
72.490921
72.740410
73.047371
73.202194
73.391739
73.749016
73.821907
73.842606
74.364380
74.239525
74.019699
73.706581
73.599258
73.801422
73.986633
74.287399
74.357666
74.443176
74.734688
74.675911
74.633377
74.540695
74.323418
74.119980
73.906212
73.636566
73.808121
73.581741
73.312424
73.300430
73.200455
73.506882
73.562904
73.456642
73.847916
73.928848
74.121666
74.366684
74.293396
74.341614
74.271622
74.266075
74.112328
74.434982
74.671005
74.662735
74.577408
74.662003
74.516769
74.923492
75.192047
75.150513
74.881027
74.501892
73.917847
74.099304
74.172081
74.190758
74.386520
74.614250
74.961540
74.871635
75.131302
75.239166
75.549896
75.851059
75.888924
75.754539
75.587715
74.990669
74.869850
74.766663
74.920776
74.846085
74.953941
74.541534
74.214539
73.949387
73.565224
73.265129
72.928627
72.952377
72.782555
72.624298
72.112015
72.089462
71.884216
71.898346
72.264915
72.657745
72.714325
72.766785
72.934769
73.379868
73.306236
73.196976
73.280052
73.555496
73.946190
74.086098
74.322769
74.549553
74.835678
75.208725
75.331505
74.976204
75.228462
75.521255
75.246094
75.941277
76.213821
76.777824
76.561844
76.354721
76.598213
76.954163
77.230896
77.182320
76.690239
76.464874
76.761131
76.694092
77.113647
77.239853
77.542938
77.807274
77.809708
77.501755
77.863228
77.274475
77.201294
76.923813
77.541489
78.093529
78.248734
78.175064
78.181923
77.980820
78.314285
78.626892
78.439934
78.564651
78.347313
77.875885
77.471107
77.444542
77.078445
77.111107
77.017960
76.623718
76.678833
76.663185
76.565887
76.183617
75.641312
75.496445
75.090622
75.199562
75.121674
75.073273
74.782791
74.745377
74.550545
74.790451
75.076797
75.631210
75.966293
76.218582
76.368782
76.643936
76.549492
76.626022
76.928017
76.918381
77.270767
77.804138
77.710884
77.369629
77.187164
76.838577
76.842041
76.636345
76.435219
76.251930
75.905769
75.141068
75.020874
75.209106
76.003174
76.236809
75.847641
75.412941
74.631958
74.563156
74.299576
73.690536
73.788139
73.942535
74.092590
74.143692
74.195145
74.278992
74.372353
74.269821
74.388817
74.465660
74.466171
74.069412
73.000122
73.227524
73.231956
73.073898
73.046326
72.924789
73.015640
73.089256
73.126572
73.427383
73.382629
73.909744
74.118149
74.505722
75.040741
75.699516
75.922287
76.358459
76.608826
77.300636
77.602913
77.377090
78.071823
78.732826
79.195442
79.069931
79.283615
79.612328
80.353806
80.716141
80.771469
80.272446
79.930862
79.505226
79.263466
79.718102
79.682312
79.577057
79.542824
78.600731
78.443886
78.078125
77.553665
76.823227
76.612068
76.950294
76.973076
76.793381
76.276062
76.154007
76.603004
77.063255
77.506561
77.845764
78.004395
77.399246
77.542366
77.750702
77.772354
78.281654
78.463356
78.839539
79.268066
79.926735
80.133255
80.449905
80.593803
80.898819
81.099571
80.998001
80.992020
81.051331
81.148941
81.282799
81.281067
81.338188
81.455116
81.427872
81.674301
81.730484
81.721771
81.828476
81.555992
81.455452
81.324188
81.119118
81.001801
80.888901
80.834793
80.687607
80.503899
80.485603
80.476814
80.366158
80.248100
80.162994
80.124413
80.133453
80.079781
80.104019
80.231796
80.230850
80.489365
80.523148
80.628922
80.679245
80.746986
80.828918
80.859703
80.893448
80.996658
81.006058
80.956276
80.945999
80.949982
80.944206
80.966438
80.864944
80.887611
81.000648
81.025009
81.077675
81.084747
81.169136
80.801743
80.702446
80.370850
80.128700
79.892250
79.699471
79.325974
79.075676
79.016724
78.971062
78.790421
78.801476
78.668320
78.645363
78.589211
78.445778
78.321854
78.288147
78.249100
78.093140
78.248337
78.245483
78.437668
78.579300
78.698189
78.827942
78.874405
79.013008
79.008713
78.936897
79.071312
79.009621
79.044655
78.988472
78.975021
78.998253
79.069794
78.987083
78.906509
78.848999
79.096680
79.198372
79.337105
79.426796
79.442123
79.648926
79.927139
79.991905
80.060974
80.133865
80.136658
80.185707
80.197777
80.354881
80.413605
80.560303
80.553070
80.485184
80.521591
80.624901
80.556335
80.549637
80.561882
80.501785
80.661850
80.560272
80.591187
80.577477
80.479706
80.517715
80.643585
80.611771
80.649353
80.676323
80.656731
80.556396
80.568802
80.643021
80.701553
80.738434
80.633865
80.719154
80.815002
80.997604
81.042770
80.973671
80.594978
80.242577
80.042450
79.735863
79.378311
78.785896
78.247665
77.619148
77.234329
76.603409
76.213295
75.627625
75.199821
74.890778
74.602676
74.314819
73.953957
73.496719
73.107864
72.864220
72.948837
73.046227
72.741074
72.633919
72.482010
72.525673
72.522514
72.665695
72.720047
72.900497
72.850601
73.085548
73.022842
72.980049
72.983292
72.681351
72.411415
72.340317
72.261559
72.207703
72.355286
72.460800
72.867661
73.124832
73.430878
74.090935
74.623161
75.086090
75.415268
75.823860
76.221031
76.600166
77.115341
77.394005
77.800797
78.400925
79.036896
79.490143
79.861122
80.223167
80.385811
80.696594
80.902237
81.111076
81.351059
81.292374
81.374046
81.367760
81.381523
81.378059
81.324684
81.305031
81.199730
81.176804
81.120461
81.145851
81.091270
81.169609
81.236801
81.267960
81.297882
81.031418
80.990753
80.965927
80.777489
80.857361
80.800819
80.772308
80.841743
80.872581
80.961868
80.996323
81.131325
81.201744
81.349281
81.288521
81.183029
81.144371
81.110977
81.122734
81.065613
81.201668
81.213837
81.194412
81.164650
81.041908
80.988197
80.972961
80.821304
80.843887
80.857964
80.980278
80.980682
80.996117
80.917397
81.001892
81.003433
80.991081
80.999084
80.999458
81.040833
81.068985
81.102531
81.113144
81.271965
81.305939
81.378899
81.467926
81.638870
81.536087
81.597511
81.423950
81.419624
81.378120
81.305313
81.048462
81.014046
80.958260
80.955460
81.039505
81.167114
81.128738
80.913574
80.913986
80.873825
80.812386
80.767113
80.662468
80.527832
80.559036
80.438278
80.474838
80.364197
80.427109
80.551186
80.690048
80.719849
80.729446
80.677803
80.673355
80.633339
80.695496
80.833786
80.574066
80.208115
79.781532
79.668137
79.460281
79.064720
78.544792
78.400955
78.156311
78.090591
78.030594
77.823792
77.758629
77.763596
77.723587
77.779579
77.655182
77.462379
77.360947
77.350632
77.643677
77.954872
78.394958
78.521721
78.770004
79.228821
79.791115
79.954971
80.175285
80.262108
80.213226
80.334335
80.430862
80.442612
80.447472
80.397072
80.291054
80.283775
80.383781
80.368027
80.332108
80.324684
80.363617
80.336456
80.304092
80.224030
80.253128
80.222244
80.155083
80.098946
80.182411
80.239578
80.230850
80.261612
80.321831
80.274338
80.467201
80.568207
80.550926
80.608490
80.674477
80.762337
80.735756
80.729927
80.688339
80.524094
80.230339
79.913460
79.693779
79.371284
79.059784
78.519081
78.297203
78.204376
77.873444
77.786743
77.660866
77.645821
77.523994
77.445244
77.250824
77.089783
76.981720
76.893623
76.945534
77.087891
77.259186
77.564896
77.841141
78.190933
78.506332
78.965218
79.181351
79.278244
79.586746
79.654243
79.709511
79.742249
79.842781
79.876350
79.992783
80.065338
80.221664
80.354019
80.337486
80.419289
80.464493
80.511078
80.372398
80.505867
80.441048
80.387260
80.431839
80.429642
80.353004
80.412849
80.394531
80.315979
80.298729
80.262932
80.231842
80.248100
80.172203
80.149643
80.160980
80.070328
80.068924
80.071846
80.240265
80.189804
80.140984
80.124237
80.078156
80.043213
80.084366
80.125656
80.123436
80.110161
80.099922
80.153267
80.054001
80.091843
80.072853
79.903572
79.952621
80.016891
80.071045
80.007797
80.092514
80.200966
80.232498
80.098259
79.926788
79.666077
79.320251
78.858902
78.599106
78.208023
77.945206
77.538559
77.276604
76.805382
76.467773
76.165077
75.599777
75.176323
74.645683
74.277245
73.846985
73.178093
72.808273
72.720413
72.383835
72.284805
72.089325
71.993912
71.909286
71.846214
71.585022
71.567329
71.522598
71.456726
71.351852
71.246628
71.404594
71.669296
71.838516
71.802513
71.691803
71.676208
71.563652
71.641785
72.193863
72.052574
72.399963
72.483788
72.374893
72.438477
72.454277
72.690254
72.835808
73.266159
73.619026
74.133980
74.380356
74.455963
74.574249
74.888443
75.204445
75.671761
76.252663
76.507614
76.518219
76.925613
77.070541
77.491844
77.872604
78.413506
78.888474
79.093681
79.341225
79.369125
79.595482
79.586433
79.659958
79.685013
79.898804
79.948235
80.152390
80.254944
80.267838
80.206490
80.130608
80.259895
80.286812
80.276154
80.384575
80.384262
80.448196
80.401939
80.501587
80.483101
80.287842
80.404289
80.486061
80.546463
80.545174
80.656616
80.512505
80.504456
80.473846
80.560013
80.499672
80.517639
80.643768
80.594826
80.546249
80.490440
80.517517
80.576080
80.475845
80.599823
80.703247
80.599930
80.511055
80.394264
80.442551
80.436325
80.508713
80.511215
80.428673
80.391098
80.417061
80.402817
80.303635
80.392578
80.517876
80.454880
80.414818
80.420265
80.491104
80.395546
80.478096
80.586479
80.669930
80.787834
80.711380
80.677002
80.731789
80.782028
80.871468
80.805344
80.946274
80.874458
80.840027
80.873413
80.835770
81.011696
81.067451
81.090202
80.987030
81.000778
80.958542
80.948624
81.053543
81.165222
81.233986
81.173866
81.114388
81.000931
80.995651
80.926369
80.959488
80.994514
81.089066
80.999535
80.898262
80.689201
80.652145
80.670486
80.781471
80.799438
80.677643
80.507828
80.508148
80.332176
80.198784
80.260826
80.217415
80.267731
80.303490
80.425064
80.353226
80.374893
80.348602
80.273735
80.358681
80.376923
80.329697
80.234177
80.171806
80.159462
80.230484
80.273575
80.116722
80.099663
80.182419
80.195206
80.081436
80.066727
80.031540
79.935974
79.845779
79.901581
79.855148
79.942581
79.899666
79.948914
79.982849
79.971214
79.962379
80.008705
80.122055
80.201546
80.212265
80.294632
80.305679
80.270981
80.443848
80.474037
80.504990
80.681938
80.741165
80.733948
80.809967
80.812759
80.806259
80.816315
80.863693
80.917267
80.978470
81.028114
80.860901
80.728561
80.711784
80.707993
80.614021
80.677620
80.674469
80.608582
80.468262
80.316040
80.264206
80.236038
80.234306
80.234688
80.284737
80.065331
79.832214
79.385696
79.078835
78.666550
78.499161
78.211426
78.020348
77.731201
77.440681
77.025757
76.600983
76.220650
75.819923
75.335426
74.987625
74.546349
74.116905
73.594429
73.144875
72.793274
72.337151
72.272171
72.195099
72.123581
71.993637
71.935928
71.891312
71.869110
71.903145
72.016083
72.268883
72.621323
72.986794
73.417511
73.784348
74.122429
74.493256
75.079575
75.418076
75.954971
76.558815
77.051422
77.272400
77.694359
77.983116
78.532684
78.724991
79.064743
79.467361
79.766525
79.947334
80.059769
80.193031
80.289742
80.306755
80.435143
80.460526
80.452042
80.568665
80.572426
80.524261
80.547592
80.724335
80.661407
80.803299
80.811081
81.077591
81.062798
81.005455
81.024109
80.999496
81.026886
80.970795
80.917381
80.930161
80.921349
80.864777
80.842613
80.865105
80.990707
81.186783
81.156815
80.971329
81.093346
81.037582
80.936424
80.646378
80.620171
80.540611
80.511055
80.490410
80.444473
80.523056
80.511902
80.478317
80.406990
80.473618
80.471710
80.400505
80.337807
80.344765
80.334190
80.439240
80.384811
80.386719
80.273544
80.347794
80.385612
80.623329
80.538223
80.565170
80.553787
80.542313
80.656723
80.587250
80.611282
80.512772
80.474258
80.515259
80.591080
80.268730
80.170235
80.106483
79.992531
79.787804
79.767288
79.772964
79.695152
79.508591
79.588524
79.591377
79.495552
79.472801
79.375000
79.438858
79.238029
79.266861
79.361496
79.331673
79.211380
79.449371
79.525673
79.606171
79.760612
79.950745
80.003860
80.073174
80.124031
80.165382
80.231590
80.315582
80.355957
80.142471
80.160202
80.071823
80.216629
80.258514
80.153748
80.157318
80.142410
80.098793
80.167587
80.044991
79.935921
79.903862
80.020378
80.023712
79.913757
79.738441
79.478317
79.183243
79.123764
79.159264
79.075615
79.175873
79.225876
79.224251
79.002235
78.919708
78.866165
78.785919
78.763756
78.777145
78.814651
78.745979
78.682381
78.560265
78.653809
78.742722
78.863441
78.999557
79.105919
79.240967
79.242722
79.082115
78.991058
78.945129
79.156998
79.329712
79.577499
79.583817
79.504936
79.521988
79.490753
79.531784
79.539246
79.517548
79.362045
79.280190
79.300674
79.368637
79.327644
79.240700
79.341125
79.421448
79.431580
79.403038
79.449020
79.344528
79.087967
79.200722
79.252426
79.200325
79.089981
78.966438
79.029366
78.943436
79.129288
79.307495
79.101158
78.762878
78.291763
77.890732
77.526321
77.209999
76.765762
76.345261
75.897461
75.498955
74.952866
74.506744
74.049866
73.743942
73.522659
73.049179
72.486000
72.114914
71.765236
71.119766
70.886154
70.770424
70.796921
70.830864
70.782860
70.691833
70.948349
70.975586
70.962204
70.913910
70.995766
71.004967
71.138390
71.283951
71.277237
71.636810
71.744888
71.882256
71.898643
72.123558
72.209450
72.213135
72.352150
72.493759
72.388687
72.482620
72.217171
72.544479
72.752319
73.184006
73.554787
73.922867
74.141190
74.515831
74.796440
75.142601
75.492226
75.789307
75.773590
75.824905
75.812088
75.701385
75.548088
75.274780
75.148148
74.846962
74.673355
74.280502
73.876656
73.381081
73.011696
72.386925
71.778000
71.118301
70.821426
70.216736
69.835526
69.894020
70.175888
70.519028
70.799263
71.302086
71.776825
72.408791
73.051620
73.761024
74.470200
74.948135
75.475815
75.993546
76.589668
77.261269
78.006088
78.621063
78.905045
79.395233
79.818413
79.779831
79.857742
79.850571
80.043861
80.004021
79.970863
79.961166
79.963326
79.845078
79.835831
79.886169
79.951004
79.945152
79.863571
79.838600
79.797539
79.684471
79.840576
79.913048
79.897102
79.951492
79.875183
79.800949
79.807175
79.875587
79.891922
79.851242
79.875000
79.914444
79.871323
79.996910
80.040428
80.027351
79.968651
79.927216
79.953934
79.997971
79.836929
79.966705
80.079803
80.239685
80.149765
80.033859
79.753708
79.575897
79.601601
79.656906
79.590805
79.580536
79.587296
79.372025
79.300758
79.285263
79.265709
79.245262
79.233147
79.195656
79.185715
78.952286
78.751610
78.610603
78.623413
78.679291
78.819481
79.035538
79.008011
79.030472
78.989113
79.121201
79.085861
79.091934
79.211708
79.191956
79.188858
79.255455
79.240967
79.317451
79.333954
79.305267
79.423485
79.524559
79.676041
79.764664
79.848976
79.768074
79.787537
79.685066
79.736603
79.557335
79.671730
79.639923
79.520378
79.525291
79.526886
79.468842
79.416641
79.466125
79.536674
79.617554
79.676224
79.541336
79.428444
79.422256
79.337524
79.341629
79.317833
79.303040
79.287827
79.281273
79.126900
79.259033
79.248993
79.174065
79.233139
79.353951
79.394150
79.111046
78.952057
78.893997
78.842903
78.822525
78.796310
78.783188
78.827072
78.704681
78.617134
78.433578
78.366898
78.491837
78.542122
78.419594
78.542427
78.226341
78.188171
77.826218
77.779747
77.822937
77.813705
77.941391
77.772552
77.855782
77.964714
77.991570
77.821243
77.812546
77.791649
77.837585
77.857521
77.708786
77.711853
77.645889
77.480499
77.887222
77.856163
78.003738
78.007454
78.050957
78.067749
77.968933
78.060585
78.037437
77.893394
77.869446
78.002403
78.157639
78.269241
78.407104
78.523026
78.571190
78.424011
78.684013
78.537025
78.517029
78.601463
78.732201
78.723549
78.651527
78.814819
78.838905
78.887245
78.649345
78.519333
78.289192
77.854393
77.511612
77.165176
76.845688
76.394676
76.142448
76.064949
75.478065
75.335381
74.948738
74.542870
74.202843
73.784187
73.539505
73.203140
72.602417
72.066750
71.842293
71.697105
71.531158
71.691910
71.640228
71.596306
71.682404
71.668694
71.637863
71.462143
71.618523
71.582214
71.652039
71.741264
71.780624
71.905746
71.848373
71.764160
71.997070
72.082138
72.062820
72.001053
71.980438
71.727798
71.791275
72.079079
72.216759
72.060875
71.831787
71.763954
71.693436
71.612740
71.397133
71.502571
71.589912
71.891090
72.302628
72.608879
73.047806
73.485603
73.867523
74.240028
74.614388
75.182648
75.392799
75.563690
75.583054
76.114853
76.676598
77.172363
77.512512
77.881012
78.441422
78.587723
78.749573
78.731262
78.861404
79.007408
78.935104
78.960831
79.060593
79.008926
79.061859
79.042831
79.057076
79.054863
79.132675
79.220963
79.271912
79.150719
79.210197
79.297264
79.381668
79.366928
79.083672
78.847130
78.481079
78.005531
77.643654
77.210213
76.723236
76.306107
76.020668
75.562569
75.200340
74.820450
74.264328
73.809586
73.362320
73.005821
72.738586
72.445259
71.966599
71.725792
71.720520
71.691071
71.515823
71.537613
71.547096
71.611954
71.762360
71.892349
71.746994
72.031540
72.293480
72.545944
73.094833
73.430481
73.812820
74.277603
74.487991
74.822937
75.073029
75.314545
75.617638
75.972801
76.503891
76.810478
77.156540
77.540001
77.953995
78.253983
78.741882
78.946320
79.149094
79.189919
79.407272
79.446938
79.530296
79.597275
79.611244
79.585922
79.656052
79.743248
79.818794
79.881523
79.830765
79.912895
79.921265
79.919785
79.852432
80.007187
79.930481
79.928185
79.948303
80.057816
79.950233
79.963539
79.968857
79.911606
79.926041
79.990822
80.009689
79.964157
79.994843
79.855186
79.914871
79.789360
79.793518
79.868668
79.828171
79.833687
79.925690
79.991806
80.050529
79.925926
79.767769
79.627640
79.330910
79.278519
79.183159
79.044724
79.178574
79.227127
79.217407
79.222092
79.150452
79.316635
79.230843
79.136856
79.062485
79.009010
78.813744
78.663742
78.570740
78.545181
78.683670
78.861061
78.940887
79.033188
79.208145
79.424789
79.263954
79.206390
79.083221
79.157143
79.135078
79.024010
79.149368
79.002769
78.955093
79.023651
79.176254
79.210922
79.224632
79.342934
79.350243
79.365341
79.569595
79.527679
79.517014
79.224365
79.151489
78.828300
78.413475
77.911263
77.704979
77.351875
76.969627
76.789742
76.511917
75.932129
75.652176
75.311043
75.138687
75.028564
74.869675
74.725174
74.594170
74.476669
74.357773
74.499069
74.703972
75.076447
75.560715
76.019226
76.207016
76.561714
76.923492
77.170883
77.424248
77.853874
78.098900
78.444321
78.537666
78.562332
78.612106
78.736862
78.830704
78.981308
79.023819
79.149948
79.054153
78.974037
78.973175
79.014648
79.102066
79.112785
79.087997
79.149521
79.253426
79.317169
79.254295
79.211464
79.328140
79.374435
79.294052
79.259117
79.236809
79.085999
78.959961
78.601952
78.418884
78.304047
78.252396
78.104660
77.992210
78.014198
77.902428
77.847893
77.830124
77.844055
77.935913
78.004120
77.921478
77.877335
78.013519
78.013535
77.968559
77.735397
77.523415
77.352509
77.152184
76.926331
76.575699
76.301788
76.048775
75.752014
75.502159
75.136124
74.825348
74.446396
74.003059
73.677513
73.381607
73.052704
72.634506
72.203018
71.903351
71.857674
71.769760
71.652969
71.651024
71.748398
71.722092
71.780716
71.650101
71.580688
71.621590
71.643539
71.589897
71.447411
71.426361
71.304916
71.307480
71.318764
71.290375
71.516861
71.497162
71.373184
71.318939
71.423996
71.556854
71.473114
71.456993
71.468102
71.570030
71.476059
71.494667
71.332436
71.368080
71.591171
71.543793
71.683067
71.670532
71.661316
71.673080
71.576614
71.906525
72.489738
72.966049
73.265846
73.361069
73.728035
74.086624
74.254440
74.655159
75.040077
75.244171
75.751572
76.238823
76.451553
76.879539
77.182007
77.477402
77.783249
78.245499
78.631973
78.676758
78.637726
78.706772
78.883896
79.049637
79.086205
79.234291
79.423836
79.423965
79.611565
79.859909
79.927643
79.740547
79.777634
79.797890
79.708572
79.801407
79.852089
79.770935
79.642410
79.626129
79.555313
79.567245
79.539383
79.643539
79.654465
79.631798
79.602425
79.453178
79.395775
79.206345
79.208809
79.203247
79.250938
79.373604
79.444839
79.226334
79.257858
79.294640
79.363815
79.363121
79.372559
79.248619
79.213333
79.045738
79.073326
78.952568
78.850937
78.997498
79.009712
79.050171
79.010475
79.148941
79.004845
78.837997
78.873909
79.053024
79.017197
79.058784
79.113716
79.058167
79.032890
79.038498
79.031143
79.094933
78.964073
78.913734
78.984779
78.915771
78.882950
79.006577
78.993248
78.938927
79.072418
79.102058
79.056458
79.019371
79.030556
78.908607
78.827156
78.843781
78.820122
78.929047
78.939941
78.986732
79.097702
79.040512
78.981644
79.141159
79.187576
78.910721
78.800217
78.722740
78.626534
78.660782
78.450134
78.291855
78.213516
78.176247
78.063271
78.054169
77.999992
77.979691
77.959488
77.951149
78.016174
78.112938
78.025787
77.457626
77.097015
76.828491
76.554054
76.323067
75.988426
75.582870
75.468048
75.345047
75.108620
74.829880
74.602318
74.219910
73.913620
73.623444
73.281662
72.917450
72.394699
72.188866
71.972847
71.927185
71.903427
71.978714
72.081192
71.956192
72.039970
72.064201
72.070450
72.144516
72.101143
72.007217
72.056923
72.047607
71.933014
71.850067
71.773239
71.597488
71.762878
71.584305
71.766594
72.124275
72.389389
72.703751
72.947151
73.297348
73.512039
73.803040
74.067894
74.278641
74.456070
74.841599
75.110847
75.569473
76.226486
76.506523
76.946609
77.390656
77.642784
78.006676
78.185287
78.345352
78.364723
78.449455
78.638443
78.728844
78.987228
79.197617
79.405045
79.385826
79.429344
79.361519
79.066689
78.699783
78.196709
77.764061
77.380058
77.234322
76.892776
76.614342
76.126045
75.740654
75.366737
74.939743
74.532181
74.165543
73.492447
72.863319
72.284683
71.890472
71.589081
71.560013
71.619858
71.670815
71.761459
72.036423
72.203262
72.273834
72.578918
72.978241
73.410110
73.711311
73.939835
74.218323
74.471344
74.730026
75.305832
75.779587
76.134766
76.518082
76.955254
77.144547
77.457237
77.708511
78.002853
78.233864
78.293327
78.489555
78.506851
78.471260
78.547058
78.607338
78.906067
78.979691
78.839310
78.822037
78.784081
78.748878
78.827675
78.847092
78.843269
78.869080
78.902100
78.935677
78.865517
78.885132
79.125183
79.129059
79.113678
79.106537
79.018257
79.050125
78.919998
78.999832
79.157600
79.323730
79.343826
79.332436
79.400688
79.487770
79.465179
79.509453
79.418022
79.491081
79.458260
79.406631
79.323784
79.148003
79.150482
79.274536
79.218079
79.160019
79.224472
79.031013
78.936234
78.883255
78.962212
79.056725
78.965248
78.713974
78.735886
78.746262
78.788101
78.681114
78.746315
78.671249
78.696030
78.681183
78.696739
78.563393
78.652977
78.508499
78.428848
78.501274
78.589119
78.431702
78.338478
78.433380
78.539452
78.592270
78.319283
77.944145
77.678406
77.371536
76.955124
76.661263
76.333572
76.099312
75.728432
75.440376
75.148933
74.941933
74.653763
74.269356
73.876015
73.538200
73.138992
72.723869
72.207329
71.904129
71.780510
71.618797
71.449661
71.415794
71.536819
71.595894
71.497269
71.519325
71.508614
71.375900
71.412361
71.301834
71.223251
71.275543
71.303162
71.467842
71.572823
71.484932
71.546707
71.383530
71.557030
71.727547
71.812981
71.720337
71.589531
71.467148
71.595001
71.442757
71.469200
71.571953
71.288055
71.381302
71.446632
71.408089
71.404587
71.405991
71.350723
71.300232
71.293442
71.639297
71.442093
71.336105
71.149460
71.281372
71.293060
71.351433
71.281860
71.388649
71.432823
71.368767
71.510742
71.617851
71.556946
71.796432
72.181389
72.559532
72.903885
73.297684
73.581795
73.766739
74.070145
74.327995
74.722610
74.971939
75.439186
75.772751
76.004959
76.233070
76.324593
76.684830
77.102417
77.453995
77.771729
77.880844
77.920303
77.894974
77.829704
77.868637
78.054726
78.135742
78.272278
78.298271
78.388817
78.573868
78.521057
78.621696
78.750931
78.976852
79.102051
79.162430
79.239952
79.070221
79.102501
79.169518
79.100769
79.098068
79.124786
79.138252
79.008835
79.055481
78.973557
79.096146
79.063423
79.053772
79.096672
78.935455
78.906631
78.800995
78.939323
78.891151
78.743965
78.846596
78.916336
79.017776
79.001389
78.937119
78.895607
78.915573
79.000534
78.939079
78.999878
78.984268
78.895271
78.844467
78.951790
79.004021
78.948624
78.826683
78.581253
78.418381
78.291794
78.072769
78.006622
77.913071
77.797302
77.724892
77.731178
77.711479
77.488251
77.426437
77.351608
77.194298
77.293884
77.234093
77.075790
77.193436
77.228500
77.417587
77.565376
77.766525
77.992256
78.041733
78.003189
77.936279
78.017899
78.129684
78.159042
78.054649
78.259361
78.340286
78.314529
78.370323
78.327248
78.426010
78.408035
78.296707
78.167625
78.047333
78.086861
78.008415
78.054771
78.135399
78.251160
78.376984
78.402267
78.375938
78.283859
78.334679
78.284531
78.296333
78.222885
78.234787
78.205170
78.080635
78.033173
78.082703
78.230026
78.325188
78.136642
78.205185
78.149712
78.298119
78.170830
78.112534
78.179977
78.050613
78.084175
78.101852
78.066849
77.872269
77.823288
77.761887
77.766525
77.699722
77.833656
77.589561
77.535805
77.464706
77.627457
77.361984
77.256340
77.111015
77.109192
76.897995
76.884201
77.004044
77.045021
77.085846
77.158562
77.288406
77.578781
77.497391
77.399185
77.239059
77.074127
77.287842
77.212212
77.191887
77.163330
77.179733
77.264359
77.128052
77.221390
77.370834
77.346939
77.348442
77.211876
76.999817
76.722610
76.487793
75.985771
75.830894
75.661720
75.607437
75.416245
75.165718
75.011856
74.644958
74.211838
74.071236
73.726814
73.524887
73.260864
72.878563
72.518578
72.222275
72.187469
72.013214
71.871132
71.667831
71.579941
71.629745
71.647842
71.602448
71.507355
71.467880
71.388107
71.463257
71.615486
71.605034
71.540787
71.373650
71.147034
71.246666
71.227707
71.069534
70.969727
70.919662
70.953720
71.021713
71.202072
71.195190
71.076309
71.087021
71.088463
71.025368
71.021866
70.956291
70.983459
70.930130
70.875168
71.104149
71.210670
71.228233
71.349419
71.347740
71.434258
71.541710
71.604012
71.727074
71.809280
71.728607
71.867668
71.889961
71.829323
71.884262
71.766357
71.835854
71.821701
72.084473
72.058212
72.022446
72.157028
72.439529
72.713852
73.170624
73.352844
73.573380
73.820229
73.982681
74.245537
74.571602
74.730621
75.053604
75.613815
75.885963
76.235527
76.582474
76.740517
76.850998
77.297401
77.647224
77.850494
77.661087
77.191330
76.805107
76.714653
76.788734
76.821136
76.899582
76.841850
76.998741
77.109116
77.003311
77.001511
77.017052
77.126579
77.108398
77.151596
77.258987
77.309708
77.340324
77.331444
77.632217
77.986511
78.299316
78.294579
78.342445
78.232071
78.141586
78.061729
77.972939
78.013847
78.168869
78.099792
78.084465
78.153511
78.250732
78.315437
78.021759
77.934181
78.009239
77.974960
77.890953
77.992210
78.044472
78.161568
78.155487
78.366333
78.435997
78.597015
78.578331
78.458138
78.507111
78.464699
78.628326
78.509300
78.419617
78.495262
78.659668
78.713303
78.552391
78.715317
78.573105
78.596115
78.593147
78.592957
78.578911
78.470673
78.487106
78.470291
78.483337
78.640640
78.508820
78.482399
78.430550
78.399536
78.291946
78.306664
78.374893
78.381706
78.267189
78.150337
78.241188
78.241806
78.271812
78.296944
78.341309
78.308762
78.341187
78.291733
78.261253
78.189102
78.184380
78.242935
78.150070
78.297424
78.409515
78.244675
78.213394
78.249672
78.279373
78.291748
78.332718
78.275604
78.328751
78.275650
78.162292
78.158958
78.081726
78.134262
78.230919
78.206474
78.125793
78.034653
77.969711
77.965561
77.966431
78.080811
78.095100
78.026314
78.157364
78.086685
77.975639
78.003990
77.899551
77.943344
78.060982
78.024223
77.960014
77.805954
77.734375
77.758690
77.850182
77.898331
78.005020
77.918755
78.122002
78.069923
77.969528
77.990875
77.867905
77.998711
78.084007
78.059586
78.095093
78.135597
78.003769
78.077858
78.109871
78.293533
78.124405
77.974197
77.798935
77.454979
77.158554
76.854622
76.300964
75.944633
75.755981
75.454330
75.257919
74.889450
74.458313
74.126099
73.825867
73.263954
73.086479
72.819931
72.485489
71.981689
71.841171
71.629860
71.540352
71.478912
71.215378
71.168594
71.146896
71.304283
71.215881
71.195587
71.093292
71.049164
71.164841
71.280113
71.146454
71.144913
70.936783
70.672447
70.659180
70.730652
70.656662
70.740097
70.672752
70.718338
70.786446
70.691338
70.860588
70.741768
70.771446
70.727570
70.804321
70.867508
70.855476
70.788895
71.018959
71.187416
71.252869
71.346901
71.443031
71.343620
71.419762
71.375015
71.473785
71.532639
71.611160
71.804474
71.579262
71.517799
71.651634
71.662727
71.843483
72.150978
72.519165
72.783447
73.023941
73.398209
73.589600
73.667847
73.864388
74.263687
74.490135
74.673630
74.953163
75.278320
75.709023
76.004257
76.382607
76.717896
76.352119
76.171280
76.270935
76.167664
76.127281
76.202881
76.125107
76.165298
76.383713
76.757690
76.960709
77.020988
77.076401
77.203140
77.185104
77.209122
77.175003
77.138649
77.094521
77.183777
77.779510
78.343742
78.467575
78.656982
78.674911
78.566887
78.584709
78.564575
78.572952
78.587349
78.509720
78.513084
78.491501
78.532928
78.573807
78.559738
78.659843
78.697960
78.874443
78.876846
78.873741
78.961975
79.100174
79.111160
79.063225
79.089813
78.854668
78.454086
78.231247
78.114304
77.907494
77.808868
77.744797
77.706734
77.632393
77.471970
77.354614
77.200630
77.212601
77.228149
77.163574
76.965149
76.799965
