# Supplementary material for: Aspects of tree shrew consolidated sleep structure resemble human sleep
Source: Commun Biol. 2021 Jun 11;4:722. doi: 10.1038/s42003-021-02234-7 (PMC8196209; doi:10.1038/s42003-021-02234-7)
Supplement: Supplementary file 2 — Supplementary Data 1 [file 42003_2021_2234_MOESM2_ESM.zip › figure3a_spectrogram_treeshrew.txt]

78.7388390435113	76.0582046508789	48.8046328226725	47.8933084275987	42.7675272623698	44.9385685390896	43.1711578369141	48.2663086785211	54.7643953959147	56.6236296759711	58.2743665907118	55.2842343648275	59.0915247599284	57.1158125135634	57.9763416714139	58.7876714070638	61.5031297471788	61.8295148213704	58.0985565185547	61.6648894415961	59.5477311876085	59.2225676642524	59.5697203742133	60.3290273878310	61.3698573642307	65.7129906548394	58.4904280768500	60.2471521165636	59.7905659145779	57.0765491061740	61.9301240709093	61.8184471130371	64.6137254503038	62.5134925842285	61.5531633165148	59.5272928873698	61.0541907416450	59.2164955139160	59.0575553046333	72.6884409586589	59.4349636501736	56.5540195041233	54.1940129597982	52.7458292643229	59.2660013834635	55.8467805650499	53.6323365105523	55.7170834011502	57.5565185546875	56.0183533562554	58.3806660970052	61.4768710666233	57.9769202338325	56.8611835903592	58.4267972310384	57.9577763875326	55.6498247782389	58.5274819268121	58.2405654059516	52.2598770989312	53.5466499328613	55.6508988274468	58.1494839986165	57.4712702433268	56.8135884602865	57.7158715989855	59.8903249104818	55.1891454060872	59.7946527269151	60.2199461195204	56.8015992906359	58.1777017381456	57.6069971720378	58.3232582939996	57.3502040439182	61.0872802734375	58.2481863233778	56.6431973775228	62.0254681905111	62.3241454230415	60.0713971455892	58.6891441345215	57.4269180297852	61.1157506306966	55.2582100762261	56.8658803304037	61.8850809733073	59.9439981248644	59.6044205559625	60.0234285990397	55.2468655904134	58.2529614766439	59.2989357842339	60.4736362033420	59.7057715521918	63.8385323418511	57.1735352410211	58.4090902540419	61.1342417399089	64.2668656243218	62.7551468743218	60.8826158311632	60.7705955505371	57.8399764166938	57.9513401455349	63.1184137132433	57.7856029934353	59.5457615322537	61.2587971157498	56.7603225708008	58.1977119445801	60.7011650933160	59.8295809427897	60.4841033087836	57.4064373440213	57.2204759385851	56.2265493604872	61.3987494574653	59.8544366624620	56.5296783447266	56.7701649136014	59.7769944932726	65.7329678005642	60.6745338439941	65.0148633321126	62.1957575480143	61.2338820563422	57.7398024664985	59.2364480760362	58.4364674886068	61.8069890340169	65.7189348008898	58.4367196824816	56.4400460984972	57.2182142469618	55.3870743645562	57.6247855292426	61.0641437106662	56.9141896565755	58.4927215576172	58.5569106207954	59.3105439080132	62.2885882059733	55.6262257893880	56.6713604397244	56.5669080946181	54.1110191345215	57.8757052951389	58.4718992445204	57.7217746310764	60.1263525221083	58.4399854871962	64.8731748792860	56.5964215596517	60.7124036153158	55.2746980455187	63.0856586032444	57.2888637118869	57.9770690070258	58.6965226067437	55.4777776930067	58.6742812262641	54.7674823337131	62.1560965643989	62.7503611246745	62.1753518846300	59.8277108934191	59.9703424241808	63.0875672234429	60.2824160257975	60.7620294358995	57.5292091369629	57.5114788479275	59.8284530639648	65.6024360656738	57.4317042032878	64.5751834445530	65.1315710279677	69.0333709716797	59.2008374532064	60.5954407585992	64.5804570515951	60.6806877983941	60.4218059115940	53.2520853678385	54.6455726623535	58.6051076253255	61.4290835062663	60.3724339803060	67.8408237033420	65.9519017537435	59.3311411539714	57.9005402459039	59.1593026055230	52.4056998358833	61.5555547078451	60.6080733405219	60.2482121785482	65.5329776340061	65.2274165683323	65.2828225029840	61.4751001993815	60.5016877916124	58.3547918531630	60.2398829989963	62.4973962571886	56.6857024298774	59.4334907531738	58.6681450737847	67.2557762993707	59.4844843546549	56.4578119913737	62.1455408732096	57.7710355122884	59.3844172159831	57.3726984659831	57.4653710259332	61.8873023986816	63.8445604112413	61.4660504659017	60.8690088060167	61.4638608296712	61.9402728610569	57.9019296434191	56.9116702609592	56.5281194051107	63.2295790778266	57.0296817355686	60.1284162733290	59.8544048733181	63.5027215745714	61.5397504170736	66.5437223646376	56.9080776638455	58.8588443332248	60.1293237474230	62.5929200914171	57.7646539476183	63.8791800604926	64.8986256917318	55.8337253994412	58.3142522176107	65.1312950981988	59.3700277540419	55.2739139133030	59.6472468905979	60.2752405802409	62.2897754245334	56.8208054436578	57.0971387227376	61.5963189866808	57.9486431545681	60.0410245259603	58.7253960503472	66.1348232693142	71.4284845987956	57.6711760626899	57.9233000013563	60.0447836981879	58.2846497429742	64.4450420803494	62.8684052361382	55.3056882222494	61.2496749030219	61.9849832322862	59.7635396321615	58.7396634419759	60.6335559421115	60.4100943671333	61.3933457268609	58.2642979092068	59.1036194695367	55.4982829623752	58.5706939697266	60.5151112874349	59.1229989793566	65.1474562750922	55.2801844278971	56.1099493238661	61.2534459431966	58.2718510097928	62.2228571573893	59.2113596598307	55.7933900621202	55.6259435017904	54.3111347622342	57.1789597405328	59.2693184746636	67.7563307020399	58.1011806064182	62.3644595675998	62.8661058213976	63.1714875962999	59.4948107401530	67.8567767673069	62.7526965671115	61.6789639790853	58.9708205329047	66.7596249050564	60.0718434651693	56.3984934488932	59.9137077331543	63.3977873060438	73.8042254977756	70.7350175645616	62.0943077935113	60.4199405246311	54.0652503967285	59.8296733432346	71.9433831108941	75.1792967054579	60.0770857069227	60.2401915656196	55.1653586493598	55.5752533806695	63.6090414259169	57.5804189046224	60.7091123792860	59.3060650295681	59.4739172193739	65.0861964755588	59.6233910454644	59.5249226888021	57.0852453443739	57.8768208821615	60.8585637410482	60.6314676072862	59.9666150410970	60.6566412183974	62.1938425699870	57.6802516513401	62.1213764614529	58.9001028272841	59.7365955776639	60.6478898790148	58.8201145595974	64.4861238267687	61.3130192226834	62.9260559082031	60.8356704711914	59.4578009711372	61.5983174641927	61.1231108771430	61.8243213229709	61.7826080322266	58.2046970791287	59.9312053256565	61.1923213534885	58.8112530178494	61.5379905700684	59.0988392300076	63.2786322699653	59.6612837049696	61.4721188015408	61.5208074781630	60.8293999565972	56.0929760403103	60.0828463236491	59.0120463901096	60.3805499606662	61.4709116617839	61.8182699415419	61.1441179911296	62.5680101182726	65.8169148763021	60.8818308512370	60.9535140991211	61.4164788987901	62.2091708713108	59.1861038208008	61.3526776631673	59.9098438686795	61.0653546651204	61.0332650078668	60.7667694091797	60.5248981051975	57.9783613416884	67.0310567220052	60.5225312974718	60.3161400689019	62.3431739807129	64.3438538445367	59.6687066819933	63.8881950378418	55.6278762817383	59.1274490356445	59.8205922444662	67.6295640733507	59.8896620008681	60.3642870585124	64.0559429592557	62.0735393100315	56.2251040140788	61.3706364101834	60.4242977566189	57.6902554829915	62.8207605150011	59.6540904574924	56.1523602803548	55.9368044535319	58.8435130649143	58.3560460408529	54.6255272759332	60.7267409430610	55.3075252109104	60.0524088541667	59.2211905585395	57.4961946275499	57.7796156141493	58.1822653876411	60.4921836853027	56.5091018676758	57.2792532179091	57.1186637878418	58.7741012573242	63.3309326171875	54.7785758972168	55.7183884514703	60.9162233140734	57.2150777180990	57.5709754096137	60.3312365214030	59.5153575473362	54.9092182583279	57.0167359246148	59.4976361592611	61.0678812662760	59.0255156622993	60.1710145738390	57.8332629733615	61.1496069166395	53.7927496168349	58.9316414727105	59.7747116088867	58.1429104275174	60.7201126946343	54.4565531412760	53.0977804395888	56.7400762769911	62.7681842380100	61.9404911465115	57.2216254340278	60.1698222690158	56.2977205912272	59.5224473741319	57.8060133192274	56.2128978305393	60.5072025722928	59.7674963209364	54.5129941304525	55.8048311869303	58.4939066569010	59.9930580986871	59.1439984639486	65.2916865878635	58.0990248786079	62.1650034586589	61.0187034606934	61.8541920979818	64.6626260545519	60.4146910773383	59.4576314290365	58.1174430847168	58.0088717142741	61.1913782755534	55.2212435404460	64.8067012363010	58.5187488132053	58.0814365810818	65.3981590270996	60.4484299553765	58.1081267462836	57.6602893405490	61.6551517910428	59.0537554423014	57.7863481309679	56.0303001403809	61.2905981275770	60.8795814514160	61.0823097229004	58.7759318881565	64.2683041890462	60.6553259955512	63.7811923556858	64.6815244886610	55.9987852308485	63.6005452473958	61.8538572523329	60.5458636813694	62.7138002183702	59.4062194824219	65.4914410909017	57.2614309522841	59.8428628709581	57.9267934163412	65.4139179653592	60.2266392178006	59.2382545471191	59.6405987209744	60.6160498725043	63.6202960544162	60.3719139099121	60.3633702596029	60.1092177497016	62.0509503682454	61.3531112670898	60.0612436930339	60.0448557535807	59.2233797709147	61.1513955858019	59.0875261094835	60.3233087327745	57.3652504814996	58.0405849880642	57.2703225877550	58.7355223761665	60.8305592007107	59.4008505079481	59.4843940734863	60.1176270378961	59.6254094441732	59.9094352722168	61.1177232530382	60.4930051167806	60.8159001668294	58.8413060506185	56.2271249559191	52.2706849839952	54.2818497551812	60.2526868184408	57.6401341756185	56.1091656155056	55.5545722113715	62.5354033576118	59.3980746799045	57.7887696160211	57.1878980000814	63.7157940334744	58.5512678358290	58.8289850023058	60.3169657389323	56.8506189982096	59.0805736117893	59.9479993184408	62.3378503587511	58.6502783033583	58.2897779676649	58.8530879550510	61.6559287177192	60.7857962714301	57.8670374552409	61.5753406948514	61.0926551818848	61.0293485853407	61.9078873528375	60.0303098890517	58.3242963155111	57.6375982496474	56.9617758856879	59.0741996765137	61.6838226318359	57.9847797817654	59.0004200405545	62.7727682325575	55.7649697197808	59.8442938062880	64.4140349494086	56.9085608588325	61.8801807827420	59.8506007724338	59.0012660556369	58.4707891676161	61.8915087381999	58.7360670301649	63.3909132215712	60.4059808519151	62.4405894809299	58.6734212239583	59.0541462368435	57.5688713921441	59.9867502848307	55.2640410529243	57.2620713975694	58.9700207180447	58.2730166117350	57.1363584730360	61.1122949388292	60.0689142015245	59.8913781907823	58.5608113606771	59.7056185404460	59.7054854498969	59.2581206427680	57.9242193433974	62.2615280151367	60.7077323065864	59.1616817050510	58.3693517049154	56.7554033067491	64.4299808078342	61.4656762017144	62.8633698357476	55.1563894483778	60.2281964619954	60.1807306077745	62.6915541754829	61.2032313876682	58.0409935845269	61.7672250535753	54.3414781358507	58.5943336486816	57.4384786817763	60.1963903639052	58.5659361945258	60.9409586588542	58.7751621670193	60.5325584411621	61.5850054423014	59.4158049689399	59.4520878261990	57.9417563544379	59.5526381598579	61.3213602701823	61.9217482672797	63.9711998833550	64.1188151041667	59.2557292514377	60.2011523776584	56.2099304199219	56.2638884650336	62.6236559549967	55.8851932949490	60.4711307949490	59.1605207655165	57.2337756686740	61.8206227620443	58.3107698228624	58.7654902140299	58.7793740166558	59.1568637424045	58.4900080362956	60.6079856024848	60.1541866726346	63.0650986565484	62.9470206366645	64.9991764492459	60.1863636440701	64.1027620103624	57.0419574313694	60.2042486402724	58.1958007812500	60.7853931850857	61.7857555813260	62.0814988878038	57.5410007900662	56.5550003051758	57.5733417934842	59.0579138861762	57.8904685974121	60.3975825839572	55.7985500759549	58.8407961527507	58.9278543260362	58.9811634487576	59.2262196011014	58.0945595635308	60.3891758388943	58.1463648478190	60.2566778394911	60.4990344577365	58.5484301249186	61.3017463684082	60.4638782077365	61.6799265543620	62.6232164171007	58.4769605000814	60.4689186943902	58.8370153639052	63.2393540276421	62.2104314168294	62.7051904466417	59.4993523491753	60.8561816745334	58.3903863694933	59.5286988152398	58.8921568128798	61.8972791035970	60.8527531094021	60.4709955851237	60.2286432054308	53.6151771545410	59.0476718478733	57.5338884989421	56.3844231499566	60.9176351759169	60.8020375569662	54.4937125311958	51.5241733127170	57.9590352376302	60.6908467610677	60.4080679151747	59.5625957912869	60.3496966891819	56.8549211290148	58.3865076700846	57.9102007548014	62.4382519192166	60.2458945380317	61.0088628133138	59.9016431172689	59.1030879550510	64.0598559909397	60.3660859002007	61.0829887390137	62.9891798231337	61.0972273084852	60.0621723598904	58.5002305772569	60.4932212829590	57.8337978786892	59.7571237352159	59.3256674872504	57.8741794162326	60.6541650560167	59.6165317959256	59.7418204413520	58.8737314012316	56.1314366658529	57.0536079406738	63.8512992858887	59.6120999654134	61.6412353515625	56.5202818976508	58.1252839830187	59.7964049445258	58.9662640889486	59.3312479654948	60.0424864027235	59.9261152479384	61.7299944559733	59.7911122639974	60.9366158379449	58.6742498609755	61.9373719957140	57.2493379380968	59.3600099351671	60.1973482767741	58.1028217739529	60.3963822258843	58.7021497090658	60.1333007812500	59.5871904161241	55.9859648810493	58.7721820407444	61.7028045654297	58.5144882202148	58.7882190280490	60.5805820888943	58.1452632480197	61.2422697279188	59.5474633110894	61.6145502726237	58.5269868638780	61.1066279941135	54.3148562113444	62.2976896497938	59.6057840983073	56.2713398403592	58.8479067484538	57.7090339660645	58.0264930725098	60.5707783169217	57.4740579393175	60.2868715922038	59.2397685580783	61.3762529161241	60.1914660135905	56.8628985087077	60.9882799784342	58.2952529059516	57.7939203050401	60.1022995842828	59.2478302849664	60.7145262824165	61.8969968159994	60.8257543775770	59.6000887552897	60.4735162523058	60.2751002841526	58.2450701395671	59.8544934590658	62.0660930209690	59.4526299370660	61.0064201354981	58.6062393188477	58.4453408983019	62.0575014750163	61.3876503838433	64.1874703301324	62.3695517645942	56.1397836473253	58.0296363830566	60.0239228142632	58.0975731743707	63.7520853678385	59.2488254970974	57.5541691250271	60.7458580864800	59.4777844746908	58.9253773159451	61.0190857781304	56.1250042385525	61.3700633578830	60.4647835625543	60.3972189161513	60.7973611619737	60.7140600416395	58.5598314073351	57.1331723531087	60.7856597900391	59.8633723788791	59.5122587415907	57.3239881727431	54.1411226060655	53.7718361748589	61.0322464836968	55.3743951585558	57.6081191168891	60.0662078857422	59.6473969353570	59.1551776462131	63.4822171529134	58.6565717061361	59.4432949490017	59.9388075934516	62.1566530863444	63.2502831353082	60.5392714606391	59.7409591674805	57.0307206047906	59.1509323120117	55.0832951863607	60.3153957790799	57.2255346510145	57.6556985643175	54.9936642116971	55.7644712660048	62.5943306816949	57.6144371032715	59.7849816216363	54.8108401828342	60.9631758795844	60.5841725667318	62.1413201226128	61.1015824211968	55.5538898044162	55.9479806688097	61.2942437065972	59.4095081753201	62.4675140380859	53.9645368787977	60.6651310390896	60.9085786607530	60.4614482455783	60.2517806159125	56.6899647182889	56.2593650817871	62.5526644388835	60.2030109829373	59.8581051296658	57.9391962687174	59.6769311692980	54.8274807400174	57.5753186543783	59.7866418626573	62.2600703769260	60.6797536214193	60.7553901672363	55.8036643134223	63.9468019273546	60.7762379116482	60.5647909376356	62.3400955200195	61.9129943847656	62.0215682983398	54.4003083970812	56.9664755927192	62.2874149746365	60.2820120917426	63.0070160759820	59.4928220113119	61.6791551378038	59.6288638644748	59.2735625372993	60.1511709425185	61.7120547824436	64.5514649285211	59.1973308987088	56.7784267001682	61.1034071180556	61.9168463812934	57.8425780402290	61.0831226772732	54.7671987745497	63.0077904595269	58.0303607516819	56.2293264600966	60.3787015279134	58.4527405632867	60.1908586290148	60.7844907972548	59.3352928161621	62.7912262810601	59.6698044670953	58.9262576633030	57.7030554877387	59.5666838751899	56.8113653394911	62.1461702982585	57.7139621310764	57.6335457695855	59.5309600830078	59.6193271213108	55.9523887634277	61.1591953701443	58.5677227444119	57.8349978129069	59.2643653021918	57.4889267815484	58.4628058539497	60.2692879570855	56.8268864949544	55.3181838989258	59.3112072414822	58.4701453314887	57.6317893134223	62.6515409681532	55.4797753228082	58.3384170532227	56.0172475179037	59.3892606099447	60.5568648444282	58.9002562628852	55.4883524576823	56.7940572102865	59.2131271362305	60.7710202534994	61.2995448642307	55.6073599921333	59.4319551255968	60.9148754543728	60.5309058295356	66.8526763916016	59.0153884887695	59.9208564758301	59.7692014906142	59.1850742763943	57.8514222039117	60.2956631978353	63.3014064364963	58.8511021931966	57.8861740960015	60.2670470343696	60.6054776509603	61.3795327080621	55.6188282436795	57.0911721123589	62.5330238342285	57.3552491929796	56.6778924730089	60.5489484998915	59.5303238762750	59.3173565334744	62.7488594055176	59.0794080098470	59.5130581325955	58.3998845418294	56.9081569247776	61.3212068345812	58.9692582024468	62.8309499952528	57.1213450961643	59.4909222920736	57.7256541781955	61.8997522989909	59.8714502122667	54.6288761562771	57.2212850782606	58.4361597696940	59.2671500311958	58.9173367818197	61.5252672831217	61.5577095879449	61.3124406602648	58.6168899536133	57.7959022521973	57.5737232632107	57.5956921047635	59.2727182176378	60.7834904988607	57.7921960618761	60.9311375088162	60.1744715372721	58.9940350850423	56.8461642795139	59.9855855305990	60.6046329074436	59.0937321980794	58.1677792867025	63.7009629143609	56.7155736287435	60.0458641052246	59.9973220825195	59.4408064948188	61.2582469516330	60.7531110975477	61.3681674533420	61.1745266384549	58.1382293701172	61.5708596971300	55.8388053046333	55.4089881049262	56.3522402445475	60.2882342868381	60.6644371880425	58.0944637722439	61.4474792480469	57.4176207648383	58.3651864793566	62.3635008070204	59.8328136867947	59.2988798353407	59.2154867384169	53.8895496792264	60.8454712761773	59.7980567084418	57.5643081665039	59.5896966722276	58.9779997931586	61.0854114956326	61.4807205200195	60.9025272793240	59.7015724182129	58.5165180630154	62.0110278659397	59.5345819261339	59.5192082722982	61.5652381049262	59.1239352756076	58.8067690531413	59.9335789150662	64.6023695203993	58.6400426228841	54.9407259623210	60.7184232076009	59.3829951816135	60.5582402547201	57.4152569240994	58.9086405436198	57.6639438205295	61.1856825086806	59.9853079054091	58.9255718655056	59.4850319756402	59.7578044467502	61.3894572787815	54.7845687866211	57.6278322007921	58.7662785847982	60.7141918606228	55.4160236782498	56.3630273607042	58.2702445983887	60.3691563076443	58.2342842949761	55.0648994445801	60.8397170172797	56.8509140014648	58.0408859252930	59.4593641493056	54.9537294175890	60.7833162943522	61.2021908230252	56.8473349677192	61.5585314432780	60.5316759745280	55.8776113722060	61.1028734842936	60.7449408637153	57.5343856811523	60.7365858289931	59.2337701585558	58.4228816562229	56.7188084920247	60.4384002685547	62.3428276909722	61.0804278055827	62.7614339192708	60.0835791693793	61.8958494398329	63.4798660278320	60.0429721408420	55.6354840596517	59.9821972317166	60.1829889085558	58.6033893161350	59.1243735419379	60.1444757249620	60.3094164530436	59.4011611938477	58.0126355489095	55.4883177015517	59.9821099175347	56.5467262268066	58.6307038201226	59.1297929551866	59.7634061177572	57.9711769951714	59.0894593132867	61.7555342780219	57.1361927456326	59.0417374504937	60.8483543395996	56.7197091844347	63.8274718390571	58.4798210991753	62.4554210238987	63.5396800571018	59.4544923570421	58.0812619527181	57.6033367580838	54.6243985493978	54.6929058498806	59.2618607415093	56.7669389512804	61.4617750379774	59.7771229214139	60.4242727491591	57.7056414286296	60.6814655727810	60.8010385301378	61.7924029032389	58.1875546773275	63.1240997314453	59.3538746303982	56.5333726671007	57.5708037482368	59.0495474073622	59.9607221815321	57.0172013176812	58.9676962958442	55.4083370632596	61.8469301859538	60.1410102844238	63.4125281439887	62.3385870191786	61.2144822014703	61.0143771701389	56.2665481567383	56.0966055128310	59.5320328606500	59.6942405700684	58.5452283223470	58.2739885118273	57.2139663696289	60.6262461344401	59.5386619567871	54.4864022996691	59.0850639343262	56.3261087205675	61.8383195665148	61.2683198716905	59.4597854614258	58.5410991244846	60.4919102986654	57.4573758443197	54.6090855068631	56.3461680942112	57.5790218777127	54.1562228732639	54.3031344943576	57.6905733744303	58.9725439283583	60.9928131103516	58.4234051174588	58.9916865030924	61.8265779283312	58.6398328145345	58.9298027886285	59.3768162197537	57.0787747701009	58.2087101406521	61.4024908277724	56.5360264248318	57.7557839287652	61.9677187601725	62.9271295335558	54.2095031738281	59.5396321614583	58.4298845926921	58.7174809773763	60.9719763861762	55.6264152526856	60.2300686306424	59.5541216532389	59.0023867289225	58.8783459133572	59.6148834228516	62.2851977878147	59.0684759351942	59.8148481580946	60.4544249640571	63.2101754082574	60.7343182033963	56.2721303304037	58.6925570170085	56.4086121453179	61.0923334757487	57.7133144802517	55.1596870422363	57.5212936401367	57.1421097649468	62.5089742872450	60.0109176635742	61.2864167955187	58.4773381551107	57.1702957153320	52.7195828755697	56.5711864895291	58.8620567321777	55.3870307074653	60.5208218892415	56.9369981553819	57.2988679673937	59.4695506625705	60.2020806206597	58.6205202738444	59.6731855604384	57.6747300889757	58.6213819715712	58.9632983737522	59.8093181186252	57.7560619778103	57.0077845255534	57.7981758117676	60.8399747212728	56.3288989596897	56.1801880730523	63.9656846788194	60.3398467169868	61.6667544047038	58.2811529371474	59.1162596808540	59.4627778795030	57.5731811523438	57.5276824103461	55.7609986199273	59.1954154968262	57.7791235182020	55.7792828877767	58.7279387580024	55.5985883076986	56.2393917507596	56.1506093343099	56.5342466566298	59.1203583611382	57.2908965216743	66.0797017415365	59.0366104973687	58.1858011881510	57.6773740980360	61.5074509514703	58.3274731106228	59.8451843261719	61.1362881130642	61.3099657694499	61.9683147006565	62.0458763970269	59.4146050347222	58.7437002393935	55.8919436136882	61.9011739095052	60.8979254828559	60.9190555148655	54.8687362670898	60.7886734008789	55.6790796915690	61.2564150492350	60.7631539238824	53.1834916008843	59.4238963656955	57.6393335130480	62.5329085456000	59.7624876234267	62.0431374443902	60.3903045654297	59.1985787285699	60.4441074795193	60.6320313347711	63.0841475592719	62.7895876566569	62.4784753587511	60.3153173658583	58.2842708163791	63.0373992919922	60.5913861592611	60.2352968851725	59.3502277798123	58.6355438232422	58.6915393405490	61.8485760158963	61.7393820020888	60.2376708984375	62.4986135694716	57.4364051818848	56.3286124335395	62.4626032511393	63.4840443929037	59.1809819539388	58.3690740797255	57.6998672485352	59.4334610833062	58.2356910705566	58.9475135803223	58.5038070678711	57.0702099270291	59.2442448933919	57.7515318128798	56.4425294664171	60.6968061659071	58.3411966959635	55.4477670457628	55.5998310512967	55.7680553860135	53.5181333753798	58.1562232971191	55.4555062188043	58.2296498616537	55.5770450168186	55.2908592224121	55.8829875522190	55.8780623541938	60.7815399169922	55.4613024393717	53.8714803059896	55.9588470458984	56.6753535800510	52.8726225958930	69.7639177110460	51.5543094211155	53.9064644707574	55.0996810065375	58.0258144802517	62.1478076510959	59.0054783291287	57.6280941433377	59.6944499545627	58.7590365939670	59.8131705390083	58.2455355326335	60.4316868252224	56.7812292310927	57.3264143202040	59.4008407592773	56.7313575744629	50.4529919094510	56.2307586669922	59.5175806681315	58.2061648898655	58.7527262369792	61.2625685797797	59.8373502095540	58.9471723768446	59.6581433614095	59.6529799567329	62.6535390218099	57.8370632595486	58.9910846286350	56.3326594034831	57.3692025078668	60.2783203125000	58.4850489298503	63.0394727918837	57.5666088528103	58.4917856852214	59.8769743177626	56.4689598083496	60.1109462314182	59.2248056199816	58.8698967827691	56.9442253112793	60.5245857238770	58.9903276231554	59.7438502841526	57.3679610358344	57.0665520562066	57.7817170884874	57.0282702975803	60.4006682501899	57.5417844984267	59.0608270433214	58.0192633734809	62.3333587646484	62.9882706536187	59.0567720201280	57.5246047973633	58.5768653021918	59.5024172465007	59.6965213351780	61.4120267232259	61.2572881910536	61.9176283942329	62.5786819458008	61.4416067335341	58.9205805460612	55.5994580586751	57.9716559516059	58.3015869988336	57.1739493476020	57.9994523790148	56.8570649888780	62.7446606953939	59.4100566440158	58.5573603312174	57.1121415032281	60.4624460008409	59.4871978759766	58.1993484497070	60.9719450208876	58.8910399542915	56.6196903652615	55.8238618638780	59.1108860439724	59.3459951612685	58.7824694315592	59.5965059068468	59.7744687398275	57.9525133768717	61.1278254191081	59.1834852430556	58.9138802422418	56.4225705464681	56.7057863871257	58.4030935499403	61.0700522528754	61.9161033630371	56.9502317640517	59.7229385375977	58.3880021837023	57.1372816297743	62.2898267110189	59.1024983723958	59.8110631306966	57.3552953932020	59.8754730224609	59.2193684048123	57.8398954603407	61.4623201158312	59.4989666408963	61.1049876742893	60.3521766662598	56.4646551344130	60.3667805989583	56.2895893520779	57.3612755669488	58.0290438334147	58.1912477281359	60.5919969346788	60.3390774197049	55.4847373962402	55.5656539069282	54.7704039679633	58.7460979885525	59.4844004313151	60.5015474955241	59.1081814236111	58.6075405544705	55.8237575954861	55.8279791937934	57.8386086357964	61.1440400017632	59.9250471327040	60.2888209025065	54.8261006673177	60.3637385898166	59.2863078647190	60.8230942620171	61.0204018486871	61.0760527716743	61.5241427951389	56.5079561869303	59.0165846082899	55.9965828789605	58.3234168158637	58.3073717753092	60.3516994052463	57.9387211269803	57.4265026516385	57.4638167487250	56.6605356004503	58.3659125434028	59.0207282172309	54.4058011372884	57.7537210252550	55.2109285990397	58.6578275892470	56.2365798950195	57.5655390421549	59.0486700269911	55.0315034654405	57.2194981045193	62.2025587293837	59.5923589070638	59.4790433247884	61.1051970587836	51.4557079739041	52.1670807732476	59.4453739590115	62.9329639010959	59.1926447550456	58.4134707980686	59.3512772454156	57.6224657694499	60.5470131768121	57.5335316128201	61.3663325839572	56.1484294467502	56.3003658718533	57.8743286132813	58.1366043090820	58.3714438544379	55.2349794175890	59.0997611151801	60.5651872422960	58.4849925571018	60.0801942613390	57.6047193739149	61.3406372070313	58.9614134894477	56.4339688618978	57.6875385708279	56.1742621527778	59.3917689853244	56.0170703464084	57.5590337117513	58.5689531962077	58.5814772711860	58.6279131571452	60.3975859747993	60.9465721978082	61.0235375298394	61.2975853814019	60.8718516031901	58.7169672648112	59.6651903788249	62.6878488328722	58.9907870822483	59.2566104465061	60.4348979526096	62.3280690511068	60.5518391927083	60.5185038248698	58.7979880438911	59.4464564853244	61.1785719129774	61.8974384731717	61.5932218763563	58.9803678724501	57.6043366326226	62.8480682373047	56.5325804816352	59.7807795206706	63.3095923529731	57.6407593621148	58.8586892022027	62.5095926920573	60.1783218383789	59.3743036058214	62.1834420098199	59.3835928175185	59.6856396993001	60.8412793477376	55.4531775580512	64.2568660312229	57.6176422966851	56.3673447502984	60.6252882215712	58.2309769524468	59.0875731574165	59.7334166632758	57.6997968885634	54.5549282497830	56.1236601935493	58.4792484707303	58.7162348429362	61.3605791727702	57.2297960917155	49.3745642768012	53.9410061306424	53.8614578247070	69.3477918836806	56.0131958855523	51.4535039265951	56.0187937418620	57.5783661736382	56.4321331448025	56.2536650763618	59.7347170511882	64.7817857530382	58.5088975694444	62.2954207526313	58.5868174235026	63.1882332695855	58.9186380174425	54.2097290886773	59.4702945285373	58.9253938462999	57.8927391899957	56.4853591918945	56.9356956481934	59.0945951673720	58.2670754326714	56.8877953423394	57.6184226142036	57.9072146945530	59.6078414916992	55.7386190626356	54.3514450920953	60.8263914320204	54.9939325120714	58.5744777255588	56.0294172498915	61.8948749966092	55.5636261834039	59.2188602023655	58.1276622348362	58.5484004550510	59.4178945753310	58.4138365851508	64.0365007188585	56.9858237372504	60.8590350680881	60.2496723598904	57.9794663323296	60.1764662000868	58.4657842848036	60.0379113091363	60.7976129319933	60.3042581346300	60.8550334506565	63.8818660312229	58.6804063585069	61.8336122300890	62.1250059339735	62.0257246229384	61.5158170064290	58.3378278944227	60.9634259541829	58.2350680033366	58.3939950731066	57.9924634297689	63.4288143581814	59.9313808017307	58.2988073560927	58.3050024244520	58.7288118998210	60.5970747205946	61.1569862365723	54.7383486429850	58.8211271497938	58.8660049438477	61.8539208306207	60.2584584554037	58.5141131083171	60.6607848273383	59.1610505845812	53.8047205607096	57.7795931498210	61.1750729878744	61.2591951158312	58.1437763637967	58.4097429911296	57.9908002217611	60.0867712232802	58.5207570393880	60.6546766493056	52.7541126675076	61.5558187696669	57.9434700012207	56.2000041537815	58.4060011969672	57.0973472595215	57.5106811523438	49.1054195827908	60.4403122795953	59.1905085245768	58.9888513353136	60.6632796393500	57.7852232191298	59.4077025519477	54.9154383341471	58.3560282389323	59.9677068922255	60.6186400519477	62.2353282504612	58.2188640170627	58.5950499640571	58.4469867282444	61.0138384501139	59.6336686876085	61.2154875861274	57.5772823757596	59.0907512240940	56.7355918884277	55.0484720865885	62.3753874037001	59.3790291680230	60.8920898437500	63.1085968017578	60.7729212443034	61.0093472798665	60.4534034729004	59.3323571946886	59.1215782165527	59.8948983086480	57.4716614617242	57.3249011569553	60.8758718702528	58.1464415656196	61.0568847656250	57.5157797071669	61.1686375935872	58.8652988009983	58.2064319186740	62.1399769253201	59.9708832634820	63.5396961636014	64.0535151163737	60.8096046447754	55.4411078559028	57.9571172926161	56.7106687757704	56.5523533291287	60.3353068033854	57.3852500915527	58.4094814724392	60.8815536499023	60.0732909308540	54.6115667555067	57.9591598510742	57.6904559665256	61.2735761006673	53.3325831095378	58.8134384155273	59.4692204793294	62.7681414286296	59.5019887288412	61.2849511040582	58.2427842881944	58.2288352118598	58.6022639804416	54.5468076070150	59.3557090759277	56.4667032029894	58.5153592427572	55.8840264214410	56.8107918633355	58.5959926181369	60.1881061130100	60.2148458692763	55.4932390848796	59.6595653957791	58.3980734083388	59.9843063354492	56.5405218336317	59.0462341308594	60.4438811408149	58.0701671176487	57.8923216925727	59.4258274502224	58.1940205891927	56.8428586324056	59.6793022155762	62.5815200805664	58.6180555555556	59.7831103006999	61.7145970662435	59.7540702819824	60.1421004401313	59.6866900126139	59.0521274142795	59.0724928114149	59.9749785529243	55.9223005506727	55.7214338514540	54.7365714179145	56.0150676303440	55.6488384670681	54.7162560356988	56.3835830688477	56.0789015028212	60.4179865519206	62.1343667772081	58.7213859558106	56.4808595445421	58.7703467475043	60.5962443881565	59.3509326510959	57.4989378187392	55.8354233635796	56.5049387613932	59.8790003458659	58.5573751661513	60.7538596259223	56.3411038716634	54.5538694593642	59.3233600192600	57.1158404880100	58.2160864935981	57.5832006666395	57.8226470947266	58.0169576009115	58.7540605333116	59.7999827067057	57.5952809651693	60.9323726230197	58.9792357550727	61.0408990648058	55.2620531717936	54.4031461079915	61.5341538323296	56.0497411092122	59.7083511352539	57.9716606140137	58.1656973097060	56.9385227627224	59.4269765218099	53.9592535230849	56.6216235690647	57.2283999125163	58.6000018649631	56.0837635464139	58.1903792487250	61.6209475199382	56.4534789191352	60.7523341708713	53.9635899861654	61.8947249518500	59.4166132609049	60.4593671162923	59.8084492153592	58.4743529425727	55.2806646558974	59.8752131991916	56.3985587226020	60.3229611714681	54.8461507161458	56.4810901217990	58.0582461886936	59.7009434170193	61.1969028049045	58.2291577657064	60.1956113179525	61.0899141099718	60.3543171352810	60.4285710652669	60.0298728942871	55.4332199096680	63.5232107374403	61.0940081278483	58.0504129197862	61.0581584506565	57.6472159491645	55.3931558397081	58.5058754814996	57.4258533053928	61.1042450798882	62.0604409111871	62.6613485548231	56.4012794494629	60.3126559787326	58.4699596828885	61.6939968532986	59.5286822848850	59.6678165859646	59.4451972113715	60.7427563137478	58.0646896362305	62.3821521335178	62.9098387824165	59.3484077453613	59.2660446166992	58.3793941073947	58.2352973090278	60.6749873691135	58.7561386956109	62.0047993130154	59.8396288553874	58.5450998942057	55.6260498894586	60.6993793911404	54.4481052822537	58.1891623602973	59.0571293301053	65.9042227003310	62.7213003370497	61.9371244642470	60.2835150824653	62.9849607679579	58.2860586378310	62.6451759338379	63.0497597588433	60.6644766065810	61.6829240587023	56.8135676913791	59.8255271911621	57.9222348531087	62.0457221137153	57.3879119025336	56.0991049872504	60.4225756327311	58.6016277737088	60.7308705647787	61.3219922383626	57.1923756069607	54.3662452697754	63.3132129245334	59.1921212938097	55.4809727138943	60.2033665974935	58.1865136888292	59.1414464314779	61.3087069193522	59.8819342719184	57.2062127855089	61.1857655843099	62.2444911532932	57.9674924214681	61.3477986653646	62.9726210700141	61.9722675747342	57.1073760986328	58.8295817905002	57.4910138448079	58.7248001098633	57.1115692986382	56.1251500447591	58.4479963514540	60.2269503275553	61.1740701463487	62.0839775933160	60.9683341979981	57.1913210550944	57.9210281372070	62.4764785766602	59.7854444715712	56.2381507025825	58.4027701483833	58.4186498853895	62.9373406304253	59.2701521979438	55.1491317749023	63.3046429951986	60.3061277601454	62.4560195075141	56.3712645636665	58.1077427334256	58.5757827758789	57.7996474372016	55.7207480536567	58.8068822224935	55.7322671678331	61.1458973354764	59.9821501837836	57.0709279378255	56.7374602423774	61.2243232727051	59.3768441942003	59.0139884948731	56.3769026862250	57.2681295606825	60.3361858791775	54.7303280300564	57.3458968268500	59.6734305487739	57.3047748141819	55.8456963433160	61.0200780232747	59.8983713785807	59.8158539666070	58.4639600118001	58.0311033460829	57.2232979668511	61.7302898830838	60.8446701897515	58.3565385606554	59.9239798651801	56.0531857808431	55.5892308553060	61.5986353556315	61.6786388821072	56.4050581190321	55.6273553636339	60.3888223436144	57.7884856330024	60.2100495232476	60.2881673177083	57.5896445380317	59.2703959147135	54.9905145433214	57.9822052849664	58.9442418416341	56.5506604512533	55.1586422390408	59.7416653103299	57.2556843227810	61.2566265530056	59.2981084187826	58.8629332648383	56.3002387152778	59.2947485182020	55.9494501749674	52.1628774007162	52.4221721225315	59.5688205295139	57.5215165879991	62.2463039822049	57.0042622884115	65.2426100836860	63.8525263468424	58.7887891133626	57.2467575073242	58.5858010186089	58.8124529520671	61.3663325839572	54.9549060397678	56.0739368862576	60.4463916354709	60.3968480428060	60.8608004252116	61.8540513780382	59.1844139099121	58.4012294345432	57.0358814663357	59.3940980699327	61.2550760904948	61.0629005432129	57.6699956258138	55.6110916137695	61.4072583516439	61.4121716817220	61.8684221903483	57.1356752183702	62.9280281066895	58.6252449883355	55.0877948337131	59.5555962456597	54.5118238661024	60.5264150831435	54.8244238959418	59.1192576090495	55.7201402452257	60.0489768981934	60.2543585035536	57.9792073567708	58.3816752963596	57.4999003940158	59.5980881585015	59.7901950412326	57.3536355760362	61.1057230631510	58.7767596774631	60.1267772250705	61.4395624796549	57.7446437411838	59.7668562995063	59.7093306647407	60.7001457214356	59.3042585584852	59.8477791680230	58.7072948879666	58.3393122355143	61.3861533270942	62.3925493028429	60.6030273437500	61.9774330986871	55.2655101352268	59.8077125549316	58.2107955084907	60.5073331197103	54.3548592461480	59.0784831576877	63.3435499403212	59.1418643527561	60.0734291076660	56.6597531636556	59.2500292460124	54.6097251044379	58.3080423143175	58.6943656073676	57.2401648627387	60.3380928039551	59.9184383816189	57.4682269626194	62.2736121283637	58.8781407674154	58.7668482462565	57.0596427917481	53.1111848619249	54.4735128614638	59.6442337036133	56.2405832078722	59.2219581604004	59.5294791327583	61.7627894083659	61.6117549472385	59.5749829610189	59.2816806369358	63.8460879855686	58.0164112514920	56.2471224466960	53.9228697882758	62.1336148579915	62.2697910732693	60.0848727756076	58.9506416320801	63.9871893988715	61.6120753818088	60.1683561537001	59.2896732754178	56.0170995924208	58.3746630350749	59.6490584479438	57.8293020460341	60.3493597242567	53.4705518086751	58.4808972676595	58.1812044779460	57.5732099745009	56.6630935668945	58.4887792799208	55.7393146091037	54.0172729492188	58.1479818556044	54.5543352762858	57.9847924974230	56.7568202548557	57.5293579101563	58.1091634962294	59.6284467909071	60.2637244330512	59.5527093675401	52.0881585015191	58.9240781995985	55.8628302680122	61.5755195617676	61.0715111626519	59.6762500339084	57.3443289862739	61.8908250596788	55.2913305494520	58.5682703653971	60.9846106635200	57.3622580634223	58.3349973890517	58.4196209377713	61.4192661709256	60.5039117601183	58.2158262464735	58.4347360399034	58.7563145955404	60.0960676405165	60.7847641838921	58.7152006361220	59.3284763760037	57.0820248921712	61.2673933241102	58.8532045152452	58.3472934299045	54.6074413723416	57.6122194925944	59.2049607170953	57.9399740431044	57.0699403550890	57.2613521152072	60.3917749192980	58.1630948384603	59.6963242424859	63.2114897833930	61.0585132175022	55.1369908650716	61.7541241115994	56.9243905809191	58.2554172939724	57.2902285257975	59.7255948384603	58.1855617099338	59.8293011983236	55.3581415812174	60.0519222683377	62.4038429260254	58.0394685533312	59.2906112670898	56.8512017991808	56.9979074266222	59.7524566650391	60.1484722561306	55.3365152147081	58.1162796020508	55.4443558586968	57.1390664842394	52.7228872511122	58.7942161560059	54.3200853135851	63.9853570726183	57.9182506137424	60.9912232293023	55.0643658108181	56.9114990234375	58.8154996236165	63.2457750108507	59.1650945875380	57.8708962334527	57.4124569363064	61.3974291483561	56.9431249830458	57.3350656297472	60.9088266160753	57.0602866278754	59.4015935262044	58.4440082973904	58.7555164761014	57.4367641872830	59.5650965372721	60.3629502190484	57.8292867872450	59.6040030585395	62.3124241299099	62.6505173577203	63.3322745429145	62.2956085205078	58.6772537231445	61.0701798333062	61.5084703233507	58.9713579813639	61.4566001892090	59.9188698662652	60.6018435160319	58.6563301086426	58.4014146592882	58.1062126159668	61.4481675889757	63.8573150634766	59.8005629645454	59.1145138210721	61.4373580084907	61.6818165249295	56.0199148390028	61.5301505194770	60.6136288113064	59.3984430101183	59.9855066935221	59.0599776373969	60.2990862528483	58.8414666917589	57.1657418145074	62.8569297790527	56.4722993638780	57.1967044406467	59.4854723612467	61.0085953606500	59.3277058071560	60.9920035468208	58.9554019504123	58.3402324252658	60.4650293986003	59.5331954956055	58.2718683878581	59.9480209350586	63.0461535983615	59.6395208570692	56.0231352912055	61.4645402696398	63.3305197821723	59.1093245612250	56.3697196112739	61.6842269897461	57.2074122958713	59.4752633836534	56.5122930738661	57.6687740749783	55.3327806260851	57.2344220479329	56.6130816141764	59.4339374966092	58.3978894551595	61.0230005052355	61.8045845031738	60.5499119228787	60.7600152757433	60.6036902533637	59.6633483039008	58.8478507995606	56.6847788492839	61.1810811360677	61.0188149346246	61.3099390665690	62.2341719733344	60.5477176242405	55.6343858506944	58.9189804924859	57.8434092203776	59.3206626044379	58.3644820319282	57.0667004055447	55.8977402581109	53.4355333116319	62.6499413384332	58.0990024142795	56.4026281568739	57.7763862609863	58.8645384046767	59.0054278903537	61.7742067972819	60.8642705281576	53.7994973924425	59.9988009134928	58.3905304802789	58.1465462578668	59.7093035380046	58.2849167717828	57.8691957261827	62.2468770345052	60.3106049431695	59.9696379767524	55.3232587178548	58.4767557779948	56.1187121073405	59.5379350450304	58.5215093824599	53.3103527492947	60.0063205295139	57.9832030402290	59.0103123982747	59.5813679165310	62.7679388258192	59.2060983445909	59.7261229621040	56.7939334445530	63.2817259894477	61.4714885287815	59.8246557447645	59.4582324557834	60.2535239325629	57.6348563300239	58.2332772148980	56.8878508673774	61.9540303548177	56.1999977959527	56.9678433736165	56.0116628011068	57.4636586507162	57.9958733452691	61.2115690443251	60.8697280883789	58.3772502475315	56.7211151123047	55.1625879075792	57.3968599107530	56.8675905863444	56.6616973876953	58.7804531521267	60.5698788960775	59.5893944634332	61.1119338141547	59.1997519599067	57.9017253451877	59.7842983669705	54.0017060173882	58.6009411282010	59.2585199144151	57.9775984022352	59.6598731146918	59.6493487887912	58.9801945156521	52.2166616651747	58.4501529269748	61.2248649597168	55.3610415988498	56.6388617621528	56.8160082499186	56.3087738884820	57.4385083516439	56.2047386169434	58.3182555304633	59.4087371826172	60.2353973388672	58.5079816182454	57.9367162916395	59.7752380371094	58.6407602098253	61.1746546427409	56.9136098225912	58.5968221028646	62.4887292650011	58.1661800808377	55.0498140123155	55.7013859219021	62.0793291727702	55.7082015143500	58.4326756795247	57.0194697909885	59.3822691175673	58.6125615437826	58.4745568169488	58.4886258443197	56.3910221523709	55.6142667134603	60.1282454596625	56.6423382229275	56.4799469841851	61.2866249084473	59.8264626397027	59.0337333679199	62.8641412523058	58.9499325222439	57.5359382629395	55.7240566677517	56.9939587910970	62.5017844306098	54.4391657511393	57.4577742682563	51.7450637817383	60.1719890170627	62.8591334025065	60.4963921440972	54.3903469509549	59.2105077107747	62.3967463175456	62.2598465813531	59.0641021728516	60.1558575100369	58.0923440721300	58.6405838860406	53.5562472873264	59.3100043402778	58.8301281399197	59.7688077290853	58.3719571431478	57.9657800462511	56.2985835605197	57.2044402228461	59.0971323649089	59.0375832451714	60.5569648742676	56.4630597432454	56.1790932549371	58.2426537407769	50.0889528062609	55.1758439805773	57.9081717597114	60.4676589965820	58.9878476460775	60.8488744099935	55.7065005832248	59.3962796529134	61.0568131340875	58.2850011189779	54.8579839070638	56.1126217312283	61.1615787082248	60.3760371738010	61.8092422485352	57.2912220425076	56.9390237596300	53.9025993347168	57.8651318020291	57.1695421006944	56.2086448669434	57.0199139912923	56.6249296400282	57.6592174106174	58.4060440063477	60.9726545545790	58.0629213121202	58.1973025004069	54.5302602979872	57.9552616543240	58.5570670233833	60.0205523173014	59.2227982415093	62.2960217793783	53.5290760464139	62.2569126553006	59.8500857883030	63.4082645840115	57.2316928439670	57.5421180725098	55.8315010070801	60.4461695353190	61.5238842434353	58.2831183539497	58.4994731479221	57.9684829711914	56.4672270880805	57.2516102261014	61.2380693223741	60.3973910013835	59.5303747389052	57.8463304307726	59.6716630723741	58.4846979777018	62.7300915188260	55.1398374769423	58.0011088053385	58.1152127583822	55.2571818033854	60.4213256835938	60.6422839694553	62.0335150824653	54.3122291564941	54.6172608269586	58.9301410251194	59.3237126668294	60.8382720947266	60.4047872755263	59.4892442491319	56.5897560119629	56.8423991733127	56.1534894307454	59.6975305345323	63.3958825005425	60.6363915337457	59.7879019843208	59.4625489976671	61.2447124057346	54.0461879306369	55.6663148668077	59.0297982957628	57.5886027018229	59.6348881191678	56.3036371866862	62.2338447570801	57.3199399312337	58.6403316921658	58.9420445760091	59.3035240173340	58.1781175401476	56.7331504821777	57.3988575405545	58.7781393263075	56.7964240180122	57.3427467346191	61.0258852640788	60.5881415473090	59.4203448825412	61.0306031968859	58.3309516906738	57.7585936652290	59.4735972086589	61.8898027208116	56.4260804918077	61.0987841288249	59.4952261182997	59.4749433729384	61.0177862379286	62.5216899447971	60.9994027879503	56.8573146396213	59.9158426920573	62.1895904541016	57.2133339775933	57.0458390977648	58.3256263732910	62.3103307088216	57.7909893459744	62.7009557088216	58.5183809068468	61.5896360609267	57.8634575737847	61.3105027940538	58.2834561665853	59.1350059509277	57.9960339864095	63.1394610934787	57.7478099399143	56.8799146016439	55.0834253099230	57.6251525878906	57.1201515197754	54.9396438598633	55.4636323716905	55.4317088656955	59.9359711541070	59.8205663892958	58.5536473592122	53.9855338202583	62.3247036404080	59.0294308132596	57.3543150160048	54.9927719963921	58.7123735215929	60.1408920288086	54.6280674404568	60.6354026794434	57.0484301249186	59.1374130249023	55.3711658053928	57.9613961113824	62.3001560635037	58.2890052795410	60.5994207594130	46.3387684292264	54.2093641493056	55.2606773376465	60.2707659403483	59.1490639580621	58.2901450263129	62.5552181667752	55.4379895528158	59.4475373162164	60.7464281717936	59.2429055107964	60.2865867614746	55.9623298645020	54.9045253329807	54.6869205898709	57.4143456353082	53.8330548604329	62.4401639302572	59.3879097832574	58.2603624131944	59.8396517435710	55.1472786797418	60.3157030741374	59.2034102545844	62.0860112508138	59.8622228834364	59.4186515808106	57.5474743313260	58.7940597534180	61.4796100192600	55.2264090643989	53.6971261766222	60.1933216518826	57.4570884704590	54.4850396050347	55.4159138997396	59.9870351155599	58.5351808336046	63.1831474304199	53.2514661153158	58.3655247158474	58.3811399671767	58.8124313354492	59.9567188686795	56.3262867397732	59.8562253316244	60.4809214274089	57.3604359096951	61.0276646084256	60.5486369662815	58.3137711419000	56.5020671420627	55.5926619635688	60.7937482198079	59.6020906236437	57.4645818074544	57.4403970506456	57.3426806131999	58.4334835476346	58.7491353352865	59.2722002665202	61.0940441555447	57.6924311319987	58.3313988579644	59.2826126946343	60.1044476826986	58.3662066989475	57.7047517564562	56.1903902689616	58.5277629428440	57.5469385782878	55.9143049452040	59.1819741990831	60.1139869689941	56.7601089477539	54.0574434068468	59.8165571424696	59.9144626193576	58.8768929375543	59.1283052232530	57.2020785013835	57.0850321451823	61.5763062371148	61.6160307990180	59.6983367072211	60.4175775316026	56.4207517835829	60.1869998508030	58.8969480726454	59.3628082275391	58.9639422098796	60.7340117560493	55.3794911702474	58.1088727315267	60.0906613667806	55.8119532267253	59.8555272420247	60.5502094692654	59.8334757486979	52.2648162841797	59.8136490715875	60.8910310533312	59.5338851081000	58.9170706007216	59.9334708319770	57.8156865437826	59.2305865817600	56.2707269456651	59.2990243699816	58.4225048489041	57.5174492730035	59.7908397250705	59.5992190043132	57.9588868882921	58.4019614325629	61.4137624104818	54.8997637430827	58.2231352064345	59.8783921135796	60.6847313774957	56.6294157240126	56.6973813374837	59.3472239176432	58.7200088500977	59.4929652743869	61.6757893032498	59.3644722832574	58.0644213358561	59.0046763949924	59.1017235649957	59.0480266147190	61.4900957743327	59.2049107021756	58.4792277018229	59.7439070807563	57.8987443712023	59.6210115220812	57.5596533881293	61.7088932461209	60.5914154052734	60.7723706563314	63.2244906955295	61.7526537577311	58.8450185987685	58.9863209194607	53.9654371473524	60.9667752583822	56.7703569200304	59.3666661580404	61.3497102525499	61.2634684244792	58.6807725694444	55.6928151448568	58.6834136115180	60.3925081888835	60.3568000793457	60.1311921013726	62.0047459072537	57.5811602274577	62.8666886223687	59.3573163350423	62.6923060946994	59.0731171502007	60.0557420518663	58.1326251559787	56.3617379930284	59.9826952616374	61.5679859585232	58.0755547417535	61.2031784057617	60.7932192484538	57.8611857096354	59.8161231146918	61.6110589769151	59.8857790629069	54.6246359083388	55.6445210774740	62.6197819179959	58.7238820393880	62.6201850043403	61.0266308254666	59.8428234524197	58.2529148525662	61.8026792738173	58.3436101277669	59.5466130574544	60.4574847751194	60.2268439398872	57.5378769768609	61.6025937398275	58.1861822340224	63.0389111836751	61.3371785481771	62.1600278218587	59.4435310363770	60.2621057298448	57.2151434156630	61.8438936869303	59.5414619445801	58.5055016411675	63.5898996988932	57.8359845479329	56.1634513007270	55.7451960245768	58.9227676391602	66.0007502237956	59.9462670220269	57.5609372456869	60.8867479960124	61.9640257093642	59.2456321716309	59.2235183715820	52.8457552591960	54.4419873555501	55.7278671264648	56.0710788302951	57.2501491970486	61.2455601162381	61.4092805650499	59.1595340304905	52.7543182373047	56.5804553561740	61.2381952073839	59.2778799268935	55.6451267666287	60.0812191433377	57.2754385206435	56.5706460740831	56.9025772942437	59.4167340596517	59.7074779934353	59.0947036743164	59.3213975694444	56.2655783759223	59.6743333604601	61.1130078633626	57.1769705878364	57.7022340562609	61.0099427964952	60.3195694817437	61.3270933363173	58.5114686754015	58.1437034606934	61.3621745639377	59.8386450873481	56.0347523159451	55.1204558478461	59.7196265326606	58.9666383531359	59.9584494696723	60.8603363037109	55.4027531941732	57.0687709384494	62.3356107076009	59.8237334357368	56.0619642469618	58.9899770948622	60.5751643710666	61.7284329732259	60.3648219638401	60.0598309834798	56.3344468010796	56.1839896308051	51.8565084669325	55.2337248060438	58.7896643744575	57.8255466885037	59.7858335706923
81.7463846206665	75.7645492553711	49.9503622055054	52.8891716003418	48.5285406112671	39.5034351348877	46.2307057380676	54.2147927284241	55.7466254234314	56.6794323921204	57.6366214752197	53.8658728599548	55.2813196182251	59.7128572463989	60.8966240882874	58.8289446830750	61.0607452392578	61.1590499877930	61.4827213287354	61.3278188705444	59.9807643890381	55.6333017349243	58.2555789947510	59.5672154426575	56.0589418411255	63.5224299430847	61.1061110496521	63.0251278877258	64.1319332122803	62.0265092849731	64.3374886512756	64.8809833526611	60.5101943016052	60.6780424118042	62.0591430664063	53.0271649360657	57.6351232528687	58.6893496513367	57.6306686401367	72.9116945266724	58.4313888549805	59.8713612556458	57.6226663589478	52.9663782119751	57.4666647911072	57.8015213012695	55.9010581970215	59.9397416114807	58.3758130073547	56.7021274566650	55.8421277999878	61.7912716865540	55.7290868759155	56.0529069900513	60.7139282226563	55.6494755744934	60.3375663757324	57.4167394638062	55.3434114456177	57.2073578834534	58.5364184379578	58.1817870140076	57.1100134849548	58.4439892768860	59.0638146400452	57.7097625732422	56.8325881958008	54.4811120033264	58.9104695320129	64.1441168785095	57.4293980598450	59.2534894943237	61.8434572219849	58.4416112899780	61.1074666976929	60.1135520935059	58.1250262260437	59.3018598556519	52.8323822021484	57.6220793724060	62.7257318496704	58.9488148689270	61.4589858055115	60.7194185256958	59.5030527114868	59.0860695838928	59.3978009223938	59.5351395606995	60.4689431190491	58.1603589057922	59.7905006408691	56.7638592720032	56.6999430656433	59.3066644668579	60.6628184318543	59.5220103263855	59.2875399589539	58.3411211967468	58.8058123588562	61.6972179412842	64.7859511375427	62.9522318840027	60.4999289512634	55.9452319145203	54.1666707992554	63.6551551818848	59.2502727508545	62.1090669631958	61.9267778396606	61.3673334121704	61.1119108200073	62.1084661483765	60.7594981193543	61.7819085121155	60.6914820671082	59.5330963134766	57.6802783012390	61.0769662857056	61.3161802291870	57.5406517982483	61.1966958045960	58.0700621604919	65.7603363990784	60.7174944877625	64.7385320663452	60.5883107185364	62.3651690483093	59.3920660018921	60.6899585723877	60.9885339736939	60.1309151649475	66.0386543273926	59.6790165901184	60.0002660751343	55.9741005897522	53.1249465942383	58.7962188720703	60.3386626243591	61.6268653869629	61.0837297439575	57.9670562744141	60.8288068771362	60.9078292846680	57.9001965522766	59.3376188278198	56.8287882804871	59.7407360076904	57.4421849250793	59.2540454864502	56.9874324798584	58.8737363815308	54.5928812026978	61.0959835052490	59.2805280685425	60.9754238128662	56.7029266357422	59.6267776489258	58.6739296913147	59.2103505134583	59.3747835159302	60.0326132774353	61.1033058166504	55.7055802345276	60.2729697227478	59.8074345588684	59.7866635322571	58.2315182685852	62.4970064163208	58.1631331443787	61.9808306694031	62.4785628318787	62.3691759109497	57.5609297752380	62.5513024330139	61.3999066352844	57.6331725120544	67.5046873092651	65.0799298286438	64.3635897636414	57.2604780197144	60.9602928161621	62.3961043357849	65.7840900421143	61.9395456314087	58.6717791557312	55.3352580070496	62.2461481094360	63.9631805419922	60.6309189796448	67.5426626205444	60.4812698364258	63.4506001472473	57.5648584365845	60.6434359550476	59.7955827713013	64.2558736801148	59.6614527702332	62.2223911285400	62.8866996765137	67.8600444793701	67.0369243621826	62.3721537590027	60.0993890762329	65.1255264282227	58.5448317527771	59.6744866371155	61.0232753753662	61.6962885856628	58.2983679771423	65.6960391998291	54.5218911170960	58.3866786956787	58.3432240486145	54.5260310173035	60.7339849472046	60.6531352996826	58.0180258750916	59.7218632698059	65.1174597740173	64.9723896980286	61.7232885360718	57.4078059196472	60.4130334854126	57.6722474098206	59.2542281150818	56.5794706344605	60.4193229675293	57.5670661926270	59.7625579833984	63.0351333618164	55.6025600433350	60.4512186050415	61.5646758079529	59.8266906738281	59.3272709846497	56.8561739921570	58.7152595520020	59.5909023284912	62.8271980285645	66.4679431915283	57.2618536949158	57.1467146873474	59.6659541130066	55.2709217071533	59.3962893486023	58.9715175628662	57.4629840850830	65.1312904357910	61.9207272529602	61.1557130813599	62.3067231178284	62.4454617500305	60.1473507881165	59.6418724060059	64.2799777984619	67.6373510360718	58.2820172309876	57.1635999679565	57.7682490348816	58.5693573951721	61.2579331398010	63.3623704910278	56.2946853637695	61.1423702239990	57.5032296180725	58.3632292747498	55.1526823043823	59.9072809219360	61.9336295127869	59.3518137931824	56.9311966896057	57.8231725692749	58.9368662834168	58.8816127777100	60.3127975463867	61.9594244956970	62.1831631660461	59.3853316307068	57.5193681716919	60.8777818679810	57.6190857887268	60.5710120201111	62.6178960800171	60.2968993186951	61.3664631843567	61.9614596366882	60.9038009643555	60.2793173789978	66.6147999763489	61.4654588699341	64.1794190406799	61.9421024322510	64.6573953628540	62.4512214660645	68.2912721633911	61.4091286659241	61.1756916046143	60.9942092895508	63.3960108757019	58.9827833175659	59.6066799163818	61.1139740943909	60.7100086212158	72.2255172729492	71.8546447753906	64.9696583747864	62.3751850128174	58.7870922088623	64.6533942222595	70.7605199813843	74.6011848449707	56.5259828567505	59.0465483665466	57.7988471984863	56.3395004272461	64.3537096977234	54.5258474349976	54.2169837951660	59.3332576751709	59.9361443519592	55.3098545074463	60.2579689025879	56.7387967109680	55.6233215332031	59.2707958221436	57.0688753128052	57.0403494834900	61.7777419090271	62.1737899780273	61.3334951400757	57.1724562644959	59.3153219223022	61.3964433670044	58.6300611495972	57.4104518890381	55.0575013160706	64.1654734611511	63.0836915969849	58.9007663726807	62.8140807151794	58.6286168098450	62.3205981254578	61.7427577972412	62.2297964096069	59.4669637680054	58.4311399459839	60.6818814277649	58.6793408393860	59.5862193107605	62.6747908592224	59.3024849891663	62.6877975463867	56.0189270973206	59.4122729301453	60.9301805496216	66.5418853759766	59.4274935722351	57.8103003501892	60.9540939331055	59.9057850837708	64.7001748085022	61.5473399162293	58.6950674057007	63.8821220397949	61.2776365280151	58.7222547531128	54.5293769836426	58.8318190574646	64.2102122306824	58.8612098693848	57.8959503173828	55.9416217803955	64.0341849327087	61.8643846511841	62.6436762809753	64.0536489486694	54.9159593582153	64.4161210060120	59.1116003990173	61.1771554946899	60.4307036399841	59.5153646469116	59.0223340988159	58.3775334358215	57.8235692977905	61.9086923599243	61.5519127845764	63.8793845176697	58.9426069259644	59.0936708450317	62.6818804740906	63.3518195152283	57.3262524604797	61.9679307937622	61.8479094505310	59.6992874145508	63.4070901870728	64.1225585937500	55.8203387260437	53.5536570549011	58.9388594627380	58.8338198661804	59.1879839897156	63.0827817916870	53.9475769996643	59.6137433052063	61.6004271507263	60.9829430580139	60.2929773330689	56.4343299865723	58.0033125877380	56.8291401863098	60.0103998184204	58.2297625541687	60.8305764198303	62.7551155090332	57.7945895195007	58.4470586776733	58.5802783966064	56.5835356712341	57.7432055473328	59.5756659507752	60.9279065132141	58.5601572990418	57.1719698905945	61.0644111633301	58.0236220359802	58.2126765251160	60.6109752655029	63.7520575523377	59.9853529930115	61.1311798095703	57.2645740509033	64.1318721771240	59.7544293403626	64.2095422744751	58.5515279769897	53.5264291763306	59.5901904106140	62.6780943870544	63.2374534606934	63.7621030807495	63.7657122612000	54.7787704467773	62.3585400581360	61.1798892021179	60.8828020095825	62.1629543304443	63.7653656005859	56.7099909782410	63.1994609832764	56.5378799438477	59.8780837059021	61.6146140098572	63.7089095115662	59.4438581466675	63.4452400207520	60.7704877853394	59.3798022270203	64.8371238708496	58.6500530242920	58.1521697044373	59.1011056900024	58.7674555778503	60.3038420677185	57.3833622932434	60.0704183578491	56.7531991004944	60.1142945289612	63.1897816658020	58.9889740943909	55.0353851318359	57.2061786651611	58.2341690063477	59.9551544189453	57.3992710113525	59.8661251068115	61.3238015174866	62.9186367988586	61.4184103012085	63.1824531555176	60.4978914260864	62.5459809303284	63.7665963172913	62.5479664802551	51.4346151351929	60.8855733871460	62.7655267715454	59.8269581794739	64.8843789100647	58.3490376472473	60.0637989044189	60.0235576629639	62.8902430534363	56.6998224258423	67.6758327484131	61.1448464393616	58.5358638763428	59.6604871749878	58.4890060424805	62.9375147819519	56.4269723892212	62.3056721687317	57.1330556869507	61.3962588310242	62.4826588630676	59.3210024833679	62.1911220550537	61.6049852371216	63.5089445114136	60.8456373214722	59.8854975700378	57.1899037361145	60.5980567932129	64.0579695701599	61.3241209983826	60.6498742103577	62.2629766464233	57.3971614837647	60.2896742820740	58.6858525276184	62.7398195266724	57.1831288337708	58.9336233139038	56.6759614944458	56.3159542083740	58.2099571228027	58.1171035766602	50.3086233139038	59.9519548416138	58.1836938858032	61.3821320533752	58.8701400756836	58.3791971206665	58.1966686248779	61.4677233695984	59.3644199371338	63.8084778785706	57.3674697875977	61.8455839157105	58.2114019393921	60.8320569992065	60.9846663475037	60.3444681167603	61.9609117507935	59.6358036994934	56.6381282806397	58.9508371353149	57.6865949630737	61.5088438987732	58.8615636825562	57.3309369087219	63.1290354728699	61.2291278839111	62.8748359680176	60.6422090530396	57.3675088882446	58.9782037734985	60.5621194839478	56.0805449485779	66.1564083099365	59.5995554924011	56.4924316406250	61.0587644577026	58.7675194740295	54.9557709693909	64.6894865036011	60.6648359298706	61.4575014114380	57.2079491615295	59.3089270591736	58.0247311592102	62.3391208648682	56.6998858451843	59.3322253227234	58.6379661560059	59.1287860870361	60.5276632308960	55.1110515594482	59.1161370277405	59.5599384307861	57.6730294227600	60.7653203010559	61.5702886581421	63.7245388031006	55.9021472930908	63.8671364784241	58.4937710762024	58.0952916145325	58.3002429008484	59.1756787300110	57.5125746726990	62.0636286735535	59.4820585250855	61.0135955810547	60.1441540718079	63.0777416229248	59.3754324913025	59.7763786315918	60.9404730796814	58.5503206253052	63.0326957702637	57.0090169906616	62.7806892395020	62.8187050819397	62.4618668556213	59.4695606231689	59.0295667648315	62.2752180099487	57.8492264747620	60.4905090332031	59.5622329711914	60.3361878395081	61.1995658874512	58.9837350845337	62.4623227119446	58.6576633453369	63.9800848960877	59.6350517272949	57.8548388481140	59.6169548034668	61.1071610450745	59.6659822463989	59.4990177154541	58.1891489028931	62.3049540519714	57.8439655303955	58.8219070434570	59.2929878234863	60.0150070190430	61.3101978302002	58.6387295722961	58.3655881881714	58.3232493400574	57.6125583648682	61.6366972923279	61.4613585472107	60.4598217010498	61.2913093566895	58.3721723556519	58.9365210533142	58.8261690139771	62.5185713768005	60.6844997406006	65.8547382354736	63.1487751007080	63.7510900497437	64.7745647430420	57.8049688339233	61.2761988639832	59.9112396240234	58.3345317840576	59.0667843818665	63.7086877822876	61.1531414985657	60.5930805206299	56.9648342132568	57.2930846214294	61.7800402641296	60.6969585418701	54.8936257362366	60.8881750106812	59.6212110519409	58.7015252113342	55.0280675888062	59.3614225387573	59.5719203948975	59.1986975669861	61.3572878837585	61.8423843383789	59.9885663986206	61.1090826988220	59.0155892372131	61.1879134178162	60.3830914497376	62.2063188552856	59.5600180625916	55.7558073997498	62.3388700485230	56.3641629219055	60.7273287773132	59.3859457969666	61.9074869155884	56.8133921623230	60.7155075073242	60.2358698844910	61.9580974578857	58.5464973449707	58.8162488937378	58.8119845390320	57.3269309997559	59.1811766624451	56.4537615776062	58.5271544456482	59.6745815277100	64.0192255973816	60.7754988670349	54.3719072341919	59.4525742530823	64.4346981048584	59.9544196128845	59.4017553329468	59.8908734321594	57.9636273384094	58.7754154205322	58.8162832260132	59.1216273307800	60.5057120323181	61.6755843162537	63.5187497138977	60.2112894058228	59.0460090637207	62.7920060157776	63.5062413215637	62.7979001998901	59.9149193763733	58.9827666282654	62.0657572746277	62.9938626289368	62.4645133018494	59.1046457290649	57.6190185546875	56.7708287239075	58.6506505012512	62.3958735466003	55.8072276115418	62.5499396324158	58.5733838081360	54.7166981697083	58.4446296691895	60.1440992355347	61.0129919052124	58.2831783294678	61.2283778190613	60.0863528251648	55.9230122566223	61.8666472434998	58.0582184791565	61.5364661216736	52.2121381759644	59.9666404724121	61.1333131790161	55.7347621917725	62.8256168365479	60.2809796333313	62.7091565132141	62.6430573463440	58.1699023246765	61.4170069694519	59.4521102905273	58.6103997230530	60.4691939353943	60.0406918525696	59.1583566665649	62.3537864685059	61.4485468864441	61.5347275733948	60.7104930877686	60.8985657691956	58.0102777481079	60.2144536972046	59.7496185302734	59.4139680862427	62.4151482582092	56.9044651985168	59.1626887321472	58.6639981269836	55.6403603553772	57.5215959548950	61.0144691467285	57.1160416603088	59.0149569511414	60.1621088981628	60.0726051330566	57.5298805236816	58.0725193023682	57.7582597732544	61.8912940025330	58.9348115921021	60.4767160415649	62.9809498786926	61.7976469993591	57.7340097427368	56.0779228210449	60.9499626159668	61.2648448944092	59.4047675132752	58.3537492752075	62.1457920074463	56.1868443489075	60.9335761070252	56.1655054092407	60.5280694961548	56.4094095230103	57.9224991798401	60.3650245666504	56.9473743438721	63.8622002601624	58.3609862327576	56.9458241462708	57.3526220321655	61.2635364532471	60.4135675430298	62.6931533813477	62.6304082870483	63.8119945526123	59.4430766105652	57.9726190567017	62.6843090057373	55.2842626571655	58.8632116317749	58.1426148414612	59.3188843727112	63.1392655372620	61.4077773094177	60.1389470100403	58.8554458618164	59.0178713798523	59.5574984550476	58.9101920127869	57.9877905845642	62.7109799385071	57.4368739128113	57.9097414016724	58.1338720321655	62.0228767395020	58.9850697517395	57.3325738906860	61.2971019744873	59.5743894577026	57.8362450599670	63.1209821701050	58.5556688308716	60.9734358787537	57.6539363861084	60.6232743263245	60.9349374771118	63.5975956916809	59.9327936172485	57.5777349472046	56.7317748069763	51.7066121101379	60.0049128532410	56.7054977416992	54.8572149276733	56.7826247215271	53.9166650772095	59.5590081214905	60.0615024566650	58.7044243812561	59.3839879035950	58.7649354934692	59.6448340415955	59.9431643486023	62.5697426795960	54.7235851287842	56.7337508201599	60.4090147018433	58.8866682052612	63.9743690490723	55.2772789001465	61.3404035568237	61.1989068984985	59.4995999336243	61.2456665039063	57.9405908584595	61.1280841827393	60.6196393966675	63.4343957901001	57.8970456123352	59.7595405578613	62.8567743301392	53.9150938987732	61.4147343635559	58.5281352996826	63.1658730506897	59.3850684165955	62.0536417961121	58.7371006011963	60.6690258979797	58.8566932678223	60.7394967079163	61.0453243255615	61.4778137207031	59.2984991073608	58.7272973060608	60.8112115859985	63.1012835502625	60.4157290458679	64.3144879341126	56.9338898658752	61.9165444374085	63.3412990570068	64.1700673103333	59.7684888839722	64.2788505554199	60.3442411422730	59.9670634269714	58.2793035507202	62.7007522583008	57.9527029991150	60.6905088424683	57.0713658332825	56.4250330924988	61.3660674095154	59.6483244895935	59.8255963325501	60.3937921524048	59.6336193084717	61.1042404174805	59.3312888145447	60.6331706047058	57.4154114723206	58.6227059364319	61.7521204948425	55.3369288444519	55.7597031593323	57.7771911621094	61.4573607444763	57.7360219955444	61.1284852027893	62.2920970916748	60.8875226974487	57.8590126037598	60.5149888992310	57.3508939743042	57.0303840637207	61.1210122108460	59.0682053565979	57.0263495445252	59.0936970710754	58.8541493415833	58.7603387832642	61.3908700942993	58.4176049232483	59.7246770858765	61.1191892623901	57.2127728462219	61.7160582542419	59.6364307403564	60.1006507873535	61.0958189964294	60.1105990409851	59.2953147888184	57.7772560119629	59.9150004386902	62.6928853988647	58.1941013336182	58.3328313827515	59.1455621719360	61.6497750282288	57.0588650703430	62.1820936203003	59.3581576347351	63.3541193008423	57.2109413146973	61.4162425994873	52.6322169303894	59.3188800811768	60.8324217796326	57.1281619071960	60.4517974853516	56.9054055213928	60.5190477371216	62.7450208663940	61.2968573570252	60.7091073989868	61.3179111480713	59.1316123008728	59.7791175842285	60.5291795730591	58.1392302513123	60.3366227149963	58.2945861816406	60.9686965942383	58.9961109161377	59.9719491004944	58.3683671951294	56.7623662948608	55.9803524017334	61.0413422584534	54.5108051300049	62.0774340629578	58.5754199028015	52.0902519226074	60.5015664100647	55.7178492546082	59.0202765464783	62.1932792663574	61.6500535011292	58.2749533653259	59.0521850585938	60.8434491157532	54.2065811157227	60.4880137443543	57.8484182357788	60.0990490913391	60.3880457878113	58.9088625907898	59.8729858398438	59.3125987052918	60.5629458427429	56.5731840133667	58.9861106872559	58.8268747329712	61.0272903442383	57.6933798789978	57.8585762977600	60.4477653503418	61.1854162216187	57.0248413085938	56.3884720802307	58.3127493858337	58.8879528045654	59.6871032714844	57.5723967552185	57.4888544082642	59.7777767181397	61.9759202003479	61.2041172981262	58.8552145957947	53.9126091003418	59.9888467788696	61.5823049545288	59.1155242919922	57.7907781600952	59.3916301727295	60.3590950965881	61.9359140396118	61.7928881645203	60.7364783287048	56.9728908538818	57.3974800109863	54.0525217056274	58.7754082679749	60.7010326385498	56.3373379707336	60.1619515419006	61.6938319206238	62.3783102035522	58.8947305679321	62.1983165740967	58.2168068885803	60.1488504409790	62.4948830604553	60.8065581321716	59.0617256164551	62.7031002044678	55.6050314903259	60.2023043632507	62.1497945785522	61.2913684844971	57.7102003097534	59.7650523185730	62.3172903060913	60.0529313087463	61.6830573081970	60.1695771217346	59.3861432075501	57.9790587425232	61.2511882781982	60.6333594322205	61.9593763351440	60.8234329223633	58.2568325996399	62.8585429191589	59.3374867439270	55.8486695289612	58.2175397872925	56.6925201416016	62.4159851074219	62.0662717819214	62.2534217834473	59.9649767875671	59.0293126106262	58.5080809593201	58.7956666946411	55.1010670661926	61.9830517768860	56.7213506698608	56.3588924407959	64.9915313720703	55.6642107963562	56.3177475929260	61.4851617813110	58.9803400039673	57.2714085578918	56.5723466873169	59.8972625732422	60.3753972053528	62.7394385337830	58.1559820175171	62.5848827362061	56.7177820205689	59.6637177467346	61.5903749465942	59.3491067886353	62.0384826660156	58.6591706275940	59.1334013938904	63.2035794258118	57.4160776138306	55.8118877410889	62.1353545188904	58.9571437835693	57.5522809028626	56.7816162109375	59.9575452804565	59.0254521369934	59.1257801055908	55.1763548851013	59.7982139587402	65.5174961090088	57.2976036071777	60.3488855361939	59.5121574401856	56.6025667190552	58.0054121017456	61.6579546928406	61.2733082771301	57.7659077644348	55.9627819061279	61.0392432212830	59.7636919021606	64.3228583335877	59.6522674560547	61.1896948814392	61.0780444145203	61.8063077926636	55.8319749832153	59.6296195983887	59.7913308143616	58.0973563194275	57.7244310379028	57.1361837387085	60.9822978973389	62.2668323516846	57.1021447181702	59.4910311698914	63.3579010963440	58.1906576156616	62.5577282905579	56.4699110984802	61.3075037002564	59.3209037780762	58.0274353027344	56.3841896057129	58.8168034553528	59.9283308982849	57.8367767333984	57.7707657814026	54.3009252548218	61.7724041938782	59.5340523719788	63.8076839447022	56.4875249862671	61.1588993072510	59.2012815475464	59.9315590858460	52.5599188804627	56.5035247802734	59.9658489227295	58.4997448921204	61.1968512535095	62.1995558738709	63.4452233314514	60.7609748840332	57.3929119110107	57.5324602127075	59.8491291999817	59.6719293594360	61.7886519432068	59.3009257316589	58.7834749221802	57.6980338096619	58.4626855850220	56.8921751976013	56.3491740226746	54.2752423286438	56.2690048217773	56.7256236076355	59.3844761848450	60.1515059471130	61.7726387977600	58.1040081977844	56.6492547988892	59.4401049613953	60.5943984985352	56.0870256423950	58.9408230781555	61.6835684776306	62.2135562896729	58.3953032493591	59.6785297393799	57.1100234985352	60.2063164710999	60.4153780937195	58.5163073539734	57.3426671028137	56.9676094055176	60.4466147422791	62.3866214752197	56.5302190780640	59.9143562316895	61.6778635978699	58.7198338508606	56.2731719017029	57.6223201751709	57.3418641090393	62.8576464653015	59.4664888381958	59.8815059661865	64.8485589027405	59.9168815612793	52.8221330642700	56.9370684623718	59.8556866645813	60.8616490364075	60.3978557586670	56.2672986984253	56.6551914215088	60.2894673347473	59.2244787216187	59.1934809684753	58.9479784965515	62.3988189697266	57.9773769378662	54.7458567619324	60.4111166000366	57.3166737556458	53.6308474540710	56.7390937805176	55.3504447937012	55.3807816505432	55.1324191093445	61.2777228355408	55.9689393043518	56.8729233741760	55.1052708625793	59.0900745391846	54.2022833824158	57.7433996200562	59.1574425697327	55.6162481307983	57.5183000564575	63.2042007446289	57.2679057121277	54.2066140174866	59.6457004547119	59.0729327201843	57.2672243118286	56.9841222763062	60.0344171524048	61.0038890838623	56.0962405204773	56.1591815948486	58.1552252769470	59.7815623283386	58.8633837699890	55.8448309898377	58.2108812332153	58.2669777870178	58.8988318443298	56.5525569915772	59.0023293495178	61.9062337875366	57.0992407798767	62.8435869216919	58.3435511589050	59.8923048973084	61.4191846847534	57.9028816223145	57.8035540580750	59.4921593666077	63.8984050750732	58.5445389747620	60.0128688812256	60.9557056427002	60.9112925529480	59.1388778686523	59.4809846878052	60.6118354797363	57.9957685470581	60.1883230209351	60.5486683845520	61.2975826263428	54.8607807159424	56.4651546478272	61.8061637878418	59.0518589019775	58.1555738449097	57.3251357078552	60.5551953315735	57.0517435073853	60.1722316741943	59.9189782142639	59.2553777694702	59.3911242485046	63.4629721641541	62.1716823577881	58.4220209121704	61.8612375259399	59.2093791961670	59.5168023109436	63.5796055793762	57.4445323944092	60.9468283653259	62.3992238044739	62.3059597015381	57.9903597831726	58.8359127044678	60.3505210876465	59.9922966957092	63.7263422012329	58.3235764503479	58.4773941040039	60.5852808952332	60.3113889694214	57.5080189704895	58.2280535697937	61.1694784164429	62.2483024597168	58.0758113861084	59.1356868743897	56.3093953132629	60.4256491661072	59.2371821403503	57.6691746711731	60.3451800346375	57.2305612564087	61.8635244369507	54.7647194862366	53.2549510002136	54.6473965644836	57.0093979835510	56.6454815864563	56.9709930419922	59.7826905250549	53.3250842094421	58.5470089912415	55.2368211746216	56.3809480667114	56.0635962486267	56.5699639320374	53.3247418403626	52.6974644660950	60.1456761360168	56.9401712417603	70.6752138137817	56.4962248802185	58.1171569824219	57.8674135208130	59.1846885681152	63.0516810417175	63.5077066421509	61.2676234245300	63.5141735076904	58.6125822067261	57.4601693153381	59.2916374206543	55.9507508277893	59.2046999931335	59.1262784004211	60.6613459587097	60.2909016609192	56.3490915298462	57.8351202011108	53.6914834976196	58.4157810211182	57.9399528503418	58.1109604835510	61.7295560836792	57.1775112152100	62.0348687171936	58.0083847045898	63.6557002067566	56.7043313980103	53.7171988487244	60.7315816879272	59.5928902626038	63.2952456474304	56.0769057273865	60.3444418907166	59.1147198677063	60.3445143699646	58.0610389709473	58.1028437614441	61.8699293136597	58.5343260765076	59.0935192108154	54.1606745719910	60.8679842948914	62.9455404281616	64.8498215675354	62.7046117782593	59.5097270011902	61.3437128067017	62.3333482742310	59.8687195777893	62.3799266815186	60.3685674667358	59.1818637847900	59.4688286781311	61.5464649200439	54.6906390190125	58.1496672630310	55.0271015167236	58.0426969528198	58.1950855255127	63.3234634399414	62.4353580474854	62.6141386032105	64.3357114791870	63.0842227935791	56.0205349922180	57.3032341003418	61.7657947540283	57.9740304946899	56.7080430984497	58.4307026863098	57.1471352577210	56.7875266075134	61.7492074966431	55.0201659202576	59.5821094512939	59.2395019531250	57.6036872863770	62.7896904945374	61.2957477569580	57.8848972320557	58.9621243476868	54.5665612220764	59.7423038482666	61.3232216835022	61.0937752723694	59.1254982948303	60.3110165596008	58.0670576095581	56.6905097961426	60.1215491294861	60.5790119171143	58.2256999015808	57.4419965744019	59.9293332099915	58.9960937500000	59.2856302261353	56.2707209587097	61.2587432861328	58.3633069992065	54.8579010963440	55.3486728668213	61.4396047592163	57.9579558372498	59.0942654609680	54.6189723014832	59.5668168067932	55.0557227134705	61.0591292381287	57.0644044876099	56.7558259963989	57.9338393211365	56.3138594627380	59.5278058052063	57.6088671684265	61.4655170440674	60.0910320281982	56.6916351318359	62.4570670127869	62.3078894615173	57.2274489402771	56.5054311752319	58.8285374641418	57.6138849258423	59.6066122055054	59.7947750091553	58.9009914398193	57.3191580772400	54.7179064750671	57.5310258865356	58.8719043731689	57.2933187484741	56.8506674766541	59.1944127082825	59.4657015800476	61.0011520385742	61.5980949401856	62.5353813171387	60.8145852088928	57.6265931129456	56.0721793174744	60.4410862922668	58.5861768722534	59.6958875656128	56.6721677780151	57.7213244438171	59.3409695625305	59.5303583145142	57.5459418296814	56.8521790504456	58.1732726097107	58.0858302116394	62.0706806182861	58.5858073234558	55.6052064895630	57.0596942901611	58.4873819351196	55.6367254257202	55.8504424095154	60.0438971519470	57.8976864814758	60.3453626632690	57.5784006118774	60.5062069892883	57.3103342056274	59.9737143516541	56.0174160003662	61.7980647087097	59.5416426658630	60.9726524353027	59.3478178977966	57.3916459083557	62.3272891044617	56.8737850189209	56.2306160926819	53.9525618553162	60.0191779136658	61.0567646026611	57.2318081855774	57.6638097763062	60.9478120803833	54.8212032318115	58.2757463455200	58.1389970779419	56.2711043357849	57.8926496505737	58.0398263931274	58.7498221397400	57.1625084877014	59.2062063217163	62.8753337860107	61.7761583328247	61.4714860916138	63.2083249092102	56.6447229385376	57.7386207580566	56.4082269668579	55.9046225547791	59.1864595413208	57.8502345085144	57.9407820701599	56.7072591781616	61.6654486656189	62.4170413017273	60.9112606048584	62.4027948379517	63.4273991584778	58.2197093963623	59.1007018089294	57.3793411254883	60.8432602882385	63.1673297882080	59.0044279098511	56.8137569427490	61.7036962509155	59.8476834297180	61.6450176239014	60.4829621315002	57.4882292747498	51.6962141990662	63.1530909538269	59.5114622116089	61.7934255599976	56.7397227287293	57.8638019561768	58.1686258316040	59.7701253890991	58.2427501678467	58.7805271148682	62.2398324012756	60.4957852363586	63.4459538459778	61.5895009040833	59.4583921432495	61.7789182662964	57.8196969032288	57.8922863006592	60.2121477127075	59.9252676963806	52.2635293006897	59.9223685264587	60.8776640892029	57.1520805358887	58.5531449317932	60.2407999038696	59.6687841415405	60.5059967041016	58.1782855987549	54.5958299636841	60.7727799415588	57.2429156303406	68.7711877822876	57.2148089408875	56.4868597984314	54.0231857299805	56.0175070762634	54.8039269447327	57.4297733306885	60.9665374755859	65.5150170326233	58.8090143203735	60.6316809654236	59.5334019660950	56.3572025299072	56.5287075042725	60.9210414886475	58.4665455818176	59.8324985504150	56.1928381919861	60.7248821258545	55.5134005546570	61.6493129730225	59.6037182807922	55.8736672401428	58.1203970909119	59.9313921928406	64.2164745330811	57.6334743499756	53.0860066413879	61.3630914688110	56.8246250152588	55.2370619773865	56.3201599121094	59.5737175941467	59.3646535873413	60.5849375724793	62.3757190704346	58.1581406593323	62.2189793586731	60.8521013259888	59.1588768959045	56.4649982452393	61.5500278472900	61.1405730247498	59.8885116577148	61.8902683258057	57.7008986473084	60.3611578941345	57.3700203895569	56.9420347213745	59.3637480735779	59.3788909912109	59.6401715278626	54.7504420280457	59.2404017448425	60.6380710601807	60.1380586624146	59.9257807731628	59.1124410629272	62.1737318038940	55.7999997138977	58.2111020088196	60.5975313186646	60.7313737869263	58.9917850494385	60.9063820838928	60.3853616714478	58.9166407585144	56.5622358322144	60.5294003486633	65.7081785202026	60.8707947731018	61.6474485397339	61.7646164894104	62.9412312507629	58.0513820648193	57.2480564117432	60.1020317077637	59.8204030990601	62.8480505943298	60.0353107452393	55.9239101409912	56.2989916801453	59.6190209388733	59.5484766960144	62.0846781730652	58.9520573616028	58.8513612747192	62.0338959693909	62.0627136230469	58.2593808174133	57.9555253982544	60.2841005325317	54.3735036849976	55.1555895805359	60.1550383567810	57.1856131553650	58.6197462081909	61.6168255805969	57.5920619964600	57.8612499237061	50.7470407485962	58.2171349525452	56.2091279029846	61.6082901954651	58.5272650718689	60.0190787315369	56.8210935592651	61.6038274765015	61.2965335845947	57.7552914619446	60.9458174705505	55.9778618812561	58.8638291358948	55.5775766372681	57.5029053688049	60.1853199005127	63.6120772361755	62.0488805770874	64.5585289001465	55.9724025726318	62.1777434349060	58.6144337654114	57.7164926528931	60.4141969680786	62.4512271881104	58.3847651481628	60.1194024085999	60.3648991584778	61.3247265815735	61.3012642860413	54.7713251113892	60.3606452941895	62.9788813591003	60.1641712188721	60.3097414970398	63.0125594139099	61.5701975822449	62.6393718719482	63.2133970260620	56.8451619148254	57.3429722785950	60.0119605064392	62.2828912734985	63.0244379043579	57.3837895393372	53.3310918807983	59.7460622787476	55.6616435050964	60.5931687355042	60.6853284835815	57.1477761268616	58.1729593276978	54.7588124275208	59.1422448158264	58.0914440155029	62.6948122978210	57.9979729652405	57.2317490577698	59.5004143714905	63.1194143295288	59.6248950958252	59.7065277099609	60.4571547508240	59.4176511764526	56.9337310791016	58.4955897331238	59.3377060890198	57.8299999237061	59.3964548110962	57.1166858673096	58.2038998603821	58.3309440612793	56.7153196334839	58.8412098884583	57.3617348670960	59.3121662139893	60.4009318351746	57.7137846946716	57.3581967353821	59.6039419174194	60.4255766868591	56.9620652198792	65.3034214973450	58.9884443283081	61.6113233566284	60.4309716224670	57.1415371894836	61.8154449462891	58.9666695594788	61.0447692871094	61.1531419754028	60.6929316520691	55.6432681083679	57.0305552482605	53.6213726997376	56.7494106292725	59.5600204467773	54.4979338645935	56.1731424331665	53.9708161354065	57.2137198448181	58.9885878562927	57.7617530822754	58.5890622138977	56.2168760299683	57.2594261169434	60.9020967483521	58.7954387664795	59.8866910934448	54.1824555397034	60.4507060050964	62.8756327629089	59.3538875579834	60.6014571189880	55.1708445549011	56.5401062965393	58.8177518844605	56.0463056564331	56.4756946563721	61.3273286819458	58.0344014167786	56.3066582679749	62.0127630233765	62.1788158416748	55.6116819381714	55.5784058570862	58.9634814262390	61.3502831459045	63.6558876037598	59.5476775169373	56.9431152343750	57.8283705711365	60.2936420440674	59.5534667968750	60.0941586494446	60.5840039253235	57.5209021568298	54.6330509185791	55.7054319381714	58.2020864486694	57.3640203475952	58.4967594146729	55.3656949996948	60.7903461456299	58.4693064689636	59.2470617294312	56.8432755470276	59.3125495910645	55.5309200286865	54.0246219635010	57.7471303939819	59.3453073501587	57.3766574859619	57.7441930770874	54.8593997955322	57.0714626312256	59.5868268013001	58.9675116539002	61.1595778465271	61.8439216613770	63.6654500961304	60.3368029594421	62.8727564811707	58.4526367187500	56.2772421836853	61.2734379768372	58.7865376472473	58.0720429420471	58.3411178588867	62.2053799629211	57.9726772308350	63.5483264923096	55.5226674079895	60.4006328582764	53.3154549598694	59.0165820121765	62.2734527587891	61.8883452415466	55.7214303016663	63.6179919242859	60.4457964897156	56.8718600273132	56.7889218330383	57.2714300155640	63.8066687583923	59.4668850898743	60.6230401992798	57.1639738082886	57.6102280616760	61.3028826713562	64.4967837333679	62.3844561576843	58.7848014831543	60.0491795539856	61.6382555961609	59.0052256584168	57.2393288612366	60.6514654159546	54.8117895126343	57.4021420478821	62.1815948486328	52.9466791152954	56.6009583473206	60.4341559410095	69.9243774414063	58.9724335670471	62.6553864479065	58.6551914215088	61.9742956161499	58.9036026000977	59.0477943420410	61.4230856895447	58.7015762329102	57.7136569023132	60.3675909042358	59.6441383361816	57.7427520751953	59.9648513793945	59.3436083793640	53.8035058975220	60.9428238868713	60.2474527359009	61.0865235328674	58.9256124496460	58.5166697502136	55.5882883071899	59.0323214530945	58.4205732345581	59.2738089561462	61.3934898376465	59.0577492713928	55.6787891387939	55.5700659751892	62.5120916366577	60.0172033309937	59.8600521087647	59.7029972076416	59.1751823425293	60.8132095336914	59.3145861625671	59.7433862686157	58.7862172126770	60.6498742103577	61.6780538558960	57.4136533737183	57.4648571014404	55.6213178634644	60.5950293540955	60.9341912269592	63.8026132583618	59.6170721054077	55.4049038887024	59.6835551261902	59.1458997726440	57.8937253952026	58.5792465209961	58.4747962951660	57.3365912437439	60.1108546257019	63.9081869125366	59.7243351936340	55.1833043098450	63.3032464981079	60.9300541877747	62.9502863883972	59.9991931915283	58.0593609809876	57.1069827079773	60.1204104423523	61.7050023078918	57.6474161148071	57.3053455352783	59.1810331344605	57.0891056060791	60.3272242546082	57.9724678993225	66.0509519577026	58.6176533699036	57.1778755187988	59.5364751815796	59.0761213302612	57.6583271026611	60.1482071876526	59.6780433654785	58.8720211982727	58.2530646324158	59.3692064285278	58.9702520370483	57.9712734222412	57.2671012878418	61.5644707679749	59.5968532562256	52.6185722351074	60.2369904518127	56.6126894950867	58.9559879302979	60.2427067756653	59.3709330558777	59.2484669685364	58.6705207824707	58.5224723815918	59.3538298606873	57.2029662132263	59.5689678192139	59.8141531944275	60.8938741683960	60.1759009361267	61.9856071472168	55.5389494895935	56.7376098632813	61.4197173118591	56.5770263671875	60.2767539024353	56.1563048362732	56.4388976097107	54.7617363929749	60.3795943260193	58.9677910804749	57.5513181686401	57.0325860977173	59.7914781570435	61.6050524711609	56.7225790023804	60.4331603050232	59.2475366592407	53.7463693618774	60.1289181709290	66.2180547714233	65.5647687911987	61.7972445487976	57.9011459350586	59.6649861335754	53.7055730819702	57.7341337203980	58.0400791168213	58.4300584793091	54.3447418212891	59.8982887268066	59.2475519180298	60.0701699256897	62.7615780830383	62.5711431503296	55.5149645805359	56.5909919738770	61.2588281631470	61.6592240333557	60.6837263107300	63.5893363952637	59.6136112213135	59.6817669868469	58.8549294471741	62.7686567306519	62.6592216491699	63.2175822257996	58.7290167808533	57.1979513168335	61.3060593605042	60.0268735885620	60.6069169044495	61.2286925315857	58.3896007537842	52.9327812194824	57.5242023468018	58.7585444450378	57.3836550712585	58.3476295471191	60.0200357437134	58.1219105720520	60.7965006828308	61.0090498924255	60.5133905410767	59.5901479721069	59.9537577629089	60.3069300651550	54.0853462219238	62.8046422004700	61.3451342582703	56.7998714447022	60.0424962043762	59.1794638633728	61.7596616744995	56.4045176506043	62.0992531776428	57.7002205848694	60.9657268524170	55.4987907409668	58.2149524688721	59.4452104568481	59.7491030693054	61.2600440979004	59.0780296325684	57.1559033393860	58.2537226676941	61.7360081672668	57.7252354621887	56.5848746299744	58.2070288658142	56.2026567459106	57.7307968139648	57.6075172424316	58.7208518981934	62.4155626296997	62.5281763076782	57.1764183044434	58.4406747817993	58.7178502082825	60.0601449012756	59.5564484596252	60.2078013420105	58.4978079795837	59.1826453208923	62.2792305946350	59.7939829826355	58.4680762290955	62.6821293830872	59.4210510253906	62.4617757797241	59.3131780624390	62.1521091461182	58.8968648910522	54.4954714775085	58.8674583435059	59.3290033340454	60.1537957191467	60.3506836891174	56.7069282531738	60.7830495834351	59.8079190254211	61.0614290237427	54.6599106788635	58.5766367912293	57.6705312728882	64.0926904678345	60.6372876167297	60.7594423294067	54.8629851341248	57.8183555603027	57.8956141471863	60.1708426475525	59.9142465591431	57.9850921630859	58.4612460136414	59.6711201667786	60.4012508392334	57.7732062339783	58.0587930679321	57.6232542991638	62.8027353286743	57.7954897880554	58.9607868194580	58.2164945602417	57.5944657325745	55.3630218505859	60.0503363609314	58.0871267318726	61.9032292366028	59.5692486763001	59.2658395767212	58.5766339302063	59.7283782958984	60.0079984664917	57.6584849357605	56.7617936134338	60.4914908409119	54.3426079750061	58.7469372749329	61.4060931205750	59.1690487861633	57.6035909652710	55.5747418403626	58.7794151306152	59.2691774368286	63.0982446670532	60.0996589660645	57.3851137161255	55.4704313278198	63.1019811630249	61.0925798416138	60.1274871826172	60.3597955703735	57.1282916069031	54.8034787178040	58.6984658241272	59.1691312789917	58.5404076576233	58.4356451034546	58.8933973312378	54.0931329727173	59.8317580223084	61.3444981575012	56.3716483116150	59.6842017173767	57.9396529197693	63.5073008537293	60.1692099571228	58.9517383575439	63.4329833984375	58.8698873519897	57.5961661338806	58.2348594665527	58.5001296997070	60.4770050048828	57.2638740539551	60.5084695816040	57.1129741668701	59.1821322441101	59.5639147758484	59.6774415969849	59.0020375251770	55.5568046569824	59.5453886985779	56.7204804420471	53.5580267906189	54.3515758514404	64.2663989067078	60.1129198074341	54.5543766021729	56.5984206199646	57.5562038421631	59.7783565521240	61.2137279510498	56.3346343040466	59.1183037757874	56.8403964042664	61.7542290687561	57.5880060195923	57.5499682426453	62.4291896820068	57.3973431587219	61.1074323654175	54.6135182380676	55.1793570518494	58.1509351730347	55.4441905021668	60.6042585372925	62.5234065055847	61.0924186706543	60.1914253234863	62.1794190406799	56.1643080711365	61.1652750968933	61.8347382545471	61.0513072013855	60.8549909591675	61.3838171958923	60.1996908187866	61.4355206489563	61.8203554153442	57.6725053787231	62.6911010742188	59.5277066230774	56.9757313728333	63.7500653266907	60.6860995292664	61.1604304313660	63.2916321754456	61.1413316726685	61.3985013961792	60.4286317825317	57.5290040969849	62.1450877189636	63.7686700820923	58.4105982780457	60.6467189788818	57.5221281051636	59.7362914085388	57.8733553886414	61.6516842842102	61.4183506965637	58.5311627388001	61.5554237365723	60.1151709556580	63.6580481529236	59.6764621734619	60.5485877990723	57.2013354301453	56.5310974121094	62.5424938201904	62.0441164970398	61.2233157157898	59.4710659980774	60.0772633552551	60.0702280998230	56.7514371871948	59.4790549278259	56.7572793960571	61.8235292434692	60.7344036102295	59.8616042137146	59.5908737182617	57.0807185173035	58.6640920639038	54.7910990715027	55.7996125221252	62.7748384475708	62.2438726425171	60.4332675933838	62.5098752975464	57.0852351188660	58.2822189331055	58.5269961357117	59.2049117088318	60.5977249145508	56.9977722167969	59.9257655143738	59.7161393165588	55.5052790641785	60.8778543472290	59.9202404022217	57.8433008193970	54.6636638641357	52.4693288803101	55.7583866119385	57.2185020446777	58.0821409225464	57.8940911293030	55.7471733093262	57.6655225753784	55.2074222564697	59.4593367576599	57.5667223930359	57.2204694747925	59.0222930908203	59.0286378860474	59.7220635414124	59.0947923660278	56.3558506965637	58.7613635063171	57.3426375389099	57.0411796569824	57.9025492668152	60.4875931739807	61.7343907356262	61.0525860786438	58.7519993782043	57.7083153724670	55.4006280899048	58.4882845878601	57.6643848419189	59.3580837249756	54.2494807243347	53.3430600166321	60.9861145019531	58.6818733215332	57.5032324790955	58.5511221885681	59.7184810638428	61.0059070587158	59.2533497810364	55.3071441650391	59.4476318359375	62.2577710151672	61.1250147819519	59.8709650039673	56.1720972061157	58.0561504364014	56.3964657783508	58.9881472587585	59.0328688621521	62.1810717582703	61.4225687980652	58.4761929512024	58.4221601486206	56.7768630981445	61.4283332824707	57.6503577232361	58.5491814613342	58.4134440422058	55.6939101219177	57.1344757080078	58.0541625022888	55.3550190925598	59.1665372848511	64.0501937866211	61.4588861465454	60.2537713050842	59.3902168273926	59.9536061286926	57.4069237709045	58.6153650283814	60.7238674163818	62.9369182586670	61.2556185722351	58.2719602584839	60.3713421821594	56.5212631225586	57.6030211448669	62.4130587577820	53.5353603363037	58.2400240898132	51.6711773872376	58.5055708885193	62.0978536605835	57.9711685180664	57.4831023216248	58.2509326934814	59.3753728866577	56.9279499053955	61.6555337905884	55.6666774749756	58.0539708137512	60.6568017005920	54.5367145538330	60.9990234375000	60.4060482978821	60.6302957534790	53.7036523818970	56.6755290031433	60.9493718147278	63.0183601379395	59.5277576446533	59.8140096664429	56.4560127258301	62.6358075141907	55.9455661773682	60.1838712692261	56.2457890510559	56.6939687728882	60.4824705123901	62.3567161560059	52.2244853973389	57.4330506324768	57.7204060554504	58.6521596908569	61.7278623580933	58.8454332351685	59.1448340415955	58.6122655868530	57.8648109436035	59.6911077499390	59.5744194984436	56.0679965019226	56.9950051307678	60.5873169898987	60.8849148750305	60.9522175788879	52.8622436523438	57.6145448684692	56.4350728988647	58.7371945381165	56.5393733978272	57.3881883621216	57.4408135414124	53.7619185447693	55.4023971557617	61.3020129203796	60.5079140663147	63.4593267440796	57.2576494216919	57.0696020126343	58.6642222404480	58.4344744682312	59.5099091529846	61.0588331222534	62.7550578117371	58.8555464744568	58.1819610595703	60.5363535881043	57.4952301979065	58.1883621215820	57.9639630317688	57.9883689880371	57.3883676528931	59.1844463348389	54.8126702308655	57.8509750366211	58.1548323631287	59.6899747848511	57.2356834411621	60.1058239936829	57.3578166961670	59.2654180526733	61.3833932876587	54.2850642204285	59.4802393913269	57.5968327522278	56.1641154289246	59.0950450897217	58.1337351799011	60.5767388343811	61.6573686599731	61.1155915260315	57.8718347549439	62.3032360076904	60.6007528305054	60.9667134284973	61.3694758415222	62.2823634147644	59.1045622825623	56.9252328872681	52.1936287879944	63.2841043472290	54.0541100502014	63.0356545448303	59.6161818504334	63.2456717491150	56.6785807609558	59.2148261070252	61.6970844268799	59.9970288276672	60.8701062202454	60.3020873069763	60.1480708122253	59.4972600936890	59.0764636993408	55.4417376518250	57.7757191658020	61.0050716400147	60.8238101005554	58.2920632362366	61.0884084701538	52.6655898094177	60.8033442497253	58.7018303871155	60.3533945083618	56.9776549339294	57.4878501892090	57.3271064758301	62.5226726531982	58.8564634323120	62.9792933464050	58.7692012786865	57.7601528167725	59.8593993186951	59.7205324172974	62.0364217758179	57.7696418762207	63.5730347633362	61.6898260116577	56.6157231330872	60.9692339897156	60.6392526626587	62.9708805084229	59.4166831970215	57.4130830764771	61.4783301353455	59.6316828727722	56.8208031654358	59.8643341064453	60.6874246597290	61.8760328292847	60.2167429924011	61.4056825637817	57.7973070144653	61.8846621513367	56.7223596572876	57.8894190788269	57.3968324661255	60.6480822563171	59.7430915832520	59.2173247337341	56.6388339996338	59.7207255363464	57.0250630378723	58.5702657699585	59.1725497245789	61.1405329704285	55.3738141059876	58.6213369369507	59.6930499076843	60.0297427177429	61.0162944793701	62.0804729461670	60.2251977920532	55.4116425514221	56.1200547218323	61.4798941612244	62.6413302421570	58.7336950302124	56.7748398780823	62.4330530166626	58.0985474586487	56.5618028640747	58.3637871742249	60.4248943328857	60.7031884193420	56.1846232414246	59.0786647796631	59.3441376686096	53.8124542236328	58.2949647903442	59.5426630973816	53.3577232360840	63.0799026489258	60.9686031341553	56.7757830619812	61.2287864685059	54.0763053894043	60.3433003425598	57.8207402229309	54.5820765495300	56.3740630149841	52.6518888473511	60.3667917251587	60.1553401947022	56.2792406082153	57.2074055671692	61.1650104522705	56.8219318389893	60.5924711227417	60.9882078170776	58.1550416946411	60.4754805564880	55.6595854759216	56.2404847145081	59.3534059524536	56.7370162010193	56.9582705497742	60.6884522438049	62.1923842430115	54.4240617752075	57.6080045700073	53.9004240036011	59.6151709556580	56.3212203979492	62.6650013923645	61.7676186561585	58.0733366012573	64.2554302215576	52.7977347373962	55.5321106910706	60.4371352195740	58.6357841491699	59.9683890342712	57.4510064125061	52.5648608207703	57.1902236938477	58.4098191261292	57.1331086158752	60.4350910186768	58.7458014488220	57.5065612792969	61.6891794204712	62.8094511032105	61.4143648147583	57.3862218856812	59.2453432083130	57.1490020751953	62.1639986038208	62.0116171836853	57.8739218711853	53.8620171546936	59.7013883590698	51.9714045524597	60.2457337379456	61.6727952957153	55.4325876235962	59.7024531364441	60.0015025138855	58.4958901405335	60.9431967735291	55.3409862518311	60.6294236183167	59.1609840393066	61.4120340347290	60.2700128555298	54.4297819137573	61.2395682334900	60.6463885307312	56.1028513908386	60.7118101119995	58.6457448005676	63.0374560356140	54.7316408157349	58.5157074928284	61.8735537528992	60.3487758636475	57.2784314155579	55.8155541419983	57.9188804626465	57.4732918739319	56.7767105102539	63.0228862762451	58.0465998649597	58.9450125694275	61.1063079833984	55.7856202125549	56.7285804748535	60.4400548934937	59.1896500587463	61.9519639015198	61.6600937843323	56.7876200675964	57.1415629386902	58.4080519676209	58.1581759452820	58.8675694465637	59.4169878959656	53.7491130828857	59.3355751037598	60.2226285934448	58.9709243774414	57.9610214233398	57.6560688018799	60.5859761238098	59.2970094680786	60.4498100280762	63.1486134529114	60.9796161651611	58.6335144042969	59.5196080207825	59.4359016418457	53.4727520942688	57.8739614486694	61.0486016273499	58.8827567100525	55.3806324005127	56.8052182197571	55.3599472045898	56.9528670310974	59.1345620155335	57.3382172584534	61.6583194732666	59.8278727531433	57.5369234085083	58.6661643981934	57.9595518112183	58.2250757217407	55.2474646568298	59.9367866516113	58.0828471183777	57.0654544830322	56.9124841690064	59.5716028213501	56.9423394203186	59.1717448234558	55.2778477668762	57.3751935958862	57.4943175315857	59.8711819648743	60.5427622795105	60.5903787612915	58.5934462547302	59.7420911788940	53.4179353713989	56.9487628936768	59.1529574394226	56.5401444435120	60.5109128952026	60.6294174194336	59.7409191131592	62.7493243217468	61.8011379241943	61.5680713653564	61.4724302291870	58.4402074813843	61.2932696342468	56.9966287612915	57.6573753356934	58.4404287338257	61.0000534057617	60.7593841552734	62.2108278274536	56.8079118728638	59.9086790084839	59.6180648803711	56.5378236770630	59.3287172317505	60.2601914405823	59.3216810226440	60.3158507347107	57.6246328353882	59.0500111579895	58.7794222831726	59.2844758033752	62.2828340530396	59.9377923011780	62.1739807128906	59.2069373130798	58.6256532669067	59.3381347656250	60.7647571563721	62.9851255416870	58.0467376708984	62.5126342773438	61.4467487335205	58.4304180145264	54.9432921409607	60.5152273178101	59.2278914451599	60.7975449562073	54.7251043319702	61.1835584640503	60.0898294448853	61.7580456733704	60.9051890373230	58.1820626258850	56.9753403663635	60.4092774391174	60.4833183288574	62.3098130226135	61.5479593276978	62.2853040695190	58.6218233108521	59.9829783439636	61.9159755706787	61.5583925247192	57.8345208168030	63.3646478652954	60.3873634338379	61.7274785041809	57.7746706008911	60.3430438041687	62.8802189826965	59.1030092239380	61.4217815399170	60.5589070320129	62.3438925743103	57.4552025794983	62.2662839889526	54.8924798965454	56.3750185966492	60.4704914093018	55.7155909538269	54.1432480812073	57.8213529586792	59.8663778305054	65.6256299018860	62.9212865829468	62.2585234642029	59.0657629966736	57.9839344024658	59.7581028938293	60.7360520362854	51.5958280563355	54.3156538009644	54.9425101280212	56.1227121353149	58.4294767379761	60.2749953269959	60.7715344429016	60.0485200881958	51.8693871498108	58.2938122749329	58.1864743232727	59.7398009300232	60.9712047576904	59.7938494682312	59.8248143196106	59.6620516777039	56.8307895660400	59.1784844398499	58.7345328330994	57.4038095474243	57.4993853569031	58.4871325492859	56.3963551521301	59.2068848609924	55.9997029304504	60.4050483703613	59.2087821960449	58.8863410949707	60.8965926170349	55.5650668144226	60.9124832153320	61.7251768112183	57.9533252716064	59.4152178764343	56.8044080734253	61.2215795516968	57.8765897750855	58.6200609207153	61.7875533103943	58.3267464637756	57.2860436439514	62.1350927352905	57.9098596572876	62.4763579368591	63.4005842208862	62.5207619667053	63.6160817146301	59.1609292030335	60.2133684158325	56.3167939186096	59.9341864585877	56.0638847351074	60.3540005683899	61.4035453796387	59.0937447547913	59.7309570312500
84.9509687423706	81.1281394958496	47.7330718040466	46.5043416023254	48.2458190917969	44.7560720443726	40.4852738380432	56.0485134124756	50.4026002883911	57.3699021339417	58.3271818161011	53.6442327499390	55.8965897560120	58.3617219924927	62.0088028907776	57.9615983963013	60.9835171699524	59.8749985694885	57.4046177864075	61.9327077865601	62.5442471504211	57.7633876800537	63.8257246017456	63.8037424087524	60.6238851547241	62.7380247116089	61.9957222938538	61.9373221397400	65.7416191101074	60.7257642745972	64.7523837089539	64.0731906890869	58.2735195159912	65.8789658546448	58.5492339134216	59.4390220642090	59.8059139251709	58.4332032203674	58.2692770957947	72.8714485168457	59.2836880683899	56.5850033760071	58.3523654937744	56.9435143470764	59.9024062156677	58.9167389869690	56.2564187049866	58.5265865325928	52.9020338058472	58.1098427772522	58.7279019355774	58.8990993499756	57.1039409637451	58.9262595176697	56.6030664443970	54.9814796447754	62.2875232696533	58.9966988563538	64.1358394622803	60.1715316772461	58.6793804168701	58.2974328994751	60.0293183326721	56.1793313026428	53.0160665512085	54.8684267997742	55.0903172492981	57.0896840095520	62.7209081649780	62.8484225273132	54.0861654281616	59.2404904365540	64.8816375732422	59.2136864662170	58.1382765769959	58.3363485336304	60.4641666412354	58.7177624702454	56.8561406135559	57.3234286308289	64.0448551177979	63.4001255035400	53.7724866867065	56.7434477806091	58.1109881401062	62.3461937904358	59.4607605934143	57.4521808624268	59.9387927055359	56.8483486175537	59.0261344909668	57.1984043121338	56.9377851486206	59.7778992652893	60.1761946678162	62.5037479400635	56.2782287597656	58.1149730682373	58.3814697265625	62.8836679458618	59.3137922286987	63.2764105796814	58.0395064353943	60.1667280197144	59.9809932708740	57.9338660240173	58.4105887413025	61.1137108802795	60.7119350433350	58.3921127319336	58.1556644439697	60.4365534782410	60.5733642578125	60.3695363998413	59.9978756904602	57.9844155311585	56.6641364097595	58.1313514709473	63.7069764137268	61.7424798011780	63.6358761787415	58.8309016227722	59.9934139251709	62.9322237968445	67.6298666000366	61.7154669761658	62.6506934165955	61.7919273376465	56.5301427841187	58.6374206542969	55.9327497482300	70.2117023468018	60.5540328025818	60.4415116310120	54.8471436500549	56.1214413642883	53.6137804985046	61.3424115180969	61.4074134826660	62.3007369041443	60.2202081680298	60.4993619918823	57.4053740501404	58.4310507774353	60.4168896675110	58.7896528244019	57.6467108726502	58.8813056945801	61.6543021202087	58.8216533660889	58.7483196258545	56.7098388671875	64.1403121948242	57.1573252677918	58.9917740821838	60.0388016700745	57.5576744079590	62.9522790908814	62.4219355583191	59.7832312583923	64.7827377319336	61.3284974098206	51.9485573768616	59.7156739234924	59.7452826499939	58.3536224365234	58.8011012077332	58.8292098045349	61.3336215019226	62.6062803268433	60.7252602577210	59.5397677421570	58.6945619583130	61.2067556381226	61.3868598937988	55.2711000442505	73.6125326156616	66.2088928222656	66.4569520950317	56.7561993598938	57.8009204864502	67.4276800155640	61.4513468742371	64.4575610160828	61.0295090675354	56.1201210021973	61.5549812316895	66.5056838989258	65.2127757072449	71.7891807556152	63.5886201858521	59.6191449165344	58.3137373924255	59.7075281143189	58.8627424240112	65.3129396438599	61.2305674552918	62.1444854736328	59.5920834541321	68.8337926864624	67.5176162719727	63.8751282691956	57.4552454948425	60.7200880050659	57.7144608497620	60.6579442024231	61.5701475143433	62.9805421829224	58.0365705490112	64.7279887199402	57.9020576477051	56.6985602378845	57.5765466690064	59.0675935745239	61.0154981613159	62.4903888702393	54.2768344879150	59.8105497360230	61.3673005104065	61.1607689857483	60.2408738136292	56.6519861221314	62.1847891807556	55.7802824974060	62.4717116355896	58.9681601524353	60.9140987396240	57.7698788642883	60.2551345825195	62.7290835380554	60.5073108673096	62.5957026481628	63.1178078651428	58.2981700897217	59.7958259582520	57.4284033775330	58.4202322959900	54.8266243934631	62.0706257820129	63.6750359535217	59.0480985641480	59.0752358436585	64.0578064918518	58.5396561622620	58.8245148658752	59.6739954948425	54.1357827186585	64.6400904655457	61.2522611618042	60.0040602684021	62.3676176071167	58.6006240844727	61.1659312248230	58.1065773963928	62.0023708343506	64.0492229461670	60.9529786109924	60.3603820800781	58.0904612541199	62.4041662216187	64.6496477127075	60.9309873580933	58.7276396751404	59.6030697822571	62.4368209838867	57.1826963424683	55.2883820533752	60.6257319450378	62.5074243545532	56.1562995910645	61.2991557121277	58.0710520744324	58.5385227203369	57.4682278633118	59.3043112754822	60.1933994293213	62.3033628463745	60.7058901786804	61.6355719566345	59.6547803878784	57.6241235733032	57.8447256088257	61.9753789901733	58.0376019477844	60.9609451293945	56.0203804969788	61.0142059326172	63.2568316459656	64.3287577629089	61.7424402236939	66.7826991081238	63.3588380813599	67.1278514862061	61.9894919395447	65.4725213050842	60.8247747421265	63.3159666061401	59.6256556510925	60.6410136222839	63.9382925033569	60.0090742111206	59.5911011695862	59.0395374298096	73.6569719314575	63.5872192382813	60.3857235908508	60.9593405723572	58.1217823028564	61.4941172599793	64.1630640029907	76.7780427932739	58.0989298820496	62.1581187248230	60.0560436248779	54.8232889175415	65.0325460433960	62.4667057991028	55.4427881240845	59.1833381652832	59.8596224784851	60.8249301910400	62.1812853813171	53.3718910217285	57.0263328552246	61.0795927047730	59.9136157035828	58.7758917808533	60.9459443092346	60.1430959701538	64.2533607482910	55.3020644187927	60.9899072647095	61.6368494033814	58.7956495285034	56.6287274360657	58.6703376770020	61.9948358535767	63.3343639373779	57.8245792388916	63.2404465675354	63.1669297218323	61.5819830894470	61.8927330970764	62.1188826560974	60.5011067390442	57.5141844749451	63.7177157402039	60.8691477775574	62.4306063652039	60.3162379264832	62.9785718917847	59.7962656021118	62.9895853996277	62.7324624061585	59.4541740417481	61.3862743377686	57.1196722984314	58.4533944129944	59.0758771896362	61.4290127754211	64.8949537277222	61.5728378295898	59.2903017997742	60.8604216575623	59.5249142646790	60.4613490104675	55.3821482658386	60.0810379981995	67.0488367080689	58.8994512557983	58.9674253463745	62.5405263900757	65.7916717529297	60.4393620491028	58.8134641647339	64.3113527297974	59.2602643966675	65.1943001747131	57.9112334251404	60.8748536109924	64.5635442733765	59.4822268486023	59.9517321586609	59.2608408927918	57.5911483764648	62.2848038673401	60.8621449470520	64.0352735519409	59.5570435523987	65.4717321395874	63.9623456001282	61.4871268272400	56.6490283012390	60.4835190773010	59.4225287437439	59.1211771965027	63.7863297462463	62.4285912513733	61.8077936172485	57.5325217247009	58.2076072692871	60.3723397254944	56.4617681503296	59.8954343795776	54.8539581298828	56.8449010848999	60.0496664047241	61.4557909965515	61.7855305671692	58.9484972953796	60.3345561027527	60.9936418533325	61.0569682121277	59.0304903984070	57.7199420928955	61.9715442657471	59.3807945251465	59.1063694953918	64.4278388023377	55.4406762123108	58.8932237625122	61.6206364631653	63.8473114967346	59.6367864608765	55.6243529319763	60.8016834259033	60.7021579742432	58.8255181312561	60.6995606422424	62.0217995643616	60.2276029586792	60.3447437286377	55.4526176452637	60.9603481292725	56.1169967651367	60.3298869132996	61.3115749359131	59.4675350189209	59.5549759864807	62.2628660202026	61.6438956260681	63.1952133178711	63.6350669860840	56.7640209197998	61.0549359321594	62.0752668380737	62.1488943099976	57.4566574096680	61.6116757392883	59.5734219551086	60.2610325813293	54.7364816665649	60.1157712936401	61.1208682060242	62.0574064254761	61.4075078964233	62.7270102500916	60.1321721076965	59.1888709068298	62.9454336166382	62.9620523452759	60.2594900131226	61.3797769546509	58.3670601844788	61.6390404701233	59.3751659393311	59.3936014175415	59.6366314888001	64.3688664436340	64.9500598907471	61.6143856048584	59.0091962814331	55.6054887771606	60.4373836517334	60.3692598342896	60.0220098495483	60.0833263397217	65.4401226043701	64.1425223350525	61.5859727859497	61.0669298171997	61.9694585800171	64.4469828605652	59.1749849319458	63.1857328414917	57.7421631813049	62.2597942352295	64.7202658653259	58.3373160362244	65.4943876266480	57.5663008689880	56.7879905700684	57.5857892036438	60.1761937141418	62.1822490692139	61.0374660491943	57.1828389167786	60.8362989425659	64.2724695205689	65.0510482788086	55.9944934844971	60.5141763687134	61.9964790344238	60.6685619354248	60.2166051864624	64.2008886337280	62.3898558616638	60.8143758773804	61.1270442008972	58.1046085357666	59.0592412948608	62.9066448211670	57.8516130447388	58.1537294387817	60.0839185714722	62.1617574691772	62.4149837493897	55.0991435050964	62.8942122459412	61.7825860977173	58.2137417793274	61.4758596420288	55.9626588821411	62.9718470573425	61.7629656791687	60.2260155677795	58.6964602470398	60.9872636795044	54.8247132301331	58.0260267257690	59.6670866012573	60.3826212882996	57.7162246704102	62.1786499023438	59.5667510032654	59.8727064132690	59.3031244277954	60.6905593872070	61.2849497795105	61.1875581741333	54.0094590187073	62.7900710105896	61.8584866523743	59.5316438674927	63.4309940338135	58.4559469223022	58.1334257125855	60.3337154388428	60.7179388999939	59.6701145172119	59.1873240470886	61.8855919837952	58.0381498336792	61.5100665092468	61.0935373306274	58.4101700782776	56.2262620925903	60.5163516998291	61.2514243125916	60.5558733940125	61.1499867439270	59.5341615676880	58.1874756813049	58.4642724990845	58.5431923866272	58.6163654327393	61.6283593177795	59.6108088493347	63.7506313323975	58.7055869102478	62.6222128868103	57.8671846389771	62.5763726234436	56.7052903175354	65.8102531433106	57.4927034378052	59.6698770523071	55.0562415122986	57.8738260269165	60.1239571571350	60.2282161712647	60.7619881629944	62.2689833641052	59.7004694938660	63.6435179710388	59.3439388275147	61.8200764656067	61.0471205711365	58.8287038803101	63.7637429237366	58.5823698043823	60.4222450256348	57.9087924957275	58.2811636924744	60.6764421463013	59.2399449348450	62.0244917869568	64.3576683998108	55.4587697982788	62.6435523033142	64.3099360466003	60.7508783340454	61.0719103813171	60.2772254943848	63.2846202850342	63.7923617362976	61.8547878265381	63.1865139007568	60.6356940269470	60.7289204597473	61.3462495803833	58.6566953659058	57.5314512252808	59.2932987213135	61.3076395988464	58.1975259780884	62.1622862815857	57.3121891021729	60.6859760284424	60.3797631263733	61.5094375610352	63.3175234794617	58.8300313949585	63.8343014717102	63.6770973205566	67.7158403396606	57.4960198402405	58.0964798927307	58.1316237449646	60.2787575721741	56.6837220191956	60.7203803062439	62.0651454925537	57.1474995613098	59.5876922607422	62.5222511291504	58.6572527885437	60.0496921539307	57.7352447509766	59.6036190986633	61.0321087837219	60.5325050354004	64.4603695869446	61.8251991271973	62.9951620101929	65.8529605865479	63.8722100257874	63.4474987983704	59.6610865592957	62.3798332214356	58.7953276634216	57.6917862892151	61.6493234634399	62.4193334579468	62.8927445411682	58.2523694038391	54.7361340522766	59.5433444976807	57.2565603256226	57.8595046997070	59.8989267349243	62.5976686477661	58.6068763732910	61.0170974731445	59.2030057907105	59.2724819183350	61.2074570655823	62.0578012466431	57.9960126876831	56.9284553527832	61.9903817176819	57.0766162872314	61.6694211959839	59.8187408447266	57.8077845573425	61.8252391815186	59.8370647430420	55.8121085166931	62.0642509460449	60.9987583160400	59.6203250885010	62.8779277801514	57.9347271919251	61.5025143623352	58.9461951255798	59.9115047454834	62.5236949920654	55.4228882789612	61.7007360458374	60.9847331047058	60.8098602294922	59.2295570373535	58.2329373359680	59.3043923377991	57.6104388237000	61.9646019935608	62.6818699836731	59.8093714714050	55.6733107566834	62.5498309135437	59.8780913352966	62.3808760643005	61.7094774246216	61.2591295242310	60.6271953582764	58.8734297752380	57.0339989662170	59.1888794898987	62.3656101226807	65.8294563293457	64.2787523269653	58.9787726402283	63.8916802406311	60.9651875495911	64.2808132171631	56.5249719619751	61.1173644065857	59.6268944740295	62.9175376892090	56.9271831512451	54.2487559318543	59.1939311027527	55.4935684204102	57.0131726264954	59.5743694305420	56.7798700332642	58.9042458534241	59.5004348754883	58.7960033416748	59.6943030357361	55.3963503837585	60.6694498062134	56.6499013900757	61.1847367286682	59.7777109146118	61.1263575553894	52.1764049530029	58.0313863754272	60.5102567672730	60.1484489440918	61.8034110069275	58.0221819877625	59.3879942893982	60.0938944816589	59.4463090896606	62.0322213172913	61.0602602958679	61.8599324226379	58.3401527404785	62.7147912979126	57.6733498573303	58.1413030624390	59.7375235557556	56.6334757804871	62.2495355606079	62.2428717613220	60.6979184150696	61.5561833381653	60.1850161552429	61.6204147338867	60.8789644241333	61.6235437393189	59.6823348999023	61.5138120651245	54.4448103904724	60.2940716743469	58.0595479011536	59.9743719100952	58.3706831932068	60.4491968154907	57.9559769630432	59.9068264961243	61.1503691673279	60.0858569145203	61.5091204643250	60.3340859413147	60.6263289451599	59.8986072540283	63.1094622612000	56.3314824104309	59.6660900115967	59.5212898254395	58.4295578002930	58.7160110473633	60.0671629905701	60.0580077171326	61.5625591278076	58.4254555702210	60.2988162040710	57.5320200920105	62.3149485588074	58.6284284591675	57.0510654449463	58.8798694610596	54.7502651214600	60.9160113334656	61.0573282241821	64.6882925033569	60.3761935234070	59.1034436225891	59.6359963417053	61.9222707748413	60.1199884414673	60.7787566184998	60.2459044456482	63.7996234893799	60.9655551910400	58.1628131866455	62.9326963424683	63.1248693466187	57.6512827873230	61.9322586059570	56.2727808952332	62.9339056015015	59.7653174400330	60.3566684722900	59.8958163261414	57.0661029815674	59.6960659027100	62.1964287757874	60.7465653419495	63.0921449661255	58.9557213783264	58.9725146293640	64.4648528099060	63.9559922218323	57.7194547653198	59.0748510360718	60.6398010253906	58.8524088859558	61.3896651268005	58.7625775337219	62.6627612113953	60.7288899421692	59.7893686294556	57.3414945602417	58.6247229576111	62.0575394630432	62.1695370674133	52.5439710617065	56.0446038246155	51.0715422630310	56.7509136199951	55.2301659584045	55.1502423286438	56.6812167167664	47.1969904899597	57.0860362052918	60.1478924751282	59.8837442398071	58.9478807449341	61.3807783126831	59.8003368377686	60.4497447013855	60.5251545906067	59.3491301536560	57.4663958549500	59.2896685600281	60.3134727478027	62.5089130401611	61.1247682571411	59.4042916297913	60.1715545654297	60.6191654205322	59.4081864356995	57.7805590629578	62.5790805816650	58.8408927917481	60.8422489166260	59.2430148124695	59.2804632186890	58.6067466735840	57.8577060699463	57.8364844322205	59.1440501213074	59.2845430374146	60.9567995071411	63.1523866653442	58.2343587875366	65.1348743438721	58.6735739707947	61.9534687995911	62.0052914619446	58.0185303688049	62.3581266403198	56.5104289054871	57.4269528388977	61.9431605339050	59.7065367698669	62.8562054634094	57.5278029441834	59.7940788269043	60.8817605972290	60.3774609565735	56.3691482543945	61.8211970329285	59.0671253204346	60.7265868186951	59.8131074905396	63.5834484100342	55.1119732856751	59.6669154167175	60.6832342147827	60.9049673080444	57.7359795570374	59.6997332572937	59.4852948188782	63.5476150512695	61.6826024055481	62.9808783531189	56.7322416305542	53.8462247848511	57.8499484062195	58.2277183532715	59.4205660820007	57.4179649353027	62.4762077331543	57.7861838340759	59.2684917449951	56.0041432380676	58.5077185630798	57.3052358627319	59.9632511138916	60.5321679115295	58.7956314086914	56.3208293914795	59.8519072532654	60.5854310989380	61.5367574691772	57.8957777023315	62.1117601394653	56.3417863845825	60.5353207588196	59.0607709884644	56.5458450317383	57.6888923645020	59.7305665016174	58.2230124473572	58.1957216262817	55.7189021110535	62.4144372940064	60.8016643524170	57.4985761642456	61.6658191680908	59.6155543327332	58.5784769058228	62.4340300559998	59.9686226844788	56.5447878837585	59.8800606727600	62.5400128364563	59.6386189460754	60.9356780052185	61.1938147544861	63.6875548362732	59.6058750152588	59.4333338737488	57.3760809898377	62.1327996253967	58.7567682266235	53.5134577751160	59.4194927215576	57.5273604393005	57.2977819442749	60.8187532424927	58.1612229347229	62.2279429435730	60.5280923843384	62.1669292449951	59.9657130241394	58.8034029006958	60.8675208091736	64.6676616668701	59.6747026443481	55.5504126548767	59.7320327758789	62.3824439048767	57.9175095558167	58.9185643196106	60.0597467422485	64.8670301437378	63.5579719543457	61.4063825607300	57.9574952125549	59.3355350494385	57.4293074607849	62.2063922882080	60.8073959350586	60.6261224746704	65.1822943687439	58.5474457740784	58.6451258659363	61.2221899032593	56.8840160369873	58.4980087280273	57.6669120788574	59.7093496322632	62.3528361320496	58.2001504898071	59.4211668968201	57.7021217346191	54.9194927215576	60.9992570877075	56.9885225296021	59.0801806449890	62.5800004005432	61.0436191558838	62.1721162796021	60.4805340766907	61.2377958297730	58.1327915191650	57.7408380508423	55.9424118995667	57.9980673789978	61.2336316108704	54.5960254669189	60.5690326690674	56.4247794151306	61.5312995910645	61.8886461257935	59.2226605415344	58.6731719970703	60.6653790473938	58.3511476516724	59.5969233512878	61.7484703063965	56.6024909019470	61.9952993392944	64.5369644165039	63.7592921257019	58.4747109413147	59.7838907241821	57.4806742668152	53.2757630348206	59.7103257179260	60.5092115402222	58.4982624053955	59.5516810417175	59.3021402359009	61.9773335456848	61.8472785949707	58.3309884071350	61.6656470298767	62.0607643127441	63.0271587371826	62.1600704193115	61.2794733047485	59.4019718170166	62.1227607727051	62.0571694374085	60.1364073753357	62.5036120414734	59.4747796058655	58.5018744468689	61.5120043754578	58.4448437690735	61.9909081459045	63.5382051467896	61.1615505218506	57.0859122276306	60.3621492385864	61.8816666603088	61.5696630477905	58.7842478752136	59.8640236854553	62.4264755249023	60.6027073860168	59.9185891151428	60.0362787246704	61.2276611328125	62.8663649559021	59.8228168487549	61.4800801277161	61.9634084701538	62.4624419212341	58.4138917922974	59.6045970916748	56.5655393600464	57.6713752746582	62.0576562881470	60.1509561538696	63.1589536666870	59.8464798927307	57.8387966156006	61.3101582527161	56.5854187011719	61.2466320991516	60.7017178535461	61.7799940109253	59.7218203544617	57.9911561012268	59.5640597343445	60.4192180633545	56.5864548683167	56.6894512176514	57.5364880561829	60.2033123970032	63.7267017364502	58.9334163665772	61.1141142845154	64.2404670715332	61.6790227890015	58.4154739379883	58.6887192726135	59.9369554519653	54.6334867477417	57.3557476997376	60.2933506965637	61.4119215011597	61.4738945960999	60.4987955093384	52.2102293968201	63.7154912948608	59.4176087379456	61.1365251541138	57.7649526596069	56.5096983909607	56.5529060363770	60.0238051414490	60.3163285255432	59.4560332298279	54.3361682891846	63.7547397613525	57.6808667182922	59.2614402770996	57.8386735916138	63.5634188652039	65.5955786705017	59.2697601318359	58.3744516372681	57.6285028457642	56.0564203262329	59.0214309692383	56.3309273719788	60.2860455513001	60.3339495658875	60.1656098365784	60.0820288658142	59.2604961395264	62.5454387664795	58.0969533920288	64.4490594863892	55.9256873130798	59.6088085174561	59.8690991401672	57.2563037872314	57.9987535476685	57.7463626861572	59.9833059310913	57.7519645690918	60.1908802986145	56.9539594650269	62.2009038925171	59.1192622184753	65.0690269470215	57.7907600402832	60.8711709976196	54.3281431198120	60.2962875366211	59.4126315116882	61.2939491271973	59.3920016288757	60.4711794853210	62.8074550628662	64.3016467094421	60.4463605880737	61.8298583030701	58.4249367713928	60.2626724243164	57.2000637054443	63.8773117065430	61.7376189231873	62.0265946388245	57.7434101104736	55.7599353790283	60.5081033706665	55.7183990478516	59.4304885864258	58.8362007141113	60.9723258018494	59.3387861251831	61.9728679656982	59.7770199775696	59.9309420585632	55.6083140373230	57.5276422500610	58.1277275085449	56.5207934379578	58.1795573234558	59.5746192932129	63.8368396759033	59.6099681854248	61.3092617988586	62.9387774467468	61.3043889999390	60.6845264434814	61.5858511924744	59.4097189903259	56.9377465248108	54.5221505165100	58.8725233078003	58.1202383041382	61.8340411186218	56.2430505752564	58.1229572296143	64.2605638504028	61.4078726768494	62.5157804489136	61.5043792724609	60.3602266311646	57.9976878166199	61.2691311836243	62.7971715927124	61.7807254791260	52.1613340377808	60.2317032814026	62.2601828575134	58.6139683723450	56.3851118087769	56.2006816864014	62.6366353034973	56.7662124633789	63.1079211235046	59.2109308242798	56.6757493019104	61.9061756134033	58.8941807746887	57.2088871002197	55.6411361694336	60.5518922805786	57.9479942321777	59.2835078239441	58.9102816581726	58.2324638366699	57.4144454002380	57.9794239997864	60.0845012664795	57.9851241111755	60.6114172935486	58.1909103393555	56.9891424179077	59.8015875816345	57.3646297454834	60.3588886260986	57.1217269897461	63.9612092971802	54.9807510375977	57.2278304100037	61.1384882926941	56.6612696647644	59.2244529724121	60.1044683456421	57.2411961555481	60.9763517379761	57.6693296432495	62.2046532630920	59.7784900665283	64.2675132751465	55.9735198020935	58.1519699096680	61.9700026512146	58.4030117988586	60.9214134216309	57.4864349365234	61.0500469207764	57.8042364120483	60.2133383750916	64.3417282104492	59.4912023544312	58.8503069877625	57.7942380905151	60.2398228645325	56.1493849754334	57.8160810470581	61.0706338882446	58.2644014358521	59.0482397079468	60.2379279136658	59.0986666679382	60.8988833427429	60.4731583595276	62.6791663169861	56.5171051025391	63.1416792869568	63.4719376564026	61.6865644454956	56.0556912422180	63.8396849632263	63.2870197296143	58.2490377426147	56.5936217308044	59.6049904823303	63.4205994606018	61.9307212829590	61.1280345916748	58.0827803611755	59.9226179122925	57.3397235870361	60.9532866477966	62.6293849945068	61.7901744842529	60.6226768493652	57.1815519332886	57.3531990051270	61.6556110382080	59.5657062530518	61.5204105377197	63.4055609703064	63.0539717674255	61.2567100524902	61.7051329612732	62.0080080032349	61.8356542587280	60.2497906684876	59.4756841659546	59.6883444786072	61.1233835220337	61.9992971420288	60.8464379310608	60.4382200241089	54.2535209655762	61.6627779006958	57.4840316772461	59.5999708175659	58.3986859321594	58.6646089553833	57.6351361274719	59.9973793029785	62.8177952766418	59.5285406112671	58.9116287231445	56.9598121643066	55.6689834594727	55.2793173789978	56.1923060417175	57.3453469276428	55.6998133659363	56.5043516159058	57.0434908866882	55.0321798324585	58.3212342262268	58.8615522384644	51.6129689216614	57.4825782775879	53.7390298843384	52.6304588317871	58.4699988365173	59.0249633789063	70.0474901199341	59.5722723007202	50.8340487480164	58.6504130363464	60.5435729026794	59.3178801536560	64.2629051208496	59.8388109207153	61.2509756088257	57.5215816497803	56.4973325729370	48.6203393936157	53.1515750885010	58.2000622749329	57.9668598175049	61.2786889076233	60.5783414840698	56.8242287635803	58.8802661895752	57.3252758979797	58.3577814102173	59.0855998992920	58.4453020095825	61.8159799575806	59.4602131843567	60.5718984603882	58.1317901611328	61.1916317939758	60.2521729469299	53.9768328666687	57.3747797012329	59.3844475746155	60.2038421630859	57.8574132919312	61.7388010025024	58.9224224090576	61.8777709007263	60.3873953819275	60.4315576553345	60.4524111747742	61.5205202102661	60.9097576141357	55.1839265823364	62.6055021286011	62.9678397178650	60.2848243713379	56.9440021514893	61.0784249305725	59.9355010986328	58.6272463798523	59.8649234771729	62.5578422546387	63.8640484809876	60.4259777069092	61.8315906524658	61.1367607116699	53.7546277046204	56.6795725822449	59.4664807319641	55.3445844650269	57.1344442367554	62.2899999618530	61.0761590003967	58.7684011459351	61.7614870071411	63.5137887001038	58.3465194702148	57.0013256072998	55.7930617332459	60.1936264038086	56.3602681159973	56.8084931373596	59.3637595176697	57.0614948272705	58.5743856430054	60.9560804367065	55.7266082763672	60.2923412322998	59.4891061782837	60.5790343284607	63.2950696945190	54.5309777259827	59.8379759788513	59.7465910911560	57.4600939750671	57.4493632316589	59.3435106277466	59.5890941619873	63.3380684852600	58.7536902427673	58.7728352546692	57.6811037063599	60.5937991142273	61.5401215553284	59.6684632301331	56.6701560020447	59.3513622283936	57.5432982444763	52.8508310317993	57.0828480720520	55.6032342910767	51.9084424972534	56.0433382987976	52.7276325225830	58.4418749809265	58.7411537170410	58.2970948219299	60.5843472480774	58.8506231307983	58.6678118705750	61.1823282241821	57.3637566566467	60.8368430137634	60.5909266471863	61.9492840766907	58.5535411834717	59.0545825958252	59.6884822845459	60.3511676788330	60.9284257888794	62.5268464088440	58.3376255035400	58.6695880889893	53.0482649803162	54.4026522636414	56.5444045066834	56.8276982307434	60.6771039962769	59.3989443778992	55.5940723419189	61.6014690399170	57.0593757629395	60.9439263343811	58.5513763427734	59.8475284576416	60.5335636138916	61.5439486503601	61.0052118301392	64.7918052673340	62.2669491767883	58.3538308143616	58.2592020034790	61.7504324913025	58.8154840469360	61.0976643562317	55.8215255737305	55.7423195838928	58.2763910293579	61.0471701622009	58.9417414665222	58.4883275032043	58.3186225891113	59.1487178802490	61.8534998893738	56.2518768310547	63.2548666000366	57.8205661773682	57.1825084686279	59.4954929351807	61.7885165214539	56.5188808441162	55.3893995285034	60.2428889274597	58.5126247406006	60.3257403373718	62.1256046295166	62.2863216400147	55.6704621315002	57.1724500656128	61.4803304672241	60.7694783210754	58.8375177383423	57.0965476036072	57.2032251358032	62.2486438751221	53.8538036346436	57.7494511604309	55.4359574317932	60.7879652976990	57.4070358276367	58.5181732177734	59.5815958976746	56.5262298583984	58.9974951744080	58.3066082000732	59.7888827323914	57.9714636802673	62.3397822380066	60.6564531326294	59.6565494537354	59.7039093971252	58.1551837921143	59.5688810348511	52.1354904174805	60.8473582267761	55.3510999679565	56.4972462654114	54.1994738578796	59.9204006195068	55.6595492362976	60.1890692710877	56.0815100669861	59.8299918174744	62.5973324775696	61.9658813476563	59.3043365478516	60.7954707145691	62.8554387092590	55.8206677436829	58.7519879341126	60.3288044929504	60.7452220916748	60.5059208869934	64.5469088554382	59.1406950950623	57.9095664024353	48.4992513656616	60.2736892700195	63.2346711158752	59.8896660804749	60.6744251251221	60.8616051673889	59.4796433448792	62.5890550613403	59.6796278953552	62.4292974472046	59.2268080711365	60.7158350944519	62.5712585449219	57.9525303840637	57.4389309883118	63.6205296516418	63.8868589401245	61.8893666267395	58.9054803848267	62.0599384307861	57.9732098579407	55.7103958129883	58.4677472114563	58.6237359046936	60.4551539421082	62.7223505973816	59.8367848396301	58.8015623092651	59.3748340606689	64.4374508857727	56.5841498374939	60.3684306144714	57.1602578163147	55.2055530548096	60.7160973548889	60.5611252784729	68.4737796783447	55.3788881301880	55.1954088211060	56.4291949272156	54.8595900535584	58.9174537658691	58.0150618553162	59.3755569458008	62.7862563133240	57.9075345993042	56.4894247055054	57.6071386337280	59.9855508804321	59.1497268676758	61.2722253799439	54.9658436775208	54.6084203720093	60.7214131355286	58.2128663063049	54.0660557746887	61.1442632675171	62.3238725662231	57.0592808723450	60.0376663208008	57.6791410446167	56.1829862594605	59.8401327133179	54.5576453208923	59.2615208625793	58.6983056068420	58.7559633255005	59.9191222190857	55.7918696403503	60.7984547615051	61.6375069618225	61.2415981292725	60.9086618423462	59.1700139045715	60.4560184478760	57.5517778396606	61.4226078987122	58.7347202301025	62.1620907783508	58.4139909744263	65.3309788703919	58.0947508811951	61.0255594253540	62.9727578163147	61.7963204383850	63.1528716087341	58.3330698013306	57.6871299743652	54.3246073722839	58.3062000274658	60.5345926284790	62.1721796989441	58.6518406867981	61.8447656631470	61.7279100418091	58.8441481590271	57.7748174667358	59.8483304977417	64.0773134231567	60.2111086845398	62.1093597412109	62.7814512252808	60.6604595184326	58.0886402130127	63.5176362991333	57.7377114295960	60.4069304466248	59.2611055374146	61.6256866455078	61.7978119850159	59.3642601966858	58.3762888908386	56.0992183685303	57.3800010681152	59.1496577262878	61.9597711563110	60.1241559982300	61.7668228149414	60.9179730415344	59.4993176460266	60.6477661132813	62.3512325286865	57.7468318939209	55.6411428451538	63.0684003829956	59.8415436744690	59.0003099441528	59.2779121398926	55.1509795188904	61.1955990791321	59.4066004753113	60.9479956626892	62.6212692260742	59.9793400764465	57.4719982147217	60.5692849159241	57.8175902366638	56.4396753311157	55.3111085891724	60.7756762504578	59.2089095115662	61.4662089347839	57.0354623794556	60.3704004287720	63.1578712463379	58.1052088737488	59.3703484535217	57.3765039443970	59.4005017280579	58.7483301162720	61.1579093933106	60.8209095001221	60.5945196151733	61.7175464630127	63.7444038391113	57.6625247001648	60.8003897666931	58.0188822746277	57.9511265754700	56.4341959953308	57.3163585662842	59.9420714378357	61.2276883125305	58.7421879768372	55.0006060600281	56.6052546501160	54.4080367088318	59.6427793502808	61.3792190551758	61.3254094123840	60.7220616340637	61.0452275276184	63.9220314025879	59.3359522819519	62.5870275497437	60.5774765014648	61.8031721115112	60.0839486122131	57.8600406646729	60.4888501167297	49.1008148193359	59.9882073402405	57.5605030059814	63.1655650138855	59.4840126037598	62.7709126472473	55.0901970863342	61.2354106903076	57.6259651184082	57.7492117881775	57.1257929801941	59.7431926727295	58.0228695869446	61.3041005134583	59.9330291748047	59.9305505752564	59.3885526657105	61.5246739387512	56.4831309318543	59.1249837875366	57.1864809989929	56.4612307548523	55.8389406204224	59.9561390876770	62.2065520286560	58.8515200614929	57.3521041870117	58.8392634391785	60.3167948722839	64.3312463760376	60.1079449653626	57.7107925415039	54.2133841514587	62.4226212501526	57.4867401123047	59.0264782905579	57.2514176368713	59.9205417633057	64.1499118804932	61.0712490081787	60.2425603866577	61.1132311820984	56.6646614074707	60.3354101181030	61.0210156440735	61.4637012481689	60.3539814949036	63.7788391113281	59.2064948081970	61.4504818916321	57.5641236305237	58.9711995124817	59.0412387847900	55.2442216873169	57.1288604736328	55.7789473533630	57.9505887031555	57.8650355339050	57.1981668472290	59.2193069458008	60.0671138763428	56.7603392601013	57.9305481910706	59.0247025489807	56.0224723815918	57.9583449363709	56.9970664978027	59.5650892257690	58.7970323562622	60.3849563598633	56.0154213905335	58.5099582672119	55.6036086082459	59.5776114463806	55.8614344596863	54.7912621498108	60.9861164093018	57.8181614875793	60.8513236045837	58.2403140068054	55.2967038154602	58.2058482170105	60.1427516937256	61.6034026145935	60.3320736885071	63.6311759948731	61.2313842773438	54.6134886741638	56.5470409393311	59.6950082778931	56.2661685943604	55.1338248252869	56.7986097335815	53.6911582946777	62.0292739868164	58.0105862617493	60.5335536003113	58.7608709335327	59.5036563873291	53.2224440574646	60.4691414833069	57.0550036430359	59.4434518814087	59.7482352256775	57.6487097740173	57.2356233596802	57.9291305541992	58.5200505256653	59.5160899162293	56.2595262527466	58.6503834724426	59.9500575065613	58.8628191947937	56.6968379020691	60.7528209686279	59.3859124183655	63.2884979248047	60.5274791717529	63.3335065841675	61.7159590721130	60.7269420623779	57.9833002090454	54.1956648826599	58.1247000694275	57.5789899826050	64.0878911018372	57.7467231750488	62.1287393569946	58.9450645446777	58.2309212684631	57.4067854881287	57.6412796974182	57.2747249603272	60.4101734161377	61.8929190635681	60.3853831291199	59.5638017654419	62.6736755371094	60.2220926284790	62.5438923835754	60.9022889137268	61.4570050239563	61.1576137542725	60.2052493095398	58.4964189529419	59.4628710746765	59.3116202354431	58.4264044761658	59.2505764961243	62.1892409324646	61.0941467285156	59.4831862449646	58.1345243453980	60.7522883415222	59.9876232147217	61.3652830123901	60.2282309532166	62.4234328269959	57.7444200515747	61.2547411918640	65.1407737731934	62.2917723655701	61.5254135131836	56.8703474998474	59.8745050430298	60.4165902137756	60.3404645919800	60.8886446952820	59.0748329162598	59.1928129196167	59.0009341239929	59.4224052429199	59.9763669967651	64.5085210800171	57.0669031143189	55.8940510749817	61.4075736999512	59.4820694923401	59.9392104148865	56.4278345108032	55.3669610023499	51.8906126022339	60.1392335891724	60.5065279006958	55.7503557205200	63.0327215194702	60.7543959617615	56.5726547241211	52.9408574104309	63.4109430313110	52.8867592811585	56.5053868293762	51.6192612648010	60.9492268562317	59.4835052490234	61.7990608215332	61.2941508293152	59.9419226646423	60.5622720718384	57.3667173385620	62.8933920860291	60.1510667800903	59.9166264533997	61.3520069122314	61.7400813102722	61.1497325897217	61.7350721359253	56.6365303993225	56.3431935310364	61.1707730293274	59.7518277168274	58.8001303672791	58.9241280555725	60.6716828346252	62.6990728378296	63.2951536178589	63.7517895698547	57.4057121276856	59.5420942306519	63.8243746757507	56.0572309494019	63.9475126266480	57.6787986755371	60.7345037460327	61.3194565773010	60.5053486824036	57.9708609580994	56.6819305419922	60.7302379608154	56.9303102493286	57.2610235214233	58.3526749610901	60.9598360061646	57.9702138900757	59.0737953186035	56.8835678100586	60.0158696174622	60.8581676483154	59.9193840026856	61.2294416427612	59.0306630134583	60.5856556892395	59.1901426315308	58.4789266586304	60.0692896842957	61.4862961769104	60.3438086509705	62.0087041854858	58.8253855705261	58.0818734169006	60.5344448089600	59.4940757751465	59.6212315559387	53.6487202644348	59.1490068435669	62.8124113082886	57.6606221199036	59.0341973304749	58.8461365699768	54.5242142677307	60.4158592224121	63.4607534408569	59.6248598098755	60.0353379249573	59.7705926895142	55.3543739318848	59.3687944412231	59.0792336463928	61.2092318534851	54.8032832145691	57.3857192993164	57.3085322380066	58.7635574340820	58.9963865280151	55.2966904640198	61.7636914253235	60.8459863662720	58.9716067314148	60.4101390838623	59.6119084358215	62.3136286735535	56.7148346900940	58.8180885314941	63.4949908256531	64.6392521858215	62.3683290481567	60.1724600791931	55.6090373992920	59.4552516937256	57.5277514457703	60.4799137115479	58.9476256370544	57.5672497749329	64.2296023368835	57.6851911544800	61.1375761032105	62.4317064285278	55.8497796058655	57.0494637489319	57.7823686599731	56.8578476905823	61.1931900978088	58.1796798706055	62.5502862930298	55.5416326522827	61.6300415992737	60.4231333732605	55.0852823257446	61.9104881286621	58.1039190292358	59.9569664001465	57.3622684478760	62.7542476654053	63.0840430259705	61.2596454620361	62.8483982086182	64.6284065246582	56.0574536323547	52.0461430549622	55.4801626205444	58.7418894767761	58.7298126220703	61.0437078475952	60.4553370475769	62.0111556053162	60.4230751991272	60.9705071449280	59.3486738204956	60.2694563865662	64.3558869361877	59.9929323196411	62.9650373458862	58.4298520088196	59.1653728485107	64.9896311759949	63.1719560623169	64.7326841354370	62.3285412788391	59.1704807281494	59.2641730308533	61.4447717666626	63.2539439201355	57.2708759307861	56.8022608757019	58.0204582214356	61.3318638801575	58.6925363540649	56.8758945465088	56.4446272850037	62.7047677040100	60.7643337249756	55.0057101249695	55.1580777168274	58.1618261337280	57.3069553375244	60.7143392562866	53.8855319023132	59.9197287559509	63.1929874420166	60.7480154037476	57.8942742347717	57.2581677436829	57.5182600021362	59.1048860549927	61.5886693000793	57.1280822753906	61.0651974678040	57.8881883621216	60.9714808464050	60.8907041549683	63.1236448287964	57.7376918792725	61.2118382453918	60.8242597579956	60.8041319847107	54.8990941047668	57.3044486045837	61.7231340408325	61.6560511589050	58.7223777770996	57.3915624618530	60.1853256225586	62.4137935638428	60.9732222557068	60.5031147003174	58.9431095123291	60.6214070320129	58.1806807518005	63.9595088958740	57.1895761489868	55.5841150283814	58.6878046989441	59.4677939414978	55.4107933044434	61.8646559715271	60.6760172843933	55.6642675399780	61.2958321571350	56.8746013641357	59.7429227828980	54.9880251884460	58.7380409240723	56.3090286254883	62.1382842063904	55.0703992843628	58.5325202941895	58.3737607002258	59.5160837173462	57.6869382858276	61.4088172912598	61.2362408638001	60.1708297729492	58.9673490524292	55.3686699867249	57.8849883079529	61.7452917098999	55.8865303993225	59.4873600006104	59.1429386138916	58.3726406097412	59.1196646690369	56.3305087089539	62.5049452781677	60.8404655456543	57.7416772842407	56.0102434158325	56.1642408370972	55.4429569244385	61.7071986198425	61.4705300331116	59.2189745903015	56.4271569252014	61.4892296791077	60.3009986877441	62.0046639442444	58.2994284629822	58.7417211532593	59.9407563209534	58.5265774726868	60.2619619369507	57.0455265045166	57.8217325210571	58.3859519958496	62.5483832359314	59.1804132461548	55.9699797630310	58.0604929924011	57.6736965179443	59.9404335021973	63.6712965965271	61.6854386329651	57.4228353500366	61.1910467147827	55.5626878738403	55.4351897239685	56.8967332839966	57.2771086692810	58.7821779251099	58.9219145774841	60.1781148910522	54.2415785789490	63.2380337715149	62.8864073753357	57.8967571258545	63.4742474555969	58.4474849700928	59.7015132904053	59.0558981895447	55.1828866004944	54.0017437934876	62.3042311668396	58.1456899642944	58.3177518844605	55.7557477951050	59.7070636749268	64.4996924400330	57.4395961761475	58.4437103271484	59.0272130966187	58.0641236305237	61.1321105957031	56.6744365692139	58.7344164848328	60.6390352249146	56.7854261398315	60.7825136184692	60.6725745201111	56.0458736419678	58.3845281600952	60.5108346939087	58.5616722106934	61.0460672378540	56.7365145683289	59.0275449752808	62.9929528236389	58.6769752502441	60.6958942413330	63.3249888420105	62.7649507522583	60.3594436645508	58.3242187500000	60.5458846092224	61.1235942840576	60.8133587837219	61.2541360855103	62.5376248359680	58.5075969696045	61.8328056335449	61.9967293739319	60.4817132949829	60.0702476501465	59.0743117332459	57.3659501075745	59.9955520629883	59.0137796401978	62.3778915405273	61.7698121070862	59.3516330718994	57.8401007652283	57.6494288444519	58.7191329002380	57.1450719833374	61.3086023330689	57.6219696998596	61.3557825088501	60.9298176765442	62.3033227920532	63.8060197830200	60.2353119850159	57.5585241317749	57.4783172607422	62.6640014648438	58.2804484367371	60.8969287872314	58.7883076667786	56.7828664779663	54.9503893852234	59.5547947883606	61.9599876403809	59.5307979583740	60.1709370613098	55.7857189178467	56.7283101081848	62.0304036140442	58.1339664459229	62.5336318016052	61.9472727775574	56.7813405990601	59.6849417686462	60.2855434417725	58.1139583587647	58.9718732833862	59.2485175132752	63.4427480697632	60.4458127021790	57.0275607109070	58.8996729850769	61.6634659767151	62.4758963584900	57.3351807594299	59.3586120605469	60.1381378173828	54.8321347236633	56.5636310577393	61.1416840553284	58.1770730018616	57.9200091362000	59.8226690292358	62.5031986236572	60.1063446998596	61.0710511207581	60.1528506278992	59.2018761634827	59.9609937667847	56.0192699432373	54.7858042716980	60.9806876182556	54.6720147132874	55.2054166793823	63.0297193527222	58.0882782936096	61.8256092071533	55.3555989265442	61.7505149841309	57.2898979187012	62.1780858039856	58.5850958824158	61.4152040481567	61.1666374206543	59.9029817581177	61.0706291198731	55.5600743293762	58.7626533508301	59.4585785865784	62.9326300621033	62.9699730873108	59.2152881622314	62.0741949081421	60.4370431900024	60.0577883720398	57.8579201698303	58.7246685028076	60.9520449638367	56.9246039390564	63.9937181472778	54.9799780845642	55.6070475578308	59.5648469924927	61.0533342361450	59.2432003021240	60.1440691947937	59.8493022918701	60.3165149688721	57.3684830665588	59.8409419059753	58.0799942016602	60.8270487785339	62.6423397064209	60.7409644126892	58.4694557189941	56.8928580284119	55.2459177970886	60.2635302543640	58.0103249549866	62.1215739250183	57.9147424697876	59.5764327049255	60.9020681381226	59.8559470176697	60.0238685607910	61.8297266960144	57.1485314369202	58.6224918365479	57.1366491317749	56.0789980888367	61.4161663055420	55.7526688575745	59.3899464607239	60.6133022308350	59.5751724243164	59.7602543830872	56.0483865737915	58.5671882629395	64.1341800689697	60.4647765159607	57.3623838424683	55.2908425331116	61.3579998016357	57.3606066703796	59.6817197799683	57.4971385002136	58.8454079627991	56.3450808525085	58.9360198974609	59.9956903457642	58.2371993064880	61.5420784950256	60.9469285011292	59.1523146629334	64.2634196281433	63.7469363212585	53.5331516265869	55.9680304527283	57.5536184310913	54.4253149032593	56.9639616012573	62.6710591316223	57.8495311737061	60.3399715423584	58.5555324554443	58.9666085243225	60.9189705848694	55.5941624641418	55.2656874656677	61.2002744674683	57.9905424118042	57.5018472671509	61.7839484214783	58.7484588623047	60.0699272155762	63.3045563697815	58.7206158638001	57.8415651321411	51.5116872787476	61.8912892341614	60.6723699569702	56.3314738273621	60.3030309677124	57.7602872848511	60.8184285163879	56.6443376541138	59.1689605712891	53.3162403106689	60.3127617835999	57.6816453933716	58.6573767662048	62.9541587829590	60.0944490432739	55.8907189369202	57.6414208412170	59.3475146293640	57.6173925399780	56.6790776252747	63.2265043258667	57.3052959442139	57.4821705818176	59.9109444618225	57.1830048561096	61.0151462554932	59.9865713119507	63.0701708793640	58.5670576095581	58.7093386650085	54.7468547821045	55.5882773399353	59.6536827087402	58.2919955253601	56.6631288528442	59.8513851165772	59.8218460083008	56.1315202713013	58.1775307655335	59.6591587066650	58.9530391693115	55.3823161125183	58.6139545440674	58.7996644973755	60.5202412605286	61.2011156082153	56.4975976943970	58.3350152969360	59.3640947341919	55.1935853958130	58.2874574661255	57.2216653823853	55.4798784255981	58.4843249320984	58.2237763404846	60.9788994789124	58.8015589714050	59.9429416656494	54.5113534927368	58.5107073783875	63.2688589096069	57.6179060935974	58.9717373847961	59.9541068077087	59.7342143058777	57.0279235839844	62.4915752410889	56.2533507347107	58.9632530212402	62.5862817764282	60.7248997688293	60.6311526298523	58.3993039131165	60.4274978637695	59.2062873840332	58.4507746696472	61.6558666229248	57.3672623634338	58.6919827461243	57.2312631607056	59.5714058876038	59.0075259208679	56.5260968208313	59.7027750015259	56.5235490798950	58.7840023040772	59.1046810150147	59.1014971733093	54.1416883468628	63.4343590736389	58.1703357696533	63.4418697357178	63.0900115966797	61.5582413673401	57.8778252601624	60.2832493782043	60.3335833549500	64.0296316146851	61.6785688400269	60.6785039901733	60.0192961692810	59.9909090995789	57.5719780921936	62.2504863739014	60.9496979713440	57.9508271217346	57.2195668220520	57.3382711410522	63.0431327819824	58.2099308967590	58.3039975166321	55.9607839584351	61.5856041908264	61.5103120803833	61.3092098236084	59.3639955520630	61.3166484832764	59.1453900337219	58.8511314392090	60.2961478233337	55.1931729316711	63.4254331588745	62.4522142410278	57.9950842857361	53.4101696014404	60.4175729751587	59.7592754364014	56.4108891487122	60.9304070472717	62.2457609176636	58.9054360389710	56.7965979576111	61.4473071098328	59.2170882225037	60.2669901847839	61.6552991867065	60.2539701461792	54.0645194053650	58.7112622261047	59.8179192543030	58.7837553024292	61.2554903030396	58.8022508621216	59.0822362899780	59.8394508361816	61.0146245956421	61.1501383781433	57.9922776222229	58.4305968284607	58.7253642082214	57.1188507080078	58.9968690872192	59.2678775787354	57.0320219993591	55.1117153167725	55.2301478385925	61.6214704513550	60.1321558952332	58.7379951477051	57.5990180969238	59.3928556442261	61.3440904617310	58.1136555671692	57.0846285820007	56.8476576805115	57.0653243064880	60.1398158073425	56.9923777580261	59.3894343376160	58.6858448982239	61.6640143394470	61.5608892440796	57.9708337783814	60.2470836639404	59.5757489204407	58.6546411514282	57.2761793136597	60.1808362007141	60.9882812500000	59.2843265533447	62.3354520797730	54.2577509880066	57.3333640098572	58.6528024673462	59.0464959144592	54.3190422058106	59.6506657600403	57.3689975738525	62.4944572448731	63.1719708442688	61.5666270256043	62.7383193969727	59.1832184791565	59.6533794403076	63.0061388015747	59.7187376022339	62.4181966781616	60.5859007835388	61.2341885566711	58.8670554161072	54.4027590751648	58.6445298194885	57.3474192619324	57.6203804016113	56.6038384437561	60.5910387039185	60.2005600929260	57.2010841369629	62.0321965217590	58.6147713661194	55.0622591972351	53.2712535858154	62.9193992614746	62.1555886268616	58.7830343246460	52.9603004455566	54.3267440795898	58.6512904167175	56.8302173614502	55.1800532341003	60.0120186805725	59.3601746559143	53.2895493507385	59.2325601577759	58.0336103439331	60.9204759597778	57.1860895156860	60.2692236900330	60.9039063453674	55.3433957099915	60.8291993141174	62.5583415031433	58.6956577301025	61.5515623092651	58.0307722091675	59.8836202621460	55.2172708511353	56.3987793922424	59.7315340042114	56.9049968719482	56.5820374488831	60.7442765235901	54.9672403335571	58.8778381347656	60.8611283302307	61.6820240020752	60.1419420242310	61.8173332214356	63.4277229309082	59.6914739608765	59.6084232330322	62.3913221359253	61.0448369979858	57.1904878616333	54.2305717468262	58.3840870857239	57.3330507278442	59.6056189537048	58.5691208839417	60.3150696754456	54.8423862457275	59.1310949325562	60.0610904693604	59.9218988418579	57.5731711387634	54.2722263336182	60.6989030838013	60.4271159172058	60.8880414962769	61.3360605239868	56.5490264892578	60.1305427551270	63.1219382286072	59.1615285873413	60.1122870445252	57.1398615837097	60.5833621025085	53.7467970848084	58.6337532997131	60.0563502311707	55.0202026367188	55.6812510490418	59.5512084960938	59.9582643508911	60.2257118225098	62.6568231582642	59.4857144355774	60.0744915008545	54.2463769912720	55.5210251808167	62.5531663894653	57.5442156791687	60.2474069595337	59.8216252326965	59.5245766639710	57.3347473144531	57.3337230682373	61.5155153274536	56.1285314559937	54.7109937667847	58.1065225601196	58.3923010826111	56.8674187660217	61.0459027290344	60.1698288917542	61.6017055511475	59.8719758987427	56.2736220359802	59.9138274192810	56.6851735115051	62.1077013015747	63.5495133399963	60.9737424850464	59.0476131439209	60.4954757690430	59.8573818206787	59.5690484046936	61.2397842407227	62.3128852844238	58.6459789276123	60.0347990989685	56.0579681396484	60.7149829864502	56.6700882911682	63.1818146705627	62.3101029396057	58.3271489143372	58.9691982269287	56.7996182441711	58.4138708114624	60.1300125122070	58.0999088287354	59.9836859703064	60.5781807899475	58.0582976341248	59.7079505920410	61.6805424690247	57.5143685340881	58.2125883102417	62.8149051666260	62.2438135147095	60.5292830467224	57.1978430747986	59.7814054489136	61.4129910469055	62.1176280975342	61.3318848609924	61.2740364074707	60.5084977149963	60.6419343948364	56.9936184883118	59.6285629272461	61.1194262504578	58.3096871376038	60.3566403388977	61.5257639884949	62.0170850753784	60.3427009582520	61.6400351524353	61.9132957458496	57.4128890037537	60.4719381332397	54.6160273551941	62.3202385902405	60.1731376647949	62.7890620231628	61.4548859596252	58.8562893867493	59.2874040603638	60.3535628318787	62.8366689682007	61.2318911552429	58.9457778930664	60.9397501945496	59.8433694839478	61.4642939567566	56.7271289825439	57.7451753616333	61.8601126670837	58.4869594573975	56.6152553558350	56.8501281738281	59.3629660606384	59.4194998741150	60.2494115829468	62.0146183967590	57.5967726707459	53.0573463439941	55.5388674736023	60.3557815551758	63.6246199607849	59.3371343612671	62.2047247886658	54.3885211944580	59.1972556114197	59.7111296653748	55.5429673194885	52.8826289176941	53.2036228179932	58.1508116722107	58.3700962066650	60.7023901939392	61.7222542762756	55.8136558532715	60.1984977722168	52.3661375045776	60.7278223037720	58.1785321235657	57.0271306037903	60.6138224601746	59.1924428939819	60.6345009803772	58.7520637512207	57.8884420394897	61.4857540130615	62.1991047859192	57.5123767852783	56.3270306587219	58.2201504707336	56.8224263191223	59.3053145408630	58.0538659095764	58.7899541854858	58.2869696617127	54.8467040061951	62.2678055763245	56.7378249168396	62.1961722373962	60.4261980056763	58.5917596817017	58.5073552131653	62.6366310119629	58.4494152069092	54.6321177482605	54.9240789413452	63.6446318626404	58.3906679153442	58.4053649902344	62.0233535766602	60.0461287498474	61.2466635704041	60.3435077667236	60.0189838409424	62.4365611076355	62.2526316642761	61.6168603897095	56.2867751121521	57.6589012145996	57.3878054618835	61.1128230094910	59.2914023399353	56.3035821914673	57.1477079391480
80.4192399978638	84.2048902511597	48.6976852416992	48.7837452888489	44.0815467834473	44.3876500129700	44.4061555862427	50.8491215705872	58.3201985359192	57.4296169281006	51.8717093467712	57.5565023422241	56.5553765296936	56.4300084114075	61.5104031562805	61.5609140396118	61.6721496582031	58.2085914611816	57.5680537223816	64.7701859474182	60.2052288055420	57.9172339439392	65.6497044563294	59.8886237144470	60.1935639381409	62.0441446304321	62.6129031181335	58.8893156051636	63.6478223800659	60.0411405563355	62.1744103431702	63.8145604133606	61.3414316177368	65.8674030303955	59.5291395187378	60.0919704437256	57.2228932380676	58.5891819000244	57.2750091552734	73.3748388290405	57.1580128669739	56.8855605125427	52.5224552154541	59.2372364997864	60.2194190025330	57.5693235397339	56.9172277450562	56.3681182861328	59.4419221878052	60.0467114448547	55.9481201171875	60.2497534751892	55.7009572982788	56.7785010337830	59.6182065010071	56.7382488250732	59.4206509590149	60.0860500335693	60.5862965583801	58.3089394569397	59.0422940254211	60.8480162620544	57.6761655807495	60.8534069061279	55.2975296974182	57.6352915763855	52.4182090759277	61.6802411079407	63.2172384262085	61.5554738044739	59.0186748504639	62.4149131774902	60.9316630363464	54.1824226379395	59.1918516159058	62.6780939102173	58.5164389610291	58.8698868751526	61.6711468696594	59.0227584838867	57.4654049873352	62.4120721817017	59.1765155792236	57.9187831878662	56.8054919242859	59.2318201065064	57.3676495552063	61.3150024414063	57.2212657928467	58.7211399078369	57.6217756271362	59.8481192588806	58.8847346305847	62.0958247184753	62.1241307258606	58.9933609962463	60.3267059326172	58.0739588737488	60.2629623413086	60.3967947959900	61.8408789634705	57.9978628158569	58.8130412101746	62.1513657569885	63.1189799308777	60.1486420631409	57.4659376144409	63.1113195419312	64.9332408905029	58.0556464195252	55.2318329811096	61.5410866737366	62.0249390602112	61.7939252853394	61.0631980895996	61.3539805412293	54.9342670440674	55.3662400245667	58.8269343376160	60.3513221740723	61.0064802169800	58.6755838394165	59.7710547447205	60.0888042449951	66.6537399291992	59.4465374946594	64.1161112785339	61.0976519584656	55.7828445434570	60.0006098747253	57.7839541435242	65.5173711776733	59.5939149856567	62.0765495300293	57.8917794227600	59.2783465385437	58.1407666206360	59.2914414405823	64.0884795188904	58.2912282943726	58.3073673248291	61.2281270027161	65.1972079277039	62.1644492149353	62.7050457000732	60.7832288742065	58.6288962364197	55.3589048385620	61.1054778099060	59.3711271286011	60.1019582748413	57.5159826278687	65.2671594619751	62.0020627975464	58.8278455734253	59.8053398132324	62.9670577049255	59.9999599456787	64.2701387405396	60.0644207000732	59.8677501678467	58.3410210609436	61.4104504585266	62.8680777549744	59.8081512451172	62.2305521965027	57.5219511985779	59.4991831779480	62.6358232498169	63.3941721916199	64.4844489097595	59.0783147811890	58.6002740859985	59.0453634262085	69.1627445220947	53.2609210014343	72.8082637786865	65.3964014053345	68.4264011383057	61.5292572975159	58.9899435043335	65.5746111869812	62.5044703483582	61.8275127410889	53.6238865852356	58.0310716629028	59.4292578697205	68.2793455123901	63.2495450973511	69.7016391754150	64.0372099876404	63.6092743873596	63.7548270225525	61.9036092758179	59.2176465988159	65.0417518615723	59.6346964836121	61.1187977790833	65.7174806594849	67.0411586761475	62.8657011985779	63.0314984321594	58.0728297233582	58.4088006019592	60.0439577102661	63.3140997886658	58.5126547813416	58.0078325271606	59.6293282508850	66.1938495635986	58.2867898941040	56.2451143264771	61.7187595367432	57.8128023147583	57.5841169357300	59.6044692993164	57.1663408279419	62.0702142715454	65.4494800567627	64.0543856620789	64.8247089385986	59.2106451988220	54.6880221366882	61.4436573982239	61.2376732826233	58.3456449508667	64.1747722625732	58.0692338943481	59.0934467315674	60.5669212341309	58.9764251708984	62.5187921524048	62.0143046379089	59.7300333976746	62.6110749244690	56.7511639595032	60.8756470680237	61.4672183990479	63.7880902290344	67.2914075851440	63.8325505256653	58.2736673355103	61.5908298492432	57.0157690048218	57.9074401855469	57.3802933692932	58.7342200279236	62.5790944099426	60.2992544174194	58.6450819969177	60.4891805648804	58.1062817573547	62.4838552474976	55.6751856803894	68.7289161682129	62.2666468620300	58.4681601524353	57.3050627708435	54.8747520446777	62.6911363601685	62.0713129043579	60.9852733612061	61.3683052062988	56.9988293647766	62.9625139236450	57.2685246467590	57.6419720649719	62.9157834053040	64.2562575340271	58.8076891899109	60.1455936431885	60.6813321113586	60.7900605201721	57.8661303520203	59.2172007560730	58.0689525604248	62.5788149833679	62.9648742675781	55.4690494537354	60.2207446098328	60.3531603813171	58.6092720031738	59.3752646446228	58.0720438957214	62.8292999267578	58.5035386085510	58.1376023292542	60.1238493919373	66.4045724868774	66.4492220878601	63.7269930839539	57.3050594329834	66.0746536254883	59.0922908782959	64.3611497879028	63.2216258049011	59.0207924842835	60.5320487022400	63.2880306243897	62.0657362937927	59.1954102516174	61.7674036026001	59.1200289726257	74.7705020904541	57.3566293716431	61.8830938339233	60.8439803123474	61.5358486175537	59.4013905525208	61.3547782897949	73.1415252685547	64.4568710327148	61.1657338142395	59.5662894248962	57.6289114952087	61.9658455848694	56.6260442733765	54.9757995605469	59.6461243629456	59.8355545997620	62.0176811218262	61.5503845214844	58.6804695129395	58.4692087173462	62.3179683685303	59.3630900382996	59.8668851852417	60.1625699996948	61.3692436218262	63.0540518760681	59.1182966232300	59.5422163009644	62.8232016563416	60.7188582420349	59.8747625350952	64.2339458465576	61.8955321311951	61.8043956756592	57.3784770965576	63.5642175674439	61.2948226928711	64.7092318534851	61.0217843055725	59.4442253112793	60.9526820182800	56.7346711158752	65.8302850723267	61.0986166000366	59.7107067108154	59.0249438285828	62.6273326873779	60.7462530136108	64.5801529884338	64.3803286552429	58.9649477005005	58.0314912796021	60.2436981201172	59.7385416030884	63.0153594017029	61.1513504981995	60.7652583122253	55.9458827972412	59.6063466072083	58.1731314659119	61.8741655349731	62.2635855674744	59.4822139739990	58.9040269851685	61.7940163612366	59.5998382568359	62.5557203292847	56.0881419181824	62.5293030738831	62.9008703231812	58.4819164276123	62.2526135444641	61.6904621124268	66.0737171173096	66.2191028594971	58.8838820457459	57.7177419662476	59.5349841117859	58.1917734146118	58.8425703048706	60.9213271141052	58.1957473754883	61.6259489059448	62.9395503997803	61.9119663238525	65.9194297790527	63.3248219490051	59.7317728996277	56.6372966766357	61.8374214172363	67.2044029235840	63.2283315658569	61.6315197944641	67.3687639236450	58.4208035469055	60.9231657981873	59.5904531478882	58.7326960563660	57.1759543418884	62.3011622428894	54.5378327369690	60.1961669921875	61.9716291427612	60.9371471405029	58.6048808097839	59.1363844871521	57.1632843017578	60.7718849182129	61.8462123870850	59.6073050498962	60.2243623733521	57.4522604942322	57.3671441078186	57.5262889862061	65.3315906524658	61.4774265289307	56.6787571907043	60.8708267211914	60.8508100509644	59.8827509880066	54.8009009361267	57.9824576377869	61.0523920059204	60.0604009628296	60.4278645515442	62.1756763458252	58.5028052330017	59.4274721145630	58.5398426055908	62.9724135398865	59.6635870933533	62.2684469223022	61.6529388427734	58.0647172927856	59.8278579711914	63.5483779907227	59.0593891143799	59.6684193611145	59.1197605133057	58.8763360977173	60.9836316108704	59.1805896759033	62.3224549293518	59.0868825912476	60.8431677818298	60.6540637016296	60.6479187011719	60.7623500823975	61.4854331016541	61.9803009033203	63.4647698402405	62.0422224998474	61.3737072944641	62.2230901718140	60.1840333938599	62.6284637451172	61.3516221046448	60.8786387443543	57.5954294204712	61.3908596038818	63.2417640686035	57.8821573257446	60.4904909133911	60.6877741813660	60.9617414474487	65.9208354949951	57.7607269287109	56.1262216567993	56.6608719825745	56.4328680038452	59.0690879821777	63.7685403823853	62.1555857658386	60.8460040092468	62.0621681213379	56.1552643775940	63.5586199760437	61.4782228469849	65.7729768753052	63.7109613418579	66.7136273384094	57.7603650093079	62.6372284889221	58.9361133575439	60.7641210556030	62.9275870323181	60.6255311965942	64.3215985298157	60.2572031021118	62.3796920776367	63.8459248542786	62.4972524642944	58.8030195236206	60.7002415657043	61.2635560035706	65.0821328163147	63.4621844291687	57.4366660118103	66.6889572143555	62.6369109153748	57.9599342346191	62.9269623756409	64.1248850822449	60.8180618286133	62.1115164756775	61.9364070892334	63.2760906219482	57.2127308845520	55.7861104011536	62.5739045143127	60.6014709472656	59.6221957206726	62.6388902664185	54.7880921363831	61.1533842086792	63.8626141548157	59.9005784988403	56.5773286819458	60.7169919013977	59.4265131950378	60.0806398391724	57.5076045989990	59.9072937965393	60.8343005180359	56.1497201919556	62.1775193214417	59.4422550201416	64.3966531753540	61.8871669769287	59.3917107582092	60.6294064521790	55.6016120910645	52.7084980010986	60.7461686134338	62.9665617942810	61.5369544029236	57.0017061233521	62.5342564582825	61.1411228179932	59.8185105323792	61.0817341804504	60.8483324050903	58.5240969657898	59.1064825057983	63.2398962974548	58.8873372077942	59.7284650802612	59.1336426734924	56.7532782554627	56.3148689270020	61.5137934684753	58.0417876243591	55.7910308837891	60.4503445625305	60.9133658409119	58.4132337570190	62.6763339042664	60.6608686447144	58.8638486862183	60.2995834350586	61.0266637802124	57.3673586845398	64.0136656761169	61.2590603828430	62.2430686950684	53.9473600387573	59.7194361686707	57.6043100357056	61.7810473442078	57.6107358932495	61.4442005157471	57.5905408859253	55.0925641059876	60.0336880683899	57.4844946861267	57.3659949302673	63.2216410636902	62.4785413742065	61.9266648292542	62.6248083114624	62.3692588806152	59.2680020332336	63.3108849525452	60.5691456794739	61.2399950027466	57.4248318672180	63.0936050415039	58.9770259857178	61.0740227699280	60.1329379081726	59.0543999671936	60.7108635902405	59.3351078033447	62.8711380958557	58.5507287979126	62.4933662414551	59.9014954566956	62.0295834541321	63.5674648284912	62.7121205329895	61.5820212364197	62.1662344932556	61.1613669395447	62.9279384613037	57.2644758224487	57.2559094429016	61.1795973777771	61.1160755157471	57.6083817481995	61.3407006263733	61.6182360649109	60.3135275840759	63.1727051734924	61.3860707283020	58.6411695480347	55.6587324142456	62.2892522811890	58.9184746742249	60.5575432777405	61.7997465133667	65.2391695976257	65.2528882026672	57.9016008377075	61.2749776840210	58.2186260223389	62.4181957244873	54.9373917579651	58.6532020568848	59.6093268394470	61.4730691909790	62.1928415298462	62.2967023849487	60.2596926689148	60.4362268447876	61.0409612655640	59.4435477256775	61.8128080368042	62.1708507537842	60.7845129966736	62.2393398284912	62.2701177597046	60.5881185531616	65.4204630851746	65.3517999649048	58.8924932479858	61.1415243148804	58.2198696136475	61.1924505233765	67.5056457519531	64.3045067787170	56.8444180488586	58.3774361610413	56.3150482177734	62.0317616462708	60.7759943008423	61.2026424407959	55.5659112930298	61.1957716941834	54.0965433120728	59.5399785041809	60.1144576072693	60.9409384727478	59.5483965873718	63.4927191734314	57.0840320587158	58.2529602050781	62.3287792205811	63.1133346557617	56.1812133789063	64.1695771217346	60.7365717887878	61.3060731887817	57.0888276100159	57.5604414939880	61.5183806419373	60.7441411018372	61.2799577713013	58.6271519660950	57.9921360015869	58.1345882415772	59.2554726600647	59.0364646911621	60.2852139472961	58.3340525627136	61.8098235130310	57.6901583671570	57.1620130538940	60.4201655387878	60.7722601890564	61.9652271270752	57.2418880462647	62.7200031280518	56.5260581970215	59.4716277122498	57.9539432525635	60.8901333808899	56.2284541130066	61.3475742340088	60.1646203994751	57.0198826789856	60.7999033927918	61.1682910919189	60.5742707252502	62.8479156494141	65.0221819877625	66.0079050064087	64.4009008407593	62.1384062767029	61.2332210540772	58.4456868171692	61.7724790573120	65.1700439453125	58.7683081626892	54.4986882209778	63.0456542968750	58.8721828460693	59.0618891716003	56.7752366065979	59.1503129005432	59.2634253501892	58.6966061592102	60.2583560943604	59.5560846328735	60.7334189414978	58.9110651016235	58.1648988723755	57.0719594955444	62.9291200637817	57.3687338829041	61.0537543296814	59.2523570060730	58.3568382263184	56.1842532157898	61.1454777717590	62.9860367774963	63.5946683883667	58.6152052879334	59.4475684165955	58.8394608497620	61.7266945838928	60.6362433433533	62.3027958869934	59.4597110748291	59.8596043586731	60.6439442634583	61.5365653038025	57.3974637985230	63.3600239753723	56.8601193428040	62.2783584594727	60.2422609329224	61.6628742218018	55.9934635162354	59.7051215171814	59.4985928535461	61.1568551063538	59.3250298500061	65.5968546867371	59.1891436576843	62.6229953765869	56.3532462120056	60.7711229324341	59.5243821144104	60.9602637290955	59.6028656959534	64.7782649993897	57.0057492256165	60.3988046646118	59.9645442962647	63.6741461753845	57.0798015594482	57.0990433692932	61.1738324165344	55.7128005027771	62.1076288223267	54.8308386802673	61.7267532348633	60.2776432037354	59.5148739814758	60.6848015785217	60.9858322143555	62.7372941970825	60.9306344985962	61.3176665306091	57.2244620323181	60.6610507965088	60.2587046623230	59.4113726615906	55.6563215255737	61.6224498748779	57.8477144241333	62.5510792732239	61.6060791015625	64.4925971031189	60.6192083358765	63.0856065750122	58.3606204986572	62.7679734230042	61.5564141273499	56.3673505783081	61.5755219459534	60.9792809486389	62.8026266098022	62.9309053421021	62.5152559280396	62.1003422737122	61.1964797973633	61.5200638771057	57.9816451072693	60.9540386199951	59.6378593444824	60.1469798088074	59.9816265106201	63.5335497856140	61.6010885238647	61.8909068107605	61.4587655067444	59.8979725837708	62.0283298492432	56.7232794761658	58.3274869918823	61.4551129341126	61.5794014930725	60.5665793418884	59.8046112060547	59.8178181648254	60.2404022216797	59.2794761657715	62.0387845039368	54.7348666191101	61.0411901473999	59.7899456024170	58.1620078086853	59.8739385604858	60.5013675689697	59.5991787910461	58.2850413322449	55.0793600082397	57.7842340469360	57.3041925430298	57.1441702842712	57.0546007156372	54.9088377952576	59.2113761901856	59.7557744979858	51.3496532440186	60.0309348106384	59.6145925521851	57.7970871925354	62.8068914413452	60.2140913009644	59.9686155319214	59.5696229934692	58.6574006080627	54.9338626861572	60.0237746238709	58.2195434570313	58.5128469467163	60.7681450843811	58.4572758674622	62.5547761917114	61.2290482521057	61.3841128349304	57.9309954643250	60.7317786216736	56.8893947601318	56.2786736488342	60.0113425254822	60.5639271736145	59.1446018218994	60.7434277534485	60.9293713569641	58.7801604270935	56.4782772064209	57.0462298393250	61.8936710357666	61.4311900138855	62.2878966331482	62.4151601791382	58.5218157768250	59.6931672096252	58.3949155807495	54.6695976257324	61.2837004661560	53.0367131233215	61.0751876831055	60.3449845314026	60.4121422767639	60.9507665634155	59.8582911491394	57.0679144859314	61.7102169990540	55.9196662902832	58.2872323989868	60.5024523735046	66.3866262435913	59.3648433685303	61.8927702903748	58.4503521919251	58.0454893112183	56.5431146621704	62.2180466651917	61.6383090019226	63.2707242965698	58.0075764656067	58.5400576591492	63.0640172958374	57.7883453369141	63.2236084938049	57.8116388320923	64.2509841918945	59.5724120140076	66.0301389694214	62.5191540718079	57.1252651214600	59.6412754058838	59.6522932052612	60.7791171073914	61.7265472412109	59.3246979713440	60.5950298309326	56.5103759765625	62.4097576141357	60.8371257781982	57.4911017417908	60.6084938049316	63.3413286209106	57.8073902130127	59.6951241493225	61.7409563064575	59.7740921974182	58.5384459495544	61.9486918449402	63.0913600921631	61.8568592071533	59.6529645919800	61.6795578002930	60.2455763816834	59.8705949783325	57.9228711128235	60.7593226432800	57.9170751571655	60.8698797225952	58.3069114685059	59.0266990661621	61.5242094993591	64.9121012687683	56.8604378700256	65.0388908386231	64.9753828048706	60.8959326744080	56.8120665550232	60.5495834350586	62.3956227302551	61.7060561180115	62.6977801322937	57.3552350997925	56.9274077415466	61.2943801879883	59.6058282852173	57.9275627136231	58.5095281600952	60.2047719955444	58.6163935661316	59.7503538131714	57.3428244590759	58.7330093383789	60.7012948989868	61.5021338462830	56.7239952087402	55.2705025672913	62.0636339187622	60.2861042022705	55.1102633476257	61.3273911476135	59.8533921241760	64.1287360191345	60.9887800216675	63.5716991424561	56.5628581047058	60.3016738891602	59.5814599990845	63.7095694541931	58.7166938781738	61.8421640396118	63.6474013328552	58.6061520576477	56.5494470596314	60.5664844512939	56.5525398254395	56.1809372901917	57.7835378646851	58.3648209571838	62.4280872344971	58.1515221595764	59.7133307456970	56.9147439002991	60.8810291290283	60.6288690567017	56.8997263908386	59.6635751724243	53.4409532546997	61.2846422195435	61.9967675209045	54.2765522003174	62.0545949935913	57.4731397628784	57.1824412345886	58.4909214973450	58.2944898605347	58.8366928100586	59.2606754302979	59.4099197387695	62.4712648391724	61.6325316429138	63.4863085746765	53.9485921859741	55.6529669761658	59.2576417922974	60.6476483345032	59.2909679412842	59.3780622482300	59.8132915496826	60.6503024101257	65.1076784133911	62.0690507888794	54.7921457290649	58.4644613265991	59.3534884452820	54.6511702537537	60.5170903205872	58.0594406127930	59.2704100608826	61.3988857269287	59.9867424964905	59.0853557586670	58.0595235824585	59.2912693023682	62.7181410789490	60.2666602134705	62.2355232238770	62.9378733634949	59.0531735420227	63.2900242805481	63.2253274917603	63.4754476547241	64.5516052246094	59.0506267547607	59.9553480148315	60.4135127067566	63.6239643096924	61.5815815925598	61.7523193359375	57.3336415290833	59.6567273139954	60.1084809303284	64.4421215057373	62.3022866249085	58.8722314834595	60.9437346458435	61.5706238746643	62.2667741775513	60.0251059532166	62.7608890533447	62.6067738533020	62.9614348411560	60.4689550399780	59.1359615325928	58.4676365852356	60.6352424621582	60.0289688110352	57.3789906501770	58.5073137283325	57.5235261917114	58.4643626213074	59.4767985343933	60.7998261451721	61.2707290649414	57.8218002319336	55.8365321159363	59.9452118873596	58.1633996963501	59.5772395133972	61.0975794792175	57.9501228332520	57.7045364379883	59.1589627265930	61.2269263267517	59.7681508064270	57.1228132247925	56.6325397491455	55.3375544548035	58.7185564041138	60.9052500724793	59.8864297866821	61.3398647308350	63.0220246315002	61.6891355514526	56.3450503349304	59.9239034652710	58.5958819389343	60.8853330612183	60.7184152603149	57.7567749023438	58.2209272384644	56.8840346336365	60.2573966979981	55.3379497528076	59.7964134216309	60.4117851257324	59.7328972816467	54.7830996513367	60.2677001953125	61.9784417152405	59.9324078559876	60.1922287940979	61.6272115707397	54.6899938583374	63.6151247024536	56.9947247505188	55.8910923004150	53.3140830993652	57.3775200843811	62.4833426475525	63.9385085105896	57.8509702682495	58.6516723632813	58.9322595596314	58.0976591110230	58.9651341438293	60.9037547111511	56.7737932205200	60.4939360618591	61.6790218353272	55.8060059547424	59.0596342086792	57.4683990478516	63.9430499076843	61.2155184745789	57.4220438003540	63.3701891899109	61.1223015785217	58.1206812858582	60.6329240798950	59.2281432151794	61.5331177711487	60.1317830085754	58.3337864875793	61.1792368888855	64.8207721710205	65.9361896514893	59.5678977966309	59.9319162368774	56.8217272758484	57.5909209251404	60.1824545860291	61.3281068801880	58.8880019187927	55.5383396148682	59.9560151100159	62.6301074028015	62.9196920394897	58.3337926864624	56.7793164253235	59.3245511054993	58.5970692634583	60.1428451538086	59.5546107292175	61.7776374816895	56.5165514945984	53.9629240036011	63.5454649925232	55.0969786643982	59.2712759971619	60.5321326255798	60.5262355804443	56.0943212509155	59.8726439476013	60.6289258003235	61.3800802230835	60.9162206649780	59.5234150886536	60.1720757484436	58.7968621253967	59.3938927650452	58.5973110198975	61.2068986892700	62.0300707817078	64.8944106101990	60.4503841400147	58.9751825332642	63.1121125221252	62.6953444480896	61.1527323722839	59.1087980270386	57.5773286819458	59.6725802421570	60.7213048934937	58.2314596176147	54.2330398559570	58.3764314651489	58.0929145812988	61.9295673370361	62.1103696823120	58.7479219436646	56.1007671356201	62.1133971214294	63.5273418426514	62.6504602432251	62.1208314895630	59.0034241676331	60.7034091949463	59.0750613212585	59.1782126426697	60.1151814460754	59.5937857627869	61.5911235809326	61.9848828315735	61.3239111900330	58.7600150108337	60.6973118782043	61.2133049964905	57.5160164833069	60.5111880302429	60.1429572105408	59.2758107185364	59.3235545158386	60.9222536087036	61.6401715278626	60.3864974975586	54.0959973335266	60.8203878402710	57.8092570304871	58.6820068359375	60.6084365844727	63.9064493179321	61.5919613838196	62.0731654167175	56.4896354675293	55.6313071250916	62.3373537063599	62.4492864608765	56.9403080940247	60.2064151763916	58.8260488510132	57.3457608222961	58.1104536056519	58.4454126358032	54.4721250534058	58.5428681373596	62.7509202957153	59.7001123428345	57.0897951126099	57.1304807662964	55.8443746566772	57.7712731361389	60.1027669906616	59.3969302177429	62.3092122077942	58.2811999320984	57.0592284202576	57.2223024368286	56.4245986938477	62.7174639701843	57.1922416687012	57.0671834945679	54.1848597526550	61.6266431808472	55.8889217376709	58.2699198722839	62.2633972167969	63.5236434936523	60.4748969078064	60.8222389221191	60.1643042564392	62.4203414916992	60.3376502990723	63.9284806251526	58.3089852333069	61.5673446655273	60.3008255958557	57.2608485221863	61.1526298522949	63.9399042129517	61.3913989067078	62.6247072219849	61.2150039672852	60.3487157821655	61.2844805717468	61.3803534507752	60.8135380744934	58.8928084373474	61.9480257034302	58.9301471710205	60.2244095802307	60.4271707534790	63.1172990798950	58.4845662117004	60.4039101600647	61.2355780601502	60.9910736083984	61.9081826210022	63.7838525772095	56.5327610969543	61.5543718338013	63.8973355293274	61.7819099426270	58.6507682800293	60.9252777099609	57.6920585632324	61.3468165397644	57.8143534660339	63.9685082435608	59.9961633682251	60.5962209701538	60.5612497329712	58.3531627655029	63.7595443725586	59.2357168197632	59.4005751609802	60.2321157455444	60.4902548789978	60.5808892250061	59.8382992744446	62.8657255172730	59.4611220359802	60.8319840431213	59.2557621002197	53.7601480484009	58.9747576713562	58.5734453201294	56.4923267364502	57.5368795394897	55.1762118339539	55.5922350883484	54.2843651771545	53.8026070594788	53.8243546485901	57.9526338577271	56.0713601112366	55.3123488426209	55.1569781303406	56.3502516746521	56.8999176025391	69.9937982559204	56.5700898170471	54.4932527542114	56.0085067749023	60.6132535934448	61.8224234580994	65.9328432083130	65.1604013442993	59.6148948669434	57.0749187469482	57.1688876152039	54.0775570869446	57.6409153938293	57.5870933532715	56.8588905334473	59.5410666465759	58.4933838844299	59.2811441421509	60.1310977935791	61.0840010643005	63.3300609588623	56.9974393844605	56.9748811721802	61.3189091682434	59.8727765083313	57.7631406784058	57.4048624038696	59.6022939682007	59.4867587089539	61.2848758697510	60.0532469749451	61.8415150642395	60.3308143615723	57.2400889396668	61.4373331069946	61.1666045188904	62.9272017478943	61.3579058647156	59.9001989364624	60.6438751220703	61.8349013328552	57.7599506378174	51.9199666976929	59.0808467864990	57.3027768135071	62.9531712532043	59.4645586013794	59.2989692687988	60.6883716583252	53.8039984703064	59.6320495605469	61.2327027320862	55.9909858703613	60.6416263580322	64.5029640197754	61.0097546577454	58.0895404815674	57.4124155044556	61.4887166023254	54.5062937736511	56.6890587806702	62.9895763397217	60.1619515419006	59.0089993476868	57.2139320373535	63.7565312385559	58.4783244132996	58.5704345703125	60.7669415473938	59.7856292724609	55.5573611259460	53.4175572395325	57.0653491020203	58.9959807395935	58.9396944046021	61.3981900215149	55.6514558792114	61.0627040863037	56.4946556091309	59.8901596069336	61.0114464759827	59.4939589500427	58.3669118881226	59.4228711128235	56.6594204902649	62.6985373497009	57.2117133140564	56.9990401268005	60.0946745872498	59.4409775733948	59.0831832885742	59.3034701347351	55.8772253990173	59.7923655509949	60.0291757583618	53.6557135581970	60.5291066169739	56.5418334007263	60.3646411895752	57.0711493492127	55.9105420112610	61.4712986946106	60.2481675148010	60.5520677566528	60.4350318908691	59.1955342292786	62.8790512084961	61.9000043869019	56.9337620735168	60.0054316520691	60.5159287452698	58.9930810928345	61.7504014968872	57.7784790992737	60.4037942886353	56.5012536048889	56.0402336120606	59.2489123344421	61.1557025909424	58.6314816474915	60.9679722785950	55.8490595817566	60.4514031410217	60.3634748458862	59.7907614707947	59.8654370307922	60.1982684135437	60.6725912094116	59.8880186080933	58.0159192085266	57.2069034576416	55.0262746810913	62.9639916419983	60.4966902732849	59.0887608528137	57.3329558372498	58.2226252555847	61.4606480598450	62.9883952140808	62.6731348037720	60.1011619567871	55.7175312042236	64.9000597000122	60.0058875083923	58.3786263465881	59.9463653564453	57.1542162895203	61.6873812675476	55.7776885032654	57.9732122421265	60.3342447280884	55.6018400192261	60.3976073265076	60.2846212387085	60.8683037757874	60.3139972686768	57.7737345695496	53.5681066513062	58.1060047149658	58.5608491897583	54.9905300140381	58.8338117599487	60.8381366729736	59.3144574165344	60.1855869293213	64.0252141952515	56.6968979835510	56.0790481567383	57.6990356445313	61.7368683815002	56.0037202835083	60.4094982147217	61.5696463584900	55.5688333511353	58.3747105598450	62.7692494392395	59.4549579620361	57.0972604751587	58.4887313842773	58.4348511695862	58.5454082489014	57.9109911918640	56.8462891578674	58.8687477111816	61.4650912284851	62.9909000396729	54.6578178405762	58.9933128356934	57.7513189315796	58.0488066673279	58.7205166816711	62.5269875526428	55.8938827514648	52.9970731735230	64.2222080230713	53.8702492713928	52.5325441360474	53.2667818069458	60.9804868698120	60.9746003150940	57.2532935142517	61.5633687973022	59.7898321151733	61.0946063995361	59.4216141700745	58.4168529510498	60.5844421386719	65.2073812484741	62.0209422111511	62.0848231315613	59.0386371612549	59.0914459228516	62.1929383277893	57.5941638946533	56.5086474418640	59.0836806297302	59.1811795234680	60.5528454780579	63.2706584930420	59.9687447547913	62.8119616508484	63.1666450500488	58.5500593185425	59.4392251968384	57.2305674552918	62.9436845779419	61.6081643104553	62.0892343521118	61.4569096565247	61.4549860954285	59.9430956840515	65.0082550048828	60.5027461051941	60.4952640533447	59.9287528991699	62.4913573265076	62.1328039169312	56.4160118103027	62.5155758857727	61.9893698692322	61.4666676521301	61.5238728523254	60.2648081779480	54.8718857765198	60.3772902488709	63.2186479568481	55.4873070716858	59.8085474967957	57.2013630867004	56.4200625419617	58.4644813537598	59.7158942222595	68.2260074615479	58.3041181564331	56.5536308288574	57.6687331199646	57.6189780235291	58.9474411010742	57.6812767982483	57.2636113166809	65.1283206939697	57.9729084968567	58.8231811523438	58.7990050315857	63.9164180755615	56.8195095062256	58.9591584205627	59.1805009841919	57.5378322601318	60.8661990165710	58.7256431579590	57.7436881065369	60.2004470825195	60.9145216941834	60.4822659492493	61.3954472541809	55.0523452758789	59.7480688095093	59.2800889015198	58.0359730720520	58.8512792587280	59.9946465492249	62.8629479408264	55.9753670692444	58.8143978118897	60.9046459197998	61.4475250244141	60.2186584472656	56.4469714164734	60.3128161430359	61.5292067527771	59.3946599960327	59.7431435585022	55.2888579368591	59.8617668151856	58.6466307640076	61.8859105110168	63.6895818710327	65.9629459381104	64.5892734527588	61.5386476516724	60.4407300949097	60.5382099151611	60.8329472541809	60.0578989982605	62.1377644538879	59.3980040550232	57.2173099517822	60.8013653755188	59.6706590652466	64.7771787643433	57.4450755119324	59.0058665275574	58.6802077293396	59.7127323150635	61.1233291625977	56.2244148254395	59.1814188957214	58.1968483924866	63.5266070365906	62.3653621673584	61.5262217521668	62.5002441406250	58.6290426254272	63.8041305541992	60.1559267044067	58.4196262359619	58.5099382400513	59.8108634948731	55.8068833351135	59.2899808883667	58.7741575241089	60.0480332374573	58.3479642868042	59.9816832542419	60.6014833450317	58.1154708862305	61.0379948616028	57.3650021553040	60.7729697227478	59.0843315124512	59.2314839363098	55.9891657829285	60.1756410598755	60.6123790740967	59.4057245254517	57.1636986732483	58.8226065635681	61.8605551719666	57.2717075347900	58.3852071762085	59.0318193435669	58.4780273437500	60.9037847518921	54.7537493705750	61.2252182960510	58.7079033851624	61.7194495201111	57.1835479736328	57.7607374191284	62.5362515449524	62.2900481224060	58.9222855567932	56.1936740875244	61.0025706291199	57.6825532913208	61.5302772521973	61.2658119201660	60.8733315467835	58.7057905197144	59.0800032615662	61.5277228355408	59.6590662002564	56.0979194641113	62.5455927848816	62.1294908523560	61.4820303916931	61.3002533912659	64.3174357414246	58.5326457023621	61.6121988296509	59.9608960151672	56.0842819213867	58.3511614799500	60.4427523612976	63.7300152778626	61.3464641571045	61.5396022796631	60.7068228721619	60.0950074195862	61.1734337806702	60.1503353118897	58.3526411056519	59.6153316497803	54.9735856056213	59.2164139747620	54.5677919387817	60.5399141311646	59.7870526313782	62.1265659332275	52.8328990936279	61.9626708030701	54.7432842254639	60.6855750083923	60.5187907218933	61.8930325508118	60.7256436347961	59.1184425354004	61.3512997627258	55.7686381340027	54.9122390747070	57.5856270790100	59.6920900344849	58.7226405143738	61.2365846633911	59.8511986732483	55.2119736671448	56.3692035675049	59.2772011756897	54.3923163414002	62.6573638916016	57.5331883430481	56.3912577629089	59.9306449890137	60.3483715057373	60.2000298500061	56.5636644363403	59.6907768249512	60.3343534469605	60.3194007873535	55.8341126441956	57.7379746437073	60.4943928718567	63.4973716735840	61.5782642364502	62.9116692543030	57.2118649482727	60.6311626434326	61.7476439476013	61.8709049224854	59.6617083549500	62.8659887313843	64.6428604125977	58.5065717697144	58.8291854858398	60.5379576683044	58.7840247154236	56.7965250015259	56.2266316413879	54.2952098846436	58.1884074211121	58.6038646697998	60.2213745117188	58.0300726890564	59.5440912246704	57.6923661231995	59.1940865516663	59.9038949012756	57.0506830215454	58.2063245773315	58.0248017311096	59.7735900878906	59.8020029067993	55.2309494018555	59.7799324989319	59.8572764396668	57.9163589477539	56.0240135192871	58.1521053314209	58.5717306137085	57.9873652458191	60.6989240646362	60.2818393707275	55.7271971702576	62.3598651885986	58.3170499801636	58.6366076469421	58.0569634437561	58.6882543563843	60.5805249214172	55.4978380203247	60.7882342338562	60.2465968132019	55.2968215942383	58.0929479598999	59.6199870109558	61.5004358291626	61.0604510307312	59.7372770309448	58.4013814926147	60.8263125419617	59.9071993827820	60.2983012199402	58.7845091819763	60.5477199554443	57.1411786079407	59.0193061828613	55.6751308441162	60.0381331443787	55.5720925331116	57.0198764801025	58.7271723747253	57.1438035964966	54.8959584236145	56.3619813919067	59.2973794937134	61.9715380668640	60.3946251869202	57.7813000679016	57.6618599891663	61.2200646400452	61.6023831367493	60.6577768325806	64.5487799644470	62.6751961708069	57.3394827842712	60.6827654838562	55.0889806747437	58.4781618118286	59.2264075279236	59.3258290290833	65.5489907264710	62.1319222450256	62.2911076545715	61.0222916603088	53.8106827735901	57.6191616058350	55.8640580177307	56.0759902000427	62.5346608161926	61.0157890319824	60.2425818443298	60.5468273162842	61.3739595413208	60.7563724517822	61.2573337554932	60.9926152229309	61.9412899017334	56.6014404296875	58.3178315162659	60.8466958999634	62.1295576095581	60.6334137916565	59.4526042938232	59.0501360893250	59.2001724243164	63.6318697929382	61.7269945144653	60.5118708610535	59.2070908546448	61.9760956764221	55.8074841499329	55.3412604331970	61.1675972938538	57.5241699218750	62.6127834320068	62.4624166488647	59.8837585449219	62.7896060943604	61.0910615921021	57.4134778976440	59.4477267265320	61.8540334701538	56.1413197517395	61.3408322334290	61.0297045707703	58.6442832946777	57.3045005798340	62.8135080337524	62.7286138534546	57.9303469657898	57.9171414375305	61.2925262451172	60.7114753723145	60.1893844604492	54.5875720977783	58.6263184547424	52.8316397666931	62.3591961860657	56.9958448410034	59.0592565536499	60.7421774864197	61.6482577323914	59.2207131385803	56.8657240867615	64.1034502983093	57.0276455879211	52.1692342758179	60.7501993179321	62.6857404708862	57.9592900276184	63.5172834396362	60.4969291687012	57.8762555122376	57.8735008239746	61.2436032295227	60.8347992897034	60.3773770332336	60.5360398292542	61.4988889694214	59.1371140480042	60.7780427932739	61.6747760772705	54.7187552452087	56.9955658912659	63.2052335739136	59.6287283897400	60.5059084892273	61.3989729881287	60.9113450050354	60.2112493515015	63.6561136245728	62.8470911979675	56.9925670623779	61.5281949043274	62.8373179435730	55.6671314239502	58.5683603286743	57.5335793495178	62.1753468513489	61.9967999458313	59.7764010429382	61.0507249832153	58.5546488761902	59.9933352470398	57.4152350425720	58.7141938209534	59.2093358039856	61.7813611030579	59.8955140113831	54.7867708206177	61.2518796920776	56.0628452301025	57.6096267700195	60.6901845932007	62.5428318977356	58.3334507942200	58.7663946151733	57.7858700752258	57.0910601615906	59.4001698493958	58.2671332359314	61.8065910339356	59.5824599266052	56.1055150032043	59.1432480812073	58.8814425468445	59.3749628067017	58.9642696380615	56.3208651542664	61.4910964965820	59.6736345291138	59.5903811454773	59.3975281715393	57.2183547019959	58.3830537796021	59.5950379371643	59.0431208610535	58.8461203575134	61.0487866401672	59.6806964874268	60.9869546890259	56.5330390930176	56.2820997238159	54.2368454933167	55.3832178115845	62.8540449142456	56.0758061408997	61.2380790710449	59.4030065536499	52.3339395523071	55.4932827949524	62.2654199600220	54.2483453750610	57.9394254684448	61.0949969291687	60.5332207679749	60.6726636886597	62.7488365173340	58.1969661712647	60.0367293357849	61.1839618682861	59.7317957878113	58.6628022193909	60.1624827384949	61.0031962394714	62.5190296173096	56.4437437057495	49.7934103012085	60.5673642158508	54.9412217140198	59.9467973709106	59.3914384841919	58.4062681198120	59.1272673606873	60.9771642684937	62.1507549285889	59.7043633460999	61.5817642211914	63.1467704772949	54.7916898727417	63.7964239120483	58.9710545539856	58.6706380844116	61.4959821701050	62.4780449867249	63.1755132675171	60.1797194480896	62.4754834175110	62.7603979110718	58.4712409973145	59.0889234542847	61.6703376770020	55.2658381462097	57.9454011917114	59.3554453849793	61.3825368881226	59.9263887405396	62.2878718376160	60.4469437599182	57.9257459640503	55.8017435073853	62.1288638114929	57.5921235084534	60.8563141822815	58.2317295074463	58.7914233207703	60.8523688316345	61.1909961700439	61.8717474937439	62.7778797149658	61.0670027732849	61.1327486038208	62.1730551719666	61.2430634498596	60.0071206092835	60.3954548835754	60.9895834922791	55.7337384223938	59.4748897552490	62.1022548675537	59.9268393516541	59.3960647583008	54.9287796020508	61.0504326820374	62.3228130340576	61.1205148696899	58.0663785934448	58.2954406738281	57.4466171264648	57.0688161849976	57.8003330230713	58.4279975891113	64.8259258270264	63.1267910003662	58.2225637435913	61.7244963645935	54.6734108924866	57.7259416580200	59.2989053726196	59.7023525238037	57.0336380004883	61.3643412590027	61.6022610664368	60.0588064193726	63.2258172035217	62.5834784507752	57.5676245689392	61.4601659774780	62.8528366088867	55.7751550674439	59.3977856636047	54.2679581642151	64.1849613189697	61.2961311340332	61.2968778610230	59.9785046577454	59.5824742317200	63.7306747436523	60.4372043609619	63.8425741195679	62.6106691360474	62.1587934494019	58.2406811714172	60.6463284492493	58.8814640045166	59.7717189788818	56.1599936485291	59.0110321044922	56.6085376739502	58.1932697296143	65.3204340934753	57.6939373016357	61.4489283561707	59.9269671440125	61.1554517745972	56.2692198753357	59.2235364913940	57.1217737197876	57.7751641273499	57.0898780822754	59.8202896118164	58.7580699920654	58.3877000808716	56.3612270355225	58.0787744522095	60.9936614036560	56.0181927680969	60.0256733894348	57.1358227729797	61.6833591461182	61.0780901908875	56.7295665740967	56.9330973625183	55.4620752334595	57.0366830825806	58.2961225509644	60.0743002891541	61.1715731620789	63.8085145950317	58.9079537391663	59.6747436523438	63.1499586105347	57.9893250465393	60.7461962699890	59.7367272377014	57.4239759445190	58.7925252914429	52.7064805030823	62.6453485488892	59.3491139411926	59.2875728607178	57.1984639167786	61.1289925575256	56.9889287948608	58.5155410766602	59.7881383895874	58.9858641624451	60.7167000770569	61.1838984489441	55.8960409164429	58.8372187614441	56.6391043663025	58.9907860755920	58.9207816123962	59.7170519828796	61.7266249656677	56.4802293777466	60.4943671226502	59.6579599380493	56.1531710624695	60.6162962913513	58.9885659217835	58.5915427207947	61.6331648826599	62.7016706466675	56.4329071044922	57.5683884620667	60.7139759063721	59.4046211242676	62.1527070999146	59.2275819778442	61.5024404525757	53.5204906463623	58.8123764991760	53.9186992645264	59.1451797485352	56.8154702186585	62.7690668106079	59.1302947998047	58.6186494827271	60.5828404426575	58.5202484130859	61.9839463233948	61.0164747238159	58.4042778015137	61.3919935226440	58.8517112731934	55.5509376525879	58.0419149398804	55.8240890502930	58.2566075325012	61.7326211929321	58.6658272743225	53.8362340927124	63.9574642181397	59.2939372062683	58.6855187416077	62.7328472137451	60.7396903038025	64.0546531677246	58.9636974334717	58.8152675628662	64.0558323860169	59.3926815986633	61.9151120185852	60.3527321815491	63.9722929000855	57.1786360740662	56.0681800842285	61.7395191192627	56.5757365226746	60.9615850448608	59.7895665168762	59.8539695739746	61.1232199668884	62.8368768692017	61.8830456733704	60.4493250846863	59.7969279289246	58.6339883804321	60.6396512985230	64.5113453865051	59.4331789016724	62.1224384307861	61.1380505561829	61.2223868370056	62.3459415435791	63.7740950584412	58.8334536552429	62.2649788856506	61.0678029060364	59.0563673973084	60.0542402267456	58.8464984893799	62.7303562164307	57.2104287147522	61.2215399742127	58.2526268959045	62.5504798889160	63.3688769340515	56.0855350494385	58.9288754463196	60.1541810035706	56.5737586021423	58.4075441360474	58.7254047393799	56.6347060203552	61.9391026496887	59.9305467605591	64.3397026062012	60.4805879592896	59.0799131393433	55.0971508026123	59.9116420745850	59.2211208343506	60.4271421432495	59.7229461669922	55.9681239128113	61.9436974525452	56.5652184486389	56.4808826446533	64.1051058769226	60.6100354194641	61.6369795799255	60.0317029953003	60.8684797286987	61.7923693656921	58.2253036499023	61.2097487449646	60.6474027633667	56.8971934318543	59.4438438415527	61.6665077209473	61.3219966888428	57.5430097579956	59.1698117256165	56.3843026161194	57.3548417091370	62.4209322929382	59.3005962371826	58.5695176124573	58.8657503128052	49.7523994445801	54.2205104827881	62.4143962860107	60.2568941116333	58.3785376548767	61.2747888565064	60.6445746421814	56.8396658897400	59.6630196571350	55.8690915107727	63.0956816673279	59.8893494606018	60.3507347106934	58.2537055015564	59.5521349906921	59.3808875083923	58.0934200286865	61.8270134925842	58.0873622894287	59.0971260070801	63.4137854576111	59.4798917770386	60.7310690879822	55.9505624771118	58.4657893180847	59.6940369606018	58.2456440925598	58.6237769126892	58.9993710517883	59.4170928001404	58.5485777854919	60.8524088859558	60.2104954719543	53.9877796173096	60.8981847763062	59.5317335128784	58.0014791488647	58.4284486770630	60.9088578224182	60.6631264686585	63.1640458106995	57.8929505348206	60.5366697311401	59.0898466110230	55.8477921485901	57.7903232574463	57.7456765174866	60.0628442764282	58.2372264862061	57.1155648231506	59.5443739891052	61.3569512367249	59.1393976211548	59.7582468986511	60.8916101455689	57.2633781433106	58.1775426864624	57.1475014686585	59.8500304222107	55.5274362564087	56.8053655624390	59.4025821685791	62.5661826133728	62.3903250694275	56.5902409553528	57.4341096878052	60.9666309356689	59.9956836700439	60.0047931671143	54.3720545768738	54.9473729133606	62.5398082733154	59.6008334159851	54.9055228233337	59.6054491996765	54.3377227783203	57.7956252098084	62.8268847465515	57.9442443847656	57.6077151298523	62.3632373809814	55.9080862998962	58.9227023124695	59.7317585945129	60.3603672981262	58.2010631561279	53.2627038955689	59.1080441474915	59.8070883750916	59.1146616935730	58.7834997177124	62.7198538780212	63.9700112342835	57.4205336570740	60.7949457168579	55.1461434364319	56.1033487319946	58.2901802062988	59.7610349655151	58.7800016403198	58.1406869888306	60.7117877006531	59.7759118080139	61.0920457839966	55.3890752792358	58.9318809509277	61.3222956657410	59.7053847312927	61.0641641616821	57.2495694160461	58.2519187927246	58.4258689880371	61.3397440910339	60.9120917320252	50.6902136802673	57.5675768852234	58.0703268051147	57.0115923881531	56.8549418449402	59.5965075492859	59.6115045547485	52.1244945526123	60.1378989219666	56.2392230033875	58.9562144279480	59.5799431800842	62.6750073432922	58.3682236671448	58.2518024444580	58.8865222930908	58.5570869445801	56.4558000564575	64.2826094627380	60.5595984458923	57.6476407051086	62.2478256225586	56.8012290000916	51.0218777656555	59.6620740890503	56.0207695960999	60.2134776115418	61.1483216285706	63.7583742141724	59.4820723533630	57.8570551872253	58.8497490882874	59.4037804603577	59.2512612342835	57.9719386100769	54.4659833908081	60.8369755744934	60.3812608718872	61.1666932106018	58.2961702346802	58.9311933517456	56.9459443092346	59.1785173416138	58.0308685302734	57.9413094520569	61.6126418113709	58.1295166015625	60.0183439254761	56.0038208961487	60.7589111328125	57.4994382858276	57.8338479995728	62.4371428489685	58.5386371612549	60.6861028671265	57.9444785118103	58.8994684219360	56.9678397178650	58.4787516593933	57.4824347496033	60.4315409660339	59.8068823814392	59.6333394050598	62.0599517822266	59.4128179550171	55.9863529205322	60.2846970558167	59.8888111114502	63.0922927856445	62.7614479064941	58.8565793037415	58.7586636543274	56.3003797531128	59.4865808486939	62.1305994987488	60.6246151924133	58.5194983482361	57.5363731384277	60.2541050910950	59.5465354919434	58.5699968338013	62.5460877418518	56.4976301193237	60.4306488037109	64.7449240684509	58.5485844612122	60.5431399345398	60.1741476058960	56.6580128669739	64.3510384559631	58.2444186210632	62.5010218620300	63.1323838233948	61.3442273139954	56.8860254287720	60.4742126464844	59.9841647148132	58.8450832366943	62.1225318908691	57.1287932395935	59.7107877731323	60.8593463897705	60.6771240234375	59.4163680076599	62.1304998397827	57.7581348419189	59.8854613304138	58.8751316070557	61.6407928466797	59.4074974060059	60.7087135314941	60.2949137687683	59.2146310806274	59.9025988578796	58.2408971786499	59.4704003334045	61.9015207290649	60.9506754875183	60.2070512771606	57.7232503890991	60.5015492439270	60.8626070022583	60.3015761375427	59.2683997154236	60.5868773460388	60.0128498077393	61.1511092185974	59.4967050552368	58.3013033866882	59.0391883850098	58.6457977294922	61.5257434844971	61.1953835487366	59.6620659828186	60.5661072731018	61.3417477607727	58.0320963859558	58.5291681289673	61.3812184333801	61.6067838668823	62.2224869728088	64.6250300407410	59.8312969207764	59.0978679656982	62.5183477401733	59.1780166625977	58.4265451431274	56.3725438117981	59.4268097877502	57.7118911743164	57.5589709281921	55.9271278381348	58.7775602340698	58.9774217605591	57.4741597175598	59.1121788024902	56.1474747657776	59.8326230049133	60.3611092567444	59.6866269111633	58.4954910278320	57.3534297943115	59.6136398315430	59.7212877273560	57.6368594169617	59.5940103530884	60.0521321296692	58.9997844696045	58.6903581619263	53.6160502433777	59.3658342361450	58.7358341217041	58.9934830665588	59.8948101997376	60.3896980285645	61.5208516120911	61.9264554977417	55.7645449638367	57.8278036117554	61.2204837799072	60.9805502891541	57.5041956901550	61.8684644699097	62.8778829574585	58.7121706008911	58.4605107307434	59.9985189437866	59.3171925544739	59.4126210212708	61.2024178504944	57.8768877983093	58.8931746482849	58.8590865135193	59.0315971374512	58.5621318817139	58.4985036849976	56.1505231857300	61.0412373542786	60.4995241165161	59.8230643272400	58.0389022827148	56.7936282157898	55.6964950561523	60.0443325042725	59.5281686782837	62.3952231407166	59.1549429893494	63.6351881027222	54.0600819587708	59.2124028205872	54.8838825225830	58.0248045921326	61.2189550399780	60.9150562286377	60.4887232780457	61.2706227302551	55.9031162261963	59.5052752494812	60.3993687629700	58.7495365142822	59.2743620872498	58.3609132766724	60.3595528602600	59.5605125427246	57.0777678489685	55.0133304595947	59.2443785667419	62.0558757781982	53.0572929382324	57.7877330780029	56.7467002868652	60.7722067832947	53.9385523796082	57.7305240631104	60.6043205261231	58.0808467864990	59.4367642402649	62.1416211128235	60.9120569229126	60.4392285346985	60.0581331253052	58.5928459167481	57.5775532722473	57.9398269653320	60.1928744316101	61.5504727363586	61.2742514610291	58.9576768875122	57.3548159599304	59.9599065780640	59.3635683059692	60.9862618446350	57.2745509147644	53.7525911331177	61.5486221313477	60.2720317840576	60.2379050254822	53.4564075469971	57.3503770828247	58.9150800704956	60.8323850631714	58.8499150276184	58.0105767250061	59.3234276771545	56.5259823799133	57.6196384429932	59.5113234519959	60.6220536231995	59.5727314949036	53.2900362014771	54.7321801185608	63.2093782424927	55.9669127464294	56.7423381805420	59.7231464385986	61.3621549606323	59.3951239585877	61.4922852516174	61.8706455230713	53.1635541915894	61.8616342544556	55.0679001808167	61.8512873649597	56.4535002708435	59.3131136894226	61.4771256446838	55.2836103439331	55.0666627883911	55.9648880958557	62.3148775100708	57.6473479270935	59.1064677238464	60.1781749725342	57.8881382942200	59.3798131942749	58.0921769142151	60.6485824584961	59.2272701263428	58.3889575004578	60.9519696235657	59.0241184234619	59.7041325569153	60.5197238922119	64.9631690979004	62.1137976646423	62.1111259460449	63.3117384910584	61.5296411514282	65.7306442260742	61.3295536041260	59.7149658203125	62.2433323860168	60.2658586502075	60.0158329010010	60.7817034721375	58.3127789497376	60.8054060935974	60.4697790145874	60.4763865470886	61.7552213668823	57.3586659431458	59.2309474945068	60.0135765075684	57.4505920410156	56.9423551559448	62.1076064109802	59.4902620315552	57.8692631721497	58.0081896781921	60.3471469879150	61.6186580657959	58.6243314743042	60.4030575752258	60.7013683319092	59.4180154800415	61.9836835861206	63.4215331077576	60.3028645515442	61.5355391502380	59.9786243438721	60.5424375534058	61.9126925468445	60.6944684982300	61.8204121589661	59.0300617218018	54.7161593437195	56.4640898704529	62.4705505371094	58.2854404449463	59.8708291053772	60.9557633399963	63.4746551513672	61.6744332313538	59.8364911079407	58.1154026985168	63.1544618606567	58.1519007682800	59.7308292388916	63.4632329940796	58.8253622055054	60.9465508460999	58.6343531608582	53.6073179244995	58.7443995475769	61.1365556716919	63.2510247230530	62.6078691482544	60.1674656867981	60.1757121086121	59.0767626762390	60.7939662933350	60.6973214149475	58.2599205970764	61.0136647224426	59.0048689842224	58.5610160827637	59.9490327835083	63.8694930076599	58.2118830680847	56.0716114044189	58.1416711807251	60.8451652526856	63.8562574386597	60.3396325111389	60.6868953704834	60.0955042839050	59.0942478179932	59.9763340950012	58.3423500061035	55.0331482887268	55.1922793388367	55.7261772155762	58.4225726127625	58.6593246459961	58.9295043945313	55.8727092742920	63.1589303016663	56.6068634986877	59.7821679115295	57.2453265190125	57.0197992324829	56.2955136299133	62.1294989585877	59.2624521255493	61.8245201110840	55.8081860542297	59.6492948532105	62.4040980339050	56.7763214111328	61.0811219215393	59.2000584602356	54.2980508804321	58.8370170593262	58.7992181777954	55.9247102737427	59.1717429161072	56.9694728851318	63.2551460266113	60.9512495994568	61.8047385215759	62.8255114555359	58.2902441024780	60.7655258178711	60.5696449279785	60.4668073654175	57.0125775337219	61.1191625595093	63.5589580535889	60.9960927963257	54.4224524497986	58.9704318046570	59.3180608749390	59.1746540069580	61.3191380500793	62.5638618469238	61.8936829566956	56.3548097610474	63.7820510864258	57.9755229949951	58.3806147575378	57.5903997421265	58.6219077110291	61.0902180671692	60.9373497962952	58.1310462951660
83.2049160003662	77.3908767700195	48.4832324981689	49.0707159042358	44.2082653045654	43.2144479751587	46.3295502662659	58.3184666633606	58.4380946159363	60.0953655242920	56.4127287864685	58.0020351409912	58.7726597785950	59.1696720123291	57.9365658760071	60.4399929046631	63.9235696792603	57.0659508705139	61.6679196357727	63.4119586944580	63.6174840927124	59.0970525741577	64.9813623428345	61.1011848449707	63.4397048950195	55.1170492172241	61.0684380531311	61.3852915763855	59.9644360542297	64.9098377227783	62.0391378402710	66.8646907806397	63.8324570655823	63.0296487808228	57.5915861129761	57.6756768226624	60.6335515975952	56.2589411735535	54.1726427078247	73.8417301177979	58.5536522865295	59.9941639900208	56.9249958992004	59.1874017715454	56.6251006126404	57.9588918685913	55.7450881004334	55.8603739738464	58.8244647979736	58.2331442832947	58.9230494499207	58.5191316604614	55.9523344039917	57.2878184318543	56.7478518486023	56.6011848449707	60.8847055435181	59.7676243782043	57.7493729591370	61.0120811462402	59.7528676986694	60.9918274879456	54.7336692810059	60.5890560150147	56.2704534530640	52.2801303863525	60.9820351600647	56.7916908264160	62.6053943634033	60.2942876815796	57.5040059089661	64.4703960418701	64.3526906967163	59.6919970512390	57.9894251823425	61.9724669456482	63.3314938545227	59.5273923873901	55.8276867866516	59.8509802818298	59.3452615737915	61.6780390739441	59.1404085159302	59.2482523918152	61.2721467018127	59.5718326568604	60.9520125389099	55.8273735046387	60.3537139892578	57.1762990951538	58.8574190139771	61.3681111335754	61.1307601928711	61.7943263053894	59.6466879844666	60.3725624084473	59.0487356185913	58.7070155143738	61.8536906242371	61.9443302154541	61.3665556907654	61.6692781448364	62.7941145896912	60.4793848991394	58.8546729087830	60.6431493759155	59.4800252914429	62.8291954994202	63.7222490310669	59.8748221397400	61.3272895812988	62.1812825202942	62.3626208305359	61.2089624404907	65.1731815338135	57.5874810218811	57.0922956466675	60.1065745353699	57.0363698005676	62.3752346038818	61.0501589775085	60.9415631294251	63.9885649681091	63.6466407775879	64.9615840911865	62.9030790328980	66.4883575439453	64.2155895233154	62.0069026947022	60.0366597175598	62.2107934951782	67.0772237777710	61.6574878692627	59.6592950820923	59.3387594223022	55.5224280357361	56.7270059585571	60.5043025016785	63.6918516159058	63.0911808013916	59.1933231353760	59.7601361274719	63.8620781898499	61.3200082778931	58.2324295043945	58.4487557411194	61.3899025917053	59.0692768096924	61.5930266380310	53.7797551155090	62.7304601669312	59.6891264915466	59.5218739509583	62.4475288391113	55.9260711669922	55.8285183906555	63.8973255157471	60.0864949226379	61.6153349876404	59.8881177902222	60.0505776405335	61.6364264488220	61.4594402313232	56.0174527168274	61.5681090354919	63.5205473899841	60.0488910675049	63.4750466346741	62.8373627662659	60.0254883766174	60.0684833526611	61.0207571983337	52.7034316062927	62.5506005287170	71.1442174911499	57.8865394592285	67.7900753021240	64.5682082176209	67.6775979995728	56.6236934661865	58.6378035545349	65.7714920043945	61.8953680992127	64.5856046676636	57.9322824478149	60.5908880233765	59.7865824699402	67.3863372802734	58.6508107185364	67.2278423309326	59.2768669128418	61.6968431472778	61.4494366645813	62.5693402290344	59.4922494888306	60.5505533218384	57.9503941535950	63.0293655395508	67.1076316833496	65.0183000564575	60.2864255905151	65.3045473098755	57.9294881820679	59.2014083862305	59.4958543777466	58.4792690277100	60.3659911155701	63.2752175331116	64.6473069190979	60.6839470863342	57.8734178543091	60.4209270477295	59.5539445877075	58.9067082405090	61.5853538513184	62.6264019012451	61.6005401611328	63.0540146827698	60.7960581779480	62.7086443901062	64.4139480590820	57.4976553916931	55.7426762580872	57.3882989883423	58.7768058776856	61.6477174758911	63.0870690345764	56.0896735191345	60.6560206413269	60.0434641838074	63.2969818115234	63.2460350990295	64.2792377471924	60.6976532936096	60.7190103530884	62.4364261627197	60.3295946121216	62.3830189704895	65.4057030677795	63.1405143737793	59.3861150741577	62.6669054031372	63.6458530426025	60.8843646049500	59.8985323905945	62.7696123123169	61.9976263046265	61.4341907501221	61.5090169906616	59.9623918533325	60.7380394935608	59.1456012725830	59.3892154693604	57.5538578033447	67.6857280731201	66.9794406890869	62.2324781417847	64.0679812431335	56.8038167953491	59.2970156669617	60.7538776397705	63.8852539062500	59.5753817558289	59.0722079277039	60.0512037277222	60.7817497253418	55.2150712013245	63.1522626876831	61.8359022140503	57.1366033554077	58.1483354568481	59.7954640388489	59.7855644226074	57.8945474624634	59.1080017089844	58.3710975646973	63.8029503822327	55.4302568435669	58.2205424308777	58.9666147232056	60.1945309638977	57.6811962127686	56.4114584922791	61.1310715675354	59.3219928741455	58.6549010276794	61.7872266769409	61.6558823585510	69.9003582000732	63.4288430213928	63.1427397727966	65.0775218009949	68.0502386093140	61.0169849395752	64.0394654273987	58.8172545433044	58.9968090057373	62.6093001365662	61.7594537734985	62.3523330688477	59.2361445426941	61.7012772560120	53.9484472274780	75.9700460433960	65.0151562690735	62.4147458076477	59.3855824470520	60.4155235290527	60.6848468780518	64.0798945426941	76.4136562347412	62.9411621093750	64.2767481803894	62.6358504295349	60.1225342750549	63.4437274932861	59.3564639091492	60.0192799568176	54.9549474716187	62.2388019561768	63.2114987373352	62.7527823448181	56.1435351371765	59.9434089660645	63.6545295715332	55.9921941757202	57.5889997482300	59.3716254234314	62.9108138084412	62.4706506729126	59.3862528800964	60.9312820434570	63.5588545799255	61.1191720962524	63.2822856903076	59.9859671592712	63.9275336265564	60.7280573844910	63.5667066574097	63.9194426536560	60.3047800064087	61.7027244567871	61.8826427459717	64.8651180267334	63.2875385284424	61.0137262344360	66.0835275650024	64.0152149200440	59.3144969940186	62.1150484085083	62.5802602767944	60.9765143394470	64.9695472717285	63.6944904327393	62.5273108482361	62.2100572586060	60.2223744392395	61.2973809242249	56.6690769195557	57.8454036712647	59.6328425407410	61.0336322784424	61.8136048316956	61.6831936836243	61.4856824874878	62.0147461891174	62.5683302879334	62.5510606765747	62.4010419845581	61.4573712348938	60.0802521705627	66.3364467620850	64.0154309272766	61.2857780456543	58.5895586013794	60.9278435707092	59.2428026199341	64.4240460395813	64.7284402847290	61.4708991050720	63.6006050109863	53.1442546844482	58.9263763427734	62.0049843788147	61.0325312614441	61.1869201660156	61.8250555992127	62.6080336570740	62.5071759223938	59.6786732673645	63.0245580673218	63.1619725227356	61.0601882934570	66.4926347732544	62.2891211509705	62.3938689231873	57.8766779899597	67.0682792663574	58.5610671043396	57.7572212219238	58.4940023422241	57.2647409439087	64.1748819351196	58.6396064758301	57.2069525718689	57.0809750556946	58.1853461265564	60.0696058273315	59.4357233047485	61.0263590812683	55.8478927612305	58.0042920112610	59.3952975273132	59.9396443367004	58.9726796150208	59.9594540596008	60.2396645545960	59.6768813133240	64.1586565971375	59.7307977676392	61.1538758277893	63.2349333763123	60.3180623054504	59.9243350028992	55.6052746772766	59.6412506103516	61.8873510360718	59.7432460784912	61.3511776924133	61.2859358787537	56.2616038322449	60.7809133529663	60.7251987457275	62.5177750587463	58.1672668457031	59.7105145454407	62.4097084999085	59.8714356422424	58.4131355285645	61.9509234428406	59.2959051132202	60.3498320579529	61.6742954254150	59.3067340850830	55.9002995491028	60.1823477745056	65.8224835395813	61.3485431671143	60.6689090728760	60.9077525138855	60.8333196640015	62.6607542037964	60.9983320236206	61.4943065643311	61.4483909606934	59.3439016342163	59.2874312400818	61.3305377960205	62.8235483169556	61.4417152404785	63.1181745529175	60.8201737403870	61.1166791915894	60.4620242118835	58.4264345169067	60.2044277191162	62.6945180892944	62.6785449981689	57.9217896461487	60.2869014739990	57.1358389854431	60.1471757888794	60.8512406349182	58.6575484275818	56.8552250862122	62.2896213531494	62.5631008148193	59.7460141181946	63.0760507583618	62.8041920661926	61.1991014480591	61.5538640022278	65.3298659324646	66.8146610260010	64.5230932235718	63.2915492057800	62.2995357513428	60.4925951957703	62.3941864967346	64.8725638389587	61.1225676536560	64.2261848449707	62.0347843170166	61.6479516029358	60.9857726097107	62.7307410240173	61.8758010864258	59.0195002555847	61.9552230834961	63.1236906051636	60.3704299926758	58.6937317848206	61.5241699218750	61.9917969703674	61.6537556648254	65.4237260818481	62.1664156913757	60.7671885490418	61.8476119041443	56.5320730209351	61.2910952568054	62.7110075950623	62.3125195503235	63.6949315071106	61.2074356079102	60.3718204498291	60.9195528030396	57.2554855346680	63.5863237380981	57.6552958488464	60.5015969276428	56.6612834930420	58.0007653236389	62.3964800834656	60.9102673530579	56.0434718132019	57.5004343986511	58.5346670150757	55.5786991119385	62.9128351211548	59.5741949081421	60.7889323234558	57.7904853820801	63.5553612709045	60.1658320426941	59.6675415039063	56.4797358512878	60.4475765228272	63.4583458900452	61.7645516395569	59.9774813652039	63.4207658767700	60.6189236640930	60.0140323638916	64.1338834762573	61.2706637382507	55.6416869163513	58.7054996490479	62.7005295753479	55.4647717475891	59.3386464118958	61.1604938507080	58.3023886680603	63.0536875724793	61.9804401397705	62.2842087745667	59.8177757263184	57.1891736984253	62.5473361015320	59.2027449607849	61.5821385383606	59.5277342796326	58.7065777778626	58.5186991691589	60.0060720443726	57.7686662673950	63.5267753601074	58.5911908149719	61.2633228302002	55.5353364944458	58.9271664619446	61.6249570846558	62.9540686607361	60.1501460075378	61.4383964538574	60.5309867858887	61.2263865470886	63.7034296989441	58.1347746849060	58.0061144828796	62.1116471290588	55.1994662284851	63.4510931968689	60.8252420425415	61.8720188140869	58.6669888496399	62.4587898254395	62.2828187942505	61.4713673591614	61.2652583122253	62.3443408012390	62.9528927803040	57.6106514930725	60.5938963890076	61.2081217765808	60.1880302429199	59.1632127761841	59.5786461830139	60.1909923553467	61.9619474411011	59.0330004692078	62.5980324745178	59.8275389671326	62.2560467720032	62.6478691101074	63.7958173751831	60.8884434700012	63.2909388542175	60.3119893074036	59.9145607948303	60.8917608261108	61.4714016914368	61.8654541969299	57.4571800231934	58.3339877128601	62.1758437156677	60.2471370697022	60.4766645431519	56.5892782211304	57.3011155128479	58.8073282241821	57.5892477035522	65.0989017486572	63.4989156723022	64.6716580390930	65.9024705886841	60.1896138191223	56.3777894973755	62.7598171234131	62.6051478385925	58.7982039451599	59.6757421493530	56.6840581893921	57.1105875968933	59.8729910850525	62.1063570976257	59.4232177734375	64.4517889022827	61.9445815086365	60.7229461669922	60.3881659507752	64.3865871429443	56.7865314483643	55.6022171974182	62.6374573707581	65.8706755638123	63.8548140525818	65.6269426345825	61.9469232559204	58.2929582595825	60.6858711242676	61.9007105827332	62.6952824592590	58.3516297340393	58.2049388885498	59.5135178565979	57.2406053543091	56.3641681671143	64.0249233245850	57.0951309204102	59.9616808891296	61.0144615173340	59.6766591072083	59.2868905067444	60.5775923728943	59.0825700759888	60.5924677848816	62.7488198280335	56.6556386947632	61.2738695144653	56.9091458320618	60.0177016258240	57.4803137779236	65.1387910842896	60.0393996238709	64.1914243698120	57.8761954307556	58.1205759048462	63.9328460693359	62.4753923416138	64.2288928031921	58.8641576766968	61.5429148674011	57.4345793724060	57.1945409774780	61.8581423759460	59.4482913017273	60.0180988311768	59.9131798744202	56.9362683296204	59.9012217521668	55.3052763938904	59.4843149185181	62.6770362854004	60.5206804275513	62.9271273612976	54.9866023063660	56.1372876167297	61.0280990600586	61.2887353897095	59.7920737266541	60.1172618865967	56.8431882858276	63.4933338165283	53.9793334007263	60.8478522300720	63.4663672447205	59.2424125671387	63.0827097892761	62.4408388137817	63.6206965446472	65.6525087356567	67.2275686264038	63.5698137283325	57.3246912956238	58.9832878112793	60.4204707145691	60.4268112182617	62.1152153015137	61.5065784454346	60.5220298767090	57.9741582870483	60.5201954841614	60.9884624481201	59.5733151435852	61.4031677246094	59.2056193351746	58.6098737716675	57.2017378807068	63.3338427543640	60.2163405418396	58.6408190727234	58.3166584968567	60.4483222961426	60.8464126586914	59.3069438934326	55.4240064620972	59.9757633209229	57.8210778236389	61.3594374656677	61.9571328163147	62.0212068557739	60.0494871139526	62.7499713897705	61.0550565719605	63.6953997612000	59.6405935287476	59.9702644348145	58.1970973014832	62.0917372703552	59.5107278823853	62.5474600791931	60.9582366943359	58.1841673851013	60.5198268890381	53.0755534172058	56.9981575012207	58.3777871131897	63.0155053138733	61.8422231674194	59.9193325042725	64.1061992645264	58.6073741912842	55.9016575813293	54.9152002334595	62.0680127143860	54.2429132461548	59.3688740730286	57.1266560554504	59.9509119987488	62.0243201255798	57.5215291976929	58.4934272766113	60.3332023620606	60.3790478706360	60.7977662086487	61.3336429595947	61.9518060684204	57.3506650924683	59.8747034072876	59.1197357177734	62.8668937683106	58.7890191078186	62.5410089492798	59.5007553100586	58.5113625526428	55.9821624755859	61.7782068252564	61.6101799011231	56.1166667938232	60.2690916061401	61.4005475044251	58.1128592491150	60.1636896133423	58.2262592315674	59.7757472991943	58.5283370018005	62.1917815208435	64.0500102043152	65.0943055152893	62.2904510498047	60.4561004638672	55.5987429618835	61.0181636810303	64.3279218673706	61.7639470100403	61.3587989807129	60.5432000160217	62.3954663276672	63.0970268249512	58.7926750183106	59.1344227790833	58.1789021492004	54.9417352676392	55.7757277488709	59.3662552833557	62.8421850204468	59.9725756645203	58.0295848846436	62.5341806411743	60.3698167800903	61.7707757949829	59.6069598197937	58.3777265548706	59.0094814300537	58.9864554405212	59.4794974327087	61.4785537719727	62.2468624114990	59.8849735260010	57.9694447517395	60.3314027786255	63.8121557235718	57.1636452674866	61.6507019996643	60.3242521286011	61.1204304695129	59.7061161994934	58.2333421707153	57.0168409347534	59.6036658287048	56.3431801795960	60.6589417457581	61.2936205863953	57.5678811073303	56.8380999565125	55.7058687210083	60.4427971839905	61.4486522674561	60.9222197532654	60.2086114883423	60.5724463462830	59.0747437477112	62.6455183029175	58.6145763397217	58.7657790184021	61.9534411430359	57.5705480575562	57.1181735992432	60.5131673812866	56.9298992156982	57.8852949142456	57.9149332046509	60.7710270881653	61.3831758499146	59.8635010719299	60.1074481010437	61.9805011749268	63.0064291954041	58.6008005142212	58.1893377304077	61.0051593780518	58.7195248603821	57.7877087593079	61.2002291679382	62.4590849876404	59.3215556144714	58.3057036399841	62.1722898483276	57.5568466186523	60.0236210823059	59.1469011306763	60.8695993423462	59.7600955963135	60.7256484031677	56.6485004425049	64.4738321304321	61.3516736030579	63.5033717155457	60.4162697792053	55.8623509407043	54.3460273742676	52.8153543472290	63.0135445594788	59.6155848503113	62.9086203575134	57.0614418983460	60.3215742111206	60.6786451339722	65.4841375350952	60.2881102561951	61.9475231170654	62.5821013450623	58.3635287284851	58.7820796966553	58.1603274345398	60.5786232948303	58.3379755020142	59.7772879600525	55.0320219993591	59.0343556404114	58.9061212539673	62.1358351707459	61.4521017074585	62.3612341880798	59.1755237579346	61.5431814193726	60.2011528015137	60.9396696090698	63.2230362892151	57.1097068786621	62.4104061126709	64.8488965034485	61.9443402290344	58.4454870223999	56.9950079917908	60.9705743789673	58.2702245712280	60.1078176498413	61.2124657630920	57.5568118095398	59.4346919059753	62.1241540908814	59.8490672111511	59.8532333374023	58.7251887321472	62.6771068572998	61.2528157234192	59.5125861167908	58.4402780532837	59.5471158027649	60.1893010139465	53.1402759552002	58.9084978103638	63.2014150619507	58.8244585990906	60.6900734901428	62.2596359252930	59.6550121307373	61.2075071334839	63.4356136322022	63.1336355209351	65.9388017654419	62.5251660346985	62.7813968658447	58.1902184486389	61.2334575653076	59.8477525711060	61.9977841377258	59.7340841293335	60.0817303657532	55.4785761833191	61.3529148101807	60.3516125679016	59.9807324409485	56.7829751968384	63.3840293884277	60.4807729721069	62.9764208793640	60.2067995071411	56.7523245811462	59.0334892272949	62.9741501808167	64.1925106048584	59.3582801818848	60.5234284400940	55.3730564117432	60.5286860466003	58.7460112571716	61.5543966293335	63.5527281761169	61.4291882514954	57.4869379997253	61.9881358146668	59.9806332588196	59.4291386604309	59.8959302902222	60.6722855567932	61.5260424613953	62.5728421211243	56.4670615196228	59.8868427276611	62.5418639183044	58.9398598670960	56.0478382110596	65.0113639831543	60.8549098968506	64.9068322181702	59.3668313026428	57.3801312446594	61.1118597984314	59.6106314659119	62.2005095481873	57.8022031784058	61.4233512878418	59.8733568191528	61.6982150077820	62.0102734565735	55.2529678344727	62.4404115676880	59.1055107116699	59.2895030975342	51.9466838836670	59.0762023925781	61.3728790283203	60.7372813224793	63.8054666519165	61.0171704292297	60.9237718582153	67.8859672546387	56.9565081596375	58.5643682479858	59.9114222526550	59.8880825042725	52.0745649337769	62.5392117500305	60.2209882736206	64.4054222106934	64.1350045204163	60.1405706405640	57.1812186241150	54.0053043365479	57.8002891540527	59.9634308815002	61.8973002433777	59.6707687377930	61.1297593116760	57.1499238014221	55.9218063354492	60.4513325691223	60.0765628814697	61.7481846809387	61.6335105895996	63.7942242622376	64.3680305480957	56.0734381675720	61.2983946800232	61.6754355430603	63.6094923019409	61.2521276473999	62.2686424255371	62.1844215393066	59.8990468978882	57.7319755554199	62.4279484748840	60.3477859497070	63.9498987197876	63.8069949150085	56.9046487808228	59.6226315498352	61.2121119499207	60.8861441612244	63.1795396804810	61.9111566543579	62.1638102531433	61.0617232322693	62.8976068496704	60.6704535484314	60.3994283676147	59.2431435585022	60.5383353233337	56.1639223098755	60.9958996772766	60.3343424797058	62.7008123397827	60.3527469635010	59.7326116561890	61.6691865921021	60.7434625625610	57.4557781219482	58.8131761550903	65.2703995704651	57.9164228439331	58.9053940773010	62.6953973770142	56.7858452796936	60.6808781623840	65.4129986763001	58.7821316719055	53.1045570373535	57.3835630416870	63.0934300422668	57.5920391082764	59.2541074752808	59.0034508705139	58.9438691139221	62.1236896514893	57.6388320922852	59.1725201606751	62.3936300277710	60.7052178382874	59.4082326889038	63.6384434700012	59.2932748794556	57.8642959594727	63.8913908004761	57.7792701721191	59.7217998504639	58.2379736900330	59.3132061958313	62.6309318542481	57.4264159202576	59.2682533264160	59.0048704147339	61.0734133720398	56.5954928398132	60.4669284820557	58.1869058609009	57.8026685714722	63.2032546997070	55.5904355049133	58.9389824867249	63.1126246452332	58.8840651512146	62.2188587188721	56.8305897712708	61.3901901245117	60.1021566390991	61.6972436904907	53.4313411712647	56.3429131507874	58.2482714653015	62.4606971740723	58.5484790802002	60.1026229858398	63.5159373283386	63.6002492904663	62.8689246177673	59.3074936866760	54.4874339103699	59.9857697486877	63.9145669937134	62.6743688583374	62.2384109497070	59.0524983406067	59.2712798118591	57.4084992408752	61.1902670860291	58.1321568489075	62.8191742897034	59.9411807060242	60.4805836677551	60.1321187019348	59.7123188972473	65.1444721221924	65.0584878921509	62.7620401382446	59.8706364631653	57.7050366401672	61.4474864006043	56.6486501693726	61.3976922035217	56.1564655303955	57.9710507392883	59.9960279464722	62.2193140983582	57.4532661437988	59.1608409881592	59.1478924751282	58.8301992416382	64.1649703979492	58.4633221626282	63.0656147003174	56.3558621406555	62.8879580497742	63.7885537147522	55.8067770004272	56.9350299835205	61.4002037048340	57.5283861160278	53.4781966209412	60.3744378089905	58.6794633865356	59.3453726768494	59.0301365852356	59.9416880607605	60.5875039100647	54.4113378524780	54.6037359237671	58.2823362350464	61.6395912170410	59.3573083877564	61.7993388175964	62.4724788665772	60.2614426612854	60.7136187553406	60.1551942825317	55.1077880859375	60.5058135986328	58.5118303298950	56.8809223175049	58.4577260017395	56.6699194908142	58.4265365600586	59.4373226165772	59.5433664321899	61.1008090972900	59.0788507461548	58.8771777153015	59.3782424926758	61.3443360328674	60.7745170593262	64.1217246055603	60.5691733360291	59.3499875068665	57.4934511184692	57.1140527725220	62.7642011642456	59.2827820777893	59.0626931190491	56.5147695541382	60.0781507492065	61.3361296653748	59.9297580718994	60.1097750663757	58.3139309883118	57.8582768440247	56.9480714797974	60.1690640449524	55.3666915893555	55.9245858192444	59.9646034240723	60.8859372138977	57.9181461334229	59.0583109855652	59.8498086929321	57.8011646270752	57.8025918006897	59.7822785377502	58.2840237617493	59.6641430854797	61.4784903526306	61.1142339706421	63.9544191360474	61.6318163871765	64.3441281318665	52.1284632682800	60.6424155235291	61.3221917152405	60.5932588577271	59.2827014923096	57.2757868766785	56.2761473655701	60.1605577468872	59.7389488220215	58.1162805557251	58.9877834320068	60.5703692436218	60.2750277519226	58.2114105224609	58.0479712486267	58.9061613082886	61.6028485298157	56.3809990882874	57.0669970512390	56.8080892562866	57.3941173553467	63.1128711700439	59.8344383239746	58.5195279121399	56.7405652999878	60.0940065383911	58.2691226005554	59.6315622329712	64.4152870178223	61.3521857261658	63.9381465911865	62.2076029777527	59.2023553848267	61.6672735214233	59.4475188255310	58.4036617279053	63.4864716529846	58.7637329101563	60.9927926063538	63.0874338150024	56.8636589050293	59.6426835060120	60.0024929046631	62.2682042121887	56.9606699943543	61.1540412902832	60.3446002006531	61.2366051673889	64.5962967872620	59.5641894340515	57.3715906143189	62.5388240814209	61.0103263854981	57.2504496574402	61.4461688995361	58.8572220802307	51.7191123962402	58.7823519706726	60.6690607070923	61.2297124862671	63.4251947402954	59.9941620826721	58.3980660438538	62.5063223838806	60.6937732696533	62.1766090393066	64.9138464927673	61.2642292976379	64.2533788681030	62.5283427238464	61.3669719696045	61.1817827224731	58.1117696762085	62.6105771064758	59.8791093826294	62.2640652656555	57.9096679687500	58.0111985206604	61.5188593864441	57.8574886322022	60.2163867950439	59.2739710807800	60.7934536933899	57.3343644142151	59.7046976089478	56.3383688926697	56.0044918060303	56.9157218933106	60.6797938346863	54.6970114707947	56.6002912521362	59.2242116928101	50.4944400787354	56.8035464286804	56.5981688499451	54.2992148399353	58.3886156082153	54.9198546409607	56.8309812545776	60.1757626533508	60.6726999282837	55.0771064758301	67.0768623352051	54.1317520141602	57.2047176361084	57.5570340156555	56.0048165321350	61.9639678001404	66.1846027374268	62.6137695312500	59.1456427574158	59.6114130020142	60.3186612129211	51.9666471481323	58.1134314537048	57.9162945747376	58.8269538879395	64.6219487190247	61.8881897926331	58.8052167892456	57.7279043197632	58.5623908042908	64.6846113204956	57.4222707748413	57.6066293716431	62.3342485427856	60.3828368186951	60.3184142112732	57.8577108383179	61.0182662010193	57.6642165184021	61.4188270568848	61.7613091468811	60.9099812507629	61.8363127708435	61.1431283950806	61.0212731361389	63.6028909683228	62.4635715484619	57.9105567932129	57.7382898330689	59.3298087120056	63.4871807098389	59.0322918891907	60.7239723205566	58.8910646438599	59.1193475723267	62.5987071990967	59.1476211547852	60.4532141685486	62.0154557228088	59.8954453468323	58.2538619041443	59.2542920112610	58.4289765357971	61.3930215835571	59.8871464729309	64.2533621788025	58.5226950645447	55.4727473258972	63.3815522193909	62.7810554504395	60.2817521095276	61.1984705924988	65.1013255119324	60.8653140068054	59.1363883018494	62.5557188987732	57.4599351882935	61.9926242828369	61.4509363174439	65.2330203056335	61.4156670570374	55.2004342079163	55.5763158798218	54.6185436248779	59.8988680839539	56.7073450088501	54.7232480049133	58.3716425895691	61.0648903846741	63.2409763336182	59.8718008995056	60.3077621459961	57.1533722877502	55.0270581245422	61.1914496421814	60.7728857994080	60.6254439353943	56.1976718902588	60.4095187187195	62.0212941169739	58.5368118286133	58.2300319671631	58.2753543853760	57.3290109634399	58.8385572433472	60.0481066703796	59.1661672592163	60.6103806495667	60.3807663917542	59.1516194343567	54.4378142356873	59.3639068603516	58.5968017578125	56.8939604759216	61.2864408493042	55.0278916358948	57.9552679061890	59.0054054260254	55.1815896034241	56.8059639930725	61.4380135536194	59.0151782035828	64.1698422431946	54.9797711372376	57.0782012939453	61.5239377021790	55.7733922004700	60.2785644531250	61.2601761817932	57.7323789596558	62.3729476928711	57.4635291099548	56.0274252891541	61.5943574905396	59.1023387908936	58.5571417808533	62.9362707138062	63.0539498329163	57.2007756233215	60.0402379035950	61.9350624084473	57.5567126274109	61.1312394142151	60.9814972877502	59.8014121055603	61.0869798660278	57.4160356521606	54.9174675941467	63.7695422172546	64.8220920562744	60.8109192848206	59.3433384895325	61.6497802734375	59.8161830902100	55.3176040649414	61.0307812690735	58.4002208709717	55.4345722198486	59.9656248092651	57.3190178871155	58.0268182754517	59.8808197975159	60.2702302932739	58.9342703819275	58.8971252441406	60.6414027214050	56.5107078552246	59.4030675888062	63.6584401130676	58.1839656829834	58.7675862312317	58.7124891281128	63.4131860733032	62.3312802314758	57.9332489967346	63.1089611053467	62.1713542938232	60.1332893371582	56.8104901313782	60.8915109634399	61.0530982017517	60.6007494926453	59.0326166152954	60.2346510887146	60.4096288681030	60.9155516624451	54.3610806465149	64.1905941963196	60.3870058059692	57.4933485984802	56.8749990463257	54.4695224761963	54.2088475227356	58.6230792999268	55.4008255004883	60.8120455741882	61.2906384468079	63.2395701408386	59.0259056091309	59.9033575057983	53.6593513488770	62.6013278961182	62.2424383163452	52.8157534599304	60.6574773788452	54.2571601867676	63.5071368217468	59.0632023811340	55.2973809242249	62.3866539001465	63.9901051521301	62.8196411132813	60.2691979408264	61.8142733573914	59.9281010627747	60.6828341484070	60.0021071434021	60.4457526206970	58.3762769699097	60.1315407752991	61.9046230316162	59.6338143348694	61.7181472778320	61.2909612655640	57.1060118675232	60.6169152259827	57.7292122840881	61.9368910789490	63.9170446395874	62.7646698951721	62.0614504814148	60.9003138542175	59.9111738204956	61.7997941970825	59.7980117797852	59.0016512870789	61.7634696960449	61.5812845230103	62.7650861740112	58.6049661636353	59.8274402618408	63.0897841453552	58.9646964073181	58.5501251220703	60.7077388763428	62.0600166320801	60.3086504936218	59.7053594589233	61.6409578323364	57.9112095832825	59.2729926109314	62.6638617515564	58.8867516517639	63.0040283203125	59.9045853614807	60.4191713333130	59.2165951728821	57.7794351577759	59.3805775642395	55.2813715934753	61.4782505035400	58.1677598953247	70.1706857681274	57.1225671768189	56.7658162117004	54.2825946807861	57.6160616874695	59.8649277687073	56.7812442779541	62.1247053146362	61.2192745208740	58.2680253982544	61.1490468978882	62.9176969528198	61.1813592910767	61.2992086410522	60.8006682395935	57.3147840499878	59.9280529022217	60.7676610946655	58.3189616203308	56.3222975730896	62.8348970413208	61.4961113929749	60.4538817405701	61.4504227638245	58.9679045677185	61.6545977592468	57.6625289916992	60.0690097808838	61.5484762191772	59.6899676322937	55.8963222503662	58.5096731185913	58.1650929450989	62.0731348991394	54.9942770004272	59.2325296401978	58.1318817138672	60.7613372802734	63.3005785942078	62.5134963989258	61.2843317985535	61.1437067985535	61.4192018508911	62.0660610198975	61.3901877403259	65.0691747665405	62.5966672897339	61.7224354743958	59.4456300735474	59.2223396301270	63.3057069778442	62.5444121360779	57.7107610702515	62.2076311111450	60.4819798469543	60.9387598037720	60.6195726394653	61.4305768013001	61.2283582687378	59.7161445617676	59.7102642059326	63.8896617889404	59.4770984649658	62.1493563652039	60.3261542320252	60.1351065635681	58.7382969856262	59.1420440673828	57.3196272850037	60.3312387466431	60.8341398239136	61.5196833610535	61.8276748657227	60.8575334548950	57.9703660011292	59.1012358665466	55.6141338348389	55.8215003013611	55.2859826087952	59.9842662811279	56.1600341796875	60.1478624343872	57.3798365592957	60.8188819885254	59.0587410926819	61.5731592178345	62.6605305671692	60.3147797584534	58.5388522148132	60.7402701377869	58.8527750968933	57.6626873016357	59.8593130111694	57.6074972152710	61.6553802490234	60.4983205795288	58.7204852104187	58.4077491760254	59.2293310165405	58.7884640693665	59.4095382690430	60.6194353103638	58.5986747741699	60.9715700149536	59.5278210639954	63.8414602279663	62.0089335441589	62.2133150100708	62.4402608871460	57.2502431869507	59.4463148117065	53.5193476676941	63.4340515136719	58.1817069053650	58.7887673377991	58.4486799240112	59.5379076004028	58.3257398605347	63.0654673576355	58.8805561065674	59.2828025817871	54.9841675758362	60.9533295631409	58.7330145835877	58.9863324165344	58.6016626358032	61.3301582336426	59.0548291206360	57.5282597541809	58.7826771736145	60.2079224586487	61.7706546783447	56.6149244308472	63.8395233154297	62.7723169326782	62.4951543807983	62.6915426254272	60.8679208755493	57.6752924919128	59.1512451171875	59.0113997459412	57.0191287994385	57.3578343391418	57.7276320457459	59.1184530258179	59.9957375526428	59.6016287803650	58.2372870445252	56.8879265785217	61.6730785369873	57.9632372856140	61.4019813537598	59.1852297782898	60.0537939071655	55.5885877609253	58.6995167732239	59.4304575920105	61.5540709495544	59.5276188850403	57.2122306823731	58.5351824760437	58.9268112182617	62.4831175804138	63.0506849288940	56.6073999404907	59.5682940483093	56.1069197654724	57.1877908706665	60.9639892578125	62.5671091079712	57.4283051490784	59.3963656425476	57.8569483757019	63.0332703590393	56.7337288856506	60.7874388694763	59.4634346961975	61.3208913803101	54.8750128746033	59.3570547103882	60.6197261810303	61.5410456657410	63.1947989463806	62.3736314773560	62.4534702301025	61.0923061370850	61.8718285560608	61.2841143608093	61.0127191543579	63.5888786315918	62.3582291603088	59.5627727508545	58.4812626838684	58.6281676292419	56.1042246818543	54.3923397064209	58.2847480773926	54.3949127197266	58.9136543273926	61.2747716903687	54.4370765686035	55.5834016799927	59.8892307281494	59.5755062103272	62.3679919242859	55.3136949539185	58.4590735435486	55.0686607360840	55.8128771781921	60.8591732978821	57.4844188690186	56.3562407493591	58.9084634780884	58.4039611816406	59.0831456184387	56.4595522880554	58.1858520507813	56.1658415794373	61.8565716743469	63.0503764152527	60.7398171424866	57.9346122741699	63.1699519157410	57.2900471687317	59.0017485618591	60.7081265449524	56.9154472351074	59.8342247009277	58.9006643295288	60.3503189086914	63.2998838424683	58.8837041854858	62.4415607452393	59.2815561294556	61.2030711174011	60.6047224998474	58.8502531051636	59.9414606094360	60.5088410377502	58.4417347908020	59.1362471580505	59.2444381713867	60.5306687355042	55.8217620849609	61.9394860267639	60.8733272552490	60.3468565940857	59.4200835227966	59.1621212959290	59.3017840385437	57.6100716590881	58.9033236503601	52.2523241043091	60.2086286544800	59.8259840011597	59.5878405570984	57.9739308357239	58.5311698913574	60.2662625312805	58.5285482406616	61.0716176033020	59.7097978591919	62.1855320930481	58.9046878814697	58.0440268516541	58.1791324615479	63.7897825241089	58.2637948989868	60.8474140167236	61.3148951530457	61.7745213508606	61.6508951187134	62.2989454269409	61.6625909805298	62.3640184402466	58.6854758262634	60.0101404190064	61.6369724273682	61.3509578704834	58.7309556007385	61.1076283454895	62.3713250160217	62.5447826385498	59.1396436691284	61.9236326217651	64.6666531562805	61.1089491844177	63.2731733322144	52.8558039665222	60.3544487953186	54.0463299751282	62.3534436225891	61.0053143501282	59.6086773872376	61.9984951019287	60.6015324592590	62.3189716339111	57.5250620841980	60.7000923156738	58.2818932533264	58.9076848030090	60.0632367134094	59.9745135307312	65.1964325904846	67.4208517074585	58.6276102066040	60.4888463020325	61.3317294120789	56.4613432884216	61.3748583793640	59.8086280822754	62.6490101814270	61.0230937004089	62.8818941116333	63.7805423736572	62.8892812728882	60.5575413703918	61.7906870841980	59.1619982719421	54.0127511024475	58.9428877830505	59.0120306015015	60.8422813415527	58.6015706062317	53.2942781448364	56.7609992027283	64.6739153862000	57.5277709960938	60.3278932571411	57.2939600944519	61.9485063552856	59.4001798629761	56.0613794326782	61.4290933609009	58.6754555702210	60.7573504447937	60.4760098457336	60.9921007156372	61.6596059799194	61.9611158370972	53.8549294471741	57.8469181060791	59.8664197921753	61.0387425422668	59.9894356727600	60.2867441177368	56.0847015380859	59.0387816429138	64.0037631988525	64.8945093154907	63.1989264488220	55.8870630264282	58.4283828735352	60.0445585250855	61.6065630912781	57.2084259986877	60.9095888137817	59.8839187622070	58.5006709098816	61.3906998634338	60.9152956008911	55.6450710296631	63.3518013954163	63.2030768394470	59.8780879974365	60.4231514930725	60.1771745681763	56.1921072006226	62.0340056419373	56.7799305915833	53.3245253562927	63.8203587532043	60.3487248420715	57.8216314315796	59.1930561065674	59.1740350723267	59.9905700683594	59.3963232040405	54.9568262100220	58.3184089660645	60.4222764968872	60.7423028945923	59.3935809135437	58.4398708343506	61.4554734230042	58.2421483993530	61.6918559074402	57.2566184997559	62.3049712181091	62.5097417831421	56.4116396903992	59.8754572868347	57.9714722633362	64.7958865165710	60.3721237182617	54.9842319488525	59.6439886093140	54.3199081420898	58.3525457382202	56.5510945320129	53.6118187904358	56.7927041053772	63.7520174980164	60.4443888664246	59.0029931068420	64.1803569793701	63.3561182022095	55.5564723014832	62.0258088111877	60.2714071273804	60.5600781440735	56.0675010681152	59.2880768775940	57.9695353507996	60.6805872917175	55.7502036094666	59.8529257774353	58.2387900352478	57.6695804595947	60.2462000846863	62.0820326805115	59.1023578643799	60.0340676307678	59.2901740074158	58.4620442390442	59.4205822944641	63.6102733612061	59.4400730133057	62.9004335403442	61.6089520454407	60.2702393531799	58.0719504356384	53.8933920860291	60.6291995048523	55.0080866813660	58.0498876571655	54.3657741546631	62.6069521903992	58.3631186485291	56.0770592689514	60.6955595016480	56.9714269638062	58.1932091712952	59.2978367805481	62.6705837249756	62.5710139274597	63.0662136077881	60.4822096824646	57.5734591484070	64.5606665611267	59.2678928375244	62.4744806289673	61.0063481330872	59.5358166694641	60.5247182846069	60.0206513404846	64.9537162780762	60.7270216941834	59.0406403541565	63.8594985008240	60.1420254707336	57.2820973396301	56.5162096023560	58.7522377967835	62.1848664283752	62.4086294174194	58.0189204216003	59.6578693389893	62.0779409408569	59.6613087654114	60.1325697898865	58.4885025024414	61.8949446678162	56.8608736991882	61.1275320053101	56.5391306877136	62.7281656265259	60.8870344161987	61.0826616287231	57.3764052391052	58.3901515007019	57.5400471687317	61.8468246459961	63.8996858596802	57.2760610580444	60.6243462562561	60.8978328704834	57.8407125473022	60.9402570724487	62.6209325790405	60.3283572196960	59.3724617958069	60.8300838470459	57.4972734451294	61.0203971862793	60.3801412582397	60.2368478775024	58.4758534431458	61.4527463912964	56.7589721679688	53.4798855781555	62.7160353660584	61.7588038444519	60.3183035850525	62.2723150253296	57.2382774353027	57.2341079711914	59.8742909431458	59.8094310760498	57.9217815399170	60.7940340042114	61.8817067146301	61.3860344886780	65.8158578872681	62.7716031074524	63.5670313835144	59.8628182411194	61.8944072723389	58.1226911544800	60.4365024566650	56.7014942169189	60.6927890777588	64.1026659011841	60.9405269622803	60.6980295181274	63.6142888069153	63.2836251258850	58.1192502975464	62.4019865989685	62.3101410865784	59.0185966491699	61.4151773452759	59.7804994583130	60.8491892814636	62.3572540283203	59.5832672119141	63.9379863739014	54.9992108345032	62.0235600471497	60.9250268936157	59.4829826354981	58.2833042144775	59.5114932060242	62.1364974975586	55.7947549819946	63.9648399353027	61.3723316192627	58.2805533409119	59.8847298622131	62.9057021141052	61.5836663246155	60.5077319145203	57.5444650650024	56.7202267646790	60.0506539344788	58.2674970626831	60.4253916740418	58.2776460647583	60.8715281486511	63.6795763969421	61.6518697738647	53.5354638099670	59.7619385719299	60.3911347389221	57.6091122627258	62.0446233749390	63.6771502494812	62.5245833396912	59.3389525413513	57.7187743186951	62.3276290893555	57.1622033119202	61.8862781524658	61.0183744430542	58.6452059745789	58.6752424240112	58.1214814186096	58.4310173988342	61.7229113578796	59.3811902999878	56.4247245788574	60.6704597473145	58.6903767585754	56.3248133659363	60.5472016334534	60.6599717140198	58.4444503784180	58.3590536117554	57.3121519088745	62.6565918922424	60.0555386543274	61.3093791007996	60.4223699569702	56.4906868934631	63.5841097831726	56.1717710494995	59.9204182624817	60.0502038002014	59.6122131347656	57.8716497421265	62.6226010322571	60.8027553558350	59.4490685462952	61.6183447837830	58.8549098968506	60.5408444404602	62.8344302177429	57.2180161476135	60.9604315757752	57.1847152709961	56.8283495903015	58.2134971618652	59.2435064315796	60.1573529243469	60.6639761924744	56.0115714073181	57.6717944145203	58.8415651321411	59.9443001747131	61.2338962554932	57.8249697685242	59.8855705261231	57.0153012275696	59.4966073036194	56.8584008216858	58.2189602851868	56.1283912658691	64.5800509452820	54.8592662811279	58.5272607803345	60.9674706459045	56.7277679443359	56.4653787612915	61.8764200210571	61.7150359153748	63.3493437767029	63.6836671829224	63.0684261322022	62.8984732627869	62.4635372161865	57.4517407417297	60.8910813331604	62.4967322349548	59.4176979064941	61.8025279045105	60.0836119651794	58.8737115859985	62.9292383193970	60.4827666282654	60.6581115722656	65.6425452232361	63.5532588958740	60.9663882255554	57.3350987434387	63.7593541145325	63.4267845153809	54.2548842430115	58.9390096664429	63.9748911857605	62.5096335411072	59.7953281402588	61.9280815124512	59.4021344184876	58.5044312477112	59.4595737457275	60.5542273521423	56.9941587448120	57.5440235137939	61.5564851760864	56.5934023857117	57.2478985786438	59.5749020576477	60.4725251197815	60.4392347335815	59.5509667396545	64.0166707038879	58.8733215332031	62.0591158866882	57.2878236770630	61.6188263893127	56.1631040573120	60.3646144866943	62.6986980438232	62.8166103363037	65.0093245506287	58.7385048866272	60.8444585800171	58.3648543357849	64.0114121437073	60.0197072029114	59.2756438255310	56.7930288314819	59.0972385406494	60.2725629806519	61.0058679580689	62.0601515769959	61.6480045318604	59.0432291030884	61.4513897895813	57.7849979400635	59.0401716232300	62.0318551063538	60.5410995483398	57.2075314521790	58.9330310821533	61.5793929100037	61.2950849533081	60.4321694374085	58.7086730003357	54.6322460174561	55.4762678146362	60.5506258010864	61.2357454299927	58.4710836410522	58.6689434051514	58.1224813461304	58.4569067955017	62.9276895523071	59.9669184684753	57.8419733047485	62.3651108741760	53.5253272056580	56.3481659889221	60.8117046356201	60.6946868896484	60.5077753067017	60.1929764747620	60.0428133010864	56.6677999496460	56.4452161788940	54.7184195518494	65.1063461303711	61.1276955604553	57.9884243011475	61.7409133911133	60.7049369812012	55.9355821609497	58.9158754348755	63.4998350143433	61.1522130966187	59.5421009063721	60.7834348678589	60.1511464118958	54.6712851524353	60.0806584358215	63.7664470672607	57.2715554237366	60.1722388267517	58.5190715789795	59.9681258201599	58.2533998489380	57.2363319396973	60.4912624359131	56.2693033218384	59.6990313529968	57.4774827957153	59.0039930343628	59.7943172454834	58.5709800720215	55.3443636894226	59.7840847969055	63.8472313880920	55.1005063056946	60.2590737342835	60.4597125053406	58.1475543975830	61.9813599586487	62.3152747154236	59.2586998939514	58.7126073837280	62.7414250373840	59.1955556869507	61.6522493362427	57.6873726844788	59.5422487258911	57.8909301757813	59.8868789672852	60.7410216331482	53.5082864761353	58.1275911331177	57.8678646087647	60.6512999534607	62.0861725807190	60.9629812240601	60.0736012458801	59.7213978767395	58.8336691856384	56.9038805961609	58.3065948486328	58.3156900405884	56.3012294769287	53.4037957191467	63.4059152603149	58.4735856056213	55.4485826492310	60.5395917892456	54.8827323913574	60.6365270614624	61.5819215774536	60.3473773002625	56.0924711227417	62.0609602928162	58.7778854370117	61.6477937698364	55.9590859413147	62.0315132141113	56.0427846908569	57.0685186386108	60.9760112762451	60.3215546607971	57.5710363388062	60.1747798919678	61.2442421913147	58.4256920814514	54.0623440742493	60.1628093719482	56.2906956672668	56.9265465736389	58.1740646362305	58.2436547279358	54.0314617156982	58.1625199317932	59.5806879997253	60.0305118560791	60.1140818595886	60.6048846244812	59.5557255744934	54.1691479682922	60.9345769882202	57.4129371643066	58.3985991477966	59.3527050018311	59.6501889228821	60.5652265548706	58.6761689186096	59.6617956161499	58.6988773345947	57.1563458442688	59.0340795516968	60.5355372428894	60.4709987640381	62.7045969963074	55.9889135360718	55.5777435302734	59.5107889175415	59.8546767234802	60.1573600769043	58.5876832008362	57.3199343681335	57.7754135131836	62.2336382865906	58.6389064788818	60.4363560676575	61.1666741371155	61.9990110397339	58.3451876640320	58.5951581001282	60.6854953765869	58.8144044876099	55.8392295837402	61.1937599182129	61.0647997856140	63.0637774467468	61.7677536010742	54.7619075775147	62.1116781234741	56.1921839714050	59.1237897872925	61.4113769531250	57.7494664192200	57.6050271987915	62.4723720550537	61.9635171890259	61.6942734718323	58.6765632629395	57.6158514022827	61.7699522972107	60.0067601203918	58.4957828521729	58.1399421691895	61.3643012046814	56.5083403587341	56.1240301132202	56.8971209526062	61.4054951667786	59.6324524879456	58.9660539627075	60.8462324142456	56.2241907119751	61.2657527923584	62.0259642601013	63.1415810585022	58.8304305076599	59.6312155723572	58.9875936508179	63.1755423545837	60.5421380996704	58.6341462135315	61.5019001960754	59.6148691177368	60.4358868598938	60.0001635551453	59.7709035873413	58.7658233642578	62.6738114356995	64.6157479286194	59.0025906562805	61.9167661666870	60.8299751281738	62.9358325004578	60.0267839431763	65.4705486297607	57.5441246032715	61.2314305305481	62.6735439300537	62.6539969444275	58.5536346435547	60.6439003944397	62.4174180030823	62.3933277130127	59.9307174682617	57.4492464065552	60.4881024360657	57.2290902137756	60.1547861099243	61.8633270263672	61.5442051887512	60.2102541923523	59.3144097328186	58.3138017654419	62.1513762474060	61.2485780715942	59.5694494247437	62.0083661079407	55.2389345169067	59.2770814895630	59.2335486412048	59.2002758979797	61.2186346054077	60.1144466400147	59.6978950500488	59.0989770889282	61.0085539817810	60.7457928657532	61.1355433464050	61.8888564109802	55.9025444984436	57.5034766197205	62.2655081748962	59.6724600791931	58.8885040283203	59.6137952804565	57.6143364906311	61.4616794586182	62.2522964477539	61.5012202262878	64.2433457374573	61.5379471778870	60.6428132057190	58.7055964469910	61.8913683891296	62.7923803329468	60.2078304290772	62.7949957847595	60.7212338447571	57.3123836517334	61.2534165382385	61.7986855506897	59.1404762268066	61.6103677749634	62.0073342323303	59.8389163017273	57.2180480957031	58.8771314620972	60.8460617065430	60.2341108322144	62.9657344818115	61.0987830162048	61.6246757507324	61.5058927536011	59.0914049148560	59.3741135597229	54.1918320655823	59.2177748680115	64.1241855621338	60.6027889251709	58.3693137168884	59.5662565231323	58.1497888565064	59.3979067802429	59.1060199737549	55.3256912231445	58.4110426902771	57.6356339454651	61.1287345886231	58.7424464225769	60.3360514640808	61.2882304191589	55.0905752182007	60.4364175796509	62.0739393234253	61.6687722206116	60.0598959922791	60.4038786888123	57.3050646781921	54.4158487319946	56.3280758857727	58.1946568489075	58.1552171707153	59.0320248603821	59.7873816490173	61.0072016716003	54.9682698249817	56.9232382774353	62.5948390960693	62.2303357124329	60.7001500129700	62.3239936828613	62.9936046600342	56.5242543220520	59.8628454208374	60.1449913978577	58.4579029083252	60.9594922065735	62.7738080024719	55.2138891220093	57.9012231826782	58.9935545921326	60.3119931221008	56.5308656692505	59.9885978698731	59.5134615898132	60.4854154586792	59.9808139801025	60.5749287605286	62.9015293121338	59.5172410011292	61.0522136688232	58.7182755470276	62.2384386062622	60.0768380165100	60.4255213737488	61.2032213211060	58.5836610794067	58.4845833778381	57.2264375686646	55.5850224494934	56.9026823043823	60.2304406166077	57.4295744895935	53.0231266021729	55.4946856498718	51.4722399711609	57.6929507255554	58.4892477989197	60.7806892395020	55.5384235382080	60.7832980155945	61.1402897834778	58.4750862121582	62.2065663337708	58.4914278984070	63.9485745429993	58.0452165603638	57.7228603363037	61.4343042373657	59.7557568550110	58.8620100021362	59.7658171653748	60.6662659645081	57.6783185005188	56.2373204231262	59.5598430633545	59.8906979560852	55.4185996055603	56.8772811889648	61.2758660316467	60.3691353797913	61.5989694595337	51.9678516387939	61.9321727752686	61.8812332153320	61.4303145408630	57.5587692260742	53.1058044433594	60.9719099998474	56.5941872596741	54.5322809219360	57.9350190162659	64.6419863700867	60.3885512351990	61.8227524757385	56.8264675140381	62.8671493530273	56.1354179382324	63.1140069961548	58.6229705810547	55.8848953247070	56.4870514869690	59.7732396125793	58.7381405830383	55.7025623321533	60.0254044532776	59.8509440422058	57.1051492691040	60.4796428680420	55.7546310424805	55.1646351814270	57.4438261985779	57.0566892623901	62.2939014434814	63.9919552803040	58.9948439598084	63.6478605270386	56.3652381896973	62.5159850120544	56.5765452384949	57.5057020187378	55.4672493934631	61.8127188682556	61.3897843360901	57.3860650062561	59.5632567405701	57.9419693946838	57.5991239547730	55.3377251625061	58.7731876373291	58.7433381080627	59.6835031509399	56.9425768852234	60.1061925888062	60.4478316307068	54.3660063743591	56.8210425376892	55.4866404533386	61.3018932342529	60.6587433815002	62.0750107765198	65.1137285232544	60.3653402328491	57.8574614524841	59.7951769828796	61.4611010551453	64.8638811111450	62.0146250724793	62.4124450683594	61.6318340301514	62.1995344161987	65.6489510536194	59.7448854446411	61.8648080825806	61.1766071319580	65.5751609802246	61.9581828117371	62.5915317535400	59.3432836532593	59.9883460998535	61.9128074645996	58.8530368804932	60.0874223709106	60.5001487731934	57.5480132102966	58.3992843627930	63.2146844863892	60.0708832740784	62.4389572143555	58.8571691513062	61.0510721206665	61.1272134780884	62.2764749526978	62.7204041481018	61.7865972518921	60.0302362442017	59.1634697914124	58.5441880226135	63.1257367134094	59.5092363357544	59.1469979286194	61.4681315422058	63.6684699058533	57.5274691581726	62.7059597969055	61.8890886306763	60.6255607604981	62.1964673995972	62.0018253326416	61.0596156120300	63.8555860519409	61.6034255027771	61.5972323417664	63.1793079376221	59.4224519729614	58.2578401565552	58.7481479644775	61.6063513755798	62.9791698455811	59.3132715225220	57.0806465148926	58.5459322929382	62.3269729614258	62.9508857727051	62.3140912055969	61.6183495521545	61.4544215202332	61.4035048484802	59.6058626174927	65.2790360450745	61.9238939285278	58.4627966880798	59.8567814826965	61.1679606437683	58.9831347465515	58.2438673973084	53.4721121788025	53.0702481269836	58.6184802055359	60.6578564643860	64.0672092437744	59.0835871696472	57.5763459205627	58.7552428245544	61.2253117561340	60.0639023780823	58.9255542755127	57.5133852958679	53.5938315391541	55.4019427299500	57.5048561096191	55.6198229789734	59.6973729133606	61.4696407318115	57.8138132095337	59.6417469978333	62.3983654975891	54.6965656280518	60.9793119430542	62.7561659812927	60.3646788597107	59.9630427360535	56.3538975715637	58.4828710556030	61.5316915512085	57.6723055839539	58.8060712814331	61.5265278816223	59.5077404975891	59.0919213294983	57.6157307624817	56.6695923805237	57.9937953948975	60.4378390312195	59.6724686622620	62.4272704124451	59.7632269859314	58.9708161354065	63.1474013328552	57.6956620216370	59.5683827400208	60.8147807121277	63.9916896820068	58.3494143486023	59.7212815284729	64.9080128669739	57.4175648689270	57.1224784851074	59.4316720962524	57.7592840194702	62.6468968391418	61.4133191108704	60.1612172126770	61.7591133117676	57.5423798561096	61.3777437210083	58.7493596076965	58.2970294952393	59.5550932884216	60.4095368385315	59.7794260978699	59.1485571861267	58.6012516021729
84.0140380859375	77.0623991224501	50.3993788825141	48.1839625040690	42.6714778476291	44.7737036810981	42.2401271396213	62.4877993265788	59.5082024468316	59.6765458848741	53.2077937655979	59.9284070332845	58.4829673767090	59.8076680501302	56.3566847907172	61.1228277418349	61.5153096516927	60.5340932210287	60.5413267347548	63.8717731899685	63.6888834635417	58.6595942179362	62.9582672119141	63.5851457383898	62.1951149834527	60.4202715555827	60.0471153259277	62.3711437649197	60.9238815307617	60.2067777845595	61.2887251112196	63.6285311381022	65.3559549119737	61.9535013834635	60.8627798292372	56.4975967407227	55.1798176235623	55.6695026821560	56.7147225273980	74.0952377319336	60.1695187886556	56.3290774027507	56.8071903652615	61.0242508782281	56.4436937967936	55.5507333543566	58.9818772210015	58.6462749905056	56.6600168016222	57.1958495246040	59.7728924221463	58.8944990370009	57.6093008253310	59.5067736307780	59.7324502733019	58.9316728379991	59.6784816318088	61.8112131754557	59.0730798509386	61.9375449286567	57.9413422478570	60.0706104702420	57.2610855102539	61.9092017279731	59.4985275268555	58.1098399692112	59.5722109476725	58.4794832865397	57.1717003716363	63.8018175760905	59.0498915778266	62.7188343471951	66.7549773322211	58.1652395460341	59.9811392890083	56.5422325134277	59.2373568216960	59.8626666598850	59.4858945210775	60.9176016913520	63.5375985039605	61.6918631659614	62.1241370307075	59.7314821879069	62.0561468336317	59.9472588433160	58.6426645914714	57.3686680263943	59.9826401604546	58.1964441935221	60.3223283555773	60.4015210469564	58.1076651679145	63.3567445543077	61.5030441284180	62.5022362603082	61.9967257181803	60.2657852172852	59.5217992994520	60.3933855692546	62.9247750176324	60.9163271586100	63.2416013081869	59.6529782613119	59.3509156968859	59.6332299974230	63.2456843058268	61.0936588711209	61.8889291551378	62.0334943135579	62.3432659573025	62.8244361877441	61.7209485371908	61.3553102281359	60.8925501505534	59.4770558675130	60.0382160610623	60.2497168646918	64.4141858418783	59.7192230224609	61.4912779066298	59.2530157301161	61.6851781209310	62.9238188001845	64.6942312452528	61.5115911695692	63.9501987033420	58.7136281331380	63.3045366075304	58.7800280253092	60.4340307447645	68.7489734225803	61.2872369554308	63.0909682379829	60.1677093505859	59.0411919487847	56.2019767761231	61.1979853312174	60.6207101609972	58.0503955417209	61.0015869140625	61.3096588982476	58.5342869228787	64.2234810723199	58.5174022250705	59.6550449795193	58.9709955851237	60.5392591688368	60.6890178256565	59.2273301018609	62.5609898037381	61.9070794847276	62.1871753268772	57.9620026482476	60.1420122782389	61.5460217793783	60.3646969265408	62.6436119079590	58.3618965148926	58.3284827338325	61.2633132934570	60.5262921651204	59.6454344855415	62.1105537414551	63.8788532680935	67.4124772813585	60.3451779683431	60.6737107170953	61.3435859680176	58.7524456448025	67.1681018405490	59.0156495836046	57.5158191257053	64.2974607679579	69.9019665188260	56.3948944939507	63.2704476250543	66.6362143622504	70.7659717135959	62.7545890808106	62.4403856065538	62.0686162312826	63.6144061618381	59.4334297180176	61.4004838731554	59.5074742635091	56.1397260030111	66.4282976786296	61.3346994188097	66.0916790432400	62.5651198493110	62.1930224100749	63.5060234069824	64.2987102932400	61.0752533806695	58.1691305372450	61.1765598720974	61.3446002536350	67.0280490451389	61.8032612270779	66.5100847880046	66.3185378180610	56.5548447502984	61.2847095065647	59.1508890787760	60.2945607503255	59.1166390313043	64.3257124159071	62.7114935980903	64.2276225619846	58.3813349405924	61.4362750583225	61.2011837429471	54.3582123650445	60.9270922342936	63.5101551479764	60.1482353210449	62.9271617465549	64.0311482747396	65.8057916429308	60.3072128295898	61.4998313056098	62.0917778015137	61.0799187554253	59.9555138481988	66.3147604200575	62.4105491638184	59.3991991678874	63.6824836730957	58.6931771172418	63.9301740858290	63.8511852688260	64.9443927341037	60.9243469238281	59.2725300259060	62.4602656894260	60.1299764845106	60.9828020731608	66.3150906032986	67.5302802191840	59.6764183044434	67.4656634860569	66.6911451551649	60.2617691887750	56.9254506429037	61.3465156555176	60.8918711344401	65.0131903754340	60.6977153354221	62.3146586947971	62.2597338358561	58.2509138319227	59.3862080044217	61.4975941975912	67.0186962551541	67.8974651760525	57.8301438225640	60.4073872036404	64.9336975945367	60.2866872151693	63.9311781989204	62.4133296542697	61.4004160563151	62.9135983784994	65.1013552347819	60.4439048767090	56.6053860982259	62.5886018541124	61.2575742933485	58.0166058010525	60.0655653211806	59.5485280354818	60.6748746236165	59.4000282287598	60.7387966579861	55.9845140245226	60.6486553615994	55.8733079698351	57.9347652859158	56.0566919114855	59.0553135342068	60.9117842780219	61.9420123630100	62.1286125183106	61.1130527920193	56.4584456549750	62.1444918314616	60.8893390231662	67.0621804131402	66.4063178168403	66.3722877502441	66.0499606662326	65.3357111612956	59.2184664408366	61.9306343926324	61.6696904500326	58.3675617641873	62.8580385843913	66.2524447970920	67.9541744656033	59.4478666517470	62.9261847601997	61.4864849514431	75.3647647433811	64.5736393398709	61.7253214518229	59.7034645080566	60.5157936943902	58.7812466091580	68.2799716525608	71.7592069837782	60.3533028496636	61.9631436665853	60.1572413974338	61.7698063320584	63.0044606526693	55.1729884677463	57.7548815409342	52.4225917392307	60.8929434882270	63.2630093892415	59.9374084472656	61.0064447191026	63.6832699245877	63.9122530619303	63.7118602328830	59.0514462788900	61.2283261617025	61.7732187906901	64.1137004428440	61.0119069417318	57.3089086744520	59.5736588372125	62.1802279154460	59.7980240715875	62.7807252671984	59.4821633232964	61.4422543843587	62.5254508124458	64.1155772738987	60.4604564242893	63.9668930901421	60.3887935214572	63.2515097724067	59.5010515848796	60.5320252312554	64.8293524848090	61.8252953423394	61.8473324245877	57.1869650946723	62.8937551710341	56.5351740519206	61.6443812052409	59.8020210266113	64.0645243326823	63.8342242770725	62.7175695631239	56.7082816229926	63.1084569295247	65.2456130981445	63.3425907558865	62.7661374409994	63.6608039008247	62.8532871670193	61.8774731953939	64.6048719618056	60.2576336330838	62.4469337463379	64.5026652018229	64.3739433288574	60.8819927639431	62.5715014139811	64.2596978081597	61.4825414021810	60.6040674845378	62.3369301689996	59.1007876925998	61.3523364596897	63.8934131198459	62.2207569546170	64.1128234863281	61.8551423814562	60.4071155124240	61.7018699645996	62.2138040330675	60.6596031188965	63.3144827948676	64.3727272881402	60.0555907355415	63.9906607733833	59.3986307779948	62.9053276909722	58.4325574239095	67.8301696777344	60.3750521341960	62.8091773986816	65.2931611802843	65.7834998236762	61.0261158413357	59.7238116794162	60.9853117201063	58.7768965827094	61.0968132019043	62.1549657185872	59.2258822123210	59.6020431518555	59.3633511861165	60.3294813368056	63.5574650234646	58.2732599046495	60.6270976596408	64.3545578850640	62.9329465230306	59.8851038614909	59.2890315585666	63.9269235399034	57.8059866163466	58.4135504828559	63.5575998094347	59.6914202372233	62.7287029690213	61.4594260321723	61.4253158569336	63.2860683865017	57.0337736341688	58.2014554341634	61.7798775566949	55.7493358188205	61.5363828870985	61.5976075066461	57.2302203708225	60.5704121059842	62.3941544426812	58.7266621059842	63.0396410624186	62.7462251451280	58.5756713019477	61.1797311570909	59.5161679585775	60.8668369717068	58.2781249152290	63.4763772752550	60.9072833591037	54.8780636257596	59.0822198655870	60.0471708509657	64.9983147515191	58.7778061760796	59.7808176676432	55.5568203396267	62.6358850267198	62.1291402180990	57.9613054063585	64.2175276014540	63.9492208692763	60.2736875745985	65.6370489332411	57.7734731038412	62.0822368197971	64.5758518642849	59.3927124871148	60.8703223334418	59.1880166795519	63.8174357944065	59.9336068895128	61.7301088968913	63.9790810479058	58.9273503621419	61.1043234931098	66.5753004286024	61.1133944193522	59.7780732048882	64.6964475843642	61.5961655510796	60.5321248372396	62.5701844957140	64.3748088412815	61.2182439168294	59.9888127644857	57.7143707275391	61.0251935323079	61.7957534790039	65.1429345872667	67.9527019924588	63.1546257866753	61.2883716159397	62.1244108412001	61.3472612169054	63.5356025695801	60.2669830322266	60.4437323676215	62.4416580200195	62.2341401841905	62.9849221971300	63.3360879686144	65.4344550238715	62.5146018134223	60.0976477728950	62.6559291415744	60.9766019185384	62.6059680514865	64.2877379523383	62.9664637247721	61.1941193474664	65.0717057122125	61.8949368794759	61.0158606635200	58.4616953531901	58.6283357408312	59.1105181376139	62.2377433776856	63.4842770894369	56.8377113342285	61.3013648986816	60.9346601698134	63.1456510755751	62.9292394849989	57.3015975952148	66.1746665106879	61.0988392300076	59.3637034098307	63.9574898613824	59.5788006252713	59.4429130554199	61.7329491509332	59.4819005330404	59.1861661275228	60.0623575846354	55.8455331590441	60.5077815585666	60.7847612169054	63.6927566528320	62.2996775309245	65.9676784939236	61.2848379347060	57.6252208285862	62.5160717434353	62.0711894565158	63.0102344089084	54.4233962164985	58.1706729465061	61.8467737833659	60.3677982754178	63.2009001837836	60.7455978393555	58.2114300198025	57.1766200595432	60.3387603759766	61.4017143249512	59.1672592163086	62.6040852864583	60.0771098666721	63.2946205139160	61.0163425869412	61.2207395765517	62.3786400689019	59.1401413811578	60.4079670376248	59.9214282565647	60.1307067871094	63.7010396321615	62.7998424106174	59.8119112650553	60.6012102762858	60.0240334404839	60.8802825080024	64.7038294474284	59.4930530124240	60.2643818325467	63.3941383361816	60.1232736375597	61.4852290683322	63.6075655619303	63.7633467780219	58.9845479329427	59.0468851725260	63.2736833360460	54.5606769985623	56.3811124165853	61.9609235127767	60.8405270046658	58.7582766215007	65.0204891628689	58.6617902119954	63.0672463311089	60.5374692281087	63.3457073635525	62.0331501430935	60.9615779452854	60.2491845024957	62.0678855048286	63.2336048550076	56.3285738627116	64.3611488342285	58.8146947224935	61.5496741400825	58.7936125861274	64.3279813130697	62.7196214463976	64.8944456312392	60.7796978420681	63.1091435750326	59.9133550855849	61.7816958957248	62.6712214152018	63.4514622158474	59.8568437364366	59.8168665568034	60.0874638027615	60.4350136650933	63.6278754340278	60.7950931125217	58.0318544175890	62.1036932203505	57.4281853569878	59.1035147772895	59.3123830159505	59.4950425889757	58.8875177171495	53.1470264858670	60.0392850240072	60.9128367106120	60.5041448805067	63.8275540669759	63.0036735534668	61.9488559299045	61.6337907579210	61.4990052117242	62.4231872558594	60.1305168999566	59.5333031548394	64.5473196241591	63.6735051472982	61.1126683553060	62.1801935831706	64.3661248948839	59.9889127943251	62.5779639350043	61.1093207465278	64.2086978488498	60.8706245422363	58.9363149007162	58.8982459174262	60.7691518995497	61.8199344211155	65.5607138739692	67.5273607042101	61.1503846910265	61.7004801432292	61.0284733242459	60.7756822374132	62.1251207987467	61.6514511108398	60.5004937913683	62.3823187086317	54.9300121731228	58.8623369004991	57.8391990661621	65.1806390550402	58.4179301791721	59.4286354912652	59.3676766289605	62.1790885925293	59.3434265984429	59.8244603474935	60.8655878702799	59.3827603658040	60.4132198757596	56.4979231092665	62.1988355848524	60.6802728441026	61.3665106031630	58.3035536872016	64.2185558742947	59.0520718892415	60.5851309034560	61.2538303799099	60.4812800089518	64.0688175625271	61.1339196099175	63.4147813585069	62.8656582302517	56.8355585734049	62.8531735738119	63.7416894700792	61.6304147508409	60.0028962029351	61.2197596232096	58.6507152981228	64.0154096815321	59.7511469523112	58.7146572536892	56.6832995944553	60.8580326504178	58.7736295064290	63.9165666368273	57.6379852294922	57.2485843234592	63.4909837510851	63.9774754842122	54.8061243693034	61.7833964029948	58.3886422051324	59.1225268046061	59.9033088684082	60.2502543131510	59.3805249532064	59.8753407796224	63.3684989081489	63.8790588378906	61.7344432406955	63.8591215345595	65.8438144259983	62.6659588283963	61.8200403849284	62.2096697489421	61.4490886264377	59.8199022081163	58.1864284939236	60.6754353841146	60.3110766940647	59.9892438252767	57.3808818393283	61.0412186516656	61.5049557156033	60.4584019978841	57.7532827589247	57.2084816826714	59.8329416910807	60.5857785542806	63.3018536037869	58.6953472561306	58.1340967814128	61.3923483954536	61.4764951070150	58.7949710422092	59.6120520697700	59.4592412312826	57.2838249206543	57.0918023851183	60.2350209554037	59.1276546054416	58.0853619045681	59.2914182874892	59.0313148498535	65.3473663330078	61.1659723917643	59.6558541191949	58.5821380615234	62.5078260633681	57.4796057807075	59.4132410685221	57.8887066311306	58.4268536037869	59.2107192145454	59.4199964735243	58.6559825473362	64.2585292392307	60.3364096747504	56.1449729071723	60.8944778442383	60.8033057318793	60.4928762647841	62.3807762993707	58.4007284376356	57.7456681993273	64.1588100857205	60.7672055562337	56.2703742980957	64.2552481757270	58.5095214843750	61.2706150478787	59.4041209750705	59.2745763990614	58.3312657674154	58.0578935411241	63.1196022033691	61.1525535583496	59.9063084920247	59.9553243849013	60.3187599182129	63.9948755900065	61.7372347513835	60.2246835496691	61.2211829291450	59.6693746778700	61.8110974629720	60.5391370985243	62.6125848558214	56.4350374009874	61.6925239562988	62.5992762247721	61.2249399820964	60.6857024298774	57.9639769660102	60.7601771884494	60.8620813157823	62.7715585496691	64.3652208116319	63.2389339870877	59.8389010959201	58.8786875406901	58.4481883578830	62.1069730122884	64.2182803683811	63.0329064263238	64.1439929538303	55.6196081373427	62.4684753417969	64.4645792643229	57.6532711452908	61.7863231235080	58.4693531460232	56.3252186245389	60.5373374091254	59.5404942830404	63.3592029147678	61.1532533433702	65.2173351711697	63.0814726087782	60.1378962198893	63.1849089728461	57.3206359015571	53.8140479193793	60.8140055338542	61.4297964307997	56.6113412645128	59.9089029100206	59.2866448296441	63.4576106601291	61.4779332478841	61.2826351589627	54.8645112779405	60.2526232401530	61.5024528503418	61.4433928595649	63.6849738226997	60.4502084520128	62.2902861701118	56.8690278795030	57.7428567674425	57.2132725185818	60.7060839335124	56.7661878797743	57.1027857462565	59.7245691087511	53.5335951911079	60.9452514648438	59.4216041564941	58.6717270745171	56.9353353712294	61.4309145609538	57.2155045403375	63.1362614101834	60.1059426201714	56.4315465291341	60.0314818488227	61.3578330145942	61.1797142028809	64.3158014085558	58.7385800679525	59.0273958841960	58.1852951049805	63.3070085313585	61.0522104899089	57.6637878417969	60.5294151306152	59.5639224582248	60.6187150743273	59.9372626410590	54.6349767049154	58.3067779541016	58.3838242424859	60.6677347819010	58.1465585496691	63.3876130845812	60.3153711954753	60.8606118096246	59.2233055962457	60.2418492635091	60.6122105916341	59.6189969380697	54.7329622904460	59.8024245368110	60.2495447794596	61.1447804768880	60.2151328192817	59.2028889126248	61.8531222873264	62.4644538031684	57.4966782463921	60.7097846137153	59.1720674302843	63.1732169257270	62.8990228441026	63.3749567667643	62.5242101881239	62.3977775573731	63.4108958774143	60.8305613199870	57.3379050360786	60.9897956848145	59.0035756429037	61.8097843594021	59.5073479546441	60.2595795525445	57.0662659539117	64.0340788099501	59.7130661010742	57.7023336622450	51.4653078715007	59.6051241556803	60.0118357340495	60.7442143758138	58.7322705586751	60.9375890096029	61.7082727220323	62.5963257683648	63.5390925937229	60.6874576144748	62.0756293402778	63.9353425767687	64.3779042561849	62.9325027465820	55.1925383673774	58.5500691731771	61.6036194695367	58.4789716932509	63.0361065334744	58.5558302137587	57.6237932840983	60.0864028930664	63.4361038208008	57.0543530782064	60.7175407409668	63.3905923631456	62.5936622619629	58.6852370368110	57.5740856594510	51.6961534288194	61.2182833353678	61.5330704583062	62.3945096333822	59.7091674804688	62.4811609056261	59.6855943467882	58.8062922159831	62.1376520792643	60.5555822584364	58.0743090311686	61.8797509935167	58.0186915927463	66.4032639397515	62.4193827311198	65.3879237704807	60.3634613884820	60.3454500834147	59.4480480617947	56.4852998521593	61.2883902655708	60.4950472513835	58.3188256157769	61.8154911465115	61.2482236226400	61.2638825310601	60.1710188123915	63.5700480143229	57.9183688693576	59.7570474412706	59.8727302551270	59.3367309570313	59.1386917961968	63.4428316752116	61.9065937466092	57.4381010267470	58.7265285915799	57.2651930914985	61.5659255981445	60.1623793707954	62.6096250745985	62.9408696492513	62.0341584947374	64.6858804490831	57.2032504611545	61.9240455627441	61.1492534213596	61.9489419725206	60.9013430277507	59.4732941521539	59.6453912523058	59.3615926106771	55.7511588202583	61.4166285196940	60.3741103278266	60.0747574700250	61.8861554463704	61.3671205308702	61.4079386393229	59.3154551188151	60.7384889390734	60.1743075052897	58.7889044019911	61.4162313673231	59.4220517476400	56.5205646091037	61.7120073106554	58.0700696309408	60.4683761596680	58.4427651299371	63.2471563551161	56.9061503940158	58.0881868998210	56.0761659410265	62.8255343967014	62.4646581013997	58.3170229593913	59.4639994303385	60.8385030958388	60.8113729688856	63.4466747707791	58.4500923156738	59.8836263020833	61.0505273607042	61.6537789238824	58.9812583923340	60.1882230970595	62.6549746195475	62.7233030531142	61.3051439921061	66.4618648952908	64.0838500128852	59.1047333611382	58.2909732394748	60.2064865960015	58.9485766092936	61.7960853576660	57.1815681457520	60.5609529283312	59.9209938049316	61.5223821004232	61.6885893079970	60.4791967603895	63.4305775960287	59.7734506395128	65.1356328328451	58.2524770100912	64.3845880296495	61.1728006998698	60.8959727817112	61.5664800008138	64.3972062004937	65.3221956888835	63.5733901129829	60.5157318115234	60.8698043823242	61.5875727335612	66.7847705417209	63.9092915852865	59.5282626681858	58.9823633829753	61.3543972439236	65.2267341613770	61.7084532843696	63.3733952840169	55.8149986267090	61.9141201443142	61.0319175720215	58.1895480685764	61.3323165045844	62.8915108574761	60.3183254665799	59.4752642313639	65.9744423760308	64.6332422892253	60.0902362399631	57.7217428419325	60.8127589755588	59.9096713595920	61.4446254306369	58.9705772399902	60.6883773803711	65.4408103095161	60.3997853597005	56.7042278713650	62.2470470004612	62.4528049892849	57.7134963141547	63.1288566589356	63.4035055372450	60.1216011047363	55.9671554565430	62.5085970560710	58.7674001057943	58.9231274922689	58.2192984686958	62.7961472405328	60.0990164015028	55.5323316786024	60.4835056728787	60.0158742268880	58.4061397976346	63.5114351908366	60.0789705912272	62.2701382107205	57.1497306823731	62.9612477620443	55.3553733825684	63.4147762722439	61.2497232225206	61.0546595255534	65.1819101969401	54.3987863328722	60.5563740200467	59.0017492506239	61.3099233839247	57.3246760898166	60.1019994947645	61.3596538967556	58.4068836636014	59.9499918619792	59.5638495551215	55.5616344875760	59.2926093207465	56.6543282402886	62.4504072401259	57.8210767110189	62.0007548862033	65.8225602044000	63.6971948411730	59.1589953104655	56.3168398539225	58.2527152167426	63.2318047417535	57.1951560974121	59.7841462029351	59.7700860765245	59.3752148946126	61.6684180365668	58.4261449178060	61.2275449964735	56.3913921780056	64.1160935295953	61.4600457085503	60.7450574239095	62.1779098510742	62.7195540534125	58.8892165289985	59.4616644117567	58.6482717725966	63.7015944586860	58.8526674906413	59.4951917860243	59.9589360555013	61.9528825547960	60.3776813083225	59.4748747083876	64.0625856187609	60.1640357971191	58.4792908562554	56.2586746215820	60.4822442796495	58.5770467122396	55.9458342658149	58.6519775390625	61.6818792555067	64.0191434224447	60.3128187391493	58.2438892788357	58.5093710157606	61.2266858418783	64.3625420464410	59.7116211785211	59.2155969407823	58.7722863091363	62.2869779798720	60.8146569993761	57.2898890177409	59.0821660359701	59.9588775634766	58.8626480102539	59.3955328199599	57.7047899034288	57.2569745381673	63.1395234002007	58.0291311475966	60.6480263604058	61.8327513800727	61.7092289394803	59.1984587775336	61.9878845214844	59.2018907335069	62.9054035610623	59.0347535875109	57.9713461134169	61.2061144510905	60.0017687479655	64.0466829935710	60.0751520792643	57.4201537238227	60.4280501471625	56.2804154290093	61.4714550442166	57.7425549825033	60.6377033657498	62.2749167548286	61.3075739542643	60.6950280931261	56.8338127136231	59.6221419440375	60.9537510342068	62.8409521314833	59.6574520534939	60.7105657789442	64.3739581637912	58.8584314982096	62.0529361300998	56.5037888420953	57.4475169711643	59.0500509474013	56.0969988505046	59.3906741672092	58.2584245469835	64.1196975708008	56.7920125325521	61.1955939398872	58.9059842427572	58.4021445380317	59.8894831339518	62.1118002997504	59.4652281867133	60.7268702189128	61.4050882127550	60.9833937750922	57.2896978590224	60.0927484300401	60.6879302130805	59.4928627014160	58.6492199367947	60.9926503499349	61.1918347676595	57.3262727525499	59.0451011657715	58.9531343248155	62.1402765909831	56.1576639811198	62.9730169508192	58.9348691304525	58.6772829691569	61.5511406792535	56.2581791347928	60.1866086324056	56.2098125881619	58.6699337429471	59.4393738640679	58.0245912339952	57.5603917439779	58.9764137268066	57.6042650010851	60.5950046115451	60.6581242879232	61.3285259670681	60.6287083095974	58.0862282647027	59.3620156182183	56.0504057142470	57.0239351060655	57.8716867234972	65.2101033528646	59.3095219930013	60.7008561028375	56.2060898674859	62.7251277499729	60.1861568027072	60.8380415174696	64.7435268825955	62.2243173387316	62.3279762268066	60.1086506313748	58.2503679063585	59.8548681471083	61.8521978590224	58.7079327901204	61.6039432949490	60.5753250122070	60.7073970370822	58.7921367221408	62.6021283467611	63.4991544087728	57.8354598151313	63.3009109497070	57.5037935045030	60.6479000515408	60.5685166252984	57.9201613532172	57.9218648274740	60.8695708380805	60.3287090725369	59.0163714090983	64.2790366278754	61.9080039130317	63.0314534505208	56.8136656019423	60.9431673685710	64.4207293192546	59.2935273912218	60.5182974073622	62.5481325785319	62.0200597974989	60.0428335401747	58.1173455980089	60.3989957173665	61.0857671101888	62.1330180697971	59.1000819736057	60.3939132690430	59.5333730909560	62.9141349792481	59.1348503960503	58.9001354641385	58.6524916754829	60.4827185736762	61.3439530266656	58.6064126756456	58.0229699876573	57.4762107001411	56.4057142469618	59.5695228576660	61.4148262871636	64.6020834181044	56.7724660237630	57.7360144721137	54.3512026468913	54.1797078450521	54.0926212734646	61.8350118001302	56.3083449469672	59.8538788689507	55.1188765631782	52.2842432657878	54.7256372239855	57.0098283555773	56.3103387620714	59.9408420986599	55.8453161451552	55.1747771369086	58.3405418395996	54.3165855407715	57.9028600056966	68.9707548353407	56.7382833692763	56.0629878573947	53.6471379597982	54.5085936652290	63.3080800374349	63.1751954820421	58.5134374830458	58.0260052151150	59.5814586215549	55.5336714850532	58.8298513624403	60.7604984707303	60.5407104492188	60.9957991706000	60.5648833380805	61.4136021931966	58.5249570210775	57.8385916815864	60.6053415934245	61.2342380947537	58.9175652398003	58.4151357014974	65.2717094421387	61.5043504503038	60.1977674696181	61.9870308770074	60.5106256273058	56.7836956448025	60.0254423353407	59.7011299133301	58.0432802836100	62.9230795966254	62.3951076931424	58.5894457499186	62.7316296895345	59.4052157931858	60.4838935004340	62.6634148491753	60.0229657491048	60.1238695780436	58.0106506347656	60.9116571214464	61.2824139065213	57.3276935153537	63.6170934041341	58.4272800021701	62.4562390645345	62.1435729132758	61.0078247918023	55.3404011196560	63.9555036756727	60.6000319586860	60.5806855095757	60.8672214084201	53.6991424560547	60.0481804741753	58.5548231336806	62.9085299173991	61.7782486809625	62.0854793124729	61.2191475762261	62.9315045674642	63.3863945007324	62.7779769897461	64.2167400783963	59.7608206007216	61.5677842034234	60.1698544820150	61.7346602545844	58.3230679829915	56.4508624606662	58.1078592936198	60.1354726155599	63.6140162150065	56.6050139533149	58.8899362352159	55.5945663452148	56.3730816311306	59.9874682956272	62.3494906955295	60.3935623168945	61.7901013692220	60.1494327121311	60.8629752265083	64.4954554239909	60.7231101989746	56.7641029357910	62.0298813713921	63.4831725226508	61.3690520392524	55.0161035325792	62.4555036756727	56.1254607306586	54.9374576144748	60.8370026482476	58.4108988444010	62.0552380879720	57.9577365451389	59.4546513027615	58.0582898457845	61.9374622768826	58.3202637566461	60.3307092454698	56.6152216593424	60.1681154039171	59.8160400390625	59.7482062445747	53.3688583374023	61.7677430046929	61.0131424797906	58.8747651841905	57.1628210279677	58.3413425021701	61.4013849894206	62.1506182352702	53.5913492838542	58.0312478807237	59.2712020874023	60.7174513075087	61.4032101101346	58.5942437913683	59.1882892184787	62.8015780978733	60.2938728332520	55.4422971937392	61.8373803032769	59.4908807542589	59.5244208441840	58.1561605665419	60.6581726074219	62.3652343750000	61.2193010118273	56.9886059231228	62.5963164435493	60.2913309733073	59.9526752895779	59.9336306254069	61.9649607340495	65.9844368828668	59.6480882432726	58.1969367133247	58.3180287679037	62.2067654927572	55.8034409417046	57.6416172451443	60.0062963697645	58.5704032050239	62.0226639641656	58.2124731275770	60.1661478678385	59.2874505784776	57.7350900438097	55.5961117214627	60.2178705003526	59.7381468878852	58.8920216030545	58.5829488966200	60.8942459954156	57.4155782063802	56.5061497158474	57.4474033779568	62.7743127610948	57.2853770785862	61.3088942633735	62.2738397386339	59.5526008605957	55.4847988552517	57.1006639268663	60.6684621175130	56.6768086751302	61.0111478169759	60.6135614183214	57.8151075575087	60.8377575344510	61.7619048224555	58.7647552490234	63.5057686699761	59.8593991597494	57.9369506835938	59.1746237013075	58.2436214023166	58.3458429972331	63.9011832343208	56.9845915900336	54.1865353054471	60.4763696458605	63.4074117872450	61.5984912448459	56.6893814934625	55.3197686937120	62.0786599053277	62.0218145582411	52.5461667378744	62.3498395284017	57.1707229614258	58.8486209445530	59.9026061164008	57.2430432637533	59.5496270921495	63.8626628451877	56.1260189480252	58.0454105801053	63.5709211561415	57.5539601643880	63.0919952392578	56.8424860636393	63.7742890252007	61.1128569708930	62.4069230821398	60.8648656209310	61.8927752176921	59.6618851555718	57.8308084275987	59.1308873494466	65.7422341240777	59.5264417860243	60.5142224629720	64.0555110507541	61.4025713602702	60.6379386054145	60.7082951863607	56.7284147474501	59.3161476982964	60.4569579230415	56.5268003675673	63.2112935384115	62.7174805535211	60.2235200670030	61.3705643547906	64.0730764600966	62.4049580891927	63.1371086968316	62.3296301099989	57.1953637864855	64.4206865098741	60.3707631429037	58.2095519171821	60.2812097337511	60.5495694478353	62.9017520480686	60.8545286390517	63.5136778089735	61.6421771579319	56.0716480678982	61.5529208713108	58.2911326090495	57.9967647128635	58.4273880852593	56.9468481275770	57.2257122463650	59.5706918504503	68.7861913045247	54.1535644531250	57.0354372660319	56.9091423882378	57.5304925706651	61.1833254496257	59.2636040581597	62.2866605122884	61.4325040181478	56.4022695753310	59.9127578735352	62.1343599955241	59.1570866902669	60.1143650478787	59.3034087287055	60.3434003194173	55.7681901719835	59.6383887396918	62.8085068596734	56.2882961697049	62.6541362338596	56.7704836527507	58.0647371080187	62.1132842169868	59.6873372395833	62.6904775831435	62.2800034417046	58.3877033657498	58.5311470031738	55.0575349595812	56.7583088344998	53.5726699829102	58.9718793233236	62.8482721116808	59.4834005567763	57.5793380737305	61.3464130825467	59.8924925062392	58.4742304484049	61.3399149576823	62.3079672919379	61.0642522176107	62.8029768202040	60.4712219238281	63.4748030768500	60.6482387118869	62.2763519287109	57.8893152872721	58.8187789916992	58.0018636915419	58.4184697469076	62.6036618550619	60.1734301249186	62.1101171705458	62.0214898851183	63.3424326578776	56.0452910529243	60.1726938883464	60.2256694369846	62.6510471767849	57.9165577358670	58.1179220411513	62.0018056233724	60.5907711452908	62.1535063849555	61.5030598110623	59.4463378058540	59.3110707600912	63.9497417873806	61.5445717705621	60.2671623229981	60.6054072909885	63.4630699157715	60.8543298509386	57.0349799262153	54.3727692498101	59.1615333557129	52.1055081685384	59.0013520982530	60.1786308288574	58.1925396389431	58.1406741672092	60.5258280436198	62.1226492987739	60.8339157104492	62.4275305006239	61.3523542616102	56.8803655836317	59.5169766743978	58.7880431281196	61.8695670233833	59.0492028130425	61.4161215888129	60.5003708733453	60.4162907070584	58.6509814792209	59.4970580206977	60.2885331047906	58.8073484632704	60.4123251173231	60.6549631754557	60.2333471510145	58.5770043267144	65.3953823513455	59.5856747097439	65.3461596171061	57.1053729587131	62.0409300062392	60.7176941765679	60.8128534952799	58.4788250393338	57.0904744466146	60.8891881306966	61.1061431037055	63.5026851230197	59.4976598951552	58.5603841145833	60.6229379442003	61.8863283793132	58.4307060241699	60.3339339362250	57.0256877475315	58.6326255798340	59.4128867255317	59.0367448594835	61.2485360039605	62.5145255194770	59.4998431735569	61.4556744893392	62.9214341905382	60.7907926771376	62.5930035909017	57.2969835069444	61.9759627448188	64.4768587748210	61.9558965894911	66.0796046786838	59.9241413540310	60.9182544284397	57.0773849487305	60.5851745605469	57.4982621934679	62.5140851338704	58.6968790690104	57.9678789774577	59.8412988450792	61.5040859646267	59.5944112141927	55.3072696261936	58.1238365173340	56.7407540215386	58.8684565226237	56.5260921054416	59.3451733059353	60.3437678019206	55.2066802978516	60.2502759297689	57.9938557942708	58.1119075351291	60.1976513332791	60.6818372938368	59.5419587029351	61.4250725640191	60.4414516025119	57.7456398010254	57.5604595608181	60.2088449266222	60.1234554714627	61.1050330268012	59.1062545776367	55.6710391574436	58.1080996195475	59.7263090345595	63.1169764200846	58.7522188822428	59.7495943705241	60.3518770005968	60.8877881368001	58.5493715074327	58.3088166978624	60.4905603196886	61.6766844855415	64.1077291700575	60.3265245225694	61.2197833591037	62.8599789937337	62.2845692104764	61.2191602918837	60.9257867601183	62.4559275309245	59.7551735772027	63.7426346672906	60.0037426418728	58.5672704908583	57.3389057583279	59.0090217590332	57.4687351650662	55.4360474480523	57.7152811686198	59.2573526170519	57.9273736741808	54.9156155056424	60.5390438503689	56.8351499769423	62.7825351291233	61.3726081848145	58.4245626661513	57.6559740702311	57.6479411655002	57.0520299275716	59.7233886718750	53.1685155232747	59.4834514194065	60.0934549967448	56.8263774447971	57.2967783610026	60.9092759026421	59.0586577521430	62.2219348483615	57.0350197686089	57.8428052266439	60.5989155239529	60.8186022440592	60.1448186238607	58.1345960828993	59.7026557922363	58.5982471042209	60.3789880540636	57.4011510213216	60.2539698282878	57.5218696594238	54.5456025865343	55.7037603590224	61.4177462259928	58.2240375942654	57.7391404045953	58.2261856926812	59.2248975965712	59.8320681254069	57.6809764438205	60.0481033325195	57.6745821634928	59.1787452697754	57.7516301472982	60.9134483337402	60.9916038513184	60.4464704725477	55.7623375786675	60.7266214158800	61.7568982442220	60.8559460110135	58.8911908467611	54.6939782036675	59.5149938795302	61.6377194722494	59.3979263305664	60.3863572014703	60.0141737196181	60.6429506937663	60.3364537556966	58.5803769429525	61.9775555928548	62.7744377983941	60.2963896857368	62.3631596035428	61.1476262410482	63.7964803907606	57.6458184983995	57.4912889268663	63.2188351949056	62.7436434427897	59.1878229777018	62.6761665344238	60.8899718390571	57.2233013576931	57.0493537055122	61.1189570956760	59.2319475809733	63.9957122802734	60.9442956712511	61.9198176066081	61.0171008639865	57.7595473395454	58.2402742173937	63.0840945773655	62.6453577677409	60.3195143805610	65.4118118286133	59.8161218431261	58.6957113477919	58.4619390699599	62.9077707926432	62.6390380859375	59.8256797790527	57.8791698879666	64.0806833902995	61.6963530646430	61.8343560960558	63.9753456115723	60.8276613023546	63.8696920606825	59.5516213311089	60.9002511766222	60.3717943827311	67.3173811170790	60.4591128031413	59.7798635694716	61.4025522867839	65.0942416720920	58.5961888631185	59.6384641859267	61.3959138658312	60.8669077555339	59.5435032314724	61.8899794684516	58.7605082194010	61.7001423305935	61.1944707234701	56.4829771253798	58.1708458794488	62.1409556070964	59.7797936333550	61.4662390814887	61.2528580559625	57.1502244737413	59.5627793206109	65.4039285447862	56.5953716701931	60.1027865939670	60.8023452758789	60.1330180697971	59.9472550286187	55.8647846645779	61.8613887363010	57.6067237854004	59.5098681979709	58.2584436204698	61.4846390618218	61.4364081488715	61.3623987833659	59.8136761983236	57.7876252068414	57.5926119486491	61.1899604797363	57.8923221164280	59.8789638943142	56.5531645880805	64.4424938625760	65.3339729309082	65.3641179402669	61.9646085103353	60.4882765875922	57.3408783806695	57.8036812676324	58.7236133151584	57.8932253519694	57.5527347988553	59.7535913255480	58.6300862630208	59.8930918375651	59.7588687472873	57.3179393344455	60.6908882988824	58.6815003289117	59.6780162387424	57.3046069675022	59.2765079074436	56.9343418545193	58.8546888563368	62.7933230929905	56.4863556755914	61.6673321194119	60.7474102444119	62.4913537767198	64.3744837443034	57.3590223524306	63.0805278354221	60.5728560553657	60.3563758002387	57.2764133877224	55.4697668287489	60.3857769436306	60.2840482923720	61.6731321546767	56.9510476854112	60.5805931091309	60.7878180609809	59.6458019680447	60.4174156188965	62.1757113138835	59.6597790188260	63.0585305955675	60.7683355543349	61.9210976494683	58.9766777886285	58.3038766649034	59.9551946851942	57.6551314459907	60.0671751234267	60.4095272488064	61.9077945285373	59.5612241956923	60.8029568990072	61.0928069220649	58.5453787909614	58.0809016757541	59.8282627529568	61.1965577867296	62.5343687269423	58.3859935336643	59.8543879191081	61.9705064561632	60.0435901217990	53.3020651075575	62.1767777336968	61.1146325005425	62.2239693535699	59.0163807339139	61.3496767679850	55.6455425686306	62.0664066738553	61.8806304931641	58.3990648057726	58.8751364813911	59.9146741231283	61.8269666035970	61.0861761305067	62.8322881062826	60.6796099344889	62.5201157463921	58.0600730048286	56.0610605875651	54.8238576253255	56.2567732069227	58.6983511182997	54.6134847005208	57.2496545579698	61.7239875793457	62.2611643473307	60.1650191413032	58.0450456407335	59.6503588358561	57.8866916232639	58.1410170661079	58.5400776333279	63.1711239284939	65.8617129855686	61.4278314378526	58.8053258260091	59.7593294779460	62.7041397094727	61.4149419996474	65.9510074191623	60.3370751274957	63.6777504814996	60.5312966240777	62.1786422729492	60.6466517978244	56.8423182169596	59.2842945522732	62.4057634141710	56.5589285956489	58.0693338182237	62.0465431213379	63.2165751987033	62.4724884033203	59.2325842115614	61.7072474161784	60.9237742953830	59.7956284417046	61.2628915574816	61.1109712388780	60.1634186638726	60.5234358045790	58.6905665927463	57.5739390055339	63.2371953328451	63.6937679714627	59.2484931945801	61.2100393507216	55.2159729003906	57.0009591844347	58.2711838616265	62.4488745795356	61.8482971191406	59.9584401448568	62.1375164455838	55.3823208279080	59.9870864020454	57.6089964972602	56.4692442152235	59.9667061699761	59.3480923970540	60.5923165215386	61.6140886942546	57.4146291944716	61.8487362331814	58.0660107930501	63.0455669826931	58.7563815646701	57.3216124640571	64.0834812588162	64.1499888102214	58.3591766357422	61.2930149502224	58.9658415052626	55.7054939270020	58.8014865451389	55.9834365844727	56.2554291619195	57.2388636271159	56.4783905877007	59.7285363939073	63.0088924831814	62.5517510308160	60.9766561720106	60.9092110527886	62.6951014200846	58.3395835028754	61.2914835611979	57.6462643941244	61.5964478386773	63.2589861551921	58.9370426601834	63.4884393480089	61.5208663940430	59.5485903422038	57.8657061258952	59.9341574774848	62.5109189351400	62.1646461486816	62.1818355984158	61.5045856899685	59.0653877258301	61.2537829081217	59.7983449300130	62.0145017835829	58.4540625678168	58.8058636983236	57.5032221476237	60.9989827473958	60.6839705573188	61.0860065884060	63.9461547003852	55.4822998046875	62.9155362447103	61.1646410624186	56.7694121466743	59.4731826782227	61.4845373365614	60.8196957906087	53.5542301601834	59.7597567240397	61.3022143046061	57.1256056891547	58.1767539978027	59.6062155829536	59.0214309692383	58.8606609768338	62.2547242906359	62.0859146118164	58.6063783433702	62.1733720567491	59.1999850802951	53.1784222920736	56.7618586222331	63.1407352023655	60.1052839491102	58.5188564724392	56.6513803270128	62.7054307725694	60.7854614257813	64.2816140916612	61.2073287963867	59.6195254855686	60.7689632839627	60.9979337056478	60.0231819152832	60.8138342963325	60.7214012145996	58.6759808858236	60.7100143432617	59.3500692579481	58.7977854410807	60.1420105828179	61.1377847459581	55.8921508789063	62.4026908874512	61.5425190395779	56.6708001030816	58.0648117065430	61.9506187438965	56.7936011420356	59.3790893554688	61.1894577874078	59.3070237901476	57.3864148457845	59.2603437635634	56.4813588460287	59.8030726114909	59.5329839918349	58.1433389451769	55.9663772583008	59.1054289076063	59.5360950893826	58.5572463141547	62.2967453002930	61.6194733513726	60.7906617058648	58.1107109917535	57.1908806694878	58.3100522359212	59.7825567457411	59.8590566847060	56.0246272616916	56.0446281433106	59.0128822326660	59.6517901950412	58.8502044677734	62.2288347880046	61.3491414388021	58.5935473971897	56.9894769456651	59.6840366787381	59.3707016838921	57.6517838372125	58.5101203918457	60.5136188930935	59.6202341715495	62.2364701165093	59.2463408576118	58.2537261115180	57.7428152296278	62.4268366495768	63.4293407864041	63.1320550706651	62.1050745646159	63.4998084174262	63.8003862169054	59.9758694966634	58.5646425882975	54.5897517734104	58.2977591620551	59.8098246256510	60.4444974263509	60.7688399420844	61.1768917507596	61.0417098999023	61.6335762871636	61.7944056193034	63.4158884684245	59.4289851718479	62.8667543199327	61.9628656175401	65.3767835828993	66.7609587775336	60.8707059224447	56.8982649909125	60.7651045057509	59.5599271986220	58.2698432074653	62.6366568671333	57.3003650241428	61.8828705681695	61.7956797281901	60.6878895229764	57.0421307881673	59.6982917785645	60.7220798068576	58.9034576416016	60.0491375393338	60.2222277323405	58.7915488349067	60.0446408589681	59.6054094102648	59.5761667887370	58.0081668429905	61.2699885898166	61.9669045342339	56.9643783569336	59.5570619371202	61.5050642225477	62.2471432156033	63.6140886942546	62.6922480265299	58.5378884209527	57.6714774237739	56.8928455776639	60.7885547214084	61.9629910786947	62.8515167236328	59.6160498725043	58.9170231289334	61.5747994316949	61.9955808851454	63.1029434204102	60.2696812947591	58.9595324198405	60.0580520629883	54.1430528428819	56.5259251064724	62.9546356201172	58.5083745320638	60.3384886847602	59.2888200547960	62.5942984686958	57.8491923014323	60.6678373548720	59.7191768222385	58.8620474073622	58.7381905449761	58.1658685472276	63.0086275736491	57.8344845241971	57.3791588677300	56.4408361646864	57.9050055609809	64.0271241929796	60.0450871785482	56.1638073391385	59.5707639058431	56.6081809997559	59.7285546196832	63.5506854587131	64.3221774631076	57.3624475267198	58.8353029886882	63.4029752943251	60.6530846489800	55.6400595770942	58.6765314737956	63.8580067952474	64.7377840677897	61.6431223551432	54.2919120788574	59.1092279222276	58.5786870320638	61.7564646402995	63.1805970933702	59.2677671644423	57.8047158983019	61.2387360466851	63.1724806891547	59.0935177273221	59.9237628512912	63.6386998494466	62.5128351847331	56.9918530782064	61.5799395243327	62.1719106038412	56.6235614352756	59.0276120503744	60.0593443976508	57.5385301378038	57.7286864386665	60.5933265686035	58.3291867574056	56.8447079128689	60.6546838548448	59.0314038594564	66.1617719862196	63.1179457770454	59.6827528211806	63.3835351732042	59.5844764709473	61.0056766933865	58.5561404758030	60.8696988423665	61.0546726650662	59.7547378540039	61.4093882242839	56.0582584804959	57.1393271552192	57.0437477959527	59.0787823994954	61.4110679626465	58.7155698140462	57.8821784125434	57.8258514404297	60.8161748250326	56.2634980943468	59.0440224541558	59.6988292270237	59.9602622985840	63.0518578423394	56.2243889702691	60.1515138414171	58.7072207132975	58.4273783365885	61.8064994812012	58.1315816243490	58.6017981635200	60.6516376071506	59.3919838799371	57.2175373501248	60.0124871995714	61.2632764180501	56.6671943664551	61.8874287075467	58.3890978495280	62.1047948201497	59.4637887742784	58.9599838256836	61.9808349609375	61.4067043728299	59.5185415479872	58.3219782511393	56.6002578735352	61.4450179206000	60.0929450988770	57.4406420389811	61.2273390028212	54.9147754245334	59.8498611450195	60.5907673305935	59.1080618964301	56.6293631659614	57.2787789238824	62.1573579576280	55.5229161580404	57.1260905795627	61.4561954074436	60.2053095499674	61.3845812479655	62.8634122212728	56.9195132785373	58.8221202426487	60.4627588060167	58.5762257046170	61.5697102016873	56.4878523084852	60.4935544331869	58.5382936265734	61.7727415296767	57.7084303961860	63.0469042460124	56.2916751437717	58.4193390740289	57.6646402147081	59.3116734822591	61.2626656426324	60.8343306647407	58.5719388326009	55.8351902431912	60.5751563178168	60.6928638882107	58.2183876037598	63.7898012797038	59.0209613376194	59.9047258165148	60.8761774698893	58.0041126675076	60.7434387207031	61.7680608961317	63.8258124457465	61.5409228006999	61.7177734375000	53.5299822489421	57.3813234965007	56.7512431674533	59.2415601942274	62.0537889268663	63.4501130845812	59.3143683539497	55.0399013095432	61.9049034118652	59.1859389411079	61.3799654642741	59.5636134677463	57.7010871039497	59.6838828192817	63.4620827568902	56.7713491651747	61.0043118794759	56.2031101650662	55.8853314717611	60.9207746717665	62.7528054979112	55.8990376790365	55.7246894836426	56.0998471577962	57.5363201565213	58.4508739047580	60.3224728902181	55.8120320638021	59.8567025926378	59.4340125189887	65.3222965664334	59.3906995985243	59.6028611924913	58.8626497056749	62.2835235595703	58.2891154819065	64.3874121771918	57.7315703497993	63.2241668701172	60.4431745741102	55.8848105536567	63.1462177700467	63.2623443603516	61.6184866163466	60.2003546820747	60.6722573174371	60.1549975077311	59.9736921522352	61.9145707024468	60.2770843505859	59.6686418321398	59.3730608622233	61.6197001139323	57.6265530056424	64.9451594882541	61.4404335021973	63.3507164849175	59.7348874409994	60.9855219523112	62.0625207689073	63.4779680040148	60.9393429226346	61.7330839369032	61.8809356689453	58.4868265787760	62.0625745985243	63.1635216606988	60.0874565972222	59.8156284756131	61.8086785210503	63.1236957973904	59.5986264546712	61.8292660183377	58.9988822937012	59.6641900804308	60.5921643575033	62.5600747002496	59.2731713189019	58.8304926554362	57.1848119099935	59.7598219977485	59.9196391635471	60.7020759582520	61.2507387797038	63.0265007019043	63.8969217936198	65.1041158040365	55.9955368041992	61.4563946194119	59.1930813259549	59.4831475151910	60.7711418999566	61.2499652438694	57.6440548366971	58.2821536593967	61.3737954033746	60.6406194898817	57.7639795939128	61.2959598965115	61.3386535644531	64.1954239739312	59.5688938564724	61.4246364169651	59.1293983459473	62.6502749125163	61.1600193447537	58.1661699083116	55.7337290445964	61.1184717814128	62.7298198276096	60.9427227444119	58.9124908447266	60.8687727186415	63.5592965020074	59.6455056932237	58.1745995415582	61.1559367709690	59.6703067355686	61.5377197265625	63.8367996215820	64.8370861477322	61.6460499233670	57.5215610928006	56.9262958102756	57.0683665805393	60.6173744201660	64.7433531019423	65.3466288248698	62.9494315253364	57.3749457465278	62.7153917948405	60.4991429646810	59.7656076219347	55.8307707044813	56.0847651163737	57.2969983418783	63.2650883992513	61.4652116563585	61.7149297926161	59.7072745429145	62.1102528042264	57.7082392374674	57.8189540439182	61.6388570997450	60.4272460937500	59.9178941514757	59.4838498433431	61.0828687879774	54.6222538418240	60.2944085862901	60.1565742492676	58.1659910413954	59.1862449645996	60.2021704779731	61.4987415737576	54.6421364678277	58.6311170789931	61.5525588989258	61.7433442009820	60.6875589158800	62.2497660319010	65.4956419203017	57.5865847269694	61.1032129923503	61.5156809488932	58.9286973741319	57.9106674194336	61.3504880269369	60.4269307454427	59.0618332756890	58.3053008185493	63.5793414645725	56.2721146477593	60.3384297688802	61.1453543768989	64.2353435092502	61.5789561801487	61.6215468512641	63.4906921386719	59.5673688252767	59.9712058173286	58.4079750908746	57.2782020568848	59.6247634887695	57.7148208618164	63.0226406521267	59.5088195800781	62.1614841885037	57.0858768886990	59.9115024142795	59.0570627848307	61.5580359564887	56.9391038682726	54.8438602023655	57.9171358744303	55.5470788743761	59.3839026557075	60.4292911953396	56.2440711127387	55.9163135952420	59.2756792704264	61.4280463324653	60.9589644538032	62.3427886962891	54.3629230923123	58.9352794223362	59.0342335171170	58.1434279547797	61.5586399502224	61.3758451673720	55.9054883321126	58.0021553039551	61.7712877061632	54.9328744676378	60.9220720926921	56.6660461425781	60.4862789577908	59.3496644761827	56.4932026333279	59.0821181403266	60.7615233527290	62.3556035359701	57.5911254882813	58.4268781873915	56.8615319993761	60.4072193569607	58.7721629672580	61.4660491943359	57.7535836961534	58.6139242384169	57.8275604248047	61.0765597025553	61.2304530673557	56.6316307915582	55.3867920769586	58.8997662862142	59.0990358988444	58.8155445522732	60.4208285013835	62.3638369242350	59.7837325202094	58.4386113484701	58.8062422010634	58.9480366177029	59.8672633700901	61.6863691541884	59.3730536566840	57.2279811435276	57.3393228318956	59.7230084737142	60.4726969401042	60.1181004842122	61.1867396036784	62.4328532748752	61.0442314147949	58.4347881740994	62.4356549580892	61.5165905422635	59.2316597832574	55.9895468817817	60.8659430609809	57.5180664062500	62.5606214735243	62.3220850626628	57.4296103583442	58.8608940972222	61.3692258199056	60.3702049255371	56.9829156663683	59.1330562167697	60.9310116238064	58.0647430419922	58.7651040818956	60.4643953111437	62.5694881015354	54.7688195970323	58.7856805589464	59.3023889329698	62.8876838684082	61.3520516289605	61.8537695142958	65.8030946519640	60.6777602301704	60.4365946451823	58.8143361409505	62.9411727057563	58.0960557725694	61.3063867357042	63.9903416103787	60.7509278191461	61.9270930820041	63.1050626966688	61.1160380045573	60.8416061401367	60.6757731967502	61.1759813096788	62.6205999586317	64.3549469841851	61.5903803507487	63.3874409993490	59.5129911634657	62.6586710611979	60.4632258945041	62.9153912862142	60.3216145833333	56.8165745205349	63.1717910766602	60.8530099656847	62.7999589708116	60.8935746086968	60.5586645338270	59.5186581081814	62.4000227186415	58.8367131551107	63.5773434109158	58.6944075690375	60.3624343872070	59.0531107584635	60.2976951599121	61.1222445170085	60.5358280605740	59.3203807406955	62.3554670545790	60.7380900912815	62.8004942999946	61.5065841674805	61.1590304904514	61.9595646328396	60.4443800184462	60.6287083095974	58.4909676445855	60.4442291259766	60.5323664347331	61.5973341200087	59.7089580959744	64.3038965861003	58.1038076612685	61.2819065517849	60.9684045579698	58.0375162760417	57.6989207797580	63.7058673434787	58.2656652662489	64.0405315823025	61.8914354112413	63.2435209486220	58.5439033508301	58.4540095859104	60.6796773274740	62.9677013821072	58.2935782538520	58.7535493638780	61.1273159450955	60.9442070855035	59.2875052558051	57.5577850341797	58.8085479736328	54.3914485507541	57.2129542032878	57.8365698920356	66.1025526258681	63.8551902770996	58.4191894531250	58.4069832695855	60.9787788391113	58.4954215155708	58.7777476840549	55.7160487704807	56.2632734510634	51.3168775770399	56.2824312845866	54.4206576877170	60.7017784118652	61.6645172966851	62.4476920233833	57.6474791632758	60.0080256991916	56.1986974080404	63.4698630438911	58.6363016764323	55.8072179158529	60.3488210042318	58.0332611931695	58.3353780110677	61.1254272460938	59.1199340820313	62.0395999484592	59.5972819858127	60.3174675835503	59.5132590399848	58.9389728969998	59.8386883205838	59.1118363274468	58.5149332682292	60.8729527791341	60.0998022291395	59.1172086927626	62.8659053378635	58.1785274081760	56.5136824713813	57.0505061679416	61.5435155232747	59.4495010375977	61.1167738172743	61.1242031521267	62.4270985921224	56.1080936855740	58.5340237087674	62.8421321445041	59.8501646253798	59.6479466756185	61.8938662211100	65.6780153910319	60.9188758002387	63.2420005798340	60.7967135111491	61.1853802998861	57.8997857835558	58.8295767042372	59.1255005730523	61.1700028313531	59.1094898647732	55.7602060106066
84.0150671005249	78.0577516555786	52.5599269866943	45.6753373146057	44.2128820419312	46.0951070785522	46.5648360252380	65.6655836105347	56.9710741043091	59.4457230567932	55.8534622192383	58.9361834526062	59.4017276763916	60.5096745491028	59.4527063369751	61.0701003074646	59.1831784248352	65.1965422630310	61.0694203376770	65.1532530784607	58.2319684028626	59.3613414764404	61.1960539817810	61.9724817276001	62.2684144973755	54.3900313377380	63.2386727333069	64.7087774276733	56.8227953910828	64.1089949607849	65.1236972808838	64.5683679580689	63.8480591773987	62.1703472137451	64.9053907394409	59.8590855598450	54.6859645843506	57.2082009315491	56.5254821777344	74.2390146255493	60.6198391914368	61.5515437126160	58.0369334220886	58.4583601951599	59.4273977279663	57.9121255874634	56.3958802223206	58.8529171943665	60.1688241958618	60.8359766006470	56.9788513183594	60.6987719535828	53.5137405395508	56.0396394729614	60.0461907386780	59.4375672340393	58.8496026992798	61.6011343002319	58.2598419189453	62.1950602531433	58.1613874435425	60.5483856201172	59.8576030731201	59.3142218589783	56.8479347229004	62.1416444778442	59.0977993011475	61.4591255187988	57.6841192245483	59.4348311424255	59.6139006614685	60.4563069343567	64.9843339920044	60.5432491302490	61.1716780662537	64.2604503631592	57.9111671447754	58.3223443031311	63.7111144065857	61.1437010765076	64.1786937713623	63.9303684234619	62.9748291969299	61.4923248291016	59.7100086212158	59.9532151222229	60.1939687728882	62.9071736335754	57.3202199935913	61.1088562011719	58.4434332847595	60.2912778854370	61.6939363479614	62.8574929237366	62.9598965644836	62.1924777030945	60.7766542434692	60.0074362754822	58.6215534210205	61.0379500389099	62.2909860610962	64.6063675880432	59.4575958251953	58.2670931816101	65.5836849212647	61.9558453559876	60.1536512374878	63.3468332290649	63.6446523666382	57.8216695785522	64.5095500946045	60.7676701545715	58.4655160903931	63.2772898674011	60.7881083488464	62.0307755470276	61.4181103706360	63.3793754577637	59.8401918411255	58.6214466094971	64.4368777275085	60.3137588500977	63.8296480178833	65.2901625633240	64.3441534042358	61.3117852210999	62.2098402976990	64.0419702529907	63.5274405479431	60.0871858596802	59.1932835578918	65.4172735214233	59.4366226196289	59.5873584747314	62.2902145385742	63.0341601371765	61.9480590820313	57.4682345390320	60.8130493164063	59.8086247444153	59.1444621086121	59.6283626556397	59.1920437812805	63.8081569671631	63.6098623275757	62.3511810302734	62.1564092636108	61.2279715538025	60.9957218170166	59.0025205612183	63.1327614784241	61.5326867103577	61.4836168289185	60.1698527336121	59.0908823013306	59.4531106948853	59.7071337699890	62.3143205642700	57.4699735641480	62.4400863647461	62.6401915550232	60.6052308082581	62.2315778732300	64.6608352661133	62.2991189956665	64.2495846748352	63.4933748245239	62.2494769096375	61.2599172592163	59.7904286384583	65.3446984291077	61.8865232467651	58.5706329345703	62.4572391510010	59.5009584426880	58.0758714675903	67.9339952468872	63.9219560623169	68.0073385238648	57.3280458450317	61.0101995468140	61.6033124923706	63.8853273391724	61.5102047920227	63.9850502014160	61.0555596351624	60.2019972801209	66.0591411590576	59.3719687461853	70.1589374542236	66.8884229660034	60.3450431823731	60.3318495750427	64.5812883377075	57.5299081802368	59.2274770736694	62.5380954742432	64.3205428123474	63.9190206527710	65.5447945594788	66.4328312873840	64.9023466110230	60.6548576354981	59.8685908317566	59.7088899612427	62.4604482650757	60.0135598182678	61.5840148925781	63.2709555625916	64.6061668395996	60.1298284530640	61.5396442413330	61.6149320602417	61.8475775718689	64.3744068145752	59.5465531349182	62.8526883125305	60.1223831176758	65.4434089660645	60.6658535003662	61.8156657218933	63.9353818893433	60.4961576461792	59.3065814971924	62.4780573844910	62.4507527351379	64.5771126747131	62.6778259277344	62.5986914634705	61.4381728172302	62.7613229751587	60.8015489578247	61.3803434371948	60.1831235885620	61.3844866752625	65.0403327941895	57.3945441246033	64.3693847656250	66.3870754241943	62.8206915855408	58.2369565963745	62.4675421714783	64.5270071029663	61.1880831718445	56.0848340988159	61.4124608039856	60.6556048393250	64.1530942916870	62.9863791465759	63.3136982917786	63.0447893142700	60.8261723518372	61.3167080879211	59.2720446586609	65.5322418212891	74.0118188858032	57.7327413558960	63.4330339431763	62.8488497734070	61.5862212181091	58.3003478050232	60.0698356628418	58.0891118049622	60.4672069549561	63.4213061332703	62.1319851875305	57.8085227012634	64.2495927810669	60.1189365386963	61.3672232627869	59.8277263641357	60.0684819221497	59.9421987533569	61.3133430480957	61.5459756851196	59.2948818206787	62.6834349632263	57.4983997344971	58.5359768867493	61.5506944656372	62.8370785713196	62.2049117088318	62.2816057205200	63.4177584648132	63.9650020599365	59.2806138992310	65.1595206260681	59.3855719566345	68.0318784713745	65.8920879364014	67.7296791076660	64.6441345214844	63.2099223136902	63.5485482215881	55.6361818313599	64.2068514823914	63.2418789863586	62.2367801666260	65.2883024215698	67.1784057617188	59.0676417350769	60.2332391738892	59.9187550544739	71.3685884475708	64.5118756294251	61.6544919013977	61.8250350952148	58.8366112709045	61.9357624053955	72.0901775360107	79.0517053604126	60.3913130760193	64.7887530326843	61.7583341598511	59.0337591171265	58.4850659370422	60.0756340026856	59.8216772079468	59.6859440803528	59.3272628784180	55.6767830848694	64.3927879333496	59.8609714508057	59.2619576454163	64.4758677482605	60.5599007606506	61.9882707595825	62.1115999221802	60.8461432456970	60.8060860633850	58.5313344001770	57.1995558738709	62.0738267898560	60.1227173805237	57.8196020126343	60.3453946113586	63.1023087501526	64.5591855049133	65.3042759895325	68.0635309219360	66.0053253173828	63.7569622993469	62.1318240165710	65.5099153518677	62.8055763244629	63.2193632125855	63.1745700836182	61.0065646171570	60.6082587242127	58.7971229553223	61.1693911552429	63.6845331192017	66.0534887313843	61.4961581230164	65.3327293395996	58.0910859107971	62.3736886978149	62.9996118545532	65.0210847854614	62.8201642036438	62.2396960258484	64.7590332031250	61.4515447616577	63.6901040077210	65.1399140357971	64.4650611877441	61.9525794982910	63.6091976165772	66.4199151992798	58.9541082382202	61.0980095863342	64.7951021194458	59.6079864501953	64.1090326309204	60.0896854400635	62.6839103698731	61.9477090835571	65.2288722991943	65.0117959976196	65.9440269470215	61.2165713310242	62.9687190055847	60.9402813911438	62.6689028739929	61.8219780921936	62.8556437492371	59.5235524177551	65.5001173019409	61.2845721244812	60.4472727775574	59.2300581932068	62.2225680351257	60.6506571769714	64.6310787200928	66.1332850456238	63.3487391471863	65.4854722023010	60.8484220504761	61.6789669990540	53.5468621253967	61.1561651229858	57.9882678985596	58.1135120391846	62.9561209678650	54.5510182380676	56.1122741699219	55.7648701667786	60.8601641654968	61.3341646194458	62.4074568748474	63.3819723129272	62.2992281913757	63.8834176063538	61.3450088500977	62.3048400878906	65.8264589309692	55.4284791946411	56.4544863700867	63.3486542701721	58.5284371376038	59.0750651359558	60.6548476219177	62.0324602127075	64.4566926956177	59.2567086219788	60.9111456871033	61.8877654075623	60.7283878326416	63.1540746688843	63.8841772079468	57.7641692161560	60.5285067558289	61.8609895706177	62.2214345932007	62.1985082626343	62.2128548622131	62.1044373512268	61.2363533973694	60.0832543373108	64.1385984420776	57.3099064826965	62.2033262252808	62.1770548820496	58.1887264251709	56.2181682586670	59.4853959083557	58.6296162605286	61.2746095657349	62.1903953552246	59.3223209381104	60.4180369377136	59.0447926521301	60.7308950424194	62.9593420028687	64.2484803199768	60.9464535713196	62.2506375312805	61.1202039718628	57.7671089172363	62.6017417907715	59.4785995483398	62.1337356567383	58.4471521377564	59.2370557785034	59.9510378837585	62.3431806564331	64.3777747154236	56.4348087310791	64.7258286476135	61.5629520416260	60.5420274734497	61.9754114151001	59.9157881736755	60.7409873008728	61.1192364692688	62.7384519577026	62.0081267356873	62.9619727134705	59.6224546432495	57.5182228088379	61.4964742660522	62.8173580169678	69.1856575012207	65.5629129409790	61.3472933769226	65.1145391464233	63.9291901588440	63.7945938110352	62.7288594245911	63.3770952224731	62.1590781211853	62.1291718482971	64.4870228767395	59.1778388023377	59.2635498046875	66.8279228210449	60.6366310119629	61.3485403060913	59.0622873306274	65.2231006622315	60.7691960334778	60.0231466293335	64.2429599761963	61.2497010231018	63.9134035110474	62.6569023132324	62.3440284729004	62.9096837043762	63.1887383460999	63.0217595100403	62.4649090766907	62.0271725654602	60.0690622329712	62.9693808555603	64.2750411033630	62.2398886680603	62.9080691337585	58.7247171401978	61.8969364166260	66.7648601531982	60.1292700767517	62.3548750877380	60.9662985801697	63.2130770683289	56.7733058929443	57.7130045890808	60.8637170791626	65.5940384864807	54.5750751495361	61.1410670280457	57.3758964538574	61.4709925651550	53.0769729614258	59.2404360771179	59.1782827377319	57.7128200531006	60.4135041236877	66.6535058021545	63.3834533691406	59.2096958160400	61.2805190086365	63.4869880676270	58.8845396041870	63.6905317306519	61.9911942481995	58.2897877693176	58.6988811492920	58.8708133697510	61.9190421104431	63.5827617645264	62.6004858016968	62.1088404655457	62.4075908660889	62.0209188461304	58.6463565826416	59.6534442901611	62.9962449073792	61.3684649467468	63.4332304000855	66.3159427642822	64.2955741882324	61.6332540512085	61.5661382675171	56.5826716423035	59.7063293457031	58.1016693115234	63.6030054092407	60.7306971549988	63.4696307182312	65.6155109405518	64.6752119064331	65.1797008514404	62.1224474906921	64.8113203048706	60.9397778511047	62.9919924736023	60.3395423889160	57.7659597396851	61.2043485641480	58.7270727157593	61.8967423439026	61.6930227279663	62.3347749710083	56.2391929626465	62.8018479347229	60.7013154029846	61.4113397598267	57.6180696487427	64.1194033622742	62.3705101013184	63.4327616691589	64.0862126350403	64.6778068542481	65.2086219787598	60.5089378356934	57.1578845977783	64.1178784370422	62.5153274536133	62.0810689926147	60.0454664230347	61.9632697105408	63.1521511077881	58.7879166603088	59.7189245223999	60.4545187950134	57.8899908065796	60.8506627082825	61.8089594841003	64.0818099975586	59.2739014625549	61.8480482101440	59.2974500656128	59.8141384124756	62.8354830741882	61.8394231796265	62.8980174064636	59.7517538070679	60.9890742301941	56.4230504035950	56.4614620208740	64.7589931488037	65.2867393493652	63.2050638198853	61.9305186271668	62.3469057083130	64.4987349510193	56.9208173751831	58.6095438003540	59.2568697929382	60.2876062393189	58.7685332298279	63.4057793617249	61.8165335655212	61.3112430572510	60.2566256523132	65.1986265182495	62.1020393371582	58.9566607475281	60.5586190223694	61.2654671669006	61.1435952186585	62.1072649955750	63.1322731971741	62.7407903671265	63.0272636413574	64.5025787353516	64.9729499816895	59.9430813789368	65.5417242050171	61.1172857284546	63.6052341461182	61.4071412086487	63.1229729652405	64.2454648017883	66.4285845756531	57.2327013015747	61.0690646171570	60.1932802200317	59.8565664291382	55.2481474876404	54.4765920639038	63.8830103874207	61.6198244094849	58.4841079711914	61.7366676330566	64.7839541435242	59.2168421745300	63.0126495361328	58.6743502616882	59.9548830986023	62.1136369705200	65.2217864990234	62.5219202041626	59.7803139686585	65.6044235229492	58.7140898704529	60.8337936401367	60.7956585884094	60.9973769187927	66.4590578079224	62.7051248550415	62.3351092338562	62.9239501953125	57.5912761688232	60.9066619873047	63.0738439559937	62.9014973640442	62.8238372802734	57.6359343528748	66.1337904930115	59.1597299575806	59.4302787780762	59.5820207595825	62.6876611709595	60.1737947463989	61.5867614746094	57.8038544654846	59.2309203147888	61.2115464210510	61.5081653594971	56.6110515594482	61.7809791564941	61.9205002784729	61.5077271461487	57.6699895858765	57.8935995101929	60.9894742965698	63.4089703559876	63.5848021507263	63.9878573417664	59.0675001144409	64.0908422470093	66.6911864280701	62.5902805328369	64.2771234512329	59.8908653259277	55.8312997817993	63.1765050888062	58.1124835014343	60.6125750541687	61.8210372924805	57.8241715431213	59.8252730369568	57.7026934623718	59.9017682075501	58.0184531211853	63.8107981681824	55.0006027221680	57.6292152404785	60.0645184516907	62.1873922348022	60.3964824676514	60.9418492317200	62.4491267204285	57.6483407020569	60.5042495727539	61.6371030807495	59.6915855407715	60.0387821197510	61.3214912414551	62.0595097541809	57.8890552520752	59.1202063560486	63.4049091339111	58.7619628906250	63.6040849685669	58.8977184295654	61.2792563438416	66.6256427764893	59.5051174163818	60.7635726928711	59.2525429725647	59.4683885574341	65.2669019699097	61.0020260810852	58.1257658004761	61.9923472404480	60.3881759643555	60.4507551193237	59.9159941673279	59.0348129272461	65.9749898910523	60.0348424911499	61.1399989128113	58.9831042289734	59.6304287910461	61.6704244613647	58.2161865234375	57.2102093696594	64.2049784660339	58.5654439926147	58.6301255226135	59.5499968528748	61.4573464393616	60.7388610839844	58.3485174179077	60.8500857353210	58.6198472976685	57.8472876548767	56.7901806831360	62.1961593627930	64.2145547866821	60.9268627166748	61.0514369010925	56.3471012115479	63.1614980697632	64.9914898872376	62.6502556800842	59.0190572738647	60.2169661521912	58.6298794746399	65.4127640724182	61.5160923004150	57.6999320983887	61.2742772102356	66.1961212158203	63.4640297889710	62.4561161994934	66.2144079208374	59.9955563545227	62.8623080253601	61.2149624824524	58.0448284149170	63.6299948692322	65.1865768432617	60.5847549438477	60.4340982437134	60.8600134849548	58.7391324043274	66.5601148605347	63.4683713912964	60.3752546310425	62.4726305007935	61.7195081710815	59.5138030052185	60.2476587295532	62.1278500556946	60.2054514884949	61.4997224807739	60.9613270759583	57.8954257965088	61.8668746948242	56.7451138496399	61.3914356231689	64.5757975578308	61.3288431167603	62.1001076698303	63.3730440139771	60.5860881805420	58.8187584877014	61.8943948745728	58.9303145408630	59.8709707260132	61.6519374847412	64.4639921188355	61.2535090446472	63.6760950088501	60.9654579162598	64.0253334045410	58.8106212615967	55.5381493568420	54.7925128936768	63.9925675392151	58.0851235389710	56.5873279571533	60.2133059501648	57.1779594421387	62.7715005874634	56.6878857612610	61.0844383239746	58.5603322982788	59.0971627235413	61.0799450874329	57.8858647346497	61.2581448554993	58.5479140281677	61.2237105369568	61.9832105636597	56.6640954017639	62.8251156806946	62.4310431480408	61.1312236785889	62.0389122962952	60.7647070884705	63.7752380371094	60.0049200057983	61.2445812225342	61.4115467071533	61.1013288497925	59.0536422729492	59.5815563201904	60.9170227050781	58.2952866554260	56.6503176689148	61.7827515602112	64.7356986999512	58.0227823257446	60.5987968444824	58.6603269577026	63.8707752227783	59.6130990982056	60.5975937843323	61.9190702438355	57.0495295524597	61.4665079116821	60.9298810958862	57.7875900268555	61.7442688941956	61.7425184249878	64.3623862266541	62.0726642608643	59.6658997535706	61.8022427558899	60.2541627883911	60.9129295349121	62.1726627349854	63.6480622291565	64.6864395141602	64.0135817527771	60.8084650039673	53.5671429634094	62.8791193962097	64.3040132522583	59.9523887634277	61.9311456680298	62.0288801193237	59.5496358871460	60.4492263793945	56.8282570838928	58.8735356330872	60.8719429969788	56.0928158760071	57.0396966934204	64.4774732589722	55.2050771713257	59.6840224266052	64.0366830825806	59.5161190032959	63.3794326782227	60.2190585136414	62.3076701164246	62.0259251594543	64.4662499427795	61.5849285125732	52.5757079124451	60.5745306015015	59.4956421852112	60.6064591407776	59.1132001876831	56.0343756675720	61.5091567039490	58.3979768753052	59.8768339157105	61.4905796051025	58.4293313026428	63.6430349349976	62.9525189399719	59.9899139404297	59.8634548187256	59.6946864128113	63.8484582901001	63.0183262825012	59.6848688125610	58.2499866485596	63.2304177284241	61.9907546043396	61.3069891929627	60.1180424690247	53.8158769607544	57.3760218620300	57.1255860328674	62.5277686119080	66.5522556304932	63.1819410324097	62.4729576110840	59.0678305625916	58.4572134017944	62.9051828384399	60.0019488334656	61.1518697738647	56.1850423812866	60.9886751174927	60.6702198982239	58.8896350860596	62.3955926895142	60.6428518295288	62.9381203651428	61.9750761985779	64.4562134742737	58.1619753837585	63.2405495643616	59.3627882003784	60.8622021675110	60.7178940773010	57.2578954696655	60.1648740768433	60.8805942535400	61.9498248100281	63.0315451622009	60.1574978828430	61.9118404388428	60.9274067878723	65.0767850875855	60.0139431953430	58.7910656929016	60.4227323532105	60.8701710700989	59.3648548126221	60.5448508262634	61.6868414878845	55.7423210144043	56.8875765800476	62.6965732574463	61.1452112197876	57.2592301368713	61.4175796508789	58.1680278778076	61.3216857910156	58.4552984237671	62.2386655807495	62.5227117538452	58.1910562515259	59.9709925651550	62.2057881355286	58.7255234718323	60.4389863014221	60.3900856971741	62.3913717269897	58.6406331062317	63.6669816970825	61.1970891952515	58.8257136344910	60.8666152954102	57.5361690521240	60.9883470535278	59.6474494934082	61.6745662689209	59.5179438591003	61.9115629196167	65.2847208976746	62.1032056808472	59.7990989685059	62.1408019065857	59.1253414154053	56.1240205764771	60.3997368812561	61.2990064620972	63.1192293167114	62.4795660972595	63.5398349761963	61.1927008628845	59.2020888328552	54.1914138793945	58.4083147048950	63.7021002769470	61.8982582092285	56.5654616355896	61.0005817413330	55.9864549636841	61.2210640907288	60.6989445686340	58.7792282104492	62.1130599975586	58.9083752632141	64.6637678146362	62.6664829254150	64.3106694221497	58.2214770317078	63.8269004821777	61.8678879737854	64.1526985168457	59.9760699272156	61.6320037841797	59.1681356430054	63.8231043815613	60.9634561538696	64.5201940536499	63.6433329582214	63.8383412361145	60.6568660736084	60.4768199920654	58.8425617218018	63.3363127708435	60.6644468307495	61.0223512649536	61.4822816848755	63.5894408226013	61.6509590148926	54.3151812553406	62.0471811294556	62.1507825851440	63.4083666801453	64.5868005752564	61.7545409202576	60.4525699615479	59.3504266738892	58.7795939445496	56.2532453536987	66.4120798110962	61.3616352081299	58.1822314262390	64.7339944839478	60.9823665618897	56.5175819396973	60.7770886421204	56.3854799270630	57.6142416000366	55.0797080993652	64.3775563240051	56.6906881332397	58.4410753250122	60.5622105598450	60.3626236915588	58.4659085273743	60.5063905715942	57.8720927238464	64.0942630767822	59.0037231445313	56.5911226272583	62.1873159408569	61.7543005943298	62.0491080284119	60.9851422309876	58.6406826972961	60.6231837272644	62.6891298294067	59.8482856750488	65.1101069450378	59.4011330604553	59.8447084426880	63.5182456970215	57.4414558410645	61.2633690834045	59.0281577110291	60.2276787757874	57.8953008651733	60.4967384338379	61.9970684051514	60.3546195030212	60.7414612770081	59.6614184379578	55.6864347457886	62.7957963943481	63.2388553619385	63.2620429992676	59.6077303886414	63.1988711357117	62.3734307289124	61.0860958099365	54.9209628105164	57.8225917816162	58.4878525733948	60.8387842178345	54.6755747795105	57.0969552993774	56.7118744850159	58.9027509689331	61.1241669654846	61.5644016265869	63.4407114982605	58.7079663276672	63.2276325225830	61.9079475402832	61.2082672119141	61.4047055244446	60.8863935470581	57.7482566833496	63.2782783508301	59.6456470489502	58.6518030166626	56.5887989997864	62.6356840133667	61.3784332275391	63.6713905334473	66.6026020050049	55.7952518463135	61.1981792449951	57.7996501922607	62.2784295082092	60.5961661338806	59.2919211387634	61.5163998603821	62.0613389015198	56.7924275398254	63.0743412971497	64.5001878738403	60.1887173652649	58.0963025093079	58.7664794921875	60.0803251266480	64.3520750999451	57.7704606056213	58.9889807701111	59.0939002037048	58.7170672416687	58.4295587539673	56.8590936660767	61.7000470161438	61.7077584266663	58.1728997230530	63.6060795783997	58.4073796272278	58.8138995170593	61.9877505302429	59.4460692405701	60.2676053047180	59.1575870513916	61.5620779991150	59.4908266067505	60.9191770553589	60.3786997795105	57.0827789306641	59.6564650535584	59.1984124183655	61.7709956169128	59.7702274322510	66.1632347106934	61.3444447517395	58.8803610801697	61.2332496643066	56.9695634841919	60.4378867149353	59.5617680549622	53.0988965034485	57.7140398025513	61.6110796928406	57.6130938529968	56.3008069992065	61.9128298759460	62.8549904823303	58.3868660926819	62.5186719894409	64.1914844512940	62.8673000335693	58.3193607330322	60.7154507637024	58.0106811523438	58.8479456901550	55.2567238807678	59.6766710281372	58.1388826370239	62.1332044601440	64.1762099266052	55.6246199607849	61.0341172218323	62.5562548637390	57.6493034362793	57.0373501777649	59.4652781486511	62.2762937545776	61.5976748466492	59.0449500083923	58.8072929382324	58.0377249717712	57.8620457649231	59.6402702331543	60.3575024604797	59.8235831260681	59.2959213256836	59.0977149009705	56.5816245079041	61.1176605224609	59.5140347480774	62.9905524253845	62.0092234611511	64.1727957725525	56.7153973579407	60.0232152938843	63.3553194999695	54.5334086418152	59.6346044540405	58.1848301887512	57.6055650711060	56.4648332595825	60.6251459121704	55.1007342338562	56.1141242980957	58.4428377151489	59.6318612098694	57.3658356666565	62.3196763992310	61.6890320777893	55.2893280982971	60.8525428771973	57.8005251884460	58.3183317184448	55.6931748390198	65.3205575942993	61.4802851676941	60.0370407104492	60.8405480384827	61.3438997268677	58.7744874954224	58.5632038116455	65.3834633827210	61.8912105560303	60.6439681053162	60.8399400711060	60.0561203956604	62.0646061897278	64.6093826293945	63.4761924743652	60.0056009292603	63.7094602584839	62.3926119804382	60.0794863700867	58.6657538414002	62.5456876754761	59.9030466079712	62.0108699798584	61.8141999244690	60.5499882698059	59.6662955284119	61.0884137153626	56.2736110687256	63.0117387771606	59.7442569732666	63.0948572158814	65.9134187698364	60.2924184799194	64.3512992858887	61.5231490135193	61.5144371986389	62.6318335533142	60.3255004882813	62.6588335037231	65.2371253967285	61.5420451164246	59.5337982177734	59.8901791572571	63.6209473609924	61.8708081245422	62.5288043022156	62.7610092163086	59.7406873703003	63.2907872200012	62.1544418334961	63.2255082130432	60.4900283813477	60.6929574012756	59.1789412498474	61.4838414192200	57.0587739944458	59.2815017700195	62.0310454368591	58.1130213737488	60.6563935279846	59.6362500190735	61.6107149124146	60.5203485488892	59.4867448806763	56.1458797454834	57.2244186401367	53.9883575439453	57.2789378166199	55.3417191505432	57.1001873016357	56.6599731445313	58.0044207572937	54.7301673889160	53.1815953254700	58.0948357582092	59.8504786491394	57.4316644668579	55.8344187736511	56.5938291549683	57.8770852088928	57.6020517349243	68.4921665191650	56.2235345840454	57.6445188522339	58.6179380416870	61.0563087463379	61.3277115821838	60.5066328048706	59.9831519126892	56.7274017333984	55.2066740989685	60.8144936561585	57.4946503639221	56.4598231315613	58.6546478271484	58.6719779968262	60.2360382080078	61.6732239723206	59.5254421234131	58.5795478820801	59.8945827484131	64.8927226066589	60.6677198410034	61.0267467498779	64.5955891609192	61.7785735130310	61.3331127166748	62.1828894615173	58.6323466300964	61.5049486160278	60.5274815559387	56.7445530891418	57.9596171379089	60.3796291351318	61.4083337783814	59.0220236778259	64.0789752006531	60.8752670288086	60.3917541503906	57.9534225463867	59.2027921676636	62.4804806709290	58.9652171134949	57.8704996109009	56.9958171844482	60.9989418983460	61.8526005744934	60.8876900672913	61.8917093276978	61.0901951789856	60.3479194641113	59.8826637268066	63.3854107856751	61.7712688446045	59.5732021331787	65.1243653297424	55.9560604095459	59.4195480346680	52.5863428115845	62.4217972755432	60.6514830589294	59.4358615875244	62.2496972084045	64.7474122047424	63.8239617347717	63.2007350921631	62.9956302642822	57.5070114135742	59.2853322029114	62.7121419906616	59.5710620880127	59.0290951728821	59.2561326026917	59.3546547889710	59.9927763938904	61.3281426429749	62.8775849342346	59.4836187362671	57.9737796783447	57.4105334281921	60.3566303253174	61.5222392082214	61.2531137466431	61.0608029365540	60.2379093170166	55.7178521156311	61.0197286605835	61.9938883781433	60.5471611022949	59.3920774459839	64.2644977569580	59.2799901962280	59.5312905311585	57.0425028800964	59.2923779487610	61.7527995109558	58.3182177543640	62.3885641098022	58.4897260665894	64.5229954719544	59.7600250244141	58.5317935943604	61.6215996742249	54.2265467643738	60.3782048225403	63.1245403289795	55.0293836593628	60.7400836944580	60.6299753189087	56.7028236389160	59.3795552253723	57.2923398017883	58.9586539268494	55.9767313003540	57.1833677291870	56.6385712623596	60.9656233787537	52.6168265342712	58.5200700759888	58.3977231979370	59.7277269363403	62.7981324195862	55.4671740531921	58.8007302284241	60.5049581527710	60.6724305152893	59.7708458900452	59.1779594421387	58.7030553817749	61.0390706062317	61.8622355461121	59.3980531692505	61.4295310974121	61.1810803413391	59.2768750190735	62.6106934547424	60.5379781723022	60.0728292465210	61.9467115402222	62.2950072288513	65.4609913825989	59.9170455932617	54.8277192115784	61.6792178153992	58.6669940948486	58.2437062263489	60.6476249694824	55.2809338569641	62.0209307670593	63.3798317909241	60.5047850608826	59.9110617637634	59.0707349777222	55.8434705734253	57.9762935638428	59.9157977104187	63.9915766716003	58.8075122833252	58.1017184257507	62.7223701477051	61.2600564956665	51.8125982284546	60.6227612495422	61.9245228767395	58.6061234474182	63.8802375793457	61.3337001800537	65.6682786941528	55.0717701911926	58.0313401222229	58.4749865531921	58.5810847282410	62.6053538322449	61.4821023941040	58.9468626976013	62.4572186470032	58.2182698249817	58.8129267692566	61.9927105903626	59.7074990272522	59.4922242164612	58.8126969337463	56.4212698936462	61.9919180870056	61.9072294235230	57.1050443649292	59.3395481109619	61.5229630470276	61.1563405990601	55.9204154014587	60.5971140861511	59.2230525016785	60.0403094291687	62.8458399772644	59.1396808624268	62.3480787277222	60.0840635299683	57.2055659294128	59.1094059944153	55.5738701820374	62.6085472106934	62.7706918716431	62.3227949142456	56.9661774635315	63.8981285095215	63.8950161933899	60.9012088775635	63.7935667037964	62.0678420066834	63.2138171195984	59.8141527175903	64.9259800910950	62.5584392547607	59.1438236236572	60.0349950790405	56.7070388793945	61.4355912208557	62.2516341209412	57.4778017997742	63.0572524070740	63.9165811538696	63.9051189422607	59.1132206916809	58.5927267074585	61.3139042854309	58.9885678291321	62.1010065078735	61.3388805389404	64.8754777908325	63.9962387084961	64.4583754539490	65.5735602378845	61.6034927368164	58.7826008796692	63.8311100006104	59.9534511566162	63.8844952583313	59.9963121414185	56.1544694900513	60.3266162872314	62.3334164619446	61.7491726875305	58.8395614624023	60.6925826072693	62.4750065803528	60.7905340194702	61.8001661300659	60.6119117736816	64.1293182373047	58.5195207595825	61.8453073501587	59.4154677391052	56.9880471229553	69.2743673324585	57.3998718261719	56.7266340255737	58.3494534492493	56.6294388771057	59.4956154823303	58.8899555206299	60.5967984199524	58.9835414886475	56.6112189292908	56.1130170822144	61.0526676177979	59.0520825386047	59.8682494163513	58.4313397407532	61.9444637298584	61.0630350112915	61.2433490753174	57.4326028823853	54.2795882225037	62.7925744056702	57.8355302810669	61.6699266433716	59.0008325576782	59.4999203681946	62.8030834197998	57.3100619316101	62.1322169303894	60.0031151771545	59.9707064628601	59.6724834442139	57.6721110343933	56.8786191940308	60.4744606018066	53.8484597206116	60.9933676719666	59.7758431434631	61.7759399414063	61.4285235404968	58.7868885993958	52.5533475875855	55.7725143432617	65.9814205169678	60.3314166069031	63.5261840820313	61.3788118362427	59.1670899391174	62.8669967651367	57.2584271430969	60.3780608177185	59.8552632331848	60.4410791397095	60.6096987724304	62.3761401176453	65.3599452972412	61.2718038558960	55.8626947402954	61.5814800262451	61.3421421051025	62.1135711669922	60.7021551132202	63.4798345565796	63.0830287933350	60.6845297813416	60.3988366127014	59.8291959762573	62.5269303321838	60.9638628959656	61.0548167228699	61.7770256996155	64.2149829864502	55.4868707656860	63.2939486503601	61.8670816421509	58.8555302619934	56.3141551017761	58.4538135528564	58.7458734512329	59.5786924362183	53.7491016387939	61.9174928665161	56.9485864639282	60.5181236267090	62.9340128898621	61.6348390579224	63.8423895835877	61.4555430412293	61.5121817588806	59.7557258605957	60.6939024925232	60.6907372474670	57.9057078361511	59.0415921211243	61.1785364151001	61.7741150856018	57.9066061973572	61.5323371887207	59.9149012565613	60.0901689529419	60.5857911109924	56.8197479248047	58.8938040733337	56.6624960899353	61.7529444694519	60.2256197929382	63.1282157897949	58.0097312927246	62.7420854568481	59.4232225418091	59.3548984527588	62.0619182586670	56.4661865234375	60.7614779472351	60.4622702598572	59.3182368278503	56.3552737236023	58.6854043006897	64.2977485656738	62.5048689842224	61.5191349983215	62.5484542846680	51.9392547607422	60.5226068496704	64.2790517807007	59.9118704795837	59.7066941261292	64.8592996597290	62.3642458915710	55.3624081611633	56.5171704292297	59.6464285850525	58.2043495178223	60.7980942726135	60.0037450790405	64.7774410247803	64.1058874130249	64.4803371429443	59.1697511672974	61.2719659805298	57.1417465209961	61.8226189613342	58.9551467895508	61.5814256668091	58.2777972221375	57.4293475151062	59.8517704010010	60.1709833145142	62.3316159248352	59.9489517211914	59.2318882942200	57.1644124984741	60.5146102905273	58.9141426086426	56.8698401451111	58.2302818298340	62.8887753486633	60.5619549751282	62.8371706008911	60.2951974868774	60.7346491813660	62.6541714668274	58.5181097984314	61.4159793853760	63.4718141555786	58.5650639533997	61.1628460884094	59.8763937950134	58.5888624191284	57.6223053932190	61.7907338142395	56.4073376655579	58.6934933662415	62.0625610351563	60.6379570960999	59.1528010368347	60.6789245605469	61.6897501945496	59.7581987380981	58.2664451599121	60.0428848266602	61.4853777885437	62.3548436164856	64.7256674766541	61.4078116416931	60.7086162567139	61.0022196769714	60.8227524757385	63.5073933601379	60.7136092185974	61.7360310554504	63.1868720054627	60.2311577796936	56.7784800529480	58.2514033317566	59.6598544120789	56.6761455535889	59.8976807594299	60.7685379981995	56.3491373062134	58.6199393272400	59.4169316291809	53.1048336029053	61.8167424201965	55.4963064193726	63.4698171615601	56.1010088920593	60.6034169197083	58.3844680786133	61.7455186843872	60.6379237174988	59.6677393913269	61.7841234207153	59.2390270233154	60.9160971641541	60.4989299774170	58.4051580429077	62.9176359176636	59.1229634284973	59.5062046051025	58.4396414756775	55.9911017417908	60.5630297660828	59.4210333824158	61.2276315689087	58.1310997009277	57.0812005996704	58.2252001762390	59.3407096862793	55.6602959632874	61.5213503837585	57.8975243568420	57.4916772842407	57.0414791107178	60.9988541603088	56.8977675437927	60.1495985984802	59.7942061424255	58.6216058731079	59.9911084175110	60.7552561759949	61.2720556259155	60.6591954231262	58.5437078475952	54.4438819885254	60.9858531951904	61.9715929031372	57.8425731658936	58.3100061416626	60.2669892311096	57.7116155624390	58.7446017265320	56.2678074836731	55.5210680961609	61.3121509552002	61.1204962730408	62.4407119750977	60.2598090171814	59.5670557022095	58.4063034057617	62.0102815628052	64.9079794883728	61.1589970588684	62.9232134819031	63.2017021179199	58.4394650459290	57.5683040618897	60.0139794349670	58.8216915130615	58.4817662239075	62.3520612716675	61.7423434257507	59.5794777870178	62.3127756118774	65.3867793083191	58.5333232879639	57.4479146003723	62.5657272338867	60.1060967445374	62.8309946060181	60.3226032257080	63.9593329429627	64.3190846443176	60.0173091888428	61.7150115966797	61.3878498077393	61.9189291000366	63.8840265274048	64.0643630027771	62.7355389595032	59.3624143600464	61.8738770484924	59.4334545135498	64.9162411689758	62.3497776985168	59.5436706542969	62.0133385658264	62.5893726348877	61.2109999656677	62.5219287872314	56.0898170471191	59.1820302009583	62.1885619163513	57.7722940444946	62.1810593605042	65.4686427116394	56.8566656112671	59.3891577720642	63.6527452468872	62.5541543960571	59.8899903297424	60.0366249084473	63.3143930435181	63.1593432426453	64.4367423057556	60.0733132362366	58.9218564033508	63.2977418899536	63.9507999420166	61.3629479408264	56.0831336975098	61.2516617774963	61.2258615493774	64.1881394386292	62.8453702926636	56.3784623146057	58.2522411346436	63.4977631568909	55.4000110626221	62.4248294830322	56.3616676330566	59.6475157737732	59.5784354209900	59.4653015136719	60.2732815742493	57.8959846496582	57.3383941650391	62.6721124649048	64.4349594116211	62.1901278495789	59.2473754882813	62.0683093070984	60.0533561706543	59.2179055213928	61.6840405464172	58.3850736618042	54.3349084854126	55.8009343147278	62.7226948738098	63.3546056747437	63.4817147254944	62.8210415840149	61.6101255416870	58.6684889793396	57.5277490615845	60.5519094467163	61.0301671028137	60.5972619056702	61.6604399681091	61.8349585533142	65.1850166320801	59.0390343666077	58.8921084403992	60.3583178520203	61.4383230209351	57.8748774528503	57.3706946372986	59.3047003746033	63.5452804565430	59.1710028648377	62.3708105087280	55.9810886383057	60.5186004638672	58.2390060424805	60.6214537620544	63.7691988945007	61.4291653633118	56.3671612739563	61.2872705459595	58.7946004867554	62.1132946014404	59.0367455482483	62.1442446708679	56.1890377998352	60.7125597000122	58.5205702781677	59.1498646736145	62.4694108963013	61.5761013031006	58.0539407730103	55.8649868965149	59.1980266571045	60.4089612960815	61.4904308319092	61.7827792167664	59.1801033020020	57.2531270980835	58.9882974624634	60.8174724578857	60.4399261474609	59.8042030334473	63.1357727050781	59.8491969108582	59.5191192626953	62.5228877067566	61.8732457160950	63.5746297836304	60.4084901809692	60.9821996688843	57.8638525009155	58.2360572814941	62.8145093917847	60.5463027954102	60.5231924057007	57.0145049095154	60.6231770515442	61.8885440826416	60.6979475021362	61.4526238441467	57.6083559989929	59.3901963233948	61.1917514801025	62.5496234893799	55.0786967277527	59.7706465721130	62.8844571113586	57.3071727752686	61.1465640068054	61.8325729370117	61.4382619857788	62.8405623435974	60.0085606575012	58.0391387939453	54.9689464569092	60.6874442100525	61.6716084480286	53.9240112304688	57.0213294029236	58.9331908226013	61.7022948265076	59.6259417533875	58.2352685928345	62.2736644744873	55.4863147735596	58.9477529525757	63.2275462150574	61.8326020240784	64.1273746490479	64.4007110595703	58.0234794616699	60.6265206336975	58.8216094970703	60.6726155281067	63.8183422088623	63.2750239372253	58.0924592018127	63.0431232452393	60.5547885894775	61.8231968879700	56.0403647422791	60.2125658988953	61.9053983688355	57.4415740966797	57.7829861640930	59.6065902709961	62.1666288375855	62.3761582374573	58.4396843910217	60.5309486389160	62.6398730278015	59.2385187149048	62.5393252372742	55.8510251045227	61.1593189239502	60.7613220214844	63.3273959159851	60.6135129928589	58.2620272636414	61.4538602828980	64.2462882995606	64.0779275894165	61.0578813552856	57.8456988334656	62.2044782638550	62.1693253517151	66.4103960990906	60.5903229713440	61.7907576560974	59.2504858970642	59.1640405654907	54.5446791648865	61.4698605537415	56.9494438171387	59.1663799285889	60.2747635841370	64.6771812438965	58.4249787330627	60.2947468757629	53.3475756645203	60.6866369247437	58.9218025207520	60.7368431091309	64.3998851776123	66.7668819427490	53.7004494667053	59.1759095191956	62.7054171562195	59.8884081840515	59.6467385292053	57.3555221557617	56.6318407058716	59.3483386039734	59.6446719169617	60.4307689666748	62.3427772521973	63.9042949676514	64.5471725463867	61.4380426406860	60.5538344383240	59.5278229713440	60.5497870445252	55.2010312080383	59.0046582221985	60.9272108078003	59.1991133689880	62.1210184097290	59.1777625083923	61.1902213096619	57.1389307975769	56.6198797225952	61.1100654602051	57.1406259536743	61.7442336082459	63.5214147567749	62.1850996017456	61.0435276031494	58.7676138877869	60.3933510780335	59.9109473228455	59.8660669326782	61.1617140769959	59.8952732086182	61.7244277000427	61.4097561836243	62.6039595603943	57.7691526412964	60.2038388252258	58.4677186012268	59.4556579589844	56.2339558601379	57.9418258666992	61.1345949172974	61.2568016052246	57.2944116592407	61.4928708076477	59.4354038238525	60.8039793968201	63.3323841094971	61.2598237991333	63.1373405456543	61.1239542961121	61.9035196304321	62.1503310203552	62.4464569091797	60.6061234474182	57.8818440437317	60.5359406471252	62.7940731048584	61.0082416534424	60.8815984725952	57.2549500465393	62.2878613471985	59.3012714385986	61.2754640579224	62.0299773216248	59.1917829513550	57.4487638473511	61.4933466911316	64.8303833007813	61.0199384689331	61.1520247459412	57.6330027580261	57.5856723785400	59.1001057624817	63.8296251296997	62.4312829971314	62.6640958786011	60.4462990760803	60.3997097015381	60.8326816558838	56.4570055007935	59.5773963928223	58.1166057586670	61.4565901756287	59.0673103332520	53.6388750076294	57.4333553314209	57.5480356216431	59.9060077667236	55.8314423561096	58.5817365646362	59.8488197326660	61.2346620559692	58.8445010185242	56.6478285789490	58.2462062835693	60.9551000595093	61.1887278556824	59.3369827270508	58.9037094116211	62.0961508750916	62.5800790786743	56.5353002548218	54.5599336624146	60.7216978073120	62.4074206352234	59.4986300468445	60.0433568954468	54.5005955696106	58.2308311462402	62.0168147087097	61.7257699966431	59.2419233322144	55.9418373107910	59.5000944137573	62.2688183784485	56.7053155899048	58.7862267494202	61.1262612342835	55.2767572402954	57.8477191925049	54.6908617019653	56.7087669372559	59.4127759933472	60.5084099769592	61.4100542068481	67.3085203170776	60.2424235343933	64.2938070297241	65.1565432548523	63.4117927551270	61.7146449089050	61.9737229347229	58.2865653038025	62.3490324020386	62.1922879219055	61.9787483215332	63.5838222503662	64.1451134681702	60.9956722259522	62.8570098876953	61.0080733299255	57.9619321823120	59.7095446586609	60.7883176803589	63.9175434112549	59.1624369621277	61.6788778305054	58.8663692474365	62.5042276382446	62.2492146492004	61.4671759605408	59.8949093818665	62.4297089576721	60.5085210800171	61.1003870964050	58.7470521926880	56.5044136047363	62.8286504745483	60.3457393646240	58.8395504951477	61.0395002365112	60.2487869262695	60.7570519447327	60.3710727691650	60.0746293067932	60.3270406723022	62.3739538192749	61.4611778259277	62.8148746490479	61.8739666938782	59.8782482147217	58.2165594100952	62.6994481086731	61.9118819236755	64.3688778877258	60.9146628379822	63.1092524528503	60.5790567398071	57.8636116981506	65.5643987655640	62.6769561767578	56.6943297386169	62.7364749908447	61.0909190177918	59.1960802078247	61.5538244247437	61.1957798004150	56.6829533576965	60.1729888916016	58.7562398910522	62.3373322486877	61.6218948364258	58.0005049705505	62.7626500129700	56.4754691123962	57.8857069015503	58.7015089988709	60.9243779182434	61.5475273132324	59.5553646087647	58.3027114868164	54.5893344879150	62.4046282768250	58.0514955520630	53.3471679687500	61.1356911659241	59.1529550552368	64.0241866111755	60.4600558280945	58.4136743545532	58.7805724143982	56.6822075843811	59.8667039871216	62.2904381752014	60.2140069007874	56.9361472129822	59.9996428489685	64.6777901649475	57.6028656959534	56.9197969436646	57.9720773696899	61.7151460647583	61.6425261497498	62.2996234893799	59.2101149559021	55.9958930015564	60.5479345321655	60.8192858695984	58.9744701385498	62.4587292671204	58.4473919868469	62.2436623573303	61.7666640281677	60.6803107261658	62.5509576797485	60.7296614646912	63.6141796112061	58.9118742942810	61.9987597465515	63.0324831008911	58.6089677810669	58.3052744865418	61.3536911010742	59.7576718330383	57.8571367263794	62.0744948387146	58.0877871513367	61.6923456192017	61.5135827064514	60.7024350166321	60.6588592529297	59.7169432640076	60.8269386291504	61.4520931243897	61.9162144660950	62.6195340156555	62.0315108299255	58.4915194511414	64.3827929496765	58.4042515754700	66.0998725891113	62.8646507263184	57.8258666992188	61.3701543807983	59.3699669837952	60.1639561653137	55.9430580139160	61.4040226936340	54.9408221244812	61.1229376792908	58.3120455741882	63.1919107437134	62.9421787261963	63.8364672660828	63.1241350173950	59.6442670822144	57.3637843132019	56.2483520507813	58.6820387840271	58.8912644386292	59.4268145561218	59.6775364875793	62.6456437110901	55.1026282310486	58.1887712478638	57.8039374351502	62.9136443138123	61.9695272445679	61.6349916458130	57.4874253273010	58.9743890762329	60.1486158370972	55.7728638648987	62.3222789764404	62.5376319885254	61.5414414405823	59.4357089996338	57.0492982864380	63.5566534996033	60.4221339225769	61.2844820022583	54.5521569252014	61.1865820884705	56.8628892898560	60.7551980018616	56.3433146476746	60.2202324867249	56.3076777458191	59.4062123298645	53.4552898406982	61.2029628753662	59.6544451713562	58.2057595252991	61.8597135543823	60.9131836891174	56.4331355094910	57.1884336471558	60.8498129844666	59.6915168762207	65.3197727203369	57.3038964271545	60.7210931777954	58.5701713562012	62.2578759193420	61.2998394966126	59.5536932945252	58.2456450462341	60.1995077133179	58.7007226943970	61.7734270095825	57.4975337982178	60.1514549255371	52.8415627479553	59.0024909973145	61.0435142517090	53.9949116706848	63.0852789878845	62.9018840789795	60.3057780265808	58.8364763259888	62.3457598686218	59.7873420715332	59.3097324371338	56.5043263435364	59.8640232086182	62.0235571861267	63.1339640617371	59.0818543434143	56.8709731101990	59.6354331970215	57.4062447547913	59.6335439682007	58.7072672843933	57.7435812950134	56.6679792404175	60.4207201004028	61.7608594894409	62.0840358734131	58.8636379241943	57.5455155372620	58.9644293785095	59.7895727157593	55.5882520675659	57.1989026069641	58.6593937873840	57.7482676506043	58.2652492523193	59.7076878547668	59.3361644744873	55.2936525344849	60.1064519882202	57.4910554885864	57.1789603233337	59.9281649589539	62.4442982673645	61.3719177246094	59.7262816429138	62.5082955360413	60.9031434059143	57.9881029129028	55.3933696746826	62.7819738388062	52.9648585319519	63.2110166549683	62.3143925666809	60.0454058647156	63.7638120651245	60.7060198783875	56.0676250457764	60.7112340927124	64.9512524604797	57.7769742012024	62.4339046478272	61.1083478927612	64.1048369407654	60.5246515274048	61.3973789215088	62.2291569709778	59.7895975112915	63.6344375610352	57.0047211647034	60.3805351257324	58.8538236618042	61.7798461914063	56.8990421295166	57.3836398124695	63.6769948005676	61.7494468688965	58.9382996559143	63.0992593765259	58.7733354568481	62.2898879051209	59.6253576278687	61.5717229843140	62.4649295806885	58.8878774642944	61.1396846771240	61.6278147697449	62.0107307434082	62.5803894996643	61.7856559753418	60.3613982200623	57.9784936904907	64.7449855804443	59.9971537590027	61.1900482177734	60.7582259178162	58.7865033149719	59.0129880905151	62.9508914947510	60.6287660598755	56.4521689414978	62.9834995269775	62.6790781021118	61.6181530952454	58.0173950195313	58.7350783348084	57.4015407562256	62.0134000778198	63.2674870491028	56.3910565376282	59.3189125061035	58.1162233352661	63.6116871833801	59.1587276458740	63.4292182922363	61.5053648948669	61.8563065528870	57.5692286491394	56.6705236434937	63.0330119132996	61.6546864509583	60.6074519157410	56.5086379051209	61.6992688179016	61.7941355705261	63.4332633018494	61.4318599700928	61.7262835502625	64.0017557144165	62.3938479423523	58.0960717201233	61.1344189643860	59.1767320632935	59.9009389877319	56.4646043777466	63.9728565216064	59.7065820693970	61.9236931800842	55.1965570449829	60.9838485717773	58.0516848564148	59.6568174362183	60.4738068580627	62.7917823791504	60.5851664543152	61.3445224761963	59.4126691818237	63.4077401161194	58.7499866485596	57.6964783668518	55.5000319480896	59.0523452758789	60.6243209838867	64.1430802345276	60.5274691581726	56.1043033599854	59.6064405441284	60.8793587684631	58.9475598335266	57.2387661933899	61.5095868110657	60.4207777976990	55.0472111701965	60.8658237457275	59.2182722091675	62.9379553794861	59.2480373382568	60.8444018363953	58.4656052589417	64.1033978462219	62.5896043777466	59.4768486022949	54.3995342254639	57.3863344192505	62.9295039176941	60.4593892097473	59.7949185371399	60.1645407676697	59.3680377006531	56.9507784843445	59.8996543884277	59.9665069580078	62.8368048667908	63.2625570297241	59.6641116142273	57.0246448516846	61.1548795700073	59.7971067428589	61.0756697654724	59.2727999687195	59.0487346649170	58.7422261238098	59.2013916969299	62.0668334960938	58.8291411399841	57.1917915344238	58.4661760330200	59.5912580490112	61.5565500259399	61.3182196617127	61.8593168258667	61.4339337348938	57.9093790054321	59.6531929969788	60.3342919349670	58.6163978576660	58.2807927131653	54.0917048454285	60.9800086021423	58.5284214019775	59.2240386009216	65.5674366950989	58.0398368835449	59.7295026779175	61.0947542190552	58.6904096603394	63.0868420600891	63.3263921737671	57.5966200828552	65.0427570343018	59.9599890708923	63.7847504615784	54.6881680488586	58.1271739006043	64.9936795234680	63.6439676284790	58.6613273620606	60.2069582939148	60.9762287139893	58.8963556289673	62.3841218948364	58.5619249343872	60.0471744537354	60.9451274871826	57.1268334388733	59.4603953361511	61.9224181175232	57.5482163429260	55.8461103439331	62.2593417167664	65.7821006774902	62.2406978607178	59.9009866714478	58.3975505828857	56.7642641067505	57.6894378662109	58.3589563369751	60.3212351799011	62.3020658493042	61.3957452774048	61.2238092422485	56.5750193595886	59.3526620864868	57.4192728996277	62.1602573394775	59.3813586235046	58.4304599761963	58.8343920707703	60.7056069374085	58.4857392311096	58.9037561416626	57.3919019699097	61.5132970809937	58.6019539833069	58.3506984710693	59.3207387924194	56.5466632843018	56.2310619354248	65.3160429000855	61.0236001014710	54.3395829200745	57.7316431999207	61.4711847305298	58.7013049125671	59.1335434913635	54.6939430236816	56.2796030044556	57.7102470397949	60.2639403343201	53.2483839988709	60.2340292930603	60.5493040084839	58.0902395248413	61.8052506446838	55.7267389297485	57.7939734458923	62.8445982933044	59.2565059661865	60.7215695381165	58.9981789588928	60.5179820060730	61.2893142700195	57.4722127914429	59.0571508407593	59.5336322784424	63.3663358688355	57.4647054672241	62.7866220474243	61.4925599098206	62.6325855255127	59.1191458702087	60.4929952621460	63.0712680816650	63.8553080558777	64.9416341781616	61.7516317367554	60.0251207351685	62.2111968994141	66.3598604202271	60.8702979087830	60.3797268867493	63.3595147132874	59.0587892532349	62.8484945297241	60.5500154495239	59.2817354202271	64.3982710838318	61.8237690925598	59.3068275451660	63.9967412948608	60.9604578018189	59.5784263610840	63.9711227416992	59.6454334259033	63.4271254539490	62.1591167449951	60.5708470344543	60.5423974990845	64.7579317092896	59.2038612365723	64.5926332473755	61.2685799598694	60.3745479583740	58.5325841903687	62.8453235626221	59.3123497962952	62.7114682197571	60.6050620079041	62.4176273345947	66.3035750389099	57.0385260581970	61.3546643257141	63.2716531753540	61.5516290664673	60.8733167648315	57.9961404800415	62.0299201011658	61.3449850082397	61.7745351791382	61.8779706954956	57.4603857994080	65.1967916488648	59.0762248039246	60.0820074081421	60.8977475166321	61.5210647583008	60.8268909454346	61.3254356384277	63.1185479164124	62.5426912307739	57.4663357734680	64.5644011497498	64.4045329093933	60.4803566932678	61.5246992111206	60.3567185401917	56.2772083282471	58.8009276390076	61.2829184532166	62.6223564147949	59.8162350654602	61.1639208793640	60.3926081657410	55.3117809295654	58.5656762123108	59.8699674606323	65.4111528396606	56.3475227355957	56.7828149795532	61.8079042434692	61.4729948043823	57.7327499389648	60.0257463455200	58.5322322845459	55.2981829643250	57.0677275657654	55.2214465141296	59.8931217193604	61.2284312248230	63.0479888916016	58.6618380546570	54.1348023414612	60.2051143646240	57.2437744140625	60.7865877151489	56.0681056976318	61.9973454475403	56.1511797904968	58.3820991516113	56.5477433204651	59.9913630485535	60.2791490554810	56.8673830032349	60.6976370811462	60.3157353401184	60.9264249801636	59.3400349617004	58.2164459228516	63.1658973693848	61.5246391296387	60.6869044303894	64.7031073570252	62.0905241966248	60.6508197784424	63.3876738548279	57.8624720573425	58.4201641082764	60.0267143249512	60.5006318092346	59.4151186943054	56.9351921081543	64.2304449081421	60.7378211021423	55.4603610038757	61.5789909362793	61.8029537200928	60.1638040542603	63.5066304206848	66.8355131149292	62.9661116600037	63.7494564056397	61.9119277000427	60.0821981430054	58.0751976966858	55.8524494171143	59.6084733009338	59.5784678459168	60.9229807853699	60.6037678718567
80.7354078292847	82.2904462814331	51.7803511619568	50.4592890739441	44.9684443473816	47.2482352256775	42.4348421096802	63.2600755691528	58.6463627815247	59.3841600418091	56.9294309616089	56.0436015129089	60.0455050468445	58.7517809867859	64.2165474891663	57.8399896621704	59.8608369827271	63.3843464851379	63.3037853240967	64.8812541961670	62.2357211112976	60.9054746627808	60.7765870094299	58.6962809562683	63.9808273315430	63.1570692062378	63.0792050361633	65.2576980590820	63.0778598785400	61.4842391014099	66.5151910781860	60.4716286659241	62.8075990676880	63.0390558242798	58.9024214744568	61.9418330192566	55.2807455062866	59.4515414237976	57.6611013412476	72.2536630630493	61.7219686508179	60.7107691764832	59.0505638122559	60.9372186660767	60.8739166259766	56.5125427246094	59.1720790863037	57.1881790161133	57.3971314430237	58.5743942260742	56.6644635200501	63.3945183753967	59.0792870521545	60.1876702308655	57.0980505943298	56.4825348854065	57.7765188217163	59.3963465690613	59.4567847251892	61.2435097694397	61.3017010688782	56.7052483558655	60.1169085502625	57.0319972038269	61.1028251647949	59.4318656921387	59.3070025444031	63.5310964584351	63.2731547355652	60.3127579689026	59.5967249870300	59.9997959136963	61.7874116897583	61.1260504722595	64.0281276702881	65.2787003517151	56.6277561187744	61.5830149650574	64.0821933746338	60.4565482139587	62.5399246215820	61.0181174278259	63.3842468261719	63.4366493225098	61.5388169288635	62.4341769218445	61.7781262397766	57.2476215362549	59.6617565155029	62.6485147476196	59.5164313316345	62.3097491264343	59.2045001983643	61.4399690628052	60.4807157516480	63.6743645668030	59.7939376831055	60.8245124816895	60.1960182189941	62.6453270912170	60.1152153015137	63.8677620887756	61.3143935203552	63.8062343597412	63.6336374282837	64.2747449874878	60.9500160217285	62.2820715904236	61.8786792755127	60.1067070960999	61.4439387321472	61.6297965049744	59.3201088905335	60.9189043045044	62.0631036758423	64.1217179298401	62.6381297111511	66.1775345802307	61.7250132560730	62.9386477470398	61.1434116363525	61.8788394927979	67.4030961990356	66.6448831558228	61.2520012855530	58.0744991302490	67.0645360946655	64.5219216346741	60.8549704551697	58.3915457725525	65.6873278617859	70.3803930282593	61.2334451675415	64.9707436561585	61.3984866142273	61.5965905189514	60.9584293365479	60.2523088455200	60.1108760833740	62.7645978927612	59.3824820518494	63.3068675994873	59.9992394447327	60.5467710494995	61.3858695030212	60.9151391983032	58.2730932235718	59.4421877861023	57.5317249298096	62.9060292243958	59.8778491020203	64.1988611221314	60.0725765228272	63.2563896179199	59.1775856018066	63.5510230064392	63.1426348686218	62.8698830604553	60.1710867881775	63.4678740501404	64.2491402626038	59.0040860176086	60.8306612968445	62.0219211578369	61.0537023544312	62.3510179519653	60.7600235939026	59.3221111297607	63.0718178749085	61.6113104820252	66.4046335220337	59.9526171684265	57.1817550659180	60.5053739547730	67.1178245544434	58.6320791244507	73.6149530410767	69.2696208953857	67.0063037872315	58.5164275169373	63.6013455390930	64.1596465110779	61.6001820564270	61.3318433761597	61.7079153060913	57.7696437835693	59.5226244926453	64.1796960830689	64.0491242408752	70.1690750122070	66.7176065444946	63.9822731018066	62.2274537086487	63.9612407684326	61.2871594429016	65.3954682350159	62.2747426033020	62.7768974304199	64.3362035751343	63.2435526847839	63.1099467277527	64.6553483009338	57.8014163970947	65.0531625747681	60.3604221343994	63.1017823219299	62.0529403686523	64.9834656715393	59.2653269767761	65.3313422203064	61.4870133399963	55.6760745048523	59.7176084518433	58.4640035629272	61.0674257278442	60.5531654357910	61.0616869926453	59.1072826385498	65.6486701965332	63.5725107192993	63.3582620620728	61.6619000434876	64.3450794219971	60.0888233184814	67.4850091934204	63.1640024185181	61.6189022064209	60.1152176856995	64.6721935272217	61.4578843116760	55.6075992584229	62.4417815208435	62.6265449523926	61.2528119087219	63.3756427764893	61.2403225898743	60.6221203804016	59.5035004615784	64.9218087196350	62.4184265136719	61.7712912559509	65.7244787216187	62.8086318969727	58.4536075592041	56.1709356307983	65.2054185867310	59.7137417793274	62.0228247642517	64.3899645805359	63.3927092552185	63.3100204467773	55.4301395416260	61.9872641563416	62.4977345466614	64.8995113372803	70.0366039276123	57.5133004188538	61.9626216888428	60.6364364624023	62.1060199737549	65.4954547882080	62.0292139053345	57.3465933799744	63.9945430755615	58.8975639343262	60.2800850868225	62.3416957855225	65.4830408096314	64.6498117446899	60.7558913230896	57.2345752716064	62.8170952796936	60.1338357925415	59.7212309837341	62.4285860061646	55.9088277816772	59.1402993202210	58.0848355293274	55.6328196525574	62.1980957984924	57.5545597076416	61.6100869178772	61.6791009902954	61.2489671707153	57.5638875961304	61.5989365577698	65.2516126632690	57.2652292251587	66.2730779647827	68.5611877441406	68.4270529747009	67.3606243133545	61.8695530891418	60.0158877372742	61.9987716674805	62.2505812644959	59.5819139480591	65.8885221481323	62.6427226066589	64.5895805358887	54.0806908607483	59.9221968650818	65.1500802040100	67.6194620132446	70.3610458374023	63.6890883445740	61.3944802284241	59.8456506729126	62.2852010726929	74.4422779083252	74.9858465194702	59.9485163688660	64.6640577316284	61.5100502967835	58.7209110260010	65.3352890014648	61.4286770820618	61.4298915863037	59.6146993637085	62.1366510391235	61.6139039993286	60.5821552276611	61.9819579124451	60.7955946922302	61.7312064170837	62.7385864257813	58.5497517585754	60.1257257461548	64.4825305938721	61.7616620063782	61.1828670501709	61.1501617431641	61.9653444290161	61.8317294120789	59.7337384223938	59.8786892890930	63.9162216186523	62.6668224334717	63.4450120925903	64.5343999862671	63.6204214096069	61.2839608192444	62.3616166114807	62.3003139495850	59.3157649040222	57.0301413536072	59.8860516548157	63.5004720687866	61.8963003158569	61.8538522720337	65.3908219337463	64.1222295761108	63.5955538749695	61.3783426284790	64.1175818443298	64.0543937683106	57.9880366325378	64.1957225799561	64.2335591316223	56.3798098564148	62.2016539573669	67.2459192276001	63.0921339988709	64.4185495376587	65.4317703247070	62.5301208496094	63.6577649116516	61.0820479393005	67.4984350204468	66.5924634933472	58.2486939430237	65.2573623657227	63.4471454620361	60.3127160072327	64.3818688392639	63.3348655700684	60.9343085289002	58.5786070823669	62.2043080329895	61.1421737670898	63.5322027206421	60.7497920989990	59.9097590446472	61.6779198646545	58.1156778335571	62.4359345436096	63.6753306388855	68.3502655029297	64.6355032920837	64.4887790679932	60.4212546348572	62.9324011802673	61.2226123809814	64.4199199676514	62.7810597419739	60.8674545288086	64.7317595481873	58.6382055282593	60.7879581451416	47.0223903656006	59.0407028198242	56.1446061134338	58.7771582603455	61.2869029045105	59.1869254112244	56.2471222877502	57.2251935005188	60.4206132888794	65.2220268249512	62.4408445358276	62.0330595970154	59.5943832397461	63.5962829589844	62.4718027114868	63.8418192863464	62.8791480064392	57.7405495643616	59.1085247993469	62.6701793670654	58.9073567390442	62.6729760169983	64.0749521255493	63.6634988784790	64.4839363098145	59.2809324264526	64.1045236587524	56.4882121086121	63.1833262443543	63.1301994323731	64.5842633247376	61.3607468605042	59.3601036071777	61.2450022697449	63.5998773574829	64.2604160308838	64.2693452835083	60.4139094352722	61.6688957214356	56.8890333175659	63.3610897064209	57.2319955825806	65.2891407012940	62.8645730018616	58.8824124336243	61.9908537864685	64.2908267974854	65.1685657501221	60.0499501228333	60.9707937240601	57.5706534385681	62.6209988594055	62.5516119003296	60.6815376281738	62.1334671974182	65.9318933486939	60.1102404594421	65.8873577117920	57.5857815742493	63.2711720466614	63.4802746772766	61.5601639747620	60.8451218605042	57.5849337577820	60.8609075546265	62.5187125205994	61.2969102859497	60.4308490753174	59.8637967109680	59.3360652923584	67.5169677734375	61.5613446235657	60.9954357147217	60.2879509925842	64.9062151908875	62.1083574295044	62.3379559516907	62.6945552825928	62.7866940498352	63.8397593498230	63.6446299552918	62.5113749504089	61.1498069763184	67.3523063659668	68.7288427352905	65.0881733894348	65.1237502098084	63.4165482521057	61.0179886817932	61.6095762252808	62.0374398231506	61.2889070510864	62.2701520919800	63.2375030517578	62.5234122276306	61.6591963768005	66.8673772811890	60.9825353622437	60.0632052421570	62.0376696586609	62.0369977951050	61.5149030685425	63.6341242790222	61.5961599349976	65.4806013107300	67.1407766342163	62.9590907096863	64.4483151435852	61.6216249465942	62.2171187400818	60.5164775848389	58.9534473419189	62.5314025878906	59.5684762001038	61.6439828872681	65.6101856231690	62.0528864860535	63.1662521362305	64.0075426101685	66.3869514465332	62.1118068695068	61.4478192329407	60.3314409255981	63.7706446647644	64.7673163414002	58.6542787551880	60.4177360534668	58.0449523925781	61.6242718696594	58.4843883514404	59.9185118675232	51.4642338752747	63.9221286773682	58.9347171783447	60.1542849540710	61.1227102279663	58.2706122398377	61.4533324241638	64.9221796989441	59.5661296844482	58.3525547981262	62.0729594230652	65.2024903297424	59.8743076324463	66.7823934555054	64.5562720298767	61.4103975296021	59.2864441871643	62.2563195228577	66.7026309967041	64.4542360305786	62.8539195060730	61.9368357658386	60.9384570121765	64.0683193206787	59.9476537704468	60.6652369499207	61.1412138938904	58.3607487678528	63.6441450119019	62.1614518165588	64.1523561477661	62.7025966644287	57.9343051910400	61.9458060264587	61.3214702606201	57.1510629653931	65.9561147689819	61.0197229385376	61.6509847640991	64.0239439010620	64.3126554489136	62.5534057617188	64.7686753273010	62.9495248794556	60.9245166778564	61.7589921951294	60.6913657188416	58.8333878517151	58.6140456199646	63.4175314903259	62.4381513595581	60.0679636001587	62.9842510223389	58.9960021972656	65.4949951171875	59.9990568161011	60.5619630813599	62.3339929580689	60.2406373023987	61.4140491485596	61.9235081672668	66.6103391647339	61.4819941520691	64.2618355751038	57.9857678413391	60.2710552215576	61.9530177116394	62.5473175048828	62.0769848823547	64.6495418548584	59.2754478454590	65.2323360443115	60.1862497329712	60.5241875648499	63.5742554664612	62.8635134696960	62.3339200019836	59.3549189567566	62.6299037933350	58.7672252655029	60.7055535316467	60.1703920364380	62.2165203094482	65.5116682052612	64.3424601554871	59.0424652099609	62.3840055465698	61.3447990417481	60.1653084754944	57.3449635505676	60.9008703231812	62.8301100730896	62.1479477882385	63.2667379379272	64.5966496467590	68.5075130462647	63.6648683547974	61.8651394844055	58.2542943954468	58.3573455810547	56.2273106575012	59.8604993820190	59.6693034172058	62.0552382469177	61.4129228591919	62.5885839462280	56.9042019844055	59.3447709083557	59.0756144523621	60.0844206809998	63.6826448440552	65.3078365325928	62.0632419586182	62.1509566307068	64.2181177139282	62.9242272377014	63.3982968330383	58.4473209381104	60.5567059516907	62.4323449134827	59.9942626953125	60.2534041404724	65.1759800910950	65.0390744209290	61.7442264556885	60.8087811470032	59.3707480430603	57.0204882621765	61.9245305061340	59.8752698898315	57.6263670921326	62.7054553031921	63.6454210281372	57.8096485137939	61.8279194831848	62.2341523170471	57.5573544502258	59.0675978660584	60.4198956489563	61.7732071876526	60.7135052680969	64.1797842979431	62.5168485641480	62.0422039031982	64.8394641876221	64.4303913116455	58.8011713027954	61.5278558731079	58.4766492843628	60.5543823242188	63.4306693077087	58.6237421035767	61.4142732620239	56.4965000152588	64.3756275177002	62.3338484764099	59.2289695739746	63.3672370910645	63.1342248916626	62.1132521629334	60.6493339538574	57.5236420631409	58.7489190101624	60.8965291976929	60.4913506507874	62.1057562828064	60.1459698677063	61.6088557243347	62.3154869079590	62.4840502738953	60.7259283065796	63.8645458221436	61.1629700660706	62.4521784782410	59.2871589660645	61.7311768531799	57.3562769889832	63.4996905326843	65.3178076744080	67.4174556732178	64.9712057113648	63.9696445465088	63.1611847877502	62.9434251785278	63.0974593162537	61.9750819206238	59.8062300682068	59.3195328712463	57.9584398269653	59.1702427864075	61.8276557922363	57.3236670494080	58.6789574623108	61.8017892837524	58.6646757125855	57.8669815063477	61.4122123718262	60.1742000579834	59.3632125854492	59.6638755798340	63.6640820503235	61.6756229400635	61.6087608337402	57.9066944122314	62.5226001739502	62.8714666366577	61.3143692016602	59.5334630012512	59.7804226875305	62.7787752151489	61.4741663932800	61.2852482795715	60.3994889259338	60.9517745971680	58.8727307319641	63.0882329940796	62.6468920707703	63.0921559333801	61.8402638435364	66.1795587539673	60.3012824058533	59.6993799209595	60.3996672630310	60.0742230415344	62.4481301307678	59.0222616195679	64.4735016822815	64.7335209846497	65.5792264938355	59.7351579666138	58.9807004928589	63.4929962158203	62.1001281738281	63.0274701118469	59.7675905227661	63.6002616882324	59.0928502082825	60.5420446395874	57.3087816238403	62.1262545585632	56.8746027946472	62.7290377616882	59.7603282928467	59.0940818786621	61.1988081932068	62.8625440597534	62.4561238288879	60.4569439888001	55.8808131217957	61.2324852943420	63.5396289825439	61.8147516250610	60.7172093391418	62.8700876235962	59.4775891304016	59.3000307083130	60.9972972869873	61.5414180755615	62.6631083488464	62.2242650985718	62.1284418106079	67.4156227111816	61.6495976448059	57.9243535995483	61.5170750617981	62.9371223449707	60.5862822532654	64.9012651443481	64.7032785415649	60.4196200370789	58.7323102951050	62.6966400146484	61.4110088348389	62.7821440696716	66.1001329421997	62.9605894088745	63.0588712692261	62.2568659782410	62.5403780937195	60.9799823760986	63.3107786178589	61.2239294052124	58.3326034545898	61.9966273307800	60.3355689048767	58.5460886955261	62.7946491241455	61.4599986076355	61.1983327865601	61.2456617355347	58.8845262527466	63.4953384399414	62.3881130218506	59.6448822021484	64.5251865386963	59.6125354766846	59.0031366348267	62.6381373405457	62.1759719848633	60.8513736724854	60.8652524948120	60.0190992355347	62.2441396713257	63.7884907722473	60.5897660255432	60.2322096824646	61.6119074821472	64.1309041976929	60.2277927398682	58.3552665710449	63.6334547996521	57.3547935485840	61.7607855796814	59.6639738082886	57.8373274803162	57.8541417121887	53.7061476707459	59.7103490829468	63.4599976539612	63.4803333282471	64.7148189544678	58.5879111289978	58.4350900650024	58.1931037902832	59.3560423851013	60.8015594482422	58.3709845542908	60.0246911048889	60.7451429367065	61.9033489227295	61.6968860626221	57.6528329849243	60.0201096534729	61.4729013442993	60.9092574119568	57.2296438217163	62.6777391433716	59.8948221206665	61.9503483772278	59.7200250625610	60.3196878433228	59.3479604721069	61.5417504310608	61.8034372329712	57.9038333892822	63.1129374504089	63.1940512657166	57.1080288887024	56.7287492752075	65.5159330368042	56.3948650360107	63.9650740623474	60.2385735511780	56.4953885078430	58.9553728103638	59.8520545959473	62.8464884757996	64.2472715377808	62.6782655715942	61.6536216735840	61.0943932533264	59.7852606773377	62.3871107101440	60.3653712272644	62.1221132278442	64.2959303855896	57.9304223060608	58.0143027305603	62.7312593460083	61.6399703025818	57.9079976081848	62.4428825378418	61.2249951362610	59.2778067588806	64.3926692008972	60.8993463516235	61.2944908142090	56.8510875701904	58.8321123123169	57.9020171165466	60.5108304023743	57.2689771652222	53.7048501968384	61.5987210273743	62.8903589248657	58.4677081108093	61.4630093574524	62.7998409271240	61.6086616516113	60.3306522369385	59.9721117019653	60.9966435432434	63.1271748542786	58.9512333869934	58.3022470474243	64.7690534591675	57.6218395233154	59.4412684440613	60.9548912048340	54.8733234405518	57.4291343688965	62.9816155433655	59.2957382202148	58.3146071434021	58.7424311637878	62.5884737968445	63.4315705299377	59.3146734237671	59.5910453796387	59.4686174392700	63.4167580604553	61.6377644538879	60.0921564102173	57.7792115211487	60.0561728477478	65.0897750854492	59.8494801521301	62.6063957214356	62.4186291694641	58.7294597625732	61.3085699081421	62.0406761169434	65.3338546752930	62.1171331405640	61.7472276687622	58.4548335075378	57.1955842971802	64.9796838760376	61.0281095504761	61.8047542572022	59.8908729553223	61.6074743270874	57.2850618362427	62.6230616569519	60.1496143341064	62.6383728981018	60.9561152458191	61.5382952690125	65.4938998222351	56.8657655715942	63.3485493659973	58.5802192687988	60.8751444816589	61.9511103630066	60.0284795761108	58.0422310829163	59.8237361907959	62.9262838363647	61.8252739906311	60.8831968307495	63.9480471611023	65.6015787124634	62.9366631507874	60.2835874557495	58.5319337844849	59.3204765319824	61.9444260597229	61.5000972747803	60.8386545181274	63.7639975547791	58.4261932373047	62.0897068977356	61.7885017395020	61.2359590530396	61.2365541458130	64.0801429748535	59.5815887451172	65.5313863754273	58.9466438293457	62.7893371582031	60.4510211944580	58.0370469093323	59.5378055572510	64.5347380638123	61.7063484191895	58.0118041038513	61.9168968200684	63.9211187362671	59.5952415466309	61.6039161682129	59.9596900939941	62.3658032417297	58.2249689102173	60.1346964836121	61.8998403549194	61.4136762619019	60.9874544143677	63.1751914024353	60.0190572738647	64.5680341720581	58.1893529891968	61.1683931350708	60.4570593833923	59.9856433868408	56.6358914375305	59.3386168479919	64.7937984466553	61.2932257652283	62.9518132209778	66.4044065475464	59.0728611946106	61.5780200958252	58.2215242385864	53.6052064895630	60.5699877738953	59.0523638725281	59.4854998588562	61.4891848564148	60.3827576637268	60.2657446861267	64.3236670494080	62.7162451744080	63.8965406417847	62.8932251930237	65.3804779052734	61.1395721435547	63.8842196464539	58.2908692359924	65.5195975303650	63.2758331298828	63.5955371856689	60.8719129562378	61.2254528999329	60.1864337921143	65.1275329589844	56.1636614799500	65.2326660156250	61.2952795028687	64.9915051460266	62.9245257377625	61.6881103515625	63.4451799392700	60.9909548759460	61.7660031318665	61.0763497352600	58.0578112602234	59.6603226661682	64.4690079689026	57.3582158088684	61.9694457054138	60.4895544052124	63.7467036247253	64.6402268409729	63.2694683074951	55.7713489532471	62.2269778251648	58.9869127273560	56.1704220771790	63.4380292892456	59.5343189239502	58.8903956413269	65.5189852714539	60.8258481025696	58.0964236259460	60.0177588462830	59.7582764625549	58.5876755714417	57.2782592773438	62.2835779190064	57.7498168945313	58.7865200042725	60.4684696197510	61.8158807754517	55.4995565414429	61.3668417930603	61.4301710128784	62.3672614097595	61.0558409690857	55.7642765045166	59.3235797882080	65.3909378051758	62.4403915405273	60.4111518859863	60.3296175003052	59.0071167945862	61.2387304306030	59.4477047920227	65.1671299934387	59.4148759841919	59.2506484985352	62.2808761596680	57.4192795753479	60.8090395927429	62.2550897598267	57.8046932220459	61.1902437210083	58.0183835029602	63.4040150642395	62.7878503799439	60.3048925399780	62.2684860229492	58.1304531097412	63.1761674880981	59.8404970169067	62.6504087448120	57.4510035514832	65.1430358886719	68.2638449668884	60.7041635513306	57.1583766937256	57.9162187576294	57.6290659904480	63.9626035690308	60.4279212951660	56.2812924385071	57.2794814109802	58.8771739006043	62.2053742408752	61.9662637710571	63.4192442893982	57.9585223197937	62.1803216934204	61.2805862426758	63.1031970977783	62.2510910034180	57.2219729423523	59.4555640220642	62.7878355979919	63.6719532012939	60.9325814247131	62.3629641532898	59.4542837142944	61.7946734428406	60.4413328170776	64.5798063278198	62.0577540397644	60.6017045974731	60.7207641601563	61.9454565048218	58.4003987312317	60.3381385803223	57.8339905738831	59.0708174705505	56.7492032051086	65.6959085464478	62.5374312400818	64.0225234031677	55.5100331306458	60.4757704734802	60.8728222846985	62.0894455909729	61.6295056343079	59.1716790199280	59.9491443634033	62.3384122848511	57.8479514122009	61.7355360984802	59.3619022369385	61.3450951576233	57.7852053642273	60.8649325370789	60.3623189926147	53.9176383018494	58.4999942779541	56.6818232536316	62.0997829437256	63.1846523284912	60.7486763000488	59.4067006111145	62.8117103576660	61.6050343513489	60.7548627853394	64.0333538055420	64.8318963050842	59.5128426551819	62.4344720840454	65.9282584190369	58.4449882507324	63.3175187110901	58.8821134567261	61.4887237548828	61.0039701461792	59.6653156280518	57.3373165130615	58.3175940513611	59.3758358955383	62.1011142730713	62.3372082710266	57.7042989730835	60.4551987648010	61.1157531738281	62.5559773445129	66.1281452178955	63.7489938735962	57.6291432380676	55.4357132911682	56.4389948844910	57.5169687271118	61.3758988380432	58.1172747612000	59.7497224807739	57.1046400070190	65.2443847656250	57.2080459594727	57.3335213661194	54.3174309730530	60.0658454895020	56.5614590644836	58.2902970314026	63.6084346771240	58.8419218063355	61.4267888069153	61.9582166671753	57.7610330581665	59.1491303443909	63.0503330230713	53.9019856452942	62.3678684234619	63.3070001602173	61.0830049514771	58.7232499122620	60.3818855285645	58.6790304183960	60.1540651321411	62.8024272918701	63.2573957443237	56.1482243537903	56.6335058212280	62.5112252235413	60.1044788360596	56.7555537223816	59.7890939712524	59.8742241859436	57.2347521781921	65.1994905471802	56.6170773506165	59.5650706291199	58.6150197982788	57.8243603706360	57.5041570663452	63.2474961280823	60.1435008049011	58.4438233375549	58.3976092338562	59.2625379562378	59.7004966735840	62.0734591484070	64.1711978912354	58.5431089401245	61.8753180503845	61.7505698204041	62.8940625190735	62.1809830665588	59.6092686653137	64.0645499229431	60.8371233940125	60.0349197387695	62.7945909500122	60.4038934707642	67.1041297912598	58.1559495925903	62.4864711761475	62.3692107200623	61.7006840705872	59.9324707984924	63.6456098556519	62.1603846549988	60.5142445564270	57.6274409294128	58.9286828041077	61.9457259178162	61.8309574127197	65.1848731040955	60.2536964416504	60.0568895339966	60.2277121543884	58.7732558250427	60.4748716354370	62.1387600898743	60.9757447242737	64.6040182113648	63.1830468177795	60.6139779090881	59.1627311706543	59.1405339241028	60.3442015647888	61.8248448371887	62.2845129966736	62.9784646034241	62.1555395126343	58.0374221801758	64.1138782501221	65.7232918739319	64.3601899147034	56.7753791809082	56.8584904670715	61.3197307586670	61.4787368774414	63.1762123107910	59.6334128379822	58.2768325805664	62.6961083412170	60.0281844139099	58.3690786361694	59.7448883056641	61.4708075523377	57.1969847679138	57.3145580291748	62.3238425254822	60.7166385650635	60.3618831634522	57.0584921836853	57.5153946876526	54.9186615943909	59.9838104248047	59.5147795677185	57.2035813331604	54.1123037338257	59.8684563636780	57.2445983886719	55.1776585578918	54.3681449890137	61.2282333374023	57.5244364738464	56.8231930732727	59.0460867881775	58.9787693023682	55.8720583915710	67.5028619766235	60.1335825920105	59.0395126342773	57.1764178276062	59.1592397689819	60.8647179603577	58.6456694602966	61.0105571746826	59.6999998092651	55.9567737579346	58.7718973159790	59.6819438934326	57.7399573326111	58.1603040695190	63.1780905723572	58.7354907989502	62.7328810691834	61.8669109344482	61.8620047569275	59.8415207862854	64.4121837615967	62.7054262161255	57.5911569595337	56.5183196067810	59.0789718627930	64.7315330505371	55.7753262519836	61.8726282119751	60.9774136543274	61.0150351524353	61.8948903083801	63.9344725608826	59.0824332237244	60.3325710296631	63.4217767715454	64.3843727111816	59.9101958274841	61.4922256469727	60.2388405799866	65.2989010810852	61.7862219810486	56.3064050674439	61.1968002319336	58.6660089492798	62.3685803413391	61.9814305305481	58.9517474174500	61.5168447494507	62.8988165855408	63.0096192359924	59.0324783325195	59.9113578796387	58.0927000045776	62.4909596443176	61.4233760833740	60.6302590370178	58.9937615394592	62.4390983581543	58.8907513618469	58.5811176300049	57.3610959053040	60.2999048233032	64.1223063468933	65.3890018463135	64.3656821250916	63.2758941650391	59.1154847145081	60.8897447586060	55.9607348442078	62.3856406211853	58.4295721054077	57.2747082710266	59.0334262847900	63.4438343048096	58.7584190368652	60.2940630912781	60.8562541007996	58.5019574165344	61.1849021911621	60.1519207954407	59.7768187522888	62.7179479598999	62.0991530418396	62.5135293006897	54.7892961502075	64.6577553749085	56.9004621505737	58.1354432106018	60.8784580230713	59.8784108161926	58.6228132247925	59.5733180046082	58.1349344253540	60.4772925376892	54.0190558433533	62.3251481056213	55.9882650375366	61.8299450874329	61.2630391120911	62.1383371353149	59.5589084625244	63.9222407341003	52.8503503799439	60.4647583961487	62.0940251350403	58.3123044967651	60.4900546073914	61.7518320083618	60.5158066749573	59.1320357322693	54.5812287330627	63.1936140060425	58.6697549819946	56.3584728240967	63.9057817459106	64.0524969100952	57.6118721961975	61.5429763793945	58.2655668258667	63.8903288841248	59.7106194496155	56.1197586059570	60.6821370124817	61.0087704658508	59.9407157897949	62.6620821952820	61.0269341468811	60.1589541435242	54.8216781616211	60.7675642967224	62.9666271209717	61.0197296142578	61.5651831626892	61.4683399200439	63.8320178985596	59.9324336051941	60.0172238349915	61.0810999870300	59.0848588943481	65.0604438781738	56.0245814323425	59.6224026679993	60.5126852989197	61.3766088485718	59.1078848838806	58.2195372581482	61.5124707221985	58.9254775047302	60.6893630027771	59.4384002685547	57.8163805007935	59.6621408462524	57.6135568618774	59.8623900413513	63.0028009414673	65.7367200851440	60.2305350303650	62.2295966148377	59.7433218955994	61.6315693855286	60.4416685104370	57.7159833908081	56.3110074996948	62.5791130065918	63.8141303062439	63.6135210990906	61.9994688034058	60.1619706153870	60.9943947792053	55.1470046043396	60.6957244873047	56.5929331779480	59.7049736976624	60.4485855102539	59.3562774658203	61.8078093528748	56.2573294639587	60.9318542480469	58.6554260253906	61.9842329025269	62.8868594169617	58.5580592155457	60.7799625396729	60.2091264724731	58.2917118072510	63.9955511093140	62.0974273681641	58.8870739936829	60.6733312606812	60.8971776962280	62.6173019409180	60.7141799926758	61.2522301673889	58.0339708328247	65.5660305023193	60.0045399665833	58.1289124488831	60.7504167556763	57.3935532569885	61.3473958969116	61.2607731819153	56.6417865753174	59.2665295600891	65.3279480934143	58.8566026687622	63.4023394584656	62.5474014282227	61.4296879768372	62.2428903579712	62.8562750816345	58.1994366645813	63.7138566970825	66.0627260208130	63.8201203346252	59.2410521507263	63.7945814132690	63.4350733757019	61.8318943977356	61.1311326026917	61.9755039215088	59.6232867240906	64.9483866691589	61.5006098747253	63.8746943473816	60.9216160774231	57.6396317481995	61.5496659278870	61.9666514396668	65.0061655044556	58.6811823844910	62.4113392829895	61.7267298698425	61.5870003700256	59.6368832588196	60.9193220138550	66.0210657119751	60.2822303771973	61.0370144844055	59.9706792831421	62.6353344917297	63.0792098045349	60.7211694717407	56.7780976295471	63.4141526222229	59.2635965347290	63.1030406951904	60.7735967636108	60.0096302032471	56.4222474098206	61.6421027183533	57.5129027366638	55.6452846527100	68.7568883895874	57.6944537162781	60.0543699264526	59.0103230476379	55.1396079063416	55.3653078079224	56.9160723686218	60.4298086166382	57.0004868507385	62.2348318099976	58.4858460426331	61.7870388031006	64.7118630409241	60.8163404464722	58.3287529945374	59.5015296936035	59.1238331794739	58.9038119316101	61.5844631195068	54.6249012947083	59.2146883010864	58.7904982566834	61.0165681838989	58.5735893249512	59.5732774734497	63.0829262733460	63.4630742073059	58.4771461486816	59.4295554161072	63.2857241630554	57.4576764106751	61.4669823646545	61.0579562187195	61.5609164237976	58.1187572479248	62.7935938835144	56.3064470291138	58.0357975959778	59.0076575279236	57.6383895874023	54.6497521400452	65.3210315704346	62.5486540794373	64.5331592559815	60.8049640655518	62.6829996109009	59.0251650810242	63.9317893981934	59.1971516609192	62.2842955589294	61.5722613334656	59.6321763992310	61.4950361251831	60.7585191726685	62.4122619628906	61.1420731544495	63.5472059249878	62.4342269897461	58.3343677520752	58.9754600524902	61.7563805580139	61.1832590103149	62.8888344764710	61.7267398834229	62.1652140617371	62.2508659362793	61.6243739128113	59.2620167732239	62.0671529769897	56.3327150344849	60.3591861724854	61.5626225471497	65.8038935661316	62.2846894264221	60.6666889190674	59.7422838211060	60.9545030593872	57.2136855125427	61.0186548233032	62.7687067985535	58.5413007736206	58.1732726097107	60.7327737808228	58.4406065940857	61.5468716621399	63.1325969696045	60.9881453514099	59.3708181381226	60.8247561454773	60.7542138099670	62.9957633018494	55.3314881324768	60.3126187324524	56.1227874755859	58.3738150596619	58.1471695899963	64.6394400596619	59.6169605255127	62.7434220314026	58.4932298660278	59.9141731262207	58.6964964866638	58.5258274078369	63.0232434272766	59.4080328941345	59.2696022987366	56.4136157035828	61.9219908714294	63.5619277954102	58.6189498901367	60.8038244247437	58.9263334274292	63.7347187995911	60.6285514831543	61.1642594337463	59.9384450912476	58.4687633514404	58.9773697853088	64.2805509567261	58.2547168731689	61.4755578041077	58.8046941757202	61.5552539825439	62.7449755668640	60.4432363510132	59.7545633316040	62.0454664230347	61.6587257385254	56.8545851707459	59.1690640449524	57.4533886909485	59.5315160751343	62.2464208602905	63.7807483673096	63.4235491752625	63.2563242912293	64.2770175933838	62.9513602256775	61.1032743453980	55.8932065963745	60.6645984649658	59.7814035415649	57.9496288299561	58.9989991188049	60.9047217369080	60.1772084236145	63.8397374153137	60.6230053901672	59.2522821426392	61.0147619247437	55.3149151802063	60.2603330612183	61.1350078582764	60.2831759452820	57.7426209449768	59.3965573310852	61.3005819320679	57.7520289421082	60.5855841636658	59.1677236557007	58.8807373046875	63.4282517433167	61.3353228569031	58.6566262245178	59.5433850288391	61.7552599906921	59.0703372955322	60.1161742210388	62.5739116668701	63.0870642662048	57.1754751205444	60.9770669937134	60.1145005226135	60.9107632637024	56.2302551269531	62.6697101593018	62.8769073486328	61.0263943672180	61.6136493682861	58.5216016769409	59.5328273773193	60.4989395141602	63.0314445495606	63.3462686538696	63.5907564163208	58.3190231323242	58.6403608322144	62.3707795143127	62.3379583358765	62.4867391586304	58.5108304023743	61.5767326354981	57.9936032295227	56.6127443313599	61.3489060401917	60.0243477821350	58.4131422042847	55.4817619323731	58.1762595176697	57.7391014099121	60.1713023185730	56.4956412315369	56.6303148269653	60.7184128761292	59.9023966789246	58.3993167877197	59.6396455764771	61.8827219009399	59.6304883956909	59.7075676918030	60.5723280906677	60.6407651901245	58.3950195312500	63.1053972244263	60.3504633903503	60.8448028564453	62.5544557571411	60.4631948471069	57.7088561058044	61.5199084281921	55.8771753311157	60.6325912475586	61.1919507980347	61.5408778190613	62.6625828742981	58.6910309791565	58.5249094963074	60.2165889739990	60.3399548530579	61.0204544067383	60.6519041061401	55.2659659385681	62.1341361999512	62.5726990699768	60.6839199066162	60.0051422119141	53.4552626609802	55.2516670227051	62.9975600242615	59.3540072441101	63.8139672279358	61.1550498008728	61.3383598327637	62.3563184738159	58.6460151672363	62.3311285972595	58.2343854904175	57.9888257980347	59.5809721946716	57.0333490371704	56.8964047431946	60.3556327819824	55.0877108573914	60.0811252593994	61.0361261367798	59.8794488906860	60.6296563148499	60.9973907470703	59.4607234001160	63.3165912628174	62.6304507255554	61.2102241516113	60.8179578781128	64.1200780868530	62.5096449851990	62.0703234672546	60.8856725692749	59.6195573806763	62.0344552993774	60.8549580574036	58.6095485687256	59.6996107101440	58.3189911842346	63.4178752899170	55.2874093055725	59.2619967460632	59.9773578643799	62.0727176666260	61.0114841461182	62.3796300888062	61.5836572647095	60.7442951202393	58.5246949195862	62.9680509567261	64.7853412628174	62.4706425666809	60.9022688865662	62.8144130706787	64.1018109321594	60.9753851890564	62.6434588432312	60.9002456665039	61.9765448570252	63.9514508247376	60.4749674797058	62.1969389915466	58.4365987777710	59.2623662948608	62.8391857147217	63.9679570198059	56.6873106956482	61.8511061668396	55.8387312889099	59.8318357467651	67.5562534332275	55.9446773529053	62.3014225959778	63.2197804450989	60.5007510185242	61.7705817222595	61.9420270919800	60.4238080978394	61.3147134780884	62.4993939399719	61.1489648818970	59.4519009590149	63.8631315231323	63.7711286544800	59.2664737701416	58.8708143234253	59.8114128112793	60.3821930885315	65.3643522262573	58.8388671875000	60.9080200195313	56.9502840042114	62.9104828834534	56.9000616073608	62.4961814880371	61.0115404129028	62.8558578491211	60.7884769439697	60.3160853385925	64.6619167327881	60.8249349594116	60.1999073028564	61.6353607177734	58.9917764663696	62.2158069610596	58.7204060554504	65.0281281471252	58.4997830390930	59.0956125259399	62.0420393943787	61.3349494934082	56.4178171157837	62.2630362510681	62.7747745513916	64.7497348785400	59.1908001899719	63.1494359970093	58.9638590812683	61.1525592803955	59.9616336822510	62.4111824035645	63.5676255226135	57.9500656127930	63.6231794357300	61.3375744819641	64.0878686904907	65.1818547248840	53.3136329650879	64.2000513076782	61.9837064743042	60.3136172294617	60.9569358825684	59.2419271469116	61.9140028953552	59.9747314453125	60.8037271499634	61.2300291061401	58.3280072212219	58.4102621078491	59.3634834289551	61.4832396507263	59.7230629920960	63.3347239494324	59.6142621040344	57.0040793418884	61.2636570930481	60.0548324584961	57.8193306922913	60.8051776885986	61.0072398185730	57.1103043556213	58.0029134750366	63.5454406738281	57.0381355285645	61.2642350196838	55.3357472419739	59.6414918899536	58.7014908790588	57.0777177810669	60.7713499069214	57.2255578041077	56.6377696990967	62.0168662071228	59.0395860671997	58.4361915588379	62.5994915962219	60.1188211441040	55.3927097320557	61.8021564483643	61.2841496467590	61.6559619903564	61.2439184188843	62.6266269683838	60.4461073875427	56.7490129470825	56.5268659591675	63.4039611816406	60.4681191444397	60.2519936561585	63.8440871238709	57.6632785797119	60.6143288612366	63.1592268943787	62.8835301399231	56.8029408454895	57.1854605674744	61.1342144012451	61.9607648849487	58.2647604942322	61.4449915885925	60.3990163803101	57.5798401832581	60.4403429031372	61.4652476310730	64.0886774063110	61.7743277549744	59.0015425682068	58.8822488784790	60.0060620307922	58.7254009246826	58.9612469673157	57.0580258369446	57.5126900672913	60.3095111846924	60.9305796623230	57.9630174636841	61.7258520126343	60.7159414291382	60.2959465980530	56.5692720413208	59.3742160797119	59.4585270881653	62.7699441909790	61.1240043640137	63.5152745246887	59.4605846405029	63.6581454277039	64.1152529716492	58.7581796646118	60.5566082000732	58.8315320014954	65.3496036529541	64.5448551177979	64.5872669219971	60.9687604904175	63.1402659416199	63.8525619506836	57.5162281990051	58.7966060638428	59.9661478996277	60.5597944259644	58.6342530250549	54.9492678642273	59.1168656349182	59.7507247924805	59.7817916870117	61.7622618675232	63.3307456970215	62.1222133636475	62.8295984268189	57.0832886695862	59.5614919662476	63.8394041061401	60.9755721092224	65.0632362365723	60.2257437705994	58.9390773773193	61.5408430099487	65.1370115280151	64.4382138252258	63.2906026840210	60.6002163887024	60.5901966094971	55.6779918670654	61.9974255561829	56.3792028427124	61.6637511253357	57.4881701469421	57.5597333908081	60.5522065162659	60.3172330856323	58.9268860816956	60.7909779548645	57.8170275688171	61.6470293998718	54.9366168975830	62.1862397193909	62.8708930015564	62.0963463783264	52.6976189613342	55.0114641189575	58.3655691146851	62.7767486572266	55.2473325729370	55.6134109497070	58.6660284996033	56.6598320007324	62.4898972511292	60.8138360977173	66.7898893356323	67.6797733306885	61.4953966140747	66.0446653366089	64.1008143424988	59.4713830947876	62.8380050659180	56.6259336471558	63.2682332992554	63.4119830131531	62.4710803031921	58.3488707542419	61.7689437866211	61.9532871246338	60.0745162963867	64.1513566970825	61.5534729957581	57.2236938476563	60.2806296348572	63.9505200386047	58.4031486511231	61.0168504714966	60.7694435119629	58.0664610862732	57.5160264968872	62.6899962425232	64.0040793418884	59.9602808952332	60.9281468391418	61.6796956062317	63.4779734611511	58.1926050186157	61.1105699539185	58.5986456871033	61.4146971702576	58.0956110954285	60.8222742080689	58.6301207542419	60.8484501838684	60.8893880844116	63.0396151542664	56.5358877182007	62.2029604911804	61.5258517265320	63.2615084648132	61.7252044677734	60.5328412055969	61.2827849388123	61.7634310722351	61.8470153808594	62.5988430976868	59.5760545730591	58.5325746536255	62.4598507881165	58.5511856079102	59.5898275375366	63.6683254241943	63.3088374137878	62.8432703018189	59.7894916534424	62.6164984703064	60.3776841163635	54.9219002723694	62.6583862304688	64.0520701408386	59.2372193336487	58.1756701469421	58.1045188903809	57.9897117614746	58.9891128540039	60.7873058319092	62.4712171554565	60.1271510124207	62.9677104949951	59.0965600013733	56.8073043823242	55.9308209419251	59.1113295555115	61.5425982475281	61.6140356063843	61.2926063537598	61.5844650268555	58.0551700592041	61.1299300193787	61.7709259986877	58.4555082321167	58.1962494850159	62.3368167877197	61.0634431838989	62.5358576774597	60.0855107307434	57.8565344810486	61.7163310050964	62.0617651939392	58.0886030197144	60.9168801307678	58.1089582443237	62.3026237487793	58.7551531791687	57.2511100769043	61.6851019859314	63.2319631576538	63.6082444190979	61.9513893127441	56.0490894317627	61.4823241233826	64.0485982894898	60.0539917945862	60.3453731536865	62.3050985336304	63.4054327011108	58.7620153427124	57.4456524848938	55.3784089088440	61.4798536300659	54.9410185813904	61.1464815139771	58.7552847862244	58.7196960449219	58.2931003570557	53.5033206939697	61.8093905448914	63.5922079086304	60.8665814399719	63.8572669029236	58.7989234924316	63.4116959571838	64.9429030418396	60.5212173461914	62.4606938362122	59.9192962646484	61.8731465339661	61.1056380271912	63.1304817199707	64.0839452743530	64.1900629997253	65.1440181732178	62.5417833328247	62.5620174407959	60.5854792594910	61.5442013740540	66.0347657203674	61.2745232582092	63.5697383880615	57.7966585159302	62.0728745460510	65.3999652862549	60.9833569526672	59.4149994850159	60.1396155357361	60.9066958427429	63.6908092498779	61.3798289299011	62.0686798095703	61.1691303253174	62.7554969787598	56.2466335296631	58.4343934059143	57.1370468139648	59.2131452560425	59.7612905502319	58.1338353157043	58.7712531089783	62.0106158256531	61.7096476554871	62.1091351509094	60.7862229347229	61.8866930007935	56.9879198074341	61.6980910301209	61.8661437034607	61.9633088111877	60.6449151039124	62.0192909240723	58.7715044021606	57.8814973831177	63.2436923980713	60.3056154251099	57.8068194389343	59.3547301292419	62.7656884193420	60.7975306510925	59.5530505180359	62.2554783821106	57.0314130783081	63.3729567527771	62.6834783554077	63.0516324043274	61.4057488441467	55.6527838706970	65.7546014785767	63.7564673423767	64.3790197372437	64.4584226608276	59.3556666374207	61.6205692291260	56.8670697212219	54.6560635566711	58.1376323699951	63.7229595184326	57.2245826721191	59.4282264709473	55.9787440299988	58.2334032058716	59.3599939346314	59.5663328170776	58.2571649551392	59.6966795921326	57.9627766609192	59.5815215110779	62.0319576263428	62.6945457458496	56.7093448638916	62.9059677124023	58.9908747673035	59.5559830665588	59.9551720619202	60.1805491447449	62.9478363990784	59.8320770263672	61.6789116859436	58.2242860794067	58.2548341751099	61.0074710845947	59.0738711357117	60.2494659423828	60.3557415008545	55.6490511894226	64.8804154396057	62.1767563819885	60.5513334274292	58.7577495574951	61.7220482826233	60.9600162506104	59.0131974220276	61.6174659729004	59.2260818481445	58.9554920196533	59.2909154891968	64.1047544479370	56.1531047821045	61.3464250564575	57.0195994377136	60.4207677841187	57.4254126548767	59.4704093933106	58.0470542907715	57.9728608131409	56.9277920722961	62.0361299514771	60.8114771842957	57.6772994995117	58.7055416107178	60.4964261054993	53.9106345176697	58.8350839614868	57.7641525268555	63.5711026191711	60.9644756317139	59.4457292556763	63.8044705390930	57.7723879814148	60.1398735046387	61.9117984771729	60.2935667037964	57.9952859878540	57.4849367141724	54.9641008377075	64.0235595703125	60.2636065483093	61.3910379409790	60.9246673583984	60.4350624084473	60.5580163002014	58.6215853691101	57.0595998764038	59.4309792518616	57.1957273483276	58.4339632987976	58.8226747512817	55.3660249710083	58.0526375770569	61.3009400367737	60.3926157951355	62.1618180274963	62.2808566093445	60.3599405288696	62.5258669853210	62.1494641304016	59.5608248710632	65.0738501548767	62.0113239288330	57.1208028793335	56.2836380004883	56.3985600471497	63.8859152793884	59.9683098793030	60.6394500732422	60.1201791763306	61.8091306686401	58.0526804924011	62.6043486595154	61.4393892288208	60.5379433631897	58.9381403923035	60.3117294311523	58.6723699569702	61.9156651496887	61.6692361831665	61.5091128349304	58.4322175979614	60.4530115127564	57.1511235237122	62.2220597267151	62.5535812377930	57.7074975967407	62.6797971725464	55.9538464546204	58.7920112609863	59.1525979042053	60.2124829292297	60.4179883003235	60.0726351737976	63.0578217506409	60.6587176322937	59.4775295257568	63.4418435096741	58.7979607582092	60.9588975906372	57.7594971656799	58.6489634513855	57.5777516365051	58.7413854598999	58.6724562644959	60.2169160842896	59.7302041053772	60.6645259857178	59.7956862449646	56.9333276748657	58.5454015731812	59.4995007514954	55.9400749206543	63.1461896896362	58.7004218101502	61.5412921905518	59.4694290161133	59.0373940467835	60.8718104362488	58.5753474235535	59.6389913558960	64.1986780166626	59.3546195030212	62.2681331634522	62.1382040977478	60.5073285102844	59.2915320396423	56.8426527976990	58.1321921348572	60.4077467918396	63.2274270057678	58.1475563049316	63.8081922531128	60.0115094184876	59.9649648666382	58.8012361526489	56.8504824638367	56.3423261642456	60.0711789131165	58.6150565147400	59.9931855201721	58.1324687004089	62.1897721290588	60.8028082847595	60.0484323501587	61.7631125450134	61.8250341415405	55.3109149932861	56.1861486434937	59.6472992897034	57.8762598037720	59.2348542213440	63.2342000007629	62.9381160736084	63.1042466163635	56.1538405418396	62.6919198036194	59.1871590614319	55.9953899383545	59.9931726455689	61.5727105140686	60.9714584350586	64.3366432189941	57.7099337577820	62.3616557121277	61.3606429100037	62.2277235984802	60.8213977813721	57.4068298339844	64.4648962020874	65.4307346343994	60.6236872673035	61.9609088897705	59.5201206207275	60.9671936035156	62.0578899383545	57.5176601409912	58.6368541717529	61.0252127647400	59.4091148376465	63.1594033241272	58.1093196868897	62.5160851478577	61.0078983306885	61.9385852813721	57.8750996589661	61.8031711578369	63.1689267158508	60.6727185249329	62.2011728286743	57.9539117813110	59.8446040153503	59.7027707099915	62.5150752067566	61.1219539642334	59.8023304939270	61.1772704124451	60.6481118202210	60.5634155273438	57.8920340538025	62.0376958847046	64.8735275268555	58.9348459243774	58.6046051979065	59.7351675033569	58.4930863380432	60.2358794212341	59.7065472602844	57.9327011108398	56.0308547019959	59.4558591842651	56.8114776611328	61.8011941909790	62.0652656555176	63.7698717117310	60.9657192230225	60.8968462944031	62.7203803062439	58.6479854583740	64.1146306991577	60.8295168876648	60.4386968612671	59.9029984474182	59.0005211830139	61.8607864379883	61.5971722602844	62.9144592285156	57.2410168647766	63.7790718078613	60.2360258102417	61.3506593704224	62.4247689247131	62.5159258842468	60.3861260414124	64.3848452568054	59.6440939903259	58.8473525047302	60.1533665657043	58.7090396881104	61.7125868797302	58.0829687118530	52.8014869689941	61.8375363349915	60.2250576019287	56.3700070381165	61.4749083518982	60.5340538024902	60.6457047462463	63.9134850502014	57.4843959808350	58.9122152328491	60.9259648323059	59.6256957054138	60.8203177452087	56.4978361129761	59.7789139747620	60.3539719581604	58.7898955345154	58.9662795066834	62.2917537689209	59.0361170768738	60.4926834106445	59.2473907470703	60.8407506942749	53.2049236297607	57.7713737487793	62.0716371536255	65.1516876220703	62.3398170471191	63.0914497375488	58.4688320159912	60.1424760818481	60.6720790863037	60.4247927665710	57.9201459884644	59.0012550354004	61.5659341812134	60.4093046188355	60.6966257095337	59.6643042564392	59.4535546302795	64.2114386558533	63.9673309326172	58.8770046234131	53.2237801551819	58.6038007736206	60.8231196403503	59.7479758262634	60.9300794601440	58.4648003578186	57.4895105361939	59.4513883590698	59.2871336936951	55.8145761489868	60.1916279792786	61.2826313972473	62.5294075012207	58.2734212875366	61.4389562606812	62.1618895530701	58.7115631103516	57.7933993339539	62.5806546211243	61.2174720764160	57.1717634201050	62.5139374732971	64.6048803329468	63.0282425880432	61.4934401512146	58.6868681907654	60.3414673805237	59.6279625892639	58.2010717391968	62.0908470153809	60.2277789115906	64.1739525794983	59.9498600959778	60.5984930992127	60.9172563552856	57.7709035873413	60.4231796264648	56.2408466339111	63.0291709899902	61.0932555198669	55.9584922790527	53.3257164955139	60.4470267295837	61.9417076110840	58.6743102073669	62.4141178131104	58.9621191024780	63.0709190368652	60.4781966209412	60.9835815429688	63.0397152900696	60.5905103683472	60.3105564117432	61.7774634361267	63.8149523735046	60.5249686241150	56.4158515930176	60.2252049446106	58.3302383422852	57.7356534004211	60.1048321723938	60.6119394302368	60.0313487052918	61.9968938827515	59.0326232910156	58.5147781372070	57.9791574478149	60.0401644706726	59.9530978202820	64.2101230621338	57.8980531692505	58.6024250984192	59.3292002677918	60.3193593025208	60.8464746475220	62.4432401657105	58.9811983108521	56.5679469108582	63.8731536865234	56.3699269294739	60.3082327842712	58.0636234283447	57.0572805404663	58.1193652153015	62.8659100532532	57.2745385169983	57.6857442855835	62.7877368927002	57.9399685859680	61.6188092231751	60.6165690422058	59.2273845672607	55.9615969657898	60.5694060325623	58.9160270690918	57.9671597480774	62.8252859115601	62.2539601325989	63.5552897453308	55.2664160728455	57.7268285751343	56.1884665489197	58.5469818115234	59.9976334571838	62.2608356475830	55.7256007194519	59.7155466079712	56.7114977836609	54.7816796302795	62.0039386749268	58.5738186836243	59.6567811965942	65.6376547813416	63.3038191795349	60.9123005867004	60.5483479499817	58.4574360847473	62.6010799407959	64.7607479095459	65.0325050354004	62.9938797950745	60.4123511314392	60.5620756149292	66.1701726913452	60.8033595085144	62.3154258728027	62.7856483459473	60.9406833648682	61.6595363616943	59.3260397911072	60.1963315010071	64.0482153892517	60.5135941505432	63.2639555931091	62.9360656738281	59.7049660682678	61.1797032356262	63.0563993453980	60.8021836280823	61.9110894203186	57.6328291893005	60.3896017074585	59.6340203285217	63.3130049705505	59.4697275161743	63.2317790985107	61.9883751869202	60.9613838195801	60.8965220451355	64.5170092582703	64.2449917793274	62.0464663505554	59.4447984695435	61.0749073028564	66.1093993186951	61.5773515701294	63.7700691223145	62.2441439628601	61.3598394393921	60.1007599830627	61.2865986824036	59.9847435951233	60.1567063331604	60.2117767333984	62.2913832664490	61.9556884765625	65.9856324195862	62.9192228317261	62.4907851219177	55.2844724655151	62.8361301422119	55.9949207305908	59.0326113700867	61.5114703178406	63.6496615409851	59.7319788932800	59.3200941085815	62.1853680610657	60.4410400390625	57.9940147399902	61.6428179740906	60.8274211883545	58.1297974586487	58.3129773139954	60.0459256172180	58.0160107612610	65.9939360618591	60.0276627540588	53.1811947822571	58.7541427612305	57.4169692993164	61.0992341041565	64.4429984092712	59.5726470947266	58.4061613082886	61.6449041366577	62.3455190658569	58.9270515441895	58.7267889976502	55.1203789710999	61.9115710258484	58.5173449516296	59.8894095420837	62.2561221122742	59.8140239715576	62.6869316101074	59.9367594718933	60.8902301788330	61.4600429534912	63.0581870079041	59.6207723617554	60.2064070701599	62.0934047698975	60.9910502433777	57.2514967918396	61.3427243232727	61.3747401237488	55.8455295562744	59.4666585922241	56.8757295608521	56.4525542259216	58.9460558891296	62.9071207046509	61.2862315177918	61.3480305671692	60.0890402793884	56.7913513183594	62.8812026977539	59.9005746841431	64.3052511215210	59.5342392921448	58.5343837738037	61.7346491813660	62.7556896209717	62.2238240242004	60.5831203460693	59.3251662254334	60.8894028663635	58.8786029815674	63.9654264450073	55.9723381996155	60.6931729316711	63.9339919090271	65.1711468696594	61.6951675415039	63.1187806129456	59.8658647537231	64.1841464042664	60.6532182693481	51.9608263969421	58.2369999885559	63.1814599037170	59.9582438468933	61.7720837593079
[truncated: 1,615,680 more chars]
