# Supplementary material for: Aspects of tree shrew consolidated sleep structure resemble human sleep
Source: Commun Biol. 2021 Jun 11;4:722. doi: 10.1038/s42003-021-02234-7 (PMC8196209; doi:10.1038/s42003-021-02234-7)
Supplement: Supplementary file 2 — Supplementary Data 1 [file 42003_2021_2234_MOESM2_ESM.zip › figure3b_delta_rat.txt]

87.8995786595334
87.7779447934410
87.5697389000928
87.5216629526931
87.3641395029600
87.2463092615688
87.2086612083888
87.1972508833910
87.2219034649538
87.2905474329549
87.2749278834138
87.3188351254703
87.2662175112204
87.2261493636842
87.0129557113148
86.8927042241013
86.8387756544306
86.9462017942091
87.2045723863394
87.3682110295787
87.3979092927351
87.3959782258597
87.5128510149363
87.5110126079084
87.4850860164967
87.5515657084162
87.5873203044123
87.6262645609240
87.6481522890933
87.5276385533565
87.4713063559183
87.4698211982156
87.3566908555807
87.3334234120955
87.2624879310083
87.1726719890204
87.0994948727758
87.0048202918885
86.8733052026968
86.8591247974051
87.0184629222558
87.2263240733556
87.3286335510731
87.2541314437596
87.3344702915661
87.3718368383694
87.3557945456472
87.3619053495125
87.3435973802572
87.4468724126470
87.6462588396757
87.6991185418078
88.2273535380659
88.1510543664308
88.2053185692131
88.3441285233903
88.3262455595471
88.3093136517357
88.3246336361272
88.3425106279525
88.2637926013202
88.0863654549816
87.8946735148726
87.9882043699797
88.3165876006979
88.7261595749097
88.7003213938077
88.5986163188113
88.6816179194444
88.6765580612210
88.6399905879685
88.7529630744639
88.3897644645721
88.4962160615060
88.5720599082476
88.5964234212588
88.6763499146846
88.8732764073705
88.9261216944671
88.9810328924115
89.0329482402804
89.0837057741730
89.2658397937970
89.2070196059831
88.9123681347841
88.4602052580687
88.5504348956787
88.6601967704903
88.6954432765066
88.7417050588237
88.7718603368708
88.6480914140660
88.5767320290438
88.6289064894472
88.5690109791747
88.6117702656279
88.6372054845910
88.4977392246140
88.3761315027326
88.3914729150544
88.2836743303115
88.2974117232032
88.1661702239946
88.3868444482966
88.4000912814652
88.4606244186611
88.4281951769363
88.4329370349360
88.4238681234905
88.4180924230850
88.4458198891026
88.5951587181251
88.6473683983386
88.6288939060922
88.5913739611968
88.5077207865010
88.5386332299990
88.5026971296184
88.5373651827540
88.5162663745857
88.5480556255680
88.5853808032130
88.5989322709879
88.4555448129325
88.5601133312229
88.5949970848722
88.5111739464132
88.4359591962423
88.3757750832662
88.1503212073796
87.8930677488809
87.6629750681795
87.4957249396800
87.2846801020305
87.3850141075746
87.4205630619523
87.4260212148020
87.5665163639530
87.6803651274118
87.6106820255224
87.5782298026781
87.5347040156296
87.5692768619832
87.5862077164587
87.5253275643878
87.5681287161286
87.5987189275131
87.6678671626298
87.5805335930256
87.7776029083550
87.8523358803486
87.7630798725240
87.8901705041370
87.9852176050907
87.7952285712755
87.6498526520100
87.5061648307860
87.3044023335206
87.1330497505624
87.0554800628835
87.0885314019282
87.0572422055222
87.0499122121273
87.1203610418418
87.1400968747358
87.0501405442380
87.1105255962534
87.1231939482975
86.9654572372811
86.8733452444561
86.8733358478291
87.0177686188507
86.9130488707640
87.0135275131600
87.1849474748416
87.3294959578345
87.3504200249012
87.3516863318670
87.4099759815753
87.4502971477086
87.3967398605936
87.3803037804853
87.3632146377243
87.1794610189163
87.1759125681483
87.1115663825005
87.0734842267272
87.1182545477550
87.3670351901270
87.4728679224194
87.5824394287676
87.6352126277729
87.7435728574845
87.7631220131752
87.7483763889698
87.5991146004234
87.6654273362750
87.6527304344728
87.6729166938639
87.7108969205973
87.7704166906377
87.9495301998888
87.9302316073106
87.9550360108991
87.8445060671491
87.9230703200739
87.8744104863321
87.7868353206633
87.7361071300434
87.6931889423271
87.7117354198351
87.6255317719576
87.5858454389245
87.5963945723714
87.6138057960491
87.8393427850308
87.9251463948704
88.1044873996838
88.1874153197165
88.1462468776912
88.1553487366312
87.9863249887894
88.0814609032749
88.1975625787798
88.2832631731648
88.3281550573832
88.4809661850303
88.5283631031278
88.5094061671841
88.5565289870827
88.5266260006360
88.4976268754460
88.5223931171039
88.4304628358581
88.4510513450346
88.3386652527046
88.3069864965774
88.2818634135148
88.1936207304118
88.2759604649538
88.1945025924992
88.1772118640124
88.1144376359848
88.0720293891805
88.0648727556952
88.0224244721779
88.0028119256386
87.9640234488163
88.0764672707683
88.0552684666431
87.9982002797824
88.0338469807019
88.0015241957898
87.9476814224745
87.8370148658151
87.8419684239403
87.8262327598615
87.7678232955235
87.6786505453107
87.6124594698381
87.5818978597975
87.5830743083159
87.6372597098503
87.6518165888244
87.6762553947576
87.6872456733894
87.5927406061043
87.5600939859958
87.4243739089087
87.4614653741113
87.8045757372166
88.0612282767455
88.1584819705452
88.1141167242909
88.1925440949855
88.1740265841509
88.0413654176096
88.1005199375896
88.1778467273574
88.1892502721494
88.1769252911541
88.0751034016594
88.0416314370088
87.9912773124803
88.0015230998881
87.8957065197399
87.9543213397158
87.9810909370964
87.9791781811585
87.9346228282492
87.5580750326183
87.3100070060536
87.2841677966493
87.4521523709218
87.4132254583355
87.4288538230800
87.5855773226398
87.6524164841838
87.6942998969572
87.7426383156345
87.8987983519849
88.0585052396152
88.0379293640702
88.0913789236819
88.0056171523682
88.0613363430960
88.1443115114033
88.2386907131966
88.3477407152477
88.3698950610297
88.4959868875296
88.4713219407515
88.2957522276419
88.1077195655754
88.0332257039723
87.9530100204911
87.8189677632307
87.7532203048380
87.6970364512431
87.5760357764988
87.4201415434618
87.2987470809538
87.2310207370870
87.1607983680924
87.2940621808731
87.3441949158564
87.2195111283408
87.1169028024886
86.9981040299860
87.0203507965908
86.9260120257573
86.9099669347805
87.0525225446272
87.2509795578622
87.3246896689126
87.5106986400856
87.5850174113016
87.5569563996645
87.6435293219630
87.8344224242548
87.9669564457817
88.0985889258537
88.2286298870002
88.3812221173893
88.3048380752041
88.2907002294925
88.3485503595274
88.5285817222377
88.6836528320813
88.5546907784308
88.6276417481979
88.7021533792825
88.6995862084050
88.7097054674019
88.7654763937595
88.7087601190906
88.6232877683355
88.6220353706508
88.5279367981791
88.4113313810438
88.4206674649907
88.3293324453865
88.2993690050744
88.1904820843059
88.1455794974298
88.2060869479111
88.2871748517059
88.1266483834035
88.0856358073705
88.2134270293004
88.2318589530779
88.3234377091284
88.3124227623913
88.2414898698337
88.2669350824931
88.2606634693572
88.2608560801746
88.2671382165771
88.3129120691053
88.3424351467256
88.2971170625196
88.3278362264194
88.3832367500980
88.3679360147632
88.3628247023797
88.2442994036638
88.1317827590933
88.1695822200756
88.0387273447656
87.9467140230555
87.8838680864137
87.8927891976659
87.7366140879450
87.8408995252936
87.7708859468262
87.7389588261800
87.7730163801653
87.7499846091341
87.7622523519756
87.8039979426405
87.7524196830770
87.8228456560233
87.8054624871658
87.8311281767243
88.0105648515187
88.1190204811124
88.2149313654960
88.1424859075652
88.2015466566596
88.2551970976696
88.1396691961794
88.0392079250123
88.1095115620970
88.0132878824174
88.0000048873405
87.9546496922550
88.1193566342698
88.1064203975461
88.0612668826319
88.0680182015004
88.3046264527759
88.4183808706593
88.6107170003374
88.8187935208843
88.8859049053289
88.8658416819826
88.7524982859131
88.9057313941209
89.0399492128650
89.2744453475647
89.6752050101215
89.8890348159248
90.2172299724191
90.4941308822560
90.7583774956865
91.0635546612969
91.1815087220889
91.5604564500417
91.8476152501482
92.0409927706612
92.0396335729466
92.2408645467349
92.3092401058250
92.3536308324712
92.3678936922975
92.5195701747124
92.7372411808617
92.9218079809593
92.9437903682748
93.0357946535439
92.7555755862594
92.8654000812150
92.7072305603043
92.6188368209499
92.6530202411163
92.5167436800365
92.4675622613877
92.2313258902541
92.1683607395553
91.7098879843209
91.2613084744472
90.7088157402226
90.1582763359115
89.6636150376889
89.1830785938486
88.7425268684746
88.3328147595244
87.7827290563919
87.4959397406881
87.0040764816673
87.0424521133646
86.5412836569583
86.3996547941416
86.1076009819114
85.7314056262967
85.6198002059475
85.4456335569103
85.3164488177811
85.3436187218075
85.8259960491637
86.2414656152196
86.7067524468478
87.2674293778879
87.7792509001088
88.4084036129308
88.8974039962565
89.4591814912733
89.9714539946797
90.3658145450257
90.6493454170164
90.9127111503700
91.3553599340613
91.7089331416111
91.9662514335582
92.3474352450006
92.5975920431896
92.9469947626335
93.1637375216850
93.1533488123618
93.1989030440738
93.3294018433761
93.2551760534280
93.0510791496473
93.0139560583945
92.8984154725416
92.8053710480624
92.7543789347726
92.6656707060523
92.6446032895869
92.7119715094779
92.6320514212406
92.5128590518927
92.3535216293284
92.2333952148790
92.1906916804252
92.0375524437505
91.5849381208504
91.1726053137388
90.7552745809715
90.2871032715355
90.1478725918732
90.0772598484061
90.0761912653628
90.0653207269804
90.0121332181412
90.0370867858285
89.9997424027361
90.0514435492851
89.7882229245538
89.3588643037287
88.8189380379729
88.4900387872837
88.1235830757405
87.8896384156720
87.4568690562154
87.0977693997893
87.0273047734529
87.0107629554054
86.9803306536909
86.9723847196826
86.5837486301679
86.1991963668468
85.8804345256456
85.4846010088843
85.0720671784715
84.7045959306724
84.2191840165501
83.8024066403229
83.7058873268018
83.7998447609522
84.0452900761628
84.0479518528851
84.1534415036787
84.1442872206884
84.1150302169836
84.2351919236386
84.3593287932329
84.5864845619161
84.8618668008373
85.3318849477680
85.7613927855917
86.1985732520438
86.4752901243416
86.6793961473694
87.0993569910439
87.5826096774296
87.9918272144981
88.4936418068409
88.9055233239808
89.2479887025051
89.5375266056645
90.0214880728588
90.3014910579426
90.7544898304173
91.1766070033964
91.5430228370134
91.8667725454099
92.1844582233173
92.4723041010751
92.4519874337441
92.5905078173683
92.6946925305654
92.9245699345538
93.1514385171049
93.2025397593384
93.2849365430034
93.3725371393540
93.3891431403427
93.4568376008379
93.5126831025936
93.6704983460312
93.6653828924474
93.7535526478705
93.8052234079724
93.9298763180391
93.9564682257992
93.9324589246319
93.5867974374173
93.3167896517483
93.1886924258602
93.0852552295896
92.7792326400345
92.4940939614460
92.0542853212441
91.6202123697975
91.0780595859227
90.6529748107402
90.0977559852066
89.4895906077069
89.0403353096141
88.5142651035094
87.9649462269278
87.5122448613017
87.0188738034292
86.5851689050770
86.2555188385580
86.0869144290149
86.0703494926947
85.8559815435995
85.7048075787854
85.5420070120543
85.5908553474953
85.4149302768897
85.3882166746465
85.3664563503980
85.4415459197195
85.4572612922351
85.8839821246899
86.4076872658236
86.8181214940808
87.1552245217844
87.6120603023048
88.0590608286849
88.4313017456930
88.7637688790324
89.1180199859549
89.2880789915979
89.5420315180175
90.0177445719423
90.3345154696096
90.5914224009775
90.9160912193493
91.4104093092067
91.9549789181859
92.3919867690110
92.7498490358505
93.1859012148081
93.2619713884088
93.2667035275078
93.4108660078272
93.4415742087291
93.5334132281942
93.5869781578220
93.6368156033219
93.6919749060668
93.7536644600188
93.8315422695524
93.9108819824187
93.7753845520607
93.7641816591865
93.6982172729055
93.5928181048328
93.5661283787798
93.2828698883302
92.8147980127376
92.4790716196317
92.0804656613406
91.7348630103418
91.4466285562882
91.0041789371706
90.6957258776942
90.1535343810902
89.7109565895141
89.3126552785154
89.0240265492570
88.7276145310744
88.4186510346283
87.9392559300824
87.8773519016250
87.5895357783215
87.3679517697852
87.3467712933463
87.1560837162428
87.3789520564138
87.8269335612611
88.0978574061980
88.4884236530108
88.7428659410451
89.0270112026113
89.3617840852140
89.7455684108726
90.3501211138570
90.6866772019095
91.1658894017552
91.4051395052052
91.6024591079335
91.7954121900598
92.2337923853503
92.2099381577623
92.5210182181166
92.7974377216368
92.7505504467066
93.0085110696250
93.0927008729786
93.1199836682992
93.0848725013641
92.9973913203252
93.0748583040052
93.0798757510357
93.0285972009278
92.9999094117752
92.8426789547909
92.8945393937611
92.7612895415101
92.7350501917459
92.7542890076163
92.8446958347812
92.8271846697382
93.0203872529342
92.9614909654499
92.8440440581592
92.8137956582064
92.6898159966323
92.3599216512770
92.3790631498944
92.4431622853216
92.4013713461301
92.4090109795643
92.3889806645592
92.4576641018372
92.4169891319345
92.4049035607996
92.3859229214530
92.4238090039757
92.5167299132259
92.3490280270406
92.2593491777898
92.1768990150646
91.9424224554820
91.5353245140516
91.1981357430317
90.8854419473477
90.4435304632225
90.1732923663928
89.7103690201627
89.2780305910156
88.9471982427151
88.4808283538227
88.0550657769724
87.6043040349506
87.1188767701897
86.7072190583676
86.2816695932487
86.0222239963020
85.6005860249661
85.3151376710261
84.9957086300418
84.7648459292170
84.5469062340448
84.7198389055353
85.0347531164011
85.2816293519557
85.7635416584675
86.2751204290569
86.6958437713581
87.0087410771349
87.4912576384195
87.9517156209698
88.3818486576706
88.8203946209811
89.3213170121503
89.8024724621233
90.2603176553042
90.4866041195947
90.8477114343301
91.3649065609637
91.7859939019096
92.0967148276212
92.5284885504462
92.8104101224054
92.9183021601918
93.0763668698525
93.0590722484094
93.1040399082510
93.1475314871915
93.2800086097570
93.3065925379772
93.3416119320141
93.3505491811875
93.3410554740333
93.3933892484406
93.3891353655615
93.4347421115858
93.6084718302480
93.7094509922141
93.4124812727903
93.3001695510684
93.2683128531619
93.2461568976774
93.0219342435867
93.0415429883791
92.9928882518530
93.0172849028610
92.8275891581433
92.4239705764536
92.0001005621022
91.8642927100436
91.7258879610376
91.7469955287335
91.6847945318696
91.5673910560125
91.5537089327993
91.3487477952026
91.2170344712137
91.1769207081940
91.3488147682240
91.4757063716374
91.5488755555811
91.5636550888738
91.7093757262236
91.6193259019688
91.6450574088423
91.5855894698433
91.6356666529593
92.0256696126552
92.2491401532285
91.9846280321550
91.6512162888970
91.1713925427269
90.7888561580227
90.3578644970658
89.9689022994982
89.6741482772984
89.2077392312357
88.6942167370217
88.3064005627434
87.7233533648762
87.2788424409295
86.8302145512031
86.3981149950698
85.9805133083935
85.4954434634314
85.0437568075040
84.6328758748640
84.1578720781357
83.8597699799845
83.7180105950508
83.6821966186956
83.6904842843866
83.6899110482278
83.8052498537070
83.7886843449990
83.7780546107644
83.9254096756830
84.1190386432841
84.4251927052113
84.7146690833239
84.8859264578558
85.1133453571900
85.3892045672036
85.7181286374950
85.9835196794761
86.2142676067849
86.3909935000253
86.8503306713649
87.2763708181478
87.6967424012529
88.0055632548134
88.4677650382895
88.8844437469910
89.2166929072996
89.6074093862792
90.0552780709048
90.3490421670211
90.3112979812606
90.3145186705157
90.5008568451266
90.8595216804210
91.0020595305194
91.0187084971149
91.1520343128322
91.4324966281869
91.5655474761709
91.5785540236180
91.5921855927155
91.6489794325352
91.6960922309997
91.9063965560168
91.9471030845180
92.0048998091992
92.0625207364603
91.9951774375519
91.9733762325271
92.0899237758304
92.4250566701773
92.5454922841277
92.5239438308252
92.5187842343948
92.6645281001291
92.8502533088635
92.8654071454719
92.8270365792782
92.8913232109580
93.2030383819785
93.2203259472641
93.1958185785422
93.0959455259670
93.0634557563551
93.0129698409957
92.7351167373209
92.6700112359657
92.7589564023375
92.8128809783646
92.6912754431182
92.6547011160672
92.5338975270562
92.4931886020496
92.3251763974981
92.2051799480849
92.2147473415314
91.9370164453646
91.4710701436675
91.0372995330203
90.7155715587835
90.6225680864314
90.5928185126602
90.6345158535127
90.6310746054529
90.6182232942604
90.9268047019559
91.0205918949767
91.1618936297234
91.0968584711662
90.9297670719228
90.5006220555732
90.1314025440553
89.7118230577076
89.3588942649438
88.9464567166655
88.4242998723907
88.2303569609701
88.3652129095569
88.3776634571966
88.2756210239622
87.9625448684107
87.5960868607974
87.1436452613394
86.7268888605429
86.2385558980406
85.7115316851439
85.2655610190117
84.6865139714821
84.2894637678863
84.1414724894777
84.3922638951442
84.6391557488635
84.8942913640241
84.9814406387640
85.1185261482091
85.2976760982653
85.5889389222702
85.7398971890074
85.9164124751206
86.1495690467137
86.5067236495317
86.8032069153960
87.2352109669878
87.6152335016716
88.1102469522345
88.5721921780229
88.9667864239755
89.3578668502899
89.7552991642889
90.0447360112888
90.2379298699677
90.4439515288371
90.6776098066353
90.7909498350776
91.0189290526221
91.3322165468401
91.4730213435600
91.7214624143463
92.0175762156596
92.2176616152742
92.0985870109784
92.2375421822305
92.3383122051408
92.3318813790234
92.3488086568301
92.1900669727231
92.1661245330163
92.2748098891265
92.2620923383112
92.3202964105067
92.3741643833352
92.4140211631728
92.5057963901385
92.8765202976436
92.8595234334987
92.7583599458291
92.8090164807630
92.4292980817723
92.2911464922152
92.2130070637996
92.3899524435424
92.4224813520717
92.3339315317498
92.2982853005727
92.3467830779174
92.5032093149049
92.5403071371811
92.4776768520099
92.4860138656680
92.3428850063391
91.9932069213483
91.7023356305632
91.5852470487742
91.5142998376486
91.6373790509539
91.6541810660229
91.6703002932675
92.0414120871864
92.1334363497392
92.2398997966157
92.2052348118849
92.2993831601013
92.3204455758645
92.3188807658099
92.1764507890532
92.2497379021681
92.2839809611372
92.3325505916713
92.4615080684268
92.6843811546255
92.9480534994231
93.2876228652313
93.3581802189472
93.3132378205828
93.3545649855625
93.4536674495829
93.5248230691618
93.3958979355292
93.2176012516281
93.2239877979465
93.1694499812498
93.0854346929248
93.1347323615207
93.3120426657786
93.4743617369923
93.4056370770458
93.3833294634629
93.4052903358324
93.3661004390938
93.2287251426428
93.2854977778406
92.9108521602619
92.7796123227816
92.7397171382296
92.7824305858038
92.6310324644447
92.1026146620146
91.7589761938803
91.4910091942171
90.9730107294587
90.7450616608322
90.3935795649732
89.9659101179935
89.3787755035420
88.8019334593982
88.3434933206527
87.8305136269875
87.3426334620897
86.8118046028227
86.4749546102365
86.0031932822715
86.0385253863786
85.6342239765735
85.1884117571449
84.5893714292595
84.2819270577111
84.2680423253782
84.2576149027257
84.3006812726291
84.3234973257830
84.2983132079120
84.3677264994408
84.4223132169943
84.6977503935629
84.9044194846690
85.0656561846124
85.2639600570590
85.3196332151836
85.3706950877389
85.3478310722358
85.5795541915813
85.4809934308834
85.7369996314114
85.7940935934675
86.0221808089539
86.0507153586132
86.1682803806993
86.4007164642505
86.6662168060997
86.8559189301300
86.8854617073966
86.9239085868506
87.2304187596564
87.2734078143381
87.4057322720837
87.6232653217607
87.8551836802189
88.1657965991847
88.4528486529404
88.5872618298422
88.7157089089844
88.9591054409932
89.1872586891480
89.5724623345235
89.7490428702113
89.9840126912143
90.2781302495321
90.4319355140829
90.6113277041018
90.6709670307989
90.9081237481669
91.0680962953354
90.8828226854530
90.9253644058066
91.0806042813949
91.0452967338318
91.0591384743246
90.9751821812914
91.1918232231446
91.4859348909195
91.3817960114259
91.4748048050802
91.3251351240167
91.2132972582439
91.1831236586064
91.4404025413458
91.3036341913016
91.2506675519376
91.2347262567514
91.3294501114652
91.1945195829868
91.0441263839982
90.9104288918279
90.6231393449754
90.1161978855077
89.7408905403321
89.2835613731795
88.9283020382805
88.3311717637403
87.9153380548617
87.6564380216769
87.2677570409027
86.9947818858835
86.6238948066410
86.3051701407190
85.7440958766815
85.4447045969377
85.1225788401679
84.7069356288644
84.3705729995039
84.1306572115992
83.9218406189344
83.9630777347432
83.9842564246447
84.1739715575490
84.4969518239480
84.9099142774105
85.4015675347566
85.7578173180603
86.1163254456752
86.4194131987041
86.8228202925395
87.2883593595438
87.5867491757161
87.9203456680873
88.3936728992272
88.8023886825985
89.2695535822690
89.6552203672585
89.9624679628389
90.3242113074195
90.7561293378202
91.0358707483447
91.3265094202830
91.5636861888926
91.7620417126329
91.8490842661784
91.8650533688541
91.9849524969959
91.9995382334401
91.8245507560899
91.7999100453551
91.6538308980978
91.9070729343369
91.9580528339613
91.9405827686786
91.9877398612621
91.9197313907770
91.8789524086893
92.0343380970980
91.9982851163134
91.8912020846176
92.0150948093948
92.1596071924624
92.1915073434695
92.1755386845213
92.2426777816451
92.1925442678681
92.1304226600590
92.1138259941227
92.5679392325090
92.6998344467184
92.7642413435001
92.6964257427435
92.7756242894237
92.6839242399296
92.7113880474425
92.6958064182153
92.8443046871498
92.8380529532370
92.7376212763939
92.9102535141623
92.8981109488434
92.6655884326110
92.6428091800593
92.5741076158440
92.5819277595986
92.6585928762492
92.6769896573034
92.6888225581805
92.4386706894785
92.2695338523190
92.1986474110001
91.8020498905349
91.3046833612407
91.0942836682480
90.6020222353644
90.3905456586055
90.2621028872803
90.2278838287849
90.2798082034729
90.1074894237858
90.0274254148830
90.0471848304706
89.9883294631295
89.9861120049280
89.8908570540287
89.8752369098676
89.9077440082481
90.0104291369137
90.2019965353018
90.1706718226388
90.2198205080277
90.6726209443485
91.1411669674337
91.5367928292945
92.0928839658203
92.3861523251871
92.3977688604661
92.3919608038300
92.4331277585775
92.4802923331182
92.3531754288082
92.4603197560908
92.5550323535314
92.4874151964727
92.0689732009885
91.5826800818593
91.1109101263035
90.6361089998565
90.0672114971678
89.7509002784119
89.4039511348975
88.8846042393779
88.4764005554159
87.9131370853593
87.3878279853258
86.9234141756477
86.5258457233379
86.0719247130019
85.7297125854268
85.3632415285235
85.0394277919841
84.7063272568327
84.3850803372645
84.2137706087488
84.3890099682551
84.5535558270292
84.6947020284848
84.8773494740271
84.9756429720638
84.9481116286298
85.0625137354144
85.2042651823556
85.3654544076860
85.6645603545170
85.8984352831812
86.2379233367727
86.6515815650546
87.0095573689822
87.2824826366082
87.4308728690822
87.7138337344353
87.8299108394975
87.9392164727156
87.9248453257857
87.9032138212580
87.8956636551388
87.9942831641261
88.0050722537335
88.1607267550486
88.3840109620736
88.4910414937321
88.5346379121467
88.5398543131546
88.3485949913190
88.2791962016633
87.9910502112746
87.7604745199793
87.6557098584978
87.5437128593112
87.4203367588142
87.2318544719674
87.1680810200458
87.0841990504752
87.0632379344885
87.0043064440547
86.9486763218196
86.9694896111075
86.8703652862825
86.8585627919859
86.8133432487383
86.7994337125695
86.7587629672337
86.7501207836948
86.9142466555593
86.9464390279784
87.1216120756477
86.9837085593678
86.9507247701626
87.0116798030797
87.1459184485088
87.3233236966012
87.3905553811616
87.3974224551828
87.5811661272269
87.6430782391144
87.7670071402953
87.8456936875655
87.9705852133480
87.9096849000844
87.9357606801463
87.7980035849219
87.8523521765359
87.8194022425792
87.6968497514833
87.6308153347562
87.5144113376097
87.5904221992374
87.5790720087079
87.5930139119651
87.7230366875528
87.8275707783332
87.9137243115027
88.0496443686432
88.0293512521065
88.0009292483056
87.9591253148477
87.7049483428683
87.5873646553228
87.6418877699551
87.6627501394953
87.6681676546791
87.6026881109346
87.5975906410966
87.6365471582649
87.6862823274628
87.7150722135650
87.7593029032408
87.7529838505047
87.7421190811758
87.6116701739658
87.5114444105395
87.4289710603219
87.3410230218810
87.2252451675672
87.3179391484606
87.3326739574509
87.5214852840321
87.5613455791814
87.5918495183897
87.6489638998352
87.7569018985884
87.8972008009594
87.8020850457088
87.7378586843790
87.7508720278703
87.7324242188266
87.6552356639974
87.7713103545250
87.7760595634256
87.8540862536248
87.7692635819169
87.7506629382593
87.8003955888141
87.8437813826199
87.8289523323204
87.8163604622271
87.7565427167696
87.7659828685549
87.6979772987625
87.7047156454912
87.6434522856827
87.5821974613201
87.7120521942830
87.8352528557323
87.6931108601624
87.6461964944103
87.6546343647916
87.4531031161907
87.3860098777009
87.2817122697715
87.2617760123333
87.2493380580955
87.1726903406598
87.1544462361944
87.1637881213452
87.1827405870059
87.4056049279980
87.4556853731897
87.4533314104575
87.2766175979999
87.2432860399785
87.3028978833242
87.2320917878215
87.2366809784941
87.3588674726771
87.4488676225638
87.4506396583718
87.5348753923049
87.5641031281771
87.4849840354170
87.4451221460061
87.3417872916006
87.3410754957673
87.3103899297590
87.2953224757290
87.2952508898913
87.1136637818709
87.0477085896730
87.0547248227575
87.0867892894645
87.1879530471842
87.1568722166777
87.1677612888954
87.0627788999232
86.9781184720093
87.0120580093456
87.1796390610083
87.1878486410237
87.1752840266416
87.2085763208488
87.2946465631107
87.4432751857957
87.4562902780178
87.5285926687765
87.4963830377920
87.4386609229629
87.4772477854720
87.5584186957657
87.5436528593083
87.5878538737764
87.5547268752243
87.5431347395974
87.6152834833018
87.6865145103385
87.7022032475265
87.6771839604242
87.4997853960312
87.5639108328250
87.7301744217107
87.8682369441199
88.0232699508447
88.2033816191164
88.2629115415685
88.2679615405886
88.4674157294164
88.6976791874818
88.7899346486559
88.8736620137941
89.0722466187920
89.3370173343543
89.4419661583559
89.5364995635295
89.7761379530071
90.0135367484326
90.3085767045525
90.5440790584952
90.8126967326671
90.9021985352643
90.9159433205095
91.0507256137807
91.1170829213212
90.9860203323224
91.1770271380047
91.3493274623204
91.3827700186479
91.4426109821304
91.3468710710049
91.0362385807006
90.7084283914068
90.4516742220455
90.3568137465048
90.2750746671553
90.1595973968304
90.1076890780872
90.0955995350386
90.0756546405021
90.0788161112833
90.1526724128915
90.2256444110981
90.3677927791089
90.3469772944356
90.5225914849942
90.5027226530644
90.3186830721323
90.2396382151078
89.8787761342616
89.6340128642251
89.6518370960793
89.6538400209346
89.4767832618454
89.2455032628130
89.0731996301144
88.7652932838221
88.3687127475752
88.0374340263129
87.4745748896831
87.0924983814375
86.6146624496606
86.3670139207252
86.0531421606455
85.7501460266577
85.5564022568605
85.3473913037661
85.1290677608166
84.9211162081323
84.8618088471851
85.0561713512970
85.3401020149154
85.7078612748638
86.0395995371828
86.4280256020532
86.7372822798414
86.9886596325916
87.3549381866285
87.6839026600782
88.1331622443288
88.4978558315046
88.9560619857792
89.1638247490538
89.2396560614135
89.5190320519607
89.6031986039024
89.5510651495736
89.6176606655673
89.8174029833014
90.1628731066451
90.4104168308163
90.4607459874187
90.5249355586572
90.5650049311102
90.4697981465760
90.5685107357789
90.6253076173250
90.7024723385540
90.6182081512784
90.8509263493392
90.8511611515030
90.8750737731807
90.7469211004538
90.4883121589665
90.1205531037249
89.7878230480197
89.8526523697521
90.0793302355231
90.0716252609266
89.8939901660738
89.8603493486049
89.8789984338295
89.7725436664996
89.8037254908390
89.8924581284254
89.8785287634188
89.8908230778216
89.8547710847840
89.7626670175308
89.2133088247748
88.8862749736577
88.4014703774516
88.1412756861471
88.1034978953794
88.1061097098499
88.1173921808517
87.9069021966080
87.5668437753041
87.2825771533550
87.1731823676857
86.8222876380185
86.3758999368472
86.0932587878883
85.6918796662909
85.4084314807627
85.0420949071159
84.8171804653576
84.5253092163907
84.4569614801145
84.5133509388785
84.8136990429839
85.1794238476328
85.4502696192786
85.8389403509648
86.2573147083005
86.7040289923505
87.1145228204434
87.3366032522468
87.6877583144055
87.9137590534141
88.1768356973863
88.5015077194283
88.6562389895287
89.0610122355334
89.3464200892094
89.5936891046545
89.8382949930880
90.0966906310445
90.2219528936081
90.4018572418770
90.3978306422874
90.3874747909131
90.5529974962765
90.6057335760877
90.4985704784050
90.1685888662469
89.7434815132044
89.7095637057909
89.5144054977778
89.3915255756335
89.1454983872323
88.8744295065473
88.6402207966919
88.2901059929442
88.3449048250646
88.3703911920279
88.2958158331221
88.3360884182297
88.4726511465295
88.6973150219730
88.8086665221440
88.9482699049433
88.9168029623123
88.8996806319484
89.0480536021201
89.3601145309571
89.7681200027010
90.0120863716976
90.3218285014395
90.5889700706117
91.0122111306070
91.4616322763702
91.8800508911977
92.2402019619657
92.2718767235684
92.2577100207930
92.3408147291177
92.3671104336703
92.3737173921483
92.2501584700687
92.2511858196982
92.2021641144531
91.8756262023488
91.4086481738121
90.9594092870116
90.4553970527384
89.9700772119075
89.5581704598283
89.0456591036506
88.5842553419988
88.1361702987211
87.7577957619203
87.3750950097064
86.9399909403691
86.5149615751087
86.1576754414535
85.8180308524760
85.4218153670026
85.0206338517713
84.6418219153692
84.2497644551799
83.8999067634062
83.8177065409179
83.8969100511283
83.8456848932604
83.9816325810057
84.0878178335712
84.3679109660779
84.7415419096695
84.8372982894481
84.8942916342461
84.9196991580570
85.2176572684220
85.4197377447843
85.7511309537828
86.0276984838672
86.0882761852901
86.2171850039987
86.6288822595444
87.0178860104769
87.0813933242275
87.0288820094584
86.9692027830155
86.9313828827508
86.9878341215322
86.9959813500687
87.1563187262394
87.0666860842945
87.1799338014170
87.2459770625503
87.5887631112734
87.8247271602570
87.7231700812705
87.7711440731679
87.8932560928118
88.0295520288192
88.2606471011126
88.4317282969300
88.4612720868851
88.5040017695153
88.8172172859629
89.3248310844274
89.8892451765503
90.2885102269163
90.6068388981112
91.0328936731773
91.3493856760580
91.4823034607522
91.2830881095043
91.6342847388443
91.7158497893332
91.7643120269091
91.9131732330632
92.0909431406864
92.0308128281688
91.7790831187754
91.8156657584634
91.6585561647774
91.5971608936220
91.3464432587332
91.3584061206468
91.1827179553594
90.7279668577552
90.3417122268884
90.0312315679868
89.5596846766825
89.0564837208435
88.7456609939538
88.5670759370630
88.1499819121117
87.7570687931721
87.7587318548977
87.7342598652989
87.7181390959672
87.5842587837227
87.8080018858021
87.6717594097937
87.5148379884748
87.1590713997374
86.9703221559546
86.6859888774277
86.7049833807714
87.0464695417461
87.3015500984563
87.6930362068182
88.0365647977010
88.3407470368031
88.7387828497910
89.1715404878158
89.4931469404999
89.7078478520255
89.7780659222081
89.8863841530065
89.9727184888919
90.0859713738067
90.1741763345179
90.3382683009408
90.7968713876726
91.1885670040783
91.6912441815060
91.9018459760647
91.9153661395420
91.9726564606598
92.1345613952344
92.1712503518598
92.2992977804748
92.3608581199078
92.2115025213035
91.9086652568026
91.5517400070644
91.5591785539169
91.5852438486207
91.5687053146692
91.4158921219091
91.0748660097175
90.7965598205737
90.5596976238532
90.3255651178444
90.0925992151348
89.6621990097308
89.2851699227428
88.9492494336394
88.4980408535598
88.0688673257598
87.6330977074828
87.1258850027063
86.8259504727276
86.6171296366140
86.4258401743114
86.3796591084904
86.0455804981510
85.4984231689738
85.0520018704229
84.8072914558064
84.8123994313381
84.7062081860466
84.6242100110779
84.4363637224007
84.1826576291858
84.2385495359515
84.3094796837237
84.3483131811339
84.4019099530698
84.5892090772153
84.6824469294822
84.8616422295256
84.9641543672915
85.1783824151420
85.2537184354182
85.3083021641831
85.6992354733436
86.0709820769874
86.3981667203887
86.5792047139117
86.9095441981786
87.1460931515531
87.2990777592897
87.5358618152104
88.0127247464001
88.3477190601995
88.6970583836159
89.0333297654558
89.1915042675713
89.3347077781253
89.5063951475835
89.4834071335782
89.4499904443388
89.6426759287336
89.7917036996807
89.8018473845346
89.5308135962153
89.3896640765930
89.3151401996859
89.3794080761119
89.2641454343853
89.2097045536877
89.4205102512418
89.5206603355306
89.5071478528764
89.5358658427218
89.5074610139589
89.5202758724485
89.5996758059969
89.6470649673062
89.6687415318390
89.9310317650291
90.0918920821217
90.0277549047708
90.0523689399786
90.3930169454817
90.6360699691119
90.9643455704283
91.1742821686074
91.2507570894456
91.5162461895271
91.6371392059797
91.5717083783177
91.6049529968214
91.6028938911535
91.6056316127248
91.6528227016785
91.7235346664857
91.8712454994817
91.8792077533638
91.9079786088102
91.8454781037212
91.9819401281364
91.9764531512014
92.0812684828457
92.0827165913316
92.0791521499791
91.9053018232639
91.8456270980970
91.7553809648543
91.6654702724978
91.6869535311574
91.5088046359214
91.1158066262863
90.7954542664837
90.3692581017074
89.9513689952239
89.4790493928237
89.0035395519493
88.6036045805804
88.1967879371042
87.8455645878363
87.4203112864897
87.0095627355912
86.6530008682717
86.2932431916273
85.9402976964262
85.6917030578038
85.3915253583650
85.1084373067854
84.7029030118513
84.3198685678070
84.1072354588557
84.1067905802177
83.9385564028505
83.9599411234428
83.9118075178777
84.0034937657441
84.0204736470752
84.0615128002720
84.1955064704855
84.2970983738653
84.3934359373057
84.4297291154593
84.4178667679231
84.3587556687416
84.3943733932887
84.4068123969674
84.5518661635287
84.7678228902296
84.8044706836377
84.8726249752483
85.1336054482364
85.4099931710827
85.5716201181218
85.9385930823317
86.4553667753466
86.7479865099270
87.0626561273620
87.4151672973957
87.7400129257489
87.9246903444504
88.2054275301002
88.7014806407881
88.9582884059765
89.3207779325167
89.6655508113989
89.9570874779469
90.1038256631278
90.3090369332005
90.5543605903726
90.9104816577379
90.9679681495475
90.8983245518282
90.9918109587025
91.0065356018309
90.9445016192733
90.8803077293328
90.8690523583077
90.8447752018611
90.7590435327458
90.8394202858645
90.8636555593069
90.7678647471161
90.5593990453356
90.2430909917248
89.9333472334586
89.5900852392733
89.3085288612258
89.0418012676458
88.8390953805004
88.5742978306925
88.4776529586270
88.4639769778678
88.4734383790604
88.2804508500977
88.0176169761931
87.9784143664965
87.9695519234967
87.7629700225838
87.5889289574808
87.3309424172524
87.0920970085795
86.9024533434516
87.0148139394500
87.0976525490654
87.1280107903649
87.2597211415976
87.1912349442814
87.1756253276269
87.0618876685811
87.2535914717927
87.1767485807981
87.1653748810631
87.0254547931133
86.9076872504000
86.9384288185973
86.8140816713554
86.7250742142447
86.7345778640270
86.9014726513424
87.0018121024234
87.0634108265538
87.1077644077523
87.1580963075250
87.1695087750957
87.2970888471667
87.2808972156359
87.4333118963754
87.4485257396928
87.5980609260112
87.3694221191392
87.3886847089654
87.3370180394485
87.4548488308469
87.4674686331564
87.5337060036173
87.6204624128179
87.6770735246497
87.6522843457537
87.5342870100965
87.4157376184256
87.3030762251919
87.2834535904892
87.2364382643061
87.2618212966592
87.2042590723684
87.2731856333640
87.2996811494324
87.2269621692825
87.2329957596074
87.2345603731791
87.1855108567587
87.1527787839232
87.1490568526312
87.3082931332562
87.1607368668935
87.1019198271112
87.0683351067403
87.0321298317711
86.9033010274932
87.0513663520095
87.1428083635307
87.1194933412336
87.2660609496537
87.4021849442191
87.4698578925382
87.3351399359392
87.1879544577672
87.3114309584204
87.4140857518432
87.5044662550974
87.5591310856420
87.8084648501740
87.9630723194767
87.9981402584623
88.2848770391665
88.4374624203892
88.5790764565146
88.6762342584230
88.9592970361680
89.0640354141092
89.1168406971838
89.2543513234300
89.3046316883589
89.3621086995681
89.5575259144376
89.8666557783151
90.2537519714886
90.3928380838237
90.5069605727058
90.6921423916823
90.9832813477932
90.9854462843947
90.9821571104817
91.0315098935940
90.9250297786575
90.8981424238632
90.8926861451021
91.0794794795319
91.0262852664878
91.0243846891201
91.1729188444036
91.1068938814389
91.1350466386491
91.2702708111222
91.1694575854776
91.0837514446921
90.9710833000968
91.0642470835677
91.0447482910767
91.0859176097771
90.8289213743273
90.7923585880872
90.8941978158166
90.8924657167952
90.9515250402380
90.7708623660012
90.7019514546083
90.6066263911798
90.3746017485599
90.2244878513828
90.0071847797170
89.7111749085238
89.3257791328158
88.8846507997612
88.5289224710810
88.1734673140137
87.9595759216336
87.4908258686991
87.2210810920775
86.8978690414264
86.9246792027654
86.8197170611739
86.8791966908528
86.8579720336186
86.7829532553646
86.9344946885550
86.9720469701080
86.9753613237778
87.3095085200190
87.4804850433129
87.6179881191062
88.0570647352729
88.3910809151298
88.7810877847232
89.1005585378886
89.6138442888392
89.8070094536370
90.1094719008082
90.5166412944093
90.7015040185984
90.8989134651616
91.1484372865722
91.1603220093876
91.2793993366903
91.4998463800983
91.6909255884407
91.6675591587165
91.7828308574826
91.7733906157512
91.7615269926994
91.6417433966479
91.2843714090474
91.0662884738896
90.6479757104276
90.3308113172830
89.8090843606832
89.5025849691064
89.2451247752776
88.7223025113012
88.4449908544893
87.9856989122388
87.5206957879769
87.0247435519784
86.6397814495278
86.2056305410507
85.7684886221303
85.4610441241883
85.0688021992676
84.6512057782756
84.3637969220073
84.1772789763869
84.2147140993587
84.1724331834115
84.3419166119207
84.5716732924625
84.7373606832793
84.8708260537756
84.8285916354141
84.8998683405305
84.8973599431663
85.0156454665387
85.1094569830181
85.3135003324341
85.3383236972295
85.4788889234181
85.7326894242331
85.9729634697150
86.1079109820921
86.4549568405410
86.7599008243493
87.1618323250158
87.4168364101545
87.7598254830092
87.8128369225788
87.8894312427082
88.0305850808023
88.1448264930395
88.4680584598818
88.7468861802651
89.0893596747498
89.2418862467883
89.5500109839913
89.7413680017933
89.8525606653427
90.0001865464484
90.0664777517398
90.1776081888009
90.5005586444603
90.6675971060909
90.7296360847270
90.6800588661539
90.7723914608589
90.7366267005039
90.8789646844341
90.9553041855006
90.9483188785212
91.0380130827679
90.7844359219881
90.4514219191247
90.1308142174670
90.2709818703253
90.1296744544511
90.1219590771423
90.3264965667653
90.4291724902572
90.3385394078044
90.4234704418105
90.2703199836442
90.1653945606592
90.2125572422246
90.2436616314662
90.2296184869401
90.0963446530688
90.1386915006972
90.2385881928002
90.3584232447891
90.5046040184668
90.7688226073276
91.0449816696496
91.3493169190372
91.4058797218180
91.2523667104636
91.1590642817489
91.0078128860641
90.5741183518679
90.3175498445599
89.9393838480322
89.6190724918247
89.2450962005919
88.7754250750273
88.3703512532419
87.8985278856228
87.6229772538601
87.1913189214921
86.7830192253606
86.4542575997636
85.9227665392048
85.6329366961425
85.3804488767308
84.9819453028451
84.5525721276744
84.4369443871134
84.1199990139120
83.8350711556858
83.7967324309293
83.8444314832391
83.8249829712699
84.1172179265383
84.2008178951028
84.2367754881420
84.4052703014557
84.5018356825193
84.7850929765996
85.0752949602761
85.3293052520004
85.5509929441451
85.8957197612026
86.2316220442830
86.5621306810487
86.8807587686053
87.2205049491155
87.5935201900537
88.0090542817413
88.5019304067954
88.8746855035635
89.1747110627527
89.6320838966244
89.8297738217547
90.1231349392661
90.5332985864534
90.6984712967483
90.7267167078915
90.6806589372892
90.7768238588184
90.7918569036100
90.9186420845913
91.0092890608550
91.0071558214908
91.0401630380190
91.1213462020745
91.2379707768019
91.3217645616907
91.3868301558071
91.4071222465077
91.4014885186752
91.3641499962771
91.3159778326354
91.1212486119384
91.1263890975125
91.1228148646746
91.0201395966898
91.0484512211488
91.2223205539647
91.2939128702181
91.0796607102852
90.7916088345989
90.4077040404461
90.2057560888224
90.3056970907660
90.2495825835867
90.1321586579065
89.9846284118604
89.9640100250800
89.9469606876140
89.8171965271433
89.8770985084566
89.7327512573962
89.7701898515103
89.7632690366334
89.6675012872749
89.8736225565815
90.1069774279994
90.1639752204794
89.9689340523011
90.3178230154620
90.5450373464621
90.9254624208701
91.0804601350354
90.8871213214409
90.9788455719064
91.0173800435613
91.0453457317565
91.0171763350238
90.9801423861989
91.1440531424064
91.1725981397599
91.3247324472101
91.3477904597442
91.4067268971357
91.0844343148931
90.6044079048343
90.3727059940743
90.1157695455386
90.1359907212850
90.0006414259514
89.9070388520643
89.7895377256607
89.8621579062690
90.0219151896612
90.0017932141385
89.9462644411137
89.9698861985209
89.8593582928082
89.8158519843857
89.7674698399140
89.7524680094314
89.7134879837066
89.7567290924056
89.7451318601607
90.1871301990782
90.8095291844333
91.1213210108594
91.3243906445593
91.4588866549529
91.4569147354461
91.6292655418811
91.7527260980467
91.6303422822061
91.2707134933660
91.1759235164198
91.1363325755850
91.0014881633256
90.9645695188403
90.7106057514705
90.3909420671499
89.9666092855391
89.5226142746300
89.1205324938188
88.6581657171796
88.1299983503649
87.5744932480964
87.1557743146637
86.7854255702865
86.4624396230679
86.1455968937503
85.8069350046631
85.4244979292872
85.1507652787029
85.0745690178783
84.8498706046734
84.5473493307472
84.5585131749721
84.3754205436339
84.2225971605398
84.3335798056492
84.4155111588582
84.5554625828735
84.6624031094820
84.9096013279450
85.1049170189420
85.3154595478262
85.4477230304380
85.7163973610522
86.0059434196632
86.3779794600779
86.7569893333692
87.0536843820741
87.3231585215994
87.6449545407147
87.9306870932996
88.3180482204271
88.3359618507197
88.6648436773399
89.0049323985930
89.3144479472221
89.5882312009738
89.9163824370525
90.2236507792409
90.4524103053435
90.7476009069666
90.8320775515957
91.0096825612780
91.0941618117037
91.1413924780338
91.1126539889064
91.0844111799798
91.2220097510093
91.3317361648833
91.1923896980020
91.1237129073718
90.9290023172871
91.1469549665105
91.0691818225395
90.9550507450102
90.8060039506332
90.5689514841457
90.0885567528354
89.7412066557211
89.2815767678377
88.7902045719070
88.5109848276876
88.2415771441772
87.9469566988806
87.5081132116194
87.1495502782833
86.9789205323544
86.5874797179436
86.2364009880567
86.1185332765884
85.9815884235343
86.0044222596577
85.6960924982746
85.4744360705860
85.3685042755579
85.1191317487454
85.0266961344826
85.2842557921926
85.4250508376620
85.8118081027097
86.1280234184146
86.4907075396220
86.6874622345219
86.9874547302757
87.2638259564850
87.5953022078102
87.6181070054706
87.8094548275508
88.1548333759392
88.3100261711622
88.4949746479766
88.6987850037236
88.9587971844125
89.0715489409892
89.3227942302102
89.7771213086296
90.2297445058898
90.1364755571298
90.3423551078541
90.3643005305999
90.5283124322805
90.5028843696106
90.6421543070997
90.4907730132816
90.2832717394686
90.0903627785567
89.9339713404623
89.8117994212992
89.8213435537436
89.8294441801588
89.8169302515482
89.4281277148379
89.0233926048087
88.8734246769549
88.6892410354247
88.4295455243866
88.2609138036527
88.4332717523853
88.0950844060678
87.9252054137200
87.8218354658378
87.6051281299501
87.4564921689037
87.5492647247726
87.8384587187963
88.0760746334933
88.3353383612058
88.3566177422655
88.0169718344483
87.9133919233758
87.8756916028117
88.0856099293338
88.4226940404155
88.5480020112103
88.5989450802564
88.7182213033338
88.7096416961849
88.5719552130724
88.8839504489645
88.7042375100372
88.3634262338246
88.2339043805036
88.0360622670711
87.6838580341327
87.3211796444138
86.9321588295413
86.6310826856105
86.5557140625960
86.5154596096268
86.4378330223418
86.1981517205722
86.0184777002576
85.6875682969686
85.5175323758532
85.3207774170294
84.9514402708977
84.6856524854379
84.6156662050711
84.2812479908287
84.2536051352753
84.3201525358642
84.3291307767158
84.2913166588326
84.2804580667330
84.3011588868866
84.2914700039252
84.2756189657735
84.2128803850446
84.3387139194388
84.3638030296824
84.4815968005403
84.7486652417693
84.8193754477875
84.8472020989430
85.0073649304163
85.2792937375680
85.5403846173922
85.7008893104104
85.9157003416220
86.1459533606063
86.4570568187601
86.4809289665461
86.8656479806532
86.8703009477462
87.0510053694165
87.3731503725594
87.3474396464744
87.2952313168322
87.3418108835712
87.3365668635664
87.5353363159208
87.4296277421770
87.6419527754009
87.8708236020658
87.8444717619668
87.6015680855171
87.4855145789654
87.4609829820314
87.4161793976417
87.3102276338284
87.0165104611041
87.3113192306756
86.9287370642880
87.0399800679377
87.1242165080055
87.0839713391443
87.2309019925495
87.2797332643492
87.2778637436324
87.4207875928742
87.1571628786010
87.0118413984515
86.7368160861274
86.6500314800731
86.5728287414367
86.5909182863771
86.8009490609711
86.6640846609878
86.8151979664863
86.8930564770292
87.0522938265170
87.0347048209667
87.1381110909852
87.2383971676170
87.2859961452311
87.4131761079945
87.6072835523596
87.9634104420775
88.1006868360434
88.1829272284035
88.2895905652867
88.4949191178207
88.8918777404050
88.9966516793588
89.1657948759120
89.5034768522558
89.4970499222109
89.6378022172295
89.6065631701097
89.7664348923729
89.8666909365964
89.9391140154831
90.1711447505714
90.4473844294630
90.4709650723281
90.4641901374608
90.4580481090801
90.3585986821483
90.3525517787236
90.4323636806372
90.5510133437714
90.6525911276395
90.1565827455669
89.9467989725198
89.9219626497067
89.9338121339178
89.8335325666218
89.8506340210053
89.8383237608580
89.7870573737935
89.7520129269830
89.7348813715668
89.7805671109617
89.5374340421531
89.5252943281551
89.3323277831786
89.1907012721082
89.2481605913983
89.1048920611042
88.7121508498750
88.3583266256479
88.0253603623414
88.0846973220807
88.0259335113345
87.8874814014301
87.5222772402772
87.2645469232948
87.0968109177137
86.7679253848512
86.4498396945895
86.1811977425527
85.7989210814969
85.4317831754339
85.1489166490976
84.8606976365335
84.7146798560209
84.5068743638057
84.1987185743202
84.0256458702781
84.0318123480355
84.0329347091183
83.9608570270802
84.0240714422700
84.0965248247670
84.1388030954331
84.3087671153903
84.4587960095875
84.5630604903058
84.7407162969513
84.8327408161523
85.2059743539259
85.1894862952122
85.1756474297336
85.6383304306755
85.7905864643517
86.1786352069031
86.6547122320788
87.0178577669514
87.2230473266502
87.5979978241642
87.9787980519165
88.2609021809542
88.6034231926172
88.7659794218385
88.8473906238766
88.9153155170606
88.9978994380580
89.1154598147573
89.4016692871223
89.5506342863675
89.5043294265777
89.8133314596909
90.0780208492595
90.1090795647134
90.2734079701256
90.1996014610023
89.9774592819770
89.9108014698312
90.0157112876229
89.8732090433495
89.8597742290356
89.9662702650346
89.7962397591683
89.5831334967253
89.4356312708295
89.3776441590429
89.4223069230547
89.4433747456241
89.1544358574466
88.9713431701570
88.6702367912092
88.5448694909749
88.3868956605861
88.2641720475124
88.0403653892206
87.7394459342636
87.7416329781033
87.6818925930395
87.4711700790114
87.6220789875952
87.4884346810984
87.1146098363356
87.0224547570382
86.9944639708329
87.0085704478922
86.8329313447157
86.8127317528536
86.7282189690379
86.8462233501883
86.9941899120431
87.3306955609059
87.3676787859070
87.4989009173669
87.5389830645303
87.6851141584191
87.9400928171842
88.1205383069948
88.2847873577450
88.5476169832944
88.4916940072151
88.7200403632066
89.0928301097966
89.2437324887527
89.5251404512237
89.8862467703447
90.2578174853560
90.3523944389163
90.5033665957146
90.6063081036530
90.8107134981846
90.8587348022553
90.9675830769790
91.1521047627837
91.2041889962348
91.4532438985192
91.5433638693232
91.4361440258912
91.3614132482621
91.3835230383739
91.3570038252743
91.2409980500575
91.3528500720787
91.3555465418045
91.4714192709975
91.4357127896811
91.4119990488041
91.4932637623413
91.5322535066611
91.6119080881140
91.5401738633368
91.4986045365947
91.5647959984572
91.4745522452064
91.1641333660935
90.7695070969004
90.3643326565916
90.0222232853503
89.9622109958696
89.7258445057293
89.8385166390234
89.7219028861432
89.2753458757912
89.0795679778384
88.7209448304390
88.3390258876604
87.9575690475386
87.6184100307078
87.3224889908205
87.1259088020437
87.0050968566228
86.7975516008072
86.6113267263285
86.4351055514431
86.3944940219356
86.4709040252239
86.6670384429775
86.6902382057739
86.4308011386594
86.2634160729822
85.8356833566009
85.6488167494282
85.6892295853684
85.5839998447068
85.5244423998468
85.5643081805458
85.5778817214207
85.5338799161787
85.4397398204751
85.1598867884209
84.9450919024174
84.7886409851041
84.7300905307568
84.6462121977345
84.6509837852765
84.5743775511928
84.4705567257753
84.5291432242171
84.6660484664683
84.7083497296174
84.7831041528333
84.8342235540092
84.8780685667302
84.8930109323015
84.8615771418741
85.0934441227931
85.1153924948632
85.1124939915646
85.0404730842604
85.1655942224117
85.4775643221590
85.5596051972913
85.5836365578276
85.6706843439637
85.7334325279261
85.9076389848122
86.2265574026557
86.4093016943109
86.4850312073839
86.5830686496529
86.8731869566884
87.0823312347325
87.2614958438579
87.5606615163861
