# Supplementary material for: Aspects of tree shrew consolidated sleep structure resemble human sleep
Source: Commun Biol. 2021 Jun 11;4:722. doi: 10.1038/s42003-021-02234-7 (PMC8196209; doi:10.1038/s42003-021-02234-7)
Supplement: Supplementary file 2 — Supplementary Data 1 [file 42003_2021_2234_MOESM2_ESM.zip › figure3b_hypnogram_rat.txt]

3
3
3
3
3
3
3
3
3
3
3
3
3
3
3
3
3
3
3
3
3
3
3
3
3
3
3
3
3
3
3
3
3
3
3
3
3
3
3
3
3
3
3
3
3
3
3
3
3
3
3
3
3
3
3
3
3
3
3
3
3
3
3
3
3
3
3
3
3
3
3
3
3
3
3
3
3
3
3
3
3
3
3
3
3
3
3
3
3
3
3
3
3
3
3
3
3
3
3
3
3
3
3
3
3
3
3
3
3
3
3
3
3
3
3
3
3
3
3
3
3
3
3
3
3
3
3
3
3
3
3
3
3
3
3
3
3
3
3
3
3
3
3
3
3
3
3
3
3
3
3
3
3
3
3
3
3
3
3
3
3
3
3
3
3
3
3
3
3
3
3
3
3
3
3
3
3
3
3
3
3
3
3
3
3
3
3
3
3
3
3
3
3
3
3
3
3
3
3
3
3
3
3
3
3
3
3
3
3
3
3
3
3
3
3
3
3
3
3
3
3
3
3
3
3
3
3
3
3
3
3
3
3
3
3
3
3
3
3
3
3
3
3
3
3
3
3
3
3
3
3
3
3
3
3
3
3
3
3
3
3
3
3
2.50000000000000
2.50000000000000
2.50000000000000
2.50000000000000
2.50000000000000
2.50000000000000
2.50000000000000
2.50000000000000
2
3
3
3
3
3
3
3
3
3
3
3
3
3
3
3
3
3
3
3
3
3
3
3
3
3
3
3
3
3
3
3
3
3
3
3
3
3
3
3
3
3
3
3
3
3
3
3
3
3
3
3
3
3
3
3
3
3
3
3
3
3
3
3
3
3
3
3
3
3
3
3
3
3
3
3
3
2
2
3
2
2
3
3
2
2
2
2
2
2
2
2
2
3
3
3
3
3
2
2
2
2
2
3
3
3
3
3
3
3
3
3
3
3
3
3
3
3
3
3
3
2.50000000000000
2.50000000000000
2.50000000000000
3
3
3
3
2.50000000000000
2.50000000000000
2.50000000000000
2.50000000000000
2.50000000000000
2
2
3
3
3
3
3
3
3
3
3
3
3
3
3
3
3
3
3
2
2
2
2
2
2
2
2
2
2
2
3
3
2
2
2
2
2
2
2
2
2
2
2
2
2
2
2
2
2
2
2
2
2
2
2
2
2
2
2
2
2
2
2
2.50000000000000
2.50000000000000
2.50000000000000
2.50000000000000
2.50000000000000
2.50000000000000
2.50000000000000
2.50000000000000
2.50000000000000
2.50000000000000
2.50000000000000
2.50000000000000
2.50000000000000
2.50000000000000
3
3
2.50000000000000
2
2
2
2
2
2
2
2
2
2
2
2
2
2
2
2
2
2
2
2
2
2
2
2
2
2
2
2
2
2
2
2
2
2
2
2
2
2
2
2
2
2
2
2
2
2
2
2
2
2.50000000000000
2.50000000000000
2.50000000000000
2.50000000000000
2.50000000000000
2.50000000000000
2.50000000000000
2.50000000000000
2.50000000000000
2.50000000000000
2.50000000000000
2.50000000000000
2.50000000000000
2.50000000000000
2.50000000000000
2.50000000000000
2.50000000000000
2.50000000000000
2.50000000000000
2.50000000000000
2.50000000000000
2.50000000000000
2.50000000000000
2.50000000000000
2.50000000000000
3
2.50000000000000
2.50000000000000
2.50000000000000
2.50000000000000
2.50000000000000
2.50000000000000
2.50000000000000
2.50000000000000
2
2
2
2
2
2
2
2
2
2
2
2
2
2
2
2
2
2
2
2
2
2
2
2
2
2
2
2
2
2
2
2
2
2
2
2
2
2
2
2
2
2
2
2
2.50000000000000
2.50000000000000
2.50000000000000
2.50000000000000
2.50000000000000
2.50000000000000
2.50000000000000
2.50000000000000
2.50000000000000
2.50000000000000
2.50000000000000
3
3
2.50000000000000
2.50000000000000
2.50000000000000
2.50000000000000
2.50000000000000
2.50000000000000
2.50000000000000
2.50000000000000
2
2
2
2
2
2
2
2
2
2
2
2
2
2
2
2
2
2
2
2
2
2
2
2
2
2
2
2
2
2
2
2
2
2
2
2
2
2
2
2
3
3
3
3
3
3
3
3
3
3
2.50000000000000
2.50000000000000
2.50000000000000
2
3
2
2
2
2
2
2
2
2
2
2
2
2
2
2
2
2
2
2
2
2
2
2
2
2
2
2
2
2
2
2
2
2
2
2
2
2
2
2
2
2
2
2
2
2
2
3
2
2
2
2
2
2
2
2
2
2
2
2
2
2
2
2
2.50000000000000
2.50000000000000
2.50000000000000
2.50000000000000
2.50000000000000
2.50000000000000
2.50000000000000
2.50000000000000
2.50000000000000
2.50000000000000
2.50000000000000
2.50000000000000
3
3
3
3
2.50000000000000
3
3
2
2
2
2
2
2
2
2
2
2
2
2
2
2
2
2
2
2
2
2
2
2
2
2
2
2
2
2
2
2
2
2
2
2
2
2
3
3
2
2
2
2
2
2
2
3
3
2
2
2
2
2
2
2
2
2
2
2
2
2
2
2
2
2
2
2
2
2
2.50000000000000
2.50000000000000
2.50000000000000
2.50000000000000
2.50000000000000
2.50000000000000
2.50000000000000
2.50000000000000
2.50000000000000
2.50000000000000
2.50000000000000
2.50000000000000
2.50000000000000
2.50000000000000
2.50000000000000
2.50000000000000
2.50000000000000
2.50000000000000
2.50000000000000
2.50000000000000
2.50000000000000
3
2.50000000000000
2.50000000000000
3
3
2.50000000000000
2.50000000000000
2.50000000000000
2.50000000000000
2.50000000000000
2
2
2
2
2
2
2
2
2
2
2
2
2
2
2
2
2
2
2
2
2
2
2
2
2
3
3
2
2
2
2
2
2
2
2
2
2
2
2
2
2
2
2
2
2
2
2
2
2
2
2
2
2
2
2
2
2
2
2
2
2
2
2
2
2
2
2
2
2
2
2
2
2
2
2
2
2
2.50000000000000
2.50000000000000
2.50000000000000
2.50000000000000
2.50000000000000
2.50000000000000
2.50000000000000
2.50000000000000
2.50000000000000
2.50000000000000
2.50000000000000
2.50000000000000
2.50000000000000
2.50000000000000
2.50000000000000
2.50000000000000
3
3
3
2.50000000000000
2.50000000000000
2.50000000000000
2.50000000000000
2.50000000000000
2
2
2
2
2
2
2
2
2
2
2
2
2
2
2
2
2
2
2
2
2
2
2
2
2
2
2
2
2
2
2
2
2
2
2
2
2
2
2
2
2
2
2
2
2
2
2
2
2
2
2
2
2
2
2
2
2
2
2
2
2
2
2
2
2
2
2
2
2
2
2
2
2
2
2
2
2
2
2
2
2
2
2
2
2
2
2
2
2
2
2
2
2
2
2
2
2
2
2
2
2
2
2.50000000000000
2.50000000000000
3
2.50000000000000
2.50000000000000
2.50000000000000
2.50000000000000
2.50000000000000
2.50000000000000
2.50000000000000
2.50000000000000
2.50000000000000
2.50000000000000
2.50000000000000
2.50000000000000
2.50000000000000
2.50000000000000
2.50000000000000
2.50000000000000
2.50000000000000
2.50000000000000
2.50000000000000
3
3
3
3
3
3
3
3
3
2.50000000000000
2.50000000000000
2.50000000000000
2.50000000000000
2.50000000000000
2.50000000000000
2.50000000000000
2.50000000000000
2.50000000000000
2.50000000000000
2
2
2
2
2
2
2
2
2
2
2
2
2
2
2
2
2
2
2
2
2
2
2
2
2
2
2
2
2
2
2
2
2
2
2
2
2
2
2
2
2
2
2.50000000000000
2.50000000000000
2.50000000000000
2.50000000000000
2.50000000000000
2.50000000000000
2.50000000000000
2.50000000000000
2.50000000000000
2.50000000000000
2.50000000000000
2.50000000000000
2.50000000000000
2.50000000000000
2.50000000000000
2.50000000000000
2.50000000000000
2.50000000000000
2.50000000000000
2.50000000000000
2.50000000000000
2.50000000000000
2.50000000000000
2.50000000000000
2.50000000000000
2.50000000000000
2
2
2
2
2
2
2
2
2
2
2
2
2
2
2
2
2
2
2
2
2
2
2
2
2
2
2
2
2
2
2
2
2
2
2
2
2
2
2
2
2
2
2
2
2
2
2
2
2
2
2
2
2
2
2
2
2
2
2
2
2
2
2
2
2
2
2
2
2
2
2
2
2
2
2
2
2
2
2
2
2
2
2
2
2
2
2
2
2
2
2
2
2
2
2
2
2
2
2
2
2.50000000000000
2.50000000000000
2.50000000000000
2.50000000000000
2.50000000000000
2.50000000000000
2.50000000000000
2.50000000000000
2.50000000000000
2.50000000000000
2.50000000000000
2.50000000000000
2.50000000000000
2.50000000000000
2.50000000000000
2.50000000000000
2.50000000000000
2.50000000000000
3
3
3
3
3
3
3
3
3
3
3
3
3
3
3
3
3
3
3
3
3
3
3
3
3
3
3
3
3
3
3
3
3
3
3
3
3
3
3
3
3
3
3
3
3
3
3
3
3
3
3
3
3
3
3
3
3
3
3
3
3
3
3
3
3
3
3
3
3
3
3
3
3
3
3
3
3
3
3
3
3
3
3
3
3
3
3
3
3
3
3
3
3
3
3
3
3
3
3
3
3
3
3
3
3
3
3
3
3
3
3
3
3
3
3
3
3
3
3
3
3
3
3
3
3
3
3
3
3
3
3
2.50000000000000
2.50000000000000
2.50000000000000
2.50000000000000
2.50000000000000
3
3
3
3
3
3
3
3
3
3
3
3
3
3
3
3
3
3
2.50000000000000
2.50000000000000
2.50000000000000
2.50000000000000
2.50000000000000
3
3
3
3
3
3
3
3
3
3
3
3
3
3
3
3
3
3
3
3
3
3
3
2.50000000000000
2.50000000000000
2.50000000000000
2.50000000000000
2.50000000000000
2.50000000000000
2.50000000000000
2
2
3
3
3
3
2
2
2
2
2
2
2
2
2
2
2
2
2
2
2
2
2
2
2
2
2
2
2
2
2
2
2
2
2
2
2
2
2
2
2
2
2
2
2
2
2
2
2
2
2
2
2
2
2
2.50000000000000
2.50000000000000
2.50000000000000
2.50000000000000
2.50000000000000
2.50000000000000
2.50000000000000
2.50000000000000
2.50000000000000
2.50000000000000
2.50000000000000
2.50000000000000
2.50000000000000
2.50000000000000
2.50000000000000
2.50000000000000
2.50000000000000
2.50000000000000
2.50000000000000
2.50000000000000
2
2
2
2
2
2
2
2
2
2
2
2
2
2
2
2
2
2
2
2
2
2
2
2
2
2
2
2
2
2
2
2
2
2
2
2
2
2
2
2
2
2
2
2
2
2
2
2.50000000000000
2.50000000000000
2.50000000000000
2.50000000000000
2.50000000000000
2.50000000000000
2.50000000000000
2.50000000000000
2.50000000000000
2.50000000000000
2.50000000000000
2.50000000000000
2.50000000000000
2.50000000000000
2.50000000000000
2.50000000000000
2.50000000000000
2.50000000000000
2.50000000000000
2.50000000000000
2.50000000000000
3
3
2.50000000000000
2
2
2
2
2
2
2
2
2
2
2
2
2
2
2
2
2
2
2
2
2
2
2
2
2
2
2
2
2
2
2
2
2
2
2
2
2
2
2
2
2
2
2
2
2
2
2
2
2
2
2
2
2
2
2
2
2
2
2
2
2
2.50000000000000
2.50000000000000
2.50000000000000
2.50000000000000
2.50000000000000
2.50000000000000
2.50000000000000
2.50000000000000
2.50000000000000
2.50000000000000
2.50000000000000
2.50000000000000
2.50000000000000
2.50000000000000
2.50000000000000
2.50000000000000
2.50000000000000
2.50000000000000
2.50000000000000
2.50000000000000
2.50000000000000
2.50000000000000
2.50000000000000
2.50000000000000
2.50000000000000
2.50000000000000
2.50000000000000
2.50000000000000
2.50000000000000
2.50000000000000
2.50000000000000
2.50000000000000
2.50000000000000
2.50000000000000
2.50000000000000
2.50000000000000
2.50000000000000
2.50000000000000
2.50000000000000
2.50000000000000
2.50000000000000
2.50000000000000
3
3
2
2
2
2
2
2
2
2
2
2
2
2
2
2
2
2
2
2
2
2
2
2
2
2
2
2
2
2
2
2
2
2
2
2
2
2.50000000000000
2.50000000000000
2.50000000000000
2.50000000000000
2.50000000000000
2.50000000000000
2.50000000000000
3
3
3
2.50000000000000
2.50000000000000
2.50000000000000
2.50000000000000
2.50000000000000
2
2
3
3
3
2
2
2
2
2
2
2
2
2
2
2
2
2
2
2
2
2
2
2
2
2
2
2
2
2
2
2
3
2
2
2
2
2
2
2.50000000000000
2.50000000000000
2.50000000000000
2.50000000000000
2.50000000000000
2.50000000000000
2.50000000000000
2.50000000000000
2.50000000000000
2.50000000000000
2.50000000000000
2.50000000000000
2.50000000000000
2.50000000000000
2.50000000000000
2.50000000000000
2.50000000000000
2.50000000000000
2.50000000000000
2.50000000000000
2.50000000000000
2.50000000000000
2.50000000000000
2.50000000000000
2.50000000000000
3
2.50000000000000
2.50000000000000
2.50000000000000
3
3
3
3
3
3
3
2
2
2
2
2
2
2
2
2
2
2
2
2
2
2
2
2
2
3
2
2
2
2
2
2
2
2
2
2
2
2
2
2
2
2
2
2
2
2
2
2
2
2
2
2
2
2
2
2
2
2
2
2
2
2
2
2
2
2
2
2
2
2
2
2
2.50000000000000
2.50000000000000
2.50000000000000
2.50000000000000
2.50000000000000
2.50000000000000
2.50000000000000
2.50000000000000
2.50000000000000
2.50000000000000
2.50000000000000
2.50000000000000
2.50000000000000
2.50000000000000
2.50000000000000
2.50000000000000
2.50000000000000
2.50000000000000
2.50000000000000
2.50000000000000
2.50000000000000
2.50000000000000
2.50000000000000
2.50000000000000
2.50000000000000
2.50000000000000
2.50000000000000
2.50000000000000
2.50000000000000
2.50000000000000
2.50000000000000
2.50000000000000
2.50000000000000
2.50000000000000
2.50000000000000
2.50000000000000
2.50000000000000
2.50000000000000
3
2.50000000000000
2.50000000000000
2
2
2
2
2
2
2
2
2
2
2
2
2
2
2
2
2
2
2
2
2
2
2
2
2
2
2
2
2
2
2
3
2
3
2
3
3
3
3
3
3
3
3
3
3
3
3
3
3
3
3
3
3
3
3
3
3
3
3
3
3
3
3
3
3
3
3
3
3
3
3
3
3
3
3
3
3
3
3
3
3
3
3
3
3
3
3
3
3
3
3
3
3
3
3
3
3
3
3
3
3
3
3
3
3
2.50000000000000
2.50000000000000
2.50000000000000
2.50000000000000
2.50000000000000
2.50000000000000
2.50000000000000
2.50000000000000
2.50000000000000
2
2
2
2
2
2
2
2
2
2
2
2
2
2
2
2
2
2
2
2
2
2
2
2
2
2
2
2
2
2
2
2
2
2
2
2
2
2
2
2
2
2
2
2
2
2
2
2
2
2
2
2
2.50000000000000
2.50000000000000
2.50000000000000
2.50000000000000
2.50000000000000
2.50000000000000
2.50000000000000
2.50000000000000
2.50000000000000
2.50000000000000
3
3
2.50000000000000
2.50000000000000
2.50000000000000
2
2
2
2
2
2
2
2
2
2
2
2
2
2
2
2
2
2
2
2
2
2
2
2
2
2
2
2
2
2.50000000000000
2.50000000000000
2.50000000000000
2.50000000000000
2.50000000000000
2.50000000000000
2.50000000000000
2.50000000000000
2.50000000000000
2.50000000000000
2.50000000000000
2.50000000000000
3
2.50000000000000
2.50000000000000
2.50000000000000
2.50000000000000
2.50000000000000
3
3
2.50000000000000
2.50000000000000
2.50000000000000
2.50000000000000
2.50000000000000
2.50000000000000
2.50000000000000
2.50000000000000
2.50000000000000
2.50000000000000
2.50000000000000
2.50000000000000
2.50000000000000
2.50000000000000
2.50000000000000
2
2
2
2
2
2
2
2
2
2
2
2
2
2
2
2
2
2
2
2
2
2
2
2
2
2
2
2
2
2
2
3
3
3
3
2
2
2
2
2
2
2
2
2
2
2
2
2
2
2
2
2
2
2
2
2
2.50000000000000
2.50000000000000
2.50000000000000
2.50000000000000
2.50000000000000
2.50000000000000
2.50000000000000
2.50000000000000
2.50000000000000
2.50000000000000
2.50000000000000
2.50000000000000
2.50000000000000
2.50000000000000
2.50000000000000
2.50000000000000
2.50000000000000
2.50000000000000
2.50000000000000
2.50000000000000
2.50000000000000
2.50000000000000
2.50000000000000
3
3
2.50000000000000
2.50000000000000
3
2.50000000000000
2.50000000000000
2.50000000000000
2
2
2
2
2
2
2
2
2
2
2
2
2
2
2
2
2
2
3
2
2
2
2
2
2
2
2
2
2
2
2
2
2
2
2
2
2
2
2
2
2
3
3
3
2
2
2
2
2
2
2
2
2
2
2
2
2
2
2
2
2
2
2
2
2
2
2
2
2
2
2
2
2
2
2
2
3
3
3
2
2
2
3
2
2
2
2
2
2
2
2
2
2
2
2
2
2
2
2
2
2
2
2
2
2
2
2
2
2.50000000000000
2.50000000000000
2.50000000000000
2.50000000000000
2.50000000000000
2.50000000000000
2.50000000000000
2.50000000000000
2.50000000000000
2.50000000000000
2.50000000000000
2.50000000000000
2.50000000000000
2.50000000000000
2.50000000000000
2.50000000000000
2.50000000000000
2.50000000000000
2.50000000000000
2.50000000000000
2.50000000000000
2.50000000000000
2.50000000000000
3
2.50000000000000
3
2.50000000000000
2.50000000000000
2.50000000000000
2.50000000000000
2
2
2
2
2
2
2
2
2
2
2
2
2
2
2
2
2
2
2
2
2
2
2
2
2
2
2
2
2
2
2
2
2.50000000000000
2.50000000000000
2.50000000000000
2.50000000000000
2.50000000000000
2.50000000000000
2.50000000000000
2.50000000000000
2.50000000000000
2.50000000000000
2.50000000000000
2.50000000000000
3
2.50000000000000
2.50000000000000
2.50000000000000
2.50000000000000
2.50000000000000
2.50000000000000
2.50000000000000
2.50000000000000
2.50000000000000
2.50000000000000
2.50000000000000
2.50000000000000
2
2
2
2
2
2
2
2
2
2
2
2
2
2
2
2
2
2
2
2
2
2
2
2
2
3
3
2
2
2
2
2.50000000000000
2.50000000000000
2.50000000000000
3
2.50000000000000
2.50000000000000
2
2
2
2
2.50000000000000
2.50000000000000
2
2
2
2
2
2
2
2
2
2
2
2
2.50000000000000
2.50000000000000
2.50000000000000
2.50000000000000
2.50000000000000
2.50000000000000
2.50000000000000
2.50000000000000
2.50000000000000
2.50000000000000
2.50000000000000
2.50000000000000
2.50000000000000
2.50000000000000
2.50000000000000
2.50000000000000
2.50000000000000
2.50000000000000
2.50000000000000
2.50000000000000
2.50000000000000
2.50000000000000
2.50000000000000
2.50000000000000
2.50000000000000
2.50000000000000
2.50000000000000
2.50000000000000
2.50000000000000
2.50000000000000
2.50000000000000
2.50000000000000
3
2.50000000000000
2.50000000000000
2.50000000000000
2.50000000000000
2.50000000000000
2.50000000000000
2.50000000000000
2.50000000000000
2.50000000000000
2.50000000000000
2.50000000000000
2.50000000000000
2.50000000000000
2.50000000000000
2.50000000000000
2.50000000000000
2.50000000000000
2.50000000000000
2.50000000000000
2.50000000000000
2.50000000000000
2.50000000000000
2.50000000000000
2.50000000000000
2.50000000000000
2.50000000000000
2.50000000000000
2.50000000000000
2.50000000000000
2.50000000000000
2.50000000000000
2.50000000000000
2.50000000000000
2.50000000000000
3
3
3
2.50000000000000
2.50000000000000
2.50000000000000
2.50000000000000
2.50000000000000
2.50000000000000
2.50000000000000
3
3
2.50000000000000
2.50000000000000
2.50000000000000
2.50000000000000
2.50000000000000
2.50000000000000
2
2
2
2
2
2
2
2
2
2
2
2
2
2
2
2
2
2
2
2
2
2
2
2
2
2
2
2
2
2
2
2
2
2
2
2
2
2
2
2
2
2
2
2
2
2
2.50000000000000
2.50000000000000
2.50000000000000
2.50000000000000
2.50000000000000
2.50000000000000
2.50000000000000
2.50000000000000
2.50000000000000
2.50000000000000
2.50000000000000
2.50000000000000
2.50000000000000
2.50000000000000
2.50000000000000
2.50000000000000
2.50000000000000
2.50000000000000
2.50000000000000
2.50000000000000
2.50000000000000
2.50000000000000
2.50000000000000
2.50000000000000
2.50000000000000
2.50000000000000
2.50000000000000
2.50000000000000
2.50000000000000
2.50000000000000
2.50000000000000
2.50000000000000
2.50000000000000
2.50000000000000
2.50000000000000
2.50000000000000
2.50000000000000
2
2
2
2
2
2
2
2
2
2
2
2
2
2
2
2
2
2
2
2
2
2
2
2
2
2
2
2
2
2
2
2
2
2
2.50000000000000
2.50000000000000
2.50000000000000
2.50000000000000
2.50000000000000
2.50000000000000
2.50000000000000
2.50000000000000
3
3
2.50000000000000
2.50000000000000
2.50000000000000
2.50000000000000
2.50000000000000
2.50000000000000
2.50000000000000
2.50000000000000
2.50000000000000
2.50000000000000
2.50000000000000
2
2
2
2
2
2
2
2
2
2
2
2
2
2
2
2
2
2
2
2
2
2
2
2
2
2
2
2
2
2
2
2
2
2
2
2
2
2
2
2
2
2
2
2
2
2
3
3
3
3
2.50000000000000
2.50000000000000
2.50000000000000
2.50000000000000
2.50000000000000
2.50000000000000
2.50000000000000
2.50000000000000
3
3
2.50000000000000
2.50000000000000
2.50000000000000
2.50000000000000
2.50000000000000
2.50000000000000
2.50000000000000
2.50000000000000
2.50000000000000
2.50000000000000
2.50000000000000
2.50000000000000
2.50000000000000
2.50000000000000
2.50000000000000
2.50000000000000
2.50000000000000
2.50000000000000
2.50000000000000
2.50000000000000
2.50000000000000
2.50000000000000
2.50000000000000
2.50000000000000
3
2.50000000000000
2.50000000000000
3
3
2.50000000000000
2.50000000000000
2.50000000000000
2.50000000000000
2.50000000000000
2.50000000000000
2.50000000000000
2.50000000000000
2.50000000000000
2.50000000000000
2.50000000000000
2.50000000000000
2.50000000000000
2.50000000000000
2.50000000000000
2.50000000000000
2.50000000000000
2.50000000000000
