# Supplementary material for: Aspects of tree shrew consolidated sleep structure resemble human sleep
Source: Commun Biol. 2021 Jun 11;4:722. doi: 10.1038/s42003-021-02234-7 (PMC8196209; doi:10.1038/s42003-021-02234-7)
Supplement: Supplementary file 2 — Supplementary Data 1 [file 42003_2021_2234_MOESM2_ESM.zip › figure3b_spectrogram_rat.txt]

74.4463963521387	73.8264563805145	81.5164771524056	76.4468945051240	72.3247296269658	78.5298065864172	74.9177083549713	75.5672918924532	76.5814251701600	78.7868734266285	74.5096322950502	79.2327011691848	74.3732252161402	74.3207933651360	74.2957604751761	77.5068199934367	77.2439218873716	76.5609952251946	75.4654963146975	75.6351066370526	76.0976876392349	74.8429499999940	77.7415736277430	74.0389192284389	76.7856530669554	85.2930817650138	76.1618600612326	76.3512295059120	78.7326431444907	74.9299186235398	77.9542065639172	76.2485429462388	76.4039558399808	76.0175214816514	77.9812403036129	75.2845671654406	74.4595185317479	77.6180498072565	78.1734885827446	74.2202294058390	77.2203786199057	77.1848206393236	77.9512266585683	76.8633594279784	76.7679447558290	77.0014403672877	74.5441713340022	80.2644591555003	76.2008639785993	74.6176435297679	75.5752188060480	78.7074543610683	72.4170799155577	78.1860470623339	73.5591862057050	77.3940203084837	76.8928417909936	73.2433605341281	76.9132934856461	78.1106260524023	78.4137883458449	86.1144136349193	76.4898984317594	75.8754582081592	76.1820271500819	74.1532500000793	79.1091389887387	77.9457831522514	77.1260863938698	77.2456269746518	75.0788425444432	73.0836795680754	75.0750709128050	93.9741698989689	79.9260171372823	76.2233770800875	76.7049789399973	76.6678926889107	78.2234061642047	76.1877052791641	78.4871418572392	75.2407348622077	73.6977794371770	74.5765192165024	74.1163512807170	77.5709678841181	76.8322593402198	78.2489172132376	75.0466158653018	76.4808469201088	74.2582003579620	79.7403451601951	72.3588615566681	77.3012648149927	75.2509305926859	77.2087419877315	74.8620415739856	76.7365584646895	77.2974990753757	76.9200620016053	73.6296566529537	76.5579374750619	75.4347791556812	78.8380531896873	73.8959994426242	75.7633263488502	73.7461189576846	76.9631873547665	77.3210875786127	76.7947683226231	75.2070194502232	73.3318424240926	77.6350593283744	76.7163569869600	76.8144810235050	75.6005568171099	76.9981481913348	82.1835251386793	77.0919746187144	77.5214858034455	76.7527562390319	75.7936482965337	76.2204035673800	73.9763746164242	74.8155034061691	72.6847124553867	74.9189959337471	77.6578693402796	77.8241938147860	74.9841071533117	83.5538884506380	78.1058779897299	72.0526177175589	73.2482562909586	74.6155777502640	76.4799544149604	76.4473186589198	77.1916342698050	75.8539063190694	75.6039623532180	76.6551076055011	75.6319205700965	77.4429529811033	79.9295211564709	75.8857268333175	75.8272046198439	77.7856838200602	76.8528179657325	73.7955383779900	74.4336283093638	73.1800896013990	79.8867952746920	74.1821821239906	75.1507551523246	75.5850224726339	75.9068720369041	77.7065858136438	78.7555421244195	76.9958903337862	76.4918458942328	75.7465559731519	78.4048299178756	77.9026058308987	74.8395435611248	78.1626715019269	76.0892434550143	76.6118207678317	78.7121951002699	77.8502905138165	77.8413488092321	76.2395583689384	79.4141320555252	76.3109047504980	75.7755855284216	75.2169343517199	75.0823754079529	75.6730605376684	75.3851783678322	76.0861978940175	71.1016537408664	75.8888072152953	78.2563590011503	71.9797635978498	74.4983052262571	76.2018670097623	75.5029847683957	78.7559469295986	76.4352260508427	76.0836353287429	76.4361907799482	74.5421798651487	76.9497769235991	78.9136257970694	74.6499133887132	77.3258506058670	72.0839238290186	78.9259131218384	78.6575771878921	75.9405551443775	77.1829299405784	76.5328489963881	75.8672985482921	79.9044332443527	76.6521096378342	73.4939166587701	74.5208529807038	72.3092005335141	75.8398191354869	73.5910658414189	78.6347059668382	77.5841897161647	77.3945395035608	78.2924130471308	75.8046764812892	75.7365033229945	77.9243903477503	73.5215910971351	71.8760424178250	77.4930095107080	73.3869673863805	76.7542311081000	76.7899032805086	76.8324235574444	71.3520323966954	74.9973813993028	76.5015816937811	78.2143119635627	76.9918560045911	76.0886792323228	74.2946353831727	76.2178646560491	74.4845276781734	77.5458394866192	75.2495563895672	74.4479363683966	77.5546948019073	74.5520282878811	76.4010570334377	74.9629028147104	76.8033063627958	75.9940169444755	74.3203912955244	80.2680602172424	76.9162163773216	78.6590554602758	79.1207087191631	74.3109972454535	74.2484998529935	75.0058722915318	77.2198593252202	73.9087012889833	74.3624331303300	77.4540035282693	76.7073147221560	77.6157469183796	78.1030944162978	75.5011291004032	77.8573996169810	78.3409702741906	74.6916385173233	77.6301239922160	76.9488522694463	77.5920284260063	74.4927355669067	75.1518781701756	75.9418796053132	76.4311029418134	73.2554438098429	76.0885003560574	74.7013732467124	73.7797111088874	76.7424553611941	79.2209870872356	76.0638362221905	74.6466720370928	75.0471778423063	77.4753453870137	77.7476082736724	77.9529983490670	100.230768742717	89.4053943880879	93.3772021430514	66.1764171737313	77.0528256909290	75.7772571142217	79.1333336607340	74.4984963173585	76.3781360401509	73.0512195541685	77.1976725171259	75.6257604543293	74.5285997121676	74.3985441809393	75.8480418757664	76.3361078408148	75.8542880912918	73.1628890450108	77.2408621557823	71.9378011588684	76.9426000220617	78.0985444700516	78.1990911049116	79.0271301042650	73.4719696763910	75.6292915328890	82.7324920230276	81.1565657656089	76.1447573006852	70.3895904888766	84.6999509107804	75.9443857266422	76.0992801441567	75.2016915967773	74.5387552435548	76.8778502983836	76.3350183666472	77.6599572220223	82.4268502245929	78.2441809773041	77.3218912894424	75.8007526812397	74.3952335697452	77.2334397823427	75.9714355378360	75.0718604205288	72.6385943404391	74.9424359608202	73.1254507419754	78.8938710590131	75.0747188495856	76.6475474097520	78.3555978611577	76.9711664700510	75.3722415696735	76.8194043570455	75.4993420424694	74.2088386998608	78.9270193659869	78.9513033291731	77.0202033863545	72.0476434990195	78.8125393670772	78.3456591486046	76.3216534253780	74.2275549178208	73.2581440840741	74.2343905355104	77.3406494581344	75.1275327201549	76.6029506106170	74.6075994012520	76.9525475927881	76.3185112233348	75.2109002401645	76.1467498042082	78.2190153228414	78.0499195936379	72.2430835084683	74.7852793016524	76.6661751801296	76.9598081958381	73.9233171807660	75.7789902082998	76.1110756514393	76.6042289800153	75.7722188815740	75.5786042137933	76.0427686532765	76.1335147869267	74.0416559455102	76.2489801025704	73.9912970117869	71.9418392108467	78.1226175797994	76.0365065996538	77.1752640065848	77.2871010380490	80.4945504937129	79.7632644251040	79.5083844894729	77.8317753181299	76.2387618626282	75.7691908135727	78.5951514887363	76.8141229738124	72.7939800558870	76.5321261011313	76.2860678724093	79.6449960464761	79.4626750476154	73.5134719656640	77.1142628200664	77.0420606094169	72.8270475992697	76.7647896302480	76.0653966430064	72.7072640841020	74.9580369776979	69.8348488860017	76.4737962214252	75.3550486541941	75.4228866084912	75.6292318929476	76.0153700003970	72.1752140238059	76.8172353592098	79.9249295410705	87.7600461225894	76.7846053824500	74.0975803671451	73.0606870610601	74.8526676388328	77.8563021678802	74.7323423198627	72.0060180886774	75.3807806012112	75.4557812369019	76.2606223531867	78.5584453955509	77.2805877823243	70.9281387252078	75.8148975097443	76.1249630384957	79.2940656104861	73.4693225719529	78.1271701404763	75.8509057079905	75.1852534395519	71.0213899628076	74.3592355046511	72.2703377269277	75.4401015780807	75.4551523166787	75.6248112766084	77.6211031535349	76.4864035985005	74.0037494135916	75.5440371585736	75.4332865887660	77.0031765685745	73.1399702823871	74.9682819195032	65.2299098166630	74.3252615101077	75.8893061626184	75.6951080663238	80.4027797934566	72.8138188398370	75.6451859432070	79.7654542768908	73.5611778344958	72.7855533352537	70.7545557143478	72.4816039210662	77.8678276242463	73.9386775140980	72.2449479299595	76.0017300225652	74.6344948967119	77.2590977430793	75.6534987217444	75.9084727430855	76.4397183827538	73.4611079631467	76.3739235815824	75.1519000679545	71.5214699394835	78.4086520770276	77.2687906966640	78.7364015818683	72.0439632983456	76.2203279732790	77.2237484489138	77.1885144994694	75.0828299921495	70.2679867864006	73.4199441314585	76.5796818496518	76.6294958203928	76.1850881942670	80.1534659302442	74.1139385557749	73.9012254619326	75.9919545473486	71.4546529953387	75.2788495646175	74.9893985299732	76.7558281728213	75.7683484898241	75.1302035463195	75.7299867992556	76.0476549416183	73.3179597621804	75.9734115307228	73.6674291362866	75.8477788508488	76.8346903472062	77.2225932782216	78.4962672488515	74.5495716113979	75.8963061216161	76.6520357569625	72.0851948888558	75.0711201557231	76.6067558799239	74.8205513218223	77.6304749285942	76.4011347632233	76.1661149171183	78.0905133066015	77.5447501216164	75.3500967562353	72.9162666208968	73.7840288158693	71.2002503409580	74.1937801622189	76.4549864682335	71.5798606602157	78.2483005724877	76.4731829999023	76.3801325451919	71.8284238672661	76.5478305033353	71.3692187125307	73.6125046171022	77.4906099459305	78.0908837728314	78.8018577619938	74.7243305774283	75.5323953750856	74.6652487875321	73.4032849783393	76.6950491091860	74.6353258559085	73.6695756682982	77.8635703928956	75.5352514129748	80.5256085654108	75.3872432661937	71.2498493990287	76.5298391507302	71.7838071608411	74.2978333222758	77.1079185016286	71.7507740131086	77.0608973192195	73.9305842215361	76.0544492453682	72.1888142860663	72.7137824612433	79.8870732807809	75.9505955833462	72.7341028102040	76.5369469440077	74.0225526405819	73.0548056779700	72.0807024684056	74.5256398784279	74.0034964049050	78.2810430996427	78.7777438512827	76.7982194596028	79.4355341195288	72.6017768012660	75.2774567877482	72.2670186534660	74.5119234128680	72.4866617977815	76.0465577898322	74.0539294205030	78.0444310172440	73.2017368479981	75.5096241032934	74.4244695231824	74.5783936797082	71.4950880997164	75.1383449692928	75.1901981382637	78.2972195619541	78.2366571236238	74.2087338502925	79.2690390531261	73.7830407178242	79.0431431630451	74.5931604677079	74.8285074954057	75.6692882895860	73.3052781547679	75.9035111124857	76.0429292049262	75.9156091777947	73.8774200851312	77.8695632292299	76.3931110968101	75.6257321888798	73.0130942027585	73.4602266376922	74.3849584420698	73.4224320885992	75.7327201798361	75.5240633476989	76.6485104386840	74.5226037979567	73.6402126063153	77.9118607405393	79.7507513355311	78.1532421413657	74.8337433967169	74.1272912798611	74.1983497519272	72.3228159812851	76.2382337759414	77.3067465635514	75.9068865467204	74.3033092847566	78.0340140374141	75.1636211650453	78.3941371228001	77.7741333600764	73.5031123036125	73.1445920812782	77.1665377520304	72.7604839508443	72.7479299498037	75.1435312084429	75.5055980872028	74.6994680463613	76.2586157525720	73.6373852416811	78.8064594669698	75.6781230934828	80.2363810766237	75.2319890447721	78.9993288043564	73.5762124375535	68.9916129234828	75.3353877626641	74.6881779559569	74.7643559679814	77.0882497385905	71.2278257688130	72.2873370373704	74.3745360053860	72.3054003873935	74.4084171964911	73.0910612046221	70.4753615146008	73.5661607760083	74.2402233747492	75.8233251889493	75.8489081165050	75.9342145408216	74.8195199924983	76.7072268102756	79.2403668362494	76.7896509661003	70.0981856210635	77.9293451032572	74.6747227432072	74.4259103588062	75.6137478969117	77.3243726833269	74.7426590151297	74.3320558975133	73.4348618878872	72.5806783551806	72.7040490339117	72.8900481545206	77.1735459770048	68.6503352121717	78.4784121404617	76.5858667813566	75.6594201871228	74.4298332997399	73.4817328339841	73.4357205271616	74.9343263177697	79.2175109793922	77.4204690146099	77.5586201535173	73.5327181235120	74.3872484093463	74.8564121036801	76.7400698975317	74.4168925243097	74.9427466278468	73.8497972992199	73.7380472052713	72.9517079749667	73.5188098191287	75.0769489411812	68.4013570025149	69.4804670040390	72.0349794136216	74.5489861273700	75.7323198799440	74.5119905525101	76.4680660593166	70.6744019516846	73.8679061648845	74.7782901114542	71.3560074935373	75.7452349631557	73.8539691721754	73.3714528337553	75.4612462326946	74.9103860290144	73.2368078550906	76.0467914130667	75.2170141185548	74.9784255754925	74.3686935174767	74.5455613364357	71.4006490128373	75.1372998421945	74.4530321830749	74.8556266640681	79.1069942050577	79.1345843468851	75.5679195364988	77.8419628951475	75.9852702698189	71.7089854873155	77.5287397323993	72.2630271767581	76.6100729228041	75.4865698260357	74.8580499989203	75.2653211929554	72.0192938244297	75.9650994678782	77.4650730174687	76.2290517545137	75.2228688891098	77.0137563211608	74.7271747701442	73.2414361363300	79.8549750992233	74.6053636344424	72.9169112129064	74.6544077596037	77.8870198266861	75.0136263624265	77.8888062933660	75.7480262011713	75.7310369924716	71.8645200451617	74.5923315160025	76.7674309890683	79.9321544083384	77.7850304919430	78.7235886271359	76.7660594080099	77.4040455994030	75.9608049163955	77.8594030139069	72.2490140929888	74.6525934808867	76.5601524031402	75.9339009056220	77.6416704022494	70.8386395331055	77.1337819043655	79.2674350110214	74.9090820595547	78.2784448754218	77.0014969244822	73.1691072925722	76.9521834648228	72.5429817515811	75.0217801099211	75.9353992594797	71.2266988059765	73.8644279617328	73.8885460761294	78.8118620202421	73.2209653351639	74.2962402257132	76.8308012927908	75.2052172892634	76.6305224487399	73.5420205631043	67.5963767590092	75.7137217837826	74.3996537458576	75.1713661919443	76.2766059808314	71.1120904708160	73.0851586565507	74.2235416728262	67.6100461005907	77.6671471678619	76.9463373724442	75.6845008600420	73.2381011176347	76.5462208352327	77.4419592457317	76.2135970919796	72.6333297124996	73.2846658975049	73.6920022115181	75.9265803114908	73.3845886958622	77.1105359892817	73.7627540251175	74.1445460464672	75.8596671311580	75.0725426527743	74.0580700183096	74.3522535712334	73.8010309560791	74.3010256318571	75.4383613633121	74.3556803500934	74.2857428707863	74.3743917625574	71.3014936440827	73.1179478006743	75.9957486673840	75.2515001731074	73.6061566409681	75.6217532850456	73.8412364809496	75.4390725059318	76.7565249708004	73.7457392212062	75.4264793917903	76.4482324865944	74.0245419724236	74.7002624118691	73.7990716435054	74.3885342243504	77.8905961455466	75.4370919447176	77.7065324202431	76.4575641504139	76.2103716037357	76.1474810703794	76.6527315052461	79.6175883726887	74.9712017092751	72.6560228879890	75.6595962631570	78.5007531627960	72.7650179533785	76.1284756586128	74.9333105556980	78.8499731028848	75.5824375139776	75.2905638016124	75.8882392115523	78.9469008284677	75.9121087597529	76.7915275364426	78.0002436988349	70.9794898442565	77.4813421941996	76.8468536288335	76.0231813670851	75.7003587560248	75.1431055511683	71.7456814883022	72.9814233983680	69.0230411665765	67.0978630931489	71.0196726418809	72.3686955576742	74.4138312048256	75.4087425900911	70.9672012870543	75.5328926818407	71.7740610501163	73.8382480927170	72.1159727464800	75.8370036032538	75.9391461696721	72.5807467420412	72.1513346189135	73.1656999405363	74.2652109646893	74.6839391118586	75.8217001166859	75.7619056952047	76.6607208261381	74.7456795975994	71.0042678254697	77.4009242435723	73.9290177315064	74.0489063552078	73.4979187717775	74.9649902694045	75.9362885101960	74.1797380543414	77.2049045919856	76.5538013029171	74.4513060551629	68.2871281483302	75.7114667598723	75.9922859732219	72.7174028039224	74.2848439023598	77.3282327699806	71.5696986401602	75.0487158565943	72.7793421626322	74.3688739172994	76.4692204947262	73.1258448984942	74.7232422992516	75.8872539127152	76.2334453017023	75.6035872014053	74.8236042647097	76.6823724212380	72.9662464165062	77.2245997716467	78.9051813829661	75.1034132741703	77.1813782769766	74.4743056812482	74.3426128979158	72.1835703738728	74.6119223199516	75.2641237879735	73.9323226174501	77.3126402867059	73.1378989490069	72.4423372458969	74.0459287240905	74.8672689282339	76.6392020633817	73.0612753006934	77.3284465672334	72.6260692656876	76.3247569792887	76.4729740727892	73.8953885681595	76.5734883892158	73.5773427950380	76.1660969729855	73.9703615782868	74.7076283437813	78.0175438281340	76.8523585827204	76.3197260546678	76.5219729280935	76.9195212818948	71.0103419184565	70.7545080759314	76.2635925169968	76.8425473055033	76.5795833708275	72.9985682509914	72.9609639184858	76.8940642549700	74.8951436853716	77.4170740238349	74.9101133235426	76.6568118411997	77.2237498075782	74.5751968139860	75.6851748211067	73.1499081124958	77.5405545966334	73.7310086789074	72.4645023989323	76.8810551566818	79.2721951306845	74.4954032523082	73.6269741851250	74.6984375085262	69.7770598870938	76.7485966238252	73.0678158442348	76.0163766679652	75.1210105065770	76.3319732974246	74.2593601296471	70.1988634450535	74.5648487826512	75.3701081639266	72.3189217200624	75.3233638629375	74.5293657574361	74.3214945339019	75.9863164988104	73.3708971082628	73.8464456154170	77.6409386952346	75.6870455804160	67.3599112425436	78.2200131902385	76.6781841338893	77.6235179658759	72.3125393218915	77.0677233551909	74.6852712255705	74.6909286929433	73.5905740013150	73.4338223848323	77.6390767899349	73.8497937897290	69.5916709488775	73.1760968202531	73.8493916903902	78.9414345510515	71.6047380826091	75.3609154740375	73.6659136747665	72.1976596144132	73.9752205002286	77.2345242699019	72.4886390711325	74.4124071242223	68.2553120227303	77.2469260569756	75.0667746361908	77.5794002461681	72.5658615171988	72.2812171038418	77.0886735818019	76.4045961839975	76.0111379087421	78.4194252534297	72.1154493430250	74.3245228416599	72.9302058368509	72.3555827196571	77.1534518960657	78.6092679878066	72.9486194955464	76.4539823036901	74.8823442403943	75.7534315955778	75.8138736749396	74.3801969626879	73.6607605234575	75.3866581373686	73.3034536639544	71.9640364205848	77.4658665592521	77.1707323099549	76.3503606772745	73.6208371517874	75.9791208123104	79.4931684989587	75.4344347654684	76.0358570937583	78.5109737589998	76.2413425946863	74.7835966194261	77.8205812072359	76.5875637910915	70.5985125713184	75.8988697306706	74.5781006781529	74.6682677651545	72.4932041082943	75.5293513111295	76.1569135697755	72.2725194760680	76.5870737023742	74.2969006326413	72.8560555223041	75.8881221313635	72.3528262166393	74.2202667323237	71.2216136504570	78.2344557598243	77.3898482485780	78.2904484769087	77.2604556177331	69.6177577464198	74.6612064857819	77.6382647921878	76.9602333636061	78.3799562567058	75.7241215605223	76.7465720557003	75.7301523802564	79.2558845282934	77.4698389019177	75.9738237951657	78.2879910690360	77.8687526026326	75.6532814191307	74.4741538383562	76.5712768313537	77.3957441310453	74.8325067068006	76.3366851216207	82.0849883805528	76.1704155364654	75.3866455759049	74.9082685103351	75.1093420688938	74.8811034407583	77.4150807562083	77.0842149817330	76.9179404977846	73.7920140548572	74.6517704828552	76.9438989500333	79.6451390628308	78.4908445347785	76.7792916398376	76.5957715175357	75.5727286790239	78.3039916992196	72.8108165934388	72.9140033507866	76.2735728256778	74.6704248648396	72.0271056471021	72.2651395068363	68.9895766573088	77.9375167611779	75.9607290665631	75.0100174098473	74.3661693727449	73.1309167552881	76.4039698939892	73.6248719817912	74.5052485897051	75.4683017381907	69.8354784967138	71.6170840620622	72.1353271978891	73.1800327213417	71.7266809947782	76.0088148741890	74.5191298995278	75.8486189589555	73.3995014254098	74.3260161280064	73.7003932931146	74.7608433365100	74.1247418245800	72.4756875835933	72.0268809685993	74.8963941873924	78.3443857676405	72.6802472150592	71.6470965586785	71.7767195734837	72.4450196743118	72.7138882269349	73.2860451767861	73.2537153272422	77.0039435027284	73.7471310820075	70.6542129506747	73.9113138760269	76.3093631936949	77.0833922327474	73.4043513359949	78.9021789255747	78.3968497921185	78.7502644450256	76.0593968918431	76.4345623473445	78.7776655082771	77.8426857379474	75.8057710153783	76.2526855890529	72.7375657820878	76.6770378665933	77.0212518101408	75.2815241877268	76.9876618653926	75.3988308442623	75.7737243902829	74.2304324987789	75.8283895662402	73.6466594112700	73.2930265134846	73.2974848808819	75.6998595140778	73.3973972632973	74.3953938251735	73.5678109124181	72.3503238300159	74.1781987965253	74.1615839070044	75.3382784712811	72.9293475543497	71.5265068422520	76.8599117304448	77.4365412380670	72.5731005779856	73.7359025486713	73.8049346123972	75.2133171700279	72.8616929523787	73.7438328695981	72.6973095563737	78.0481005267984	76.3710932545428	75.2438197283391	75.2522424568256	72.0522728184805	73.7321426139139	76.9591733297838	78.2105022951907	66.4557723611548	72.1367914367899	76.5796785502314	76.2755612144733	76.4298697291227	76.2098118680457	69.3348375547979	73.6660669526539	75.8925775788337	74.8202809591766	75.8649631719766	74.2433160989370	69.5600304098171	73.4498104910468	70.6142287639009	71.4138706236346	73.1865131761204	75.7499021568499	73.4348732501833	73.5015085298516	73.6826476511315	74.1763130202110	71.8491564855664	77.2505059497158	74.9579544185903	76.3016386328409	73.5758250972511	74.4400640295565	76.8829874937315	74.2734851975119	70.6215771127942	75.0976577865947	76.2279900881988	76.5445073930100	76.7942698723292	76.7288681178436	75.1272041622595	80.4894097966036	75.3865047797542	74.3485332772064	75.9904344198798	78.4165969805732	71.5377708870423	75.8044297245118	75.2084490815860	73.9886305573673	70.4041563774171	72.0364447290855	74.8377254597005	73.9217873246277	74.3276145589241	73.7675201830685	73.8413695611360	71.5107166847771	75.4411222979880	75.4802811266556	72.1979058110025	73.5890304122387	76.8022181400877	73.9308962653694	78.5026965433245	74.8221686265347	77.9341431218530	74.4036572879727	72.6656365144457	75.2073977674807	76.7563355921527	74.6171581793011	75.8825249574295	75.3244153150235	75.5226372364198	75.6485910378096	77.3521400997254	71.1603612500214	75.7769767168926	82.7696408774411	76.4325401019067	79.5239980535825	79.0774410184018	77.1914977107775	77.4857233126322	74.7563772480055	75.2698318931395	75.8598311547688	73.1374515400533	73.1656265387400	77.1038117619678	79.0175202785796	75.1510330333843	75.1935666961444	76.0934194735329	76.9920545043726	73.3724733168851	73.6926046498919	75.6267811891311	75.6460635687130	74.6224360390325	76.1537470373440	74.4529911274419	71.1546902294888	81.5685850457728	73.9204294850847	75.9633897846050	81.7802976650199	81.1421138516280	81.6903815595650	82.1978923615429	86.0820248793740	80.4226966969595	85.7866961844623	84.6862479627932	72.0750338128111	75.4249652631265	74.4145612396941	75.9170826628639	84.0058327481116	75.9168606110816	75.9040661261556	76.5837741912487	75.5419511790024	74.2613478959450	79.3334272466490	76.1361896175634	75.1628480968179	72.9067354501318	77.6833294798262	73.2068093938892	76.6867123732792	75.8263868218263	78.3539117232805	79.2473508775442	75.1888602664364	77.2503264724770	75.3552985343491	80.6805695970097	76.9777006177457	77.7511384063110	75.3197145123493	78.3855350347002	75.4767658733700	78.0867235176214	77.2952218966983	72.3283811352429	76.3308132567011	73.9243684431921	77.2367039111428	79.2612761360583	78.3293125483531	76.7505263972249	76.5408911400604	76.5843974347342	76.4693523203911	74.4946892362534	78.0253394136165	73.6828431572533	77.4780305492880	73.0393103345232	77.9069537258505	81.0072982405430	74.9920855134973	75.9859483392372	71.4680998909200	77.0911260881386	77.6134884976330	77.0788497715241	74.5176758431801	76.8194919356193	78.2115517849035	77.5902864766914	72.6380525131334	82.2911609505411	78.9118830622845	75.5421903838355	75.8986294064130	78.4401652504376	71.3713918984700	73.6959450473993	74.5739566344979	75.8101770274785	75.1531448554157	75.0307226974356	78.5831716660693	74.7213682198204	77.5911489292953	77.8109093587093	75.3722845825173	74.8859974192894	75.3495574706818	75.0159390946329	74.0730519838346	75.8072825875453	75.4613466870808	77.5380255525076	76.6407353250842	74.3285167288494	76.4080885659018	77.3664490284218	76.5035256510209	78.7354661963799	75.9542282397869	75.6005420266823	77.6062781082981	79.7299461328931	76.4187310818636	77.5212183430120	76.3442868473089	72.7012126270374	76.2949135103268	81.7874966553625	77.9991690472822	79.9258237355651	78.8720834290912	75.9229926433524	75.5420828107299	77.2215642979996	76.4755798049059	77.4753755975412	78.2838597340677	81.1334921366958	74.5809001816283	75.4795145691710	75.9470713870109	72.7803623756536	77.3287424377989	74.9112290787114	72.3280740902753	74.2430178070113	76.1470297002013	74.9616024025904	74.3679800865465	75.5046505821868	72.0399842218828	78.5397108034079	78.2303605534031	77.3486046679064	72.1172607710878	72.5592722284564	84.6672548623410	87.1799011574364	76.7670104542660	76.6782101481088	75.3716003483563	78.4220100759102	78.2757494825335	76.6181210684263	76.3555197098821	76.2317413912270	73.8995543554662	72.6204559729384	78.1549108648779	74.1792576540658	75.3960043588341	76.6865266342487	73.3217338619823	75.8728663639822	76.5376666488670	75.2052352386198	78.6524919357443	73.6657426895669	77.1923545061127	74.4535055459947	75.0369168970653	78.0964525612750	78.0090600731475	71.9762315860800	78.6791847922582	73.3995808029366	79.1559427993092	72.7776372846594	78.1668061498889	77.7230568756312	74.0145486788252	78.8274058622939	75.6861818865140	73.4428809299145	76.6963031889735	74.9873891229697	74.3924863505304	74.6024559057085	72.2241784010616	75.4709736980519	76.4931976728613	69.7228827664469	76.0884916118528	74.2428551586545	74.5356019983811	76.4190590000511	72.9187852839429	75.7373790532223	77.5783137341425	76.6058690639330	72.9310134240478	74.6637491155776	70.3100156660423	75.9818780998288	73.0931445634427	75.3355079791971	74.4192325231759	74.7634720373811	72.7780858818921	74.5305710746954	71.8691371673899	76.3468257294683	76.0991941946653	74.1306477418081	72.8727983688807	75.0269024846371	78.9475602286977	75.5716084373011	76.4928714275562	75.4446912022408	72.5195130508365	75.8361731257646	77.5431256407765	77.6338825335520	74.9239803632913	78.8810863440828	79.1331818454068	77.2215450684298	74.9233182435142	76.6258344149131	75.0225121917768	75.2468833965266	73.7159692955850	70.6834141123221	76.2275302045698	78.1368616353175	71.8772534899093	75.7886047942313	73.4192217686065	77.5458844698621	76.5189853707353	75.3275515412137	75.4713714484669	74.9821257408570	80.7532458217380	73.8836408534989	74.9495493692255	76.2488816277903	73.8437963933313	75.5667833973930	76.6602962232700	77.2403664011461	76.1074261773434	74.4933421948276	76.0775689821263	72.7272122784069	76.6690223100138	74.7944590859388	77.4813627228842	76.0395246821591	74.7769234905613	70.9286662464672	77.3062712615410	72.4164581311814	75.8671413717589	75.8620657182214	72.9595073098600	74.7125530932830	74.7112289822241	75.8420923323016	76.1199073142002	72.4318059731019	77.1657322201369	72.9729987143545	78.2337602066437	77.1909615941299	74.3730906129112	76.3280801561129	74.5769356772407	77.2773367926949	75.3502475925604	75.7705624028598	79.0683418433333	74.3531905324946	70.5061238480959	76.0810881337152	74.1303542999502	73.4801205062345	76.1901644768425	75.3776511263991	74.1015698281778	78.6836658674897	74.7847563314296	74.1142487722287	72.1614701106556	72.0105517051348	75.1433487399197	77.4290711301858	77.1862272979917	80.0943868305411	77.9368158135761	73.6627873118648	75.9603898550854	76.0101196486667	74.2281903528568	78.4111310799886	73.9919007695120	73.4319980444257	75.2581981948562	74.6115469448863	72.6452780037048	73.1895964690899	71.6647708000228	78.4455123684263	71.0807973410272	77.9640746748158	79.4333244522976	75.5923396684134	70.8866987677940	76.5881939746952	74.1335911378202	77.0821448103572	76.0782526374382	74.1502845758022	74.2441468612799	76.1342166135308	74.9032422615531	71.7401259636980	76.7158044195973	75.3640502255111	72.8617015160052	72.0858211693114	79.7616276907402	75.2668989540744	73.9693288747936	74.7735067892361	78.0169063333555	77.3386165778204	73.6582752365518	77.2632928322986	75.8855560661978	73.0471655134243	74.2830624351348	74.7897228732571	73.2874859123926	70.3145620405742	78.2470794424977	74.8239789482286	73.0695236765747	74.6425309350551	72.9664476565798	76.2398021302747	77.1540039996311	78.9989456475211	73.5018370538691	74.9935365837773	76.0842119763235	73.9093194226798	79.5299920698153	73.7465230408026	78.6313580701243	74.1133391984532	76.9749482591830	72.3485269498597	74.7112943890683	72.3427127938948	76.1777147425635	74.7020802647184	76.2979374758827	73.1454193736857	73.7854251414667	76.5633832179379	72.3777940755366	77.2119019941467	75.7470741014357	73.6175851434490	76.0252735485156	73.9200124357023	73.5725584759899	76.3911359255540	76.2824828891774	74.6666883605409	72.9666360517291	75.0940825671619	77.0217448051590	68.7929236972569	75.6712423778667	67.6955994195968	75.7427911572116	77.7509805105222	75.9160199585768	77.1831302543970	76.7157985110775	74.8840402681911	72.0880712193017	77.6575206549904	79.1068269973722	72.9876242150473	75.4502936952853	75.8081345418706	74.9852736407495	72.5320852449896	79.0682404809951	74.7350525607490	75.2548533960044	71.2265827637448	73.4125547960338	77.7800389287482	75.7325664988343	75.4185313802124	72.7815437895116	71.5244235886012	78.6133442057450	72.3577560284340	74.8541679115874	75.2211595416447	73.4751676332140	76.2594586829189	79.1493449958737	74.0959097818204	75.1775817470107	73.9047433935157	73.7623805785341	71.5545657822602	75.9133630382307	77.9375161861271	74.6124612083403	76.3868645194789	72.4651720968964	77.3698728620745	71.1765182429676	73.8637065019197	77.2994749480533	71.2901482715500	75.3628413159465	79.7409801701685	75.2307455206786	77.6900067486359	77.3113960000730	74.8560707355135	76.6836282970994	73.7522312821350	73.8814575653291	74.2148012194454	76.0312412968915	74.3631763072621	77.6312411836522	74.9168256356156	76.7610034903089	76.2532633013858	74.5908822505804	71.0865624750550	71.9906793438237	78.5791403417856	74.1452318572811	75.2495400524316	74.6409296988314	74.3705889630939	73.2794933361286	74.3470658294171	74.0410133532898	72.1297888124840	72.1439794712634	73.1371596867652	71.9194743626939	74.9544800426698	74.0559606608465	75.0315602390514	75.9094875228861	73.5276731039679	76.3874878489089	76.6012925590343	75.4431270001163	73.2535112059587	74.2101240986711	75.9264996768314	78.7310119582694	77.5924757102589	80.1923679172376	77.0267936628015	75.9797067996941	74.6438249290596	75.6347126844332	74.8082649471817	72.3528437551928	76.5821369059731	71.8015184472743	75.0318941940099	74.7865556590757	74.3748297116357	73.4403839571585	74.9804470616444	75.4122136436662	75.4248884104550	75.9245008424146	74.2993014860837	74.7282260801080	78.0285858227098	74.9250283237232	77.7502766909698	75.1640679438964	76.4080989467544	74.9936825802472	76.6211444529627	73.0335804336082	75.6208978961964	73.4671440691069	73.6204188373852	73.7722116807044	78.2408321237721	73.7364159589903	72.8422121586283	72.1875222747738	75.7715741571339	68.7141163568741	74.7289443480771	73.9686448014525	75.3664319749041	74.6280885681767	70.4771773556718	77.9579300333863	72.8440016090933	73.4944735048844	75.3062744218474	78.9765776591597	77.0696741552547	74.1940183669242	73.6374948783943	77.9230778635161	78.4256301379544	71.7207426984582	75.9304869893826	73.6505520593850	79.7632585921905	75.6306416760021	73.7625947472696	74.9550017446855	74.9487129910390	78.5205971665609	75.3032711894694	71.2176344197242	72.0251454054770	75.7776009915657	75.5847056937982	74.5724590930459	76.9447674921723	75.9028706821003	70.7717185054497	75.0744234539351	74.9954038821853	75.0352175137767	77.5968939451215	77.0175839142359	73.1771118595604	75.1372528758213	72.9794125148099	69.6000795663492	75.0953726962892	75.4024827717087	75.7049133192681	78.1526546522437	74.9827245814291	74.0118060576079	76.7984299092485	76.2504378153670	75.9030485845281	77.3305926774192	78.4674545387499	73.1132780986156	73.0103990456278	75.0967783646692	75.7526558849061	75.3748490840634	74.9473788672034	73.2498551068116	78.9754251816405	76.3531759643592	78.7835535413173	71.2040806874920	74.5638587979568	73.0719533568235	75.2933187941849	75.9521250978199	79.3651620784396	75.1121182366104	77.7579554190258	76.6353321275833	75.4013115628153	77.8265591289056	74.2352567505459	75.9403309719245	70.8302843495257	76.1231681953685	75.6429891333663	75.2500077607353	75.9620623080764	75.3025594127974	72.0482244708608	76.5466731854409	74.1319089594992	71.6834884065471	73.8834425833598	75.4223505381803	74.8063954367012	78.2305644773469	74.5742666762873	75.1611071866562	76.4487278387491	70.8459312025709	72.4891593837526	72.8717304737421	76.6115056150339	72.7166806945568	70.8904698205254	76.5774301673407	74.1984265803329	74.1617771192794	72.1456016623173	74.8291745473316	75.2678752569424	72.7298663149654	74.7602548521201	75.8234737352777	76.8156820495277	75.0254911990742	73.3165854848173	78.7990953622810	77.1450859066570	72.4208379955634	76.4505036552839	74.6240205719226	75.5841364669988	79.0753400540405	77.8228567643928	73.8751403393363	78.7890586500336	76.2431653766692	75.7082791273886	77.6643028195449	77.4194967846204	73.4375198964413	80.8201148749151	78.0131579672926	74.8445854016230	72.3318594639010	74.2296244595736	73.4369680794799	84.5344545457300	75.5895551847999	75.7408414487342	75.1088081903752	75.8731323353705	73.2980993701987	75.8012695592678	71.4685033229706	74.8954421060416	74.2686484914787	72.9998074314850	77.5133445996211	75.9312611215881	77.1096381149335	76.9322398216687	74.2281005345234	76.3094649000185	75.0441724423253	75.0180709679972	69.8016764621589	75.5605152435363	73.7899554952950	75.1617128498684	76.6555863900564	71.9795307584429	72.3751709426119	68.6125249773819	72.0201085286712	74.4919086221171	72.9601038396258	73.4004913823094	74.8560959726142	76.8019483837036	74.2765197256330	74.1081851920226	72.8322484372006	73.0139388321443	73.9814772603308	76.3046427335532	74.4432565748177	72.5918228763945	75.5998511002185	73.0232984955440	74.9606991331417	72.4426069424963	75.0984416040862	76.3397380064769	71.2623845056773	73.4967322922882	72.4568229568601	73.3772237238259	70.8580499735517	75.0321402393464	68.3607406717752	79.8035100396120	76.5942911174861	72.5543021148483	77.0657785415859	75.0414924857736	73.3071686224619	77.5512746833019	76.0367805646191	73.6356986908433	74.6784728238847	71.6638323007123	74.8956757148927	77.9510665293233	77.1725565135852	75.4501824692353	74.4620521566010	78.4664668223377	75.1984501358650	75.9090753937422	74.1034845070796	76.3109777624807	76.5124603585803	72.6152608331890	75.0152316597206	74.3716884818840	78.1079925921377	78.3312634406944	74.5832876816691	77.1644137696888	76.6559897035839	83.2527858449979	70.9737215647795	73.7962738891091	78.1073094814940	76.5070064140149	76.0821396280390	73.1431645190449	75.0576545517595	71.6190867589329	78.9009184736374	76.9190723173139	78.6626059036189	78.3299659392053	76.9303649499980	71.6985101778346	74.2779662181507	78.6332426120362	75.7565306922129	73.9623012193256	74.1806388796807	75.6449671462007	78.5240127957242	75.9617506851922	79.3960099652285	74.2018707389697	77.6677574416459	74.1830180618680	73.2762308496144	76.0822180256482	75.4076569800133	76.4338424712884	71.1919891821986	75.3880483004766	75.2526471014492	74.9465929071607	73.0068335514140	76.5020619415629	74.4359531890817	75.1628670374655	73.8274355539610	79.7540041617520	72.2451497386226	74.3163657650340	74.6126972631439	76.8538889080713	74.8315351321171	74.5555026136093	79.3728614892949	75.8121863614546	75.2914968395954	75.3810942169860	72.8743559501538	73.9373881929008	76.2086680475638	78.9564375726060	74.2938392850039	74.2757720372831	72.9007752057896	74.5130950158161	72.9414848968876	71.6585997543488	76.3325593063784	71.3100934360250	76.2644457235965	71.8759181029677	73.5903383737915	75.7177204755723	77.6113084542552	72.8236431349552	72.2226239369347	73.8056403913398	76.3223836994562	76.8398433446380	71.6116245513327	73.8635360736281	72.6270408196903	72.7566226271207	72.6723455794596	72.3385118480603	76.7133964873532	80.5319951069861	76.1246442495432	77.0456622278787	77.0618588166364	72.9405167320751	73.5536149803713	73.3271318589657	73.5315449620392	74.7481579216076	73.3875541352021	72.3352693572847	75.1569250354638	75.8745990447479	77.3704795040462	73.5325832885436	74.7146060647670	77.5533720299663	74.2429461652437	75.0892198483841	75.6988726198180	73.9042327600528	74.9149084215122	74.1997765601842	74.5664377166397	75.3527797287074	71.3480326858462	75.4024746357540	74.8916050704850	73.0331652913960	71.7659253811082	75.9023236809667	77.1269915142032	77.5301859717578	79.5757575868117	77.4690946190724	77.1377790441667	76.8483446232057	75.4300096656368	71.4732780729812	70.9721461266611	75.7993478552674	74.5159442971537	74.7891803346622	75.5708736116069	75.0810297013320	77.3920098737398	75.3970056374445	76.1521394144708	76.8171628284573	70.5342559798878	73.9520279955199	73.7008861076956	65.9723238845283	77.1635263680775	79.1521279613569	75.4879663679216	71.7143480101741	76.6100558004169	78.4878984248679	73.1796448754642	74.9812649586848	78.1216593637978	75.0884658279172	74.6916279009578	72.0343558050872	75.9038268086173	71.9500087997662	73.5543838181443	79.4499247754529	74.3239297937125	74.2685321956132	73.6212908271123	80.2757425144236	77.9718652656841	77.9061877231503	78.8719060391364	75.5249284618503	72.2068832306683	76.5416145986502	72.0547014789183	75.2991642871306	74.9641360064011	78.8055407949301	80.4196270234761	77.7609684421497	75.8121884427532	76.5281141534389	74.6766270232194	75.8412358427867	79.4616326396542	77.2830461200493	73.5603950637525	75.4459892929846	74.7944583010138	75.9026415883692	79.0633601509856	74.6081795380977	77.1143093054824	74.6025653764358	76.8854463394123	74.5711498634197	72.6475275950323	78.4796988407717	70.9601132092199	75.4245921788782	72.2743471454443	77.4882851953680	71.9434930453641	77.3039246959162	70.2742257548942	75.6120782642297	75.9899787839671	74.2881533335142	73.5143854101543	75.2654340141768	70.9770480101735	76.1322217667620	75.2923617903625	74.3889302723793	74.5282513397295	72.7165601992649	72.9867495872391	74.2662875227541	72.0902396158815	77.5169705445650	74.0556408396606	72.9526466117246	76.1094912526468	76.1112806868335	74.0850648689499	73.2526580372499	75.5121337476088	79.3768461401100	73.0936020468216	73.7824903864439	76.6585825960446	76.3842794672619	76.6080262997311	75.2108771726841	71.6204877453372	75.2858612280919	75.1232575298431	71.3883201398626	76.3619814542581	74.5232050462234	73.8103394584690	75.0362486970444	74.8089738542964	76.1267227009089	73.8624292418115	76.8795754020777	75.7621376603790	75.7359191938843	77.0402315226576	75.3412540494238	73.6767103460564	74.9948263740872	73.6706457812255	77.8155653425437	72.4490104791392	75.6429627396606	73.7846311203488	77.5967428342043	78.7717472259622	74.0409259227050	77.4859244401150	75.0656132250680	75.5533845241302	75.6488334229463	76.4645530753422	74.0811774294864	78.3788269343546	74.0402956996824	74.9102022615712	75.9051882483355	75.5278457462952	75.0904007635737	76.3957523508350	72.9293292493681	76.8821703305782	80.1371906435474	77.0876085832744	72.9721053071713	78.3751522506333	73.4363574596046	77.6004689540221	73.4506837278732	73.0333285096856	75.7059115443026	75.5073118812953	77.0712840710183	74.1539877994269	73.9403040842506	78.9907345117880	75.0150500308829	71.7400373279522	72.0452647867620	74.9723045566855	75.1762030105095	75.0978920214375	76.1817362482821	73.2870044227830	77.1377011565039	74.4148952000162	76.5860145396169	72.6386810799984	75.3159688176502	72.0392473495379	73.4048189373190	71.0805883737937	77.8382921821941	77.7077929154878	74.4481744650250	73.2416490979609	76.5641505075923	75.4150750024314	71.5654032161588	70.7125184121229	74.9791183315846	74.5935181871954	76.5869739195971	78.1609470456916	72.8446419115261	77.8365865433422	72.6573437458495	75.0519846593691	73.5731146903683	73.8943021775621	74.9562450366444	73.7450713273058	75.1240573168104	75.9167854766215	74.4952300600857	76.4386320319096	78.8623036844210	74.2734570430511	73.5258967887414	71.6089972250949	75.5850205242679	77.8440233219020	76.9014488189267	72.4093172491875	78.0296183724318	75.7219739310867	74.4897274263860	70.5825526119768	73.3462131560685	74.1248729666750	74.5719730851740	73.4606592364196	77.7248449214647	72.3382913881701	71.7743820564147	76.1539407060010	74.6568062911403	70.9384369946364	72.4465046902802	74.4846857635591	78.3479015158340	72.8021462507355	75.1448122688788	76.8647280159542	74.2947388954237	72.2513671595037	71.4405695564080	76.9524290946755	74.3728211236899	77.4726779000414	80.0859089672173	76.1916674945240	75.4729653089454	75.3645956397471	74.8207381095827	72.8198933050441	75.0781655405207	75.6066398402936	74.6542765073394	77.7001623023445	72.4621967810761	69.5796292921303	73.7139061003370	73.3202714040476	74.4221767556593	75.0962248328322	72.5755724365889	75.5633482089976	76.8027705128799	75.9815884663722	75.0177290338494	74.5174740029057	77.9127429983968	73.0238191759030	76.3809431643712	74.5103168040102	76.4905941014055	75.4702794357358	75.5622534251493	75.3030386794199	72.3332907071981	74.5570364510996	76.2400765485016	74.1962691186947	76.9963259554765	75.3659516591645	75.9568190763955	73.4055273572211	80.1533022101379	75.0252509984311	78.1530544926320	75.9203273513992	79.3782446589119	76.2894888751033	72.1475707730969	76.6271049109693	75.2299018200389	74.5937619323178	74.6379138916677	74.4948512043399	76.2711670069591	76.3279547682763	72.5021149630534	77.0277625835921	73.2885261202594	78.7649254399643	74.3582266393965	77.3763715586473	74.0108480710943	72.0247739547532	70.2341899479788	72.7021585754825	71.9287525593116	73.1902754694783	74.0372342983597	70.8105887537151	73.5855750747690	72.8871372664395	76.1438422775650	73.2726359108259	73.3586587000838	70.5596572008024	77.2492766575380	73.6587796617030	74.2403061139458	74.5638602576930	76.0798011085059	76.5644664138494	73.9724967892024	73.7972481024879	73.7729317995760	76.6615814397406	74.0324327803103	72.4554780869726	70.7784668690467	76.2594589259506	75.9943453542466	76.2136027974353	78.1733909221107	74.3461679477161	74.2172072001242	77.4202522535429	76.8252132411399	73.5136616997844	77.6448502360468	76.5614559112410	76.8133501325155	76.2652033256272	71.4394743473707	77.2690078904603	76.6240754892885	73.2031632524423	74.5631870405318	71.5427067573027	74.4288654459350	75.4437642994233	75.3018317182606	77.9745277792498	79.1504723856414	74.5672866533326	75.4232934125064	76.5005888094043	75.9287305196356	77.2877937977941	69.2155780101690	75.3807176008617	75.7892951736002	77.9600397013359	75.1144824333794	73.8081042758857	72.6920618588462	76.3941251708139	74.3480905531249	76.9680555215043	70.7030209508819	75.1806791157299	71.8653115915084	77.9725802895781	77.4497185894353	74.4963269332840	77.5359443875176	73.9221926927771	73.4477424175145	72.4679220306390	73.2755055107938	76.7103156719974	76.1362484578962	71.1576219819570	73.2495617314150	72.4514118254792	74.9647018416049	72.7761217964126	77.0914848157146	76.4067414554261	77.0178231722700	77.0151826514255	77.4943190037488	77.1195357212219	76.0590650492541	74.6727840029523	73.8985830112802	76.0935575330018	76.6147873337024	72.9587847962899	74.6660225929491	76.7873191405480	74.3465322892152	75.1365828797126	76.5770549299949	77.0451718681834	70.7763955386194	72.9657490505230	72.3723799868301	78.2323210742434	74.7451238980646	76.7786564415666	72.8782074513278	75.2949284858263	70.4785165305570	74.8859304215856	77.1027845108262	76.6538290471437	74.1315049463728	71.0716257522201	74.9322913355663	73.2998596546787	78.3213235240490	76.8082631113106	73.8107473588192	76.3998108863544	77.6543186076240	79.0505561436850	73.6601486692970	75.6476885808759	77.0728333508625	74.5939381317205	77.3151476067013	78.4671487495996	76.5660374617390	73.1393805114038	75.8349006669947	74.1343803911080	74.0702521344916	77.4424789219430	74.8866957695954	75.2895688242540	75.2783758417532	77.3690783771782	76.9696260553258	75.3508419274936	78.8439421399691	75.3116337130905	75.3447503543746	75.2596069788780	79.0670858701183	77.9056943401224	79.4257208673877	75.5202379647653	74.4734098223417	73.4504835458751	73.7162798738016	77.5508018342826	72.1032791057404	75.1061982164502	76.3786935855233	72.4179410553493	74.7779384569456	74.3403403378841	74.2202425776821	74.7325241794958	75.5402613623000	72.7604095650826	76.5247218256458	70.6811174046508	72.6448528781610	76.3737527516218	75.0004957679749	74.6019442773000	74.4744742579617	76.1552077168078	74.2370269979897	74.4114254398440	75.7279060854769	76.3732362191120	77.8374055887232	76.2569261947854	76.3291778441789	74.9466573729265	74.3310596719824	73.7035809704782	70.6726209946761	78.8965333405276	75.2223752379043	72.7893675418521	74.1666577724192	75.4108402764533	77.9245617784696	76.4455764526830	74.9209178034433	73.7351189099098	74.9937461233386	74.8960411964945	75.0542482701717	76.5679337037255	75.2959752171568	75.3885903955841	71.4480650596707	75.0992726627921	72.7293726081526	77.0595120111556	76.2060320111193	74.9512880506705	77.3190601607986	76.2842842749326	75.3357733424382	76.8251625397787	76.8252717926089	73.1931847712380	79.0626316637386	73.6377770581588	76.3984703840413	76.3140346376759	75.4965759118670	74.0954278739721	76.5849354866584	76.3462386185229	74.9310275131214	71.7119058660880	76.6994982553132	72.9897239757338	74.8488415855727	75.7670591381069	73.7570209454184	76.9559936749854	73.5749598475780	80.1645194982065	74.7188095691274	75.9840160027616	73.3888393924848	75.2059115570601	73.4842338185778	75.4258559028079	76.7446624130662	74.9963738324683	72.9305493481153	73.9115595292625	75.1266722962551	77.3403955281126	76.5860627622209	74.0081825952910	75.8085250957430	71.9950942974404	74.7063037567983	76.4467486756631	74.5970061723485	76.4803183530052	74.0380388044460	76.0842190419761	73.2176654633049	77.8988778490375	73.2942604006831	73.2545292788781	76.9079404534883	75.3206342171339	76.4492031509194	73.6444734273813	77.8031602745376	73.7821586642913	75.7213358578111	75.1747955010888	75.5362004219751	74.5857737219958	77.0514813764846	80.1610040954899	76.4182316110835	77.3526594006746	76.8771598915270	76.1997644069853	76.5391186991038	76.6694005175558	74.1501863750125	79.3285240700079	75.4539445415986	73.3788650360335	73.3821108221572	75.8947196125346	75.1498652958969	75.6503995762197	73.2273574038145	71.7309142510759	73.1489199419115	77.2932222007632	76.9445014763210	77.6631600946508	76.0455393054298	73.1328814647076	75.2772533299454	76.4300914745582	77.8209287651156	72.9095503807225	75.2978954425240	74.2326800919045	76.9495003444048	70.6318184929719	72.3369101925739	77.0621349514644	77.6047883671577	75.0543000060289	73.0708622038066	71.1281607274114	71.3447225037451	74.2065020521400	75.9921912649712	74.9751644698160	76.2914138913794	74.9824993826422	76.2112374590385	71.6498528022313	74.3691216614561	74.2809714655944	69.5347928417401	72.9623258819328	73.6278796182219	74.9422895723171	74.8011751266224	75.1324093581695	75.7164410240695	76.1688321262248	74.7378312327545	74.6220867746995	77.0807716519581	77.6689245561086	72.4623720862227	73.8725140886134	72.5948412610710	76.3989422441550	77.5819898978513	76.8664162728542	73.5462878967721	76.6008952602815	76.7754212666128	77.6217078739329	76.9263846439141	78.0096319460700	78.3186980450808	69.2750594479243	74.2900419246211	74.1821404730618	76.0962682339972	75.3896468783192	72.3797035654628	71.3920136514875	73.6215728146171	71.7745379187337	75.1584848428062	75.6304324704394	75.8933735833333	73.5673395491160	69.4267791265139	74.0263332894017	76.9466349959070	72.0816212102628	73.1694030335523	76.5670368385658	76.8921822420410	73.7505456448763	76.2301198666656	73.3609286743982	73.1701403059336	78.5720850531345	73.9814060060471	75.5828268911282	74.8615060208125	72.0963112468237	72.1046781184893	75.7488092812901	72.3632968016187	74.3727556761440	74.6535675401227	74.5943485999486	72.6483080194610	74.8266117293264	79.7052762065190	68.1538241643473	77.1269439663938	74.3957039961692	75.6718254474008	73.8302242412723	76.3898692096269	74.7276440203083	72.2950537500024	70.2363913126143	75.6906291711177	77.1563096701635	70.1962670409963	75.3156177326293	73.0424777345277	72.7072722163799	77.3027332762057	74.5158737790727	74.1002140376135	71.1345781470095	77.9926361495304	76.3752943739164	74.4553874321101	79.8305152432227	75.0603549060689	76.0308099039490	71.5249303818065	77.1661285279257	75.4145065663632	74.8108632264715	71.5623591770992	74.1978231688458	73.7824185251063	76.6005830975294	76.1019433303108	72.4865447920632	75.2774140850187	77.8325329278669	77.2293617155139	77.7005664019915	70.5899045634721	77.4557486549359	78.1071022132906	75.4297059186576	77.1870076860827	74.8232170869489	76.7759071063091	75.2856194507222	76.2799164219026	73.9203101954378	72.3523886903450	73.3871884133529	76.6485394753217	75.7405961661196	73.1890671109404	76.5207400628709	73.8601482741377	77.9091100805880	76.9081276076335	72.3961346333349	71.5389146176209	76.8455164600958	74.7739113535626	75.1712181231805	76.1741891788570	73.7211961063184	72.5983897542189	73.2679133621685	77.4412348317308	75.3095140353883	71.3132178913837	73.8645447648077	74.4659228427351	76.1896539783069
74.2506127692651	77.0113433208804	78.8297998478345	82.9904409309924	77.0416691764393	77.6274921646759	72.5790924718842	74.0540014730965	76.0731938144276	71.9936149763324	77.3001262737316	78.8880195363681	77.7866206630615	79.5627969199216	76.5712579588128	76.4273163241981	78.0020767354040	80.3215772086912	73.8956128605827	74.0610734378114	77.2069744042532	76.0709141358855	78.2081340683425	77.4509095385888	76.2565589895049	86.8589588310766	77.1440147705297	76.9618963374724	73.3258018450493	74.2205674780190	73.3170302071964	73.3021084218426	75.3560153500766	74.6310440355893	77.2699388203439	77.5615266682048	76.5540805069297	77.7461922932925	81.7290691952667	75.8565453350085	75.9042757473738	75.8516526426938	76.8103942565125	77.3393588113949	75.3597899817393	76.5102747574583	78.3154977336605	79.2752351829344	74.7402040712540	75.2675420454795	78.1883044522984	76.5643084243423	78.2526972584782	75.8377812942037	77.0677891431661	72.8355293581185	77.6386873308715	76.6063988375463	77.3726787513539	79.1578407408912	73.8047754415748	86.3965622637344	73.5288160618801	73.7899870793188	74.9263278529010	71.3739004507338	79.5267913345527	77.4462217874030	78.4690621041619	76.5680365995274	69.8696346482710	78.5969919512368	72.1125572230848	95.5725946046452	84.7492496878040	77.7258882508613	75.3263641971376	75.1994029063045	79.7740874755448	74.8760276440103	76.2686239478969	77.9600996565136	72.2584757191740	79.1741690347499	74.5097674165861	74.7058634666316	75.2559391592778	75.7241858268938	72.8905890212118	76.7879416847728	79.4337111240526	75.7417019669829	76.1329067989852	73.3822965053306	77.1067846716660	75.7311811525485	79.1329974903948	77.0996991474320	79.6528677481378	77.8188057934983	73.5177137220063	78.9445162648842	76.8482219377974	74.0423062431105	76.4630690061256	78.4643839460749	75.1503799226849	75.7862168935583	75.2606856650576	79.7650545729056	76.2089042232320	73.3700610526762	79.0380480409886	76.8488413043009	74.7846205670693	71.6719315271026	76.6911362163398	82.2012592276346	76.3045217925349	79.2455037295504	79.1159398939065	76.3936757247569	78.0512326022152	76.2480494126247	76.2420377927884	78.6534022452608	76.4950754489497	77.6096579755619	77.5336450415291	77.8619309087434	78.5836336782751	77.6143634910954	78.9279426028639	78.7145945968609	77.2547881523934	76.4322251647876	75.8790198753725	77.6209039722480	78.1002624249714	75.9081381892039	72.8916001185657	75.8668434149236	77.3175123888554	77.5828423456721	73.8081514873318	77.4168233525215	78.8286754067312	81.1478436960918	77.1363740987012	74.6037204311775	74.7104831678497	76.9565080441704	77.7565737046684	76.8041867227639	78.5749491717413	75.6419012004562	74.2549795224331	75.1355318355895	77.1165713076321	78.1503827057841	78.1244719410582	77.7182939331262	77.6756184949042	73.4579974868079	77.1842283561576	73.2143555186052	72.3477850656984	76.7718492673924	76.8155297072776	79.2345940819961	72.5039954043030	76.6122389360785	75.7820566267395	75.9872499322849	76.3073105037369	73.7702823894765	76.4808275207505	72.9311797282974	75.4155656501649	73.2474488816082	77.7637782893359	76.7785984580585	76.4858287733535	73.1958895806487	76.6612363814380	77.7306655250431	76.2387090870993	75.6833149700813	73.4217487325962	75.6874537669129	74.2967284340983	75.6934450418995	74.9618486256400	73.8155282072649	76.7020898720618	75.5922941820875	76.7364623644485	75.3012841493660	76.9650792779572	74.8410760692020	76.9818764027968	77.0989251628438	79.6753079478905	78.0913971149028	76.7159951860749	76.1450487507272	77.0303889143597	75.0615588594356	73.4266043836351	77.7825656127813	75.1175658564865	76.3942527597296	78.0863689853913	77.1906884337874	75.9234656874735	76.8458742609644	76.8616839719460	78.7939169954334	74.5279048710952	77.0876708296196	78.3372850816930	71.8748007368530	78.5243548991608	77.1787019723701	74.0227211557120	79.7834376576312	74.0743432402428	72.0848613275023	74.4874833404631	78.0835146067759	75.0713783478581	78.5337071270969	80.7355230333552	80.2466758402415	73.1824011170599	75.9981100515583	78.6563503733902	73.6478086031666	77.5352379645093	78.7559977436937	75.2808804636545	78.7167477298653	78.4494492101607	69.4454678386022	76.2861635903800	78.1279487821910	74.7124555785872	71.8032706473693	73.2904088077002	74.6508719076550	80.2026225415102	77.3932771014457	75.2462048675433	75.8919944093032	73.8017349932008	75.4038166993214	76.3374301593477	77.3796619575604	78.4252791734882	72.6780126768923	77.4101131349456	76.4277008953090	76.0291021849472	76.4779863643466	75.3116120085097	76.7945794490395	72.3116424385876	76.7522234948500	75.2012684813999	76.6185719262720	77.2276445199105	72.0899254447927	77.3169681396267	72.6088893392898	73.5412883775433	75.7049271022670	77.4141417536102	76.1531350292673	78.2478804600593	96.8026019798277	92.0469163816074	96.9084552077803	68.7482310456868	77.8214329900036	75.2784080587043	76.4365319095601	76.4899701936838	77.9511605720855	74.7806264883057	76.4016383377413	76.3063953129358	76.2984581856283	80.5670243546633	76.7948816459005	79.3147531430682	76.3596276929146	74.3647830078244	75.3278996192111	74.3226375909764	77.0844700691672	76.2014236182845	77.3290988736973	75.4750607372716	74.2518374518423	74.8295103265138	73.9575057380496	79.8423607062355	73.2702026087074	72.3472105027139	84.5782799900201	75.9678395805795	75.4113222921963	78.8173878335806	75.9459059176268	76.6683888041660	79.9308370490422	79.6239696943641	83.1756865223838	79.5853128648743	80.5811629905624	75.4518787851097	76.1599702980980	74.8271379696736	77.6362186975611	73.3163355203504	74.0602327955430	73.5388885249360	75.9869694067417	78.9637847873849	74.4883624750545	76.1952197065626	77.1843286238387	75.7741408192299	77.2627844475193	77.2275921955460	76.3300220939236	77.4794037376853	74.4099876169402	77.6805887331286	76.6612353621494	77.9590753452456	76.8609691077337	73.6082472518089	70.1369088536280	75.5180452598435	70.6444821442118	76.9617162288855	75.9090117279500	75.5737139023289	76.6403387102070	74.4454427761869	73.1842009647721	75.1166808186791	72.6460867784272	75.9255072924395	77.5814653291855	76.7551020278519	75.0147559768698	76.0902211492341	77.7097579711505	75.8915294653538	77.1057957533680	77.5310122618259	74.3225524188447	77.8074457158709	75.8449221548644	75.9404563954004	78.5110469283570	77.8902645963379	75.7905042561008	69.7078909076425	77.7421585182968	75.3196078832455	75.1293282188832	75.5385635446763	78.0406019925489	75.2893222421077	79.5424077539275	80.7319115787800	78.8427063105665	75.0316527118569	75.5474797244475	78.2163781706382	74.0941285788611	74.1669015617280	74.0822692871720	74.8575572361263	76.5181048874664	75.4453569051711	77.6795711970428	77.1627352946540	77.4815938345484	74.6814564714655	75.7379532573881	70.5527262667297	77.1431168304123	78.1564600853152	75.3094623323023	71.8016350481345	70.9988133652187	79.1994209925273	71.1705147631879	73.8524245848478	73.8564579680342	75.9333786665761	71.5432792757690	78.4140214499032	84.3083295849148	75.6530597560251	75.6203999088368	72.1695881933270	76.8528209315261	79.4808017589067	74.8036824196347	72.4285364049220	74.8321925537163	70.2144281744264	75.6205907926672	80.5232620961855	78.8204661298307	74.0042322169007	77.8573018968464	77.4451485326181	77.2006632875153	76.3408790577049	77.5558553729143	77.0006895620957	76.1071786314697	73.0292665466475	74.0357273156298	72.8070116237775	79.0588856235273	76.3369208556972	76.5651749221563	75.5781750686677	75.6229446359944	72.3694080066797	77.5017253921612	73.4226852680730	77.8991459738992	72.6514983662574	74.9496035520671	71.8406589702358	71.3357414065146	72.5347578458458	79.5069812380892	79.2382523816050	76.5261599883290	75.5943740269975	78.7909673982453	75.6903265148869	76.1724667520107	76.1931758741949	74.4321462443514	76.9370764838356	76.1155226952955	70.7918460090271	74.8952128025702	76.0603051899703	77.9368959170093	78.8071344111187	73.2674702405769	74.7929970035503	75.8904305436061	77.1745494387508	75.9798219453698	70.4464516685474	79.2893628408997	74.6913883156215	77.5020184766043	77.2754247899008	75.9791413971443	73.5681755396730	75.2373575292750	79.7459069597959	76.2199975411455	75.4128623796588	77.0158208086430	76.7238081525443	79.7159873633490	75.9211069421120	75.2518119074734	75.2925671040615	75.0537969522066	73.9068664351717	76.3636673590377	77.3121769829530	77.3108609269371	76.6697237311671	71.2585042124880	80.2328131608581	76.0612299283105	77.8136674333516	77.9447888759488	73.5038630355287	76.3227431651789	77.2726073451277	74.9928274472948	76.8095140538001	74.8570285240041	76.3077767877437	69.5580622354162	73.0612542942253	72.9620484616096	74.5677476824631	76.6628907548859	77.4887581950714	77.1594202162721	75.9330775227350	73.6669878685003	76.8894228811886	73.7039267977010	75.5088290629051	76.5026252419372	74.5341462245992	78.3670981103233	81.2447736566565	77.5589901304547	75.6271418897968	75.8635598987300	77.5186998888940	75.1153076802118	77.8810863705045	76.1044363035100	68.4517531446275	73.5111696652828	76.4267370612584	81.3084882599626	72.4462378157386	75.2004351861807	76.1806926503824	79.4714137666816	76.0863961624287	76.4935786625318	76.1378398301656	79.0205424692694	75.4637160201969	77.8378769891950	74.4728260785232	76.0976558424608	76.0737973312144	73.3729914752175	72.6932469580798	74.2990814645072	77.2754820055531	76.5772583845073	78.2138549178839	73.0036172804066	75.1751422443126	71.9749509226470	77.1363740589490	78.6292632515586	74.9115804479524	74.4054460683444	75.9125616413256	74.6059216786745	75.3808561914516	73.7500348370854	78.9394425412270	76.4524869689270	77.4268548240590	73.1679804342022	75.8969707236091	74.6472815197408	75.1041092822769	74.5282168959795	75.3996989451867	75.7127557111579	73.5889905412067	74.2655268623666	76.6317717476293	73.0546734546363	72.5138473646929	74.5015432081311	76.0662979772712	73.6815244474081	78.1219440874947	74.2847320017716	79.0764783218015	72.9381049757357	77.0990109023472	77.5004738003784	74.6379748895909	78.9493528354710	72.1118696370560	73.6598560126685	72.7538824389029	75.4900213633930	73.6526855814161	74.9586042750673	76.8406252295147	77.6661979352880	75.5232198707096	76.1979820152731	73.1657753337698	71.2559773380524	78.9017530898426	75.1453459224086	75.7819910585231	75.3337385240799	76.5859915764684	75.2763873669883	73.9493021713617	74.6427876856189	80.7244304730828	72.8323796620309	74.6659722669480	77.1684406983399	77.2319064776645	74.2151249139194	74.1609825711700	78.4073652843069	76.3317728303159	72.4832510516695	75.3518175173575	75.6308182150827	77.8969261712857	74.7089876790263	75.4137249743844	74.3406607454186	71.6473031429598	74.9007808126490	75.6557882251863	74.5288409633988	74.4296782757244	75.0854509771952	73.9064629317491	71.2487241126912	73.7292552926478	78.6603026293205	76.0345298523046	76.6933039894403	76.3401475265833	75.4813051183878	74.9327153248505	72.1138618980094	77.8710973088954	74.0226577787630	69.7523284750725	71.8872241754523	76.0406892158202	71.4324518967061	77.1994595536668	73.9406182075433	72.2112479882337	69.9112189208681	70.8144358790441	74.3067939264713	74.9518300633205	77.7602488359662	78.2814057266431	74.7472976497124	72.7355073095740	77.1287413028395	78.9844785124798	77.0876243302782	76.5306413956467	76.7716276396666	76.5996335815378	77.6684950650198	74.9416879539001	71.9016890117296	76.0195386545520	74.8459355006861	77.0884128502591	76.6439554146981	76.5206162221280	78.5429572853798	74.4309578831572	75.5247384586801	78.3864439315255	76.3464129691138	74.3056638290481	75.4894035969323	73.3362253320518	74.9089007437613	71.3927973341393	76.2549099545563	77.0094369423726	77.5621222263967	74.7050969231186	78.4380203490117	74.0328620695852	69.9246682627330	76.7582951019324	76.0161248388170	74.9228423663785	76.2941775230707	75.7570828975013	76.7263682935488	75.8554485492624	74.1070765044914	77.2333878167802	73.3976136323079	74.3243185368292	77.0292255708828	75.1524831504594	71.8498259488529	75.4861098728886	75.2529682570052	74.5194574793736	75.7094934660289	80.2662424389986	71.1017685497787	76.5023187520052	75.6603617509331	76.6245292022649	74.7658074253356	76.1020872264156	75.2420702450622	74.8419196096663	76.4765696800397	73.1167341464965	77.0986215770069	77.3703676171199	71.5914686748336	73.9902123590927	76.0360976176968	74.3404947963882	73.6611864755089	76.4320565991999	73.8028126454800	75.2442470969587	75.2509735269843	72.4401700399136	79.6933750764070	74.9679230450101	77.5602991427039	79.2628707824861	72.9345380502725	73.1017571218358	77.9920058759531	73.9761638691821	76.3097212590889	74.4530408594205	77.8322982681907	75.1171581255893	77.3538291870190	73.3936603733758	77.4485730322681	75.4661921877875	79.6810556662951	76.4595425915775	78.9480525842360	77.2935891589485	73.7099840575618	76.7534285498424	74.3158721415318	73.8295413487935	71.5277231926638	72.7616164289954	74.9455165411298	77.0123701236749	79.4512862570380	76.9796177270505	78.7733028398046	70.4449337319299	77.0954632940383	74.0222046748676	74.7877189514508	74.4416627125457	76.8376273695085	78.9627642073329	77.6246509122085	75.1858517129625	79.8224560573202	79.3583406191049	72.9278176059360	76.7109602822844	74.1510238482919	74.8260759639855	74.2708393641809	75.7352867691449	76.3321102995321	74.3453620945447	78.2855436173890	76.6002993188299	74.6113151020893	73.3008115493672	73.6937462074226	76.9691724094989	72.2630492027868	70.6613363882179	73.6058628414974	72.3869506573064	73.6471068024072	72.4487049764723	76.2089716641099	71.0350186770970	75.1835513066581	73.9144206793331	70.7787400628724	75.7846878254408	74.9878236527859	75.4780644503477	73.8197385816948	73.5100173263479	72.8885957190286	78.2347154274551	76.3081885383614	75.7717259285028	75.1169698323341	69.2463335245839	74.7009432155137	72.0597279561917	77.0775594248508	76.2255493696791	78.9833878942822	70.4622912929900	77.2158702509922	75.1796556907846	77.1895245603760	75.4617729227909	70.8364131225955	75.0503777234507	77.2124445266064	75.4184340867460	74.5909926283887	73.9001454650755	75.4584488282425	74.8772559918910	75.5592973946480	75.0590023527691	74.4260898389185	79.0689121598415	73.7924462550553	75.0314416690933	74.6892161091279	73.3815705636233	74.7154223857904	77.1339502124632	71.7886403122880	78.2237726262504	77.5151553354879	75.7577067433282	77.3039195349199	76.5888573898718	75.8642633427653	79.5512330980718	78.5825750744309	76.2846957970837	73.2509352030724	76.5040782362106	73.7334516841743	75.1290790045971	75.7062567110993	74.2163108533400	71.4529928612951	75.6575560800490	77.5535639029208	79.2422897608003	77.1692100203179	76.6118754926871	74.1314685871230	74.6819276034542	79.2308766332637	74.5772982444265	76.8502639471532	74.0208798289664	73.5027554309426	75.4069007126640	71.4735491138053	73.9888578184931	70.8086136775384	73.2492227263211	73.2406382818781	76.8122139219858	72.4964059230514	74.0200283978716	76.3363717756962	76.3294463618526	73.8846791871595	72.2891078583762	74.8704264238534	76.4292754264091	75.0230462712687	71.7257910329596	74.8937982089349	73.3747504141671	71.4639350807363	77.4755291499174	76.7014758345319	75.0689620241401	77.5026616586480	72.9588954760968	72.3904075929959	77.7712240278951	74.5882207351337	73.7539886497571	74.8323081947841	74.3963740892785	78.5440662805339	75.5003634297619	75.9516023478272	73.1913028995700	73.0477604694440	73.4305564067453	77.8617908316873	77.3148639700790	74.5197633001774	72.8924186469703	76.6731382823600	75.3226756278571	75.6361594530027	72.9470895089225	73.5458140193924	74.6893939132170	76.5567958967385	74.9036445004157	73.7022316003967	72.9904399033191	75.2666888198678	74.2599619445320	73.6933312303689	75.7315124785154	76.9058234388881	76.8883544836645	77.6892340035763	73.0070627013204	74.9376721513280	74.5688421887588	75.5187973008614	74.3216878808730	75.6910233847432	74.5425169991496	76.5777822499059	73.8871868767307	77.1342238171911	76.9498330790111	77.7255342450634	74.1235193931813	75.4501488271934	72.5700143648386	73.5289478571468	79.7949218187037	73.7802129725304	73.6751563770094	75.4561319651377	77.7287618176736	77.0150560806465	76.0259927638522	77.3584915671812	74.3670687569391	75.1362500230954	74.9002240256540	77.7805016182123	76.8910145129325	74.9425168354105	71.7943831814009	75.4164901057842	80.4564299525174	78.9866085225940	74.7890453663447	73.8779788700557	73.3233411650786	76.9341343180209	79.9944154796152	76.3718689072514	75.0146798877509	78.0815569357426	74.1405431126752	74.6131602757984	69.8517895350417	74.4672911130216	73.1091889168355	73.5164962879262	74.0661236759174	76.1394913919531	77.2721663939794	76.2924589474898	73.1578936386242	76.4953131450758	73.9416320096828	74.8133739622276	72.3724587984137	73.4099610312303	76.0042426874718	76.8535426112156	71.1142558243676	74.2296083780690	74.1442838696825	74.5220465788734	75.8951249344161	77.2681754642591	74.7172283670621	76.7289972348325	77.3691659215852	72.0191689066130	75.5257836362215	76.0904289919279	70.5935543389354	70.3874710202186	70.5489569903965	77.6400531350615	72.7110853791279	73.1322601175157	71.0880108477822	77.2906450303358	76.7767245603357	76.8410459697215	78.5140692652366	70.1957796647492	73.8639256986449	74.7194830605997	76.2732268815467	72.7944851924802	74.5296296608891	71.2698869374622	75.0685147464359	76.8516818086937	76.2304629264573	76.5377479046167	76.0574413275742	76.3833093578998	70.5374994631004	76.0141089834041	75.4277421354142	73.0680029535374	72.9554570093145	76.0981490237255	72.2348464020532	74.6596912186287	71.2816019019891	79.0710977562885	72.9547790369840	66.8353078634196	78.1331076945969	74.4380500497347	71.4793220029115	74.9860051726277	74.7782687662968	77.3673545627182	76.3246420148369	75.3094580925919	75.4633631992893	69.6950861565290	77.1702321752285	74.0249372899341	70.1737794981195	74.3367124564991	76.9948333763064	73.0573803177876	78.1605493314957	74.5111731348322	75.6239152723387	77.4423358444549	75.3505888948183	75.4777826575922	75.4176867763537	74.4500822245878	75.0462196704617	75.9516744241768	74.1809098253378	69.9857404659260	73.0600205124940	74.5098630663794	72.7993032442057	73.3542585304317	76.7338171281141	77.8572679762155	73.9968463291001	70.6562824880066	72.1419960284080	73.5704623248729	77.5872183378876	68.0198251514469	75.5260235051197	73.1133121208605	80.7544772754421	76.5199436637791	77.2425945928313	78.0026201403359	75.7062774028312	78.3453041208050	76.2341929878821	75.4470216462795	76.4761387921025	74.2115201344757	76.4370419195208	79.9748451359788	74.8193770203644	75.7454046784782	74.6094755653044	77.3138768331734	77.9073554188620	76.7060526177075	73.2582783586842	78.6650341360577	77.3257052301462	73.9029021982947	78.7241416267966	78.4582589241592	74.2168995952744	74.4922761697179	78.3796925654079	76.8105578983809	74.7778926490434	76.4961362863546	77.8776442462745	76.3067831027036	75.5854745359741	73.9981770260743	72.8137582802477	76.2395406689187	79.0619268525421	75.9020673528095	76.5814336020970	72.3588210462700	78.0378564276570	75.0239029115426	74.3978968897423	72.4817730794605	75.8579938702438	73.3791982368809	72.6823159203510	72.0367264028410	71.6215603924048	75.7656116975302	75.9428416839241	75.9837628412441	72.5534162123205	74.0203477071770	73.7580461408025	73.8654502843632	79.1773883419123	74.1530467219773	76.3875064878913	69.9658750729243	72.7231843805656	77.1233565090134	75.7463543242974	75.8936006134038	74.6585838870459	74.9382938468328	76.9367467065181	74.6864375223708	75.1102995131576	74.9669857390695	76.9470112069870	75.8596319979743	72.8504198235831	75.8112781605535	73.2861083788784	72.4417685358582	76.2728130870046	74.8120912220686	75.9066749372487	70.2276535270691	73.7032512502537	75.4694915578160	76.6835765454184	75.2462110713549	73.9122891100285	77.3647567893870	79.5676183854929	76.2059547038153	77.3945261675664	78.8348341420088	79.0010962956830	77.2784319209466	78.0552361312337	76.4623606265115	76.6681303630849	76.7829716371849	77.8866147090621	74.5188197986212	76.3153288036602	73.3620397036104	74.9602137799748	75.4443699230369	77.6315664258751	74.8768069291995	74.6174272950771	77.3564095994844	73.8091324725850	75.0246686601420	72.9811279889974	76.4093603816165	75.1053954015480	70.0787596467371	73.9913743918112	77.6337673019300	72.8995081521392	77.1367907094516	72.9769707783301	73.0349782321064	74.9667049052643	75.0568630938107	77.8902220222131	72.7075228426669	76.2358417802966	74.8484303164071	72.6979028537070	75.3075241310100	75.8792670234826	72.1035469783356	72.9938309580305	76.9118328850287	76.2111492188669	76.6769645494767	78.2994102175384	75.2272451472861	79.6996868884185	77.6879625175416	70.9362281417329	73.7234725632713	72.1088981383097	78.4080117624436	71.6759063432885	74.8344876894196	74.7787162814468	73.8491245893974	72.5652619864949	73.0407188734799	76.8917808933496	75.5219831443800	73.5186831570084	71.5473315512196	73.7453773830981	74.5682687502697	77.9662517732254	73.0828567687834	74.8455464849283	72.6484119449429	74.3327986132400	76.7290472662546	78.1000129039800	74.1100346475160	73.9156766834262	76.7383590251780	74.9957994324775	72.8101830106734	78.5569582605203	72.7915086219605	75.6380074466360	78.2186636777971	78.4200900293644	76.7417752404990	75.9593908863638	71.8887788261963	76.8684659159772	75.6012042664829	74.6062575819284	76.1921739233378	75.5695721917955	75.4854821944814	78.0693546779075	77.1072330875446	74.9617362593345	71.8269863779772	73.7152306495659	75.0021764719593	76.5547272066327	77.8091569985180	76.1538242328614	75.4327178847816	75.0920936935380	76.9684462018488	73.2595995557005	78.3723591698493	71.4108178190092	75.8466823556738	75.9822703480358	76.5866347851644	82.2863063246246	75.9926576349601	78.5842527867574	73.3886754570759	76.3709918586226	73.8545128630007	72.1307450982909	74.8353622376101	76.2376844160477	73.4395470499178	75.0822620151777	75.9142392255957	71.9291223452079	74.1147955893009	78.3160279494508	78.2323939976433	76.0911766061252	78.9409200594396	76.0164148939084	77.2122253560196	77.4227015154884	81.2336210690859	77.9348836382725	72.8629719854457	74.8077838530104	73.3299367173868	74.6636974595681	77.8303451419160	72.6444993362601	74.2448825420124	75.3326133012142	73.5333056845887	75.6616919027012	74.7172399252257	78.1405801432753	76.9553466761754	79.2162689842527	77.0093355349245	75.3534262566491	75.8361355364285	77.6786459701107	72.8331429624816	76.1202494693413	77.8522872732866	85.3746072597050	85.9176150477365	83.3856138181582	87.9819021784743	81.9539870224263	81.8148506489316	78.5629584700677	76.3439546553530	77.2448323922155	78.1894772185418	73.6026003622333	83.0658272178655	78.5772123211866	76.1419260536156	76.1521408937857	77.4450487715129	78.1453990546172	74.6626765567347	79.2522784124481	75.3934006235954	73.5259338154184	74.9297569866031	75.1960146031486	75.3845769805606	76.2700419715672	79.0694590676825	76.2554878921303	74.7584595345445	77.5428656547467	75.0361775865053	76.1508626817382	73.0830137570053	74.7490315582538	74.3068203522881	75.1432989220723	78.1374830691659	72.8049187428217	74.0669824964913	74.8601489914599	75.5678345432879	75.2054245475799	76.7642765999806	76.9976705401346	77.5198997432728	75.2272730690074	74.3093310093785	77.6419723958378	78.8993747471747	76.7307817127166	76.2501517197432	74.3080830727508	78.7877706360473	74.6427017825911	76.0703608180020	77.8230041055727	76.1245154857324	77.4699285387390	75.1374067018621	78.4915422579215	76.8175138753568	73.4747882635421	75.8914169029882	77.5836497557094	74.2851882178570	77.9323147286214	73.3927654183906	80.5388429794284	79.1381278712245	77.6671345207045	77.2429534106868	76.0803766594900	74.0001128317431	77.3122800025613	74.4365494993284	74.1285896875507	73.8136253749086	73.6393043809056	76.0939578246380	75.5625091340902	76.6525851686447	75.6000609583415	70.3323193574257	75.8234121784002	75.8607001875847	77.1684671972740	74.7847028214473	76.4764561087120	75.2693801740350	76.6836081823936	76.7134465761687	76.7028166343335	78.4188580958145	80.3973496629247	78.5715743663598	83.6735729797672	75.1725881442584	79.5818433932903	74.6919068067794	75.5970006666172	77.0390918389715	74.9577151414871	78.9656357995637	76.0183588078527	76.1430322209087	82.7053918021441	76.6881799153019	78.0417679152204	78.2935737204131	77.7636952528434	73.4302508667062	77.0423234319302	76.6415373612154	74.0322845957486	73.6720767029948	76.4547120578932	76.7372779044412	76.9403364772550	77.8689652920657	75.3498142683354	75.9717907347772	69.7684529721163	73.9346197401393	75.6744750116583	76.5787289487988	76.8682751694041	71.6145675632568	75.7873274088789	76.2593088711427	74.3934607957229	72.0465194400467	75.7064970039850	75.9693191020446	75.5949725953673	86.0311131518365	88.0110724595908	77.1287353213964	75.7719894536094	80.3951153003191	72.4318645296538	78.5884521501528	76.8282064595733	74.9971627897998	79.7638499282057	74.7364632598494	76.4791204739837	78.2707393811125	72.6312035590054	74.7785826887187	76.0128520950373	76.5723351547798	73.1942286068301	76.4322972534875	76.4746380880380	72.3873081225127	73.8161735071929	75.4890190694910	74.0829704507099	74.9493563164091	76.2902079617734	75.0152864649734	76.0559419073109	76.5609330432781	79.1288319258458	77.7469679041135	77.6631858256662	73.3054349395026	79.2847237569629	74.1276751584928	73.4589170422874	76.6780960135695	76.2651021822403	79.1515024311192	73.7255035936470	77.4686234078562	77.4209834818655	71.8867347208477	74.9388248029984	74.6305096476144	69.8327893613037	76.0600703652846	78.8169159436647	74.8202474396284	72.9254010399566	77.4807185678316	75.1036755464286	76.6063350103789	73.2304453965294	78.7631863011691	75.5705306969785	72.6174376461149	75.4841920088487	73.3910851052956	75.9091739856421	72.4403596629353	74.8096028884000	71.1724731434056	72.7824431029356	71.5045325543995	74.2874002269616	72.7652309964306	75.7672492903442	68.9978330041870	76.8045471973822	76.5304514005440	76.7683759112007	76.6378651947023	71.1250638522190	73.4246335140615	72.5221003446779	75.4251228409890	77.5010670578858	74.9928276212660	74.7437678489031	77.7166212758364	75.9526463111227	76.0259308960081	77.3906334340271	75.9004747188161	73.1514466805495	72.5586263990532	77.5368638564137	78.2480289873867	79.2755077795661	76.3000816888013	75.7621767821655	77.9139203347331	78.6260401609229	72.5352834288373	76.1675822267115	76.6624771768691	72.2605943717209	79.9256946647662	77.4938582981861	79.3741791860619	77.7577380575974	75.3514532932015	78.2327380956067	77.6603318045857	76.3221022346334	74.3267620015627	77.9725889688575	77.1395376238659	76.4921332763860	77.8801139388007	76.4901521376226	77.5540503328168	72.7893948581043	74.3859656333841	77.8261398634394	76.7067394260677	74.0495406874153	75.6056083851770	79.0215035215971	71.0997331490376	75.2417347377920	76.1671513735197	74.0452627970863	74.2890575659541	70.5381636598824	76.2911785788770	77.0556802609856	79.5361741050076	75.8465390471711	76.2568258267209	75.1881857731335	75.4257826671768	76.0963753673423	77.3038895794654	78.1808872277808	77.1422716092092	78.5181333396413	73.1899521522578	78.3613020782496	78.1542305262125	74.5534237150830	76.5008093492920	75.1227692204256	73.9001006343986	75.5969791901226	75.5067340143670	75.2290891883532	74.0303424937708	72.9315658481158	77.9849003442946	74.9341761524840	72.6460573124005	78.8816086020708	78.9982137618805	73.5749360769024	75.0892058035147	74.4327167200557	73.0976001221371	77.0878916091815	75.9432691125240	80.1480069206925	74.5555176271608	73.4897019681446	67.7232971380866	77.1656392409682	71.4812401788338	79.1428088257957	73.1774086698236	75.9253051057881	75.1319847674647	74.7434132762462	74.7204043344709	75.5872905431248	78.6349039925428	76.2698505755746	77.7108589242395	73.7638167512080	74.4922967747527	73.8307754859080	76.8485248610611	71.8811311414290	72.5938604006896	76.7981133519153	77.6457268046705	73.3376774024154	75.9571100246084	74.6748591722169	73.3433490506433	78.0261628375548	74.1938953927683	74.4347246036895	70.5196169066343	78.4333884267908	76.5937642299036	74.2759171217057	81.1805544343772	79.8644098782422	73.4450779104053	77.0119639122502	76.2442776545015	71.0936336280082	74.7714209219522	76.2187317278919	72.2365013910857	75.3531788563090	77.1660490492899	77.3710821257114	72.8411932728575	76.7078000338063	73.7627261305835	77.4927438290979	79.0252290174342	76.5652744798705	73.5651033011726	79.8833485572048	79.6795539520807	70.9312829868710	77.2013460985129	75.3215870576370	75.0250935603223	77.5484801018623	72.3222639106342	75.0666233144445	76.6325931142619	79.3316287785589	76.6298719360159	75.6162017752355	76.3796806568990	71.5519276962652	75.7232014956945	73.8522763106359	73.9393103793667	76.1382516105315	75.5015829396480	75.4564388738876	74.0945206072393	72.9918536148885	75.2034391846108	78.6447296273194	76.4997683763655	75.4885912313059	78.1072906745216	78.1723663616098	76.3300407727561	74.2209714192807	72.3056452541114	73.2760341266366	71.1722425840831	75.8493337781836	73.3652037247951	74.2640604077089	74.7160423478024	77.2110545632404	74.9867408169329	75.0031619789836	75.3387845343941	75.2813252880616	78.4820900805911	72.5972556986946	76.3944634864266	76.3562844060273	79.8201328044869	77.7365635896165	73.5871548862826	74.0083431704119	76.7843873807881	71.7560896918086	75.9973060733678	73.1058076459462	75.3227707021138	72.9699052964748	78.1164530370611	73.9130309391459	76.9269084053826	72.9874032524787	74.5480702140146	73.0030385459057	75.1184064304882	76.2060116505382	74.7726880476139	79.0638385068809	74.3408333813091	74.2009605909947	73.6178155130610	73.4249156131676	71.6164649917624	75.0681003624594	78.2059501139988	77.7663110252209	77.3455121997898	75.9991463288516	71.9066749552707	72.6516523997383	75.9558295984636	75.1432528011710	73.1341531580546	73.7683621809774	74.3985728091771	72.9506425861125	74.5026559798952	73.3130809220057	76.2707035544598	77.1644019086417	76.5067358538462	75.5749595566660	72.6080629418978	74.6959959855740	75.4812343281298	76.0333156257944	76.0150735181318	75.4010356973830	76.9487593763984	74.2852484305063	74.1480848485569	74.4534722199527	74.4679728801861	73.3611796264040	75.5717525828684	76.0915263539616	77.9823995678011	76.4751927367460	73.0230518826762	76.0387205489579	79.4502642330105	76.6328650734959	77.3544572632129	77.5205559829984	75.5442340288658	75.0540153995868	82.2365791047121	75.9970060084499	75.2990674109441	78.1597403459449	74.3949986456584	76.9350244045233	76.9492336802740	74.3838405432777	76.8781865042597	71.1947725075725	75.4731508045436	78.9596511044902	73.3344374192585	75.3826786390045	75.9232380919347	74.1184550372043	76.2140785268817	73.9299279826161	78.7454647507886	74.8304605163803	77.7562207908380	76.3199541144693	75.8258954996152	77.2983988765211	72.1544237554993	76.9961199250821	74.8778431572867	74.6448649706814	74.4214571389658	75.5473414032437	74.7000814720213	75.7448098267184	78.2118668381856	77.3898855426874	72.8549042388083	74.7390257590180	75.7675422041579	75.6427482453897	72.2451685642971	79.5800073499050	76.2610722649898	76.3024602965140	75.0435195843592	73.9949874931627	76.7183399408870	76.3768469271693	70.8385414015726	69.6833690292862	75.5490913642371	74.3501142972619	75.5474051297153	78.4050299552881	74.2260046699772	79.7924605452922	74.5469051968955	76.7774448466658	74.9510849483143	78.3197655699352	79.3070261912672	75.0225782995117	76.6367833600993	77.5824469611090	77.7589271919420	79.3189666481627	72.6514372750874	78.2385913855376	78.0997432701048	69.7739784226866	76.7396092601205	72.9228057818998	74.3614265642905	71.4463375939961	74.7024368179392	76.8213429418843	72.7759834440987	78.4600098357690	77.1806981002567	76.5428259076650	74.5870574639040	73.2502407038006	72.4703235483531	73.1698538111863	72.0190858224181	77.2009543545751	78.8864917565565	74.0826748013021	74.6925296980976	77.6721869405967	79.2028307164730	76.8175543267897	76.8533672650656	74.9616979808295	72.3460186616565	76.1665438222801	75.7068872318916	73.0887948211080	72.9991102036508	76.1478104668818	71.0620099457096	73.2392788791390	76.6919729497120	73.1453931817131	71.9810876439399	76.2848917733128	76.3326198912022	74.1065764070464	76.1643369697870	77.6941915491172	74.2374737684821	78.1921872779680	74.8983235626669	74.9469960023764	75.1806251515723	73.2000401700673	77.5884178734892	72.5564863684470	73.2814068406642	77.3593428442179	75.0952134015019	73.5158838177314	74.4849549859415	71.7497604501561	73.0934913828676	74.4226761029768	73.3657456795336	74.5586166325714	74.7504969670887	78.3688215627482	75.8411220110162	74.9369603910975	75.3881033145896	76.5869205743869	75.4294273641541	73.7968923870453	74.0008170493846	77.6352533721924	77.8516122024533	73.9702198462985	76.9762475431274	76.9120560279724	71.5663783330552	73.1190070001803	78.2136989753547	73.8778838830785	78.3524257830167	73.2294128701983	76.2704962658430	70.8552045856434	74.2111221213764	71.6528797365557	73.4522870711005	80.2842207065433	74.3166430941751	70.6750689665278	74.4711757725799	71.3976433061951	77.1917292250105	78.4790428736629	78.2943938390268	72.4355310722285	75.9692111649411	74.0569820801928	77.8990547477110	76.2361840583104	76.4892292351153	76.0737105673110	79.2021671506516	73.7447522075732	74.1511139050583	74.6617302566454	76.0302156276714	81.0734550589417	77.4296125046247	74.6158075978119	75.8622902250898	73.0542450108506	76.5938456566256	79.8974423235480	76.8938363770944	78.7359861396202	70.6742586825675	74.8828096880534	72.8163708462383	75.8088692016010	76.1545839933633	76.4749194102934	71.8982338295190	73.2941755895463	74.8238166201996	74.9233184558198	74.3413527214120	75.1801779557990	72.0702381825627	77.0807788180006	75.6188777747810	71.2765855706730	70.3146263531322	74.2865324655774	72.5600811682453	72.7139969861606	75.4943229789191	72.9731998754413	75.2939993686115	75.9502286355180	71.1340894057776	70.8981915219797	71.5804534442340	71.9941008320845	74.1913464700276	73.1012152879833	77.3627928633344	77.6745989277818	74.4837788941307	76.5255828558952	76.9707551780597	76.0695715666642	72.5820379110495	73.5418861016584	71.2886362671582	69.7459428366536	71.4138586519802	76.7233024734081	73.8650284174374	75.1342515347732	66.2591654044649	77.4013776249997	80.5808939313296	75.9736604328293	77.2087791613882	75.1551265109166	77.9090174230595	71.8356346068032	74.5900768543048	73.9815388023481	74.0460916939215	74.7200564144982	74.6380684049817	72.8531444073880	76.1542914235967	76.4483089197032	73.9635918143426	78.8381198459417	74.2737322304971	75.3853597482618	76.8621754300670	77.9637644020316	74.1677797536742	75.3245912380797	76.5391485511992	72.4552490295505	75.0883344896459	78.6720740304602	76.0269088209480	74.9351511691355	73.9842278857705	81.4665546977098	72.7857734394929	74.4846673225178	79.5711189096902	77.4053384554988	76.9200671645865	73.0828470459289	77.6362170626549	75.6417664493948	78.5434009019455	76.9791110107076	78.8149316571871	77.5038681166576	74.2923272265955	72.9190097788438	78.6794963803515	74.4291398116237	76.1308059790641	76.3615126894845	77.7539493445981	75.5511545553201	72.7833197532311	79.2901109413444	76.9053610556772	72.3613389216791	78.7221280091904	80.0568823283920	74.1635372504922	71.6763504530445	73.2624744888334	77.3945760451947	73.2191257404512	78.1744676628705	72.9230130840874	78.2684867667931	76.3332966674490	76.0346552753159	70.7392538397557	74.8234223029262	73.4669778176393	77.2783374477573	74.6329386160377	72.1795431119973	77.4704908515577	76.9653780876736	75.7676990101927	76.1445686045749	76.6236085225962	72.9913741106410	79.3384018936778	76.2055827926561	75.9117453754082	71.9307524455766	75.5914847826172	78.1745871541441	75.7335137868753	76.3513291671761	71.8061433014657	78.4173195317140	74.4157545505954	77.1436256337709	74.3803247688414	74.5554581292286	75.3898406836111	71.2289030904528	74.2275765881112	75.3273043693480	73.0203003131051	74.4051976176062	76.4005886741910	72.0945272089863	69.6436688816156	72.8210466046306	76.7001487221287	74.1208166534703	77.0129819811990	74.4334522694300	75.8131452885201	74.7083376456649	75.1506199897891	75.5271785449612	74.1957794934672	77.6988714756700	77.1680481407565	76.1567544068074	74.9017223139982	77.3507413723321	76.8469364119920	76.4437634312209	74.0057241767754	75.4695274660972	73.4347644929178	75.5568886116532	75.8839242511016	73.5633268048885	77.7117477338141	75.0303028108368	68.7175533996005	74.9042474549980	69.3968361769698	75.1223010875969	76.1327534467450	75.8011699753726	77.3154227240193	75.1561164889303	72.8340621572390	75.2251399214705	75.2981432339072	75.9812264974910	75.5132526798247	76.0433494881340	76.6515672804431	74.2906906204690	76.0476816740926	78.6940824196931	74.5938558962958	77.4966595059936	71.9530462096540	70.6933239161775	74.5459421639746	75.8952279031715	77.8500690382597	75.1541688051153	72.0649655263901	77.8665346365443	71.1494711547008	73.1676023830311	74.4730389629990	76.1247994126602	75.6829761069305	70.6256041955974	76.5923956732470	73.9677456435236	75.5879736628690	77.0140890377082	76.4924616648959	74.6466349521227	77.2363925583285	76.1065694193822	70.6527986816693	73.3480890074486	74.8695737332903	77.0989825140063	69.6797079311811	75.5934556312040	79.4900710399987	74.7932532016920	78.6971976342891	78.3970540884275	70.1059960139656	75.2715009108184	76.7912623286056	79.4049533272285	75.4184476043602	75.9489478716171	75.4557843053216	76.5250829256920	75.6709395726294	75.8269916254165	74.3512636097803	77.4321809795826	73.4258032765819	75.0070882776718	70.7410772971998	76.3128572366532	72.1214605974484	74.6666928543154	74.2174176827965	73.2201166689662	78.8308633915241	76.1189316804097	73.7716318460785	73.9959418531732	75.9581053630999	77.1807996548300	76.9205578263421	76.6447773263328	79.1238882430378	79.2213946071924	77.1942237839493	72.6628857075034	73.0676938862826	76.2541407828116	71.8544174404581	78.7138568379502	77.2097351802023	74.9487610271063	72.2580686101201	77.2370673875696	73.5540368712222	79.2597457542925	75.0510520959222	75.4875483520974	77.6878736853017	77.9685492601728	72.8826933146251	75.0408180637810	76.5753534787179	76.0570664011697	71.5140406338543	75.0927810852763	75.8452570321554	71.8421323593321	71.5280858457444	75.7102667192366	75.6241678039342	72.8530785664960	72.6519008330167	75.0835798644805	77.4607746652861	77.8778220343542	73.1923469692549	76.8743798485971	76.1949171620809	73.4293416525104	75.4187647447370	71.9278776477380	72.4319162903997	75.2973529044978	77.6273342033419	75.6747552448329	70.5259497400853	76.2118639269434	77.3479015091519	74.6348717239756	72.2891656011657	72.4204330808528	75.8153726277729	73.5336919530228	67.8184765782606	73.9725932060115	73.9877256535097	75.5407251188156	76.7744221819643	79.6183855171874	72.2644006569381	74.0406946367709	78.4817592995890	74.9859358520088	76.0583828290436	74.9022949039628	77.0693730874465	80.2962575584934	75.6606916995176	77.5221838029108	79.5645506474653	76.7732994967176	77.4844570877505	74.6677480377593	75.0965394447255	73.1112149965544	78.3406687927598	75.9152252368482	75.9398794085965	75.4607770675853	77.6258186245514	81.4209546309893	73.7435368257272	78.1842273746617	73.7764553763938	74.2793029529142	77.4908516278520	77.9672805747242	78.4931329388039	73.8685359308219	75.8196294053825	75.6711625256480	73.5460578330296	75.6791613950285	78.6976396284185	76.4474170988658	72.0519822702604	74.8496267688907	78.5464242854149	78.2463463218728	71.5360485651149	77.8226727259893	73.4262816726593	73.2618523269434	78.3675174550883	77.9797218971332	74.5750015619403	76.7826999154043	75.7366063360663	77.2276118326034	75.0321397437715	77.1991965105839	76.2805953015771	71.7887062837783	76.0166298577463	76.7874017446158	74.4915916662375	74.3893106775866	76.1815149474448	75.1693538846876	76.5352978276680	74.7206003300374	72.0635220443356	73.8725914375681	72.3577696716295	76.3831521122738	78.0237368800940	74.8204856319233	76.5697763432412	71.9740709293013	78.5166017878763	75.4465985579200	73.9690254342690	77.4341660730042	72.0749984833923	76.6234688005823	73.2585521726622	78.3314777548748	67.8360624570211	78.7298867355549	74.4648543995841	73.1361036940724	70.1082585627106	74.7760079039079	74.4917033203366	77.1228810894799	75.3623512803112	77.9262709242733	71.8378827512945	74.3765533432070	72.9333047478555	74.8142866859888	75.7473605376298	73.7625601771009	75.7816754926040	75.8055121871842	75.3983926446546	72.9739777777337	74.9538419905971	73.0599979308549	73.9468287252188	69.5851343147764	71.9666480722182	78.0016948752850	76.4867336237655	68.1919812982393	77.1203506224701	68.5969119663015	72.8142562947956	75.2432101629856	76.2100659425287	75.6528261624772	78.3745315146642	79.1221365095672	73.1416138260651	73.9737012844073	75.7340660241799	76.3117837713998	76.1368472274629	76.9394072656070	71.8962732730900	78.3709390157198	74.3767172183753	75.8592983780050	76.3687958214635	74.8477498130513	73.3731262167452	76.6944609779863	75.6188847275943	73.6495711540203	77.2511161862774	76.9255987483176	74.9767780071643	74.7466448696136	74.4117022871622	76.0531580988886	75.6743130153848	76.9314145697900	69.6169804083903	77.0694273463589	76.9726314990686	73.6105021718946	77.5054837405440	74.1841359378850	75.0462273560786	76.4785300595825	76.9850750647700	74.5041909552993	76.7378447606356	75.2534593312233	77.8782456879072	75.4743761442121	75.3362729304371	73.0150363656905	75.9238173462419	69.5035508871062	74.0827031482800	73.3844790869281	75.0512882876862	73.4461584645604	76.9523217327696	73.6675502570137	78.2551098997838	76.4022606794623	75.3266218952031	75.6060258697007	76.9167101744135	75.8496139264714	76.4765997730468	75.3123800727921	73.8939732218824	74.2900258045118	71.5480571670753	72.7606084493836	75.4332594871713	69.3964589955417	70.3590832109284	76.3022326346030	75.7406383696886	72.2111816705446	73.8138024537113	75.5970269714637	75.4721477991358	74.1458220903232	79.0767795104437	73.2643893353441	75.2545384821046	73.8108666882195	73.3577130019810	76.1942512002278	76.9245613020602	74.9405837515965	73.1135561133048	73.0261938905829	76.1006838490378	72.5845238141799	79.8993687445907	74.4050855794967	75.5326823972865	71.7654496979314	73.7601612657705	74.6682300343714	72.3390754730723	73.1561406807362	75.3950095701650	71.6698704955191	76.1502063606287	75.7808176021472	71.0555335412463	72.1948245638400	78.1963451474656	79.3478800258176	74.6612962855277	72.5970620972174	73.2926365799753	76.3560624680824	74.0863492288067	76.0212773963732	72.8630380428334	74.0999593121476	79.5951140549561	76.4970457354768	78.7835445547521	78.6391040939373	74.8983072520352	75.1259048628618	80.6055044154343	75.0603564356832	73.2949584867067	74.8535506025334	78.5690350159537	73.6775263758249	75.0555117421025	73.5326097986212	79.3788170485610	74.2237037735245	75.6031433147738	72.6765228999457	77.0898507898810	76.3475133519133	70.2697963803915	75.3175196356964	76.1642880825666	75.9905164111433	73.4231396786692	73.1560080559842	73.8212388385468	72.6642733013609	75.2244112837177	75.4952875087289	80.0106070025030	68.1284737267577	75.1436970332692	73.1770035555173	70.1663106431407	73.8819540665356	74.4979353066758	76.0693602880831	75.0677635302465	75.8375267541712	73.3233477640972	72.5845838141301	73.2083122085744	76.0568727263955	75.1038013484932	73.2704991520828	75.5070254154390	74.2762456366063	76.6699419454759	75.2401405254951	78.7083523529428	74.8385321938949	74.1889587462755	75.8393227758006	73.1313123560223	72.5919433974922	76.4109138241915	73.6476103414663	76.9854968972668	74.2029262744344	68.8680926571859	71.5449066911960	74.0325812838397	78.0081435076968	75.5574285179323	74.5084708644899	74.5419627137096	76.1460881869952	77.0102088200843	73.9225229170470	75.6440236756310	75.8856792463029	76.8910035394635	75.1060120244236	73.3463581174663	78.9251937230435	74.6861676873142	77.8120648570805	72.1272561890026	75.4355361661325	76.5763827169844	74.7243296426748	77.5949407701077	77.6436287498754	72.4839693168723	79.5761206151406	76.4747053745328	76.3910964399985	76.9460158448295	76.4491737466855	75.9215013683807	78.3355497099145	78.7464840970532	77.1751180836877	75.2855325225955	75.2162827355175	77.1628956399094	78.9849795981915	77.6525133688789	76.9054335801406	78.2009684500522	73.1552903562680	72.9118561011104	76.2443113339212	77.7016630470930	74.2297173439969	76.7451500177522	76.1370836582880	73.5394049902736	75.1236007320631	76.4175519436734	73.9294132771531	77.2262452651501	77.8513679273852	76.0479041073493	76.6909103039986	73.5348298374196	71.3090542286763	79.4953866802158	75.8553383147698	73.4677319081807	73.9878174221348	73.3623481942588	77.1572249853576	74.0448197860101	74.0489328683633	78.6971546159187	76.1109752409544	73.1983068015515	77.9877472894358	74.3813749405174	68.1953031595949	73.5931138605412	78.3398359941896	76.9564404838212	74.4043367913957	73.2097867510605	72.3584331057320	76.2584326588795	76.1300471106616	77.5271533591048	73.0402218199542	73.8952974875585	76.2595922769050	73.6115317003728	76.0139729982827	74.4515395872339	73.1729854271250	77.1588717898085	74.1018687467297	77.4496602653272	76.9072085188738	76.3111973803956	73.4156771503078	76.8646000052024	73.9745608634633	75.3972596811985	72.9062204316989	71.6786962845144	74.9966005977374	72.5271672172751	78.1233818815158	74.9446206495672	77.4773894621873	75.8856522608100	74.2035425681951	73.2892946023090	74.4989569705778	76.0224614593517	71.6032769030993	70.1659234364738	73.3219227462705	77.7169948976106	76.2971778175209	74.1575539785441	76.3256603957510	72.2701341832122	71.8253948461009	77.7846743422203	72.4622563275131	73.5501734572349	75.6545447605252	75.9193459965647	75.5509279989091	73.1173401469568	74.6545491641555	77.9707806967295	72.5508470406697	73.1992544361494	76.7558109637481	79.7657085673556	76.2569412687728	73.3808067976634	76.7963709554942	76.6959311773285	74.8711248527695	76.1228804719572	77.8540777375629	77.3091474238863	76.9769958242611	78.1747024224842	74.2869117313252	74.6721072596580	77.7734731465411	72.7568434300127	74.4312507615906	77.2276225410984	76.0151785311186	79.0315318372532	73.0433386122501	77.1964786472207	75.5165972977353	77.6666701434973	76.2210426369029	71.4458633599818	76.5493309296120	78.5657385279127	73.4076183320663	75.1939060874095	73.4375169730773	77.8558121265619	76.3864444786237	76.4460174027401	72.0130175194274	74.0035104554973	75.7296110623792	78.3996975142428	72.8157901119419	74.1454269529008	78.6891113554179	78.5525550424534	69.7892654721250	73.6625149717186	76.3435836392917	76.6090155247002	77.9208560604808	74.1133430951762	73.7178395099204	75.7420364670049	72.4269355169012	75.7991692980796	75.4577224361681	78.9882444743857	73.4012711222025	73.9995201842314	74.7283466066712	76.0563519251065	72.8978239398067	76.4676407447956	77.7719900314825	73.7137533368792	74.6602743626180	75.4672563678585	70.3523734313479	71.8190638042016	76.3192198153940	74.9737679004070	80.0949160011486	77.1972039425270	77.2501017215289	76.5552198681782	77.8858089451518	74.7054548076699	73.0516128238724	75.9367042832817	72.7669576973989	76.5910038691263	75.6254358502427	74.6434179967161	75.3559314276833	78.7439116565534	74.9822989997886	75.4838681559163	75.1401293552829	76.9596649153751	74.1270237812722	77.1238906123105	72.7045244412850	74.0808386275493	73.0376672697972	72.4598395116880	71.9789612115741	73.8050356664332	72.8177224811587	78.9642285961996	72.5824820110891	78.7733627470524	76.5804442550258	76.0778208566631	69.9740251074920	74.3056164925547	75.9917422489362	75.8649858177805	74.1447262135442	72.9892034612181	72.9224644508081	68.6672149706798	76.9054116962775	78.0259471645471	76.6604168725421	78.2780088373352	76.8014950978680	72.8879282601276	78.0736409998041	75.3561792592034	79.0544636316053	76.7088214615399	79.3733781752376	69.8314310744320	76.2364222676366	73.1001552495082	73.0687701900981	78.2389210202239	74.8778249231445	73.2821898008154	75.5147949997099	75.2971273654294	71.3198028457977	76.1392103147461	75.7246169062174	74.7688159262792	75.3242508635553	77.4688045849032	70.4016496131045	75.0664652085571	75.3790286957808	76.4952751772718	71.8783767401250	75.7255707630987	73.6241785817200	73.2147981942946	76.7549054932281	74.6386731972863	78.1239624866771	72.8892104683416	75.5545955874821	76.6817246737180	71.2522622548069	73.7197647727305	75.5237069519177	72.2534252415103	75.3563515578249	76.7448355650352	73.5255933797825	74.9554800610064	76.7953268651760	78.6070646750836	77.3923149238650	76.7301333293181	76.4203834075140	74.3469619569592	74.8573387139351	75.3337228041368	74.6542554400521	71.3223059226935	77.1787181966674	73.7406577273008	74.7970211723208	76.3680531834116	77.2327552447524	73.0781677541301	77.7887237459921	74.6644604505548	77.0178579855269	74.9053602414334	73.9759322995645	76.6569111182808	80.9103044603318	74.1521435552818	76.3016162046834	78.5393837523307	77.3166970898715	72.4565536283771	72.4710060021190	75.5652005600555	75.3238537437075	74.1809938595488	76.4203215755982	74.8694922415436	72.3215684315657	75.1485920411085	73.4796566623111	74.9165927328498	76.5530149662470	71.9721322353280	75.5932521534439	73.7644605360522	76.6439696977149	71.0030115454848	71.1908880153157	78.1448347752118	75.6235430559542	73.1345427265594	74.0023923500137	73.5491161203954	73.5193600880738	70.6809307457279	75.8633596752299	75.4464125791969
74.1037370448772	74.7595132778341	82.9473022956661	81.1919787506930	78.9614599006945	80.7664439350996	75.7157566535578	74.2950792589923	80.1067138739890	76.2747477573446	78.6954536846856	78.1887343108682	77.5593702815697	75.3619834630308	73.7558834661987	77.7981755090041	74.9879451510021	81.0881063769409	72.4368287142960	78.3790054886387	79.9826979869360	76.4715432841794	73.2758768192766	79.3657114409763	76.9026530380867	87.4993327626684	74.3879103854673	79.4185015972901	77.4828196885139	74.2389513252930	72.3261502160403	79.1692325437760	74.1588562046144	75.3355893948211	75.9656552937662	78.3398965660303	74.8378532116924	77.7324694015976	79.4603533903655	80.4240716744852	77.0033946582062	74.2065135267868	76.3991199987228	73.3099246858321	73.8416823989329	77.2171269522027	76.4497973681007	80.0204372932080	75.7642042150825	72.7143670689707	75.9606676243362	77.2661893187244	75.5260051518865	72.3237044881666	75.8416631708034	78.3348522999725	75.8842704328127	70.7558386444836	77.4222025496322	79.5733729051847	73.6838771253119	87.8945987782533	73.9260828285713	76.7030665919894	74.2190973655612	73.0581057696788	74.7650046618934	78.3867593781065	75.8330995693824	79.2824232240583	77.7226461967808	73.7613953011425	74.3051392707834	98.1424812009841	91.4983583602463	78.5142979616345	77.3490058232404	72.7966756669088	75.0638858132138	79.1218542101660	73.5918055046804	79.3800383201651	71.9155776666407	75.0983053294190	74.9913831918670	73.3269692707082	78.3791113489241	78.4861075200721	74.1801525025757	75.1412507682651	75.9881987623437	75.1411417332924	76.7586173827546	75.3223513123350	77.9924115394582	75.8405775416572	79.7938784148190	78.5772049974104	78.8759435056044	77.0009400519063	75.6994128614924	76.3987690526202	76.2861558555900	79.1964056509005	77.6799489320901	78.6300801343808	78.1036438260998	76.5041183548575	78.2958469889208	78.6481279486176	74.3143093903246	76.5680756624649	78.2271185697654	70.2454676848596	75.6167543627567	70.4050686060278	76.1009260797494	83.2999765472186	74.0778003240921	81.5307418626007	77.7845598095371	70.8316014953273	76.0505580563277	77.4095628245413	76.5629105447514	78.2450311011892	73.5784798596631	78.3223853961639	75.3794032403900	78.0103042431205	78.7181804834118	74.9687854466226	73.3720915374903	78.1920230894760	76.9516953997575	73.6252119253237	77.1056493959063	80.0397764376875	74.8846082885126	76.5913815714208	78.9924539764147	75.7585468286030	75.4368635065518	76.5052713293533	76.7438600215563	78.2315762670592	73.2962789603890	75.8891283917944	77.7223300240337	78.2937981591809	76.6416978571903	73.9943713465113	71.3381389893682	77.1756852332804	77.6643076924831	71.2501913508477	74.7505420000565	77.8841013165022	73.8857418761629	76.9227036802498	76.4040142049859	77.0392173389451	69.5832925397327	75.0882268089213	77.5986334019562	76.7806281877858	75.8622794122752	72.7991086616558	73.0035360772895	74.5505332616629	77.2030840354775	74.9449313124879	76.4518134488887	78.4347579535015	75.1623842114850	75.4730983583245	77.9869132654979	74.9749956879143	74.4285515340515	76.0167596709235	74.9999420880348	78.9860891520135	76.5803376869551	75.5871720691934	71.7879830204166	74.8986566281988	75.7697322590609	75.4070914859263	74.9683741113909	71.6477863915266	74.6183086822652	78.9482282148854	77.9833767551578	77.0762099741903	73.9574434995954	74.9081399465630	75.7602191040413	76.6763469717288	75.9138752597624	74.2089213989089	76.5468474776019	76.5441189273832	77.9222158861255	76.8068886548061	74.8402024835068	72.5939644431450	75.7988002831446	77.4248132988216	72.9066729514864	75.8528160222843	77.8711305201552	75.3909443910381	75.1620883387942	73.1255317283067	78.7093797687141	74.7951102974053	75.4413138305399	78.4444883027080	75.4346608706975	76.5317831025851	77.2256415142446	76.3710438470705	73.4612007818954	76.9148477094091	74.4797050658931	78.4103876726347	77.0908199015167	79.6081615025802	77.6304084145843	77.1995408461686	75.8426111481285	76.1129864885449	76.0100923627011	78.4639671380695	73.2483421633923	75.2781301185698	78.5638960887799	75.7672697323940	75.3127462798573	78.0181738352571	78.1005417141887	71.2791411188315	79.9415674398046	75.1943029845373	77.7094873986480	76.7649969938410	74.9133145341454	73.8954900798482	79.1807176578339	75.6662461116186	78.7756795191262	73.7101345570123	79.1675310814738	75.3377965488333	76.6929481242329	79.0993611567291	79.5667986498411	74.2659861245378	78.3116663094886	74.5722380379740	74.3400037501388	78.3745178738713	76.6542375483658	75.8689399137575	79.8289424391043	74.4960883838380	78.8385972915780	75.1280301578333	73.0361943745397	75.3787262987418	77.0037031238757	73.7793764385884	78.4103657002112	77.2938400725908	77.7053505010212	76.1204599369927	75.6013680875239	72.5158012234999	77.9273340019753	96.0664297833670	92.3910084222071	98.4749146392627	77.0938970512112	77.6550907202599	75.6029416050342	77.3421457582855	78.5970837848493	76.0852295791941	77.0456187705023	77.4877629670120	74.0389932146724	79.0795701061665	75.8794800363067	73.9308168208571	79.7812915282131	77.3176638808399	77.2920053831939	77.9540698533291	73.7845627767348	79.3623414320289	75.3881825374090	74.7416355467935	74.5864461524819	77.1787818239472	78.9522060943797	76.0069745685553	76.5133293025309	76.5188768168654	77.3349886464593	85.0124052219428	76.8136250659888	73.6582097589191	77.8304323787892	77.9795426943764	74.2510998290473	76.4265890399510	77.9237082230430	82.7078244245060	78.0387688391654	79.9892190799703	77.0968404434725	72.4216887575303	77.3646409147874	72.8611402060693	76.8271749120714	71.8957822516919	75.1596143693840	75.4387512371298	75.2858339413915	76.1125785767253	77.2051949754179	78.1798646133027	74.8276628028988	76.8528728485640	75.1926716020096	73.9498626533057	73.2268644490147	74.8168938995414	74.0060280633908	78.0569036255709	77.3153468677162	74.3946536455991	77.6861952278190	75.2434836580358	73.2177808515051	75.4473645388333	79.1869101574584	73.7310502383783	72.7201181664762	77.0069298006181	73.4803943529834	74.3775157697983	72.7670337492149	74.6505159456092	78.8913111999228	75.4411956122418	76.6513623321514	75.6711831528534	79.1850343257724	75.2752417614370	75.5370401187886	75.1410406760698	77.5624911304468	78.2662753075929	79.2187727903909	72.9449254140476	75.2786860957373	74.9530204238329	76.9497783292067	77.8321266854601	74.8490711807646	79.5776387570736	73.3353858028377	74.9524944361027	74.4963338502983	73.8596856968880	75.6414199423773	80.3213301673836	74.6513898014620	74.8202363063549	74.4876789638532	75.2588122257748	74.1835791180899	76.8809922826830	77.6433457935719	71.9044618653318	76.8166370312067	76.8888838115718	73.7467307768877	76.9012011933458	77.3242427935267	77.3183534862958	77.4479861543656	74.7843826238073	71.6945492686290	73.5238653659000	77.2623061647747	75.5564241306072	73.9969702620162	75.0258920586277	72.4494384620856	75.6509173717954	75.7534366767259	75.8010423351959	77.8388698257414	70.4505466090567	77.0660442600717	83.8752086661234	77.0563968920849	74.2389269726030	77.8888575096174	76.1751542762573	77.3874137375541	76.1988731106091	73.6225481068846	77.5587163694758	75.4488872701188	78.0995605996379	79.9382861427558	75.0060951110504	75.8526547441131	78.0821563146126	77.2974287168992	80.0697111388501	77.1306234995748	76.2442447288328	78.2629162327152	74.7050102722611	72.9694392446339	72.3754316496722	75.0544408893792	75.1724157686165	73.4942821376564	77.0303390510721	74.4612462872947	74.6982480845328	73.7796101411867	77.1748865358765	76.7310500096591	75.2712124737509	74.7521283045364	77.2118429448710	76.4065228699719	67.8936122670338	76.3648334133648	76.1852826293256	79.8423614075990	76.9923589394076	77.2890233557181	75.4073485268187	75.9538235071218	75.9573722877034	78.2914740360083	79.8900511260436	76.6143167362570	70.0859113886501	73.1319948577730	76.0542045680565	78.0996317144429	79.4855172295237	77.8792774030668	72.3862348246536	76.6347837055058	75.6396547023187	74.0322696593865	77.7331639674098	78.7042597213264	77.7935875633070	74.0556900672271	76.1527603981887	76.7695905678601	75.4004706521502	77.0358769338905	77.9228228489856	75.3584940041182	75.1540176104182	75.4447301423592	75.9288005215631	78.3254551053547	74.5418079611650	74.9955071360685	73.3208166745938	73.9246290403671	72.8574873584634	78.3784444206173	75.3269240915262	73.6085101453652	72.0078737587897	76.3037656112851	76.8787874431785	77.4680339864776	76.7622247381567	71.5513562053390	75.6690971907179	71.8362080164356	73.3839928288184	76.2453047158270	74.1781351542494	77.7812730763609	79.1187439189076	80.1390038766106	76.5179698609577	71.7279893107354	76.8579773547953	77.6669409726351	77.1658932019521	73.6463494514263	80.1696649950208	73.3932960493625	77.0580764895331	77.9463384974415	76.6981593710092	71.5460212657684	69.9539912834370	78.4702427753673	78.5792078021638	81.2865969857610	75.9771650522278	79.7564484252126	78.0220195469486	75.1853449109679	72.8588608268173	78.3239580784119	77.3869750241831	78.6452923226447	71.8245871853318	78.9259836453245	75.6032631426699	74.7415885483803	72.6996222339536	79.8536071513460	75.3207606571074	73.0384998629655	70.8788837906527	74.6078278151691	80.0809463343215	75.1408644946087	79.1156470259596	72.7316339950227	78.1567959010591	74.0511224175337	76.6858556200177	76.3126440183353	78.1700816363806	73.1236937315365	77.5651619239444	78.5458303839755	72.4390997397386	74.7267611743371	73.7323159970563	69.9798854453833	78.1534189274763	75.8615689361917	71.4564641682240	79.3761413833497	76.7899483755545	73.5085709057870	74.5559600739614	77.7290513265936	76.9038949279726	75.0498591503389	74.0495493046255	76.6190313956190	72.7543405526176	72.5610007947850	75.6236832644264	75.6883741614834	76.7645756808949	77.0902063333958	74.2173987543247	74.6408476469714	75.9690946229343	73.7821617781337	76.7009606956164	75.6203523151146	76.5979561924008	76.0954974172995	74.4881671803917	75.2604095908576	76.0745081381051	77.2739332293003	78.2781143186053	77.9983905286627	76.6048042495260	70.4277603269812	73.0165831099532	79.4685826732213	79.4448495252953	78.5679808487814	78.6799765057374	75.2921458561862	77.7826314581712	75.7871358918548	77.4769548326667	73.9370139941826	76.1465719784746	76.3553188693928	75.5466736652362	76.2828830629078	70.8679370103280	73.5633109511039	78.2302230429209	72.7020355611445	77.0178105944114	79.1763944829531	77.6837450791447	78.6297508372301	74.1621410100602	75.9361183848170	76.9386222083559	78.7491936194158	76.3711529053731	78.2765518837799	77.1693618178167	75.4965026757236	73.2851503591080	72.7174090322160	78.9543922416194	79.7544862701150	71.4837783362542	69.8821935334801	74.4514744286405	74.9584353384107	74.7184544658369	73.5851087004526	76.8051976129777	76.9262134556625	75.6765801322425	76.6265805793202	82.8629988574684	74.1730020608574	76.5823867208491	78.5811060781140	76.6722229578608	73.4670659776383	73.6968719231895	75.4091503485253	76.4503574097387	74.4381248701027	76.5320478849803	74.2999860580015	73.9649720343516	77.5960684304374	74.6165165939687	78.4105446869398	75.6049282403014	77.3360869885653	78.5236141254771	74.1563445064268	77.8242874417089	74.2095206641182	76.7225236948244	74.1188139047955	76.6073183094636	78.8430307722953	74.6580423289846	76.1284840239641	76.4662201803616	74.4512804713604	76.5618937715223	73.1293785913927	74.9138301104502	74.5449656649340	79.0270542474542	72.8735907901948	75.3171535598009	76.1531395286837	76.8389197829615	74.4707720282761	74.1886922866794	75.3555184845015	75.1624946817784	77.4589515721627	77.8844477481214	77.1593165989068	68.7859307491960	72.7418581067969	77.8234645014097	75.7686922067931	74.7968711306869	76.0887054411677	75.1030577604523	75.9890693511175	75.0465604237911	70.1542995763405	78.3828405004717	74.3669045484799	76.0860214745028	78.4341181983084	78.1501777301790	73.5933935034477	73.2839866346141	80.9363935789775	76.2258603314061	77.7344539769642	73.8291618255823	78.8984548586534	72.1985962585583	75.4690964110993	72.2982909302767	76.3464392821642	73.9598026248096	75.4138037550561	76.6385223043123	79.6208739215214	73.7195205473065	77.8591730468046	77.1456286243807	77.8277702840599	76.0766291064360	78.8246684008272	74.2380419495469	75.8325254456954	77.3227908956649	73.3928156713111	75.2346937461985	75.7516015810617	74.3178277817727	76.8071279799768	74.1440658323587	74.3184669806778	75.7094627598355	76.7006787336947	74.4407078203295	75.4109432911532	79.0342945441617	75.1202284719372	76.7722344837274	76.4662216524253	73.5153307137741	76.9208133247852	77.7088231700735	76.8269810575114	74.2754444933336	77.8293697826465	76.9432005997300	78.0977375535453	74.8394400981221	69.7684766071783	73.7146956886401	75.1443517553025	76.2877005525074	73.7875857834065	77.5344275095674	73.0512081345907	76.2480795493196	74.5314918723746	77.5792528833858	77.4109224281213	74.0009047721104	76.2553475039462	74.4353159532337	74.5477643009810	77.1707171241161	73.5125389378262	74.1648940101631	72.4839793586601	78.2412244493892	71.8272864488282	76.2284160812942	73.1720815114667	72.6418311730970	75.7825141066910	76.1466046142409	74.1691147912078	74.8343470017033	78.3714454988821	76.2809327183766	78.2952704371896	71.6392793258852	74.0557056277737	75.5178631109008	77.0305788919566	73.9642793066352	73.7106455985689	75.8995977395932	74.8080131821834	73.9540615578506	75.9884103857341	77.0667104956730	75.8129951430336	79.4898419948574	68.2399609691865	72.5749799239629	69.1110676813572	73.8138666891602	75.7458767470564	73.9302782769587	77.3749816190233	71.6392977167577	72.7492343403960	71.2823337381277	77.9280685211930	75.4511293074390	76.5041679855026	76.3565033055528	76.2914047532758	71.6102694180646	78.9401282708325	78.5305845956513	78.1860738064139	76.0058107666510	76.7299514757193	73.3617336993855	74.0352389514041	75.9483507560057	71.3747800254471	76.7168248158495	73.0728752723813	77.8222248180432	76.6769806096081	78.2848817990051	75.5702579709782	76.6350491131021	75.3185300326153	76.0971628262605	75.7292316140399	77.9382465041223	75.5248051936152	77.9457505502792	77.3434578860254	70.7978021268127	77.3669749897529	76.1061230838255	76.3030461311524	73.4557457639391	76.9418440858810	76.7017536460837	75.8270879954609	77.1757076057550	75.6113212420967	73.7975355530613	76.7275028031389	77.3085547715123	76.3168527516954	77.0037400998070	76.0459734003091	72.6425472364534	78.3523804620149	77.2476895714239	73.6560244976617	72.7093408615824	73.7164555569925	70.7414358273326	74.7897041400920	74.3581944488628	77.5154044018077	74.9533788016072	76.3054598297866	78.5927062049594	73.5882403090539	75.2027270668479	77.8106100121270	77.6930071714668	74.2598071432785	75.4782173442567	74.5430101480266	72.8632945423798	70.1189686342629	76.9607763923935	77.1945232017976	73.7909726875674	75.0601396984616	76.2281925433828	75.9106184775566	74.7136315664918	77.7431529185311	72.0620589022060	74.6439493552378	77.2770444685772	75.1350304742367	72.5229564744578	74.8329028902194	74.9578513947709	71.6470308881946	77.3359262704390	75.5084737017732	75.0743303509810	76.2394733998266	75.1022378120719	71.7750633863197	75.7464893497252	70.3769924790928	76.2026603040819	74.4593311331951	68.6228422683088	79.4622150904214	72.3155546024783	74.2268363100321	67.9514075076434	71.3293752210559	73.5040040546793	76.9785450202773	75.8516801065359	72.6809120677199	74.1159447881809	76.7769109086856	76.2158696266054	76.4064767164004	74.5605944935044	74.5296857447289	77.1953255352213	73.8963056059976	72.5727925232127	72.9178397592493	73.5425531673576	76.4124520452274	75.5814050719224	78.2704701815867	74.7999693007676	75.7776268765519	74.9453316477731	75.4957751720233	73.4632287081239	75.7181376189553	75.9123701958599	75.3170423796174	78.6915501098201	73.5045239284226	73.3387451292870	73.1544432261356	76.9174104301629	74.8435020103715	74.1609577666474	72.3227640267864	77.6930252283865	76.3358483307499	76.2346851676178	76.1014386181881	77.9591040494527	78.4479186540532	77.6174739669693	71.4765414651027	73.4866344731884	79.4942964261492	72.3707527966327	75.5316323879418	72.4390263797268	77.2673952362074	76.6263372100302	76.4084106495390	75.0342328771730	78.8618363243047	77.3411756510952	78.6486901873221	78.0670238110091	73.6049588519980	73.1551526132882	73.3300225639862	76.7713958742185	78.0818565195615	75.4706087987884	76.4029712305374	75.3686666294940	76.7630593425769	75.1145738006295	74.5178210654766	72.9205189087373	76.6879849550730	74.4822009992870	74.8631525257854	72.5639889143824	75.7256803406661	76.4979002256901	75.1331071258243	76.7523188792899	75.2487780590286	79.9812923265691	77.4750747923687	77.7108869607857	75.5981234884031	72.6387364601258	72.3243425042251	76.2317645235669	75.6871217072925	75.8789450813834	74.4344808424039	73.4054244752188	72.2240407566353	71.6713119241999	77.1563307867877	74.9385089528208	75.4820226162955	75.1835726786231	75.1769368415414	74.7021628145844	75.5504128829347	74.2939710203748	76.5887126646554	76.8396583394152	75.1921558487005	74.8520634511111	71.6455704307056	76.2229434316636	77.8967432294066	71.4666959749801	71.6284159304020	77.0147038445316	74.7307986637276	75.7718234322635	76.2859870444193	75.0486712285510	73.8069170739537	74.4040596941145	77.3881119662977	74.8247991003987	68.4198471599410	76.5931544205319	73.9580323402964	75.1627795143142	76.1990228576618	76.3585592461797	73.5999830444028	76.1415425769602	70.0351422325738	75.2538934041239	76.8167280278690	75.8235613576672	74.9459035379980	78.8077711594335	76.6554048086912	75.9030074877809	76.0714647184208	76.0661799900445	72.8959912294341	74.3116386402917	75.6339615214137	80.9731384860866	72.9980900387497	76.7001616752637	75.1341355730260	76.3176743318762	77.2349332487857	75.2289817417553	74.9117067583717	73.8995137556958	74.5317640828352	72.5822355271173	74.9433526593497	75.5834969847737	77.4183635795882	75.0167394844949	76.0806609740305	73.2741810220144	71.6336884483678	75.4691843862169	76.7429066562786	75.7778729525714	75.6901826552434	74.2555521731737	75.1415962873982	75.0864003301381	71.4608028017633	74.2322276191808	74.1860183999571	76.2223085215143	74.4250843427671	77.8234532136040	75.4905621869245	78.7065730637901	73.9079431533602	77.7082202465662	73.4484228432833	74.6512442205522	74.7625815511192	71.2362129815934	73.7218418740370	76.0616148684790	79.9392127084022	73.1889058373600	78.6117807303452	76.9303863019596	73.0190689045019	71.3462094504602	75.8958480624051	77.5734136732875	75.8000733898047	79.3156330146560	76.9120753357794	70.9502899748966	74.9605325928158	75.0389538258334	75.3542200801454	79.3094742407844	78.6308178525627	73.7331738312967	76.6438107424748	75.4761850561841	75.6690764360963	73.6766770342751	77.5967289626773	74.5282888524500	72.5925455525145	73.3074880095503	76.9352721457888	74.5432152845040	74.4321063963906	76.5431128628524	79.1556786257203	77.6145633095414	80.9962751756090	76.0278100864718	77.2965891114539	76.0481012140309	75.8797264274364	76.1800888393337	76.5367756203156	75.2721464665320	74.0572383719804	75.3246391574292	71.0063164395999	78.4942166680250	79.0187097274466	75.0309737150945	73.4085487454698	75.4363483365102	76.1081182058164	76.8167964237828	72.8403411520980	74.4598227983308	74.4128694341708	76.5391280609948	76.2121539782925	77.8375219495857	74.6370896048974	73.8497228383534	76.2151420059902	74.7515882878403	75.4223098047637	77.7210562357792	75.5800358027545	79.8351391835339	75.6899078506424	74.7361405018704	73.0228694416261	76.4848970559717	72.4217509763759	73.6705106748536	73.0401726095594	76.2982653368994	75.8082222526147	77.3118656952656	76.9857065782122	76.6125660642743	75.9966395802836	75.5131156712905	72.6091651484332	75.6320429428984	72.1218310213557	76.0994973212069	74.7430806723088	76.1872201408057	78.8577018260657	77.8900722988092	78.0133467684523	75.6844495101710	78.8440094924144	75.0051529380082	77.8402188270314	74.7530612290440	77.5831219123660	76.7968104254089	78.9475034273929	76.1980691986711	76.3841761994863	74.0765390104777	75.7538063648011	80.1982727557305	72.9185276112119	74.3239978701223	74.4340811326461	74.9752130190635	74.7813555429900	72.7516158938073	74.6066474781268	73.6504903716665	75.4228808561825	76.6364629549908	75.1712309108368	73.2733423618661	74.3858828540212	74.9051699111413	74.1956316388382	72.0845224502091	74.2020132112249	73.0310761137745	71.3371651718468	75.1297364571726	76.5999432866629	73.7619576826364	75.5974371234459	76.2954511892632	73.6353167609274	73.7478906807451	71.6288894724648	71.1999257589925	74.8047170995514	77.0948909418403	74.7946618536408	72.7631324062951	77.9769598050696	74.6072389781088	80.6060697213421	72.2772515130979	75.4175724127582	75.3634243861317	76.4222849578651	74.9212939540287	72.9925568755550	77.7169409025487	72.6849159855804	75.8984687992099	71.7687246061489	72.6634340629129	75.8108987709524	73.5357917115697	74.8261018362040	78.3673732221412	75.3958390020120	75.9307157517827	75.7210474446108	72.1784523919538	77.5997657965663	73.9057527666551	72.2591217568932	71.2212657452742	74.3583165926243	76.9320185307391	77.3724585481388	76.5523383306441	77.9551573596248	76.8403865908726	73.5612930431418	76.0459130314921	76.5643098799274	75.5513171168305	77.2651698232490	74.8121806150924	73.5692447544241	76.0968969382170	74.1492512879529	80.2216415000818	75.3449383339014	75.0137487600990	76.4639329926685	76.1604911809305	77.4127140991107	77.1140711631308	74.1360215154215	72.3092959412938	74.2082746688314	73.7437800213261	76.8110396642677	73.9707241272113	77.0416547461742	74.6266615023865	76.2417259187343	75.8236130545657	74.4749933668072	75.4026659150097	77.2239967498237	73.1802325419835	75.8453925748955	74.5648566145358	76.5182526939448	73.8381906223344	78.7029535387346	73.9316632064455	78.6551123175957	76.6609890634960	76.0486235451355	76.4204123192422	76.7036918705961	77.0728493748430	72.1156165567236	77.6691801812326	74.7561336172092	75.8660432737439	78.1878070315391	78.4129536461234	75.5040708362476	78.6708589272347	81.5263439744148	75.7976867146807	76.7553463021614	75.7404321562208	75.8814897993301	65.0505016549687	72.7184087145526	76.0604585542376	77.1222346222263	72.8448806014793	75.0525660111915	73.9955870580224	74.5086906854812	76.8370462973316	73.8588991148236	76.7728999299624	79.1698286077918	80.4598115177670	77.8700975841355	77.0874290762512	75.1586972891878	72.9558658078581	77.1297224008185	73.9194613297686	76.0351213843815	79.9418056785512	83.5891817345395	88.0028496278975	87.2527051011700	89.1878539739385	78.4425359032247	80.5210830328914	80.6331240196853	78.4743646994735	75.6618987816226	81.3941627058356	76.2607615317211	83.5598658102706	77.7974163043898	75.4493365173032	76.8535672324140	73.6713339396694	78.2932170456557	74.0599571279801	79.4379635032898	77.0530659908614	70.3186870243309	76.2781580224482	75.8581126172765	76.2163485958750	79.8033471611735	74.8684897188235	74.7440528191140	74.3070172007676	76.1852974689214	72.7920931615356	75.2352509413855	72.2480289483025	74.3349328932864	75.1957945931326	77.6292598340596	78.1410222650022	71.5028546177299	75.5356246607193	76.8706891484052	74.7845013499114	75.7347074936091	76.5739126087852	74.9284096975376	75.4144684849461	76.0503640889276	75.5023902281046	77.7828001882937	76.2607235327133	77.7509438161557	76.4173106620286	76.1561934155541	76.1276474211979	72.2891540854274	73.4142707685185	76.2638985777427	77.1872499242583	76.6637802508273	78.0514707336332	76.6776338036086	77.1353281865971	72.4777898764364	77.3602533354467	73.1760559570250	79.0115763167723	74.1064215802537	73.6067997629567	77.8448490697565	77.1708770199891	80.2257924350262	77.0695098362469	77.5054045085374	75.9081775658504	72.7774921806675	75.5141120702053	75.4800421867073	76.1590891980077	74.1479886251425	72.2448754897029	74.4493438146540	76.6060166314009	74.6011516364860	78.8097068128119	77.4932632391525	73.2758097481257	76.5929710043759	74.1726820739947	76.9671152958843	78.6767573383319	78.8810656867427	75.0309786920913	78.0423296562304	79.2749093241405	74.1687246005452	76.5580348995354	78.8926676524010	73.8092687094360	77.8687763909469	79.4998841214330	75.5811405642931	69.7987227992014	77.2355503579002	75.9797415332265	76.3066619941006	74.7967764689618	77.4286633215545	80.6653778077729	79.5531677773140	73.4010129383596	77.6674516809575	76.0890771528510	77.7794139940579	76.5738990789804	77.2343566857505	73.5658291023688	76.1237258035152	77.1200838949821	76.3260013929761	78.7890806761227	77.7878930757593	77.2501389477594	78.0982997542838	71.9668584331138	73.8690314910759	74.9881499273922	75.7564432388265	75.9250716310674	76.3398337276296	79.2268310400395	75.1645576418476	76.6175397163146	78.0337084686489	72.9081072572336	76.5149324524108	81.4620328637619	87.4333397796797	78.1811181018623	77.9663935092388	76.2803483597148	78.3018273590497	74.9136785537416	75.7444467089330	75.7278199840460	72.9174107580525	75.4518124585769	77.1444859697190	75.9414266589839	73.1414896431483	78.8019899618735	78.1004326616310	76.0921849772744	77.2362526676265	72.7147694052121	73.2434108467755	75.8306758623340	75.9563857813014	74.2917748248179	75.8580804115102	76.6914753350852	79.1772697185592	71.3714464537815	77.0468694277657	76.0186213767751	80.0818026503671	73.1518814327141	76.7421362691998	74.2673204420378	76.3664625879206	76.8073901679530	74.2724822141947	74.1109946930880	75.1122500479839	75.2869052024862	74.7950265607298	75.5662405839295	77.1989976318574	75.0339235202707	76.1807299772420	76.1237058433617	72.8096743905270	71.3290065953764	75.2156763014557	70.9590649920764	73.0849168958965	70.4689191509696	78.7268103074224	77.4133204777307	74.4031795533272	78.7002831509812	77.0338360046833	73.7852412124283	73.3607336272735	78.5495885281921	75.6774031825187	73.9177325641427	77.8360091171962	77.4278547323583	75.0688314567104	74.0064951783131	72.9147623716633	75.8321341452788	74.3954640189848	71.2502700766731	77.9764736099495	78.3264800952120	79.6326121110957	75.2100954709589	72.5426076302363	71.8481600153122	72.2608032774637	77.5956741250531	75.5217681250521	74.4098974654419	73.8353133690213	79.6299298057462	79.6764802608161	77.1784910539248	71.0193840735443	74.2295506286351	74.0091320289659	76.9978970978831	77.1107128357194	77.0656027634048	73.4552698614708	75.6016660797132	76.7449059662727	70.3817721268549	76.3995809284298	75.3969161900330	77.3221200532629	77.0896056765131	72.8380924662804	78.6900609227400	73.5608960128995	77.2017870413896	78.2270302802820	76.5454537003909	75.3369604977633	72.4111595819012	77.9025655629658	78.3456601532269	74.9439840854794	75.2512197090848	75.9387732491565	77.2271152286258	74.5842751286670	77.3899352957538	78.3787180928954	79.0663998190776	79.9866437481970	75.8188621881487	76.1566179713123	78.2548947053889	75.7748575719417	73.9155460375935	69.5858362805099	76.8582918107930	74.1567119247476	74.4025309279424	75.3646670618164	74.1914647121494	73.2877264497507	71.8482935192243	73.8013433494375	73.9367887453423	74.8833978709064	78.1644385354832	76.6127107432812	77.7403189262587	77.4091048685447	76.5612648385674	74.7152425605835	79.6018378311818	76.2224109732083	74.9068756058298	72.9395931482932	77.3105916711577	77.0728626318991	71.9487957258306	74.3380649130201	74.0077688131862	73.5338750932428	70.8272764464030	76.6491746869069	78.7025118467287	75.6360653294849	76.7489133166662	75.8993908558396	79.4629319420626	76.1396957293110	74.3535769852324	78.3993717101952	74.7084990334082	79.0848544301215	75.7166863071851	77.6259166278319	73.7218516822230	73.4298826776711	75.6612105961030	72.8959933980291	75.3727959763085	70.0104021473115	74.0405367783099	77.5620049684475	75.5863462859376	75.9652891236950	76.0566939978061	77.1297388077319	75.5059173440856	77.9936740102568	79.2963802917241	75.0460305757106	70.9409031893180	74.5722016322562	76.3859696616203	72.5401282517473	71.1226433355265	75.5262626257145	73.3866551145839	76.5301828853613	73.0134690248950	75.8754027416863	75.2647669918191	75.7787811966722	75.4210413410939	73.1736614460835	70.5140479854572	72.8625578355188	73.0222835360349	75.7724666695641	79.6948826570484	73.7584147106760	75.0613623397814	76.4875015977814	76.2741061493473	74.8047622707952	70.6628867397560	73.7147128589753	72.0484625562192	77.1567060826749	75.8192574541913	74.5303292675907	75.1683365321524	75.6257977766772	77.8405297143970	76.1949218934402	77.0683651697050	76.6131635003470	71.5533315572464	77.3501919233197	78.4050077138307	72.2089341072522	77.1005665309004	76.0284247339744	77.5633599793036	77.4983885688520	69.3014927303887	73.9017703405581	76.1735093788879	74.2477891978638	76.2972161202864	71.8515195754695	76.3593294878405	77.7456577239966	76.1206520874506	73.1947394136550	73.4407495964235	69.8327307079830	73.3512715238737	72.4512238996259	74.8263998246189	76.4838604942538	75.9062574983153	75.4472525856820	77.5795354862941	75.3097076257468	75.1914629886744	77.1931698876114	75.5886862987860	76.5484370781260	75.5864700994656	76.8321691233365	71.3013835203094	73.1731265277401	76.8780971602429	73.2041674816245	73.0425342535183	76.0238473555049	75.3431035702636	75.5877810719706	75.9414523210281	74.7652849799827	77.1660243974541	72.6576477683646	72.8688073449132	75.0253316170658	75.3553572922731	77.0867682888388	75.2507106675696	72.2190568158343	72.7977309146066	75.7085349027885	75.0098709453591	75.2797656401242	71.4940616360741	73.2973995966900	77.5020086286118	73.8696988063740	76.6379091555323	72.7242338550607	73.6880506486388	72.6745784229114	76.0995031923344	73.9895337630136	77.3141783990187	76.4466389804636	72.3920180976599	76.0886526636635	76.2907948719574	71.3618689982611	76.1863301433001	76.8255995951593	73.5069821330713	81.5500750521999	80.0076076465869	76.9529792715204	75.9789238233280	76.8635754227863	78.5395244410090	76.6488555151823	73.4463831917664	74.1822684308306	79.3771395447266	78.7859585787979	75.0076648507682	76.8340610008084	74.6805677085500	73.3294677735436	76.8710027005953	73.9036112715002	77.6411990586411	72.2515879552387	76.7105866822006	77.1770592785325	71.4572875527844	75.2192061104885	76.3963488453342	73.4939663638093	76.1157350517422	75.7465110574206	73.1791875091005	70.8017663308036	74.5005468057393	72.9055559607171	71.8366843849584	73.7263248451190	75.5672206185213	75.2308731783632	76.4018911161453	71.1122303311251	75.3488817977895	73.9852223645020	75.4861234782320	76.3383827319736	76.5531290463635	73.0134812077786	77.4776356679849	76.4993652192486	79.2125168606679	74.8542093236580	76.4083999603214	75.3366698879004	78.0307958080688	73.4410777020392	74.0266385515246	79.2195741609786	76.7256499485748	74.4728512976866	75.9206322692371	73.0844322607305	76.5962322830485	79.6375863206225	76.6931300867958	74.5340826699842	77.0644917111991	77.0934497200540	73.2880756994752	74.3460742340159	75.6824543552157	75.1641228044883	75.1654485371832	73.8260876687089	76.1128712002633	79.0970497928067	73.4855614592016	76.7429317770034	77.5211053793661	73.9430236818435	73.8066877424432	74.9375659477649	71.8077087358946	74.6216521666167	75.8262962904915	79.1861908543974	78.1916493243231	77.0657229814755	76.7742028153643	74.2368106196456	73.3329593924710	73.0887184253023	71.3048404034408	76.0444798202044	75.4631854546480	75.4364828968415	75.6626528109882	76.7513954913935	76.8544153928812	77.5835548094641	76.4843856152099	70.1497073405285	72.8992287019570	76.0226586230569	77.2641554105288	72.8232657820893	76.9625610856748	73.6523617381015	76.5086843823827	78.0165266803248	74.6785213128920	74.9397765026874	75.3077438815621	74.8298284160754	75.8775751139544	76.6331506799340	79.2815643341162	77.4266736393934	74.4889154128899	77.8500848406653	76.1406851997059	71.0716492533289	77.0197851773630	78.6484512081620	77.4472966711429	73.6369347931721	74.5956853347165	73.1382630870315	78.7594903825597	77.9395938157167	72.7560761319815	77.0636828416135	76.4764627748899	77.4122372640895	71.9510302942436	78.0102195633211	76.1010336495188	77.1178042060232	75.5418877803355	76.5046940721629	74.7720014558679	78.3014223664178	75.0063536937791	74.2319472923924	74.2613397800412	72.6172330732637	77.1748935809208	69.2897028936982	77.4837608571570	75.2031673081630	75.4958491186669	75.1017146615791	78.2003274844808	75.6716552274096	76.1043405917341	75.1007157414466	77.3541624721332	76.2673444453138	73.6568958529281	72.3911872949616	74.8342519903953	70.6739531998474	76.3203292409261	75.3169291401356	80.4616486477439	76.0826115506255	75.9828315605589	73.6973018237053	72.6037099124538	78.3281100568734	75.8260548892696	75.1345026502838	73.9494942866729	76.6628957306234	77.7836503153269	74.9031254488755	76.9257785943953	76.8281758034017	73.4694047009178	73.2365735147192	74.7546062502283	73.6567013256044	75.5453649779138	75.1490613377805	74.8514431579288	74.4720546958411	74.4744186573565	73.7396464715196	77.6143452765890	74.2056145094909	70.8767262329573	74.3965282329224	75.4540581680906	73.9020684729516	76.2350516480279	74.8571427121802	73.8169342298529	77.6635448655170	75.2460108950347	70.5161397924121	77.1336051251900	74.2134046435226	78.4904362748138	77.2927229912867	71.6681718534954	76.3475350171017	74.9920973370810	74.4441418569963	73.9107443958415	73.7409865227736	76.6365753300654	76.8832480305244	76.1783895004739	75.5466269472918	74.0748597626959	77.0083637290582	74.4998067578435	76.8702557796694	76.5958358992254	73.9373589082079	72.6783103899665	73.1250668434838	71.7434627859855	75.7265944825842	75.7134120444003	76.6283985691398	76.8278305756016	75.1866117982661	76.8880082427230	74.5514489941889	75.6514936275058	74.7501151636880	73.9612281001326	76.3465414795274	74.3503946028500	77.8559149472189	72.4037900679658	71.9545440399372	70.7800027918264	77.2159653341374	77.0823150768996	74.4912425810313	72.8114266172965	74.2618292099832	74.5935890506691	73.2578048445175	76.4315739643926	72.7966022831378	74.7427050280317	73.2761965290464	75.9909101403342	74.5360126826710	74.5536543564237	72.3910019639900	73.1091385365547	69.7389509314229	77.3648285512486	76.0522650997867	75.6653078669742	76.0679550969902	78.0993991394020	76.4942349932690	74.2314558185167	74.1081959760692	74.1532663360245	74.4310836183005	74.9926499759784	72.1357417735656	75.4825901153896	74.3611388145671	69.2879466632971	76.5962117684699	76.4888304490944	74.8092368722083	74.9121382090162	75.2869738187183	77.0530300571351	74.4486107100986	75.7505056472853	75.2751225899720	75.9421739661598	77.6846151584399	76.7964607938636	74.4587219712561	75.4351346954606	75.8522011715640	77.8509431777001	77.4166160478669	73.7182509392015	73.3659968778592	78.2937782125516	76.4673898864337	77.8937994252790	76.9508416345123	77.1159681388851	74.6078448575731	75.3321015104165	76.4501826578127	72.5563463050908	76.8207048822259	79.4935838627901	83.9640533912241	72.5888570420970	73.1300524713962	77.1120968225541	76.6267143230135	77.2869456351274	75.6982204796667	75.5211068243822	76.1028064580705	74.5284117738370	77.8608433293589	75.4722898896350	77.7644423079778	77.7088524982541	70.7439694415957	76.2076510028975	74.9904936894041	75.7863850020148	74.6182013262786	73.3621479014861	76.7706379662845	76.7631919602360	73.4188464713539	75.7746300245430	73.8247381437205	74.9484806080353	79.0381478901961	73.5797590952891	74.2247821129080	74.1847653858293	76.5107594729640	75.4806413893665	74.4971550425178	75.3564087050716	73.8301387380494	73.3553974989444	77.6560965239275	71.8607729112642	75.1379215122381	76.3126903424605	77.0482877508670	76.4468027431049	77.3949276714194	79.0672139606378	78.1246014768582	75.1672487618434	75.2547409817006	75.8587649147874	75.6416010848627	77.1547329657741	75.5893286071311	78.4893067954334	73.0515554846373	77.1736486408932	78.8227765357464	76.6903486605645	75.2978877101935	76.5983303307053	76.7003559478581	73.7430519152757	76.2830835762591	73.3335105358750	74.4918917678394	73.8114586721924	71.0281788529456	70.8733034180163	74.4141719323132	76.6979446309468	74.4685779473276	79.4065495467419	74.3251806064730	74.2274093234763	75.0083437603973	70.6011416741430	77.0180078957683	72.5094489070001	75.5498697729933	72.9625227309224	75.0302552260330	75.6625093446878	76.7095835059277	74.5639263132440	74.9481062596926	78.1371314414464	67.6010039755096	70.5722988311387	76.8396258732940	76.1360296642097	78.0464951446837	74.9057982944095	75.1633578329960	75.2948747843853	77.3616393847192	74.1965430301081	73.7532452984111	76.1173762509970	76.5873827322644	71.6380729846138	75.0448790698647	75.7504507540632	72.3394155881621	76.2594287304349	75.7070197409677	76.4864578392413	75.7668162927236	76.0146759576995	78.0957543171383	69.7853797139297	77.3732522208799	76.1270256301773	74.1702205123611	79.6791780372154	76.7561375084612	79.9725061461493	79.9176304860901	72.4223286106281	74.8020515046771	70.8987174661467	75.5069550447614	76.1626547816187	78.8604135570254	72.6147634491084	75.1685274608930	78.2821805449042	77.3165701586375	73.2798623831965	76.2923779915662	75.2897662573107	74.8664991533666	72.6137824291957	73.3937254000061	75.3296489245906	77.5049216215746	72.7718212375788	72.6684210959705	77.4161087426761	71.9326642261032	71.7020050620240	75.2980593426430	76.2602720623351	75.7821557019778	69.8785855286635	76.4906964938790	72.5308593477711	78.8596410459654	76.4459806612473	74.5908423248048	78.0546589809829	72.3762485046123	74.1178958483469	71.0537038106189	77.1913811699990	77.6981199471492	74.4187465386775	77.1557160622800	78.6267010460123	80.1930393767228	74.3866160832289	73.8948046168783	77.9336699636697	78.2848617141859	76.3510648093903	76.2332574279593	75.1015932912263	72.7646933516655	77.7291158459870	77.7663044191573	77.8038066062293	75.9450165064251	76.4647866310828	74.3434286963470	76.0742080251416	76.7182396186855	73.2064499737528	80.0159525739139	80.7341440495219	77.6734290229639	79.2164109462482	76.3299163359916	76.5637265033548	76.5851472591922	72.3344921245550	77.2825678614055	74.7046897717846	75.2569425547907	76.1506310052657	78.4502661270823	75.6036284586002	78.0888454916236	74.2663986354960	77.7115266245386	76.7757443792895	77.8330837857537	75.4098995018436	75.4583825296368	74.9794898817136	76.7972286095313	76.5227332800625	72.5174798057880	75.2726244676844	73.7978892462614	78.8356930634646	73.3109986335546	75.6093397715820	77.0157825078999	75.9513212343031	71.3636330853634	75.0196199129568	78.5120391845313	76.5776857098483	76.8408842133234	77.9228919210053	78.9425311337903	75.6072118570938	72.9039560667809	75.8828942853655	74.5477905160942	77.6189366642112	74.3821318270797	74.2650722588459	76.8219713920787	74.6303334868882	76.5384206669345	73.1515584872580	73.7645703161610	72.3513956203077	73.9107113912060	73.4478187683048	75.3950296592165	72.4412454716583	73.1298546947074	75.4868598123237	77.1375045572708	75.8791058776549	75.5466223012490	77.6414593443471	80.5729912186400	79.2160294258899	75.7663107280958	73.4276951584245	74.9964962877697	75.1683141845666	80.6377471195160	78.3742886376544	74.9367454606000	78.4354407597287	76.8482920781575	75.3418363615407	77.3086140703315	73.7150773722908	72.0654080493690	72.9322740981517	73.3849519615951	77.6943203309965	75.9505050738343	74.1684519991217	76.6280403364052	75.3637652631191	77.7561459111284	78.7677004641777	77.2792240198165	75.4594884978395	77.8601780172669	77.3559061271990	73.3414103855819	73.8072984821793	76.1917854424120	72.2781450798670	75.3659792358841	77.3338859784937	72.4305196035668	73.0416123967057	74.4377668566303	77.9407292264197	78.7589753518107	71.8091090254374	73.5490779018756	71.4055740656927	75.7387581527384	78.0106358872225	78.0114431608843	74.7975275161530	76.9975944567371	74.9972755833751	72.6288155655375	73.9935313796548	72.9416418637642	74.8070032310721	73.8701886923945	76.8273984300204	78.6595642699786	78.3824149587995	75.6057354380795	72.9916752207836	74.2050906883898	74.6985233713054	76.0761045601697	76.4320814486811	72.1196498995848	71.2658294047106	76.5993060710278	77.7815033776315	74.9397861485466	76.0035652302452	72.3428070078539	73.6748481748227	74.5079253046811	76.4613340376085	76.1463540587693	74.8686746805528	77.1292139011038	77.8174916365523	75.5983174253263	74.2304954977023	77.7223120554868	77.9287926017855	72.0062956827382	75.2028109417492	74.9818987576468	80.8313459316765	76.7073827037937	75.9648434446672	77.7005857175213	76.0976399279149	72.9333103545869	75.7177472266578	75.7562865211453	73.5110591684056	76.4461372498121	77.3619657422754	70.5328783800178	76.8154893916300	71.2031316055433	70.5951171137948	70.9773804517387	75.3360077055239	74.4252593921911	79.2536206068996	76.7926572224768	79.7916859994048	73.4442333931971	75.1630617345466	74.6521899085795	77.2031003238320	74.4426739407983	71.5600497589047	75.1894805921344	78.4112082936263	77.1255144321827	74.7418944519982	72.6901425578207	75.1343196008995	74.6547886676196	72.9122238361741	79.1047142597570	75.4323697865410	76.4928345272320	77.4464557967431	78.1217405475325	75.1893094744551	76.0939177754074	74.7556582051698	70.5371901439557	76.5766953957256	74.3510738464398	72.7835333320176	78.6696852314281	77.4977116007301	76.1666480340771	80.6796270072687	76.4369938639001	71.7777076512261	77.8612212203580	76.6780058028263	78.5570695121739	74.9780722354169	76.4449452112068	75.7100406474252	76.6622057075938	70.7468453186649	77.3666477486296	74.1895221692797	75.3599406853735	75.3801530463764	81.0134457666820	78.5164366867610	75.5278647351197	80.3413004940310	77.5024125370421	73.3726763799522	72.3702749702055	74.4204365706461	76.8769899147324	69.0529505018405	77.3473456662977	78.8589221161406	73.8613322092266	75.5435283339851	75.2103934838761	74.6142683283063	72.7964180831003	75.1124416264046	75.5753509812729	74.3067595476656	77.8457021186693	78.2238941020617	73.6452498278130	74.6911709599787	73.6306850814933	74.8347497916148	70.6789018599395	73.4815931158849	75.2894305378835	71.9729452831384	75.5193038173285	75.9131866336823	79.0684487649272	74.9804541778344	74.9353230600414	71.9854596237724	73.9040833958311	72.9402744945416	72.8557511962589	76.7838134428491	76.7546994967330	77.1733756379120	75.8778247697561	76.0274920931057	72.4442291354044	74.7217173400172	73.2156789126182	74.6061766697859	73.2859021831731	76.1919085362606	75.3806748120790	76.9795866226278	78.0936547703982	76.8671338072869	70.7996439911034	75.3842631841209	72.0555515108490	79.6908165237718	72.2823314903229	74.6428606484086	74.7503915060092	77.4800120942155	77.8264367624801	77.5235551869703	74.3989089043091	75.9767698579801	74.7343062179448	73.2123756516863	77.8213157126530	75.4116218234828	72.6211886711991	79.2876462108339	78.4156351845708	75.5149983702514	75.6556024111836	75.6991271401093	75.9373536913272	77.1383557750880	74.1923575092222	76.1233464499051	76.0157856902617	75.8130400943646	75.7413388829908	72.6973152485447	77.4243564451455	78.4800622296515	76.9452650083390	75.6395480504271	74.4480027015481	80.8311299421737	74.4762785220717	69.4104273771076	73.4344893709707	75.4250774261862	77.3719539119179	76.6086713635545	76.4889329272370	74.7691733391214	74.8437874756448	75.3211567153496	76.6360371522220	76.8530620282951	76.3315692618797	77.0833434490675	75.6015154270569	73.3297032561568	72.9696457748920	73.9535985473588	74.2222968784333	74.1828525355366	76.6020516355903	80.4656631248361	78.2075399462897	73.0322063675585	76.6863450412954	78.1574176763839	75.6037040461639	76.0990956848498	75.0315761603348	77.1462278760084	72.8582043738097	73.9434422850249	75.4393149917455	73.4599581665187	73.9451562345563	73.5128837286093	73.4286232224129	76.0240195077695	72.8447412830662	77.3874593488980	72.6755518009032	75.0485177664549	73.0203725899995	76.7963111836658	79.2436822797560	75.4873282789881	78.6115324722732	74.1664774413650	76.6195288263837	75.5853760025874	76.2613406700980	81.1944786095595	76.0841766430283	76.1893406850554	74.9213796366191	80.7141133387400	74.5168194009830	76.0213830165568	78.9002157896084	77.0802005805216	74.4826528307121	76.9449692574082	74.4153487550632	77.4631583127869	76.1022869936076	77.7460339458301	78.5963238714046	74.9920481236453	75.1793079938357	77.2438296655772	77.1305473387906	76.7039856385772	76.5051491882377	74.4055552576963	79.0245443828429	74.6730646489437	78.6053795811178	75.9377597397056	77.5390538468896	73.2544346113919	77.1778023848986	76.2776190040358	76.9563907158059	69.1296519501613	77.5832407495938	76.7135688851715	76.3682143587833	72.1006257720390	72.9653341997460	73.1905064509368	75.0984285733205	77.2598625296136	74.1032748419284	75.9181285306543	75.7485743537970	75.7810481744054	77.5533613653231	75.4774109352055	73.6614085987335	76.8098903214949	78.5899504337055	76.1608941162851	76.8409338939634	75.2039869514070	75.4403863518708	72.8266140241941	75.7092821366067	74.3850252897749	77.5649710523578	77.2071702561617	75.8044574798091	76.5816347129210	74.8596418743983	76.0163505543191	73.9806505907406	76.0943545268354	76.6577754215713	77.3797662248454	74.7111682108542	71.9757064423158	78.9228109577185	78.7978097408465	74.4022709278281	80.0076305265000	77.6328743361176	73.8874150450209	75.1302497122486	73.2572379436133	78.3699393647765	71.7941660159974	75.9339637203469	73.8657308804818	76.3001536188412	73.9329351928165	74.4495079503997	76.3794232377919	77.1995653383318	71.5863753053867	75.1030042382407	78.7515462929952	74.6911728506952	78.4704246011505	76.2223167285805	77.0204542668023	76.2625973634605	77.2891703801189	71.4747561684388	77.5673564635370	77.4854387103604	78.9107553463331	75.9805737325040	71.3577243884446	75.7611779238771	78.7442415570939	73.6290662226488	74.4101957926132	75.4058756579649	73.1483488628134	75.2598870313676	77.4391312304093	72.4759494396111	76.5143103411658	77.0357979079529	77.6431502134780	71.3517469889184	73.1179343089773	73.7888930700669	78.7880013142822	74.8198544703053	73.1363573807819	75.0113941199467	77.6671914172908	79.1978498401285	76.1683231328138	75.2849910656677	75.4197311482843	74.5274132246633	76.9499027180677	75.4316540940193	78.4107034264575	75.2138291504552	74.8070425905197	70.9954912475495	73.3073563305590	78.1566294438615	78.4035684298598	74.8236905866841	74.3502828003547	76.5380988834875	74.5255149646124	75.8594441951138	76.1996754137205	78.9990732118293	77.8141648965527	72.4863550603930	75.0161917115549	71.0813048564692	79.0321059273884	72.6616198465126	71.6993476762474	72.7265883388020	79.4051875345081	77.1047864792044	73.4398452699489	74.1632528484541	76.0580124472031	72.9710658644262	76.7165587935365	74.1770246176729	72.3430105592901	75.5873615757411	74.9843260601001	71.6409876913620	72.6296310949485	71.2313014555109	75.6429055052986	74.4448407320468	73.0181751491712	74.3057525319229	72.1259001516179	69.0706084301389	74.5808807246045	74.0323562671416	75.1356350810402	73.9540062092219	76.1175228143885	76.2097692334593	76.4373829044617	74.0290453301907	74.4427211210858	75.2358053214569	77.7877912251108	75.6783689364202	74.6938173289043	73.4405268275064	71.0952460169113	73.8364555853737	75.4676368711637	77.2209208029061	71.1318155666328	74.9912774704984	74.0716617032875	75.8593196021227	77.4127956437428	75.1916828416612	76.8599710747598	71.9563540889988	69.3975447957334	74.9921371039192	76.1725824817698	71.4578809539136	77.3269985088742	76.1521292208861	78.0726870223464	75.5573550541008	73.5904504814486	75.4173227194419	75.5999207883997	75.6940157846087	76.1454393206763	74.6476946116116	72.1703808473485	75.6743374388586	72.7826691047914	76.9310275099522	76.4882678061816	76.7429538967239	76.3944990041562	76.4198212643643	73.1363761470384	73.5432412765848	75.9538974659765	75.3572155079689	77.4013410229188	76.3347636396085	76.2256293176422	74.2450817179774	73.3048118030766	75.3205790228906	75.8169319435921	75.9209389763258	75.5108922606526	77.5414496331587	74.5119706537533	78.5476452206994	76.3523771111265	76.6692412389425	77.9795279701750	74.2218853412589	76.6030288055651	77.3976449101312	74.3420964917052	72.7812662758716	77.4139346411626	75.2708574682998	74.1266288782774	73.5172460505275	71.4291118750969	76.8484589465923	75.2136556720117	73.7134944766937	78.1675089558363	73.6078927533513	76.5554931440301	76.7467561419247	76.5349566302772	77.3464277353947	79.7834115280778	76.7954873527204	73.7764131036871	70.7135728991738	72.0359239606994	74.7411895225765	75.3209611080072	78.0848627132201	73.1502974667686	76.1083735060683	72.5201747990388	74.6104666327438	74.8656129592964	76.0805930417970	78.2152499602192	76.9252183638146	77.0646208428722	75.2813192828345	78.2684353184357	74.1853629583620	77.9899173065943	75.9693618496707	77.7171111871236	77.5327015967860	73.7871060030945	74.0772767810778	76.9886157201594	75.1419014157895	73.7069761697555	74.0237058498969	73.8058528675484	73.2366663767764	73.9490372963345	75.4841915050665	76.9222886614471	72.9299414722748	75.9841760667308	74.2996988216432	77.8699413434572	76.5898717597104	77.9948586583497	73.3065635439417	75.5685053539164	74.2578353106249	78.1264155485712	73.6070722853034	73.9632622745816	74.8752335582903	76.1569478193074	76.9036578505062	76.6022998403463	77.7758065277283	75.7123663162277	73.6141954843898	74.0903951714697	77.4462001634044	77.4040769192007	73.2187368687835	75.7861688125743	72.9914625062441	74.0899429445900	74.1698023629179	77.3143565224868	70.8666293058384	73.9382386937704	80.6170958184435	73.6935136748958	77.8399395642200	72.9672838429731	72.4612723863800	77.1248216875965	75.1601087583046	75.5349900647856
76.2084424894996	73.8578284110075	79.9540083220571	82.5501910905511	79.1081957704169	77.1593484752169	77.9215467089937	75.8054402499127	78.8122702891328	73.9511706506687	77.8696303529117	76.6455569412751	74.4505128239526	77.2462810605223	75.0005710433819	78.3971305691429	73.3258536143078	77.2570815975534	77.5382998188807	76.0169664396632	76.4590101111698	72.2211851554062	77.6572123919741	79.1553798596246	75.4939456621919	84.2178553387678	77.2075140729912	77.0500365324842	78.8223445621332	73.7570220020517	79.0993180988261	73.7497132256741	73.0380161005430	72.7086060265131	81.7917251259477	79.4779395879213	70.0890248214006	76.5207803988665	75.8331913119760	77.8379972594491	75.8134896318043	76.6507100849011	77.0564108891957	78.6726390165916	72.6069947690457	75.7744119955696	74.8794673848394	76.3001084582896	78.1127601658765	75.3094747914783	75.7150405332153	74.7915114152214	76.7889019249947	74.5725512338703	73.5062179744469	75.1231127904568	75.8246377587902	74.9262178013889	77.6119862021537	81.3656743752255	72.8478665162484	84.1175081457404	77.6411293353967	74.5065001859677	75.7760233022163	71.1386782446246	74.1106907341203	77.0144409580519	74.7990487463464	77.9687014826307	77.1718678439326	75.9810151796860	73.0767436694343	96.6030473505440	91.7205215749808	78.1646768922925	75.6241665226696	76.8669324459927	78.1939845088297	74.2250122895881	70.6499429902222	78.2491379618312	75.1087374240119	79.0673958849451	75.1293022496080	73.3734200462935	75.8443558343934	80.3281100233025	77.7656316172952	80.7005062636831	75.2886626901291	75.0361540876982	76.9665174217523	75.0318969739085	77.0711264156677	74.9419859373643	76.0840280406077	79.0456936712099	79.8930937157033	73.7670411537357	76.0599787569544	73.1890158418201	75.7382411823280	78.9798381260358	76.7893712347051	76.7222864486867	77.0626907380250	75.3674843473786	79.2864811583791	76.7434534914488	72.4155283602213	73.4788990230381	77.5583967492949	75.9456668885366	73.6351840845504	75.5820583637174	76.6481501798853	81.9576410700074	75.1528575813367	78.8314950793721	75.6740307544763	76.3983275943077	75.9765109193395	77.7342563281308	76.1965375254582	77.0574264491296	76.1254164711791	75.3598951201398	76.4236589254404	80.0800266107363	80.1466800745876	76.9212553368034	72.8778237486792	79.4294580826297	79.1010354676311	77.5584053135850	75.2961068852432	77.0591980361134	77.4904384097721	78.1866860425488	74.8183790358064	76.2308078729440	77.1850612370858	75.0111168760398	75.7204517545721	75.7463443772727	71.7975089468752	74.7270145120431	74.2995569232132	77.0917221836474	76.2007735015343	77.9539685539435	76.2264775366701	79.2852883468262	75.8928571516491	77.3135003464126	72.9423937760235	76.7119813316670	75.5541075551849	78.3492969262835	77.4622104706760	72.9752642389600	74.5723825640613	71.6217272624245	78.2592383531255	76.7521211437337	76.0493052119933	72.9854423026085	75.0576592270726	78.2771424614819	75.5681186060867	75.5414613072339	77.2789849164323	74.4908270807542	74.6311318718684	75.7910433410394	77.2892526666585	76.9315263878825	75.0659265867111	75.3209485956964	79.0169348953377	76.9691569789948	79.4081239104388	78.7706603031292	73.4118220113532	74.1559701885625	74.2785900650188	74.0890133456288	76.2890730390010	75.2330071296306	70.2685873832732	76.5616199921040	73.8473311548772	77.2628843341379	77.1046232282033	74.9101114264523	76.9482321024417	76.9044893203041	77.8388714375215	77.3028499852573	75.1595905112286	77.9529611284293	79.5748713351488	78.8409422781998	72.6704571464765	75.6637629246848	76.7407177260517	76.1815345800714	75.2262652050598	77.5896857063993	81.8155418970296	73.7221991099215	78.8598963362981	79.1222537078642	76.1353501673266	72.6809921000829	73.6322436950290	76.6004098961429	76.5266635837937	77.3568754794776	75.0279316743841	77.0509110642158	73.5676470075885	76.4226178607541	78.2719030311698	78.1697401787065	77.4641612193517	77.4326299162485	76.9900163798064	77.6750184062866	74.7347885255708	81.7632966998562	79.3815592855607	79.5303362215787	77.2265184939572	77.3066596956558	75.7443980406409	78.5580065152879	78.4234488910701	76.6111694524178	78.0442168800614	76.1533515108541	76.5101403470895	77.0430369677183	75.6644586430134	79.6696984004815	77.9728362940764	77.0127127235162	80.2960555406595	78.8452416741861	79.0845398693210	71.7014889978814	78.8173960348270	77.8609648185259	75.4637224765530	80.0212808714158	72.5752088546043	75.8724510890234	73.6180341159316	72.7099254109080	79.0841769589392	77.7627741985872	75.4838449799810	75.4945623554121	77.8493462850054	71.5579638136394	77.1069411457712	77.6844958218818	75.6169867853104	78.4283559156069	74.6287857238048	80.3121249470882	74.9426202254129	77.3821137929144	77.0762500423896	75.5178215510488	76.0195014300297	76.4230225754597	77.1777449795882	100.173231123788	95.2066058776570	97.0906250515560	76.0221838057575	73.0566191851320	76.9036605499733	78.2153107523610	73.6695539890298	77.8314498971178	75.9955835423330	78.0359514032533	73.2070420620445	79.6771149391881	76.4194079253098	76.2020759296522	77.7711798019267	78.8010214255680	78.4329738772069	76.9192598191078	76.6702739037357	78.6409910069720	76.1464023344590	76.8476785020482	72.4925950286207	75.2938527886768	76.9927830532304	79.3466064200768	77.4690641903552	74.0501381920086	76.2327025380081	84.3746387487776	74.1242839593849	73.9757606871528	77.5422032702231	76.9429716352876	77.8309363175881	79.1480588884783	79.6749952694850	84.5524805461733	78.0507801102798	75.3033548517482	79.7565336707094	73.1553550059448	77.1152408577320	72.8994651450646	77.2921889640558	70.6964931546555	75.6208283290260	75.8127179560596	74.9679654418168	76.5382310896531	76.8191070020588	80.0312362068593	78.0541069269127	74.1321199784651	76.0630645546658	76.0820484544376	73.6465798438620	76.5399356551084	71.7632533835970	74.7922074572160	73.4102035865982	80.8941053778758	79.4920380560364	72.9065306331128	77.9756967260140	78.6306953725434	77.7554059312643	77.0154040496815	76.5802945957459	77.0028950323244	75.9225640360320	78.1493252912838	73.0254927939936	75.2013817249252	75.2778928893340	74.5314295480219	74.3473284741331	75.8780264271095	75.2951709351725	77.6187940510146	77.5007421195016	74.6937571950328	76.7919365704322	75.8864948103444	79.8041384980109	75.8414317401411	76.2975682602666	76.3559303609576	76.1180685469731	75.6945550398486	80.5238899343826	76.8559304832738	76.0958912645135	77.5818932870609	76.7872169648561	79.2395895700919	74.5486374305765	76.2316537481620	76.1264234435789	76.2564980106731	75.7630047265870	77.9723445297686	73.5793443315564	77.1735942221302	77.2268767183642	76.3907632784016	78.3945571874303	78.8869486966228	72.7613681046176	76.4974774336368	78.0587027845528	74.0167719932514	76.7217782268391	78.5465033643422	74.5570850901712	76.0572537419554	76.7627412591861	75.8413992002581	79.2055614271019	79.2103407481492	78.1870338074714	75.3467343412545	79.0278190316776	75.1278350794349	72.1156353731960	76.2331166811217	80.4259424323788	79.8950550337767	77.3521350309086	75.3955551191260	73.5144441672519	72.1743382904363	77.9198224180961	75.4133763808091	76.1105397432721	76.5190317762275	78.7754882471183	77.3443318363244	79.6422911107739	75.9229071636869	77.1543375514537	77.6040082435016	79.0449199608506	75.5686303810314	77.3850484980336	71.5959487000375	78.1867154597825	75.4280305718151	75.8434671426025	71.5517157432991	77.1691238084213	79.8737599882460	76.2402864912558	75.8937205802337	78.9576754097683	77.0296362751263	76.3151788763070	76.4503276283844	75.0781171465746	77.1511872108096	77.2996877580122	77.9999715710392	70.9179065375923	76.4321698972888	77.5937313926014	76.3966844417428	76.8860359502207	76.4888301349390	80.2582207872254	79.7611421297650	80.0178244345770	78.1020620227555	75.3163258634553	77.2083981986701	71.5099085752988	74.0304008005556	75.2649232518567	73.6608763944339	77.7218759298607	77.1715943247374	76.0431492043665	78.1591076491844	77.2342561159333	74.5566160268042	75.2926170190801	75.2224420011395	76.0387237529825	75.3519441443828	77.1573666773760	76.6670927528944	80.7165290687558	78.0362963275721	77.4789590141932	78.4382849606075	77.5844129025413	72.7574960140296	77.3806394285056	73.2072915681039	79.5319683120443	78.5754965167787	76.4229284951476	72.9821831414143	75.7736654492763	73.7900145894565	76.5739400485393	76.9914787601912	78.3047891460892	78.0744831686492	78.6252066612006	79.7990649587060	76.8755611055016	73.8897252904365	74.0941094930415	77.3372421435537	76.5722072629184	78.2765041502807	77.2742773234709	76.6796580206731	78.2332823564224	79.6041257821137	78.2353020420631	76.5312862687253	70.9647952745305	74.8957116568294	76.3310871595809	72.2023863749449	71.9502251179159	80.0539235096406	77.3973301822626	76.8757752214657	75.5991781975818	77.5430533003370	73.6169963515733	73.5057408681465	73.4746387370963	78.9931319688575	76.9480282499802	76.9871337029283	78.9423809702932	76.8838933284382	78.2930598594293	75.3443748909811	76.4432127548207	77.3697387748798	78.1224511932932	76.1202819081237	79.5202096112168	76.0818791899640	74.0026134670726	76.4631157162766	76.4047659874589	76.8744018240318	79.5799835285968	72.5291859384157	77.4779837439403	78.2930422037497	75.9962773814706	75.9299895561383	76.7399315942417	74.5839525816014	73.3243850589393	78.1956798723793	78.8438386543620	71.3824485077118	75.0857986108676	76.7866259054505	75.7669019166577	74.8447229109989	71.7398973590544	73.0903206039375	75.7070376103276	76.1314723609180	76.7324633660557	75.6087740614295	76.3063213586794	75.7133900258734	74.7667041127593	76.2749929776742	76.4600618167939	78.2767476193764	71.8928685770460	75.0595919042304	80.0740672472797	78.0999723309568	71.8719941126340	76.7706123211037	73.8422073202998	79.6654826877123	75.4943341799786	76.4259144261622	75.3383525647673	73.0233941771249	75.1682927344858	74.3101025532702	79.1708245383944	76.2178132817394	78.6325351087551	76.8853390454245	76.2688402331870	64.4217581553738	79.0458317926017	74.7907052885335	79.4201549156778	78.1607919083805	72.3388478004618	77.2780671451259	75.9845706348026	76.2266183082041	76.1913792275554	76.8464007181303	76.6650225816493	76.5580686269374	79.5173374436808	77.6187181024881	67.5712001461809	77.2507660341381	72.7216612943098	72.8235805035390	76.8749301487308	76.7252195246591	76.0720375019216	79.8120246782063	72.6821054925786	73.2486210185602	78.6773416020239	76.4220044406999	81.2732387831694	77.7306840501381	74.4021396690129	80.6180774142272	77.4447398749268	78.0374544835409	74.8701891568651	73.5122876765128	76.3788284840457	76.6361558285712	76.3076574547463	78.5132025154067	74.6778691883455	74.5323309318591	73.2568174881248	75.0393927400016	75.6420102715378	74.3588680719589	72.1345979866012	77.0621471437866	77.7239389291937	74.6768652495704	75.6635459402249	77.4912841964004	74.6704467552140	74.4342870599631	76.1469020851546	72.2167209869035	72.2014335056414	77.0775169057653	70.9899486779755	76.2010458933336	73.2457844223148	76.1780256615502	77.4525367906684	72.5928405272612	80.1057935937873	77.1906591425878	77.4723060637681	75.5555023932074	79.9652888147012	74.1857601614279	73.0600648617006	76.0166332987721	77.2694631168500	75.2393956339369	76.6923415578069	73.5721447405946	76.8927477995656	78.2124225582491	78.1738568362634	76.4130811952589	75.5839695464682	75.5885878900710	77.5252724303193	76.3430990301751	71.5511167211813	76.4648096739819	75.9337522854120	75.0626467928879	78.4892279133020	77.6778830477276	76.2145505088933	71.6367023546268	77.2561563560045	76.1790033736489	74.0020928363000	77.1036052638269	75.6337417615345	75.6508896962048	74.5863093049329	78.1624256512668	74.5895919382141	75.6037580917204	76.2647402049057	78.5565155525746	77.3385847499453	75.6272109459377	75.1706980084074	78.9575795878231	76.1131349144273	77.2946486409819	76.6965107221224	74.6593439500812	75.0259361937595	76.7728673557051	79.3474227735331	79.7933286218720	76.9526997753316	76.6228899854374	78.7545988689336	72.3697339056155	75.9411169912482	75.5094571265751	73.8999297353025	72.3933275820385	72.1571750406601	74.4540574663456	80.4854132281438	75.5259186202301	76.5688581268344	75.5352225229700	76.8759866054848	74.6964653965075	74.6700602761159	77.6799608089245	76.1981412052559	71.7309777444823	76.1618959326228	75.7536760767037	78.3110618394732	75.6239144734651	80.7758347304721	75.8344787406623	74.7736493900027	74.8347796842715	77.6149453292894	77.2086531779467	75.6164639625743	73.0336586464661	77.1055275801302	74.3288877465440	75.0469268839728	79.0732587252241	78.5025977942258	76.1849687521807	74.4891676178523	73.4056121274426	78.6750207576044	75.2889385723333	73.1011470003133	76.8520348656516	75.0989839571210	72.9716615409242	74.1159988150876	75.5156840646825	74.0123428765160	75.4549971071229	73.2997746951421	79.4747359522796	75.9923114000708	75.9481063889627	80.3489277562138	77.8277057121283	76.2998018275418	76.3962782915612	73.5013982300297	76.1171242459950	68.7504249460928	75.3885499417222	76.0346561968120	79.4916187064602	78.8492369321253	78.6892065410194	77.4386705104987	71.8247410175932	76.9267588288394	79.3054896466055	70.8447759657519	75.1129437206703	79.8246001371092	77.8489606783976	79.0395897574966	70.3351057997162	74.6197108804541	75.8659485269897	72.3483892972095	75.0107494880182	74.5331342522385	79.2238362542321	75.7071149981190	75.3429171734785	76.1872642497532	75.3317926919520	76.1396501285935	80.3478716446343	71.1012450610270	75.6117431888618	73.7611395976239	76.5957820129399	75.8025777457528	75.8139311660722	76.9732644826048	76.2959467280479	78.0477413297561	74.6092683840034	77.0724604282600	76.6493838067773	78.8419877220026	77.5904465046637	78.1253639493288	74.2391031981262	79.3163977919909	77.8062041754771	76.5809864150443	74.1232826054013	74.0847938038240	75.1901872345602	75.8473286528150	76.1287053226011	70.8579283958367	79.2818429464987	78.4691387977411	77.2188232490768	78.1415655990510	79.8940612567083	79.3487105344682	75.2651006101103	74.7246746982931	75.4491931080006	72.0328049663044	74.8798514652399	72.2582525563935	73.6249171363826	73.8101692751841	76.3351043714696	74.9140965293480	75.4777682479522	74.3980053142295	73.2813744611944	77.9145865942984	75.7005923913921	75.9101092372358	73.2164323555039	76.6743640657955	76.0822188979707	73.1304539757720	77.1257822438339	76.8629300680374	74.8262669034364	75.2916948745119	75.7213713675951	75.4594797607655	71.0904011284910	71.5633245286925	72.1175641341876	77.8188072718343	73.1039734115069	74.7290821181596	73.5905397970755	77.6509132109402	76.5376807129595	76.3142135836944	76.4879329264502	71.5287729505465	75.0745809087883	72.8360772198107	75.9296351820567	77.3339762610268	75.1915348980131	73.8079513757977	77.4778758034871	73.4940621949255	74.4468740888543	74.2267355539364	71.5788318812758	78.3415048501065	77.0220827877254	76.0213141160158	75.3795800160021	78.3147670177528	74.2454982690112	74.9844376724382	71.1097904697729	72.2426416250622	75.1493955667401	74.1925298955899	75.3623435304655	76.3111637822845	72.0113069134839	75.9881253781649	74.4020803048618	71.8298093461872	77.3831110973963	74.5311663635897	74.9349326273339	76.7915036511957	72.8566065228166	77.0116757094974	74.5150857805358	77.5787100456147	72.3996053452105	73.5350039410790	74.4159184938406	73.0360625346555	74.4778879191731	75.9361678692776	73.2052778636761	76.5247021723132	76.6648023233446	76.6255464831515	76.4527427415942	73.4002554920221	76.2189613592887	70.7805873044797	74.2289449861730	70.9309031501618	76.8261279451932	73.4404936395854	77.3012484012284	77.9613162544362	76.9134139651646	78.3055559629788	70.2483604959788	74.2472052161159	74.6868523593918	79.5044563369977	77.8378339323321	73.6830526615218	76.3378793341072	74.9145404669503	76.8993875329598	72.4543994639357	76.0097880999942	74.8206709645201	76.4190344610160	74.2648456258751	74.2274040406979	73.6383179098305	76.0447288397438	74.4158453774224	77.0814672241593	76.3195154470704	75.4536371659622	77.8209997304232	76.6727910329462	72.8390832300923	76.9961702402024	75.7315914855734	73.3818104505388	78.1677639452649	75.8112871025155	77.5594229824276	73.7877246240609	77.7457178669578	77.0850202870663	76.2762207741295	78.6249191010716	75.8691498695737	74.8951098818976	77.3374483408209	76.7921954550965	73.8270728568445	75.9922005125530	73.7877768622832	75.5577405368853	74.8700744631410	72.2564002775379	76.8660383715643	75.9493619178358	68.4280872437013	76.0152455002767	74.2038624508683	76.5554599445573	75.5676750240591	72.6005137345259	76.3507491114454	76.8493707354493	77.7980702746963	73.6331547928428	75.4271039397059	81.4604057985086	77.3097907242330	75.3227673156044	74.4665721748155	72.8852609736290	72.5950414622773	75.7289975657938	71.8119747275240	77.7270827886529	76.3926924195761	78.0060157336553	74.5870932361333	72.7581457330506	73.2453462179111	72.3711049363361	75.6199367291105	78.6861858386300	75.0440125079602	76.2473578944287	77.7141541726846	77.0520429339762	73.8732047377117	74.4357664703748	74.0891846898683	74.5587399255325	75.6868092066653	76.7498962847583	75.9590299706407	74.9436935368869	76.7436895578303	77.2042744429908	73.1705485548863	74.3305791439206	78.8849687453343	76.5299657044518	75.5853228751651	77.3548894892269	76.6971100065223	77.0928388960055	76.5805065785381	72.7395347053400	72.2515418509352	76.7643822036299	76.8001660977435	75.6331866612950	77.0500056927090	76.7764384491287	74.2425996282758	74.0480556177320	77.9620351670485	73.6906110532825	73.0676908144145	76.4881945824370	78.5107187154954	77.2343559953362	74.1262024760550	76.6710951595515	76.2625441537535	74.9427203017984	74.3238912130105	80.3446835579817	76.8590233328938	74.1567626985524	73.0900945761293	78.8108578827396	77.8450900166669	74.5307536478111	74.2675777498667	76.0491031052002	77.6906238630422	76.7580540023486	75.4311083252585	77.5364638617463	76.6817910440474	76.8286744463559	76.3567722738864	76.7789835201520	78.5093232316170	78.5147471150701	74.6638035150363	79.2771426507901	76.3252428554417	72.3651214301939	76.5385427389206	77.4450768001182	72.5612805926279	75.8067879083879	74.1775899261905	78.8647726323610	77.4615743107373	77.6177163037615	72.4330393362055	78.3311345707843	79.6378188307822	77.4476372015625	75.7709670017760	76.9255425557885	73.5433234484250	73.1472676785294	75.0104014317895	78.2096844765365	77.8393915194359	75.5560316721444	75.5528338315408	76.8929791357329	76.8379014076733	76.9056717785333	78.7280978989907	74.2402976465257	74.0897993408817	74.6985040302874	73.3405672011654	76.9418857827467	76.6045167774064	75.6078429205173	78.3449389888924	76.6779261097588	76.9719912611717	78.1272147032624	74.9065267356707	75.3084193621893	76.6388828924428	74.3871669022773	71.2991998123850	78.1938344202694	72.7054978161149	76.1343175729214	78.5003964558898	76.7351866676370	77.8402928752088	78.1815019212402	76.0666673932496	82.0176065008112	77.7290492909064	75.3500627457126	78.2819823930609	76.9677670139262	77.3997305016726	74.6457331751578	70.0281625244705	76.4191599267846	74.8035876442196	74.5226986998897	77.2782228117481	79.1191226144018	79.0850179572382	78.1465811650143	72.9656862748612	73.1636900466624	74.0340972762803	74.1868615447001	76.7913228296986	75.3145610316261	74.4705545068226	76.4789885651819	71.3608291448906	75.4127699298888	75.0921254546683	76.6764287966482	74.0260868547952	71.4717438034324	78.1060346322804	73.1829276288620	73.6146019369564	78.6510428601759	76.1953891661005	76.7768717340128	76.6766121848799	74.3097628780096	71.9714003368237	73.4103306125851	74.2343216299031	74.8063135484788	75.6455907947883	74.1941624268935	76.4539554728503	76.8074369359770	73.1128314230015	74.3123261479917	76.6154270966737	77.2644398704058	77.6996073207052	77.5421940985941	74.1991120389216	72.6539786797048	73.2690406646189	77.4124152135447	74.0872688966740	76.1265003669820	75.5184740200566	77.7688596505334	75.7876203405706	75.0032304194734	78.7948511506350	78.8518675266824	77.3414296472683	73.6015263778838	75.4203410631319	72.9198618992849	76.8225258694116	75.5101790257345	77.0045121592672	74.7761298201648	73.9406192232798	74.1700585584800	76.3258892260081	74.4675533543374	75.4162547656689	74.5623038933219	73.4461358726361	77.1325915862648	73.6685685075280	71.8145797699208	76.0553113380882	74.4334281103519	73.3489930208768	74.8045732720028	74.8908622998371	76.0965078630571	71.5792511788592	76.4310778830123	77.8916725563815	72.2764855907723	72.9429418897904	76.4527924209447	75.5607098324854	72.1961379473455	69.9755505579101	69.9395198487475	75.7575085646024	77.7813039700972	75.2800835559155	73.4828792114993	74.7285153364430	72.7200540813865	74.3534533288081	75.5605147851263	72.4111616281669	74.3924338528680	77.2206964560851	76.2269681403831	73.2648074598477	75.1792379288502	74.3335989594106	74.7647346247542	72.2862396546128	77.2433738226967	74.7881286128944	73.5585422496812	76.4961884117667	80.2536591722258	76.6943813178538	72.9788737905645	75.8274660803801	76.5948056804825	76.4130747664263	78.0921831329449	77.8888623026722	71.6419759679855	77.8918857910626	73.5699496602300	72.3547314525969	75.4277769331664	78.4204318994146	78.1172218889408	67.9729712113620	73.8026388038975	76.3067041710771	78.0305835413724	77.4861992584896	75.9401251695325	72.7909973941245	73.0344559824922	70.9550926278268	80.2552192738748	70.2820854367888	76.9022915274632	74.9190831857032	77.6760043512890	76.8106055832290	77.2550478745575	73.3335027768944	71.5297651547787	74.5597031959574	75.4587010406626	73.8582832552825	72.3479919511674	80.1180516056332	75.9355002670506	74.2353682268876	76.1553242253238	71.5864226036298	76.1846845442600	74.2364152542914	76.2996969911917	76.9119840191676	75.6954922723467	72.5374028207977	76.9472797245899	78.7516378489143	74.1673742388145	72.9318075732059	78.7146814812777	75.5131682235957	75.1522440683389	74.9833308813429	71.9264092478295	74.2743488730700	78.8469925452226	78.6971895335715	77.2541606466115	70.1420527757947	74.9345970061631	80.1394076405707	76.4235912267939	78.9595886488887	76.9121853362310	79.4648699794320	72.5143132319169	75.6088731068075	75.0086245729132	76.4184168024984	75.8583581341009	77.4425522473815	77.7680913752480	73.6894877290234	77.0301039074079	74.6026759086183	71.6789592167814	70.9141100551006	77.4462597123259	80.7869469392062	76.5192392098362	75.1905043548272	72.3090244121276	76.3999782483637	75.4487087348610	76.9225325202539	78.4225982621418	78.8613979855762	75.4336547336112	85.8264239934274	89.6805140783505	87.9112535814447	89.3076865555550	79.9788659274990	79.0675900137495	77.4929967127686	76.9637688407262	78.3853570232350	78.6342313264301	74.0536074029868	83.8724725163316	78.6566524063001	77.6320630533087	75.5382678900250	78.0645584163278	79.3038379245902	77.8841772465492	82.4776679804075	79.0565807226884	74.1941323609303	72.9924459945229	76.3208457336876	75.1495733209239	75.0516341767244	76.0571765607740	74.7302928801382	75.0892184846688	74.2539835451248	77.4248779746283	73.3443157902252	71.9349872091422	76.9958172130713	74.7535991338380	77.3099287164492	77.4632062176319	74.1053444953202	77.5550967816333	72.8612329626604	75.2324248881947	77.3991005381301	75.5291270629401	74.2368725015219	72.6631323499949	75.1635797790631	76.6955427425484	77.1106484029571	78.1116313760025	76.0350554649162	75.1223159709752	76.1312722453769	77.1529415440448	74.7198747230684	75.8994985942827	78.6852268568761	78.8741880839409	77.3800515660507	74.3456095892225	78.0650807994531	76.9438975163734	75.8738106561674	76.7681310268106	77.6571146547107	77.6565606227738	75.9219238318621	76.7362454660922	80.7349360151632	79.2244222303812	76.9241194097591	78.9057164415835	79.9365243908443	76.5052892245394	74.9244033570834	71.9058799326543	77.5764914893626	75.7319283536381	74.9533731927989	74.4571045032472	75.8714556223947	76.8076378151832	78.1883582910943	77.2521527479478	78.6040163616179	74.7536522340576	79.4650789924774	76.6049230536510	73.3023111778003	77.4343291686258	76.7619242127209	75.2240057825644	74.8035892233194	79.4786317281818	73.6488727221171	77.8617522283537	80.6595052522150	75.7773012925309	77.1068209478180	78.4051247044511	75.9906985599186	74.6437005657651	77.6098778504436	79.0483020259353	75.8960339012901	76.7737174416898	82.3074397110460	80.7899290710592	80.2977249108020	76.2695892823929	74.5079492748996	75.8210183665915	77.3825627298530	76.9393695299592	73.6971277308968	78.2309678401020	74.9104578766940	74.0051119921315	77.7611368500191	74.5801403336132	80.7248397200181	72.3630823967956	80.1437663403083	73.5658813895316	74.3931021314492	78.4047201933872	75.8611013299006	71.3534394223105	75.8112316626071	75.1389493530836	72.7299566457275	75.7471002064548	77.6508312083232	75.7988969518920	74.4748641031538	79.2716554249517	87.5130600588044	76.6281578390854	76.3608552415094	72.6574350899037	77.0643316883051	74.0300128814018	77.3391088437753	77.2069375844669	73.6283616606176	78.2830031021364	71.7303950878572	71.8811684615258	74.9134131363284	74.2474638270155	74.7598813017437	75.4822717512966	75.1446826964178	75.9582537022141	75.6638363357721	76.1802485563499	73.3401217419936	72.3496381019803	74.7065252614146	75.9220303485378	74.9445950126580	76.1935401526585	74.9072869595813	76.2901390793703	76.0410654641744	77.8117265438848	76.2564572238031	75.8147084783215	76.8965737425803	77.4344332837887	74.3929633440649	76.8987405446547	74.7181381938392	76.7926253596289	76.3498375943523	75.2813458879882	74.1281347060866	73.3347962180636	74.4821259140591	71.3895135923256	75.7245633956544	74.8364289192821	70.0098872693346	73.5013703555800	74.0793344039340	74.7940522644089	78.2038381516021	76.2108309617742	73.7195523351154	80.5044908968121	75.6999394068382	72.0714562453365	77.7679937101997	74.9298735615480	74.5617278976191	72.7225295101518	77.7277807622922	76.4273463539828	72.2654183283515	77.5965974954091	73.0610426670826	76.1490916266847	71.9514008879845	75.4359803091002	72.8542220912950	76.3871299614744	80.1204089991408	77.9513411455056	72.8347980343010	73.9418944209963	74.6450941023623	80.1651879886366	76.1551971003105	71.8912356535856	74.2593267037524	78.3979910083578	77.1183685114778	76.1720744104376	73.2192734571852	77.0019793184364	76.4985714868840	75.9247304271951	78.0071190272825	80.1059361970166	74.5032720697536	75.7462233356253	74.7389865531046	70.9796134574738	77.2998466091457	75.2430773586852	72.3543583217484	73.8216864912154	74.5287306277183	79.6866614088155	78.0205526742764	73.4393328447086	77.2517708595990	74.4680396729005	74.8427482914758	75.2631964815964	75.6874341707693	77.6038380302851	73.3691254803660	76.2576306535483	74.5655718936877	75.3341907368408	75.3722587524228	75.2873897048148	76.1417920142185	74.8055218040839	73.6923141088045	73.7867998377222	80.0890740568821	77.5051437897956	76.8890582030372	76.1502637982165	77.5086748191497	76.3788288695050	72.7505850182128	74.2889051924311	76.5477289221726	75.1661604195530	76.6460232915772	69.3861878198225	76.8146848745190	74.4240950455094	73.3156588403338	76.8434094098680	79.6264448020633	77.0350872927648	73.5582136936490	74.8638584401861	76.7121252382605	77.1301821864020	77.6564919029495	72.1270010546329	74.8073886827644	77.0292117010820	72.9108930654710	76.1232533758850	73.2483081294745	71.9880303493195	75.5489723197198	73.7303722612424	76.7603178003656	76.8786077333249	77.2724244209120	79.7843240584984	79.0842020917570	77.4775816106644	75.1881033247649	73.4253867943934	77.3390535685760	79.8712541976421	76.4552773302069	77.2887968301112	73.1954517259436	77.0402143977121	74.4117548515098	76.4301487671314	74.8553130181077	77.4916620723932	72.8584931463548	78.4127854434293	78.2996300084535	78.1739041144771	76.6547876682128	75.7136303090452	75.4360556801610	76.1153241100604	76.2750196825964	74.5307152896613	78.0260406057231	76.9757505840834	76.6599661607117	74.8239373409702	75.6612122366812	71.5198043625298	75.3648232330091	76.3379710067042	73.3179566433555	74.9177124694712	73.5115657139102	74.5775435781859	71.1573700642479	75.0691834612449	68.8295245565791	75.4918731543072	72.5085815720299	71.0435134561209	76.6060882469267	75.3634547568757	75.9318368383139	72.5016272796220	73.2089026087649	75.9315532338651	76.4864613639515	75.1261683402909	76.2465716550997	78.7588865712704	78.3017046982757	72.9224275133916	77.2592458137012	70.5862325024986	80.9573098215636	77.2382543092344	75.7784703465302	76.8609620930809	74.2548708613784	72.1413061391951	72.5905700406582	77.8329811822827	72.5690189591113	76.2372097389188	77.7992573285401	78.5203044966919	74.1121868761015	75.6056260673687	75.8933203382437	75.8361725782987	75.1240611266909	76.7376832482620	76.5668764940861	74.1293114477266	75.9602055031123	78.0284665260307	73.9859840289563	74.1385321908677	75.2998008454741	77.7335238176583	74.7573565155662	72.8012732541363	77.0708002943103	76.8843021144092	78.9295830009034	76.7469011866131	74.6934156809123	77.5947102928626	79.4852421871754	73.6820096697658	75.0681252270749	74.5657941017731	77.4342330240438	71.9820705978311	76.0665562861658	74.9234459032829	77.8276336300859	76.5671367636650	75.0956929809328	75.8912009684733	72.3146649233156	75.2536985306426	74.0234417538999	76.1948118606628	74.6092832923553	76.4440564254970	75.9205155078768	77.4545313332314	73.6823713765977	74.4019082960876	71.4032009586950	72.0051464711087	74.5341108582619	74.5846890719181	77.3288426005816	73.2280875588523	75.7882798029621	75.7986583972213	77.4915738968897	76.7981534841299	74.6581215780885	75.2781279855344	79.3625705108330	78.1923470177033	75.2552084479534	75.0227541927303	75.3899990982373	76.4513996322115	76.2510806332709	75.4419050188337	78.7869940022132	77.9511747124869	77.0404752357120	77.4584798436782	75.8104249942729	76.7087976911141	74.7164795219150	78.8749940406324	72.3048506849861	75.9550695222371	76.2018856015861	75.2769538761075	75.6855475296048	73.1908343325670	74.7282140353969	77.4793968325407	75.0445212411453	75.2958624472440	74.1760834906473	76.8975838297912	75.1066483200999	77.4052121403007	78.6152458095724	74.5011946382725	77.3816990450484	74.3095956872102	75.5779209753777	71.9244916607303	74.4642739308419	77.4317076273891	77.5032103981164	74.4441222787978	75.3210240805764	75.3158072741648	77.0929440544979	73.8162479468521	77.9607049410795	72.4931039928878	74.3736025464277	75.2917739810965	76.3310831126556	76.2435387689362	76.2010739810446	77.4463397109167	75.5394844119949	80.4351153558038	73.5817251269544	77.9650106751173	77.3029685618176	77.3096662253178	78.8978242026101	76.5738883024610	75.7423552047949	77.3818649036863	77.9785671234868	76.5837612209138	73.5853566014919	76.0337146069065	77.7240632559239	76.2832372262153	74.4642672133784	76.5608981577669	77.9787156538588	76.1576568935737	76.4581361957630	76.6534859599133	77.6907508327548	75.7364026912107	75.4351440787357	74.9690403879134	74.3821841651267	78.8012622138484	77.1111391603235	75.2808025003787	76.8777679001226	77.5852943562581	73.9343971631919	74.3975534715172	70.1734711408439	74.9216368574257	74.6419498517722	70.7461011812624	76.4573916976027	77.1348534037258	73.7793049491116	73.6441592814608	77.2176023143724	74.8080227294314	70.6544935553612	75.4730629145518	75.1823281817865	72.3323611771868	75.9982838273276	74.3152000253353	75.1422096566380	74.1046422510999	73.2925193437029	78.9531166915381	75.1661930574044	74.2327457775102	77.0266120904752	73.3892284902764	74.0208872985682	72.0234869630665	77.9633167776584	72.8906844112123	72.3925557473818	73.6589066919824	72.7025512231472	75.0384177171514	75.4399054801432	75.5913616314081	73.9377237980536	74.4436575990452	77.7016993930685	75.4188890329713	76.2413046193842	72.1257401298400	77.4058534089214	74.9847187004148	77.9163400345113	75.6486922804438	72.9391067571906	76.3307974407721	78.4581057166824	77.4283451268420	77.4678652348337	75.5150872470965	74.3938491980017	80.8810045228608	75.7110177127435	78.6123248237586	80.2071982483770	77.0312023173735	75.7598254446799	73.4593816740072	79.7062813999503	75.9847305502530	74.1121225276459	75.9764746836708	81.0601162225881	73.3816601171289	77.4329223791465	75.4735214557366	75.2542787905546	77.1302078331189	72.7062006566405	74.1144317966861	74.3201248659216	75.5903267132692	72.1851107936522	76.2943421844612	76.5314640973963	75.0749809589367	73.1650263356060	75.0834899316706	79.0313245182692	75.8778495006224	77.7857240887111	76.2900833186286	70.7207941856104	75.9939600341625	76.9843257859575	76.9969730843830	72.8656902347651	75.9974507739247	75.2130203064584	76.0691554484570	74.6098130431608	71.0150737215572	73.5308997131219	76.0511608643067	73.1297382886953	77.5090171982219	71.1135293249165	77.9519052875275	74.5546310689601	71.9744939900512	75.9094489546128	76.1420829519048	76.6724994148929	74.3858623484923	75.8371756455307	75.6702672448380	76.8648769543882	73.2104877015151	73.7572735137484	75.6064779051333	74.3010668060793	75.2929950971910	73.4866398415469	76.4944939223960	78.5293692457262	75.2487411365595	75.2876317159879	78.9932088654727	79.2402861559109	74.6344319435752	77.5145240673461	78.6090190873330	72.7553165641900	78.2916505680731	76.8285785744468	76.5739200920754	78.1724551028358	74.4118418919435	72.7285955274483	75.0888625572971	72.7459645438734	71.4339269404066	77.5649520065609	80.2855764961749	76.9358406377970	75.0995954671609	76.8006475082190	70.9225744512179	73.8297312421835	77.4264683576106	75.4957463197231	76.4506730323638	74.8788526289210	75.1153745661253	76.5034635715952	76.1379353764457	72.8033358322826	75.7423333975686	77.7724128960327	75.5703379620620	73.2545770502361	76.6289290712917	76.2070271513712	75.6083904178485	78.5223223145420	75.6068567657596	79.6867455417335	71.5989561504760	72.6944224494198	68.5242700459479	78.0902624933485	75.2383425083323	76.1370416207142	77.9347075338721	76.7991698297558	70.0059946706653	76.2642478997398	75.1997972552553	69.8776812398196	73.5112809372852	76.4440300297296	76.1400008578449	77.3547433403068	74.9896372860975	74.9100814261446	75.5036256899453	73.1432064836134	76.2035740156990	73.1146993142408	72.5265644513609	76.6923705842743	77.2189785006909	77.4357166403519	78.2312027102567	76.9843637570503	73.4557510624494	74.0665843977491	76.1506816889910	75.9179918807745	77.7945070498933	74.0261718265636	77.5606929357647	76.3136691437911	73.5971824604533	74.8492516766084	76.1789511987287	75.9659684003084	76.9325136422840	74.4132928387488	74.3867222999372	71.8604910332616	75.1960142481129	73.9381193709577	75.9865591815504	78.7668010946056	74.7160945049632	75.3670093235687	74.3972870326283	74.6897310670434	77.8449723988826	76.2229786674032	74.7650179115728	77.1205153898765	76.4223747350268	79.0423174173254	78.3646257452559	75.6432177154130	75.7901056333690	79.2965649891070	75.9404515886636	77.2815737738393	77.7976615564103	86.9705277703542	72.7995160556252	77.6239179034814	75.8480306055810	72.9693741747897	76.8288046179313	76.6792864283870	76.7149437706985	77.8779337960647	75.8118710987542	76.5415842532287	76.4014253789760	76.5343905249719	79.5283007704580	77.0442416689360	75.0313509966712	78.6686953666853	77.9076040657948	75.6015802952832	78.0970082243325	72.7768697833197	79.1013735178666	70.7739574806157	76.0520867087870	77.8386389121484	78.0103020903802	77.9517900102117	76.7822503450712	75.8467901218553	75.7644079915765	76.9561684222982	80.0935722199521	78.1256931480846	77.3321872094775	75.4725050873367	76.7117613866712	77.7911872843439	77.3379996678613	75.9141272320042	74.7328047265777	73.7676594631637	79.1356481399361	75.8807889450490	76.7926239262430	76.5605258539455	72.9530838682083	73.0392309454736	75.3094303748105	73.7735352685747	77.7358525955365	69.8808401134637	78.1854775831525	76.4169891750192	76.3342217269596	75.6774663106649	70.1143825789430	72.3095641965359	74.9787406119551	75.7100392117443	74.8929328378066	80.5848153790398	69.6447842322097	74.0425659690060	74.2288145138140	74.9696666906103	74.6392798382259	77.2947635706314	75.8660965147583	76.9358620373328	75.4186511711073	76.1659236210088	70.8267733288940	70.8596333543952	68.4800394884355	75.5917162272635	78.7784379460257	72.5294168494043	74.7409638060776	72.6915203178460	74.2433429289515	75.9424435782732	73.5603608441797	71.1451137585547	80.5558385961492	73.2609961511407	71.3858191560416	72.6607819523139	75.4385526617322	73.1954695774566	73.8890940622528	76.6719203380137	77.5132748262712	77.9862302819257	74.5977557849830	73.3420841599278	75.1209442226891	75.5483917500723	71.2477204220674	70.9500510498141	76.0554761016169	75.6889538654946	75.8322078816246	74.9796769623313	74.5773528481961	75.6728092438740	79.6245150394000	80.4009969861621	76.8801022503807	71.8031344045323	73.3415431685731	76.9495578265759	81.8389169037375	74.6756428409005	72.8390990444532	76.6870279046355	72.2196935669124	73.6406856507902	77.6933603845023	75.1659683670681	73.1240251141099	75.6078314402531	75.0020100358202	75.2076148573693	79.9625799224973	78.2294230927546	78.1582795367514	76.8353506147070	74.4273613208226	76.4313084418998	78.2632400810294	73.4406141684669	77.0884265513258	73.7985916368529	79.1087359945729	75.6302034858508	73.9796734768969	78.0320352695646	76.0773591726990	78.8683114075897	78.5839467735711	77.1721736983842	74.5843111269183	72.7592255116070	74.8186812493025	77.8301983814459	76.1535628246261	76.5729158137410	74.7035877413986	75.1925937212416	76.2577302335021	76.5108094600045	70.8719437497779	78.0106652192878	75.4547349923248	75.3861648587735	75.2628103020207	73.1602305753250	75.5785066330263	74.4016649944050	74.4201212223056	75.4290568799278	77.3007472850659	74.2094728324547	75.5821600914215	71.5401637679230	76.1525375552208	72.9940717196310	72.3970895583712	78.6921651462439	72.2637844987479	74.2947503912461	70.7140331584250	75.5985713376202	71.4876423064581	76.2915674295326	79.6026403269340	75.9546974135956	75.8106868338036	75.5629143090796	75.8738324573170	74.9705401895392	70.7061592431852	75.4789968232052	75.3893464260854	74.5004315100873	79.1541676343211	75.5333016558726	73.4097953350173	70.7676915049184	72.5814405170732	78.2395630773395	78.8489141594930	77.0415432745865	76.0573949955879	77.6005887703790	75.6848703990457	77.7486315030278	74.2623791924147	77.1927740826830	75.6526490199971	77.3108355920947	73.8892524660771	76.6795518624526	76.2592089757973	73.5450002913108	74.5760319911310	71.7008039764583	75.6260573254193	72.7489167299902	77.4351826376976	74.4856958867603	78.1057878451595	75.8253292886628	76.3383640765087	73.0193881446991	76.1467857739116	75.6338570334460	77.8169955813771	76.3736284947370	74.3270597069077	75.1612542207473	78.7622661364824	73.4215246775084	79.9160200489741	74.7466229340706	76.8498828652289	78.0927163857086	72.5378187026932	73.7473062850182	76.7599441704948	78.4283034018870	77.4438763719454	74.5025249426413	74.2114089292616	79.3780102355051	76.4457618606339	74.1443664496665	76.7425898343481	75.8576739501655	73.3796249853066	76.0874373955345	76.1668427419009	80.2031698615823	78.6309208005563	77.7029333224745	76.7878666586767	72.9891723434506	74.2177410995065	75.0121108168715	76.8809506394053	76.4694991260979	77.3805291219897	71.3831941007955	73.8616540718754	77.0454491626674	74.3042619923439	72.9291252322565	74.6405477867926	76.4679777489333	78.5993358615067	75.8784287487212	75.6173967618769	73.1477980651079	77.9894224491875	72.6420835811135	77.7131532866363	77.5402093824070	71.6018430183961	77.2661258257644	74.3102472292789	75.7953137699934	75.7881483152342	73.5845314346928	75.3258470771218	77.3971112116832	72.7494040302967	73.1962804499371	75.5178733926423	77.5078094510614	80.9381815226430	71.2802784425361	73.6143379364881	72.5547819612402	77.9778293845483	76.6090706518997	75.9533102223287	73.5380242412113	72.9182046988368	75.4948726318980	74.8988883838898	76.6585632116072	73.3235670603126	73.9633386289860	72.0659026051724	73.6845480927246	73.2856961282139	76.6534606665691	74.5512364932930	79.0915674026393	73.7524404009772	76.9481794103168	73.7160764771877	76.0479791726235	74.9250128118123	78.6734771653561	75.6870063827940	71.9241112031662	75.7371171629778	73.6964403900824	74.1450486447691	79.5619878298730	74.3549224926547	75.9282127931066	74.8329525825458	78.1776937103492	76.0483474554439	70.6177594319992	70.9444381654291	74.9900362111940	80.6262172782195	72.1981677218280	74.1167539013185	76.5811706073344	77.5253100966384	76.5311491506129	72.6231527008753	78.3984717658110	75.1378556314739	74.3345849954399	75.0221687035036	76.7325615243518	72.4168558177425	75.3612261014317	78.4788064336022	75.5645669898647	73.1429158539225	78.7682076020187	76.8037434725359	78.5735004952195	75.0593188350578	73.5325174278340	80.2048477379488	76.6983138652183	76.8891199869976	77.2445085552563	78.6366721564738	76.8202053410564	76.7780832668657	73.8337272371302	72.5852763170990	78.0143227324477	77.8223822554274	77.3669261293395	73.9682234174094	73.5371144038139	75.8120889188180	76.6039374359987	77.5281183070268	75.7589592775668	77.5635829373528	74.5445915914073	77.1505097484114	74.2159790049433	75.9605176840422	73.6266045823304	71.8107828184075	77.7971031694019	76.5377984319788	79.4068534766528	77.5095023151356	74.1493970955270	74.1247766317622	69.2533434861094	78.5890997920941	72.7917107956714	77.0712982686718	75.6736874174618	76.4157869477399	76.5542941262996	76.6510927179551	76.0203540618256	74.0140662839082	74.4476212183024	74.5272147418262	77.9607235363612	72.7837038189541	75.7533943572233	78.5076397873706	74.9667551304412	75.6203416305457	76.7943959028832	76.5536427257039	74.1261475108815	74.2400113666834	72.8376535016486	78.6521002906730	77.8275500823316	78.4205997545243	81.3187812801343	77.6660730714588	77.3611262237986	79.8223696263614	78.0054833356382	77.6693267776488	76.8665511261463	74.4861623089830	77.7760709637828	76.1090109897270	75.1292436017108	78.8194497733588	73.4026778786299	73.0399157801900	72.4808365185579	73.4247667766230	78.3241061054376	72.9015525544584	78.3364641986208	77.8852857446614	76.9790242419261	74.6857355456299	75.9797282297883	76.2275490106981	72.2877725384207	72.8069268584332	75.0142758953229	75.0623320191481	74.9981480577558	72.4034065939583	74.0157345092189	78.1023619438006	76.7271059312530	77.3518909948003	72.2329909398182	76.0370007782825	75.1370642388698	76.9416277542483	74.0784572314587	77.0767991035135	73.1410381868933	72.9974742271590	74.6864727915438	74.5510685563915	79.8919021335883	76.4941700558030	73.6925298703460	74.8084481168318	77.8645931017975	76.2981999071708	74.9593100136104	72.1823456625977	75.1428049303788	78.2631368902774	74.0633563270887	75.1401212736552	73.2020987715242	73.4399581451970	73.9030835039238	76.5541977026133	75.5966724864952	75.6130403016516	75.6644393800785	76.7974722524577	76.8342270249337	76.1801651130187	74.5360379931373	75.6172253689260	71.8415286423700	70.9450281307526	76.8307896812150	80.0777154654423	78.0801199753686	75.3410050821356	70.0870779584339	77.0307209027099	79.0100862761876	74.6993742401679	77.5408951566376	71.3884822666442	74.9710450111607	75.5963944565682	75.8766614311543	72.4029381621645	75.8605729415814	74.7239291706179	73.9726889943224	72.1974385779697	76.7956970585759	77.0770291171635	78.9696425733699	74.6098434024571	75.0246649310465	74.5991756308854	76.0726073582354	77.2223902804463	74.3198206149638	72.6361950413962	77.4244781261974	75.1694254882689	76.2921960248118	77.5567644907526	81.0850654273307	74.4778033363741	75.7325079464931	76.7249268657625	74.6483129794703	75.3714808532977	72.4312642502854	79.1551234746357	76.5863177886713	75.1845951403409	78.2735290596556	77.0875360956295	73.2244160521184	78.6018131637137	75.9498095433192	76.0465625871171	71.5131524810007	74.3289860910635	75.8834329066357	72.5793358765488	78.3973798807844	76.0899729495825	79.8311812425535	76.0590958327091	75.7011277615037	72.2459786787659	76.3274380775257	78.1398565586857	70.4433312542197	78.9160298351827	76.1376416335971	76.7986068623971	74.6407742592202	77.0398611509605	74.6584023972064	75.8705738931373	74.4321317486142	78.5579565804239	77.0518361384133	71.7940861176818	76.4723473964463	73.5960132458517	75.7392135257421	76.3945434029139	75.7964748093038	75.5020814022467	77.0684924341246	78.4923775968948	77.7311565609839	76.2568133518103	71.8625073856150	79.0133406623052	78.3879815599461	76.6755522204614	79.8215424632460	75.8337248227443	75.6099468076215	74.7912774673036	74.5423545419655	77.8306950248249	75.5367519653653	73.8024712677106	76.0722964836689	71.6848541291127	76.2419049146045	75.2267228591687	74.8323778193522	75.3419191429404	74.8001749367006	72.1554093118300	79.7150939199761	75.1385890373693	78.8641069860543	75.7934530416376	76.9381748221731	69.7341781655050	75.3253704294749	78.9833773948173	74.2668728034405	73.1900659097384	73.9282396069732	73.4038095486723	76.1173665280803	76.3424795147825	72.9505464073089	73.1582648710687	77.6023383210180	76.5085324321582	77.3803938679866	77.7696267781596	77.5141144143372	75.6066657987218	72.6678269211905	78.0586747747158	79.1267963241120	77.1011983899229	76.4460871665660	75.8341237187251	73.9390996741248	73.4113899144440	77.4342266964487	73.8800850700136	76.6257291737482	77.3526349456414	76.8836612947507	76.1678052928230	74.6335892545180	75.1932486155427	74.6502893260389	74.9400650948298	78.3167957344516	74.4651404387803	71.5714113036351	77.3682160497794	73.8651913238300	75.7956158988254	76.3352150901533	74.9728706937319	74.1900653021096	70.3884612935284	69.0867484880920	72.8440229389731	73.6165984524470	75.6235695224490	72.7253559921005	76.9316795211281	73.8466138787196	76.5153141032626	78.4017553444673	77.5719978730046	74.3499887996400	75.9464385086014	78.2560576010804	76.3378457130579	76.1336753775260	78.8524809703791	73.8741279364259	80.9880408195788	71.5426047218420	78.2362822683528	74.9298486663926	75.6553932330032	72.4505274895740	71.6199990753735	70.9043543647022	81.3761452310084	75.6141055544629	75.1082507447704	74.5921197228202	72.9389005335293	74.1154996823026	71.5944278594164	77.2065361039167	79.1056690661861	76.5321989534141	72.2000855214028	70.9727912212200	76.6136770833633	79.0061641492914	76.5508945105740	77.0248005516158	77.4286109882834	73.5170461435680	77.3276266838648	74.2186989542888	71.6063845099562	77.3794894056748	75.3487285014079	71.7602727347612	75.9848393972401	75.9147207699192	77.2943449717455	75.4359619315495	73.9929345468173	76.2089475684633	77.9052768350183	75.6677670545876	77.4316454398337	78.7169612478163	75.0465575318288	74.0998295442135	73.9369361514548	72.1818210075634	73.2243849928494	81.6932433675897	74.5671323948217	73.8072955227077	77.0002429664108	70.2072838006091	76.4063327014270	79.7706792032292	73.6315448352859	73.6761131913137	73.4149994765897	69.3314998981038	72.5090966542115	77.4212913467552	76.5145078088974	75.2473544491524	74.1958464921653	73.6609872224439	73.0426199020180	79.0200417874674	72.0497023350243	79.6847652792431	81.0556844391808	74.6721856499928	75.6670633315695	74.6155370717286	72.9060795342943	73.8899879558240	75.8939107480737	74.8395670724418	77.5421541871356	75.3761028640187	68.6593967840615	77.8655789122776	78.3624478274539	74.3635851533906	76.6897117635392	69.6948416205096	73.9117134380500	76.3087646021807	71.1981999783275	74.9290507577812	77.6655611543204	75.2764099868809	76.5842466986650	78.2316912307231	71.5703406529347	72.0450838992758	77.1271404397614	75.9925652618943	72.7126697125053	74.7310530292552	75.8202416794488	77.6703581056865	75.0832845262904	74.0669345350852	74.4190559738814	78.3256734404476	79.3919683249233	77.7412100892676	74.8057555524684	75.7342949326721	75.5534290628513	76.2100962670488	77.5244010544874	74.4192592383047	76.6499689854598	77.5679061324533	74.5664298227564	78.1368350981119	72.4937160492740	74.7975139041816	75.5992037090674	79.4354956542118	76.8999295275998	78.6222789188391	78.8019596064038	72.7047007866163	77.6037996242468	79.3113038705587	76.0779278818099	75.3331004253375	77.4535192822371	75.3193069411394	77.6035462902436	79.0264749019662	73.5133680183014	75.2205326403757	75.9315928711855	73.8908985869908	73.2990234809436	76.4636411948845	76.0188801185256	75.3055166422871	78.1065735549029	76.6370361335596	78.4305129834229	74.8953578496763	75.6097388171466	78.0738850010817	74.2815955933590	77.1241101619526	75.9379438754876	75.6805008497258	78.4880142309546	80.1913071680496	73.4374766854680	74.3291138692184	73.2941223117763	73.6619889525957	77.2530319421649	73.9648582979231	74.8617775759113	77.3656874225639	73.0648837639398	76.4101603761610	74.2940876948035	75.4643489027215	74.5786061957903	75.1341254077638	76.3613858122902	74.4351649318434	73.9286781909888	73.1166087585017	76.6952389842326	79.0372845511723	71.3081262771510	76.2951033252008	75.6336139820729	77.2879818845654	74.9245814639122	76.2398830814922	79.5133582442949	75.0598994264218	78.0796634464572	75.9123100924607	75.4957858550742	73.4310145494994	77.4496944277301	70.5019269451385	76.0695985074941	73.4511820862777	77.7872313558285	72.8859327346481	74.0137763367652	76.6292658517199	76.6736093921667	75.0201151077694	78.9981828312785	75.5148101857321	74.5945720622942	72.3967517205897	75.1861670963446	74.4421648189511	76.0464427712581	78.0886187363975	75.6704137178629	74.8334593074236	73.7218504658319	72.8960979394785	78.9288124723214	76.3007731572830	75.7432851250226	78.0775371532698	74.0151130989027	76.3878275717201	75.9064343733004	74.5089536990973	76.7221510512881	73.1469134229057	77.6888762639280
78.0237647376472	78.5809969468615	80.0674732243985	82.0392726747068	74.8557304828016	78.8130735254597	76.7492371794793	75.3977024703347	76.4399999446314	76.0420063895866	78.6802241081873	77.2972004024882	75.1298657313046	74.6823352987812	80.5361656265833	76.4625458316948	77.8290976575957	75.0637062118073	77.4175508078404	77.5722017366926	80.4865125536702	76.3599972769029	76.6384179414476	77.8460404468883	77.9663669699076	85.4592851755184	78.2094143869921	78.2106204836049	76.7556121825638	77.0331153697603	75.4724362301593	76.0386472775062	72.7150826115898	76.9343955447643	79.3156289987387	79.2172060164081	75.6498201845784	77.5944956799653	75.5176478847324	73.4341526585604	74.0822893603014	76.5272285767662	76.4457370638848	80.0937186792255	73.4028535477169	77.1933182720959	72.8761467965928	76.5274934741431	75.3240790433953	77.9590620362839	72.5572334867972	77.9577941173352	75.8152114787160	74.3024877674504	78.3196399585005	77.2223118103134	73.6424956570974	75.7866351785220	76.0703343792285	77.1844226878554	75.5978673156550	78.0592473521483	77.3405680855002	74.9228101354404	78.0583271739292	71.4610983713823	75.0301909806451	77.6734075501992	74.8809784976649	75.3672077881580	75.7149267962549	75.0717967549001	72.2533288618802	96.8758584263915	89.3795718523446	74.8498365586923	77.3200324958507	76.6772498561854	75.7224663733161	76.1875928391249	76.1274027549042	74.2577371948438	72.2152794414086	77.6744301263112	76.0614094658339	72.4268623457631	75.0103292002428	75.2936276573584	77.2549524612029	81.2651164280225	77.9112208038626	79.3627780730127	76.9061220395377	77.2542504844291	77.0507920484050	73.7930774297440	79.3794448274981	76.2945754942372	75.4006151753299	74.6157132712068	70.9920963728875	75.1813924860645	77.6583328326226	76.4321114582249	78.8818255234990	78.9195690830185	79.0689027527413	80.0441280233438	75.8450966820828	75.2901359851039	75.7109655138964	77.6147207025190	78.2193541427581	75.7183366157684	79.2251749687057	76.0246832975319	77.4365753910576	81.7698521253612	79.1866567030970	79.8971158814932	73.3957155925042	76.9203493517546	76.2709614266000	76.0663212446858	70.4177730409889	77.3330662821272	76.7177372096120	76.1917227982601	74.5382085700623	74.3847443281384	78.1694079294709	74.8900542647883	73.9742231087042	77.1369012697462	78.5539647456962	74.9871955766277	76.7467329393795	75.6525392869608	72.0246763119814	76.8197722238956	75.6490150026884	75.0644979224248	75.9745841856967	77.5772485881216	75.4424227664140	71.2420095868749	75.2195571243427	75.0620690311187	75.4830760781702	81.5994368317015	80.4006395107843	75.0083089792931	77.5874268415862	76.5874610800369	76.3413698965466	77.7112780910637	74.6213210940205	80.1828761369340	78.0477188604595	77.9029152198592	76.2584081515934	74.2951457395889	78.3922684320737	75.7080624372522	74.1070471696124	76.8775325577470	76.5409194402672	76.8864508469200	78.4014995616362	76.1732064528615	70.3626470345658	75.9233889546777	77.5487473767895	73.6479204510787	75.3701387584937	76.3508073543874	76.9018748808229	68.4672675924701	78.4420240164207	78.5841025197858	73.7120347059912	77.0663288676802	78.9526574910172	74.8113560624173	74.5271796925814	73.0767637382940	75.7783836764770	76.3143391202241	75.5878234117336	77.8784974256358	74.6690382167642	77.2323641911174	77.5897153246104	77.2460186182789	76.7781450313403	75.7634480228773	78.6490884074400	71.6458984646714	77.2734487003711	77.9378156093637	76.1491337109859	72.9689998513089	78.0489839557939	78.1622632808700	75.1183862555492	75.6693541446682	77.1148253147704	76.9988454669939	77.0931215328611	76.8940915770260	82.9868812835058	75.1992336938616	78.7675508288736	75.9208584985952	77.2504517912743	74.9097165515995	74.5304550794402	77.2851219704650	76.0533597751852	77.3750504323613	74.4320948526815	77.7642736036672	75.0799253633008	77.3040968484355	80.2213134429303	78.6535588887606	78.7440180124972	77.4328609370736	77.9404985584581	77.0911879431395	74.8861482217165	82.3658215152518	80.3418762331615	74.9495287085195	76.4812468647248	75.4657352194140	72.9387031891867	75.8074644416783	75.8750381499903	77.4077388183479	76.3999620951932	78.0986240549051	75.9024916693776	77.6484550682065	75.0926284480282	73.4492342193374	75.7248053324464	74.0669101344941	75.6406283494585	78.1887886620139	79.0857662894864	77.5214557044129	78.8207260854109	77.2885831702226	74.2353963581504	76.5838002537205	75.6448594577727	77.4835810678071	76.0447819062943	73.7098564077908	78.2202577954387	77.0430389137222	72.9035483015661	76.7120865661134	79.1708069416719	75.8498145658766	75.0826483769141	77.7050812259537	76.4130522203355	75.8404450333229	75.7230346760438	81.9058811383114	76.4661584613075	77.9448143844489	75.6840964279559	72.8522323064262	78.9012097936529	77.7470423287803	76.3056037596199	91.7576845409989	95.4996482503096	93.3914396145430	74.1834208993473	75.4126322140883	77.3863538378031	76.9434742426652	75.5059390612509	74.7894588158800	74.6196168485195	75.4330780053097	77.1034972233811	75.8079684639036	78.4393158531015	76.6627368774902	78.6147461877911	76.8867084785541	79.3327372830763	77.6626106471978	77.6585742825504	72.6704282452034	75.9732973700936	71.7135007709359	75.2195206265388	75.2379850122491	76.2152012068634	78.7934722795114	74.6853279217864	75.1423775174670	73.4809131042937	83.2113577763351	73.9078935763336	77.0912316856142	76.2538326732177	79.7096492523107	74.7329153411388	73.4915610255327	78.0232573243906	85.9136611962052	76.0858210391793	78.7702139975816	78.2623106858959	76.0860682865568	73.3718202954381	72.9765906586004	74.1304384542293	77.2547823416458	74.5666116382051	77.4239868016664	73.5670793798271	74.8380563878185	75.8054390151054	77.7783355966969	79.6325672703012	77.9878773426086	77.8035609644190	76.2768409079464	78.2401627863307	76.4620324002955	71.5060889575321	78.9557945538039	75.5706738250027	77.1905382617013	74.4944599402384	73.8180406966516	73.6586158558761	79.4160682425114	76.5978221295340	74.2289417288328	77.2542311764152	73.3822548327220	75.4840210187326	74.6943419737724	76.6444820180062	79.7766862119841	74.1580026917671	75.9985895589921	74.8160175636076	74.8050914549481	75.9835668159700	79.3658263655365	78.4244841461720	73.7778905017270	77.6660090154805	75.3168185074299	77.4525220522270	73.7180942339495	78.3232389682850	78.4291089577093	78.0270695536651	77.0534488834778	77.7093880389329	73.8143287960046	76.0876221224901	74.0121791342307	77.9711070517196	74.1116860579211	77.2354170335666	76.2444834313783	79.1017069074899	77.5279402398355	79.7456655197871	75.1159835821003	75.6619995369630	73.8982662055734	75.8345122966826	74.0765037183320	76.3528108062673	74.6285958038373	75.5659796634094	77.6386383256745	76.6825594846182	77.8067797180051	76.1298890258913	74.6088036915757	78.9722112080625	79.2963771847531	79.1076353680216	78.1734876340402	72.6308138715569	75.8259038334118	76.0951261453209	72.9777281834529	77.5160897889208	77.7250506663454	70.1598864780717	77.8745987035946	78.9308274642080	81.2491411229230	76.2779511429353	75.5676182822232	77.2942676646972	73.2790973965138	78.1941703490648	78.7016128326982	78.2944203385519	75.9211865162251	79.0621568987284	76.0721058381300	75.8132628593390	73.2278619584308	77.7672077529885	74.1586272502644	77.4048512285125	77.5215822901941	75.4224361077568	74.1590077343084	78.0772550662926	78.3098564211014	76.0755913812069	69.5992341401579	75.3946015322933	79.2752539234285	72.0433005335368	77.9594726057010	75.3808853114043	76.7840136889813	74.9374649148813	77.8676283808849	76.6047064106290	78.8971285819514	78.1221197700113	77.2984989109573	75.9556753549102	76.4195481601665	77.0885181813503	79.0672971068112	78.7429300867673	74.5353553508535	78.5053359854668	79.0114350229784	78.3714988834016	77.0053477994993	78.8024638143456	76.5335411058679	74.0032128138523	75.0272246222132	76.4920139202211	77.7072062725800	79.3447102817135	78.5193693916427	80.3003948644918	80.7677421503305	76.6868858897161	74.7704820233886	74.5921684207963	78.1979706544838	74.9196107110767	78.3865183681284	76.5007789777658	79.4620508596697	75.9716687074600	78.0291080200051	75.9061437506860	77.8208740498700	76.6020637039223	73.9997541301856	75.2636314550912	74.1992256684901	73.4487547082587	78.3327313375827	73.9712151575021	72.3725094665643	77.7892593604233	76.2457820125061	76.4648407877270	75.7364534006295	78.0201320783368	75.8206661956802	79.3997282840034	75.3917056983268	76.0676457500225	77.2991418187919	77.0570597615589	78.8361965986687	78.7639899143746	76.6354899838637	77.5248536110824	73.6827049525283	81.2492603353752	77.8568617772116	77.0426756511430	76.5869255335782	74.1553147605696	73.5338853045389	76.1077468064866	69.9111350923220	78.5267043051049	79.7089904897334	77.0365083256110	72.9094593140586	75.6781551528924	73.9970740922847	78.4583219073833	75.6572738913217	76.8461169872362	78.5128246761756	81.0940853342215	77.4034901708583	75.8264800383678	78.1462433562152	74.6555199784624	72.2738992160932	76.3048738120846	76.4758566097042	76.2689246771645	75.8663490149370	78.5087898009269	75.2300169537844	74.7799770270152	71.7948692088339	78.1485155827962	77.8378700670515	77.4972172476729	72.9579333731510	79.3558170628692	76.5633081773791	77.1583156812403	79.0695527763761	74.0458083027031	75.3828171542600	71.5480615168213	73.2507259453010	72.7176781958294	77.4882234066025	78.3388872804471	74.9694433047595	77.8070988338742	76.1981071836485	73.2718176923591	75.5578109417194	73.8951615596427	76.8377682642008	75.2948284761447	75.1423999811568	76.8755036285128	75.7387602035625	77.5438052027094	77.1786913545077	74.6586733682150	79.5685140708880	73.4596016524259	75.5291212776915	76.5785419958756	73.8393387755206	74.2110231802571	75.8761328603016	73.1836448099115	78.0879100359029	79.6644092889741	78.2369829854530	78.3148872722172	72.4428773485017	72.6767121137935	76.8219527776764	72.4497981206810	73.4115031502228	81.5294872911097	77.4099405431543	76.8744220663927	74.5033346827086	76.7379240839322	76.7682260770391	76.9481646529680	79.6808976925685	73.1333727932357	77.4389283658618	74.2488497776662	77.8044284664657	76.7566691950646	77.6726019441084	77.4978741367365	71.6149656016276	77.1587543237798	78.9317031571126	75.8345464353179	75.8217452864310	73.6236787603719	75.9949074936416	74.7620766665918	76.9166079404861	76.6711829380659	77.9403803749146	78.6485550929992	74.2808560656180	77.3708907933763	79.8368232085589	79.8022378785165	77.0115791073172	75.7916827696275	75.4429029912746	74.6475927828957	77.2840728329981	77.6909238290007	75.7318837079314	75.5956962672218	72.8493040100097	74.8592570800220	77.8398905352965	74.4696709348916	76.5188759949953	77.1315882091546	75.7349139365483	73.8331692992455	77.3015596031871	74.8372077276093	79.9725249880507	78.9099720027277	74.2257781157513	77.6539128532054	77.5064762867747	74.7525401822851	80.3321780289388	76.8775230149950	76.3717293109732	70.6736540110167	75.1794425196253	79.0502599111144	79.1587652372403	73.0206111882823	77.6583354196625	75.3393676384577	75.2411755764894	75.2870412707104	74.6164235470913	76.2424777021201	74.8369367061172	75.4480420920873	74.9322054950549	76.9192791207017	77.0207656934725	75.1762507103278	76.8310294256168	74.0991650918152	75.4283301565743	81.7820630146999	75.8967398993245	76.0687399458367	76.7934537344709	76.5447248142623	77.7325716008642	80.1471698137752	75.4292584810996	76.9692121961434	78.6163148392965	76.1181448881868	77.3666802380515	77.6865200057448	79.3622668939561	76.6953829677981	73.9226112614579	77.8558464083505	73.0336031065016	78.3741262121561	73.3411231109201	74.4864488385626	73.6047320393250	77.2984184342276	80.5193047525727	75.8355617680043	75.3486009649605	78.4027853082017	78.3716478431462	74.2059129502409	73.7128178608385	75.3318812853827	77.3658060394521	74.2853589304360	79.7504653694474	77.5016332453747	74.6384945667520	76.2246601668892	76.8159686856840	76.1921307335505	77.9935583959542	77.6485632695220	77.7988551249869	75.6116682577459	72.0734175091819	74.7421189185354	72.8433572236583	73.7287452700867	76.8130510488713	76.7807899456809	76.5775805432607	78.1760457347101	77.0235586932020	77.1107105836674	72.1600566908884	77.2297803449315	78.2511263357011	78.9403815307164	74.2132382635480	75.8058207864857	75.0750794919617	75.3134093583341	72.3445187108041	73.4648989236400	78.9972781802121	81.3672066310652	78.1934010904939	77.6638874694553	79.0493885657716	72.6706230465110	74.7196092145453	77.1297280100835	73.6374586006999	79.1824856448613	77.3043819527128	76.3329841815404	78.1553935980309	78.3248815692361	75.1646956327223	75.0752940476498	75.6141608283140	78.2126478960671	75.3757517946753	74.2988372940942	79.7772221773425	75.3441283341606	77.7730257154237	74.1587839988776	72.5693402558702	73.0900530587251	74.1595239307845	74.9697281213084	74.9942459771151	77.3773026308368	79.1670407141387	80.7784898268061	76.2743365173588	74.6688646609171	76.5905753718977	75.4069724652480	75.6886079102263	74.8385876527512	77.3063941564866	75.8278807077615	75.9737703265437	76.7045662051153	77.4118311973406	74.9736759791674	73.4136594237702	75.2809171352386	78.9133195586394	75.0177577386521	77.1742924838064	79.1765137310927	73.9867914752991	76.6858219046995	71.6227191959140	78.9128472805428	76.6917059983613	78.1216319431275	76.5495570583389	73.7680734238934	78.3367093480603	79.3143824666069	76.8536630328760	76.7229390338445	77.4344378891240	77.9583108165062	75.5582402231463	74.6318007881132	77.4542912846415	73.2213684224132	74.8640254189959	77.9940946880432	73.5792356325279	76.8611323993802	72.1878096720824	75.5752645922635	73.1236688329562	77.9232427031205	73.8374876398946	79.6430636773173	74.6192323663764	74.9516311121194	74.9679610716015	75.7473294090859	76.5947436562229	76.6042680987924	74.8384251115437	77.3058013410721	75.8702082521996	75.0041554599848	78.2903454707111	77.0417571066157	80.5226067507498	75.8189854807236	72.5598035865688	81.0623507441437	78.4723728661550	79.3035401022938	70.0134060410514	75.7863380649931	69.4121953491429	75.7018783392173	79.2423816464790	73.4417810851066	74.3420664550844	69.7611937111196	70.4442410519782	74.3416742240900	77.5907040713985	76.3804409788166	75.9654573612347	76.6300241901235	76.0730887054787	74.2549420200261	71.8993881057895	78.2211275786946	75.0079541995821	78.0202079580653	79.1145690245427	75.2428660978511	74.8378495007998	77.1821146923854	75.1911970954146	75.6492740076679	77.5535008745746	74.1616873996834	73.7627544817032	77.1599047027713	73.4993844084156	77.5795331213483	73.9007857148903	77.8985831826029	78.2491075804903	75.3476048611724	79.1154103153774	74.5473605206599	75.7898845515592	79.9546535765598	77.1996567135534	76.0989584250326	77.0182568795862	76.3619314520884	69.7797199142208	76.1972633909026	74.2922259124894	73.1180834501312	76.3836937355045	76.9160997373019	76.3858555010456	72.4645076601337	76.5983398705273	78.7704020570608	75.8751430797938	76.9700179749309	77.1587702128152	74.7404506231513	70.3099892484071	73.8706933891230	76.6867034416866	76.7270078759587	73.1921579072044	74.1009441907798	76.4190749413169	72.6457092282342	72.5670556468690	74.4186319377517	74.5893462771674	78.2326608167710	70.5509084614245	76.1867597269309	73.5766879430429	75.6584679567839	73.0876752941959	75.8744111999477	77.7018015583781	75.3457273571735	76.6449038418842	79.1711261392090	75.0712581685119	74.7269305681388	75.1901480159406	75.3668295234542	77.2436772902432	79.2335772745874	76.0140285239804	70.8709978235290	77.3715164898676	78.4052644511276	76.5931775592357	77.6829552568021	77.2779256858050	71.8630166472496	76.6378786674908	78.0725040425975	69.1217611099190	75.5960501934239	76.0451721860881	77.7444405761493	75.6245660328936	70.9709173156032	77.8529548440573	73.7547122474006	77.0734913121131	74.2923469535257	73.3539763730631	77.0814599469276	72.8012328361387	75.3720059339056	71.9311971434698	76.9702146457874	78.1325735203791	74.9087670662533	71.5232508099137	79.3452673242594	78.0772200385371	74.7843237992476	71.2059633875362	70.8892168239934	76.5216180464779	77.2332943360613	75.2138599380702	77.8663538002932	75.5627710126018	77.9161138081245	76.2859123881700	79.0359325584061	76.9597599725511	76.8441387896176	78.0261914005512	75.6344460595135	77.5753443559113	70.0427673487355	78.0178676751012	71.6371004813226	74.9184737302556	76.2248035797604	73.2694402667052	74.4782515325604	73.8326194717208	77.4034803477821	74.2200120862591	76.4674090875886	75.5065838273862	73.8712957678601	68.4234773104134	75.4279738486877	74.1902719523292	72.8514532633802	78.0585381825509	73.4173822868533	75.6101365930547	74.8686085667446	75.2754871300838	75.3875137054460	76.0430478543218	72.1421181050840	73.2356495383577	76.3884629860851	73.6475890192087	71.1071151447549	78.9332537600965	73.5043564078251	73.9130697418611	72.2023430902872	75.6816380658200	75.5975295279258	75.1736948365437	75.6305644788305	76.5729813589184	72.7076756230226	76.8333946105737	76.9543898012119	76.4240782557358	74.7664614725853	74.0343853132393	77.0605069330326	78.1837634493817	77.7701839972604	76.9721437350205	74.4789515372884	75.5440077956228	74.7450012096974	75.0016961922702	73.1730882662074	76.2951532291978	74.1502626159370	73.6067573261813	73.7651893090241	78.4529288460207	75.2748540356205	79.0722895230625	72.6969512581005	73.1080336697008	71.9027227093771	69.8039103934638	72.1861911426918	77.2922557562064	74.9688387284626	77.3182025190845	79.1924026516458	76.7778293901729	73.3699658967418	76.6936877709637	74.6162628992391	77.0825260229488	75.9044248018914	76.4483106908311	80.0225464452245	75.4103571981581	71.1167651875894	74.9754210876265	77.1122856980969	75.8784126005128	74.1173831765070	76.9833639587343	77.7468679772460	77.6152818633323	76.1305708998082	77.1446573189737	72.2674823480019	74.6698713912071	75.4046229006468	74.8406677845726	72.6666284737023	75.1289235558455	77.6567044898177	76.7705078414635	78.4350503585739	78.8513610160538	77.2897969960363	79.2950625911485	74.8386389504500	79.0496109295707	75.5386840961390	78.8720747163070	78.2771715410353	78.3226749832014	68.6793877904621	74.4986384936745	72.0539226089501	74.5465048735461	75.9242603233614	78.5135050025111	72.9250049003897	77.4306865083841	74.6742322045515	74.8340728737731	76.4898871537813	73.5990069791584	74.3955509264822	76.0997221383501	71.2532678056294	75.7603138487028	79.5063557509952	76.7977900344173	78.2854731897672	77.1839655951490	79.2338273711719	79.7343420949661	75.0813442980711	71.6505924536037	75.9692320780104	75.5126095023922	74.5067426750869	73.3442280036702	74.0069387429376	78.3898637837769	71.9895653005644	77.6392227271953	75.6753600714383	72.9564054370617	75.7779797306556	78.8614544048779	79.2571508746931	76.0871590181950	75.7981639402076	77.3702849899485	73.7727927556719	77.1796714454500	81.4692153852089	77.9090646723945	75.8602386957586	78.1273456429584	79.8742731421218	81.8077266679153	78.1837795730390	73.7409663783052	73.1191959778899	75.0461978650700	77.0722899205008	74.9768720093440	78.0075540384922	75.3026994205931	70.2443926771011	72.5092296145601	74.8247536680806	77.7730386033364	77.6323902005720	74.7079743065627	74.9627166168681	73.9835983659624	72.1707614542645	73.1283512580949	70.0402734386906	74.4835496437303	75.7147461990439	76.1505624689659	74.8016163581104	74.7147916815940	74.6597416229851	75.7232555327438	75.6051489549132	75.9047987718814	79.7658469246284	75.4862206886135	74.9232848653131	74.3849727913886	75.1455079439612	73.4356465019766	76.8440734173003	77.4705269616833	75.0081068564075	77.3541400242276	74.5544201842226	73.1607897058335	75.2397344135361	76.0580204636913	76.2243811348397	74.1276567869195	73.0347063377695	77.6425800221529	70.2349963566261	77.9443886576708	73.9920801964495	76.4939921534100	77.6839972613542	74.8980453960772	74.8980284407295	73.9724130667000	77.8196365790787	79.4643118838881	75.7696131362763	77.5956078432168	77.4039740989035	75.1763146108556	76.3410344193801	75.5505933630210	75.7460148584570	72.7488425190653	78.8229781363915	72.9176103225149	75.9878062631938	75.7551819871967	74.3507503010162	77.3217147999673	77.2114146366814	77.2768960251384	75.2213455403085	78.2493059882439	76.3573645401442	73.4900758244153	69.0060740017382	74.4627729317406	75.4701814870583	76.5456251429866	76.7530773807406	69.0090370608914	73.1336403604707	76.8509424033394	75.4559861936686	73.7394104570868	78.9915721146839	75.6469142628291	78.0824068367662	76.1795042800215	78.4831298900908	77.4749491402047	70.7049552157506	74.3385873589769	73.1471649846455	78.7902466598141	76.0895226860852	74.5029030997613	73.2932953313654	78.3414522817034	75.3241936855662	74.0974428788700	79.6235316233282	76.6302272939886	76.2679046358419	73.0991775793963	75.9390651451855	75.8601966234344	72.7691500878753	77.6856703109984	77.4036979242658	74.9788373241672	73.5555012353885	75.5856173171841	76.8586471404711	79.2428438365695	73.9908802007576	78.3947146173152	74.0302774619533	72.1624007947792	76.0841279272412	77.1765174274642	76.7914459462843	78.8260268318970	73.6274615908152	76.4159705944354	78.2521722536102	73.9902182821177	75.2289687135263	76.4040820209545	75.0573324575849	73.3255174273983	72.7038776962364	75.1924983661645	79.1186245435745	79.1556773312439	76.5820488043978	74.6824062032116	73.2230491404898	75.3476060753647	70.7631468234660	78.5205413574318	75.5687606646948	74.1547312512292	72.6075456680359	78.1064986224120	76.6250296555487	75.5865221133785	75.5243224132332	73.3906238883388	74.8329398665293	77.9659461667317	78.1219278532921	77.4571437955405	76.8515208421788	76.9679699014598	74.8039140691353	75.7902826026791	77.7479065143068	77.2752964888905	72.0096729803331	74.9200082205464	74.5597450207185	77.0455123329253	73.0669191545826	73.2369662719907	81.9420838768541	74.0001391437940	73.9772499175099	74.0513262028705	75.1782253772960	72.9348652715427	77.0592583902988	77.7242273311073	76.3795269609821	79.7760721174784	76.9739838779325	74.8916529848273	73.3492023360875	79.4018776652998	78.8675446856096	74.8021523624950	76.0740352222423	77.5536489979726	76.1366007833467	76.7394752345202	76.0480653790215	71.4927225118703	70.2150974101543	73.1892881880096	76.5716849536590	77.4947705288183	73.7049204202869	76.0564145175295	74.8794677804230	76.4789031776483	79.2322163733771	78.7942697449211	75.4414627486506	76.3752759063190	78.7595699781135	75.7797017383523	75.5556334097412	78.7056355987845	79.7491108222888	73.8567675913345	76.0607928183381	77.9794641906463	85.3161627334801	91.4849945072070	90.8156742130696	88.7864823145158	82.6464776750231	78.8279667496900	78.3888292196478	74.6140578374303	79.4685721299975	78.9191015054002	76.7806721881237	80.4932811553472	74.0709028547083	74.6511692828115	77.0548080546451	76.7995028268548	80.2320815658646	79.8752443111954	82.3796963604284	77.1691005438375	73.6837576907422	73.7801320409617	76.8087271937151	77.0953325283059	76.5369475329244	72.3057242002708	72.9376976209962	76.6733956049302	74.0170201682038	76.3582013419519	76.7976680616541	78.6621696301857	78.3013057376040	74.9465018929295	79.3460446256610	74.7321468112351	72.5641207691102	76.7597464345383	75.2525582123665	80.3010930230260	79.2299396792109	76.1232055527357	73.2040976212623	76.7749645643183	70.9622738293758	72.1288019298722	79.8863782335695	77.9238250326605	77.9310855550561	75.0759773611318	74.4082980566116	77.6105642914048	77.6090408255946	76.5612723829480	78.0379862552661	77.9687055382065	76.9442994568779	76.5382296979621	79.7001897295743	76.9702819678450	71.4759012842379	74.4537631825859	77.8152831967925	75.7874180456280	78.5815952379824	76.4021678123484	79.4044191611075	76.1619420887177	74.8849301651869	79.6501342917456	75.7611626213183	75.8846953744993	74.3272433004101	74.1802006332901	76.6447602430105	78.9357888018424	76.8539172971296	72.7885297846204	77.5678158395058	77.5250644955056	79.0754175762125	78.6691518086067	77.9266048738952	74.2658196014425	75.5898879113932	74.2253989776283	73.4871264940127	77.2366178853292	77.6188563103273	77.3225753825407	72.9046754054182	75.5639166527110	74.9511216125130	73.6453990134919	79.0097152233743	72.7069216329796	75.4929468800189	75.9642933449602	76.9681878306016	75.2548181578358	76.8925904779038	80.7878674321944	77.2708436737478	80.9981554350432	78.6186341453038	74.6868478432545	78.3761380902871	79.6983929837496	78.3757142933612	75.3760829980330	76.9148107801709	75.8444352626386	75.8626404548297	76.6241023054186	77.8045423556971	76.8497464842584	77.5947587467660	76.2672887531840	75.7901369049042	74.6964103551506	77.7674240155863	75.4134303501759	77.7647533766860	77.0042561181656	77.1642741172529	75.8397829067412	77.0007798132641	74.0572146821449	74.9065193416135	76.9226953851960	75.2870986740177	76.6175701947254	72.1916048943103	84.1501975845720	85.0223132113327	76.7100483168873	77.9986771376945	76.7715462307133	80.6843464809901	76.9946558978134	78.0468714224958	77.2068503745221	72.6381862704484	77.8726628673654	75.6495643469137	79.4340286455302	70.9652306478933	71.8335282704791	75.1051301614421	70.4763626378954	76.9093161483270	76.4634724143325	79.0018072098554	76.7132060448881	76.0099864421466	76.5975944803794	75.8574001905229	74.2910687395507	76.0166671019070	76.6095644964392	78.7635013441371	74.6617101220045	79.9252484055253	77.2309261916215	76.5566870899292	76.4154548697944	76.3449934764319	77.1998137583707	75.4306509696241	77.4276772153424	75.6144455251395	79.9133827732153	78.4331639014105	74.9355416057277	77.1047219740632	71.6347744144229	78.4994666863835	77.9517392587205	76.3465394738046	77.2012695543771	73.3595906305626	77.7759065467127	75.1365293600279	76.4104513776556	77.8500707548872	74.3366635541512	74.8174781247032	75.7425561679407	76.7455515469295	71.4792197169734	76.4311068091134	75.7086855300947	73.3702149830966	71.5370374712404	76.6014275558257	78.4735081800643	75.2889168751939	72.4369165831154	78.4310789596257	77.8374991806175	75.1049696499161	73.8388943924666	76.7835230068730	73.7015515923348	77.6050057059325	73.0245749877362	74.1839943715722	75.5603420391558	75.8768010080041	80.7184252553973	75.8479040602865	79.3134185175826	75.8361435326210	76.0240375023572	77.2519220914949	75.7000717546160	76.2505207324657	73.1497939127787	73.4401487897435	76.8280724582594	72.4415656854020	79.1902512877712	74.7903830175951	75.3081210505457	77.4097402747493	72.7141235865097	75.3625943758333	78.0484339215228	78.5850393916899	76.6474362002324	71.8600221297754	78.9168315861836	76.8792594382802	78.4172059628206	74.9830139398665	76.2485773765795	76.6887162435376	73.5362103367166	77.0620918372894	77.4222072056412	74.6455946433971	77.8160625331199	74.8312675820014	73.0671906000285	71.4413170891170	73.4414517390466	76.4683811430887	76.8297212444980	74.5471831869665	79.8983666101085	75.2981168061146	78.2479825969235	73.3136849711907	79.2368852170318	76.0676377283569	75.7767409770156	74.9449070786906	75.3603662048666	75.6093321175191	78.3565339039173	78.2330087864896	75.3601538915648	76.6744694640255	74.1645210284936	72.9799828205425	75.5172518195104	72.2116936011380	77.4236302483385	76.1606729814754	78.8865338473698	77.2545701646195	69.7574484459051	76.1200708696090	76.2121826858909	77.4309760254054	79.5969075148230	72.3392618229338	74.6044922995573	76.1819185145243	74.7758355252259	76.2286733434936	73.9069024440108	76.8614183298379	73.3166527677485	72.6066060454745	76.7990355027049	76.1551365740647	76.9015667830023	73.3064666719935	72.2398850653096	75.7818022808555	76.2514960064554	77.4981290228832	76.5346765403338	76.7716338356327	76.8430775838089	72.2803240119308	76.9889578448000	78.3404640397586	74.1473095960119	74.8524266205760	79.0196068903712	80.0047178190837	77.3921888414229	76.4314617443683	74.7880993344484	73.7856090162289	76.3626289303444	72.0340465516702	75.8292648567125	74.4419632876038	75.4788754799704	75.5427392729962	75.7809829656537	77.8099791154747	76.1292636841378	78.3087549591325	73.3784161351344	74.1208280151699	75.1686530915409	72.7172046349918	79.1461375094002	74.3287950345476	76.9969228396876	74.1551847908333	75.1026897961243	77.2135070730462	74.3210939013543	74.4170286860118	76.7115179800036	77.1140608943812	75.7476620242393	78.4989007690510	72.6451599347879	76.9562298153651	75.3593640920824	74.5286860369857	74.3004011331217	79.8969605055681	78.1297545745933	77.4912094835373	74.5017676901535	78.5835195312998	74.1130021196197	73.6465417695598	77.3892669045248	74.4015230008053	74.8678123243554	79.8327626143837	79.2065138124516	73.7687671975999	77.2557827103702	77.6602117792361	74.5458641572850	72.3093164347931	76.7931437047326	73.7857868275891	74.9384453821691	72.8925563841716	72.3148408171645	77.3630873724435	75.1725857316085	73.7483766477790	72.6984569547313	71.7824437898988	77.3075352855587	76.7302911288205	75.8830523593835	75.3031116718186	73.2171164867093	77.4736804920502	72.5909977417981	77.3511337146763	77.0902744887865	75.2535205233665	78.9235664421746	79.5905256486460	71.7773245161341	74.4594785059576	76.4031099870043	73.2844729943850	74.0435074717216	72.4301694028545	74.1757521052371	79.5659853486855	74.6265338579846	77.2575550294874	74.7996659190155	74.2736760990104	77.3476362607127	77.4319265530054	78.8600899470340	74.7022652737977	75.8583691547756	78.3030789232240	73.4148270642456	66.9603991367066	74.1222622017970	75.4683972379016	76.3410847130179	74.2732149296016	75.8850503858719	77.5080751253561	75.8326272614320	78.0870403952992	77.6562174885412	76.5118039985255	77.3146430492259	71.2580966613269	73.0924428132781	77.4343096361801	78.8472562044124	72.9458425698693	79.7609560937708	75.3071563307241	78.1601224580879	75.1091578970295	72.6734624451138	78.6198784987485	75.5390506151986	74.2997699257577	79.1542632175150	78.8980864346883	77.7646066262845	71.6057244177507	77.8758893421976	74.8900655041189	77.8480796176270	76.3146414727116	74.8835660483932	77.0162954554735	71.6067055758414	78.3836695194628	78.8122881844828	75.6189424489888	75.3916767849750	79.5957649080077	77.8096953072908	76.3514374772972	75.1041983243150	77.8808819986382	72.5413114578083	74.2313615797135	75.8831563240650	77.4473455110991	73.7103121027139	75.2204472698690	75.0207101477935	73.2378538965634	74.0206704092428	74.2109698887759	76.6199416471308	74.8518789330815	74.7316718995912	75.3737529376565	74.3784071880458	77.6564216830379	79.6191647363943	74.3833205045289	77.1567287805272	75.8594230648212	78.9289256905961	76.3891475292937	79.8534876466372	74.0095267188080	76.7963225047140	75.9145192099701	74.3508165156545	78.1786905272526	74.9454176332596	79.2218846219156	76.1150621783191	76.3419717063449	77.1333974617648	75.0422122666730	74.3493096612968	78.1806931216435	75.5381551143292	72.0560960295194	75.5436129085368	74.5450988691364	79.8996565115418	77.4451001272276	72.6274063724390	71.6584153765185	77.3342577937040	69.7857156111609	71.2179572164083	75.1407035432574	77.9653129118230	74.3366251550596	73.1681770509943	75.5204914821852	77.9880067931978	77.1699731653824	79.6640912579988	75.3567752061573	74.6628412371603	78.5000099579952	71.3677130131434	77.1089460900875	75.6630535574356	77.4246645035803	75.5768447034838	76.6994514457439	72.2459589290162	73.4518486484287	74.8570160480350	73.1851698086641	73.6760345806283	77.7536047903627	74.4958835830525	76.5210360748084	77.5559647179005	76.2439804241343	76.7664513159059	74.8310301674423	75.6124595836399	78.0836511309102	75.0410999387511	75.3452626299325	77.1104394168033	73.0617433437459	73.8144965964349	76.7696040902809	74.7375842369039	75.2743307070712	74.8054083945959	76.2410388693594	73.4108813066819	73.3550317085016	76.6612696410697	79.0113416425882	76.0648943033066	77.2285046163372	76.3222212040738	76.4894068686492	75.3588965228683	76.1346444472230	71.3632950278699	76.6369121803214	75.9252730667652	77.0285708349120	73.9470211720025	76.5025604672620	79.0531834775019	70.9203620599088	79.8258981417318	77.6520838227405	78.8165333231722	77.0313059077868	76.2920899567079	78.6566188932596	74.3669323958522	77.2264444483452	75.9079504957799	77.9603804839515	76.3086709210054	79.3790397277552	75.1436939341951	75.6796046065972	74.2433766137910	77.5817284364555	77.7778736327102	74.9270018948835	67.0705353658671	77.9343001345035	75.9773165932122	79.4739969782707	76.1408141262538	73.7421278174564	73.9151859760099	75.0494548384839	79.5918087409883	75.3827996431672	73.7919905389458	78.3943094286164	74.3916492479406	72.6611847169133	76.3573618667441	78.4178111649981	75.3372589941422	71.9260217943758	74.0661617809847	77.0389362455258	74.8500243655718	74.1203259893314	76.3042371255671	72.1907933628692	79.8427567386515	74.8801272327914	75.5790380584994	74.9379024371209	75.0431181464528	78.4867174687171	77.8835996335654	76.5504263371474	77.7604498987248	74.5298638996066	74.0572002914909	77.6284090410560	74.7778161994616	79.7342020493674	76.6369444794225	73.2647883953898	77.2516853105896	78.4810432991815	78.4131891556793	74.7921984160097	77.0446917797414	78.5772181734421	78.7044519259495	77.8060038785520	78.5663655227401	75.4401868576718	74.8437494677385	76.1297088051137	76.6201041990979	73.6832048919210	76.1511360340601	76.1475561949351	78.8133885715726	77.3617651996859	78.3621804988833	73.0328406842177	73.8632001775968	78.8697279380584	74.4596003520402	78.5267511749880	77.0789924163950	77.6383568024205	74.6001688145101	71.0728590424628	73.8082299292673	75.4627151312023	77.6673732107680	75.9308106058986	77.9082347045425	74.7630547499461	73.7981357218321	73.2046129996715	76.0499077373999	75.9202245449390	73.7413434329878	70.4824812200130	78.5497203160253	79.4942048825399	78.6630553821430	78.3571175790526	76.2384951531369	78.9172223698052	80.0518892156382	76.9626869988215	74.4337071874119	73.4619246426316	78.8407495911480	75.9838839632562	74.1536543426792	77.3096593311133	78.0221974993754	75.8212942802219	71.9591205405413	76.3406721202389	73.6651784260789	77.0147658626169	77.1028536778704	74.8734056608048	74.9017271313699	74.3777729686908	76.3509046793827	79.3517103222937	75.8395025467535	73.8807294354752	75.7394043735338	76.2065067445112	71.3828781975343	78.1321529554761	77.7135113982530	76.5951899167369	74.6571278661551	73.4864271354386	73.4789817529353	74.8837966600447	76.0313424283246	75.4521675520362	74.0581385833592	75.0790933796631	74.8436407522339	73.0993439748503	73.1306731220918	70.8844601338815	76.2586904374154	77.3158171161092	76.7951036498806	75.5940848654041	74.7681514904525	73.3513027468724	72.3665289311677	73.3720485250218	74.9937501610178	77.2716216657929	73.2650824520776	77.2005814448565	76.3134248419754	78.7998061094150	78.0862789104870	75.6388282738780	74.7866898127251	75.4116872146038	76.7422622727116	75.4572737976732	78.8162893454646	77.3740553216192	76.0297993463072	77.8172282517597	79.4076311003299	79.2159811338034	78.1347367391636	88.1947871729520	74.0526558218003	77.7844277370567	78.7258312055557	75.0557865920291	70.3666356193756	77.7807492700414	76.8048529673637	76.8486161068173	75.4646226895789	76.6639523075777	72.6516895242009	79.5704315659595	81.4884124506536	76.7665079427783	77.2821808825179	73.0260778051325	78.1756481178789	77.4421608306986	75.6779856528673	78.1907470104148	74.6107909072659	73.1634203162864	76.1641713697402	77.7000937271260	80.3666059207919	77.2084539844356	78.4862261326210	72.5901060983222	76.0279296564225	77.4695141602714	79.9422436074969	72.9758416714418	73.1934248370357	72.3321632144252	78.4854359203436	77.1178672285892	77.9906873320255	75.8747640738874	75.2248943551673	72.1454218552545	77.1278349625548	74.8080307423595	75.5382579109555	75.9841842717983	78.2033567843313	76.7447509575976	76.7678576179693	77.2447993245014	77.1217041121829	75.3769148617918	71.7441965733830	79.2172506703244	78.1816816409256	72.9060904924240	73.2280275050634	78.1558924074133	74.3815882734683	77.0588439130165	76.7319157959502	77.2004898007980	76.1925561804486	73.2971138850078	76.4949576653056	75.4152772805696	76.0692688469637	73.0667952188416	78.0703620908900	75.6758383199329	75.7214522092596	76.3707974204721	77.3973519996754	73.4582438471017	74.0585776575088	76.7550327894917	77.6406267059287	71.1957600529871	76.2997236734629	77.9606776585270	74.8431545667090	77.4583090712477	76.0402869819837	79.1146285739567	76.9559833965588	75.5526398054913	76.8227750940732	76.9060579965783	74.7263586729126	76.1993003662982	75.2562574148848	74.2050224041302	71.8889386474699	76.6945444426330	78.1731434787116	78.2428288242081	75.8655554231472	77.7202343454824	76.9274633589119	69.2441491245322	76.3851001820760	73.7226521658060	74.5993136784841	77.6578413414292	76.2671546773171	77.2517956614811	75.6483951856077	78.0875543732487	76.0486730052924	73.9295129728369	73.9577818177270	77.1182620997563	77.4998707983409	74.3465145965725	77.4902402865168	73.5910275836514	73.7325406895288	75.6216960587206	72.4656042845448	74.6384560057942	77.4635801951181	76.1764738283757	73.3268255021322	79.0174445624349	75.3355770684377	78.0493982529577	76.3489827102048	74.6748236410758	73.5324602422302	75.1057948313354	76.3046771853294	74.9757902877697	76.9936955286581	76.1933906065475	76.8162404023669	76.3019217813068	76.1009193359178	77.5499764812032	77.7200239667628	79.8449891149522	73.2858988486867	77.1759578440853	73.2064119871536	74.1911330531125	75.2162531798195	76.5978064653095	76.8103909711232	79.3970101038980	75.0310009482503	77.8550946075758	76.5776769904427	78.0173273753912	76.1291344189146	76.3040523480179	71.7313190539333	78.5234697671199	75.0256187143474	75.4487748247009	75.4063020504241	75.6990089279449	72.1410648908933	76.0944201189921	77.9655954360461	73.9197490365761	76.5651198869807	76.1713667003398	73.8342252612208	77.5046974400590	73.8990899336539	78.4296153957772	77.0300859681143	74.7876212339212	69.0131838029300	78.3864640601685	76.3240539131914	74.6553530956194	78.1148829919559	81.9208582524996	78.2570323978832	75.8049994491249	75.4639543337625	77.1715203666747	67.4847208422200	73.9812921436558	76.1730155930917	75.2923132760664	77.5383315074439	76.1214210042417	75.3032934455853	76.4759986802118	73.6928019714324	76.7134212144867	74.1928260097574	76.1881017830825	77.3159997607250	75.2957046461128	71.9823370826873	75.8108509185373	69.7719378809966	74.6469629845569	75.1212344665068	75.2473408221800	76.6285355043066	77.2502772811921	70.4073162684915	76.2952543352980	73.9858163545432	75.1560871735453	80.5897339215118	79.9756440060621	74.0566863003326	79.0871239173172	78.7880028085552	76.5256505563193	74.1114410856588	77.0184864611854	77.9407421075197	75.9247086708808	77.2260003517252	74.7347608856671	76.0829347577018	77.6932243860890	78.1486269127558	77.0163845144915	79.1574713325337	72.2669179482440	76.8348750756933	78.7958005104438	71.4733140624192	75.4827207307286	73.7565672852556	81.9144870052873	78.4407264465203	78.4776494466739	77.0514318489291	77.8054524291869	80.4813351056224	76.6129069594127	74.5591072990386	71.3260249161254	77.6428089075578	74.1822677846896	74.4315056961248	77.3930156915894	75.9799596231357	76.0213490720485	78.4128993926278	77.1011467250495	75.0838566219732	77.8668953843003	76.1634727767561	77.3852045225119	72.5940414740367	76.3117317259443	77.5263600102598	74.4116443766285	74.8779150006249	74.2433107888152	74.8154838894404	77.2576039158637	78.7197295527409	79.0760762049508	77.1295458543566	72.5266208588296	76.7584975712025	76.7028557350322	76.4808423955523	76.9850357257139	73.5666933986593	76.2967238752717	76.8006963196578	75.9030689858848	76.2597903601716	79.0548669692341	71.9343841703085	75.9516292180980	76.7568821785203	73.5280696809541	73.9580651863936	74.4470356698514	76.8485340181171	74.2140196537693	77.2979947641662	72.5793950974715	78.3855185809459	75.6289326569396	71.4637690157867	76.3039906920798	74.2370453256438	77.6263751659121	76.4296435469256	77.0385389250102	77.3807338253388	76.2529571895784	73.8585775958284	68.4772397278838	77.6410983842533	79.5711476315366	74.9052326977385	77.3847756618945	75.1998841576801	75.8918263077390	76.1262513163578	73.5723773303556	73.7017663484712	79.7428810290773	77.3793968271368	75.2978718814052	79.2898214070476	77.0369267756717	77.7509968449451	78.7846546391235	76.9984329369777	75.1830663713194	76.1683389058399	75.1998518831989	76.3499829033894	73.8685802312012	75.3542297491290	74.1077493729606	77.6855615824542	76.6511497275874	75.5727781306050	77.5249488666435	77.5140858987535	73.1058214090423	72.9900060320413	74.6758071035109	75.0873968942770	76.3005807682892	78.4079715405141	77.1377726095381	73.6554498290224	75.8555087119672	77.4542926943645	75.2306125060316	71.7524815578840	79.1000308947372	77.1660261236037	74.8061061978047	74.3674779721940	73.8802495274064	78.8733836898066	75.9288180521310	78.6257626114081	74.8909883391969	78.5049580018780	80.1114824279394	76.1356306225976	78.2416610040479	77.2336214543533	77.8653611549835	74.7204501872938	77.1428409327689	73.3289473837543	74.6554942466941	73.8142209134738	75.2807919181960	76.7114354078747	72.3519120337913	78.2647680533288	75.6026277981424	74.5243870266372	77.3643753726672	75.2206355083178	74.8196844834210	71.7725110779350	76.1193166471034	73.8361354566483	78.8435806355163	73.6990242376748	77.4475034885633	75.1068420983064	73.3943688879537	78.1194999163370	75.1245041214780	75.9446579625125	76.9154795329933	76.3261796338311	77.2917641403816	76.6229479341735	79.7523688310360	77.1407675980555	75.5553374337819	74.5771902432061	78.7974285566081	77.1894102100679	72.7411345524126	77.7086786222018	76.9272483114572	74.3658580358478	75.1648209417260	76.1054581378555	69.2468643956434	72.9874604590650	74.0164610525029	77.3115332504243	75.0555410424327	77.7570381607814	79.8838264516032	69.2334922049254	74.9935500999868	78.8414403202097	72.9020423122987	76.1096265130056	73.0031889166691	76.2604628281211	75.7208754430641	73.3753104480385	80.9972926262924	77.9068697739222	77.6321597185887	72.9965644019165	73.1485326887922	76.3373305424285	75.9784989833894	76.8694160133943	79.5397546317560	76.1242867330252	76.5897914365872	75.7181674930546	76.6579236802696	75.3011909907859	75.5944156870718	74.6248768529868	74.9954612113492	74.1962382653145	78.6857750709872	76.2119062994344	75.2516624030956	76.5236632477702	78.5235364174991	76.0361079754686	73.9197371014643	75.1827681199536	76.4178489367639	76.6593755541958	77.4123052158718	76.5782443378452	74.9642625703256	76.4495380893455	77.1811400791720	77.5277803925773	73.9464191893532	78.1494349048660	74.0240470951446	78.4065700044351	75.4969625508978	75.0273518697405	76.4524876869609	74.1846694252269	71.8945037979719	75.4724449316470	72.5408406834810	76.1394358620627	75.9202434243410	77.9307193817240	76.6209799281502	76.3403759451479	76.4327251144454	77.2755631161688	76.0505538633026	75.4310962521154	76.6934682427916	79.6298824902549	74.2361318359531	76.1571035749894	74.3375689507720	76.0691205378264	73.8451340542669	76.5502211167405	74.7806981039912	81.1767434852669	69.7255251380021	78.0164936182299	77.3742269394463	76.3056053721052	77.3500866340702	77.2491101626879	73.4908375219370	72.8394896122160	76.1516080558812	72.0918012704223	76.7580255733474	74.9115893469124	71.9210681579532	73.7033810567189	77.2525756372581	78.4014595125976	70.2462056451708	74.2669554569962	76.4140322670049	77.4977872189482	79.3903950741787	74.0630701208600	69.6519957976629	69.8887578644588	77.6568056609390	73.3428012038892	77.4431267599052	74.8475630654306	72.0918529794198	77.8935144429655	74.1098031060059	77.1252623652272	75.4933894645402	75.1002806622210	77.1170879932215	77.0653957482714	77.7393015143482	74.4844107793948	77.6627149589380	77.8353566025674	72.5678754385310	73.9182700056613	78.2224127540816	75.9659728529626	73.3916104331121	77.3037206232997	75.6485120976886	73.5127947801018	77.6740278243998	72.2790094923742	78.6400751862691	72.5794966980809	76.2827653766963	76.4469596599392	78.5195790173165	78.2396481933085	77.2096332728682	78.2576180594792	75.7878308458072	76.7609288523387	75.8635427935802	76.5063345197844	77.3384096050668	72.1996727724172	77.4085858397048	79.1961626291723	79.1924260523620	73.8988793734832	73.2507202161332	75.8706164832142	73.8875959120800	77.3629217945237	71.7748673688811	71.1918257630003	74.2912587033789	76.5671195540233	74.3055964020693	76.1512913671599	76.9151847637437	77.1263162358465	77.5241612924774	74.6728924604513	73.9844295253751	75.6002633557888	73.1203745924494	75.5901907969048	76.4907114892882	78.4826742198623	74.0620248921561	71.9808507232959	77.1920268903076	74.5590504368635	74.4929927587235	74.6744591080776	73.1865137899067	74.6424502303988	75.8872438646618	73.9125271435603	77.7413820144900	76.1201230095440	73.6094229766711	77.6764419008361	77.7114613641903	67.2826804086429	76.7315084201411	76.7362775415852	77.3208313567152	73.7771543237465	76.4336565353929	75.5803706098947	74.3175132155724	75.1947055957241	76.5159647437158	79.1055595457099	78.0553609393444	77.7565991736376	77.0431699767301	80.2996244138143	77.5976251506341	78.9461213051612	74.3368105529868	77.1987836870471	79.0274372890225	79.3786498509988	72.4794122951175	73.6514222592049	76.0280386336647	74.8596331745668	74.2050030085780	78.4734920717784	70.6014196654720	78.0051039317977	67.2741345670162	77.5792650530863	75.6253773121155	75.7415626652883	73.7155022474669	78.8301771516211	76.2447128639907	76.4581935599849	74.5461567773729	73.6796911781217	73.1162514120611	73.1260341416128	77.3002082990643	75.8158469230020	77.0998991656680	77.0867261376683	73.3204708828555	77.8602078513041	74.6610420021999	76.2441289781104	72.2403155809218	77.6028298624247	73.2594510265633	78.3623978423145	73.1517898369099	80.3036451922782	74.0332432915432	77.6396904235087	78.4117625105633	80.8230686449503	75.1139389052003	78.0661776874270	75.0143416145530	78.3488893231616	71.6402525571589	74.1601854391844	79.9042751525012	78.9800632240846	77.3301380423484	73.8318994329533	78.7203139746167	80.2291458048442	79.2248035370343	74.6649441179568	78.2905370563760	73.3272519247105	76.0015655029505	75.3025623827914	78.5140033663804	77.1662639522212	81.9352163168156	77.9627844007985	76.3335308314254	76.5341110774455	76.9000476835220	75.6612475844994	75.4071386164763	73.9266276332490	72.3658281732978	77.6964244540460	74.5668029255352	75.4489157552391	79.5842042097330	74.8971639110622	76.2015732909236	71.6772870424041	76.9469452708814	73.9789185682288	72.8781241549595	71.7130185418859	73.8439890017214	76.4754432560811	79.4863704988057	77.9050138548915	76.0964935567414	74.8415361706041	76.7050882954496	76.3051933579541	71.8419218657964	75.2471552136395	76.5026607203627	75.2271156408535	74.5611398824198	76.9858115725922	69.5110645689864	78.5275422682777	73.6311929389939	73.9848688582807	72.4651100774895	77.0821726714041	71.6303569975215	71.4500376915072	78.8543299930317	73.2207035436272	75.2917019577060	75.3804114675446	74.9652589745370	74.4064007514424	74.3036458655887	72.7467188099799	76.0713507737296	76.7346971706848	77.1296864700666	71.3627414222699	71.5541825075902	77.4178632800656	78.5421431605845	73.8500466323038	72.9942051379755	76.5407933484254	74.9211424682766	74.3150270593777	75.8160445191249	77.9915729908691	75.0483352797725	75.5472073860452	77.6283593199151	77.0494165748352	75.5761419849239	72.9151621304169	74.5296199794342	80.5796823887177	75.7307452239844	76.1694202148361	77.9036392281900	76.8235125643264	74.1045207743759	76.7317346590833	72.5007383162773	76.2117162059307	76.7729928562522	72.1055912471204	77.3839098007048	75.6956888986226	72.5309511247330	72.4238654095435	72.3949970163756	76.2638034662130	78.8129910457913	74.9088274644557	74.0017718311095	74.3785593770554	71.7082839337073	75.2411304503589	76.7929638708208	75.1412258046535	77.1978708572809	72.2057153150435	74.4319632611582	75.1866979532454	70.2961278998436	75.7731135635064	75.2145936319094	77.3280002418726	72.5164677249506	75.9385949551451	72.3001862684594	76.8331986094921	74.7634620502022	76.2788067529954	79.2623813314056	71.9987247314081	75.9724978007168	76.9130243372811	77.3856482986795	77.2768459345654	77.4426331293057	72.9514506434517	75.6470497382878	72.2152772030662	77.8288700626567	76.6736937083037	74.3479854667246	74.4329550239485	77.4878336276124	75.9933110563678	73.3454571066863	73.0601003836434	79.1756045987862	72.1283777834930	73.1179332742370	72.5098218317051	74.6264946776503	75.0019276309877	75.2539486886931	75.8917817738760	78.5126807300679	72.2464069111091	73.3251309781494	77.7921360535692	75.0467597490935	72.1833072088613	76.9709643041895	77.7729269666368	77.0985587172145	76.2401554212205	77.8474123723119	77.5824246924854	78.0977195208873	78.4292834832834	79.7821874118628	73.1332860640274	74.4024390977399	73.5616847676622	77.7518845577508	75.6598617470418	77.9230040421177	76.9363364595431	78.2358100157868	77.5776800979571	76.4996840232950	77.9021815847699	77.0414132998217	77.8408453556374	76.1265154326557	78.0481577104842	75.7233991416089	74.7953024704567	74.4855595829103	75.4546766640334	72.6975405988680	75.7546904441949	70.7497726525652	76.6425970668167	77.1393966620287	72.8328736231972	78.1724571420313	74.1781425342834	78.1453907859915	78.3084976271929	74.8883056201453	76.5504723317310	73.4417701289238	76.5883072316369	77.3331856677826	75.6094772936555	75.1065797064637	75.4041908497587	76.2790554249579	77.2934801986639	76.9702076598978	77.6687050828592	76.4425311833622	73.5168334082557	76.5130139447030	75.3471170866175	72.6723755331225	72.7629193936307	74.5151614269155	79.2104086769369
73.1116478366772	75.6390893498336	81.2063870930646	82.4766306951193	77.7065359135969	77.1779178095177	78.4618164198887	73.6703593568097	75.6123145297412	75.7008234946131	75.8646519916657	77.3782431280102	79.0506071217901	75.8553455128311	78.5138485469207	77.2639158403514	79.0021230212061	79.9238756719646	81.2008892125249	78.4136615636489	81.0928512018223	78.1108061727038	75.9717930974551	79.5786884609131	79.6995838226642	87.0392399726513	77.5883344907873	78.4321661046190	76.7975987462750	76.1786400743435	77.7034102705169	75.4828199661219	74.1442111590195	75.9939672209732	81.1939730010350	78.4578842994535	76.1486579638930	73.5718198059700	78.4208783443572	70.9738661299836	76.0093167657631	77.6605349918319	75.7123169725015	77.8156857108024	75.5686482790438	79.5318712253947	80.9355525381978	76.6844324384984	72.4529658456535	78.3639270516728	77.4587050188343	73.8265679690707	76.0683324467029	70.6604018019507	74.9177763033946	75.9553861890465	78.4605375879571	76.4285306706915	77.9142353961276	79.8309933192613	77.8206448601057	75.7010880732452	75.0794680237003	75.4984418719473	70.8855756547894	76.5972186389028	75.9113722965346	74.6608111296308	70.6942761486222	77.4449406967385	74.5272267291127	74.6178705883360	74.4386356437335	99.7652377808323	91.7428459779266	77.5038001761535	77.6179928580453	74.7854503479998	72.8035954552038	75.9495188546635	76.8285482282013	76.9094011699462	76.9930188337969	74.8609099949129	78.8611730261871	72.9084164190265	75.5043801716538	71.7143275834015	75.9612814556036	78.5384516455866	76.4372037033416	77.6967637507676	77.0550769150703	76.7037937050515	75.7221751094107	75.4861032489900	76.4646187937537	73.0817674900823	75.2689401993519	78.7615506942516	77.9987913785294	73.6005198354117	76.8968512499001	80.1397791689525	78.0254271022219	79.0200987733934	77.3398769675215	77.2961980128698	76.0429143859982	79.2588567144269	75.8519173838910	74.7959673768428	79.7308033621302	76.8339849734827	78.1300301053721	76.7006923497682	73.0500071649951	80.2104506584022	74.8992087401142	82.4762320882064	78.3372791045010	75.8366311711237	78.6961221129470	79.5041095099630	75.3537967524484	78.9744470146160	75.7201154712769	76.0716885302407	75.3873970225535	79.2628030589888	82.6274620444731	72.6369226211374	75.9844312274425	73.7819059846751	78.3471709271765	77.0662371538908	76.4639783820813	75.8927562320221	76.4618717533689	78.3191916315531	72.3800743872251	77.2834239345137	75.4875507370227	76.1843997104027	76.8301082595086	76.2848997176453	70.5750084275259	74.9757249617082	77.6336213722857	75.1014443224221	79.1380527367696	78.3634240824769	79.4818579909947	79.7181223940184	74.9928745681985	75.6006736305553	72.0768100532230	74.3849884748421	76.4403552569487	73.2894244075205	76.0092242449003	76.8853211485694	75.8922308821577	74.1829550204684	75.7514520434138	72.1365018054954	73.3165294160656	70.5885683398611	73.9901410160281	72.2274198464306	77.8247289779749	76.1865934085491	77.8689276176189	76.0916159323621	73.0901542509524	76.3288558541057	73.5803231530155	75.0787721013444	78.1732341092033	77.5087799332129	79.9857946299467	79.2713109561050	75.4558074167641	77.6545562676649	76.3786071265369	75.6218032706891	78.2536489764102	73.0071218898594	75.5789052861635	76.7364825837804	76.0867298695195	77.9895906360072	76.5772124676227	76.9806667719496	74.6334877727908	75.7640059075967	75.7855373476029	77.4913104073520	77.2526557964945	78.4941010313434	76.4832435911653	77.0865478179299	78.6358648399165	74.7592470558768	76.6874587545443	75.4825467338173	77.7229768348618	77.2989541656666	78.0908179249952	73.8055691249619	80.7100747656809	75.3174202515213	76.7145415586554	78.4062917644823	74.9138295312177	75.6104410703311	75.5220171749191	76.6187075052850	79.0123018090043	78.2959470955300	78.2407442042318	75.4676815330616	77.5896915253768	75.9617431798725	78.2788579710280	78.1316644182171	78.8257689499351	79.3548253805517	78.3853745606878	77.9408816235476	75.7591723484786	79.5707387011074	77.3493508558255	76.7825452212890	73.5840651843299	74.4269046384809	76.2812555341233	79.8199525230255	73.1577845895295	73.6145494374988	80.4526891843457	76.9923840824527	78.0158044774385	78.3492979989521	78.3981621172193	73.9541896457864	75.8305655666816	75.5132421350232	79.2251960705528	78.4121667064186	80.0734603458925	78.9253725815021	78.5260343672047	79.1153672084488	72.7272928242817	76.0001361429873	76.0929313072270	77.7461932927195	77.4718924644948	78.0487517369309	76.6892034707790	77.4047829585704	74.1291992891468	75.7595956264647	74.0403584713362	74.9392669144209	75.1315888646552	77.0217887984025	75.0454518275245	78.2478648307062	75.5004934620446	78.6539491232891	76.0206951927546	75.4553578927323	73.6820083094083	77.8560745239098	75.1320436465018	78.9034412003799	79.4567951080936	88.4535636344335	93.6050355767682	94.7637216089534	78.8277564389641	75.2521735299615	78.5464468706363	75.3521058075047	79.1213183148613	76.0476781712482	78.3347237741629	78.8056318553616	78.9744362407924	78.0820004584351	77.2193994503012	75.3062384324899	75.1372483464935	79.1071307535592	76.4345504724882	76.4970506805715	77.1903911538418	79.4633483895898	77.3312237026668	75.9829509516616	77.3366380270507	73.9914919932912	78.5058112050980	76.4787919030988	80.3914303434276	75.2864186715805	74.4032471921959	82.9731826502404	78.0713445893907	74.5819796219493	76.9220398763434	79.5829741986285	75.3046281678015	73.3110770982972	80.8675760551148	83.6518350928620	79.2017385018478	78.6163631111124	78.0222284442903	74.8556094959685	73.0047974163009	75.0649165509973	78.7044418830557	77.6734737580752	77.4388280856129	75.0980985162795	74.8540581945371	76.2479589120433	76.8442856411339	76.5927871183711	76.5269310354495	77.2736526525528	77.8813457332581	78.1922307035846	78.4973948796429	78.8348895940176	76.1150022584491	78.2450381408722	78.7144129324303	78.7086518058982	75.6594302616068	76.2365154196384	76.4919497693694	76.3012681471975	75.2349026596670	78.7443071740115	79.3628292990463	75.0870140764136	74.8893572280014	75.9148806296501	74.9270140518241	77.5948741996996	77.8072750141297	76.0399679305962	76.6247880279994	77.4068344566125	74.9048423123332	75.9011291551784	75.0785626020298	74.0636087727207	77.6093251198078	72.3803435002990	70.2233745683348	73.9830790937256	77.1629165173484	77.3268789726630	75.3974788032453	76.2243514041294	79.3123427866994	75.5830975988351	76.2418025103081	73.1609617206161	79.1459540901613	74.7813802432923	72.6022180023131	83.5485584576630	77.4594215715096	76.0375758309598	78.8357498483378	77.9050429622674	74.5597144705389	79.2561872308537	74.5780818599329	77.2601829757721	80.2826811192143	76.0237800843754	75.4810678933578	76.9743823209498	77.1898943527810	78.5041876908600	77.3691711100087	77.0762541202050	76.1918351112326	79.2936023120905	77.0139821040684	78.3573052604135	76.2727039823986	76.6920352574491	78.9759129345248	75.3569104476997	76.5831650162399	78.3797958270828	78.4013710413855	75.7236349121216	78.3854605796410	80.9874671666997	75.7253047930424	75.9291727181647	78.9861484189920	75.5097795864964	74.7968454781879	76.0557998319151	77.0061897398690	75.0559202682849	80.0196636158917	77.1926051982630	77.8557245381418	74.4953615614926	77.2267520752122	79.7157644404368	76.8405642505079	79.4996990698128	75.5309593082706	76.7125881866451	78.8620316200401	77.6864466802389	71.7527925423498	75.8493274868421	79.6070953433895	78.1831792875303	77.6001175344548	80.6010615704435	77.4916977767576	73.1555082315292	74.9756979480865	73.3033572908995	78.8902347306339	80.7350073225632	75.6739388293522	81.6203060948832	77.4902305011077	72.1109210010344	76.1200818665026	78.1887856326182	76.9678420968886	74.9896897651343	75.4185297309450	79.3857276128237	77.5011639552260	76.8137280565724	78.1256708279289	78.0664314866791	73.6199725495827	74.8217912937938	75.7703644435504	78.1672347142757	78.5588720980025	79.3085539173199	81.8210861795321	76.2314475734483	74.8561519192459	75.8826543228778	76.2765625462701	77.9568558734275	73.7037270785044	81.3925668717807	71.6362794451423	75.9148343990106	80.0633007739597	73.2659171593808	74.0713678760973	75.2438966137627	71.1616736353909	72.3995855681465	76.3448279828371	75.1277630075913	78.4400325742030	79.0481348156895	76.0173061576927	76.4037010074378	72.6906800731790	71.7070956440936	76.6001499620716	78.5564883860933	78.1344595892768	75.6879810618200	80.6612338863783	80.0171484141523	78.5749163360958	74.7324584678738	77.5484324371725	77.7438444499369	75.8255492940977	77.0999189799977	76.1178684721411	76.4025886634025	77.2128844174283	79.7873440321202	79.4153323259221	76.2200612188844	75.6375189811600	75.7625674633378	78.8310182344263	77.0187966863660	77.3878972514114	80.9336583877789	73.6328727815671	76.9113742441554	79.0557625342926	72.4433096206305	75.4290080207099	73.3104576816946	76.9979269135657	74.0992141868089	75.2023529604346	76.8521631822960	78.7973792604882	75.7929106671409	79.6035980842486	72.8249138000520	74.9394064303403	77.1215852482000	76.8482139267226	77.4940915153107	77.1894988206504	79.1891657116758	71.4890667403622	76.7184613136561	76.9031520140442	77.8815972599535	78.9435752423531	76.7613957385031	77.9424621675590	77.4303766632312	79.5171547255551	79.4366246607133	73.4212135568880	77.5093688281983	70.1804102309953	75.8628599957009	74.7768337187417	73.2297681566637	77.7163660957890	74.5259633934734	77.3634693631343	76.7620364217610	73.8754884298807	75.7787566953413	76.2028189656758	74.7252243538449	76.4567345069881	73.9018663374870	78.1604012116862	76.8644137625877	70.2440045355843	75.5935215607202	71.2729178274782	76.8420620808041	75.3685132209653	76.3721291451232	73.0857972910946	73.7267211945281	76.0819005822038	76.2066511944643	71.5644321401164	78.4053513090555	76.0475327026382	77.2720379515071	79.5123607693797	74.3780689638418	73.2119197374000	77.4445534299591	72.8796909704178	75.4781397138354	78.0289339100838	75.2970454658363	75.7376096325516	82.0707556152458	75.1108649481603	77.9391941445620	76.3348049499071	76.6473078506556	72.8537948651688	80.4866704601091	74.3948973954301	74.3551457712680	80.8302354181162	79.3587483248638	78.7425115422902	75.3190805777651	77.8991830911998	75.4731005327682	74.1484182402132	77.6354659809358	72.9448760828694	76.4426730196661	78.0535068162761	77.9715071644638	73.7645835874416	73.3694855076528	75.1153888686023	77.0339615061592	80.4425278632797	77.3635244716687	75.4293221560556	82.1834233806581	76.7846254060117	76.7378664618813	76.3537578402968	80.3364652521755	74.8850339829216	75.7626240601690	75.6948188809151	76.1922831533912	75.6713705497346	77.9749861111185	75.7931015452588	74.3052107784635	74.4839453683372	75.5766311032424	76.0453816458036	75.9798230855559	74.8495669620024	78.1520895327253	77.9251573004407	78.7861670422919	76.6450438056675	78.0024880394641	77.4977820734629	76.0768608392898	73.2425623869152	76.8642835378197	71.0740895895627	75.0366033213313	74.0873514128048	78.2262088521177	76.0024699075613	77.4877870916409	73.9407016357682	77.3110889193022	75.5359095032769	77.3184754635836	75.1275250545078	74.3021472453070	72.7540484628992	75.4743297725230	75.1293224838558	74.6775147234871	74.2004586705273	76.5057989128593	77.2071535464106	81.1386606453219	77.8414405570227	78.8437335917795	71.0491452706627	77.9221068875316	77.3352274223876	78.3645869683982	77.8057513222869	75.7328356060650	75.9638084803317	74.5071340510692	77.3175271406428	77.5423939752754	76.6625996837271	78.2983929978899	75.5522360838174	72.3909210328334	74.8670622121474	73.9537487562389	75.3703036504041	76.0755036323322	75.8598145166655	74.7697341809591	74.3342459310311	80.7760021231239	77.6630931206942	73.9650247371338	72.9659229304401	78.3755564408811	75.3680436889012	77.5832609226238	75.8368899360382	75.7247279106554	77.1009228697183	78.2864641342891	77.3742286549598	76.8536046851563	76.1723092741800	73.7209285727960	75.1068358556393	75.1755926485088	75.4597618520317	75.9432431370869	75.0996448684577	75.5347330791905	75.6371956477081	78.1658079500113	75.5109000381536	75.3529857584381	77.3870946412506	76.9090399824037	74.7727209978095	76.1784377944482	79.2093388735289	75.2006961909203	79.4589428714166	76.6918646519558	78.6563864688413	75.3654602451310	74.8394932824349	73.0393229227188	76.7471437662958	79.5877280819982	73.1766221891971	79.0980081071915	78.6400800901693	74.5097089404025	78.0235420457810	75.1769933212846	77.7780331304546	75.4627753751704	77.9063079380833	76.4463997870853	77.6377394461019	80.1663781726806	76.6797950749315	77.1865817576536	77.8959015916308	80.7946875297960	74.4647355856225	76.9773288751895	76.1329406127234	75.1837944914779	77.0915369889873	78.8701117633546	77.9845262982444	76.5092136752839	75.8703178138972	75.0858961969473	78.9941335392435	75.5920923074561	77.7628299887877	77.0849770780289	73.6146803060541	83.4940462207148	74.8495803137097	72.6713016362696	74.3980828525493	75.8634086565625	72.1307586351387	76.5567375214339	82.3664846173680	79.2265167196919	73.5253595576770	76.0080081870518	76.0047297866393	74.5383787950066	76.1456687952688	77.7582426071065	75.9849742253647	81.5483502864624	76.2154556178962	79.3834957209537	79.8589620898771	76.1490597957040	75.5218723994829	76.6874024946574	79.1718734162496	72.6386786682863	77.4641828195572	74.1133032134996	74.8376595803439	75.4015955706389	77.3757483673028	74.8549704028279	75.0918103115785	77.2320445295521	78.6426163123225	76.3019288221334	72.4265636260054	76.0434640245292	71.3971139865984	76.3861103946106	75.3199833946876	77.3614585587977	78.0904614849496	74.1492665430370	72.5699164432430	76.5873713204487	80.3511698282851	75.0282989339339	77.6361561634664	75.2065217823073	76.8311949008982	74.7052476772765	73.5231237995467	77.6330294339090	75.6530595040462	77.3201657938868	73.6254977773685	76.6995921513439	74.6036811357485	72.6026377891541	78.0590354412469	77.5956141607643	75.4738578766979	78.6498335780985	77.0847549050688	76.5137345392168	78.3814950974025	75.1236652353306	72.5379540150816	76.3779884557104	77.0133803579843	82.5646837708742	76.9957899105654	73.6078214660289	73.7925529935473	78.4899143729734	76.0842383692496	78.5125776939194	74.5836382001880	74.0277934343750	74.8518471569646	75.7413847835662	74.4640429108711	72.9654088467150	75.8249333142389	74.3907055429616	79.1973646570535	78.8686031800784	76.5445595647982	77.7015298068689	72.4135169080702	76.9214791813960	77.7863706922514	77.3074311799100	75.1952340215177	73.5439768214772	76.2365570348666	75.6098338623056	72.7811767894572	77.6182984345883	75.1996807120033	77.3731332116962	72.2579225755064	77.2081127624349	76.1992121750455	76.3930854309011	75.4480147853881	76.7910402053745	71.9598137302671	76.2844020787754	79.5506502069945	75.9398573236715	78.0488844382347	77.2860931305422	74.4139507473623	74.0037327841956	76.2993618837863	75.1014559540199	74.6633264004653	74.8462378335990	76.2956826603540	73.8709785939092	74.0055426590193	76.0136740259082	74.3827046241449	76.1079816022318	75.1562863787491	76.6661202934384	77.2385670485286	75.5191419987390	79.5492471380553	74.3503600524723	76.1569810229311	76.8803659477006	75.6402555883615	77.6202451765911	77.2134548623925	75.0403643656274	74.7764460428744	73.9281622593265	77.4613234097500	79.5217181037190	72.9719485507121	78.0834243190301	78.1294832334729	75.8275849609115	78.2531412401563	76.6482352227535	77.6859801654522	74.9166201044147	78.4759530452498	73.2706006967814	75.8741431637206	77.5642123854327	74.3767388764300	77.2315944864241	75.3600004678291	75.6562333462438	77.9924102481614	78.2458571561381	80.5491398337800	76.7040118596040	77.9205345323499	74.6012746407013	79.4254336385030	74.8245823627424	78.7936404133745	75.4281026048404	76.9535960971231	74.0594293622666	77.2234158291723	74.0582336517579	79.5941780546122	70.1113169221294	76.6419364297464	72.9233098398825	77.8984691366373	76.6433667718323	74.0477399271406	77.4460012215860	75.3870215458651	77.6107170023633	74.0920318231520	75.9653158118320	76.7199642655270	76.2029635770203	72.1161840288127	78.4953504125168	79.0648264283877	74.8769275133290	76.5004951235025	76.8972662736320	79.2717276000474	79.7100073816411	79.6232330936661	71.5989395112445	78.1217450331933	77.3118418563105	80.4805685855436	77.2293970197281	76.8585952465490	74.1085724105316	72.1637748237410	76.0617659138668	72.7994975812316	77.8240844226593	76.1547068381233	74.5472394842275	73.9578012221300	77.4488115952006	77.1650851260982	77.0246682381425	74.1128462865064	73.9656046254368	76.3239146811177	70.3162074696697	73.2131902390576	76.5733967228835	74.2668912928462	77.7779647544213	76.4506916084174	74.5398398254494	72.3920109528853	75.1621279154628	73.3025253894563	76.3179538092891	77.8574557393907	77.0317586847674	69.6144357548998	77.3216200529302	76.9263879469811	73.6661379634658	72.5660830178587	77.7336528578214	78.7441254026171	74.4424029076664	74.7973144757088	79.0263070217411	75.6990141073224	75.5183424133012	74.3335391403229	76.7400084928482	82.0379270814607	79.0887956140090	74.6860200715448	74.8052895323554	75.1098401042757	78.2957232456088	72.2654437141846	74.1232315445368	73.7876697969913	75.8816403186214	72.6801959021338	75.3114205926053	76.3166859971378	75.9019922799598	74.7474935879463	73.0677063076996	78.6070735558079	78.9457406129180	74.7500476454587	73.9278171239096	71.7425057088848	75.4855965199786	78.0826390065825	75.4022391933211	75.9600506348228	73.5203660628462	77.9656485625658	77.3729956192433	76.2803629771006	77.6063767886165	76.0667790787359	75.6909814522794	76.5126945891599	77.1789110345219	76.3309620682563	75.8767085297719	67.6886160934402	72.8525915295974	74.9342608321750	78.1121249530959	78.4302534979565	79.3693897516552	73.6147222127218	77.2596454256465	76.4789951467233	77.9282587947448	70.4152586869307	73.2119951974984	73.4143040680498	76.2403080453369	74.9818181631945	78.8237337652833	76.7493063822777	77.5893461215074	76.4979524025208	77.4381442458283	78.8885328360194	78.4646946797749	70.8191607650329	74.5849452127193	76.5910836344046	76.0743728828848	80.4531623167247	77.8418160177905	77.5931164022189	77.3745890085700	76.4404521848542	72.7343342535606	77.2117498400993	77.5823926848287	74.0755178368295	77.6579131354461	78.6997543097831	79.0250125952404	71.8422749354174	74.7733553948652	77.9416591125464	77.5238684881802	73.7168564431225	78.9046269817953	79.8863727081396	75.6275705419625	77.7486970772105	76.9001702325329	77.2203484571468	79.1195286901637	75.7667417025665	77.7295399565611	76.2065435169471	76.7888977305746	77.7356344656533	72.5333355739053	77.1777883872798	77.2435598728789	76.0346490998466	80.1667839099334	73.9929514084871	76.5232715908550	76.0573521849236	76.4514019286020	77.9133018343707	73.3871626319253	76.6699845962914	76.6299589841659	72.5696016582197	76.5428828238341	79.4913265709076	79.6339582803912	74.7101055894240	81.9477501584135	77.4506481208007	82.9053352288625	76.5208211591121	76.7758530782065	75.0424531072966	75.8163955391466	75.4130124650814	75.4341989674979	76.6634936433233	72.6126680334782	72.7084180481504	73.3443011810193	77.8310074598107	76.9876918359741	73.4082512725255	78.7984137184136	73.4984733270375	72.3412055806321	73.8096008162043	75.8150060196061	75.6794082834206	74.9774679399451	73.6025028029096	76.9192801738842	77.4064816291179	77.0792025563043	76.1632207796284	73.2915842336942	76.5868714267090	74.0386212956207	78.6966833632882	77.2188467762364	70.2487324082135	74.8806081523652	75.4162015747657	75.6909594890385	75.2562326818288	75.9137914374398	80.6472651130509	78.5948850301983	74.7936525775280	71.5828674270784	73.7102320371651	73.1622571095612	75.0887428584854	76.7095348353174	77.4555279692237	71.7396604754882	71.7797545356305	76.5840920927724	79.5123320403531	74.4352043037843	76.4961825372703	80.2807302632639	79.8027864684666	78.6693356970149	77.2208993491424	76.0354589019945	76.6020604316369	74.3315633595282	79.4287103067697	77.7813513409533	77.6981568656769	74.3454613408118	76.8046051328092	77.3111520329852	77.3206541389107	71.6419515718129	75.4163610616898	75.2620868429677	73.8347910945763	76.2275330868529	75.2132124856832	72.8273270096619	72.3169887868974	76.8039707905352	76.2950967328640	75.3698963558786	77.3469104934497	76.9456323953214	77.0782535793799	79.2629778193133	76.2576662286281	77.5327042148410	75.1853337546649	79.8361480511085	77.9727627097560	71.6776858726007	74.3030681455213	72.6135136604077	72.3502134084993	75.7430912770559	75.7248942789806	77.7594692719513	78.2403773455638	73.3325406642911	75.0074244458155	76.8747815146269	78.4001888511507	75.2242793860362	73.8816979425228	76.0404037636246	74.3460565606268	75.6102261364546	75.8924664835241	73.7200139340327	76.4243743156137	72.9916186085692	75.0265524694739	74.6282751124992	75.9352771258657	77.9330143809416	76.6350256544112	73.1080410807570	80.0897664542985	77.2233733265724	77.3108844430470	75.7136233303859	75.9291059987404	77.4907687414347	75.9971322318814	71.6103214123922	74.8885633256315	71.3753339479308	77.5217537078681	74.6624178448634	73.3839285429109	72.2677625810076	77.0086872522078	77.4849845805224	77.6054870362583	75.2134225864738	76.9609455307915	71.7518887525716	76.8815020336761	76.5408272378840	73.8029556790531	80.6097433765847	75.6976748563337	75.8298470242608	74.7016693796288	77.0280004836218	76.7205474533135	74.3353194958404	78.1736126139353	73.0010444654507	74.8257785371954	76.0574056119873	77.7126525978063	76.7102295950571	74.2737943623194	77.2387894356496	74.3263181398274	76.8721218829763	82.0198257087820	75.7852501674281	78.2260573914479	74.3885128534913	75.5545397975035	78.6477160947993	77.0109560901012	80.2902580523061	72.0074697393470	75.6591398695740	73.5022974066878	75.8415143047764	72.7343637010064	78.2311965407832	82.7977553679953	78.3572556374036	76.5170338574078	77.3304865809062	79.2270805579773	76.3593224755815	78.7862780146499	78.2207269558959	77.5415542871024	79.5903644526140	77.7408720768384	75.0239437564606	80.1814142666369	81.3516587615354	79.2846131387410	75.4066401711255	77.5484211364702	73.4742241941271	74.4660048174741	74.4293178758300	70.2112781806196	74.1241432421068	73.9206140191247	78.3727741635353	77.5217410915967	72.5988310418862	76.4185058491676	75.7250174891078	74.4090454248363	77.5078626249663	73.6788708984470	78.4851224633516	79.5422005548061	80.0897447116903	78.8965528512737	76.5189752500693	75.9223556828077	75.9116351288428	81.9609590112425	73.7560236396670	78.8026645029184	76.3735786376881	87.2774634623048	91.0516142351799	91.9062152360834	88.1494070118270	82.2885428785282	78.7641388174497	77.2186629912059	78.1356903825391	78.4058807443662	76.8373773329562	77.6053579392490	77.7774208564016	71.0022098670415	76.8338160093446	77.7626990456419	76.6178351991896	77.9077191532600	79.4727288234663	79.8092667587844	76.0802536134052	70.5518687334267	75.1661763735529	77.1957650214409	75.5252719402673	77.4830105236323	73.7192063353655	73.1144426800110	75.2399076504246	74.8406030243958	77.6676846668867	76.5127516769127	75.4216848545254	72.5358764037676	73.5622758886444	74.1185135812991	75.7959932696315	80.1216187876270	77.0469943056537	77.6578061649912	76.5024147805015	78.4221908029397	76.9252515195249	74.8428326868904	77.1633340605526	69.2997836424154	72.2136474943560	76.4018962219787	75.3250114689331	79.4127572894899	77.4827640532621	76.7488269379611	78.6131189823886	75.2181632466865	76.2033798046244	78.3484159782921	77.2511688786007	77.2776097240538	78.2571470259406	78.6570361719819	75.5536136901653	75.5767602964147	75.3254390552766	76.4527258376621	75.4194359115135	76.9882741499713	75.3034670885496	84.0608931649464	75.2597590322635	77.3834247377261	78.8950303372018	75.8001970292092	78.7925505332909	72.4255964505572	76.8846339150599	77.7452203536740	75.7493549220325	73.5278435380225	77.9055624287883	76.8527093968353	78.4261797491724	74.4392261032588	75.5611006071040	78.5204894474465	75.3960970773502	78.6932831326845	74.1960959478047	77.8945271686842	75.3168004559266	79.0406955908536	74.1129050109188	75.0160646751196	78.3851738206798	79.3142928544860	79.6453304441256	78.8730583937489	79.6968867480463	76.9712135375756	72.7458649014142	74.1467949980316	75.4296749093059	79.2998160763613	77.9658216428065	80.0008833841149	77.5630599313499	81.1728806004276	76.9733259716393	81.0933872374065	73.6607124888095	76.8510230907934	77.3297651119028	76.5264641268933	74.5526817867594	77.4022064106079	75.5412907819482	81.8374644074901	76.8647926488087	75.9286275638334	76.7164382607229	77.0603866238828	77.9798014982429	75.9977351654492	74.5087869717849	75.7353718623716	77.6150162427158	79.4790380018666	75.2763348994744	73.8300489177217	77.4667954297909	74.2747415648024	76.6235389880243	76.3376688926144	78.2862361163159	73.8121384936583	86.5238654586362	87.7545803879166	75.4226915097520	75.3315742642469	75.1283656705657	78.9462167205892	79.4166939012982	75.9978746218818	73.0602441892154	76.3107659869906	77.2688343584153	75.9313040534256	77.7866373993203	75.5266892932827	74.1897943207925	76.4736431319170	73.4465028101490	78.7988719627147	77.7091377430507	75.2665987948860	76.1553009300173	79.8122755134048	74.5005774231543	73.1268595454946	76.3444381837943	76.1715811207908	79.9003608277019	76.7763964877143	76.2329247453675	80.2077197295451	77.6586315553891	79.9478482003424	74.7051066444161	77.3516010717993	78.0612683191915	74.5274487727917	74.4548939297236	79.8575985308148	77.8090584627590	74.4839264692050	78.2522955312003	73.6481264710429	73.7796425728360	77.0749240954812	77.5504078902584	78.0982032203237	76.2041503048124	76.3982009558601	75.3218848174440	72.6383526402797	74.8207414324174	72.0653100231761	74.2521557917955	75.5289520726404	70.3597512120828	76.9257185392405	76.3303125747661	75.7439841261400	77.3216516363646	76.2802927702353	75.0631562059899	77.5297964886638	78.7338032427144	75.3418113280585	71.7598285748894	76.8984575036062	77.8740183905188	76.2384317532120	77.6585094584384	77.5564961238672	76.8225199865641	79.2993341472545	69.8715697352834	75.5058507726038	77.1420648561776	75.3818220086599	76.6835048151367	77.9823439847299	78.9926666053229	74.0240570310242	78.0689635877122	75.9651570959939	76.0537619692930	76.1445826138485	73.4736081020387	77.4684981782362	73.2366135930366	75.0850649640474	78.6728563843293	76.9385015125301	74.0011055410557	80.6721920721312	77.4348548852459	76.9035062499714	75.3978063186226	75.5455229243169	76.4305941298352	73.2060046261108	80.6720903672629	77.0389647397410	75.9801123262640	76.0968105836637	76.6648479799455	79.1803083620380	74.0975436349405	78.6965258485228	75.7675294570517	68.6343824515780	74.6915483071355	76.8800991596056	73.7468647343407	76.9832093583012	77.7861304305475	76.0962957176661	72.2809670578945	78.8222241855388	80.0620908974489	69.4387665450472	77.6750143304749	76.4892449139719	75.8060440133883	80.2606019585272	81.0614356244939	76.4950222692579	78.6104213373761	75.9907927878640	76.3586350852391	77.4711834614466	78.8581258904083	74.6773964196868	76.7652378571702	71.9405882984627	75.8859813439168	78.2023284323032	77.9931719362913	77.7397198576216	79.6134195280933	76.7883197355945	74.8767255353870	76.7969457192391	73.8962784341646	77.1069696716854	77.8026238700792	76.8386271696889	76.1113809996815	75.3066601745849	76.9915131389095	80.4999760523672	75.8565731829857	78.4971100294272	74.5854054635243	72.9720250526220	75.8339517457112	79.2250499141292	75.1931426601831	75.2462011961091	73.7837027075434	77.9984804513234	75.5073219062802	76.3738369736416	75.7469320841237	80.8616861502588	78.6223228242634	75.7723529770418	75.2556429180543	78.4609105709849	76.3516070550748	77.4722418692395	78.5130785315216	76.1232201008572	74.5958367781295	76.6103277223938	70.1188258228891	75.2967246116430	73.9096487096358	76.1878841624287	74.2605410938044	74.1867005075822	73.5218653114937	74.1024910330517	77.8333099411892	76.0696817324339	79.0965663225656	79.1978563908859	76.7077748226104	77.7556441743988	76.7870717226471	74.2960128978814	76.9356176610875	76.8615183110790	75.6454848136031	76.0077339011998	77.5348851388995	75.0856950712636	77.4102372555757	75.9923130047418	77.8645158474751	75.5142096326349	74.8436235996547	75.9132814248946	74.1055478988567	77.2949410383289	73.1554994042198	75.1161490501408	77.8165215855129	79.3432501960851	75.6484842323026	79.1595698232173	74.9829463983002	75.7395576156446	75.3231248792641	75.1281255963779	78.0615815061579	75.4688792496434	77.9215457151628	75.5184458618039	75.1408047450806	74.0397184366939	78.2780779735083	73.2702943745276	79.1422136558400	75.3524491077117	73.9496785648399	72.4350379172098	74.6244478274058	78.7322966260932	73.8958893575146	75.4174685184001	78.4064585852435	77.4365482375422	76.0538215842788	73.1305028786229	76.2765803211768	76.2793250400142	75.2152983228410	73.7598682901829	73.8605109519955	79.2506355667559	76.8158615444114	80.2866562938950	75.7061836466388	75.8210357494545	78.5125632570020	75.7920223997562	73.3159055397005	79.1204656985401	79.2434359352458	74.2792727323961	77.1161898994322	77.9649175165602	78.0987955733374	77.3327309763526	73.7597258428573	74.8419805490017	75.3847027681765	75.9568980454987	78.9787069512005	74.3033481456034	75.6527034257219	78.0503023215207	74.8479848579143	75.9477853724645	77.8760277800017	75.5180233064290	76.4133592811789	70.0879260928430	75.6554583255950	75.7924462715847	77.1332812347908	74.5339931962636	76.6261849438692	79.5274851071329	78.9165153604337	75.8631798761876	74.2617209036828	70.2938516101150	75.7652259090774	76.1585868427028	73.5553206280216	74.4499892577575	77.1958355766023	76.4243717965089	74.6466771390138	78.9959827298976	76.0299160201952	79.6981203429841	74.7842117773900	71.6344843134198	77.9252155112904	77.4176992204656	76.2664990289008	75.5453876909581	77.4096778908353	76.5487296226407	77.7394214193745	75.8633311910738	74.0221233386565	76.4928526033442	78.0646008365366	76.3823454156627	79.9505887480815	76.1159782208990	75.0578615838837	76.9113369668140	73.5818008634546	78.3638039895139	75.9426116189381	79.6446081738929	74.2121083804180	74.4612345962134	75.0828360653835	77.5869574785608	74.8041097914639	71.9203775666732	79.6921498423678	78.8007560560038	76.1753085450192	74.4455278516390	75.7896782102394	74.8365771007608	74.7642911659392	77.3118966746682	71.9785984704690	77.8985748077168	77.2741414160844	77.3481857613925	77.8715189637444	74.2234969665738	77.8355429951002	75.1593135411176	77.9063657335907	75.5100704379731	79.1947062734335	76.7074566114733	74.6361780924640	75.4497886098355	74.7348910225969	75.1988296102485	75.1490842222214	74.8292868371004	72.6138523527302	74.6148210945520	77.2693957117734	79.4756401890018	75.6557454551607	76.1595567258851	77.3989395307520	75.6451477389903	78.0779503867966	73.0025136008244	75.3979387327962	74.9943119010659	75.1570637431024	77.6896237585794	75.5026240700383	75.0593229517210	79.9359162715731	74.8785370242414	77.6879497280250	73.1107112571889	80.5884020624325	74.5085677963303	78.4528659215706	75.7825961213126	75.3796052679543	78.2327668296279	76.5136666877243	76.9598801957617	78.2804523934252	75.9530667932324	78.3915919279974	75.1766111595661	76.1332378138219	76.2510762910067	75.3489816210336	76.1256825652740	75.2574828878267	78.0073084731431	74.2117743802633	72.9797979282629	75.1223807417284	76.0924192972252	77.4765197101917	80.9161125077503	76.4664512966299	76.5461174153359	74.0584565671234	78.2856893929177	76.2407007697894	77.6462628635734	77.8116963967608	77.0184834908442	76.9468746602604	74.6673422885440	74.9863196279279	76.8538480178657	78.2858398719775	74.6614856710387	75.3959756103963	77.0063353315906	77.6800604590719	77.7627841362136	76.9693307755601	72.6870283111475	75.5584325110720	75.5967046764190	74.8200907559393	78.7414824434280	78.2763090831315	77.1466258524926	76.4628399743105	75.2588448176281	75.6525056515871	75.7797770050196	80.1662542007001	79.4185022515080	73.8500779868940	74.9821715006791	76.2958131497436	73.8270962620601	76.3541728370070	80.0788814902545	77.4256476140192	77.6777765836643	77.4551123163532	78.7502013354140	74.4368912141345	75.3550195479673	75.4709500943645	78.4719936518473	77.8356425997197	78.3473516138721	71.3961502864482	74.3706016680673	74.2477989863830	73.0033216476946	75.2700828952433	77.8911727263965	75.3518221042042	76.5488459298876	78.1276553916083	74.2567022027227	76.2081011572838	74.3744568267310	76.0610783252802	75.0642406928697	73.4559278649691	78.2642212853055	76.9596163514669	78.5520395973853	74.5855464357566	76.3525688681618	74.2263419388388	73.4457038838911	76.9462692771397	74.0828132760372	78.5292112195779	75.5194227363116	77.7322238115664	73.8870921268407	72.5132137915735	77.3271490145138	76.6711725709749	79.7517135704699	77.1963361035039	72.5782573385283	72.2205598104380	77.1945452692134	79.3266565545852	75.5077242710261	77.3845898633610	74.8998260410281	76.4490722726002	72.9432793848779	74.8145616687063	77.5855775577607	77.8575055694744	79.2588304750138	78.9193260500497	71.5921857758517	76.3740220163786	78.4629187051088	76.7452295962360	76.6847208609653	78.7398580917248	76.2686182252596	74.5682766527087	75.9504254327776	78.2181883994586	81.9924194669935	75.8427883608088	74.8696391192714	76.1382749361054	78.3159199723860	76.4714981746506	79.0141039704107	73.7048125117518	76.5955876514785	76.6613287287518	72.7811379945702	72.8966900088024	74.2439572940907	75.5302058406069	75.3064090048780	74.0085024666185	75.8506099137916	76.8058943588239	75.9197995418242	80.4262302757048	72.8335610614545	77.2032407358258	72.5309760033587	76.4455894631481	79.7758996626223	75.3538061277628	79.1377667328383	79.1388108416679	75.6024831508446	76.1027110142864	72.3320553342011	72.0047070965730	75.2642029471355	73.7524683106228	79.0863425278888	72.5330985779754	76.1752793922930	75.7973390424045	76.2516626821581	74.4315660554708	76.5017746422297	76.1107521437020	74.7428098745708	75.8007939094229	76.3479680987512	74.1660849964712	71.8069337273602	74.5316528450079	77.9101287445143	76.0539193088557	75.0616383794925	76.8752827200934	76.2608741504223	74.3668431533890	77.6248753904575	75.6254862403199	72.1341191058787	75.8946754669315	74.8109941185013	76.3051290334782	73.3169850350295	72.1225821373309	77.3396708100459	71.8635390901071	74.0798843322340	74.3785746040357	76.0969436839343	75.8447879032933	75.6669475390995	76.5849373061996	75.4345599641530	74.2950054923708	76.0816218231839	75.2762747090360	76.6205246432926	73.9812720731484	77.7226955527262	78.2358381072652	76.7007427609547	75.1429041745623	77.9811999766051	74.3449438131504	79.9734437920261	78.1866792189174	74.7972607957285	77.5000613784578	77.2729882512790	76.5508815350520	75.5937708258892	75.0098624389575	74.0757699680755	73.7352424605981	79.2005258088516	78.8398369036119	78.9278763122177	78.4925382894822	88.2596852738272	73.2123543846084	80.2600695900776	74.2889307377638	77.2556903626552	77.0273645201608	80.8319340628644	73.8463003251483	74.5190478048457	74.1692329945004	72.9693448689623	77.1117980509393	80.2226469156224	79.4363938112573	76.0106269462135	75.4759892918619	74.2926025575617	79.8243992387541	78.4377001672713	79.0400516619034	75.1347444270448	76.8684124716688	73.0320457260634	79.3499534431400	77.7928601227567	75.9314081855003	76.4525502374697	76.2948407972721	74.8278672472221	75.6915687451754	76.9760328025097	77.7428567593337	76.3076851282733	75.2049535495723	76.1844066242983	78.4873956654931	78.9553133598135	75.8330074782322	77.1470961682689	73.6291578361301	76.7155673034686	77.8287765331140	75.2078276665473	72.7350696978004	75.5798604988124	77.7544943105656	77.1159989215905	76.3593240251469	74.4127584362127	76.2955825798414	72.8542029997341	78.2090989213119	75.5480775730895	75.7448228168044	76.7888683988217	76.5358445872475	76.1319311172820	75.6218716826318	75.5870768946549	77.5374327708449	75.6831479877145	72.4080292888412	75.3954402316621	76.7727339718520	76.3317298912571	76.3506499748834	73.3738006404383	77.6386788507148	72.5885844207897	75.7106192838224	75.8889328294802	79.8545354803583	74.4796262089623	77.0079399904931	77.2544508235041	78.4685962992371	72.0531579054581	76.8093142429354	75.0224375251338	79.3237737709810	73.5453576602277	75.8341909673635	76.4523083729707	80.3855113179021	74.0919683855268	75.9686560244518	76.9960748526299	74.4826269686480	77.1738702927604	75.1489565500418	72.5513671205054	73.4269340282916	78.8575318792069	75.9474382213769	77.6291485252317	78.5933275331595	76.3030059281278	76.8248952856103	75.7163500679762	76.8616199221266	76.0152427264624	75.6838648115600	74.3147395536023	75.4591040975722	78.1395107171670	75.7134504702685	77.8040732743680	75.7379104701510	69.7775612931073	74.4831846800957	79.6765716067962	77.1581406815378	76.3015560911024	73.4069769195580	78.3832705191440	71.3644262843263	76.3876854483554	73.8956739610392	73.6539232953512	77.5407674938094	78.2878121246067	77.8181872341886	77.3013590373478	75.9076894726507	76.1510027454284	76.5119544152898	76.9183582507880	76.3452545413633	74.4515688072653	77.8342305958746	75.7270075830302	77.4364326451223	72.9810229875032	79.6105248822505	78.8639001923832	79.1259665089075	78.1000006297455	76.8587625640010	75.6609421864068	75.6086984339631	75.6861005035748	76.4323847285438	74.7194847367053	80.0115260454011	76.9840675546852	74.8095192262710	77.7269222969380	78.0633441628652	76.7812720717274	73.1084877594133	81.6902301833104	79.6786327249278	81.5215274533252	79.1004325624335	76.2577049408694	72.2073287912047	77.5412377248320	73.9815262045262	75.5786629188887	74.4617729121486	74.0335440193289	72.9429326524032	73.8818349015296	76.7413100299047	76.6691310058666	78.1994418254966	76.5391227569887	74.6476269660202	76.7974174417982	76.9832117178603	74.3054510736248	71.1253239969497	74.4796022626309	76.3747216973615	75.4764525144401	80.7168599844783	76.9887905687014	75.4190512446842	70.7829678112017	74.4785640460008	75.2545894777663	74.3387309507011	73.2957736719159	72.5134460498576	77.2264331002844	73.1686583622285	77.9769044195120	73.2318650929281	76.3892170297173	74.2551773042965	76.0720434616371	75.7097115222495	77.4175265370618	80.9832979825784	74.2948225117973	75.6447212650134	72.6768929909303	75.3281301737774	72.5501019660278	75.3388809090314	76.5108448993501	79.2645548861063	75.5413483262322	77.8265719886612	76.8847821371255	77.4112964102820	76.8738482630268	74.9918432397968	75.3959619246399	72.8654497819389	77.2818313048693	79.5269103261537	75.4682449214681	75.4846165809136	75.1730925627037	75.0072512771030	76.5331718755114	74.5034220938395	76.9107434488607	74.1585236906296	74.4539648728053	77.6533999790893	77.3837028174815	72.2968598564346	76.7640041040798	72.7222193525836	75.3558100539392	77.4898342446159	75.3478978588590	77.6953625742871	78.4149640726402	74.5701459221733	78.1947222392573	74.3604317726951	77.3533160143990	72.0126282575473	73.4304352102864	72.1002895662872	77.1643982969548	75.7160591850943	73.1502578201810	74.2445952752123	78.1654081641800	79.7611495655767	74.0925389495919	75.9745551148915	76.7040648268638	78.4147973552774	78.0790212798027	75.7135839790576	79.3619608649655	77.0529422228674	73.0734861448191	75.4071507535754	71.9706669242075	75.9073415780124	74.9629393279733	73.7939548778286	76.1154201327371	73.6668378055527	78.7378719758130	75.9708668790306	76.1604838912550	74.2365222754265	73.4572744776511	73.9348041523056	77.4970701677055	75.0971452454555	76.6258226769467	76.8437151998144	73.8234843681353	79.1842808449688	74.8099427066714	79.5392066596630	78.9039555518029	76.0875725654380	75.3904125837609	74.1922091308037	75.7523949355446	73.8273826296901	77.3424858918672	74.8262161935136	73.1668682766511	74.3899105363410	75.8267920903819	72.8314900653042	71.8282831501822	79.2818361860510	76.1714825320346	74.4014789911166	74.3319479693523	77.7140185788256	72.6803772192192	75.3067126136297	76.9498957449295	73.5981586686177	77.8394106992545	73.0536242886147	70.5853081559146	75.0783896857420	74.1618185792306	77.0056228266589	76.7065028755966	74.5637742158587	78.4191950724804	77.9926888807742	75.4666384278252	74.0822297443952	70.4971324125017	76.8939961238889	77.7127570971673	75.4687680723795	79.4063386673643	71.5685144575567	80.2916281872687	75.8817397266508	75.6703587408646	73.6077872963483	73.1438194722975	71.0712667299599	76.3955954604705	77.6144127139584	72.2891634750561	77.5974783564463	76.4769138009982	74.7288433752031	75.5200115536641	68.8010806466584	76.5745289185181	76.2632215237445	77.5143420807638	73.9073144421347	76.0940055233830	80.7518983322474	77.1040941380263	71.9087317750317	78.8680262528810	72.8155530965172	73.0062628359091	79.5937647931996	77.7520184097623	78.1490013578625	76.0654923130725	75.6908360466503	74.7350759325839	74.1666455311937	75.2098526197679	79.5095128636458	73.3052367022114	75.8543047505632	78.1464387825798	73.8652425519134	76.1244520655925	76.2108172299724	75.1894083694476	75.9148818264810	76.1298815477776	72.4386354610649	76.5273864618654	77.4107266581062	76.5754174127655	75.2869757041190	76.6325838031227	76.8148928087739	73.4598886817492	78.9956335812564	78.8320451592917	75.4585843845844	79.4293727840986	75.9895913580780	73.0006751302435	77.4899171943358	78.4057330220474	78.2534233332086	78.2351937624716	77.0778343493594	71.0418771480261	79.8667883567265	78.1784691383944	75.7645322230696	76.0820298757997	74.7722856588286	74.7555403676373	78.2996769007646	75.6261610881564	72.6627669369906	75.1112527090641	79.4321272645579	76.5995992096332	75.7209854888245	75.1712072878641	75.4677453265242	76.1211975140998	76.9494310094251	77.4375354698012	76.9900688699337	77.4186372554021	75.4294781344654	78.5462772987490	72.4054361704533	76.2135187153429	77.6595914149587	78.4180688400169	79.9595225926609	77.0276803606027	76.9978872925288	71.6273294869496	74.1156271349840	75.3676723968245	76.5436863708264	77.0357511542165	73.4585412311793	77.0450618456807	77.0980820289955	76.6726077677780	77.4082097305500	77.0895689396876	73.2507955589400	75.7656089544523	76.4259094127504	77.1635159404898	77.3949301342637	72.6916821450962	73.2638990317263	77.9704321280098	78.4016702051273	77.3751790824153	73.6278691034975	74.7439018012106	77.6924927542058	76.3432674137917	74.4349072568877	73.5379043490214	75.9194079936129	74.8324071019528	76.7416237781187	78.2487898870758	78.8189491258675	75.9718553810079	73.6557144733919	74.0168311838438	79.2528463126968	78.1692657054290	76.0015556180400	76.6805045428151	74.1263599813981	79.0313570053522	75.8922335170195	75.8766408808994	75.2366855053478	72.1193084597847	75.2959177153895	77.4152978033607	74.6712108245880	73.5407368806991	77.9805690685232	76.9240767178114	79.0972068419137	75.2563382268603	72.7163269308211	73.8126852592856	74.9451840613525	75.8373575942926	77.6470646733158	73.4405037243469	74.9628431932201	79.0933402259903	73.4212771087409	76.3665065817967	80.2942971994673	76.8343351940465	81.7325677471835	76.3447892149997	80.2952350182889	76.1650012664802	78.4083823788405	73.6161975114082	76.9305573222772	75.6327580195591	78.7801906316506	76.5643308426256	73.0046296750921	74.4197801222362	75.3263395291818	78.4669463463032	74.0584702677374	72.8170892112270	76.6070531855930	76.7743710002169	76.5740048282002	73.9212175890986	76.9980206207970	77.3105528680488	75.3786832751117	78.4541554854863	76.4948578067072	78.6672534045562	74.7133699228888	79.5583468966627	75.2991298800375	75.5447784550641	76.4628817268798	75.7382718234331	73.2641295403958	76.5671878530895	78.7182737295037	76.0918298003495	77.9631958753586	75.5086046960766	74.8567875917290	75.2009076068991	78.1549093182532	77.0853188884435	77.5736441902354	79.0563807299521	75.7219865419813	74.0194111350139	76.8499476579632	74.9535909667598	76.5481833339245	78.1500629886869	74.5306812603233	78.7756145029649	74.6255908514783	73.4995434340961	79.0693167395851	74.6910225802512	77.1379435086345	71.6149566025511	72.6774867972694	74.1890352813529	74.1456702620515	77.5429909153411	76.0017761655130	76.9165490012438	71.9813074131264	77.3379591748396	76.5810423425486	75.9553637337857	76.6457650457826	71.0719619545169	74.5359022623527	75.5030653607096	72.0648964015998	72.9646445293084	72.7284384511528	75.5835385980103	72.6525667041591	76.5475833366418	76.8656628667421	77.1674740373143	75.5198722277811	77.8630226980296	72.4428385781544	75.6287414602826	74.0287638021866	76.9374180246140	74.9448154428539	77.8994660104625	77.0951555481974	78.3628350335626	72.4426263405156	76.6166240415138	73.4955518862751	77.1723542456627	77.1236929415485	74.2683782198059	80.0646821589706	77.9665048651505	74.2854474632779	79.9477639015561	73.3538946375824	75.3365657508655	75.3181871792335	75.3246664674677	76.3044464818396	77.5774804066033	77.3199210368938	75.2268341333613	75.0193909390479	75.4191921786853	78.4171778012988	72.8494835717686	72.7544849248569	72.7388642667144	74.5791299509380	75.4728325457841	75.1770844716006	79.0721943446022	78.1954740830362	73.2920541094846	76.7837757000720	73.9908725848192	77.3692770118470	78.1401310496542	76.3351989328948	77.0293938025840	74.5931748469941	77.4044039864060	74.9777109503882	76.1229056676845	72.2953717537368	75.3482477175119	76.5098995967913	74.8025468729169	76.3514567872027	73.0932360677133	72.5804342642480	76.2338514326934	76.2570383257798	76.2135291127626	71.4328461005121	75.7506643583465	75.2159853436206	73.0857542175151	74.4153906594935	77.6651821996987	73.3241263158834	79.3721377373950	75.7939295122577	75.7822276274084	77.2686083509227	75.3603060226046	73.2143724677299	75.0911521559335	76.5841607093463	75.0293816465970	75.6557976867921	71.6677831423458	79.6684113424767	74.3948033302854	77.4975415813315	72.8680949684260	77.6547746649701	69.9007358782055	77.9738048552838	75.2765624696666	76.6370452123941	76.7985465689587	78.3760399619513	76.4292981665619	79.3567815137297	78.7052280573645	77.6372783244359	76.3767997039118	78.4490677587446	76.6896959841458	76.8214704337013	76.3874765155375	78.6350485288424	77.7355616062440	69.9722805031701	76.3688607863825	74.5840328830034	82.4861706863764	74.3899955015074	74.9252597413236	76.8485117890002	77.2244052830742	77.3972114481264	77.2744101213706	75.3323369016377	73.9934577762141	76.4950223994699	74.1215267917722	77.5869380108848	78.3894297517756	78.1109685354095	72.0485657686460	74.0195957054589	74.7574004198334	78.1885538500421	70.4680079518791	73.4948476417538	73.4159353697843	73.6598632771286	75.1358667669007	73.3538425673808	76.1779849011351	76.4490731184368	73.8022066606971	77.6220151271627	74.7273071435116	70.9714442228790	79.2096789739569	77.9587129956116	75.9500194228380	72.1864786488692	78.9002657065912	75.5895059945029	75.2039463332229	76.7068401478638	72.1480020485149	77.7156990917945	71.4722019075349	75.1860124543696	75.1227396342951	79.9336136224839	74.7632945036108	72.6186559768640	79.3981121210674	76.5798052797241	76.0387315537458	75.1628342170077	76.0010722886082	76.8111442325166	77.6009786572246	75.0334298879008	75.8312039037588	73.5515065732983	78.5339447213602	74.2183586506812	71.8733254397198	75.8705311625492	76.7499290258296	74.7507792331220	76.5841804422373	77.6227090167627	76.6081865049482	77.6400934538653	72.5595069874536	75.5067331771891	76.8295237642482	74.7055146608561	75.1654345918192	80.8223117471387	76.3518426071621	73.5307783481217	71.7248344436505	76.5644277139432	74.0336334558383	77.5803549586822	73.5508381692441	73.0293850958922	78.2884297898157	76.6076119437207	80.4271975594286	77.1893150964159	78.8760142446164	77.6225872561785	77.6078554959226	78.7309321618187	81.0685220700479	75.2556789592892	73.5655233509380	77.7169032444510	75.7016055354001	76.7297070128958	73.9128191941943	71.4684263396486	75.9800859629912	76.5757803539378	76.2045738708162	76.6260868083730	77.6597306172274	76.1430046290336	76.1889023503287	77.1324954274699	77.9388157730553	75.8818353024569	77.3512557965149	77.6851979306285	77.4578567628723	76.9932637798060	76.1359396010602	76.8367957786191	76.7337268187097	78.2246712032897	75.6316754408978	73.6570219357316	76.3123104572793	72.1335648841018	78.1053160642809	75.8999072131657	75.8905606274173	72.5704215395502	68.2319827016093	73.6125687073707	78.3073251609954	73.9489856552314	77.6967093867082	78.3535579921119	73.0501228342720	77.6055652320595	73.7602365877904	73.4834121648795	72.7067862401607	70.8321443955734	78.0878524767281	72.2778948828251	77.1623748826408	73.4224158498639	71.8622050759764	74.6743957874617	74.1175790080756	72.5809963533843	72.0195659472770	72.9702886098449	76.5424029533030	78.1072614093061	77.4059878252507	75.6142790294818	78.0964309531722	75.3708413483585	78.8643560510204	76.2924680814148	75.9280004400159	74.1057016829967	77.1089666773306	76.3749138830401	78.5721523583798	78.2263403171512	80.0371664934054	78.0718579984263	73.6157252398597	75.3673234236668	76.8877600140270	78.8138535661321	76.3397164791684	76.2888741955225	73.3797114642765	74.7343921213515	76.6972760474323	75.7600408026319	74.7922203778508	76.0630952998252	72.4800755543916	73.4082875100901	78.0537252624575	71.5525066746451	72.8914809231437	76.9349540902934	77.5138863476907	76.5770749355623	75.1504845329203	73.3759832314325	74.0580727584704	76.5842486683412	78.2840389292639	78.3436988002224	75.2103346835916	77.9527451441818	73.3795510641174	77.3354553468499	77.1623075814179	78.1040091034543	73.7296945121878	68.5946024254741	77.6332102689194	76.1171134730537	72.3986890152752	78.3150142225128	75.1252563587609	76.6130475654830
75.4541567304472	78.1565608519430	81.2787413043376	81.8870939392112	77.7777180528483	78.2692543704590	77.5179543169969	78.1564115855632	75.8430096211057	74.3754645631342	75.7648390825421	77.6867299033596	79.7743381240576	75.6642228133055	79.0004762370761	73.8295020782499	79.4054006557763	79.8336211669740	75.8184622033047	77.0161866505706	79.6957774592052	76.8004261711891	77.2025657283596	79.2059840915348	79.9392277446773	86.4254690834547	74.7756757743094	76.0183419247205	77.4842870683264	75.7463042766431	74.7963501877686	77.2169195092886	76.3660596353848	76.0320060690158	78.0248630444185	76.5516887392428	79.8651862411661	75.9856053742322	76.6217618805265	74.6578800881616	74.8951493526642	77.9295584554172	78.5545241541214	74.0853759599083	75.3846106809412	75.2737875555702	76.0776656639184	73.0588139547640	76.4798046435643	77.7965660342289	76.8009611819241	78.1717786913235	77.2846570084809	75.8351447686866	78.7314112909406	74.3990279280587	72.0134906720465	81.0784210440844	75.6933418091204	77.8988555274858	78.0230863229990	77.1791705393595	75.5035050030253	75.5513389861789	70.5044604241606	74.2251106796825	75.3461657873740	77.1336033065122	76.7716047165908	78.5178606418149	77.1696006959784	74.6841508032309	73.8203090537122	102.235003853285	97.6865261898872	77.7251798382680	76.8315131323274	75.8133334461930	74.5332590204754	73.9886076215876	77.9104880704114	74.9352390886296	77.5976699674739	73.6198759219988	76.7973466889260	74.7583225863005	78.5830045910421	73.0340370434937	76.6940174614943	77.4172765301439	75.8167849860895	75.9217170857105	77.2680017419562	76.4273135927818	74.8622264923594	74.8807235367630	77.1646851504834	71.9933724974527	73.9879688993167	76.8282838271249	74.6323218694837	77.9763693339532	80.1064588705774	74.5948086071295	75.2686806540774	77.7822490163541	77.2186420508534	74.4942637180046	79.6672388847936	78.6210741994603	76.8391732112952	78.9453612202730	78.7953926664143	75.4538587052816	77.4363199122941	76.9924874735967	78.1338406650190	83.4717529763367	77.0902703340883	80.4258099284542	77.5110615179757	78.6861079784069	78.8648744752893	76.6532757417273	75.1695702523520	75.0469736737313	77.1383317017633	75.6803600864908	76.8357110548860	77.4843635584845	87.1182882236865	76.5915633257289	72.1245598045429	77.3736630685256	77.3643111752184	79.8216798761250	78.2367386912032	77.1214073999777	73.7279048274332	76.5567371338669	74.0457359182244	72.8505236336157	71.9826170493989	74.1491106538710	77.3172781216670	77.1326052594424	80.0745447588209	77.5095535790981	74.9112746155150	78.1519685311375	79.2510754098349	80.1352173673994	77.7434607443500	74.6968436337265	77.0757816703823	74.2656473822705	79.8887880337921	77.7859924965927	77.6455327229702	76.2613328646245	79.1421486797209	78.8297160799902	77.0408694559286	79.1025733213406	75.6028514219992	77.2467530478887	77.2555618504232	76.3553423671656	74.2951756232347	74.3653662628272	77.8311504273878	77.5555112135354	73.5639175934577	76.1448395376484	78.8381468394655	77.1695150777645	73.8068830880854	71.3214934972671	79.1979374996542	75.7436928291202	72.4931196278939	77.3196662289198	76.0503511413377	79.8640625707911	76.6056602799294	76.3442962930259	79.8038849570317	74.9735741865130	78.6615398684321	77.0896178117368	78.2355863614176	76.3281008694748	73.3883619438076	78.3697065587123	77.1385057581403	78.6250570950736	67.7343718436553	74.9265285675104	78.8927079247202	66.6078630050962	80.2580589264098	79.7423562694016	76.4094624776460	80.0295723768392	74.6934417273120	74.0395106533554	73.7920520889943	78.5796163794866	77.5939342638344	75.0555915891583	77.6632970365564	76.9410474790064	78.4993597684760	79.0090637566106	73.9342082271205	71.3764418095203	75.2457538500799	74.3732632148485	74.6932938188727	77.7528159048111	78.3535286619213	76.4426336352865	78.3480073074314	77.7043483725495	75.2169057596292	79.1102745601318	75.5549925357812	80.0959115791435	75.1655595216243	73.7611563178104	76.6508639017472	76.2524587708550	76.2118369513880	75.1431328520752	74.7762310985428	79.4440010035229	80.6805096053979	75.1239592720729	76.6888265869721	76.6215512121334	77.3234912400538	77.3154068872833	76.3404768466731	78.6574862806742	74.8669356905547	74.1745768207792	80.1437387588798	74.2476645808175	77.2971786239273	75.7181707052015	78.4435231088613	77.5326667070899	76.5912813883361	71.3491430355370	78.2385836707992	78.8908412931178	73.7014950445950	79.0874089178871	73.9128300076261	75.4501424586615	76.2699874942717	76.3952844648212	79.4224131380938	77.3834373811411	75.8400083678376	72.4032856054914	76.0914239610435	77.5371125295587	78.3643442620532	76.3341641808970	79.2104379375427	80.0831084028540	75.2481982964997	74.7422482644464	77.3884766444601	75.3251865149511	72.9815941109099	79.3249621921021	77.4710428909631	85.7199898707736	91.1899780519975	95.5218716607337	75.9373602047279	79.4725366067286	78.5015567797041	75.9306302039210	74.5550298832638	80.5799744504144	77.5913663157245	74.8253904851884	79.4903894966616	77.0793840670542	79.2295879708034	75.6492627650765	75.6083441140616	76.3045946606841	77.2351259151534	73.6306920924429	78.8119700355055	76.0531280805265	76.0131310122445	77.0305931650432	74.7192817897370	78.2032503691287	80.5540329061380	81.3993630660567	78.0823784051818	75.2240067120460	77.0689481548769	80.7874942095770	74.7811395320500	75.9858926454826	75.2885562133516	78.4919736284129	78.7385751270716	76.1637414738692	78.5850922645940	85.2932529540114	83.2791966928029	79.2560866543365	77.3356936281395	76.6934526239536	76.3551982397862	74.2993749062170	78.5733026342689	76.3388440756875	76.6404363724607	70.5892592566096	75.8399051258426	77.3838262069909	74.9115366913356	77.8271210365903	77.2640152991293	80.0154364036708	75.8384887083344	79.6917805957351	77.4805534383409	76.0790859783375	77.5442063653245	75.6759862759364	76.6229338317935	74.4296972462506	79.5779329449600	73.6197861816114	75.8896158853323	81.1134399889200	74.7786420908523	77.8016765795259	77.5108900433296	79.3079569716594	76.0613066891546	76.2356246573851	78.1887564535975	79.8906093064473	78.8035515733674	77.3074136523052	75.9388697757240	79.1040789263841	75.0353501531304	81.3782697485741	76.4296274740688	77.2164258002769	75.6190425255163	75.8039138693561	74.0271677511409	77.4096653019566	77.8908015996918	78.3024986108904	72.7872510917686	72.8007231387133	77.9024624067866	74.2015230997897	76.2263944635702	76.9973398539761	78.8129228362919	76.2126746988936	75.1575340548078	81.5195888293692	77.7471945885716	76.0188141074470	75.5904377962270	76.1561353277026	78.5621191802186	75.0075031056923	73.8527893547231	78.8857507279688	78.7167486482504	77.9324763709073	74.9094308651170	77.6896430991748	76.0178808018745	73.7584444466947	77.2147981563046	73.4535488057585	74.2717676253773	79.4701839621539	76.7914365716369	79.9744880092336	78.5843896234153	75.2478693825498	81.8190543334336	73.9527721782356	80.4927110769472	77.8448660281153	74.5404097560299	74.9112573729775	74.4835518760490	76.4158271498424	73.7433864774984	76.8859783203670	75.8019280901195	74.7264563042349	76.4666433466653	73.2113007431196	76.0194019614770	78.9057723528308	76.8470132707017	78.4877373012285	78.0255875444819	77.6757301665173	77.7028446116286	79.8814533218566	79.9858094512673	76.1385721765570	78.1566452473509	78.0758757416318	78.0919891516930	78.5100298037706	79.6587687613589	76.5261153480370	73.4677552893623	79.8505037983843	72.4492423585481	75.0856573524968	73.1343489765073	75.5728901671302	72.8306841985994	78.0000310279751	75.5095826147877	79.8529273696920	79.1043425585564	80.2686840560253	75.5462461598541	71.0661172969212	74.4291636479932	76.5510432254144	78.8980480489818	78.5565479620073	73.8201886572536	72.3142956317427	78.9428988235442	78.1672985275172	75.6438763931317	76.7830040483110	77.5575221974243	75.8124666663642	76.8421905153866	76.2071163273326	72.2692702654817	76.1475636158110	77.1888429964592	77.5765931082282	74.2492342607709	76.8388519431933	77.1689137228303	77.1633391773495	79.0038375079421	78.7134091764982	78.7596646806430	76.6015519005793	74.6376488266967	73.3174367739873	77.1839715276536	76.7278688720948	74.8829748124313	74.7872165601795	77.1615247288510	75.0825050723022	77.4521570170747	82.0360567657119	77.5093662379401	78.0761431166928	75.5603760065496	75.2179849491407	77.0741248867696	78.4740353450477	77.9002955162223	79.1254891805698	81.7743871644483	76.9264147036814	75.0997225622719	73.8598050255588	79.3247024176657	79.3615966147297	75.1879471753596	77.9464642868983	78.4419114417465	77.0536321212229	77.3216878127373	79.4514611101765	79.0031293121507	77.4014570192776	77.4143344488455	74.5643532675230	80.7483304596221	78.9818939736798	76.6174624031650	81.5420540781314	71.1101490688207	77.2949907348712	78.7338095505839	80.7828977720982	75.2612567043202	74.0031876637092	73.0642274611893	73.6014720282485	75.9351635777524	78.4741667289295	78.2636463449328	77.5716036375379	78.7141991981489	78.1402712716388	77.0071722631624	78.8360147040034	78.1653309672592	79.6639376546410	76.4629141030294	76.5865407256817	73.8988449681010	74.6834192186544	76.2960262642718	75.3626203796997	75.1505760003009	75.9033884233220	76.8626160753955	78.2606347674069	76.8893483845094	80.4173885364324	73.6877717962938	74.7567355951326	77.0366809498704	73.4988419246503	72.5268964616929	77.3407690554602	73.9827296757999	79.2271586043987	77.3520433963951	73.6368523051055	72.6128145295897	75.9000028824296	73.7654744740826	76.7959188498226	74.2468619698842	78.3375587345250	76.1006959315931	76.0757938332120	73.5822737797902	71.0410371549569	73.6108761590430	72.7427865302518	78.1342232920341	76.3891676339711	77.1426824922629	72.6027481491155	75.5935070657652	75.6081833008862	76.8166088596025	76.2090410828965	78.3441771714009	79.6475573083116	74.0960960675863	73.9102627626332	70.9404946029881	73.7759209475906	77.0275501115128	75.1692086469966	76.9191455383165	76.7022362427969	76.5879991546065	76.2892770059724	75.0446914107701	74.9787274671008	75.9406393096480	76.5586796685361	76.8814355740089	78.8329733760044	80.4006286600260	74.7696423765500	77.6020282233580	78.7572315908006	81.8562518011366	75.3372405228078	77.8063115250962	76.9690490079523	76.2333259212095	81.4767110182239	74.4579526907215	75.5895320164490	78.6495389817484	79.5427373448710	76.1677392192301	77.0104560427030	76.7468491573804	74.3680543024100	80.9921509037114	77.0358516318952	77.8362345784982	77.4702483153440	75.5283659358969	79.1390310117112	77.4860375540943	74.4344380507596	74.9467699935004	74.4132028633550	78.7202152163459	73.7031753213041	75.9121301142547	78.4027945639550	73.3141030055193	74.7301843425683	70.2948858846458	73.8799663722602	76.9559587767817	75.5922929630969	75.6554093113775	79.1479103363570	77.0991466524558	75.4673843534162	74.7967745932855	75.6707251313280	77.0762989043333	77.8894083315501	74.1923135443173	77.5441849037257	74.1766280618252	74.9925721409833	78.1373883210462	78.3224007999384	79.0434699560885	80.3185392017480	78.4316779174490	77.9610514655922	79.7121178047208	78.1488212104290	79.2326304627760	76.7547201494564	77.1097377228967	76.9851977291193	76.5244928187253	78.4661652376423	75.3679720850821	76.4825593391218	75.6611477031692	76.8020989334338	71.1791648859037	74.9735836209060	79.1041235332431	78.3947302532186	73.9819695859250	78.4971970310563	72.9137225282250	72.5279917113006	77.3555764133258	77.5139115267623	77.2857202919607	80.0555665795696	77.5796287774074	78.7014504455634	75.4106420113793	74.9988834603638	77.7519072102276	75.1154971761116	74.7837685765262	74.9949748358230	75.9637813705618	76.2856096384851	74.5164442338646	80.3664938722446	73.2646783928908	75.2268297164960	72.6075707702027	79.1733760606389	75.3048437396845	79.0882681402315	77.4769501285328	79.3411227345446	72.0567443261800	76.4440255584381	76.4455755968571	76.1085104272395	77.5188144068807	74.3051095123170	76.1250633837127	76.4629067008590	77.8583746507961	74.3244602890359	76.7534638978255	75.0013703601496	79.3248860449708	72.2296198498848	75.9094230191762	77.0090219405762	77.8255960456377	76.2784857629576	75.7937757730969	76.2476991682988	78.7566290125057	75.6207634271692	80.2754678640500	76.7757506314260	74.8989272274435	78.8640179680092	76.8853516814727	74.7369410306386	79.6245208802492	77.6755686054588	74.3725426785751	76.2755110701885	80.7789318184311	79.2438893041000	77.7175465331914	77.5399896243445	76.3079306682639	76.5822942962333	74.5773165280357	77.8554997870122	75.0691677716171	75.9362983500288	76.9036864389594	80.3525559206859	74.3812416207287	77.2285392506678	76.1742058507612	74.0883012359197	78.3707775398248	76.9439677111767	75.9781088287305	80.6181722825838	78.3863167934154	72.0411203273452	78.0954892523781	80.6979771720022	72.9002544032076	77.1747810235024	75.4216738180280	76.9374750805388	72.1143122847420	76.5437759775323	74.5826943795760	75.2472464898872	77.1788116625271	74.0741150260188	74.6991119621069	70.2731647914965	78.0945371346208	77.9472364620773	77.0871237040319	74.1023620735517	77.4641270727807	75.3975827465878	72.0236626693018	76.3328369759297	73.6126088070488	76.4890753349804	74.6216416698614	80.7380910643274	78.9715567176395	76.3446108870834	73.3709614630747	77.4992516045514	78.3133845828804	76.4236406049376	78.1246681230954	77.7214765886137	77.9415285873725	75.8327736406752	76.8148321018154	73.7300318814306	75.3918643323219	75.2684180017271	73.2395764250149	78.5580111523046	76.9661876975620	76.7462970129623	75.1999794388792	77.2733073221934	76.9221080298088	75.7105801184700	77.6978061133599	71.5218306891307	76.5791984423628	75.6634322187797	80.7261110737575	76.0020155882275	77.1629734144745	79.0848159016561	75.6794397672050	71.8138627236955	78.2332581985032	77.9373926246802	73.3442343760796	78.3245873392644	73.3923783243543	78.3117579482930	75.5622234451006	74.1572303810359	76.8709666549001	81.2452765123098	79.1462110149719	79.6152911632713	75.7165736585331	80.8337316150928	79.5220503933860	76.2559929314428	76.3467501264803	73.2644649135303	76.8071683380434	77.4357080115944	78.3248968327509	79.2714671726499	76.0045683281844	77.8874535114803	77.5705695396602	80.1438585079983	74.9602316807012	77.7312232324866	79.6208329027161	71.6756230504926	75.1586785771236	78.3919045717772	75.6211991466163	74.2351069726304	78.5245978682330	76.4925613689268	79.3659929447620	77.5015150831345	72.3075139368810	79.7266430847670	78.8191438542178	75.0148322364304	74.5319526925456	74.4539787642725	72.9823157790226	74.9671522264066	75.4487474872980	72.1157768960087	79.5756315515008	74.9104449755370	76.2375668095114	78.2498804194223	78.8504210339477	74.5885411569535	75.3709390345682	77.8399854430031	75.5755353085261	74.7680662137720	79.0745289919054	74.8986517151255	78.3814480330501	74.2543746484257	76.4955388235470	79.0210983710532	75.1342532631795	75.9077878865121	76.1452928453641	73.7399905423205	78.1991679404052	73.5979482240576	74.6421515483078	80.8061725952941	73.5956621504162	70.4921189656704	75.0850563787045	75.3764273617025	76.4382295447384	75.1536539963809	72.4550547404029	76.2880385055557	77.3614622857666	78.1706756118286	76.5037553293432	80.1462366368323	77.7482373179535	73.5861797470512	75.2650704160319	76.5123074110390	80.1203802266819	77.5320471566155	78.7122469695321	81.4131876221776	78.3692525744329	71.0487823775745	73.3846280487054	75.1112300228140	75.2986292931509	75.4406684890096	75.3363582188441	74.8369723020351	76.1454366472947	75.2930027773462	75.7299881999967	79.6258562639501	75.1806212660361	76.2270863008463	79.0710909934434	78.4997602645528	80.0152324384493	76.4786691610781	78.1935201729953	76.0511432565351	78.9966212196874	75.7428875122861	80.1733668105595	77.2145951247807	79.7028779104947	75.6123392219435	75.0901117622626	78.2167992699800	80.3979178293306	79.1966813416027	76.7356831048880	77.5401771766732	77.6933116832850	76.3245416189376	75.1955065296611	75.4352756482402	75.1001265920307	79.2409305639031	74.7967184554326	76.9454008988584	76.7300506931326	73.8853102859756	76.1029851305267	79.1390711458814	80.1086538459729	74.8823661550877	76.2803614004727	77.4763101534855	78.3956456212303	80.6525043997101	78.3428230426571	73.9894035525288	73.9722062274694	77.5783545827727	77.1449201941566	76.0172720736550	79.1579603645663	76.4058130168394	73.4291793510982	75.5797106775870	72.7358553659767	75.5660045254055	76.5723413176101	75.5394733008133	76.3555892010367	76.6759813346844	75.2814358930187	75.2484692926402	73.6774523040176	74.3275893092064	74.0830360693239	72.4492220434594	76.3810505376826	78.2720338173576	79.3227160047866	73.8167760709642	78.5131504369411	77.7541466368903	74.6172836457747	75.5512737357031	75.0191955213214	78.5068819632521	74.8818126864666	76.3056749778443	74.1318953028103	76.3789130902189	73.9278581989959	76.1613563049722	74.0695907820002	73.6426411508848	78.0628199934765	79.3698026280300	74.8582288908401	75.2795646499955	75.7797253181583	74.6829972101114	75.6643075520120	77.9571164801965	81.8699375923264	77.6510237320173	76.2939128454663	75.3908990044076	76.7111901038776	78.5326492012070	76.2729308803522	77.0312417661188	76.3055220475671	77.2362258521875	76.1087301439624	78.8822022432274	75.7239511078709	75.5238905286842	76.0983769106972	76.0649436685568	78.3102554955926	78.4097096430616	72.1551242517321	74.4668204361274	78.3089480777009	78.7157857333273	76.3862983571746	75.8885258763618	74.0246238801133	72.9560371437867	74.0477508710335	79.8351257068149	77.2895137646363	77.8848914212618	72.4267671308474	74.9710430515180	72.8965218143789	75.4801017166849	78.2515684120439	75.0536606767084	76.0596423897677	75.3062344757143	77.0517195326308	75.7104449220044	78.1820776196946	80.1419158795826	78.0665602734516	75.9397150577729	78.6484561026233	76.4039008493280	74.3811881621492	78.5161927682692	76.3816997437698	76.7756226104501	76.2757367036192	76.5799238783700	77.5818818808113	76.9455630254823	72.6493385148638	79.0983899295563	76.6721985496402	78.1455754345817	77.9022282008020	77.3025919454289	73.6814963711578	76.1163860079692	79.2376960382322	76.1890090268898	79.6150748468089	77.3301703280706	78.0059735292632	77.7683788586632	77.8360364966301	76.7217311976948	75.0393642851363	77.0653983363496	77.8037016031511	79.3360950055887	77.6590536828936	79.5577853560463	76.6250412394839	72.4110331613716	76.8991408207457	78.0672143089700	78.2856581013960	73.5227756879681	74.7483744584041	79.1204810233532	74.0824806740324	74.3877051399855	77.8694432996720	75.6356866058189	72.5836539909089	74.9237064353550	78.4778001872827	77.0416393262280	77.3105483322722	74.1409128194615	76.4492074707203	75.3785367937836	73.1135608973641	78.2786950619863	74.6225678744799	77.4612733108093	79.2836013736040	76.2467158307761	75.5796718044532	76.6124371559337	72.8367439824078	76.4347155523720	83.4334578494207	75.1115178886830	75.6962941041246	84.2396267414470	75.9171635413655	81.5033618184599	76.9000326814813	77.0045885343181	76.4800064950972	77.6725774412387	78.1313360810894	75.9680538226229	75.0766149286885	73.5336482557705	76.4505755129825	77.3614771042024	78.4864339002839	74.2456293804588	72.7904991869009	75.7669212736446	77.3533502638292	74.0811020749777	71.7419686598769	71.1206270358298	73.9170884986351	75.9198801045459	72.4952618261003	73.5392079128639	74.1302408544367	75.8122922117429	73.7548725486012	73.6811184530520	75.5764923503811	77.4966611963920	74.8724932747386	75.5289791203532	76.4293111777386	76.0409760588941	76.5755124097886	73.8377315079470	75.5408020185703	75.2110744072915	72.1498356793053	76.9005238112487	76.1938505019906	76.9936959822936	75.5394009595425	74.0659299025789	76.9738174345495	78.8934655968575	74.3559012468684	78.0524816696493	75.7497619724173	75.2589657149490	76.2488303248839	79.3213498954323	77.9686969073174	76.1387996280269	81.4070919243708	72.4936287714164	76.2034916637693	75.6468088338265	77.2197155306411	78.7046784115741	72.8682687451931	74.5665831708703	76.0421158889056	75.7725904222270	73.0883193237481	73.9414745282582	78.1874820050803	73.8596257738525	76.9730393333988	75.1966680163175	76.8425940123136	75.7937421205851	78.3520419168244	78.5814048312216	73.6729178780901	75.3323185472654	74.3939121946534	75.8438409275247	78.2904825768088	76.6926509015258	74.4076409206157	78.3435458576295	75.8241510542182	76.7454201985441	77.0250956315517	76.6549147099213	74.5781943825380	74.2391850832369	75.6304577384217	76.0796868693514	81.7920921017815	76.1731692033000	80.1753730364827	77.2739152368250	78.2864189277565	77.5793889557803	73.8936586138414	74.7085671849785	77.9522855844342	74.4561927885037	79.5904373609424	76.9797539507915	74.6681211867643	74.6637221858292	77.3754607757784	77.2100749394228	75.8177076434488	74.5148220029697	76.3517338835417	76.3063891899070	73.0943030563485	73.6065562912561	73.2333463099666	74.7857165041885	74.8229198909899	77.7276164880500	79.9648668511772	76.6055138379589	75.2172048921681	80.2818269366070	76.3197242529205	72.4798064940363	76.5214402020695	74.3764524249124	76.3401845693390	77.4718140868033	77.8018916495241	78.8968468834782	77.0243589084735	79.7718172550698	76.8974255352010	74.3626581062296	75.2361231392933	76.6033613613654	74.3329044926325	77.2119769993446	79.3885427490980	81.6792035318534	78.8613205662272	75.4918262985585	79.5257117485153	75.5726116419809	78.6159300485801	72.2357210836517	74.4350525122390	77.0110097758341	72.8066656171714	76.4304246634430	78.5057063658611	75.8106407283246	76.7514501067851	74.3894052775965	73.9859287020734	73.2239064252416	76.5501611965877	76.8390172625281	80.7714332221192	70.0496157671805	75.8932627395076	74.3977790985402	75.4898116425954	71.4313934206527	76.7752272254338	73.4005031691921	76.6160525681280	73.9628493294473	78.4184672841844	75.8382312806045	80.6248212450471	76.9753183374048	76.3477682634052	77.7755204162054	76.9110968936775	74.3357653796176	75.9319663902992	75.9449278236625	76.5703733796032	78.7590229135999	80.8783998723784	78.4042240633586	74.6284992582057	75.6353235053419	77.9566414480340	75.0786743283590	72.2592842782144	74.8431886941377	76.3383785789264	73.5369095303092	73.8982194440527	73.7840935319618	76.1477106675857	74.7234026841070	73.8718059951517	80.6673149597939	78.2569232117815	74.7129652520896	74.6860314582082	75.4228528324434	77.2915374112592	76.4268849291725	78.3029411563487	78.1164278941348	79.1291477786979	77.7265809190700	77.0894844696329	76.7215525254878	78.8976127994206	75.9001249900392	81.7473766905702	78.9430383930396	86.6461047143248	91.3861578033703	92.1171163586447	88.4238243723975	79.6990666037773	76.1780998718060	74.7511326013544	77.4977500982958	72.2408895922511	78.0733332743286	75.3889282330660	78.7195201219769	76.2712788038909	79.6396253416669	79.4561553731167	74.9818276755380	77.0900694914750	77.6715045188034	81.5277153719991	74.2536950566962	75.3932439896905	76.6592002523412	75.9956168143430	77.8741190159057	78.1507990481832	76.3723369490886	76.8538307245656	72.6980853049433	78.8974168901310	77.1708946600734	73.7184832028676	78.0252595266103	73.0891527982281	78.2086489403552	77.7438336781669	78.5399251873719	75.5203342504219	73.5559975885867	76.2881277796544	76.5527690516546	76.7120186577940	74.0127332423793	74.3121849260092	77.7505071783037	74.1819837445705	78.1956640314059	77.4442872607759	76.5493515876844	74.9725052153125	74.7316301438595	76.3495347617020	77.8801535794551	73.1195557266736	78.2711491027506	78.2984784747561	78.6401361655938	77.9290738754598	75.3400562179301	76.6589499773356	77.1019799029866	76.0651942528356	77.7506702618104	73.0839099556716	77.7544832579087	78.9956435511300	75.2050454929657	80.8166755507718	80.6952422071219	78.7470672286788	80.1880601632155	74.8879003439596	77.6553837177945	74.3097739980001	77.8817155554943	74.0385301167658	76.3717870396184	74.8384479126361	76.6369940043593	74.7533351612331	76.4986283830654	77.9177645395969	76.6535994605974	80.1466414493650	77.6105962582681	75.3856930647823	77.8924768054905	76.2728703791459	76.2130437622389	75.5307045873984	69.8201097536706	74.5084031185673	74.5266602712562	74.3598979387613	76.8704992859454	81.1669289922814	77.0876840989405	79.0153679301639	78.3177747145852	69.7710224207951	73.6421485417231	73.3644465114275	76.0475796362354	79.3768662369606	72.5703382519468	84.0400935859231	82.3605389654960	78.7037358945131	73.6966909656007	78.8514941298419	74.1796714828631	76.6604954572667	78.8815655518397	74.1358990956034	77.7109299287494	76.5914600552644	76.6684515994375	79.2553013488171	77.9388908531011	76.4951474151219	81.6239314064670	82.0005786961780	75.3194346492921	76.7580386568137	77.7662842607530	75.4659276307923	74.6608051391294	80.4232503272744	75.4426824655122	77.4554876974032	76.6638387035973	74.5426639546679	72.1316587281586	76.0627733854570	85.5472787133497	85.4705305537548	78.3373109780138	77.0788393494097	76.7985034607722	76.6852981543212	79.4026284540468	72.3937095492784	72.7095341488114	74.0744571183171	77.9235984514774	78.2032681534291	81.0575657692131	75.7007225752854	75.9494171848804	76.1225822168896	77.6964195213918	77.8246487351229	73.1013865900041	77.0469149210805	77.5378255785044	78.9784900875441	78.9273878152011	74.1043671039810	75.2223109721484	75.1523036245008	76.5972418978487	75.9928903025931	75.5645088823054	76.4064359350515	80.2381884476071	79.6846162176616	77.3909441705196	76.1829564351145	76.6656586422470	73.1386154318271	76.3923475325991	78.1037800500419	78.9604711098572	74.7446638232958	76.4808467567136	77.9707214062847	76.8757164484360	76.5828112563918	76.7528693281813	72.8584956386400	72.1750323856969	73.8564515418616	77.0087455042290	76.4277512648226	76.8829237560779	76.7577701084229	74.3389930997634	76.0079631063310	78.1564525894488	75.8501783288131	74.9078995708967	74.2494949639689	75.0928756954795	75.8932523523941	76.6719289984480	79.2991748011861	74.5804188903660	74.7674044859842	76.3079144765275	80.1339369310676	72.6237397283786	73.1786605245402	73.7179406440726	79.1989201605994	80.1815024425957	80.2868115293490	75.6042121297136	79.3842186653308	75.1148131465458	75.1334456558068	75.0483523639787	74.0821634227018	76.9725841408124	77.6506680906550	77.2106524790885	76.0407546189861	75.7680782796868	75.5560890679214	75.3335937023796	77.8687074374293	76.0032368842505	77.4329197086258	75.0653193663679	75.1178385501340	77.9278209225023	78.6286323388669	76.5281750113470	79.2421887737320	76.0588144093720	76.5587449129529	77.2953710941068	76.8029246171479	79.7669662883165	76.0242041702215	75.6224398019173	74.3057543557714	73.8388718331666	78.5995139643088	79.5978530290968	77.2522606047100	77.7655438007084	76.6311928128451	78.0079694270139	74.7493085013539	78.1783003556950	76.0369475553452	78.5215419922936	73.9716708003677	73.3115764383414	79.2218323838763	78.5017306941424	77.0816850655173	74.2063090294556	71.6116831525927	75.1309058147716	77.5155510106488	75.9240357797564	73.0828286891236	76.2830894734777	79.4198700498463	77.3551587708213	76.7549631277416	78.5755629011140	76.0903334503917	77.4683756249726	75.9740696580202	78.5252725431987	77.8155454669097	75.6177479804814	79.0060767678515	72.4416761108214	72.6686763277915	74.6525941004348	79.5021939734536	77.2785355905878	76.1084689992166	79.0513557276671	73.6379776218386	71.4164893984574	70.2620319547589	78.4478470599292	79.9428920403167	78.1289993493991	78.7121247234294	74.3627231228078	70.3603898111491	76.8557499089128	79.2230379082064	77.6452526730641	76.2852545890406	71.3208910883412	78.4453608734860	77.7643164321005	79.0398319239264	79.5133091686836	77.4213777945311	78.9512981559473	78.1249731178697	76.2461971347947	75.2093755396962	76.3240557770370	77.4397499923846	80.0280146878368	77.5484335171928	78.4337706142555	76.2862787111963	72.9904722230276	74.9380879916528	74.0097994427424	75.6927614761948	73.6270720734605	73.4537946786698	77.9370064660332	71.4776873776319	73.6875953055603	76.6521962830108	72.2079862057179	70.8613482167560	75.7908382729967	75.5909639761498	76.6157093206658	74.2233936998186	76.2732505897578	75.1838142254024	76.4252478821032	75.6696532533124	78.1472408234783	78.6998439194676	79.5014010229010	74.3364407703307	80.9714213885149	75.1799005892078	75.6927008482617	74.8173064591166	75.1449908160080	77.5971259162354	72.3464488228847	75.5140931979734	72.3886166111747	77.7663234764397	76.4661405119407	77.2995025614563	74.9299058359254	79.0905934734075	72.1989123501226	71.6027805766602	77.6733840454632	77.2741918353377	76.5629980201336	77.9306231690360	75.2767302414741	76.0939067052570	78.2288451455761	77.0442324563218	77.1148678580266	73.9462906063227	76.6635234259560	75.4564468317205	77.5794727158219	75.5394297182011	76.4999588279043	73.7154733243969	77.2642624984518	77.9892132564985	72.8540039615778	78.8798670255715	79.2436369023698	78.2892649504725	74.4405129909180	74.8705516480370	75.3606422744397	77.6974956071297	73.7174926858337	79.2676610982204	73.3895384337126	75.1273595992846	77.7916940059684	72.5594100819905	74.9557766766498	75.2852335671981	76.6781718480136	76.6207075476765	78.8758258113927	81.3009936570215	79.8437080894838	78.1536912684534	75.5161701889349	78.5430012965068	73.8702541868448	78.2623861764851	71.1054679190423	74.4735305901867	75.9390239516792	73.8449452255763	78.3619468687646	74.4425227380583	74.4686792668983	78.5684190621958	73.4618539686941	75.1367596477870	78.4002876707078	78.5490302449456	76.1919718064740	71.2413766968446	72.0189659191580	75.3119108460817	79.8643765609063	71.8133866249816	73.9117097754706	71.0038902090824	74.8562567619614	78.1879658375754	77.5693986676386	75.8357317617817	70.8790622104941	76.5758361204174	78.9223121879509	76.7098427674921	74.9286918809453	78.0143153148249	75.0532165647354	73.8738730989809	72.1585934719794	79.2356989962424	77.4445064750710	79.4645515293829	75.3218865471378	78.6035137594309	75.9950800597345	73.3189048499161	70.5513959252617	77.1232010401582	78.7035386246949	74.0373923257169	80.3187115379787	74.7941004325043	75.2110640497853	79.0234463304333	79.5495181604295	78.3565947386875	78.2631014590391	78.5219956534621	75.3175917655898	77.4425675946953	78.0550075981581	78.7256727528086	78.3008087764560	73.5142306152578	80.3998777587941	76.3484856344840	74.3261368566135	77.4779777608057	77.4693016981715	76.9927369843625	78.8076258594064	78.2199198818746	73.4359668394931	75.8649741012570	73.9145889530113	74.5248226736367	78.3551553114933	73.1236881945260	73.7819060719219	76.0103689544997	73.2013319668088	79.3700943893575	76.7887189516533	76.6995310800821	72.8477087719370	77.9611826925735	74.9438511252070	76.0200890749812	71.3642360964870	77.9467965557156	75.1778380545241	78.9069683155971	80.4180879935277	79.8203942212624	80.5885950392169	75.0936062720943	75.9739687212136	77.7097980127210	75.9155621649507	75.9949493972633	75.0028547516792	75.6057412205628	74.9622228480903	76.8635879913179	71.3174650137983	78.2911986388292	80.9160958451048	75.0306260972774	78.0337557926938	77.9786308310999	78.1546786021537	77.3117036818663	77.3567164103317	76.2732209381435	76.0422018084222	72.3527635699555	77.8872797653794	76.2547514051465	75.5327859001157	77.5984046510883	77.9348027427026	76.6584110115049	73.5689140755729	76.2405783559436	77.9641471530700	73.8799410927316	78.3105480488108	73.7680908080544	74.0687237192174	74.7797526400286	78.1995329390645	76.6942974242246	79.1687911450518	80.8971040710224	75.0319465954505	76.3076806853103	76.1751045018154	82.3002307761928	75.1770667992131	77.8031342134820	76.8358661691525	76.8809108068056	77.4448618712387	74.1363303620673	74.3017768462633	70.9402059497474	74.2515747717480	76.3829291907162	76.2656883584614	75.6638515580439	73.1432364143191	78.9874859939410	76.9770436628677	72.8528967642129	76.9425963912519	77.1403828216117	74.5358583079635	74.2720199106110	76.6920267495765	75.3714647324551	73.9290531052899	73.8695878969801	75.9751297656372	74.0716645727865	82.8692473101409	72.6826058335551	73.9504142783210	77.9452915920616	77.4395622303481	72.7348663581706	78.5689935586770	75.2926285132553	75.5554630698276	81.6303900442088	81.0094632474675	75.3079200727233	76.6355464019104	77.4324668351024	77.1323483958647	77.5988912508401	77.5185614052949	77.6492682459848	74.5534072019465	78.0827042917006	75.5431668718942	74.2673290791851	76.9714471911860	72.2371835052908	75.7905446013479	77.8203009185251	79.2340008295943	74.2753677959125	77.8839940204869	72.3870283024235	75.2861341549688	75.5655346537488	72.9796263555639	77.8573484815471	78.0185460474603	76.2066822002151	75.7335530002885	76.5433300132051	73.2077075362881	71.9109821910127	67.8747535996336	75.3828297787803	80.0305753935301	76.5098589970408	72.4860653213678	74.9142542781573	74.7775877818053	77.6268741104437	76.4186266824789	73.9409473005045	75.9461748234038	74.3573290555062	76.2308063724729	75.6001789681061	78.5561298104859	76.6619139070621	76.7622917256415	74.9210872316714	74.8213204036995	76.2703624109383	74.3750411364991	75.0454943052639	77.4444696905735	77.9710940456290	75.1126182881432	74.1443977729305	72.8976395071036	76.6826298816104	72.6471188533918	76.9424453262434	75.0782744500257	77.8611212223767	76.5380105544392	76.3671192520909	80.1125302501582	79.7786827766100	78.0822677150377	73.1325040971726	74.0421557494554	71.1589080078343	76.1694367597975	73.7407754406298	74.7999928791434	74.2935762492913	77.3365619594780	75.2390333784177	74.5728560906973	76.4429359349235	71.3075984837604	78.5935038392376	75.9302572325184	78.2203065371024	73.1315808154438	77.4457554415911	75.8784329275470	72.7877316022911	72.4912535167150	73.6912850154374	74.1217132161617	76.4929597658323	72.4504082632447	80.9543187221980	78.6525959753081	78.8585609287392	76.4603637785118	78.9561308614502	73.5324131813517	75.6383235520327	73.9647044835042	75.1163472569997	75.5268299462420	76.2593289410208	77.6328118371984	76.1607828501261	74.6054820082805	77.2210914665249	73.8497338610769	77.4157550159547	78.3061919233530	74.7893011412843	74.0502015540526	74.9779528867493	75.9813162463986	74.5173174962357	74.5051051641720	74.2229444181082	77.4411950980244	76.9984122826855	72.3139443850861	76.4314798409600	78.9364776366801	74.3400508533057	76.8163204372369	76.3569449053944	78.6532253317063	70.5415731842582	75.3072992923662	78.2809616328232	78.4270540138382	72.5077215453669	71.1509965706405	79.6451257773932	76.1126992379133	70.3302564660508	75.2279745932641	73.7362018252945	78.8628547105499	75.8774155574597	76.4779676043617	75.9958882510037	73.8415939254014	79.2893263851568	78.0048411957065	75.9983190957188	77.7059657498417	77.4123169744443	78.3189591113033	78.0287054775391	78.9357886136533	77.7532365047269	76.6015716557185	75.9665927875543	79.5449754218994	74.1374899826309	81.0533244151882	74.1890049818432	76.2107065160941	78.6461483917236	75.3059245556852	77.2042442948334	74.8096748440503	85.8870651665760	75.4337445152267	76.4069291685029	76.3463615123695	74.1793468107428	71.7957289487514	77.2496312636265	77.0756152859813	78.5929596348974	74.9387317280978	75.9828353853566	80.0986768735177	75.8206824980893	74.7670653298676	74.7163956198063	74.8165706824982	74.3784342226584	77.4368947466009	79.9725684179784	79.3545593292582	74.7547972245053	77.1947073335010	74.0913083782827	78.6572142397370	74.6070093260103	76.3231496243148	73.4946537150485	74.5227683642622	79.7994933630088	77.5115348073564	77.3737736825106	76.1358195069655	78.2353949889699	73.6151138414920	77.9113738584381	74.4984232456900	73.1088002760455	76.5001648280578	74.8850383997140	71.7923611932260	77.4638060388759	73.7268819065445	73.6607403747122	76.9944228430715	73.9200990239585	78.2860991219122	76.9393000468822	79.1955763943048	78.0201659399337	75.8599861393663	73.4398158080917	78.6797931625463	78.7222905315158	76.2472187959854	77.6958866494700	78.3157017966543	74.5357497842470	77.0949611367948	76.9134707044524	78.9379726953384	76.7804642153652	76.1234181849866	79.6378807072592	74.0920782877177	76.9266366905468	72.5820919860143	78.2798886340771	77.1053506834363	71.3080600973737	77.5382049438373	77.6955848434119	79.9443415675882	75.8188392487778	77.7278439049164	75.8395980083929	73.5503549295621	72.2054553143803	78.1560965604191	75.3046470441806	76.9186674501630	71.2957995024045	73.9901520017749	67.5662799305588	79.3052800567197	76.7053664130026	78.9962271497232	72.7012692139546	76.8161654215390	76.8648861874626	73.9485904489529	71.8764517207400	73.0258784383488	80.8396772695939	77.8507398507905	76.8840434397148	74.0013211795549	72.8891485573985	79.0451881078451	78.0833061546635	77.5979200443828	76.2628024235980	76.8491212284736	75.4100291844058	77.8978499795349	77.2751305943130	77.8492790413593	75.7008436862053	73.7789147673107	71.1930074827371	77.8201800455084	78.3585100545011	82.0030982489091	76.3282901029384	74.2963633407942	78.5992991438968	75.4974550719903	76.2884597301081	75.5905433117038	72.6821538536122	77.8487025377159	75.4093873533240	74.7850201672542	77.2198707263711	77.2075719867254	77.9696163901350	77.7751183673877	75.9270498061519	74.0481621639606	73.7827292572444	73.4737209884703	77.7299103903665	74.2609978697586	75.3142361765769	78.5124738510484	74.6234056401107	71.3484141069143	72.6008946314256	75.5396427219319	76.3646717692293	76.0668900425738	77.5669542333623	78.9196935208014	78.7889000074129	78.5979135198022	78.1617280829632	75.0056320159718	76.8288957060498	79.7019591277915	73.5850525443085	74.3439794393497	79.8222315067065	78.7851276327417	77.9099982952947	76.5591178378374	74.3176165335587	77.6498702231685	77.0799931478905	77.7401920763178	75.2289432852735	77.6590809675205	73.1337799213547	76.4084817388103	77.0998747207555	75.8366051134395	78.7591972469077	78.5298629840762	71.7107897410385	75.7989734847785	75.0764435039365	76.0186347484649	73.1583239739833	73.3707591037195	76.1669523878817	76.1053741102933	78.5186481462057	77.4253781873798	77.7715782048082	79.4224556423415	74.0660180478059	72.7301493679904	75.2086351414625	74.3918236444382	75.3893827652239	75.3144241894941	75.5328047906111	77.2881977721075	73.8011590573550	75.5440552550446	75.4787869784059	78.1129964102136	78.6826395534050	77.5832016750550	74.2750951748616	83.3198715874310	78.0514934283080	75.7273734777817	76.1205236227273	77.5612473972764	72.3832004793166	76.1082380703506	77.2162421424132	75.1374896757324	78.8181945490746	75.8346553760523	76.5960084330504	76.9357460112012	78.2708902062999	76.3907545445870	77.2192841162312	74.2139261110363	76.3125084200462	77.8235958080155	73.7562063533267	76.4013802864609	76.5493606174450	75.6955685132629	73.6999487083727	70.1069486510445	72.0051182518115	73.3929981293926	77.2756561326910	73.9048792525033	77.9572469210975	71.3669699969509	70.5275688199705	76.6800630340255	80.5053755330121	76.6077034908512	75.0352548446514	77.3202158829149	73.5957800034448	74.1752781665126	79.1848523222084	73.4035975982168	80.5924207984022	77.7780788293379	74.9159695444976	77.3862635762316	78.2973198675070	76.2365307788502	76.3225531540402	78.5394068291883	75.9741586600184	80.7371976129731	76.4072270106651	75.3919473060570	75.7992035352128	77.1404093666896	76.1551802738260	75.0701295022636	77.0129780975715	73.8576403343686	72.4559989209193	77.2949552327761	77.6314802419566	76.2210541799747	76.3855371300696	77.2887587240113	77.5022210878346	74.6542255439340	76.5349894713489	74.0246146041599	77.9608573521889	73.8477221447805	77.1695028764654	76.5680590524284	74.2394859324082	81.5685000239518	79.1399049086874	75.4064589957946	74.2490104010881	74.4142149416727	72.5932630845015	79.3142609615296	78.3138915769287	72.9877668492866	75.7810050847634	74.0715393887416	76.9377133599095	76.7001720891639	70.0610426041901	74.7045380321319	75.6789814441394	77.3309649060109	75.8510355427895	76.4493950185441	76.0293904581625	75.3772872815690	75.3226210212014	76.4342804748651	79.4287784316340	73.5040940282950	72.0963345323009	72.7001480948406	77.1318648675655	74.8314799822867	78.1863297544889	74.7667324112477	75.7449052844302	75.2688359335165	73.6672383365612	74.2525937205043	75.4127628632909	76.2470844504769	75.3910821167119	77.0020355957905	77.8495997311796	79.7896518981284	79.1014787459246	78.9183677144102	80.0683784429353	75.1706489285243	77.4717644446998	76.9204510744060	77.0855925385848	75.6808164414090	74.8715090622315	74.1882923500898	78.9447039822903	75.8237681948135	76.9379068256507	76.3384772734703	73.7451241351133	77.1993590239689	76.4183219956666	78.0599136372656	74.8456033887637	78.9111052753770	77.2038212704366	76.9878424246037	70.3924310249770	79.3449561852349	75.9340103538040	76.7300804262447	71.4847694595650	76.2807193161576	79.6905936873306	79.2796754495704	74.8568112075122	75.3120300762694	78.4303386286816	75.8704572741844	76.1022135984960	75.9404198629462	78.0180320486729	76.8086167010542	74.9725790926276	77.8639552445722	78.0772171676964	76.8854771341043	77.1780050924027	76.8378144950932	76.3080963031327	72.6376088503737	75.9685287210804	74.3742074248834	76.6116598659266	78.5885166054561	76.6906514519423	76.3935723336260	80.4875927064381	75.2545840938454	76.3993732163685	78.6235812138527	74.9481188127331	75.5788630362066	78.5390195370159	75.5226689123304	77.9008850198169	76.0826009435442	77.6428270949873	73.4386845515436	78.4873932985352	75.3160838538751	76.1139192286254	78.2661281309186	74.8012124133056	74.6974928513054	77.3605640973491	77.5672222397992	77.1050099299231	77.2065643781901	75.5330466874520	80.9328843101180	77.1796424098822	74.1289476073132	75.3837409870671	78.0226193823508	73.8494565091306	76.6553333005568	77.7260339410076	76.7827741641184	72.4397062516617	75.7862394195430	77.0527843736674	75.5634729658203	75.6267874662314	75.7494118896292	77.6238576826206	72.8513776174237	72.5898060086327	77.0948631391546	79.1861656016773	76.2664246004467	78.3385972903296	78.0727163115180	78.5595019321486	75.9402665468940	71.4518129228238	77.1199433336217	73.7151842041397	71.2088382494649	76.4847181456010	77.0393430293691	72.8260713528571	74.7748770027182	78.0223288610743	72.7138256829525	71.8998775244642	76.6438297243096	77.3484319287140	75.6220532211816	72.8187832187905	78.1923238204462	76.4732637150500	79.2754907060369	74.2225314537160	74.5501762932468	75.0851325993450	74.4842872594809	75.3894450500197	73.7561534259986	76.0666944124572	77.9145395277330	73.3889312222942	76.1724023129641	76.0110539437440	74.0216617696554	73.2153698672974	77.4039240523709	78.9640212010529	68.0339064311644	78.9765056914396	82.2791309600330	77.5796939517106	77.3707914742291	78.0135118515614	75.7740956562899	77.3136349916265	76.9734788071404	75.4730035642558	72.2694050562855	74.8229587026299	75.6312662896763	75.6072854300044	75.2586633716266	81.1611971983276	75.5454283728258	70.8421494642313	74.3428017566867	78.0619431601894	74.5364154353769	75.5547795472262	77.5920487029999	77.6659905326024	79.7959057207543	75.1924649695057	74.3906270839512	78.7024414661337	76.8251735414981	78.6379370865515	79.0041950274318	73.6366055302126	80.9716240104365	76.2828848225821	75.5484886021260	76.7594141159208	78.4853301862773	77.9425812260392	79.3166579691299	73.6773637287939	74.9257221546914	77.5609825274622	75.7547549724657	77.8407566917123	75.9086871283386	75.5109691462278	72.4662217947904	75.7881456058622	78.3242682169575	78.6213442159381	78.7066262369081	75.0362955367890	72.5858880579866	77.9021576711879	73.8060842473710	77.7269125321604	73.7220404828897	79.6381622304364	76.0205715246232	77.4518120051533	77.1084951863122	76.7769145412189	75.5534501360231	73.5738046128732	79.3811120134407	76.0323342238827	80.0033705288670	77.6848844091912	75.2323018518074	73.6297420229737	77.0100607103322	77.3978064438282	78.2713677225428	77.3656538050679	79.3859505908238	77.3416603719470	79.9246992175152	76.8833402573503	76.6828965929813	79.4929089373873	76.3571139334742	73.9857222358166	77.1446386770773	77.7565146436618	76.4270354945140	69.9617621882884	78.6365559140860	79.0557978639801	76.6100624607115	72.2572298326892	76.7092473096908	76.9234829588356	75.0561089021402	75.8581723509863	70.8655425917721	77.6444944645387	76.4166712307729	77.5580322175726	72.4763267599042	79.4392145480384	77.8084371111529	76.9481280535176	76.7327714556962	72.5543425259559	72.2510790306082	76.6483706474218	78.1836308913974	80.9500962342322	77.0011130078168	77.2287905970457	75.8105800453273	75.4457290250963	79.2233115555059	76.6953955339119	71.8412066141968	73.7113543001407	71.2331869407287	78.1263469791385	75.5634504601057	80.2106362346044	69.0102992713966	76.3857687054889	72.9645675592973	78.1348904274360	77.7407801973511	73.6483421704685	75.8426319877462	74.5007443232390	76.7585901786085	74.6269447093001	77.9503866993349	76.6596072857983	74.7414200553939	72.4391234465395	78.8519713393984	76.6626661052238	75.4286835737021	74.9118070451778	74.6609272065522	71.7065229055573	80.0600268175164	76.3568958008968	79.2445121765239	80.6565271879945	70.8430145896358	71.6341776611075	77.7092299958511	76.3589533895246	78.9280583287964	76.7464331938810	71.5137374486494	73.7583577032905	73.5406339760515	79.5603077869229	79.0604149657894	78.8494845169428	76.7954848691442	77.2578531496319	73.7641299861586	73.6685066385285	73.6690651441582	77.0855950473026	79.1522036340373	74.5994615618233	75.7875806056162	78.4726061180026	77.6918072615315	79.8873068862838	77.2551193666107	75.2454013351532	70.4960379653328	76.6570893928711	75.9305927834669	74.8265220655464	79.9255863307341	80.1702841902402	74.9152556575430	80.1300714746845	73.5881744160499	76.3471279058138	74.2507462649482	75.3708665951481	76.0889389145508	76.1094630361694	75.3490325064286	77.4660356694123	77.1670023815455	75.2237641802290	74.9059127059952	75.5216623172604	76.0943033565741	78.7744011560716	77.4016960415909	73.0763700166306	80.0440965092488	74.1111584708227	79.3859080776324	75.7433715937971	77.7534387661539	76.2350803016209	78.3584404689052	76.9640299678441	72.1390800285683	79.4455041326945	79.1479699503740	78.7660955931865	77.9737106690548	76.8003858424888	74.4299999997262	77.0493674769844	78.7666986428999	73.9367291750804	76.6973489062169	78.3702456022985	72.8630628185559	77.3932001943216	74.7493945013219	76.7952534684069	77.3138567690157	72.4708331920259	74.8000578419151	75.7771267179545	76.9021912833160	74.3199015765313	74.9521245267186	76.8591341627292	75.1866018566068	72.9837849399497	77.6309094490947	72.9873732739542	73.9478379591518	75.8084757536182	74.1691141748479	72.0221611899694	74.1152047142972	68.8265036714596	76.5080997018548	75.5301488461725	75.1953137514734	75.4170471875464	78.6678939169444	75.2876443143463	73.8476122275929	79.3102957172957	78.5535192143310	77.7447826539290	72.4728498640780	75.7548213398427	78.8565639579891	78.8046189952081	75.4098128641505	72.1790018403016	75.1418766479644	75.3723509718710	81.2853648296906	77.2063461647449	73.0069654308725	77.1902985099385	76.1342981747927	74.7583192527534	72.6889006751636	74.6340117710435	76.3086494870049	75.9431875853678	76.8584624233327	73.6419173419300	78.4370768973017	73.4669428568632	77.6321733774708	70.7552623008795	74.0830521350853	77.6118663967450	75.1359154438264	73.5104337668696	74.0950272297748	79.2528777285410	75.5019905445981	75.6129409611838	78.1332949292098	74.2348225308909	74.0220079975077	80.3251844420167	72.1527481945303	74.3346557660468	79.2204069037446	78.4360826512661	71.8506482705039	72.0997422301810	77.4044524584255	75.1155255850386	80.0521926227104	76.3919446272313	73.3221172151278	76.3299510876577	76.1359040178929	78.0458201395694	74.6427583723169	74.3982308576204	80.4090493075688	76.1863160555105	80.1551790460086	74.3491907626124	74.5657406610697	72.7709394499274	76.5405318374095	73.7090763472975	78.9174684087066	78.4148467272420	76.7834689480921	79.7186966179754	71.8473253475002	73.0195845479686	71.8030016278559	77.9447526528758	78.4854953982876	77.5195125429999	77.6535802676801	73.3982464952906	80.1621834073272	74.7060791369799	75.1605241080261	76.6764828616835	77.7349912150164	76.0849993811365	79.8914744003558	73.9172182210114	76.2392277982074	78.6496659732456	77.8287546975449	76.3995377888994	72.9186101910396	79.0611051946286	72.8878705161209	78.3107177796079	79.1179504245368	75.7802119395822	67.1207378144377	77.2557370679498	70.9484965686011	73.5949208428068	73.8295877988931	76.2974310707675	76.4603396575963	74.3448054765317	74.5088523970375	77.1166794647303	76.9756438662427	76.6057242049637	75.1411231524213	70.8035162178062	76.5339505311447	76.6430239776873	76.4208245235010	77.7690232050008	74.5680938957564	74.9130398505224	77.0332401938618	76.1381611772054	77.8612983904950	80.4532258288374	76.0722120941419	76.5602861525995	76.2860951010830	77.6610304983939	72.2692769904655	76.6078136713502	77.6049570394971	77.0745906928248	74.6881029262260	76.1654288578973	77.9442201806568	78.4768778987766	74.4533155459302	72.9065654528971	69.5719540119910	75.1884891964541	77.1477213669026	78.5621431141274	79.6578453885163	72.7596254606001	78.9604863317723	75.1906742857770	74.8071748773688	78.3230024922724	76.7111464649417	77.1119496751658	74.4927122759829	74.4483897007931	75.0897299470526	74.7396330804651	77.5629726142254	75.0016426160929	78.1989458589251	76.0736023330005	77.7606098535009	75.9379636489937	78.8884633428200	77.6489847173677	77.9280513321987	75.5102008469272	77.5113868099496	75.5019025429271	75.0153524235794	81.5787141232747	77.6119071885683	73.7661161734345	76.1283732715067	74.9875125793659	78.5255678939979	75.7139334519481	73.5841508653552	73.6301582562008	75.5905048264878
77.4296561494114	79.2959020334186	78.0162328115978	81.5431898697329	81.4782610931076	76.6349124663793	78.7661456960289	76.1337035219016	75.3871563083627	73.7472069511711	80.1247280599288	74.2851716888351	76.4397175050298	75.9764730935596	74.5675550892275	76.9971138301494	79.7719167131863	80.3290620266595	77.7982568964685	77.0633872329063	81.5489766233270	79.7609499290543	74.4500603738391	80.8714259255310	77.2426896599640	90.5317050164487	79.6732037454443	76.4768986270937	77.4281853173542	78.2440195006633	77.6488548405534	75.8590621929191	79.8086304803948	77.1500634462198	80.3318860520833	78.2257066006513	77.2920380035155	77.1170140918421	82.3779609785665	73.5035249604448	77.8690456291788	75.7024014542957	79.2805771879344	76.6300000125359	74.7483909047187	76.1047018697613	78.8854570000438	80.9441436240367	76.5722429876290	73.6483783689579	76.9530375244163	80.6719125705489	77.5220980228507	77.8886467155685	77.2010652332447	73.1715187535790	77.0850156435006	72.2673826544838	75.8097887090033	81.8698018208623	77.4648913936295	80.5978083706718	73.5332408585904	74.0096245269898	77.9528458194299	76.2384537967075	73.9646871923027	76.8009850159551	74.7115968387131	78.7657432240762	79.1476573325736	77.6190043185279	73.6520253639393	99.1962080845098	98.5515953809771	77.3591053149017	79.6161817458215	81.4371013405173	72.0789631327296	74.8777293155717	74.9715646717620	70.8097942130753	75.2917202448588	74.9067693362452	73.7932304375816	77.1324310826171	74.6961837845913	74.9642172352187	75.9803566039568	76.2328747917928	75.8140115751373	73.9292476545560	80.0398618447291	75.6356015440127	76.8394672870348	72.1798850805991	77.0389161386410	73.7357400826159	72.6468642434718	78.2221016832906	75.8133051639765	80.7694350263195	77.7600424033706	75.4866194849307	75.1907148569765	77.9035440012077	74.2615719779848	78.3698559888101	76.8943110011562	78.2440683040267	76.2705287235983	77.8952625178406	77.0712802312485	76.8689964475214	77.7648649495212	74.4466176604369	77.8942377050899	83.6528512450631	75.2750542146927	77.7520547543751	78.4269498960769	78.6172288494118	72.9299165287049	79.0052495856767	75.3069185793590	78.6151028420148	73.7778440316390	73.9677928718159	75.6049473433023	76.1370427927531	78.8379088113417	77.6044198152240	74.2184970038635	78.6785472208719	77.7712803708437	80.2950213636986	78.3989340115960	77.6049591924042	73.3360117083594	76.2595645384568	77.5699592046932	74.1324310426198	72.2730313146047	76.4628491444069	76.7681907487953	73.8420221580793	75.7840842759711	74.1425297009254	77.3303455323378	80.1453453841564	80.5087937354173	77.5307248975773	76.2145435348651	77.8184917962816	78.1376700890143	73.6098651836652	78.0306653602751	75.0475579668702	79.2190157628663	75.2994730378811	70.8877609522669	74.3856034189650	75.9797797638354	77.9266365991133	76.7299129947648	71.4841246480376	74.3379697734002	75.0421219788894	75.3912140418328	71.2152892058495	77.5523878215111	76.7211776444937	75.1767858922365	75.9132551067954	77.0004051201172	76.6825540411803	75.4043696448715	78.7840648578106	77.1616732160155	72.2803103248900	75.4197249992867	76.5724826371670	78.5977769820601	78.7693929805583	76.7036850392221	76.8162843298357	78.0185190204624	81.1634853309263	78.5504946163805	77.6337977683065	71.5438096197812	75.1113728437463	74.2146568627441	76.0487882515983	73.8136518209447	75.6194120416384	74.3857443201595	78.4910947059889	76.3636954454296	75.4045097344085	79.6412995612204	78.6511255220119	79.2489883700881	79.1740187127094	76.2268834546137	75.0741874377194	78.4643630042620	75.0760581421828	74.7154954194490	74.7609102355578	75.6229225934472	76.1012309771536	76.7821580870134	73.4885399257862	75.9438782178829	76.3758543247009	77.4191991947612	75.6932777362450	74.4700997161618	74.4389672779744	76.7620852398131	75.5190434256556	78.0518357446859	77.9780027594295	74.9124300649152	77.8629580749881	79.4135854672448	77.9751883818509	74.6107382015782	74.9513046449472	74.5413437582961	74.5717863848455	74.1164309441379	74.7776733779460	77.5776498026954	77.8401612270543	76.0495501891920	78.9910717062352	76.2606521025877	71.8462254798721	74.9756236303086	78.0021969977915	77.0880578702831	77.6606985076839	73.4464447649642	77.8330295727585	76.5212579591160	76.8601556485505	79.6578815245362	77.6848957682170	80.1861729404350	75.5699821753032	76.4663381195880	75.7864070786430	77.2845780194304	80.1829406503053	76.5789036449846	73.3154763761232	78.2134208183774	74.6216612508933	77.7807846986575	73.6958517633094	76.4963933628776	77.8650785288363	78.7714409184927	74.7754531661885	76.3849692269346	75.6811686049391	78.7929735749257	75.2176145682216	77.6714699336334	80.3680215378099	74.7224485300533	76.5008942835091	73.3666970575141	77.9457579933921	76.3769478316593	77.3957733348364	74.7817208323473	93.5981906894030	86.7978034276862	94.5356682718498	74.3013493585034	77.7581772466364	77.6582751951976	74.3750205239708	78.6288762381471	79.4451047812204	78.8482565332056	76.8095951127292	75.0441770645894	75.2128667775465	70.9131426824505	78.1379280982263	73.5307737611922	77.7451068489332	74.7411816544693	73.6007977120928	79.2506017211471	77.9362281386323	75.4908185581267	80.5970352214027	77.8603300778226	79.3327285215165	76.4909072659855	76.1379361106220	81.1645839159186	78.8674499663978	76.1100054537146	81.2702443309181	76.0160770281980	78.5902804886398	75.7230107718952	78.4524298899406	73.9250684030575	79.9678602887271	81.7934371711825	86.0911998539785	80.2504127403427	78.4062895328186	75.0647265563629	77.3642793340133	79.2457602806911	76.4066018814361	77.6183411376340	78.1756879424239	75.9715521103940	74.3123871892792	77.9971115812786	77.1218664612229	76.9917034968402	74.6953474980610	79.7969238840756	79.0703745272897	74.8299691604505	79.8737662056641	75.0496657670556	74.3854347626743	78.2542385728054	75.7614497057485	78.6082570590300	78.0507455549266	82.1285494641002	75.0899532870981	77.2751417607573	78.9623404445782	79.0151376290670	76.7025087388755	76.4755683422330	76.2587006622010	80.0574737796226	76.1435793594246	76.5656505764925	79.4000100936993	78.3191174753284	76.5242486195704	78.4699888266636	78.1817535149196	80.0743354888694	77.5195338443208	78.1620349046605	73.4262386866240	77.0663984082937	74.7710362265241	78.0568588584690	75.7295428518180	73.9727108344771	78.0225401292086	73.7946264962160	75.7711565928303	79.1501118880044	79.1779382208776	76.9642330023204	74.8313963575797	75.6824770571281	75.9759482470252	73.4108574057312	80.2740683505249	78.3626513605996	77.2965447924894	80.4364129487035	80.1938554508350	78.2224722909118	78.5432450001644	73.9107863629820	76.2830551830877	79.5233744351805	74.0866676845561	78.3132353660814	78.0249362120759	75.8685318360017	77.3020221173824	79.5693913808838	78.4871586389459	74.6499924295660	78.1234749806537	75.9502140217588	77.2101917897040	75.0582648118710	78.2619555920619	83.0597260434668	73.1725296184185	77.4236155140011	75.2893559005609	76.1615172033911	80.5985008504868	75.9620113178245	77.4644211499799	76.9952853679643	76.5422460649377	75.9724761869104	75.9006867836140	74.2696791020515	76.9347952855791	75.8173090299325	75.5196492806890	74.8930727340991	76.6188015549304	77.9017437209138	77.9882017066310	77.0198194730873	75.0467649033866	76.5444260658210	78.0346735591020	78.6691577338801	78.6788810381437	80.6334038335880	77.2540759433133	81.4865945664546	78.4982870020417	72.0145305614255	78.6316233569790	74.9230481322126	78.1485826658428	73.8308399101958	76.6156431557272	76.9704624289853	79.1223794659479	76.6920396409420	76.9859853531336	72.1886095364570	78.9523705860929	76.4317018638388	81.2285954233276	80.1678680535869	76.5577474690196	79.4143144637758	77.6154688692706	77.6282018002780	79.7865714205016	82.4720836715144	73.8524467578692	74.9915742019226	79.8218134389941	75.1573235913060	77.6004940308465	76.3987820956248	78.2486709577616	82.3290600297537	78.8479623128508	79.8045537560281	76.1895133636931	75.0758217050546	79.5771647690915	80.8269274746447	78.0431799059332	77.7004601499214	81.4353111628039	76.2246654655497	76.5927900785540	79.9821499584102	73.7583913282612	77.3168364617215	69.6310894609426	79.7585749548586	76.2483197751331	76.0710006530263	77.4028369569332	74.8480105658003	78.7897123213416	70.8810467023172	73.0989964733956	76.5000191420601	78.9100618434220	74.3600364733078	77.2172500322361	78.2908635665622	78.8554773245474	81.2872750396641	77.8131558948087	79.3173694724724	78.5783704063529	76.7422265113064	77.9600382569279	72.9343963365767	80.0833683094395	83.1621930717751	76.3185947331355	80.2400378238257	80.0363267944223	75.6229188039491	78.7487250315955	72.4050459626485	79.7064360430324	79.8790266164193	76.2594486986500	76.0304599700200	79.6751807428789	76.0136217671184	74.7722297732786	76.5886533629237	77.9909281561858	77.1547269589089	75.4777866517806	76.4097495456284	74.8197062454048	79.8426846832528	72.5718763243123	77.1798441160187	78.3333538519488	77.8369249892157	77.8912990634825	79.0412739732741	78.4912389070722	76.0541880619426	79.0646996690810	74.0654013690590	75.7875640673867	75.2520898786133	77.4799656068449	77.5049691034575	80.1967854146249	78.6201753419982	78.8020727484526	82.1868734893526	78.6539828452819	76.7787303414731	79.7446244435264	76.2955201678138	74.6528592951348	75.5758033775939	77.6965380501308	75.6362519482051	75.9700554239270	72.4968637219710	77.9305607441019	74.2452823640397	73.5977489749265	72.2490435495690	75.0282730063339	70.6783364388560	75.3896613002403	72.9236718843224	73.4812214816149	77.2367525089150	75.7388775229402	72.1545520697770	76.3893905727307	71.5695851369138	71.9553227616106	77.2489454599476	79.1251705955951	77.2630371324617	77.5565501068980	74.9451578684372	75.3834108950907	73.3683886717408	78.6291847596413	75.1322909088122	74.1881091307678	79.2866506790463	73.0577467697485	78.1082047949055	78.3348388381740	78.0345808188972	80.1191125196455	76.6190993050658	75.2927942542971	74.7367415462001	77.4287882384643	79.4685351783168	77.9254555896539	73.7364286413714	75.9680980847595	78.3588909484098	77.0289352260454	77.3255055421927	75.2902876709912	73.9331217764838	82.1229437824559	82.2562217458770	75.2875569380693	76.7782113693158	73.3634775001691	75.0854216889732	81.7224456059496	74.0240966328752	74.5662699119901	75.0566504736180	77.9583415385870	75.5565314960625	80.5489962273047	77.4794247654900	74.3948665268454	75.7280282250913	83.4235237831496	75.5967373202590	76.0163724524280	75.6321925779532	82.8176457290728	75.0996546363977	77.1836926494832	76.6520133534053	75.1106587953975	75.7489478331674	73.8575010148283	77.3253193069223	72.8159969374157	76.0281612902667	75.8512485009127	78.1414221108847	74.5703684547928	74.6024900295554	75.7702050629648	75.7180967038087	79.1617585077140	78.7476371670638	76.9691772636612	75.5451850908234	78.5818535565401	76.7611422944281	74.8679474091029	76.0923611005387	75.0759912022064	74.8860225095731	78.6333643125095	74.5461931241763	75.9489348571955	75.7506473456033	79.1628994562625	77.0216595374741	75.3753761017074	79.2512098789941	76.9221671538088	75.4496372795229	73.1316962295301	76.3288304821014	78.4774190099404	77.2173489285850	76.4510551680834	74.4187108541489	78.9932767434764	78.0902699372768	77.5788747457629	82.0379496131826	76.9013390467723	77.9505917350447	77.4303257794761	76.9115131989040	79.0004638544801	78.6949901536893	76.2198187676256	78.6610239386329	76.5956099707272	77.9810492477421	79.0383626920713	80.0090285595500	76.2195249382340	76.5509703801272	79.7812826371743	76.9857832316532	70.7542882439488	76.9427318599038	73.2642981206446	75.4731635135773	77.7572091250410	77.4900385670783	79.2639586466492	74.3861678700621	73.7432560887833	75.3736568131879	73.7651828902292	75.6794216410628	77.5759640737575	77.9091386683360	77.0068143695160	76.4687516937616	80.9302849350808	78.0141424225532	76.2249040520018	78.4357713461716	75.7894608664411	79.9516277167221	77.3618931446479	72.5912771659437	76.7714382410889	75.4482865390598	73.7196986182991	80.0975022840161	78.5408433922505	76.0816183932750	76.3933077952142	79.1254854635361	77.3108829897285	77.9392126322595	77.8987100277989	75.9742618813144	73.4076539005074	81.4609904962613	75.2906174614674	77.4119003928350	79.9395895330814	76.5598581294806	74.2198302620253	78.2589499095747	78.9233103433647	78.7078818289697	78.2103336079273	77.8943120713294	77.7841994918177	79.6649034228899	78.0263124779411	78.4401451259748	77.4725664206735	74.4607975034381	75.6610638118825	75.2190724443815	74.1457457537227	82.6247815172535	80.3432280884347	78.8363886549550	78.2306097480215	74.9704461903606	75.1624546848190	81.0584123194276	76.3782515141712	75.2834832815288	81.7925904505852	77.3920432762732	76.9879283432813	77.3275848650095	77.3951411131531	74.5806524100343	79.6656948682214	77.1214737998787	75.4634579453482	76.0262431686002	78.4391233752274	71.4583985502725	70.7129986779531	76.8308359839229	78.7360775718450	77.9210389447756	69.4171069437635	76.7671351926447	77.4719988724066	75.7792964980894	71.8566084191572	78.6443513179905	74.7346289715556	74.5681447551843	73.9479218170757	76.0288280883736	77.6092704043972	78.4859628881355	76.7385433076727	77.3767867238023	75.4539042168985	78.9456143428029	74.4386594768250	79.2864704085187	73.2746312429941	77.5966516278589	77.7454926599273	81.2973340152554	75.8127053227162	75.7891922439987	77.9839155210509	77.9728974280330	75.6207873151711	73.2160492062643	78.1035463351257	79.3542320106739	78.0931167684230	74.6972131431979	77.0950046363939	75.8615235980565	77.8517609978351	79.3758737655447	76.0609373639554	76.5969059799367	78.3816602687462	77.3337767827916	76.6777207615838	75.2449658989168	77.7914803824944	74.2058831367241	73.0211988264525	77.3717667124096	79.5469430264840	76.2911482306278	77.3669486396606	73.2102960480871	74.2809727307369	72.6208946784140	81.7318973388473	77.8799335666337	76.4330221775198	74.3393643079300	76.1124710542826	77.5922850307272	79.3029022548136	78.0075062566850	76.5018327806075	76.3941313771637	76.3865607278051	75.2898010379968	76.7521205850823	77.4660559576537	80.6920275315004	78.1642646945357	77.7366540792793	73.8306148610848	79.5615728380791	72.3808518929287	80.6360181358087	75.1083439528128	77.9918824049315	81.4645877125840	76.4573126301897	77.6701704170201	78.3800797964380	73.3895835057715	73.9951245571080	74.2263130461201	74.4725542620774	79.1600155023661	76.8607532380319	76.2348505896157	75.6236385962284	73.7135541840411	75.0379821169789	74.8759540443899	77.5110274272352	75.4900023517531	75.3222233707257	72.6722829336169	75.5357125790114	78.3122390167575	76.1433561433178	76.8038932522094	79.5884394447476	69.7370765076527	77.9192106599589	76.3511565095310	74.9780143005230	79.7130415802479	71.0657853085665	75.0354363254040	76.3298985224095	75.1833172726049	77.3038940049710	72.3105848411467	77.1761590581364	73.2665885452837	78.0461215028914	77.9633079724549	69.5646487430264	73.6430227533295	76.3375018826521	75.2967452834125	75.6844295021315	73.4761081117892	76.7240242956861	71.8977128642570	75.4844480512766	75.2407215619482	73.7623677213069	75.8346259190928	79.3142446334081	74.8068142229995	77.2194414992667	81.0458354687243	76.4820215123603	75.3217104419578	73.9196600498721	76.7618611470798	74.3516433028941	77.0078011290008	77.4303367685939	74.9168943203794	73.7991494253962	73.0072570855193	76.8836391177794	77.0445308673771	79.7636832763506	76.4140289947488	76.6707971222214	78.6706464083495	73.5045454007530	71.4153128116961	76.4955184521760	73.0921691131362	77.1706904575758	77.8114710459497	79.7598900027396	78.0137183831997	80.8605777706074	80.3644182055388	78.0308840864178	79.1204067919241	78.6979301348419	74.6037487240704	75.8417727381155	77.0924852756890	76.2449043695340	75.4595196240099	81.1893809384235	76.8117917810213	78.2807712931708	75.5007640623847	78.8921139712582	72.8690261419307	77.8836336912126	73.5946525631894	79.5605019266778	75.9811961944058	78.1114456539582	76.8998809900242	75.9047345435305	77.5218872857363	69.8277036005949	71.2565110142264	78.6886442679485	76.3469334369578	76.5880386390262	78.2996679675790	73.6924405681918	78.9395132622030	79.2477879845914	74.6828909242136	71.2628671521834	75.9582097080242	78.5276983603551	74.9359333836852	73.0473794162203	76.7903604105826	75.8721929842595	73.2776691966549	77.6813654198157	71.4778032947840	74.6418370130630	73.2790470436305	74.8393876309715	76.6270426193424	72.8811001577827	71.8101522376847	75.0699892163361	77.3517831918688	75.9020322790114	78.3048021641233	72.6074336232946	75.2210458043625	75.8020118383837	78.7258053771597	75.4510807849016	79.1256581864100	77.1569811465129	73.3254627107275	76.4927765578037	74.1746541469796	77.4811230758362	76.6799121467460	77.2285861228265	73.2526378398977	75.6393027962950	78.8810043815041	78.9070859183636	75.8762956932630	72.2795216412960	80.4651351116935	74.3700850922087	73.8010758962174	77.9091502634065	73.0422226271298	78.0067813017754	78.6673643675244	80.4399347276561	77.5659411978292	72.8152361168350	77.6739777025752	78.5453231833573	75.3863636635106	77.4419564849249	79.1374122477661	72.9575906856685	77.7349883252007	78.5965344126077	77.6321857072533	77.8721743656104	78.6104383985774	79.2987883969397	74.7731240406933	77.3544569623394	77.7125479436916	79.5572033126161	73.2856952230333	77.9702007262296	73.8911726127331	76.3019796996351	73.5721083659065	77.5661521978344	79.1250625805672	76.2023646419923	80.0140110686633	77.4554423178890	79.0521049109804	75.5066526911698	71.1336112535149	78.4331701585608	77.5217483008958	78.3974254121481	73.9337490685717	79.5847241478019	73.8375606522914	76.7780381337324	71.6969929183969	77.2167811478195	77.7154415903709	77.8309644520005	79.5863834768454	75.7527251321511	75.0105507659737	77.3523374315765	78.1087686778148	75.1024964918735	75.9861963870380	71.9148763847906	75.8299135443896	76.2916785247767	79.1387361171398	78.0583001017741	81.3309864571410	77.3799913250672	76.4364487520305	77.5397120959783	79.1492284497568	75.6553432324129	76.8961646820503	82.4607452691133	76.9563624274801	75.8008004468405	79.5071750803035	77.3448673835869	76.1219580057722	80.1753544738609	78.2820101721071	77.9715290375194	78.2907602068903	72.8393715008950	77.8069032893319	75.6429623945242	80.0332638738870	77.0902981088157	76.4285233946959	75.6639810285272	76.7038316925012	77.0874551864585	78.2771566609199	78.7194031758295	76.6141148583182	71.5460034467581	71.2706294732362	77.4436493138928	77.9996669800369	75.4226710292081	72.5086510717370	72.6841148269520	76.5004950525995	75.8358084592311	76.9482671166477	73.7919848872003	74.5297681208275	74.0703358847503	76.5287183651405	75.1962097129689	77.7962698069536	72.8131289684081	76.9884539019425	76.6269893285312	76.1407966169258	76.5040904548734	80.0536320162224	75.3182890618759	82.3172467875130	82.1844485262121	77.0786080546286	84.4553167566213	78.1127754395993	81.2583267964966	76.7841737347974	75.5971141629729	73.0734528003778	76.7159942516329	77.0073463108815	79.7825042017326	75.1824585975810	76.0149840045859	74.3002676187414	74.8071938686844	73.2942781484810	69.6046844787372	76.7496049155780	75.6418170845998	76.2444235643853	74.8738247135746	80.9669296051099	76.3766004212015	75.1577586169377	75.7860017917783	75.4915964414957	74.0180140945864	75.4567044587407	74.0653583750477	79.1220283476737	77.1075651751656	77.2668763905420	77.2291417090824	74.6140343822592	75.3756787489431	77.5720856100983	77.3636720864531	81.2605140167082	77.9680630181460	78.1777146364719	72.9431386328569	76.9014812081218	79.0105817927747	78.2963966266447	79.1998016579740	75.5721769117607	77.9118286184856	76.6129914455815	70.9435974563761	80.3931611203011	77.2695750914303	77.8071140406517	74.4373012732037	74.0349999745227	77.0930017918568	77.2663009505940	76.5786341557107	73.6558661304706	74.4323641900083	72.1339264906149	78.4246825422190	79.3169692624496	77.5285244884902	75.0834327922109	74.4872245186754	74.0125731781855	75.2541096565334	73.0032292243577	75.4201569657606	76.2234192432001	72.8847852598956	75.5716894532849	76.9406521869441	77.8412195091742	74.9971837006760	75.4645124777044	77.0523249758599	75.4289979121856	75.3545544452467	73.7241331010553	73.7705847736296	72.2198357941162	74.3703784006086	77.6366081158843	76.2177107213523	76.5449681667438	77.0852189195192	79.2732013691335	77.3904142312521	80.6774433489843	76.2564430699206	73.5537900471187	70.0442019919835	78.8211375064909	75.5410001109373	80.9128500220756	76.7838210943314	78.5084366802324	75.4415794749383	74.1606213919132	73.0817879323699	76.9001865510121	75.5081074974578	77.7742434394110	76.1219603980120	79.3584987787866	77.5217354463288	78.5233049150843	76.2368183607691	76.3973014282406	76.9324566436455	78.2532099766010	72.5430330068414	77.0744968838673	75.6131824284014	76.8909094575681	73.6145080535620	73.9017816884818	78.3338091877968	74.0703917122683	76.4160148118814	78.8033382643637	77.9331885139132	76.6818126251023	77.5031196455896	77.8617449085350	76.1525914465200	77.1459797279115	75.3086681835629	77.0663444342060	78.5292381779208	78.6040743718125	76.2560691883708	77.1223522414672	77.0996753492210	75.2818102890181	70.7224208793261	77.7358196109799	76.7891982546565	78.5768838152250	80.6173602320269	79.1559705833240	73.8966040478017	74.2738818603116	77.1275344046179	80.1658982222847	77.7761068104649	76.9115171403892	76.8377332911380	76.9860351807382	76.3556805914128	76.7631396830518	75.5305420369580	76.2899308364020	74.4000357286308	74.8091241561781	75.1773336406686	74.4656104202493	76.5742736556284	79.9479704638171	73.3098760498087	76.9164505333144	77.5614478825568	74.7839860326595	74.3627012410746	73.1676335708716	77.7604894148358	78.4413593059495	75.7950428889076	75.7887584895952	78.9162404090234	80.8336061696230	75.6350557105049	74.0014637717604	77.8481011380297	78.2402898527621	74.8095880907790	75.9263336850076	75.4673083502971	75.3972048240570	79.4271583681455	82.2677816894113	75.6871273179450	76.8355496598789	78.3278107926831	70.8383280867009	79.1347360634174	75.0099090638040	79.7729447219339	72.6452039862464	77.6560296009510	71.7275430488332	73.8169750830782	75.0912039479215	75.8588306632399	76.6492591044914	73.0614272022818	77.8131233170972	75.4844168663121	75.1549743270649	75.0010705634433	74.4542002275176	77.5692947938305	78.2540104170001	75.4847124224013	79.1146572818222	76.7382823953598	74.9871256640304	76.5803702214669	77.6639308198579	75.2401256521610	76.8096118966888	82.8408907861019	86.4442008741484	91.5763042576714	93.3261668892982	87.4211226703943	81.9339670178171	81.2288386295099	76.6869951547971	76.6259411202514	78.3950498226310	76.8808050826818	74.7902599720807	80.2439333900959	76.0478173405309	77.3565402469337	76.8250186439099	76.4126044564210	75.0797217605095	77.5062595301188	81.9761098017319	79.9111539173384	78.1730869492489	72.6066965146982	73.5450825067311	77.2640689557173	76.9332446923630	77.8502940386658	78.4617719547796	77.8657937189172	78.4602694769123	75.4380303757480	80.1414924287994	75.8526673741107	72.1876535002245	74.3338382563510	75.9552183327809	80.2356941166540	78.2889833371222	76.9289492074017	75.6415376235919	77.9283137839351	77.9278131373059	72.9177514475863	75.6861848739612	77.2578812780934	75.9178888166403	73.8963568094176	77.2711261077894	79.2636866759771	76.2238923729247	73.6085292205292	79.6023005046191	79.2268077388394	74.1030874960890	78.2779081678735	74.3341968397665	76.7373722652160	77.7360642621407	72.7990335653716	80.5148072083224	74.9963971772419	76.8092503273080	79.9700201883920	69.1279368657492	74.0232134712576	79.1577445265339	76.3934245660180	83.9864530025487	79.8233510044056	73.4969591053070	77.6499127436695	78.0629662764142	76.9454958354142	74.8987867914723	78.6414115851348	76.6418400852705	73.3198931616649	77.0880179099621	76.9887216145990	75.7923406446949	73.9864787293436	76.9557577381678	76.8089152854818	78.6635902890431	75.4085491261852	70.5112033325848	78.9435540798293	78.6742586653408	77.7528301876575	74.6006389652739	73.4001546607889	75.5140464301919	77.2488017234995	78.4221386729041	78.7477683065396	76.3827414607581	74.8621751515377	78.7175838149960	78.3865616932418	76.9755039396453	70.9169207525457	75.8772610828340	79.1207873034432	77.2015391269334	78.3758057695911	79.5932379495350	78.0749810427382	78.2084199586992	79.1236389999470	79.5418372417207	71.8825091273153	77.0352726306585	77.3555355994355	75.2975979530381	76.9315252649282	77.8252947950652	75.4294926272825	76.7257811841625	77.6685246172823	77.5107315114271	76.3833228727610	81.4060213843737	75.5232947900778	76.0033888885469	76.8763244737289	76.9251901721948	77.6256588692365	77.9420676788330	78.6164129337486	81.5089831755085	78.7073583050520	72.0266074036751	75.8705879950651	74.7975618007003	85.8118258252350	81.6385922514757	74.6656281697534	76.2720207713093	76.5415992426316	78.4688218551931	79.1246262797292	76.5149085737338	71.7318551257701	74.9334581726030	78.0566566786935	74.5738580235857	75.7498941546345	75.3678454030217	78.6244817822883	76.6304658502127	76.5257780569971	77.4612227243747	78.4574647810810	79.3221264030232	75.2745218289887	77.0907493739741	73.8714327177080	76.7734706180488	76.1354946233001	76.5432565219676	76.9729573151761	75.6475499953987	77.6907238356540	74.9625422377533	77.5720442115691	77.9693824533863	78.5881483907112	75.2563755549619	76.9600908457251	76.6835208041375	77.8995526300345	76.1496184002316	78.8287424700493	74.5782779084526	77.6494886436570	78.6827957749548	76.6796100350438	77.8780889978371	77.9492054708765	79.2542975112151	74.7783352734476	75.7744382339166	77.8296536195327	75.9684430593775	73.0472058771785	76.3537902844248	76.8449417756870	73.8567684226418	78.9400477300123	77.9466525851629	75.4762890336080	75.4347532783575	76.4537470974013	76.1664632432605	74.2810647527543	79.1983022223006	71.5580620950376	78.5399421413086	77.2307020722990	78.6681460558069	77.6046523916773	74.4798052437560	75.5337811224650	76.5701978259258	81.4725243385033	77.7946089910762	77.3768766134791	76.6342588990939	72.4338533833732	76.6956412860945	79.7920869360029	76.2598567385920	79.1691533963259	75.9887307914211	78.8526476141625	77.3574000798029	73.8963058823565	70.2082023630579	78.7482522405217	73.8643816649700	77.7850384463611	73.7578878975771	78.1242177084326	77.0433841911329	78.2448247817260	78.8266875159810	77.8678814622066	77.3065993374462	81.8955349827391	78.2850518024021	76.5621330716016	78.9294708159799	78.5495703043934	77.8412128754285	77.5400261189875	76.6237784684781	74.1611055118681	74.2823250252570	77.3449040613746	78.9516750035026	75.9442078964742	77.3917811357162	74.6802027078187	74.6824025248338	74.2524836506225	74.3081538255607	72.2672701948581	78.3209767573206	73.9680862892341	80.4494318328809	78.2948071172201	77.3175197337965	70.7044718996172	76.9881668324128	76.7315111969579	78.4885640170358	77.5223060069221	76.5659741851966	78.1871713108763	73.7723536941456	72.3860490118896	77.3421902564720	80.3983299839385	76.7331366735911	77.9477728035801	77.2280066669672	77.9223228156793	81.4014710726046	78.5417251768241	76.2176837461194	73.0418727243773	76.0247316103584	72.6191178338957	77.7652841858979	76.6681079198318	73.4387873678653	80.1347472911008	75.0385574065023	77.7337267058675	74.0839444577632	74.6592502413230	78.5635132237998	76.1326095746687	78.9464712330485	77.1687349860066	74.5779919526750	77.9745678308816	73.7997842884761	76.4333557881289	71.3676340458373	74.9417752216846	73.7741571836624	78.8171311240010	77.9877899913649	77.2453467173173	76.7120186272920	77.4185321773402	77.1839979251846	75.5233649987408	73.9685454905793	75.6238617376038	78.8965636398274	80.2759885823123	75.5577301346381	72.4826715710035	77.5742603769060	75.8847816095502	70.4901067751277	78.0813598906954	75.2149921535997	72.5394850579268	78.3054905251415	75.7786108425556	69.5915612676472	75.8623739870515	73.4674161093265	76.3781207200482	77.4797356767490	75.9909870495258	76.1386116191341	79.5853827556262	75.2641164353426	77.3292665350592	73.9075677656449	76.4023131154950	78.2697207039921	76.4857056447559	79.2090326565192	77.5722234948727	76.4838387579513	78.3453440744099	78.0444114180114	78.7933062950312	75.0573948667787	74.2444935577526	76.3987065707266	78.1627233597134	76.9175963070726	80.0512504307118	80.6061170053393	76.4957676779172	78.4718657693823	76.7883842029233	78.1918113794654	74.8614287954287	74.3686067947863	77.7275810368896	76.1331064062447	77.7914784511503	77.5979381694855	78.6734586505568	73.6876663012469	74.8067248069828	74.0190649668265	76.3415685203300	76.6481637675195	77.3389874674970	73.4463060008677	80.3457022045944	78.1964999758406	73.3369887867642	78.9948619925386	77.0682874422069	77.9977246580533	76.6089772773773	80.5818868361615	74.3542551585937	79.5961258340522	74.4973892519130	75.6163331378522	77.5312733017639	78.6100073712494	76.6201764967032	79.6216399432994	80.8753470741386	79.1069276824808	79.1453640963863	78.5503634272721	75.3216156806651	79.3623331502715	76.5167209660047	75.6224351028479	80.2559583971677	77.7864920791196	76.5266278926011	75.6176620379937	75.1176358256111	73.2723954782605	77.6477624050108	77.4490573875308	75.1453409515985	77.0507295556818	75.3559650093318	78.6890832528864	72.2808276971745	75.5554565514756	79.9561104777353	74.2785632568032	76.9624138839571	76.2150833950882	76.7958184549275	77.8479900122147	76.9423294035624	73.0688118924642	76.8629649901893	72.4323755214968	77.1096138866899	77.1641271524239	75.8252514040776	75.7654369366354	76.5135620376037	77.3769108961422	76.7730361384944	76.5574154886029	74.8260657307074	74.1817865677510	74.7780374696776	81.1114862244145	73.4533193479760	79.8363489072532	76.8754991873583	74.8058889114416	73.9338542524180	75.4767764696703	78.3940894873249	75.7040589856797	77.6739354473077	77.4620297179588	79.3210707600063	74.8953526951656	75.9905595689003	78.6937073742802	77.5698281975598	70.6336396096916	78.7405465595504	76.9819462511306	74.2181158161956	77.2614031870880	74.0260991006702	75.2491229881487	79.2150438535185	78.9144293653135	76.3177323344389	70.9469900899324	74.2481196571225	77.5533750597260	78.1810406507766	75.5052875010102	75.4071291011870	78.3766001392468	77.9093112489946	77.4439417844906	77.0080136891491	75.4395230316359	76.3211241025990	77.7320738876949	75.8252607453146	76.2261490409056	75.7248172504986	77.5030317706248	78.9882627350050	74.6269244675732	75.8834024795063	77.0687235769015	78.5745301591541	75.3755282211687	73.4829256286114	75.0987251674004	76.0727397371179	77.0699226263497	77.4443070041702	76.3780060103523	70.1573166707540	75.8102925708916	78.5734722657892	78.2588156728702	74.3723387273819	77.2271304154769	78.0297540152013	76.9702334447375	77.7778156055568	74.6030615850887	76.0551087537541	77.2051479340526	73.3046524939169	74.7964604139641	75.7425948022025	79.0337753837602	72.2391426841851	75.2065797644448	80.9737273096528	79.0843339102686	76.9813624282933	75.7317552446198	78.2008646093180	79.4927210276843	78.5272519646932	79.1378306285262	76.1101644135297	74.5123996107271	77.5969835626442	75.1110830470180	78.6728615995878	79.5427869118420	80.3037641763353	76.3509936821717	78.0699303865283	77.8486904464053	81.1079328886148	76.8992735628021	76.5799113530916	74.5154741145994	78.6733653413133	77.5501101070417	79.1077666079978	77.1725914193406	78.9086009970909	79.4913558406152	75.9497799915286	77.0514824040242	77.4719348192222	77.2155109185532	78.5711958429290	79.1626397638225	77.5320266024802	76.6434616217037	76.4496897090998	74.1150290322691	73.9421986580546	80.9783566268900	78.6241612828581	76.5705133378855	72.3799237892309	76.3014263243800	76.1668823426727	78.0778723517684	78.4114175648212	75.0559224932871	73.9576208870418	76.8337950306000	76.2410119430594	75.9813046110094	78.4807825367677	78.2471515106849	72.6340271567418	79.1469295220116	74.6676584392536	71.3172753753417	80.9404562279990	76.6138448484725	74.5570774161805	80.0032161804068	78.6739735807160	75.2834686115609	77.1266728918764	77.6127860093745	75.8134609969406	77.4270829782718	79.1253509754011	76.1015287774179	75.7423748883505	75.8605592808866	78.1274595405824	75.5673773836226	80.0274355027456	75.1644663319247	69.3997335635611	70.3502994386651	75.1686041935678	76.0233809183139	75.5273919903344	74.7589200201816	75.5160602779815	78.8354727823088	76.4348066495311	73.6119123921478	78.2574300012294	73.9835495570239	78.1816135079183	78.7075761028769	75.3873906406315	77.6406986041214	80.9570675057515	73.8396182950334	78.9686941875037	73.3402142500238	78.2819013179581	76.7081342417078	74.4352103602358	75.6215939458313	77.9171027188771	78.1676859853549	80.1876395229212	75.8447652708268	78.0741406499537	77.5398739132868	78.1883839959023	77.4952213743258	80.6083135759151	80.4856838617123	74.4363322752019	75.8973146547348	78.4733389578087	75.0057197180158	74.3378433156399	74.0280079394309	76.6376302327135	78.2594333658231	75.1217986339336	76.3068500079561	75.6462655216999	75.2577135464976	77.7210858097144	75.8474036627377	80.7029933960499	79.5903792763826	75.6718749768032	76.2765286647090	72.4242789710609	78.4320739439232	77.6516036594161	78.2846702589276	77.3544753903262	78.4210969845358	75.5729269621086	74.1268463759830	76.5847206379554	75.5234377010867	78.2735696221075	77.2434299089987	73.9591952453551	68.2580104387919	76.7491848621159	73.5537217560776	72.0864377163105	76.0433387584885	75.5445145717525	76.3090017777972	75.3964328323387	77.3507763258003	75.9569941327226	76.0704938788714	75.5237929218439	76.3323063540469	71.0891523868401	72.4954097155969	72.9395105923790	77.4171616641503	73.6149263119860	77.7048400816361	75.4915715925780	78.4417144203124	73.9039211831201	81.8383835730549	69.4607295576564	75.9639286615615	74.6445618905744	72.5902639447615	76.1028149584301	76.3202443722500	75.2330408411953	74.4430504201500	77.4743665226437	73.2339815853166	76.6488666949510	77.3679015442412	72.0980150244812	74.2988318174819	77.4785603084016	73.4080022450488	76.6556219532300	73.9878823825239	75.7626466849098	76.5524294053831	79.1212192978704	74.8573231637190	76.2029175126424	80.2231985110289	77.9327867546826	74.8491590691091	72.8267883068785	76.6622285683467	76.3686553369721	74.5893154301225	75.9661836847649	77.5719885235668	74.8418894949869	71.7122863829992	75.2488043678733	75.7421541236996	76.7419345503689	75.3100538111016	76.6650285522085	72.8179091228159	72.8617351626393	75.6412714737979	75.0647416261774	76.0729956746487	73.0719857520887	79.5241813589166	77.0248075497407	75.6307948265917	77.2206695377757	74.8025073015665	75.0148856967712	76.5484289605829	77.4340946746850	76.5346612830505	78.6896450295221	76.7894677140381	76.0343369376885	73.5368827066422	80.7708481230880	76.7009384693095	78.4194778631714	79.2148248103368	73.5331251342689	75.3505136790702	77.7455489303812	84.5254660835751	79.5922715934560	75.4591322663931	76.6195063072891	73.2674645775927	73.3338961097099	72.4349690857017	77.4029897284428	72.6944666071213	75.7906615340489	76.5289796886407	76.4221253832765	81.8161496372033	80.6197618496697	80.6083447504476	73.8694089123708	78.6782490655217	74.9726636826723	78.1339707510348	78.4032392988122	77.2089396655690	75.0196203895803	75.2640815230775	77.9250257617963	75.4259991690227	72.7576551605177	76.6677065539057	78.1485484621966	76.1013798317154	73.6234647693358	77.1526112921172	78.4425492072957	75.0715433716662	77.0210327404893	76.6089675029272	76.4087818647389	73.3389211457151	72.9384924718801	76.7298817092938	75.2244242799257	76.1180065356071	74.0030292250099	78.2064882522876	75.6232632878842	79.0495893571744	77.2536011778795	77.2752384215504	76.3893406894648	75.5097249026540	78.9011554186552	71.8885798566105	78.0514219691307	77.9485694722699	79.5453069735300	76.5396047508813	77.2464020609649	76.1510343250414	82.1278621231925	76.4995028022823	74.0852111990889	73.6741364727694	76.4874432238986	74.8463171060319	76.9870822865521	71.3418138325056	70.3040163801942	77.7437771884204	76.0937172678970	74.2110154020386	78.0117287326288	71.0165873830664	77.0834132911126	73.4421980893866	78.7408255340162	74.9928189474373	75.0096770930541	78.6800588936918	77.8950099795165	71.3747044771523	79.6964358650684	76.8043231395790	77.4914178322594	75.3421894431502	80.1420175400616	76.2459122661427	76.8284664013201	77.0757614865000	75.9285893509749	74.7745638128491	78.8581774978104	75.6441660917382	74.7302479897261	78.8271578827491	77.9904989569106	75.3226174829179	78.0942331702068	73.9416858338323	77.4680135384257	77.8217462547337	80.3717873045370	78.8543064119324	78.8394999416101	78.3731538256516	79.3191863045103	72.7149412116849	77.9976203608692	74.3060708169607	76.9682578882592	78.2148442162868	74.9907503791061	76.6267665722401	81.1077732573366	77.4548860180739	78.1666950666964	80.8071848662949	77.3724725057709	75.2978464537480	72.4556832124287	70.1817851159897	74.2983615745023	79.3560976833068	71.9071308668162	75.7975159392082	79.5771613665257	76.4575274317092	74.2957284543975	76.2591220677444	72.1048995403939	75.2080869160970	75.2153627823801	76.6247065993930	71.7001087094113	79.0229358090633	77.5189980671431	74.7086929194016	73.6507120717258	75.5987485055873	78.2018032629663	76.1059457593780	74.9978012644940	74.4145611346524	73.1671784778263	75.0605839448799	76.2904865077136	75.5576543001539	81.1126067288599	80.1625875220622	78.8080505405727	76.7946304980979	79.0084607227628	76.8673506279567	80.4371481026238	79.1921171792359	72.6611303974546	73.9629604832885	77.2209644978053	72.5886008028936	75.1921263115553	73.0949602076679	74.4468673110831	71.9053941795672	74.9047029281784	74.3995511061907	76.4766366595535	76.5292007999238	76.6610261474244	73.0296475392357	77.1051054945342	74.3175327676953	76.2628322728200	75.5084440802644	74.6820911258109	74.3041419384291	78.1444483733384	76.8171760939212	77.0238215715691	79.8095174771989	76.6725946600250	77.6734225650475	77.3161623590678	75.7386169936827	75.7197769557321	76.4549990304344	75.0389520352210	77.2062582030696	74.6767807097813	73.3701253362583	75.0460541903892	74.4223294437443	76.1304355329979	76.2996844321488	78.0988394727772	78.4803924395496	82.7388941555261	74.4191826663434	74.8071852495942	75.2214965912395	74.9184984855763	75.5098966618994	77.3398336246716	77.2571180365188	75.5693993239979	78.1077590758889	76.1932602764334	72.9955077938613	75.7659576225532	75.2298650910312	72.8412205105524	77.4468835682735	78.4581255276234	77.8197181206852	77.4686320304893	74.9316527814187	77.0384968141740	75.8325957187768	79.5329784411362	71.5471956513076	71.3118219793438	72.8850615019278	75.6102346077607	74.5159886970354	75.4836923365962	75.4517422422677	72.7881660574312	78.6439716486824	74.9317039541813	76.3173553083912	76.0494673586578	74.8187838457035	74.2892060889301	75.5544353854771	74.6838769201989	74.6528316277334	76.2169094069618	82.1642087607090	78.6343847594225	76.9412325661972	77.1600107526071	78.0324206340785	75.7999520020570	75.4577077780760	76.7184059871288	75.7606450226748	82.0642081921627	76.6755042953101	79.7268952434712	72.8498948345943	80.9598651350814	75.9435795877275	73.9808702380963	74.5419159280246	71.9109922588454	77.6974216566347	74.0855987224545	79.7709060666008	74.6038661032551	75.1084251068218	77.3319028589079	74.5638595664187	75.7311717365498	76.4945033874602	79.6294295854413	73.0585801124515	77.3468483501766	71.2257452939424	76.4358125372183	75.9451809959324	77.4866752512097	79.4836889559785	71.1406691463146	72.5111721300374	73.9107718035000	78.9649445855492	79.3509376309366	78.7445270262621	77.5972603478239	74.0762807852458	80.2573153046273	77.3588134624954	75.8832516292597	77.8694824408160	76.5364281937922	78.5035364542629	75.6929445525508	76.6778198449086	75.1940459778195	74.3609181715277	75.8588577041098	75.3342530090375	78.1486439701157	74.6017479259716	71.4393426743906	77.0444637084985	75.0992352253787	76.0689020106304	75.3152955429409	78.9544411795819	77.9633842097812	78.7207851184778	78.9283107788595	74.5341380121503	76.6399198423903	78.3727626567249	78.6093107967265	74.9358008374744	77.4896763060903	75.6169704992019	77.4063934239886	78.4967254399058	77.2207833364520	80.4553135880093	78.9322262690545	77.0480894607475	78.8963485433797	71.1146563914440	74.0587916996926	73.5021195942398	73.4915555770225	76.8709896350035	78.0822005067628	77.0999312874506	79.3278813197563	74.0325834672504	74.5323454852183	77.9169830741802	78.4553937272499	78.3745297117902	77.3786907143777	74.7336989299770	76.4229398142878	77.2198272176591	75.1985689486264	78.3590259595980	76.0493805096292	74.5589891505686	76.5197773801705	79.5614553029828	74.1139544258792	74.1712448249951	75.9585298386493	73.7243674061898	80.1836940427786	76.9515294245604	77.4460392921569	79.4791254207823	76.4488970534694	77.9572466127738	79.4424221545520	75.8712612611809	72.5688019071392	77.2911984168949	72.4209404313638	75.3404269699265	74.9862953121520	78.8493366358821	77.0714947662585	76.2934516443058	80.2047023186592	75.4816647836269	72.9588348164246	77.5666184257215	79.3042875847267	77.0599472010748	78.6055859840932	77.0223075441442	76.3818351049396	75.4229992519982	76.7700974899176	72.8695190476370	77.7904734934054	77.8485550782824	79.4983569096766	81.5665609087789	78.0446004466783	76.5783123591287	78.4976008008513	78.1073309930544	72.8561508416204	74.1120439642590	77.1059053434108	78.2897958221147	75.0989736180969	79.1046699122893	79.5798567480028	79.2936099696856	75.1281233483671	71.5293555004317	73.2537995648185	73.8833538535776	71.8802603196610	76.3199837701343	75.8308497166388	75.1617836530490	78.3901248080162	77.1535247459735	73.2128463389520	74.3726948414341	74.6506295686174	78.3719315927899	76.7158755572721	76.7756182902518	77.6214567469729	76.3669938939110	75.2195520971299	76.8983056262608	72.2128726382095	76.4531876818600	75.1185224487792	75.5933701555705	76.1266639494122	75.2301034278598	73.9241516448416	77.5378082001429	75.2778483927190	77.0954929712511	75.6681146557195	81.4647949312158	73.1002043780029	72.3689545382053	75.1544230866432	76.9923139373485	75.9290908725484	78.9729156631388	78.9365364637028	72.6020897004522	76.4518015868375	77.0835994757323	71.1113075086036	72.3753358197389	74.5280361110393	77.2536994644345	81.7158798358984	74.1401058109467	76.6057255488745	77.7020208297736	77.1568925225453	79.9636972702999	72.7150425333751	72.3675306030628	80.4325280582203	79.0174265656722	76.3223392014861	78.7132541878534	75.9963922811499	73.1011800511716	80.2795679762126	75.8673375712947	75.1228816410227	75.8852913792664	76.9706739921714	74.5587606123659	75.2021439940546	75.0622089647109	75.4822500561496	72.8344854470422	71.4086676165420	73.1289851888157	77.4854150694101	72.3840854533912	77.1697111630173	76.3580108982758	77.7262016868688	75.3420638855162	78.0271295660384	76.3371920024579	76.9373863765406	75.4059364238366	74.9220620193158	73.6047965557663	78.3308957056826	77.5528053686133	77.8056755460359	72.6067035744097	79.7256319942140	71.7771129033539	74.1359797718006	73.2041542426158	76.1332980883874	78.1437531273474	74.6908040779238	73.1583612812784	70.0492000371951	76.5339576319027	73.4366645274586	74.5202770093406	74.9983665408488	79.0722273344588	74.1351518267266	78.3899126452390	79.6908488949773	79.8804505596864	78.2093793850567	75.5881752856463	75.5266572337230	77.0984923778813	73.7713391372549	72.5127502002799	73.3401051164448	77.1110979869295	73.9771338274082	77.0994250739600	76.2078347523233	76.1782938853389	76.8928485567556	74.7675985777891	78.2157365789956	74.4666012798258	76.0274726172189	76.6357320005506	73.9351431243109	71.9876156942215	80.2776440766107	77.7603063694394	74.6432813659889	77.1314844688463	74.9902543998985	73.6183957247612	76.8668055220962	76.7723887025660	80.7695125361462	73.8982943905111	75.0921047226320	78.7326184080902	76.6963751618086	77.2408708734201	81.2317601870722	76.4623218185329	75.6493079808014	79.9066802362125	78.5437399460047	74.9270024356940	75.6227018239217	79.2328125170801	75.2665086906955	76.4753863597009	74.8230490047481	76.2234341982293	74.2278088031899	75.8389968013237	74.2891833837999	72.5193540012005	75.8763570026313	75.7274131089231	73.6293162826691	76.3265177785241	75.3158316382101	72.9080510090433	76.8210208405914	78.6394967918639	75.3202799759663	76.7225401260600	76.9713567624693	78.1916380474277	80.3086780496606	74.5976911563158	74.0729967124776	74.5604093908704	75.8790809787668	76.2173005140030	76.5264129698143	74.0024119147805	70.5931883136679	76.1235149553543	78.9543638458473	78.4673327083604	74.0440224491222	71.7685301837842	72.3018846370725	72.4955718304373	76.1696322206943	78.0892287616738	74.9845006072633	73.8497035716608	74.9179069826197	74.1142338573022	76.1325038872035	76.7720194865602	74.4977047954295	79.3835696091976	75.6848681030685	78.3635955354094	77.6469897279361	79.8002344493350	74.9695808051516	79.1514423043422	76.1534114650714	76.8628142109292	77.2608749597531	78.4707657117389	79.9750667435867	72.3461405983045	78.8212082140573	74.5977188451132	76.0068280884225	78.8794217963133	75.9141648112924	78.6079707333133	77.1372701289035	76.1832900334094	78.0028825134186	73.2313558281250	74.1957517710516	77.1460348986766	77.2652860427725	74.7444848388755	73.8281542522917	74.4203514672512	79.8344065637813	74.8992575704301	80.0584819734037	79.3288182629467	72.3528741751974	77.3724257960052	75.0042039782446	75.2665729085997	76.7582351098104	79.1468476425350	77.7245257384077	81.6987977409010	73.6850701696824	74.5963611705454	78.6117129913637	73.7611468229533	75.7506655516746	76.6182657811420	78.7600133241587	76.5796731832221	77.4031257568907	72.5611343591341	75.1651110032389	74.9114125588625	79.5115587371285	76.8023874670061	74.9849318417893	75.2732273352543	78.4716087729642	74.0716772232546	81.2259358245230	77.9812374490497	75.2139141237591	76.5178060979231	77.0541134550458	76.8469248441934	70.7441444544845	75.3317863286542	76.0440610813418	79.1965443647899	77.3897654086555	78.2329239130734	78.4272935563198	78.5674313960001	79.8915046897069	79.5218149027706	77.7034340372514	81.7182971852445	75.4272383158003	76.7091311964978	78.8736095403699	77.4323827978923	76.7359231548410	75.6208772449790	76.8769859326316	73.0709872549888	74.4926695152741	78.2933473277885	74.4365268233116	75.9228885176614	77.3993642361494	73.8157235199770	76.4639639771958	73.5566369913222	76.3096160524672	76.8968452127059	71.7041194151176	76.6287323059948	76.9340364243364	73.8943602115005	75.8459293167116	78.0703787848095	77.2164052828604	76.7930907719778	77.9564621185622	74.8580257906610	72.5609733561865	77.3668899895905	73.5818177735394	76.6438078191216	77.3160342355918	78.8296324106920	82.5606140108544	79.7419809343850	73.7359023925791	73.2530395659174	77.2996313376885	76.2146928068233	74.8881139535340	79.8172325886264	78.9930199607529	74.9347607200651	77.1046515478977	75.8624815801803	73.5710233072668	75.4219793368337	78.1919037851265	76.0049765999951	74.2199452488984	77.9907065073542	78.5132771998731	73.1834503129052	78.3500734851925	77.5216694571704	72.4657337822636	76.9587703916437	74.8456331961633	74.3042861960301	74.8769970708176	75.2599886869671	79.9538861016968	74.0428184986453	76.3126397393146	72.9341318512487	78.0258765514400	78.6129005490725	73.8280176002500	77.1915511766028	76.5319405344800	74.2155833918151	78.8341955713041	77.2635159932004	73.1628329820207	73.6843327610677	79.7722417482189	74.5619260918360	75.7112472066534	77.1957351972647	75.8577100460790	76.1119193566156	75.5342958115511	77.5546465643362	81.0229490645504	79.5892125267240	80.2673106561679	78.1610164423265	75.5992790111263	73.8305642498859	78.3894292825483	75.6334813401288	74.7904329425733	78.6716187457644	77.3512269292217	76.7710632499061	75.3529018265558	74.8238579977564	75.7820804610861	77.4356184383982	79.4107480100241	76.2933190088743	76.3417751080157	78.4739887870833	79.6151990495619	69.6343695407477	73.9000883909944	73.4475229177649	77.0588958368373	75.0680067962272	76.0926872802400	72.1455770259010	77.0412419574611	77.0924227734319	76.6663521032970	78.2738962091792	78.6094107994786	74.3124624861712	70.5516246256962	77.9510157316981	79.5194421469056	78.4676983536567	72.5993307980861	76.7565626563743	78.5675390956215	74.6972281809678	75.5227869805616	79.7291889176327	76.5770977572832	70.2916729331999	75.5634503474305	79.2139661221309	74.6349363796806	75.5174460373602	75.2821039181661	77.4906260132731	74.9068675717711	77.3926747250984	76.9547549693181	73.3183319325392	75.3489221647116	74.0040177382510	73.8364882256265	79.1827272279376	76.2803023696143	78.6607566325502	71.3781579100473	79.5814298391812	74.9738058269246	76.6836978709583	75.6166764663872	77.2750241606773	74.9822357742149	77.6424103747947	80.7630331347436	79.5663071172571	78.8168284234139	79.4487354540174	73.8241024570871	76.7095860843412	75.8594913602387	76.4769264926985	73.4129962658913	77.0155899743959	75.8483181768828	77.2394455788863	76.5145089316910	78.9227255519563	75.0349045936301	74.9012828273523	79.1164501517755	75.5023520218960	74.1703753534654	73.5830913246038	72.7572683659917	75.5258912245171	79.4729621616441	77.0274861310839	75.1021742107902	75.3039705457498	78.0980666772074	77.0858892822472	79.4020343635417	76.6643473178648	77.2465736626279	75.6981996867045	77.9042145581559	75.6814265074690	76.8525415434796	78.3049574799283	74.0937821417712	76.7251042561137	73.6712256436316	78.5200120731566	77.5561512644892	76.7718878635790	73.0189687567581	74.5414431660011	75.8722120350804
[truncated: 1,615,680 more chars]
