# Supplementary material for: Aspects of tree shrew consolidated sleep structure resemble human sleep
Source: Commun Biol. 2021 Jun 11;4:722. doi: 10.1038/s42003-021-02234-7 (PMC8196209; doi:10.1038/s42003-021-02234-7)
Supplement: Supplementary file 2 — Supplementary Data 1 [file 42003_2021_2234_MOESM2_ESM.zip › figure3c_delta_human.txt]

66.2473680256526
66.4410948645074
66.8977659440642
67.0248820788872
66.9764682170657
66.8782479102559
66.8594739772537
67.1515443079630
67.0533708388758
66.9028782243745
66.7728714617626
66.7293696430481
66.8337449922884
66.9164554622101
66.8783158931550
66.8758650676611
66.7008239239337
66.5795486091170
66.7310039852166
66.7066899589169
66.7381397321870
66.6507908130174
66.3574896386833
66.1953632860962
66.1769913587502
66.1805042231511
66.1823506137184
65.8910996340475
65.9707235493755
66.1205928566718
66.1749450983589
66.2401404656971
66.0259137576861
65.8512690041930
65.8935018584880
65.8825995862005
65.9677117559779
66.0148059802175
65.9651288147799
65.9686089826396
65.8481831067631
65.7700887394449
65.7986663737926
65.9075034046037
65.8109015336611
65.9167514554960
65.7212092931135
65.6411886835041
65.6332982875029
65.5648379887955
65.5139072726901
65.5392623663676
65.6908807723173
65.7371858627944
65.7305498293581
65.8135152350863
65.7558080616473
65.8286292215976
65.8320781388102
65.9527200697940
66.1310101119838
66.1332952047731
66.1485507420030
66.0836329255820
66.3232757952916
66.4393742166703
66.7976278423294
67.0637893479991
67.2311428215049
67.5078549276564
67.7092850736950
67.8809341189052
67.9935726601316
68.1925678277187
68.4886167139132
68.6386329492299
68.8426755447554
68.9266139087397
69.0747846797963
69.3141838997956
69.4650809232266
69.8818854264292
70.1462705115384
70.3616719048333
70.3529636994596
70.4169718849124
70.4560088312261
70.5948981491114
70.7196210842932
70.6865259458711
70.9740261798416
71.1259076187298
71.3806612737307
71.5905736648461
71.5727213866589
71.7159107357831
72.0046232506023
72.0433154360512
72.4442112972357
72.5471780247645
72.6456967220327
72.7271110441914
72.7074427814653
72.6551632632813
72.7215412669013
72.7408548156127
72.9633034875293
72.9477817072092
72.9735627009699
73.4595785383023
73.4077420457280
73.4815802614634
73.3951758252005
73.3128413105764
73.4111811563626
73.3631688873595
73.2880422157642
73.5401776553812
73.6607936922564
73.6913623413599
73.7057040680877
73.7637392029467
73.7098652809041
74.0317309931725
74.4738522347330
74.7641881676191
74.8551921603565
75.1505677394442
75.0718731420062
74.6859402363493
74.7355588151676
74.9659595337775
75.2096831402320
75.5231273710658
75.9938278281197
76.1956748848875
76.3990638476292
76.7782016043334
76.6417441543255
76.7297632240154
76.9206574945852
77.3019195861066
77.8030239481647
77.9490353862260
78.0736136581828
78.1589134879062
78.3907396859106
78.5229348189717
78.8026769126627
79.1919091003637
79.3270589249128
79.1418847169121
79.3708044615719
79.4138290948456
79.3481079775598
79.5643344956953
79.7853535838006
79.6902562467543
79.8544495834645
80.0761714587878
80.2619416305243
80.0801307358864
79.9910708950618
80.1423914307039
80.1623642389748
80.2432452221616
80.1959306873637
80.2352856115567
80.5952287964998
80.6430118923235
80.9202247254476
81.2541138501588
81.2397571613163
81.3348056233048
81.3283760971021
81.4012724059264
81.3619454963098
81.4574463425088
81.5054911842173
81.5449643329778
81.5920257523832
81.6973154528485
81.8707055372532
81.9010676962251
81.9083271827605
81.9086904425251
82.2359047708966
82.3470419362029
82.3906786012464
82.4159143027377
82.5000235378468
82.6789273809281
82.7691269135138
82.8820447249002
83.1279521602722
83.1821176537428
83.3323396892509
83.3879521254030
83.4386527948306
83.6205004492131
83.7121392454036
83.6240071127760
83.6470049290688
83.7531122587930
83.7012684945719
83.6993940570376
83.4571435802496
83.3673237262383
83.2154257057432
83.1782843242003
83.1665221623196
82.9052409486947
82.9098959849980
82.9571506847093
82.8494400034799
82.8317850732884
82.7907360538561
82.6417818247910
82.6273710234042
82.6296830437168
82.6534722105715
82.7180155889597
82.7891031876415
82.8078119384970
83.0051309213595
82.6523323593554
82.1488176753410
81.7013351239308
81.1439864483025
80.7334733680323
80.2027446274105
79.7570634899597
79.2578854687625
78.5788889873281
78.1811636873448
78.0467455182658
77.4518108311269
77.3795914912279
77.0913553579286
76.7586673150777
76.3815832343639
76.1614245810829
76.0555142004361
75.9953363366440
75.4985312017172
75.9560405573746
76.1805300515985
76.7692765111355
77.3023327822156
77.7853618084598
77.9665982723940
78.1977076820379
78.5383858917699
78.8756394792581
78.8991395769383
78.7900182191447
79.2830031776188
79.3040161764174
79.3528205460254
79.3441667725156
79.4625919092244
79.6881863502915
79.7338791007628
79.6033765899359
79.6470130915113
79.5458630888038
79.6097091714057
79.4413222020339
79.3049969991097
79.2712643611026
79.4871340143079
79.6040496758794
79.6915546814958
79.7705696671949
80.1462955701290
80.3040052294334
80.3059090422182
80.3750478122825
80.7022069992769
80.9094416317795
81.0992390424761
81.1663374923671
81.2276908253386
81.2325152734512
81.6557975240883
81.8297421965507
81.9531956700542
82.0718384382716
82.3266368749249
82.4491380489697
82.6621765100830
82.9929924654867
82.9459658011268
83.1813210486893
83.2441443387105
83.4009861050038
83.6283461159650
83.7336868753906
83.8322079011602
83.8768030857191
83.9475404458932
83.9884739369622
84.0347098135501
84.1313189814351
84.1360953018159
84.0364744332544
84.2156330422183
84.2270397103680
84.2454508663109
84.2654410251478
84.2713917744128
84.2379547762391
84.3839204858169
84.4525647604671
84.4060644201447
84.4242373073405
84.4355282381055
84.5282807725857
84.4060764124460
84.5271968323088
84.5080053123899
84.5578005957556
84.6291279281533
84.6750994534570
84.6488125103703
84.6678750304640
84.5884689401694
84.7219203324258
84.9060202409329
84.8988988581987
84.7902272276001
84.8457250035856
84.8459066816133
84.8353415640605
84.9244308746886
84.9688900697307
84.9482468722986
84.9728105320707
85.1336991381176
85.1027187294411
85.1000427111941
85.1321754185277
85.1173073871824
85.2243166077397
85.3123009432115
85.4086753912598
85.4355481300735
85.3681631166759
85.2221558751497
85.3021915181575
85.3168058204263
85.2540513757331
85.2711803494267
85.2674193360721
85.2009894219872
85.2281760926982
85.1925334892837
85.2324705767410
85.1697263598715
85.2068661212090
85.4111308580786
85.3711812581501
85.2578810582968
85.2408942974276
85.2045757576628
85.2348765297757
85.3248719625784
85.3487654913719
85.3830590030049
85.2279406590522
85.3808355908535
85.4784590515332
85.4400052304395
85.5426303903298
85.7053852926367
85.7647588641730
85.8478058735326
85.8310933878673
85.7973088931263
85.7833799819843
85.5981867278883
85.6130230555321
85.6637158617107
85.6660172957745
85.5816568781216
85.6045434890211
85.5993405108200
85.6006763885633
85.5963908273168
85.7699957623554
85.6764158333827
85.6444691166097
85.7472119597605
85.6204979996975
85.5089317958844
85.5381804135575
86.0263367167847
86.5209570182661
86.2658863581076
85.9468498285804
85.5680726294802
85.1992498943478
84.8054700513502
84.4383406782846
84.0783511383043
83.9265093667634
83.4631857987577
82.9474140270554
82.5694580710382
81.8811076666767
81.4312263182003
81.2644794562964
80.9754077581590
80.8076335767678
80.5445916398306
79.7526866340030
78.5806593039319
77.5131859706353
77.1138271471753
77.0537067009620
76.9241025547178
76.4862607929300
76.3400804357662
75.9381643756221
76.0732492996139
75.3924507888521
75.2425518168403
75.0641658879613
74.6834518257430
74.6377569212006
74.3055182128991
73.7010022523947
73.1326885848344
72.5775975664833
72.1126698689274
72.1607534621428
72.1438254468145
71.9606416521146
71.8626930787421
71.4599459302553
71.4260947087123
71.5817904249411
71.3088986189245
71.1750808203975
70.8082724966499
70.9121307695128
70.9628154424339
70.9143572498444
70.8596566158771
70.7339105401241
70.7697432062325
70.7252431498438
70.7620188395616
70.7020839128643
70.7281320669361
70.5612208261974
70.4649365860861
70.4283888280843
70.4287249894443
70.4009416491874
70.2559923342736
70.0881685042126
70.1300371329237
70.2203941692791
70.1941020445195
70.1999108776244
69.9953066626406
69.8948526031478
69.9317783380924
69.9000052402857
69.8893180709161
70.0967558740535
70.0916780183953
70.2545601611249
70.1752983915824
70.2035415686164
70.1560352736275
70.1569622547323
70.5263319331197
70.4614675724814
70.3929967567104
70.3147410115599
70.3436229130636
70.7580240039779
70.7418439339966
70.8819887919031
70.8963024106034
71.0281885286958
71.0509777514152
71.3331373125194
71.3028297376841
71.3578045200495
71.7090406072164
72.2302645788139
72.3431221019797
72.6615764219541
73.1491585438383
73.4421627402768
73.1420590474508
73.9449393909366
74.0365409453775
74.8342173261508
75.3850379065587
75.1338577465888
75.3503665528619
75.4920032827673
76.2295550336820
76.3513135323518
76.4650144419215
76.3208174177321
76.6259952382186
76.8813708914135
76.9683347430423
76.3958313704180
76.4908380700485
76.3897127263536
76.0277843064926
75.9011831056380
76.2884840047712
75.7403979765717
76.0165769836698
75.6389311805886
75.3080933511166
75.3507699876369
75.3844171053514
75.3087521980393
74.8134695085069
74.8422743212916
75.0746567678347
75.4560494029214
75.4625302404491
75.3753589391560
75.2480027912977
75.4990922301418
75.6454944545189
75.7347061236469
75.9074452960846
75.9750992529076
76.0854018655655
76.1959221262494
76.3161830696924
76.3226865349418
76.4710139422863
76.7148204704415
76.8603479728000
76.9998657258844
77.2877928939791
77.3919420411934
77.3105672822758
77.3390492794426
77.5410242434459
77.4880750560579
77.4998770927691
77.7467224422056
77.7515465506207
77.8890298018882
78.0212697409633
78.4056697769744
78.2245432201443
78.7550536691894
78.6303157207664
78.7506768259235
78.7457195059807
78.8299268335634
78.9730362951864
78.9428507542251
78.7475353059805
78.8326472041448
78.9355710099285
78.8427480362099
78.7559532589276
78.7648460111592
78.9303126213165
78.9184866324370
79.0324930320564
78.9169400468729
78.9776188783377
78.7151338915692
78.8927989720219
78.5050464360198
78.6337364695109
78.7928213602401
79.2622793368466
79.2371713384023
79.0959928376477
79.2878410910037
79.3210088795733
79.4292938461480
79.4677759486738
79.6292822398526
79.7535674817662
79.9471949071968
80.1303746784667
80.0649045508419
80.1106248029557
80.1808247814561
80.3019138960501
80.4052681519798
80.2917243040722
80.4636387610745
80.7931127932550
80.7925188079145
80.5514468310182
80.5894553757420
81.0814643620599
80.9902602321254
81.3744656716593
81.3832075787892
81.6397382437366
81.6977787802222
81.7957187175186
81.8361647490416
81.7940019525461
81.8112197815238
81.9597413521778
82.2545664580434
82.1855940817647
82.3540445047165
82.5914939104645
82.5511401035137
82.3652987404554
82.4616639851502
82.5742985936310
82.7408071791915
82.7119338446176
82.8556919672220
82.6963736229424
82.7817251152370
82.7801085549639
82.7604620742454
82.8818093856234
83.0405734408810
83.1174307373403
83.2026819172687
83.1776531072825
83.1702269742968
83.3041608311799
83.3423706799349
83.1392851648658
83.2361504067493
83.3155881537027
83.1848538710511
83.1118630545704
83.1639010736465
82.9459284074537
82.9757507635164
82.8992768531822
82.8801072000307
82.8046312086261
82.9026437991132
82.8269963120396
82.6501147240755
82.5851875933076
82.5481613337267
82.5478048076203
82.4552594727245
82.5133848500703
82.4311653263220
82.7249770760785
82.7171972877744
82.6748979278564
82.7690847907309
82.7533782595504
82.8166326427718
82.9052291473635
82.8769892073893
82.9534333997514
82.9980467028662
83.0314880308237
83.0307094293907
82.9956215625578
83.1146846653298
83.2292952522729
83.2306057277826
83.2629184230190
83.3371201184923
83.2825290838135
83.3620526590166
83.2247565401376
83.3784054381379
83.5949984300624
83.5636513901753
83.6288626647043
83.5032880979153
83.3062954374031
83.4239991905973
83.5093057221363
83.5840458710720
83.5897779834611
83.6428751305940
83.7409892064730
83.7855759559065
83.7195185352993
83.9129768697222
83.9294366082042
83.8839818459724
84.0083745855691
84.0172686620850
83.9768939554214
83.9329942854560
83.8204987326289
83.9344252135265
83.9108962103333
84.0292401430298
84.1495934966615
84.1495362525722
84.2120946213716
84.2674634976314
84.4009051923118
84.4186616095944
84.4054087102397
84.3899123106798
84.4763114912673
84.4083216150335
84.5293233749809
84.5787542806912
84.5565241579967
84.5603311547143
84.6930167631160
84.6514751319525
84.7380443141034
84.7564010488989
84.8019459771907
84.8575809017758
84.8492263591118
84.8119773686924
84.7883548935824
84.6545074089626
84.5927948308821
84.4745223963747
84.4119956458625
84.4232741022067
84.3834694340799
84.4039951689511
84.2827703664068
84.2706083981233
84.2702808678442
84.2837123334602
84.2389017124232
84.1763230804968
84.1799227336314
84.2187748230842
84.0648139781835
83.9045189841208
83.8811440540678
83.6780169112121
83.5432220811308
83.2230390776295
83.0292931152597
82.8354207855685
82.4946280212616
82.1963204975345
81.8575753036271
81.4996817454497
81.2604760100964
81.7857725275510
81.1041762869395
80.4903469368211
80.4137425553051
79.9652846229416
79.4761471672889
79.2194086541565
78.9525087596632
78.6836925879653
78.4728795152107
78.3059778826252
78.1156020250673
78.3032576980971
77.8886784394171
77.6966054209698
77.7845368255696
77.6290975223098
77.6396958904476
77.4557565348951
77.2694586127232
76.2781856482587
76.3078261167502
76.1601150740496
75.4890224530739
75.2046903053199
74.8936522253306
74.3696843171514
74.1528320488392
73.7215522968470
73.3789434841821
73.1630317261179
72.9333706565734
72.4161647192755
72.2462286778987
71.9108024331268
71.4436374145773
71.1013584839229
70.7969380761041
70.5640533952594
70.2274088168144
70.0015322071184
69.9562552812124
70.0809777880860
70.0855918103249
70.1924612828505
70.0693801173992
70.0653365797167
69.8974244512308
69.8177874696552
69.7451058904443
69.5361174437764
69.4144441182301
69.3307787138027
69.4908455245661
69.6374628380866
69.7444530860774
69.8167190167348
69.6814790459151
69.7161232926712
69.8378294728145
69.8383196557623
69.6895467983633
69.5907194812838
69.6022810791490
69.5252111524478
69.5891688920355
69.5344561777128
69.5632106338285
69.7048385650510
69.5524841695609
69.5858436186009
69.3574348342251
69.3232477840600
69.1230026109567
69.0067394228937
69.0821216841732
69.0324123020682
69.0183967614111
69.0023897895983
69.0342981224103
68.9591820635263
68.9466191206720
69.0356114448187
69.0529568388893
69.2585640091758
69.2670066360509
69.3451032528399
69.4090450608222
69.5094961850700
69.6340297428419
70.6671887098008
70.9935982527465
71.2009061449261
71.2828063980301
71.6586036858076
71.7426188426459
71.7690224061751
71.8373787311875
72.1558393820057
72.5592592641499
72.8167596405864
72.9737680750480
73.4962286881403
73.7021742467289
73.6065856216042
73.9784110019324
74.0588937399751
74.1396901976526
74.1586112988771
74.3379837525759
73.9520998124015
73.9115002055243
73.9416331690140
74.4198038236430
74.2856884230295
74.2074928201675
74.3847807408636
74.5084983942586
74.3913003083751
74.0974568890389
74.1544479827510
74.2452398375992
73.7556998777112
73.9013899421781
73.9345484506141
73.7559485919527
73.7819579884675
74.0634498089308
74.1824910687932
74.0748847619149
73.8070499211265
73.9206004174986
74.4955847482824
74.7587304045952
74.7321697664349
74.7684832276387
74.9038890277401
75.0280307079966
75.0670812597878
75.0386703538674
74.9965807098938
75.4356367102169
75.8745804726011
76.1637813640658
76.2447834604122
76.2960662673992
76.3393713118176
76.1680236823196
76.2553025707505
76.4543308165346
76.7009278120671
76.7166914034614
76.2298993852153
75.7455756526977
75.7865510163798
75.8867281114708
75.8750824468103
75.8354020649511
75.9231324607779
76.1194413434639
76.2711071196476
75.9164265650105
75.7608547163127
75.2790620655589
75.5460293264724
75.7345769055182
75.8651613090740
75.9909400452450
75.9441133064025
75.8577757336127
75.5575321273398
75.8855688986710
76.2505483467768
76.2924992387142
76.4023012954816
76.2626423816352
76.1959099578836
76.3649074140284
76.4404622236611
76.7477551958961
76.6383906357274
76.6994578690842
76.7495264013540
76.8784884931718
76.6968809378712
76.6346660335411
76.6536900118549
76.5667726418833
76.7960697077514
76.9590383311677
76.9648040164173
76.6547141470529
76.4680967175223
76.4708898283746
76.8021500644543
76.9372420979255
77.0128574463856
76.9444244783433
77.0245041097319
77.0038467722178
77.1638727584189
77.4098836000208
77.3174606640911
77.3271187247444
77.5173506152095
77.5327287235892
77.5889575155127
77.6832910699422
77.6994480067631
77.8977650660969
77.9219691343762
78.1750627762998
78.3009444822557
78.3064770187199
77.9454251456798
78.2282045457768
78.2936146609619
78.4452059342338
78.4800517595928
78.4899846319358
78.3993480320772
78.5246347419215
78.8936957647934
79.2183117965532
79.0599317612283
78.9505665650756
78.9941808259834
79.2828871475125
78.9965386397071
79.1370658715701
79.1971874399113
78.9872783182891
79.1098793591264
79.2339382323356
79.2656700797077
79.1719712065530
79.5499815665149
79.6553694406308
79.4404772177677
79.3137290912884
79.6189369050907
79.3714212130070
79.0099993698804
78.9680125879132
79.0650084517870
79.3041491987019
79.5604363530341
79.2111510798912
79.4727342620871
79.2236110779599
79.1695844194137
79.3680221027609
79.1861980390426
79.1586951732578
79.4056035029959
79.4029666136538
79.1987436259331
79.0470043448881
79.1606985051871
79.0322173885368
78.9897284316577
78.9629753410506
79.0043623788017
79.0096892052829
79.1730205750702
79.3166449194559
79.0556736860143
79.3831956280959
79.2643825575012
79.2557627317820
79.6547636146122
79.5769878558625
79.8035334889684
79.9046237298284
79.8338937905383
79.9903566279008
79.9569414418009
80.0642114581330
80.2439173780886
80.2643348008619
80.2528793314205
80.2670101689601
80.2527604021880
80.5615126421764
80.5084265632450
80.6151026163299
80.7630383220303
80.6512855299132
80.6690067417683
80.8717621536870
81.0343328888179
81.1036869538848
81.1392937769492
81.0297928289260
81.3222361666435
81.3227215177365
81.5705187474211
81.4996623580037
81.5335786276979
81.7462570062249
81.7163546497532
81.7807130021252
81.8379187335174
81.5049533629413
81.4631968039630
81.1969380951950
81.1000895603171
81.2971136824279
81.3295571076426
81.2786312998512
81.0487494005051
80.9479468023331
80.9055804765468
80.8535481638192
80.4252968470315
80.0434541918321
79.5321120451662
79.1425300584110
78.9636281135769
78.7632718727084
78.3618810157651
78.0498123062091
77.9021011527115
77.5549046643320
77.4692023341271
77.5870027925977
77.4244568583582
76.9130216464252
76.5804700678937
76.3705823676833
76.2160351514297
76.3330303569272
76.2307877446583
76.1807525201883
76.2288292633320
76.2957864027464
76.3841878968062
76.4144440290874
76.1393459248227
75.6884523177785
75.8076757141528
75.6261169003169
75.4782861963584
75.3513500767522
74.8671404054353
74.3864407026285
74.0362128168004
73.8956617266287
73.9520075065231
73.7291831520957
73.3937882523490
72.8341297444548
72.2014752467096
71.8399710393978
71.3387366707935
71.1764660295187
70.7956607670148
70.5733158566500
70.4317291767478
70.4920948868840
70.3444824773505
70.4269059618382
70.2377852499279
70.2907703505191
70.3961084917653
70.3126365250333
70.3812502109250
70.3344761188997
70.1402669193169
69.9626266872736
69.8264477416499
69.8582698867466
69.8814135951617
69.9139809782043
70.0137914843131
69.8977579302374
69.8314643221979
69.8079962116517
69.8165975727742
70.1336582850515
70.5649917987816
70.4332482378418
70.3662252568585
70.2238704911010
70.2424579952024
70.1407480326042
70.1124293992729
70.0496560747837
70.0224519718529
70.0559436157635
70.1193760625073
70.0480073126282
70.1049022146657
70.0807467053235
69.9592347615111
69.9992619394518
70.6915062866362
72.0943506243706
72.3195443696757
71.9111394059960
71.2606529823813
71.2737542943575
71.3138405344145
71.2410267251541
71.0076209417727
71.0468258892576
70.9748845938869
71.0327637990359
70.9675414153684
70.8734222088947
70.7021544831217
70.8257885775922
70.7323592595594
70.7131791189814
70.7061285025076
70.7135261339614
70.1226079699254
68.7898660853705
68.5191687380479
68.5611801008908
68.6955821810896
68.7031747248431
68.6962505362655
68.7044346973753
68.8660518160549
68.8501820518843
68.8205341691832
68.8124432775506
68.8351206110285
68.8519473303513
68.9287286013553
68.6623455681333
68.6260009949674
68.6512313947288
68.6228374567244
68.5007119856324
68.5342662590633
68.6179701417771
68.6151037637948
68.6397486843027
68.6817357988841
68.7076621031248
68.8240101026118
68.8234104749869
68.9642940004487
68.9273285868340
69.1020619537958
69.1615187586686
69.1554003600215
69.1399559348075
69.0747950120638
69.2145297995598
69.2790740440769
69.2736987473278
69.3186871981208
69.2934062185990
69.2178263177913
69.2388656843828
69.2990887340587
69.2516820437479
69.2636114113836
69.2459578830449
69.2443586498822
69.3180084750130
69.1060640641958
69.8366642205627
70.1818099814692
70.1152980502669
69.9938308604933
69.9850496419749
69.9889482867272
70.0571241619953
70.2719446091897
70.5164580904724
70.6132120904790
71.1700877860044
71.0169784470665
70.8425442922214
70.6404781079299
70.5988253919510
70.4666237889953
70.4833301576524
70.4202812666578
70.4485579121338
71.1446426222680
70.3652155470392
69.9786785604246
69.9699444840287
70.0841018159103
70.4510766484288
70.5607587224162
71.2279663200103
70.8837861548778
70.7556035258300
70.7252714974407
70.2520606801790
70.9312057783231
71.1076128090010
71.3319952658720
71.4691843783935
72.0519221979799
72.0792467769741
72.3459259995250
72.3289324468808
71.7433266041202
71.9404250217903
72.0417147193028
72.1268016314283
72.2835392606921
72.1058245231295
72.1672429147211
71.6497125546377
71.9827084810066
72.0198801876032
72.3532905626659
72.5271020986920
72.1527940460262
72.2206393773355
72.4502411039137
72.5432724889297
72.1252505008808
72.2265316073182
72.0622406852543
72.1610429391527
72.5270857549674
72.6024581700089
72.6169695515591
72.8002021172642
72.8665789220174
73.2784120126900
73.3966442148513
73.5589192650106
73.5538366103374
73.5994188847925
73.7119455788293
74.0132824521169
73.9415087733288
73.9129275778163
74.0918863297078
74.0756879357989
74.2197580376728
74.3101616258921
74.6990450754503
74.8076503159997
74.6562877783303
75.1743121830107
75.2041835392404
75.2340527478509
75.3264455476123
75.1092690425329
75.0900332271709
74.9371732945713
75.0083252417423
74.9829750161778
75.0044554960331
74.7192938704949
74.9486289012938
75.1456961629524
75.0096032021271
75.1519581971207
75.1860886118978
75.2008551137122
74.8948071066615
74.9309043526627
75.0921420850708
75.0035523101271
75.1199951258924
75.0417880348878
75.0750355368146
75.0976740893017
75.4401914774837
75.7839922957824
75.9025632325885
75.9914249610458
76.1239764776678
76.2696314667786
76.4297567811210
76.3539235675728
76.3345427464826
76.6132675035398
76.6686738440090
76.7261689325074
76.8533983107838
77.0997496013332
77.4031280990353
77.3053739073612
77.5283616961122
77.6315770405991
77.8737118619742
77.8598610517521
77.5861424649879
77.4166235035472
77.3985834494412
77.7559378015514
77.4716581471518
77.7408885222270
77.5887464278010
77.6834342003149
77.7251877368811
77.8097288187878
77.7347116129843
77.8310748178728
77.8466313332737
77.6465943592567
77.5291692626845
77.3459691464288
77.3672152169042
77.8046575982249
77.6981209935397
77.9413911637206
77.9916159326090
78.0795985317616
78.1357513559176
78.0036612321180
77.9926433437189
77.8840654584999
78.1259552850344
78.4000153325065
78.5907881471810
78.4963013139144
78.5834283149929
78.8944753464217
78.8669201768939
78.8859206920876
78.9132910977114
79.0590840970015
79.4152113853393
78.7841265057451
78.6821571693018
78.6578221875084
79.0814227304184
79.0724725610585
79.1437167991395
79.2181152088244
79.4467985504837
79.5638892937770
79.5114812420714
79.4261331836165
79.2890470705459
79.2237840454578
79.3804219649572
79.2740702771439
79.6278332055714
79.9409669180287
79.7787862151456
79.8641685661201
79.4813721105630
80.0562040523748
80.5059501031618
80.1214266807614
79.8115680608878
79.6628007669624
79.4924774666021
79.3966412422520
79.3610140971412
79.3730535105010
79.5530408564213
79.0662691828697
78.8789087237786
78.9048377812806
79.0640812875288
78.4396402706052
77.9207180815034
77.3961360281219
77.4476013721798
77.5651967007028
77.1506688983619
76.6059138246945
75.9965143410593
76.3871655031185
76.0396094483428
76.3486831990223
76.2495417202203
75.9617765695350
75.6974548335417
75.2188801993948
74.7319996645869
75.3221071247876
76.0812559826338
76.5264171899381
76.4406583241320
77.2017602799479
77.6343258133267
77.7100415819873
77.6811925577294
77.2909663463527
77.3089903260387
77.3331816561037
77.3050997766669
77.0422355786154
77.0912885699154
76.6179362177935
76.6771468734283
76.7065159404650
76.7826992712799
77.0967269739130
76.9961512669548
76.6454356662976
75.9746785423736
75.3699321100684
74.9798366084234
74.4786449894351
74.1118081982856
74.2812774916876
74.0410651266651
74.1377487665235
74.5322953781731
74.5461447529194
74.6103193311533
74.5963831890160
74.8964725964736
75.0350497656710
75.3865314230378
75.6098521245579
75.5386584131594
75.5272556385115
76.0887458649443
76.0767046572778
75.9404690467157
75.9466119632750
76.1304785827518
76.5717036474492
76.6235185584794
76.7230811206575
76.9763469384439
76.8091440308323
76.6556262345245
76.7676774371904
76.7449417262057
76.8309850961595
76.6382442048069
77.2057332916161
76.8838408709599
77.1105420901835
77.1170242173671
77.2037409764129
76.9787109775468
77.2875307323547
77.8568406465315
77.8866640207292
78.0391669228737
77.5747831344034
77.9576951263698
77.8155100848149
77.6496816914397
77.8333529320970
77.8925529265096
78.0138212681617
78.1016031290032
78.2575711454564
78.2845213459143
77.8617413537567
77.8742614734367
77.6561488179247
77.9472185535543
77.9465710451972
78.3262705271201
78.2313656802904
78.0631608933409
78.3575219506768
78.2803077548998
78.3645469310853
78.0089344643570
78.1546518982658
78.5685720032818
78.7411915137299
78.7146110315454
78.8484419535859
78.7484618046055
78.5268934586843
78.5767456741236
78.7243321137049
78.7278639955333
78.7436927389087
78.5012310381833
78.2813709522271
77.7160242953346
77.5515509844853
77.2633097430097
76.9314517943075
77.1064916298412
77.4848905128667
77.4664168258737
77.5952976325860
77.2599521000769
77.1720364461032
77.4000200590467
77.1347241318040
77.6794915621129
77.8591711201909
77.9618294392329
77.6753360276752
77.6405040174764
77.5849833566491
77.6940093856727
77.7765554023028
77.8992020630649
78.2056176673874
78.5262391230660
78.8346439790670
78.6792019989755
78.5212142341712
78.7800581590732
78.5966471011620
78.7752377128458
78.8942965356642
78.5463142229397
78.8896801134962
78.5197360660085
78.3441781365393
78.7101911514652
78.8811324852335
78.8769598143657
79.0966249637730
79.0437212878650
79.0114230870834
79.0610884625243
78.9964016801796
78.7854055331913
78.5347075343946
78.3591445649643
78.1555486474577
78.2872089417902
78.5292918007915
78.5508557405068
78.3641406745550
78.6071958914343
78.7325273275795
78.7402526498005
78.9379455191316
78.8575013324211
78.9197193210347
79.0585341144039
78.9882124487939
79.2184250641820
79.4113690388320
79.3985831679340
79.6376741568645
79.7687026683819
79.7466330645209
79.8656025861011
80.0453612632656
79.8042790887357
79.5779912368884
79.5683307838241
79.5379114798505
79.5442649149156
79.0167225756791
78.9135600210243
78.5903708525803
77.8887588880121
77.7910332961784
77.8260074233262
77.4727273009943
77.3782561056354
77.3735449422360
77.2315228821414
76.7033941266003
76.6293861117324
76.8071639184410
76.6741586714984
76.5710453975233
76.6461271509916
76.3667052793960
76.3053076249096
76.8685687445447
77.7467465383128
77.6585792360120
77.3746057872132
78.7072870061235
79.6198934431478
79.1255846031393
78.7133882621078
79.3183034875190
78.7796846837602
78.9114726665900
78.7371446231221
78.5379987947525
78.0763094870691
77.6519776090394
77.5240497874767
77.2544138136339
76.7493285500984
76.6691322740484
76.0750436135858
75.1401552095174
73.6751041116849
73.5231470836149
73.5023124944086
72.0520800554275
70.9982635371935
71.1932995605794
71.2318338415230
70.5364430780345
70.5792272058457
69.9077798862745
69.8909031145520
69.7778010716510
69.6989052922754
69.5146338064456
69.4124530424247
69.3687108529944
69.4017391657530
69.4924269155346
69.5902963104535
69.5770366426571
69.7965491666669
69.7942512979556
70.0084623878821
69.9636670499044
70.0177603361343
70.0010966550684
70.0297563969580
70.0452453045404
70.3025065319218
70.5091583198149
70.5610495627136
70.6634493411695
70.7501138257653
70.8321331738168
70.8089280478696
70.7274790520859
70.7702708468569
70.6309273045838
70.6002224216822
70.5867104620945
70.5605573713281
70.5307523865784
70.1797780260635
70.2411063447573
70.3278185963671
70.3118003689844
70.2128520304423
70.1441702240512
69.9130914924470
69.5930649494438
69.4313132790639
69.4222542779793
69.3807642358914
69.3475090396644
69.2768231305954
69.3527961143455
69.3104989738397
69.2857075485841
69.3528961017535
69.5300454076671
69.4403502338865
69.4691599305071
69.7098398315342
69.6343297691233
69.6042771465956
69.6319792584547
69.6976499747347
69.7255211506009
69.7294725586328
69.8841414813168
69.8297082611144
69.8365394915896
69.7809590345712
69.7563206171979
69.6928931914282
69.5452113389727
69.4806402689044
69.3670095368774
69.3816005432870
69.3226095309458
69.2684199713216
69.3194408033331
69.2867737507375
69.2968399199501
69.2039073735241
69.2318739678240
69.2925319512174
69.3075699364635
69.2374482223652
69.1709764975458
69.2329274993734
69.1997527616636
69.2621229146492
69.3367439489643
69.4632683400037
69.6340805112118
69.7581425794315
69.9973352407691
69.8382436083869
69.7051671360404
69.7700064679758
69.7950003711290
69.7477017208985
69.6488018518666
69.7529357987087
69.7247181450091
69.8037866592795
69.9832754654144
70.7667605769993
71.8039562696946
72.2606354965727
72.1791903001559
72.0637101137247
71.8747166564913
71.8848153667138
71.8746545328320
71.6792928835316
71.5499783269789
71.7418673754609
71.8699359221378
71.8431773647966
71.7774828731946
71.7525020526381
71.7877710954974
71.9475098948148
72.3231578679531
72.1182526629718
71.8592430584632
71.1659544202287
70.4853429734561
70.8310779383007
71.2540970295408
71.4420087581055
71.7567952470338
71.6501587861953
72.2636874719538
72.5142840244557
72.5785050095656
72.5066003756090
72.4943117856213
72.5647210683022
72.7622946794679
73.3248316464658
73.4863921689544
73.5288362106864
73.1558530780111
73.2832990795298
73.5220235037448
73.9808637012150
73.5718087592517
72.8028208844810
72.4530771259447
72.4920757801087
72.3871223401371
72.6638632309485
72.0212892949174
72.0278080397028
72.1963478825048
72.2616259202184
72.3472747444815
72.3146414694961
72.2715702640159
71.8459924111704
71.8810464496599
72.2313637166307
72.2659528596856
72.1333366822631
72.4587953233036
72.4467049774449
72.6133646130021
72.7307808844038
72.9179129211597
72.9173340041611
72.9605971692168
72.9145996434651
73.0094469249561
73.0670716379336
72.9401294399538
73.0262661023175
73.0247961083509
73.0891673458140
73.1070792007219
73.1772652199383
73.1722612576558
72.7881323783101
72.8812528055323
73.0537827618741
72.6815115456013
72.3048052673348
72.4256857269067
72.5082890761918
72.5360936483904
72.6378379226731
72.9008355200628
72.7599086682221
72.8125236278862
72.7434389644186
72.7883607221872
72.7443263819812
72.8625264801701
73.3340178217756
73.3192987426125
73.2090463998329
73.2748409874775
73.3124928481948
73.3742642648508
73.3107446550162
73.3036007635925
73.3874669893367
73.3210652879032
73.2558314915307
73.3034370804434
73.3127472458562
73.2834486152957
73.3026974320980
73.3579790837657
73.4533129394811
73.6258411475818
73.6896224675186
73.6066570729654
73.2721810368163
73.6704412636335
73.7831329304303
74.0405614069168
74.0775997747801
74.2139838726471
74.4590108470208
74.5116680055203
74.6323964137759
74.7975248211100
74.8061686056486
74.7483376704516
75.0138051797010
74.9022368719254
75.1053550787331
75.0715162309574
75.0938512903917
75.0327472278764
74.9891149432420
75.2595774546042
75.2166347564325
75.1765911198920
75.2045580725070
74.9457371215511
74.8904204876366
75.1002067752626
75.0428531071798
75.1667118781431
75.3770052125588
75.2450775127544
75.5218556264757
75.6221318339673
75.6318686941180
75.7376378493448
75.7840600082019
75.7699845838902
75.8384294043058
75.9041806477007
75.9962327745581
75.8859693225807
76.1603528484142
75.9571321451809
75.9730761236222
76.2551771038135
76.7806264675454
76.4879025150572
76.5181628775786
76.3916010632331
76.5326223889726
76.6276502247901
76.6125857257016
76.6578146719267
76.6168550440971
76.5952799515921
77.0481040705796
77.3256859207653
77.2762605281269
77.1613415606870
77.7435557860296
78.1019285395608
78.0989468864388
78.1372047321313
78.3370693874001
78.5899546654830
78.2936934843980
78.3690839093218
78.4702741369339
78.6622846861387
78.6298819605136
78.6965873360088
78.8935851669674
79.0909501145444
79.3053467199130
79.5161937785344
79.1529702329694
78.9133990792376
79.0278954807831
79.1081620143977
78.9243517036676
78.6936409636815
78.5133480596404
78.5160751008421
78.6912074414141
78.3285654451126
78.3742354559520
78.3961789471516
78.3577253999258
78.3654002659146
78.4305931181706
78.4664227249187
78.3292538723893
78.4211358386837
78.4562716089053
78.2327496201584
78.3619450829731
78.5323391551956
78.5816858043035
78.7146134769881
78.7736909367614
78.7064555805175
78.8057870472035
78.8927378416372
78.8085689297257
79.0311781328666
79.1725656499934
79.2300545874442
79.3597525291337
79.3024973787899
79.0770869614314
79.2577023009201
79.3288416939053
79.1965330291389
79.1887591964737
79.5423882722011
79.7012583032423
79.7256415681680
79.7724855255802
79.9009432693471
79.7571578882745
79.8239290404437
79.9150631535311
80.1236472253378
80.1207566648314
80.2241041577798
80.0402386949935
80.1634692161354
80.0938020181158
80.3004702092475
80.3522084419327
80.4473950765996
80.5868877649175
80.6026928472005
80.3848450981589
80.2904084447077
80.1013918056330
80.2613975606682
80.4388226261619
80.5559771088737
80.4176077996089
80.7308152880459
80.7429579208271
80.5989802709999
80.6316913277712
80.4687458347415
80.6166671442814
80.6167201446267
80.7106519187353
80.9205570268280
80.9861206171255
80.9220747104277
80.9664401869030
80.9964414674844
81.1786905228682
81.1343088084735
81.3446985323822
81.3243052463174
81.2487493470401
81.3221659657275
81.3171495074372
81.2451791623729
81.3038657650865
81.4085109367398
81.7097602797871
81.6712763858995
81.6366013215687
81.9305219346433
82.5400274522536
82.3793042034247
82.3207551070736
81.9584873637388
81.4393476511112
81.4758488129581
81.3938171535194
81.0806056454809
80.8436195304760
80.8777786983688
80.4482684037157
80.2984224487953
80.1484910906211
80.4221983488327
80.1714496529770
79.7890404475453
78.9447775569864
78.6865750489077
78.3472929855064
78.1669979387813
77.1298336415815
76.8492231657911
76.3826316088959
76.4880893944541
76.4819332316275
76.4879134544746
75.9022605741294
76.1699736572862
75.8764339019997
75.4997974081238
75.9626153516407
75.4113635580916
75.3379837235721
74.8286046641170
74.8273264271450
75.1440824249547
75.5236808818766
75.8450534184109
75.9829424968700
75.7657089404267
75.7446961411530
75.8650964477170
75.8132528857198
75.6270756827910
75.8545297759480
75.8880614758671
76.1889394846867
75.9428973345914
76.0600290592660
75.8078526298769
75.5112761522827
76.9290997623765
76.0353306482201
75.6093493195801
75.3207961806641
74.8724576937790
74.5098255284823
74.0990005450213
73.8233847107669
73.4905835394694
73.6493914948095
73.3017136652758
73.2758290541773
73.4801413376846
73.1951223632339
72.6257315460445
72.3487064580932
72.0232507713071
71.7113058128530
71.7141052744779
71.4217642221587
69.9886499037457
70.7188900023498
70.7953760181582
70.7863354761721
70.6635142658277
70.6612637084570
70.4999121600556
70.5196665128801
70.4447738606221
70.2275379737711
70.1041688371666
70.2762933226983
70.0218157231046
69.9427309143773
69.8770203904143
69.9455688480884
70.1203636046804
70.2411687022385
70.5095523121415
70.5150596463843
70.5630056773084
70.5006496115591
70.4089960437695
70.3774298078956
70.3725851440818
70.4727560867367
70.5055651986429
70.3722435265073
70.3014675860585
70.3835430802624
70.4119699928298
70.3284949797010
70.2188772880566
70.3643898042628
70.5404400482450
70.4827324015340
70.4500023455716
70.3267001981589
70.1099150621238
70.0632390208780
69.8588427725531
69.9238056747444
69.9170114678391
69.8966722700123
69.9781741378298
71.0134355438833
72.4429035468402
72.6807616267053
72.5009178315035
72.4037491630618
72.3411992943138
72.2436204953704
72.1477407395441
72.0166361868155
71.8688369847375
71.9002325883408
71.7334837193594
71.7798457698678
71.7428718948566
71.7839796506269
71.9594728730270
72.0189372545944
71.9946644413362
72.1063496205656
72.0649757427924
70.9692211590574
69.4139268573514
69.2632979683729
69.4238364434239
69.3733318180933
69.3157420172506
69.2843091297368
69.3567923403897
69.3295556673541
69.2237836155852
69.2659113632079
69.2964234120882
69.3068281872044
69.3511699794421
69.3542206318577
70.4871562273673
71.4295219688940
71.6683880648713
71.6249852574053
71.6900691607160
71.8761109095619
72.1360148162246
72.1534385588697
72.4344568199900
72.4894490194449
72.5577687993298
72.6501566175016
72.7645046847625
72.7555881396720
72.9088360578243
72.9918679000624
73.1435693756423
73.0620574735334
73.1194880375095
73.1255260534375
71.9492009734102
70.9035183816162
70.8612197361538
70.7790683106864
70.8144525299148
70.6839156543927
70.5467731727016
70.5165455214946
70.5066586187194
71.2207282137599
72.3527902404414
72.1592459781922
72.4895512133910
73.1663050316325
73.3582957979753
74.1640952652782
71.6691393685200
71.6926485245184
71.5993020366044
71.5924771350761
71.4705138121401
71.4711316594818
71.3703698190754
71.8052733048682
71.6630121291963
71.5785168727361
71.7346105603149
71.9779584777151
71.7364629510928
70.9995178199653
69.9641899731212
70.2817645290088
69.8700080815691
69.3535922171575
69.2647921223587
68.4920500930503
71.1011245015686
71.1387221301404
71.2547695288489
71.3857560490604
71.5469537274745
71.6620695336051
72.0163481463780
72.0962330680431
72.9261594353203
71.9208911512926
71.6606037913993
71.4863598487591
71.7923590358181
71.7771008371750
71.9969729342423
71.8052978303526
72.0594942055926
72.2377975458947
72.1510707867219
72.1042642768439
72.5197972883220
72.6073872352548
72.6605580246543
72.6656435327816
72.7437622616450
72.7343594116704
72.5160793120515
72.1341297525202
71.3331567804334
72.3767135455337
72.6190210676350
72.9101466345631
72.8238214624971
72.9168378368350
72.8841438803591
73.1146514321497
73.0052149155509
72.8284606872031
72.9150203732058
72.8956247308827
72.6631898104908
72.6345941770480
72.6341645411498
72.5702504307922
72.5545754025956
72.8003036525273
72.9529830526383
73.0994946600094
73.2010165468976
73.1837428628341
73.1176028148306
73.2738254427354
73.3973414843007
71.5837493142508
71.5540604574853
71.5397937248110
71.8825267021051
72.3593802585800
72.2667958163989
72.4959206140846
72.1670817722543
72.2318145738824
72.2211498394699
72.2837526157507
72.3964959744037
72.2626962655285
71.9103579451585
71.8758876541161
71.9698152901824
72.1521863463259
72.2084508397106
72.0594445136233
71.8977579181100
73.7618561279556
73.6948356538386
73.6321566620957
73.1403442990512
72.7875500327258
72.9823111637319
73.0033922249831
73.2739007327892
73.3300182634435
73.2888234722146
73.3433852548665
73.2918086080761
73.4777996931665
73.6025707967590
73.5602866188719
73.7115899269320
73.7510426432167
73.9067440459470
73.7728857644297
74.0340292497783
74.0897548466979
74.2290491364145
74.2656514577291
74.5530649910834
74.3857093552216
74.2701894436389
74.0747446287250
74.0289487310962
74.5249886502355
74.5043451051488
74.4952839603085
74.8209606136576
74.5207813818184
74.4581068540346
75.1732952320720
75.0682466647108
75.1029532464326
74.9324863585989
74.9114698959816
74.7312363857792
74.7536365312746
74.7362166613771
74.7941490476654
74.6089490216659
74.7650784708214
74.6478912810050
74.7599848805365
74.9682959657421
74.7242262079203
75.1119741734977
75.1928805143173
75.0057527590851
75.0783877504565
75.1646561237302
74.4745831682638
74.3812834962659
74.3336593502989
74.4103125210330
74.3864679528696
74.3702329639637
74.3299353865940
74.3841425784990
74.5391005537042
74.6001558913398
74.5487632820594
75.1583174380165
74.9716977763709
74.8161677485948
75.0087896878060
74.7663411810067
74.7092196114230
74.7475794971773
74.7317858550820
74.7813699148576
74.8373589363802
75.2469190568075
75.3266600895465
75.5558752931587
75.5538649298404
75.5909984761708
75.9169509511451
75.7654710094290
75.6523118565709
75.8395053254241
75.7859078681427
75.4575295957826
75.5622443172115
75.7006633959274
75.2352296427607
75.1128693721384
75.1822088496628
75.0954417388221
75.2312841306780
75.2981436442376
75.4160138410096
75.1724539370530
75.3473088356620
75.1593080757873
75.2628522679151
75.2811784443150
75.1414507632599
75.4072351502119
75.6896274556545
75.5510167159429
75.6576509145263
75.8059454518875
76.0707132779503
75.8013193873832
75.8550073300939
76.4487508623676
76.5627870311822
76.5745034358655
76.7608244047312
76.8889006184625
76.8091010404526
76.9763970218621
77.1673215551813
77.2564514453739
77.3213662069927
77.5741957266365
77.4988265317479
77.3005207947658
77.0955207835146
77.4763039054518
77.5191345071718
77.4713013134045
77.3289856681956
77.5201062248293
77.6245457576619
77.3715593721196
77.5306721917496
77.6225590011156
77.4698102853891
77.3622343071049
77.4372911915413
77.4067940516323
77.0784479195639
77.4836457399046
77.4974857081504
77.5432295079459
77.8726392501475
78.1891368716259
78.2366020145726
78.0445534608976
78.0909513272998
78.0232651037602
78.4144160583379
78.2744866366524
78.1965432094373
77.9772585293419
77.8490724758570
77.8839341054093
77.8997501250027
77.9936949174502
77.8766050591617
78.0818076747905
77.9988584126790
77.6048663512704
77.6003853148127
77.4745609137828
77.2242435554975
77.0938956709052
77.0385342797183
77.0400875155287
76.9825016597877
77.0956862172305
76.6548457452638
76.6930768712760
76.8292131495630
77.0188649722215
76.9699452514403
77.2298578665444
77.7496712988641
78.2030353600625
78.3980840825715
77.8549324808249
77.6129307480237
77.4165273135544
77.2398397463273
76.8254095803088
76.6501046932639
77.0628195174143
77.6856539664395
77.6517907637077
77.3276149436338
77.3469633904904
77.5000734817839
77.2707080509585
77.1416634715783
76.6697902480902
76.4865441344215
75.9804084030624
75.1819196941637
74.4685368502327
74.1344065139150
74.0545850646134
74.0436691039832
74.7842201946658
75.4417879924969
75.6260838351766
75.4570450467732
74.7086323466120
73.8045680280789
73.4486516052250
73.3754985876304
72.9059891148267
72.5313428733546
72.5116419565370
72.3613236717821
72.5016202540965
72.4591693330220
72.4630833297190
72.4005387793631
72.3121358691254
72.3479508574641
72.4661003603768
72.5307325903289
71.7216619735187
71.0360572524689
70.9924955736338
71.1750067163124
71.2256485842322
71.3240476672907
71.4589733832111
71.5426887828425
71.6360188426820
71.6211049376795
71.5058326398786
71.4163094854017
71.2510042974610
70.9831019391927
70.7923307839548
70.7066622260898
70.5850202913877
70.4236604708667
70.3200835787296
70.2817027614034
70.2453746636558
70.1146216857853
69.8851286588094
70.5783982288707
71.5151184885926
71.4000185738853
71.2172548405780
71.1473091311133
71.0015161354698
70.9592679940181
71.0340821304090
71.0779809559985
71.2076190432120
71.4721201917604
71.5510817890121
71.6441297678573
71.8040694768566
71.9226366147993
71.9185758572704
71.9535791644929
71.8847031922614
71.7616225867250
71.7815938357004
70.9947796094752
70.0072366470515
70.2111809265732
70.4212897235107
70.5263239453979
70.6100631895763
70.6933745313553
70.7370305025789
70.6413043020806
70.5988879373532
70.4144207387029
70.4479517700302
70.4537590912575
70.3400467170851
70.3249827753990
70.3085825155332
70.3618760348477
70.4416323778770
70.4410134099618
70.4333790366701
70.4413919147702
70.3638333920473
70.1487280483139
69.9562760334582
69.8167210820744
69.8220995186223
69.7438801418227
69.6141959705588
69.7141073789843
69.6825807582374
69.7857454137582
69.7439910304288
69.8409384508759
69.9159441246155
69.7377869933784
69.7309793325741
69.7273425497168
69.8302577507996
70.0806914883280
70.0913892546334
69.8437252021526
69.8144705073245
69.8375265416794
69.8240426823129
69.8812844286493
69.9338295502198
69.9303560607965
70.0648871146978
70.2161030715890
70.1764229664292
70.1353935705069
69.9843826139899
69.9556941406995
69.8882895108145
69.8881718676629
69.8037261326007
69.7082175562110
69.6951591112143
69.5585101673449
69.6531135072489
69.7204127750835
69.7886791207006
69.7943657889533
69.8610561936462
69.9295906073217
69.9605892541429
69.9463611441090
69.8482880798061
69.6432569504630
70.6988784779969
71.6546483098615
72.5319117753271
72.4212709190491
72.3046444878473
72.4011871628265
72.3856544643928
72.3617861547947
72.2725332525553
72.1570783249590
72.0491393571488
72.1305932840592
72.0382376774063
71.9912999718977
71.9619172855597
72.0590772021266
71.9589538891357
71.9029753165291
72.0141167172766
71.9815116870549
70.9441863074803
69.9217157849275
69.1868476937322
69.2775888555738
69.5884832677798
69.5834050407622
69.7485551767666
69.7829805840136
69.8317764340084
69.9327021891904
69.9750236482613
69.9559583940830
70.0008686805870
69.9076121416663
69.8532122268742
69.8377304948599
69.7504839525642
69.7819399144432
69.7822942705006
69.9119796087671
70.0005717721485
69.9994031463416
70.0358424295680
70.0019114984464
69.9403421471707
70.0119052028751
70.0387307095199
70.0666481393912
70.0152129897286
70.0141785464381
69.9558630970166
69.8991191978659
69.9040356580945
70.0478441128647
70.1521882587471
70.1501771952827
70.1980453270071
71.2642423184883
72.3855001969632
72.4383204526930
72.3901146418984
72.5161964906007
72.5599307233356
72.6996508555000
72.6651354158649
72.6556282126795
73.2822946497102
74.6872615981857
74.7242487234932
74.6926364638494
74.7555547325723
74.9747599130083
75.5123896164661
75.5614279125430
75.6399159273185
75.5962817419461
75.6700152470836
74.7097083368472
73.4774609605018
73.3276083192814
73.3484975545566
73.4877125208702
73.6783432046673
73.6418274334289
73.7081038959687
73.9204466427190
73.2038381628045
71.7488963828756
71.7461525659075
71.9589558441385
72.0939417615787
71.9902356666060
71.8528398491851
71.7592155470062
71.6878680516690
71.9148901823825
71.9421245115372
71.8940867076053
72.1312571931318
72.2548719320064
72.3515412581323
72.2107000098352
72.1050487817069
72.0824225311641
72.0922168086974
72.0384624644385
72.1814972446685
72.3289536855505
72.4678668942836
72.4672462727040
73.4658321336603
74.0122190166374
74.2502998674597
74.9173069768436
75.3308691210316
75.2196708892380
75.1509759540432
75.4047067264898
75.3292979607217
75.5357127687982
75.6045320157339
75.6542210527581
75.7131464960235
75.7977013232591
75.8499658938182
75.8068751211962
76.2313739325705
76.1959177453354
76.0669825006373
76.0705204933915
75.2118359670616
75.0993064999971
75.1982659864165
74.5004920276328
74.1298421353184
74.1745610247194
74.2807246125045
74.1369503089536
74.2445491075708
74.1051375197403
74.2390435759201
74.3566942360269
74.3455879473975
74.3507579875145
74.2824053800009
74.2827698300912
73.9932738533454
74.0958173215100
74.2366288734261
74.1963763992847
74.1654319301820
73.9364515164039
73.4528747072815
73.7196626324312
73.8507992596504
73.8998846821477
73.9812575790954
74.0733067123042
74.0475685548080
74.1869515353798
74.0962070672032
74.1090672001047
74.0675599419605
74.0824913201843
