# Supplementary material for: Aspects of tree shrew consolidated sleep structure resemble human sleep
Source: Commun Biol. 2021 Jun 11;4:722. doi: 10.1038/s42003-021-02234-7 (PMC8196209; doi:10.1038/s42003-021-02234-7)
Supplement: Supplementary file 2 — Supplementary Data 1 [file 42003_2021_2234_MOESM2_ESM.zip › figure3c_spectrogram_human.txt]

58.1145537822422	54.5540517024574	59.9359449650412	59.1710436767976	56.5498767206689	54.3217913764527	56.0025893814601	55.7888136693993	58.3809075024146	54.6541625792858	54.0656878646223	57.7335753493628	56.4975225003546	56.7461775135302	60.6706525799174	58.2501297833570	62.6963152844818	54.2129517709379	55.0623666702619	55.6098451895312	56.8380569713852	57.5892877717172	59.4066189781369	51.9376686486115	57.7847223168422	59.8350875196137	56.6159434187291	54.2171314199452	56.0206751735137	51.2605940249276	57.9940017989836	53.7095946222881	56.3939155115397	54.7763229343881	51.5394914159166	55.8764899734323	56.8219757788780	55.2920346035473	55.0423736681178	57.3116380244037	58.5802147663594	56.6860211198812	54.0018711492462	54.6281476994590	53.5088957971517	58.0372722086791	56.0792386875918	59.2183929108281	58.5861120704020	53.4850328385591	55.2387239895074	57.4991860563554	56.3097089519781	56.6495298795911	55.6159181982177	54.9438456720591	59.1270858601760	56.5938718453606	59.2590045768648	56.8564037577132	56.1861114548701	53.5410549096697	60.5507564113439	57.4598677860043	56.1472322336807	57.6117189739927	53.7711045448725	58.1230449577037	55.5687779165675	60.3638063682886	58.3941857512099	49.9147163737414	53.1108379878361	52.4865846311166	54.0561970847402	62.7987483133962	54.7290963451019	60.4380220151620	56.5443259724374	56.7815915285134	58.5663058708287	56.5730919672042	55.6456700034246	56.8137835766004	59.1241558200414	59.5881564448825	61.0841327035346	57.9809098533986	58.1140331477243	58.2464784525790	57.7524930014027	55.9978529426998	52.9765289251443	57.7368470591461	58.7760647145012	54.1124328157186	55.9250178118558	58.3216875747262	53.9717721139300	59.9861123442855	58.9213702693974	60.2728993007066	58.4766752592754	58.0748909095812	55.5509093611608	59.5204733301046	53.7486483600567	57.6948061061041	53.7452427439011	53.9514641309269	55.1664884649428	62.9523508002119	61.7065365750620	55.5074649874670	54.3951151243903	59.7546821284828	59.7996895444234	57.7081089551031	54.8134843631109	56.1018894288910	51.3629499358310	55.4482663319112	56.0850269071071	63.6413703107409	59.9767545354640	57.3210270876962	53.8484811245752	55.6443323278736	58.1486329003149	60.9220502990385	57.4172698499532	53.3471817800721	56.9626968378033	56.8782457813402	56.8827538875696	49.0422675785922	58.2869651200858	59.0214379234586	57.2928094025852	56.1404039480278	53.1931763136376	57.6985510848092	55.5165378556930	58.5196692289938	55.5807537097280	56.7130644706667	57.5886366366976	53.9950032764894	56.0109681759657	51.5314671693592	56.8315372427182	54.2786456333269	52.7402897225054	54.3832214827076	54.3786973167228	52.3791414571229	55.1123525700142	54.9296262686202	57.1237311540679	54.7674751478369	49.3213974064939	57.1324684956298	54.5594542218215	52.8171069646966	55.5697665811067	50.9499070046118	58.5810900754862	52.3505263128796	50.0906586961744	55.8651143595541	53.1492961382802	54.4546213847447	53.2654632507380	53.0681492714822	54.1055078203560	54.1309158855774	52.1083800301343	54.7239486455748	52.4528398646089	56.1693653349431	54.0416763460243	53.0411993559244	52.6222152239799	51.7415603058896	52.5970822578116	50.0083880915823	50.8916049619407	49.0596392221506	51.7849126028896	53.3359328174469	53.6963444642273	51.9630963522900	51.2914214784483	53.2620343145587	53.3881145594022	53.9851702122489	53.3085553182206	51.9387502487101	50.0980239757886	48.6949117925961	51.3528016703891	52.4198979655667	54.1024735662820	54.3750947097625	47.6968327410771	52.5450195660866	51.1101791551013	47.3476507143925	59.4321161557201	52.3926547114739	53.1508171009535	52.2524467911619	54.1941195946361	53.9970179187588	49.7951160977493	47.1703682283647	48.4405707719645	49.5655816793522	52.4773364922753	53.5746943189448	52.6772609855839	54.2049104039079	51.5838014067492	54.9518392693106	50.0750143789869	51.9861129644677	52.5524741002056	53.4381913792726	49.4754304629403	50.0415349577975	54.2693318145846	47.7459950022642	53.4136864958049	58.1685420692257	56.2709197149177	54.9278528931776	61.3901480197243	53.6973523284361	55.8580978597793	56.7421316467013	52.0886274902321	53.2786959916315	53.9104834804328	58.5319242813988	56.3192925167754	55.0698414010871	55.5040589028085	56.1142492464548	57.6638579399110	52.3087670200827	51.8169055426659	57.0087926997944	54.4949984931850	53.9115461882725	54.1062712791416	57.6368494783901	60.7028753025262	59.9358428251738	58.1408355570409	56.2041611074857	52.7740710688554	55.4968464990756	53.0224927734123	52.6124254066099	51.2988622989378	54.1103287015475	54.6494122353357	57.0167260012839	53.3815957169746	52.3735647387565	54.8496948443216	51.8127959691161	54.9535431806533	58.3059865421978	54.0469577207681	48.3895569379635	56.2274213368911	55.7643762177493	51.8594351969878	56.8797772461437	48.8158908497254	52.3130008582245	48.1815622889517	53.2995509377031	53.1156012251187	55.1413189312410	51.5645176004352	51.4447917422741	51.7361331925662	50.8989099930064	50.6549544019364	53.1379525658996	51.8530307096542	49.7049323731688	51.7420570558690	44.8997999334077	53.7087873780376	54.7163215833312	56.5886681765146	55.5154183709305	51.6256044125215	49.8003183300904	51.7884896442629	50.4142254985683	49.6451845379677	53.4625018846247	55.8046244258873	51.8796199557303	48.3598139741883	53.3915193119197	55.4196544772197	51.1887512669520	51.0216828283393	51.9514522994485	52.8895489587404	52.5108380585584	56.7223790139682	56.0806866080010	50.7751469670664	48.9680506939212	50.0519907568207	54.9751916494922	55.0714098179517	51.8556969923456	55.6464601815763	51.7417733835366	54.1537870207678	51.9979621114425	55.0689933057440	51.7177523818900	52.0592189518256	50.2603931839556	52.1010853764937	52.6499738354487	45.7029793775937	52.3859383848488	52.4709112525117	47.5040795969170	48.4161039614678	54.0825216209087	51.3886823547518	51.6165472682904	55.4604691535727	54.8705589972873	53.6244098536869	52.3315380472517	52.3301852201352	48.7897113752583	54.1636495351221	50.4738320534110	50.7619201837538	51.2824098869265	50.1333824485180	52.3185272439309	48.4033401410185	51.0074142929785	49.0980231260101	52.1870000094600	50.3528179232234	50.8216405439550	49.7717091572387	51.0134734920098	43.8213952367454	51.1509758665332	48.1398131541913	47.6509115659850	48.9510848814291	49.5337885805465	49.2758272794008	45.4423878676502	51.0228854316855	50.5265110073413	50.1315199231453	51.6945735202624	51.9915318027405	52.4947100740752	50.7883548461415	53.7555201448206	52.0087946491872	51.1607610076620	49.5415840376478	48.7675213757782	49.4818961110321	49.5986235392121	51.3559994473661	47.8367898467654	49.2274901515358	51.0157902821544	51.6846550169914	49.8585499923939	55.1896401474092	55.6344146238343	57.5629372991671	54.2486365971498	53.6011984711509	52.5441128422911	53.2579885498357	55.9838195028516	48.5114871212666	49.1420818489677	48.6224124316489	48.3653177436221	51.7292313328573	48.0736158026309	61.9419509294219	72.9253400389753	72.1403453790822	63.1728784175388	56.2116890303134	55.2858310530541	54.0962817527003	52.5625823018869	53.3777331104129	55.1206364774203	61.1111391120055	60.3859724197639	52.3205449794957	54.3533639333560	54.1372697515515	55.4097872693738	55.9549918175922	55.8743625232664	51.9602190915612	53.2121526280410	53.9173069198683	56.9336427004181	54.5118561114086	51.9930951400304	55.6019125257672	54.4219053543532	50.9653784939079	53.8036892349297	51.3290976831527	51.4317563484569	53.1708848150623	53.3691331851964	55.6868907415673	52.5839936591111	52.7778995915660	53.8569036603311	54.2669902033719	52.3815801203391	54.7207201344969	56.2114249906720	56.3652774023886	51.9107135570357	55.4397259337609	54.2167659709036	54.0599291559652	53.5827498287878	53.5716134684748	58.0736664696797	58.0077285111268	56.9515329006925	51.1446111715059	55.6964877716827	55.5144521166806	59.6661609658895	55.3750706237784	59.8780107467044	55.9248262734819	53.0962778763717	52.9714986158445	53.9225597097928	53.0896564964205	53.7606816924630	52.5926839604624	55.2604726358614	56.8946157890391	54.7946485663156	58.4285952645649	51.3515483806227	58.6765429370496	56.1650992514317	55.8963770845841	56.3314205872730	55.4034337297360	55.9601603664359	55.9516549654786	57.0332544964976	56.2550537016203	57.5218982195377	55.0721033110119	57.9533103307178	56.4469714727749	56.3737764645344	60.8929619854839	60.9422704405034	54.6032219375587	52.6173067263460	54.0826320272435	55.1808634783620	56.9059357117191	53.8242365553614	55.9339189670391	53.7547071928911	54.8061400100116	54.2133149859476	51.0607131718318	53.1747969428931	54.7899093354649	52.2193695419471	53.8426637958678	55.5022107210694	50.9610492937246	54.8102089476457	54.0269048594668	51.9731733988699	54.2746263853289	55.1433590158131	52.4632957336234	55.4771011482443	55.2422327152051	56.7362297547591	55.1921211098658	57.4652366458148	54.5385106414659	53.9852500034662	51.2083401691294	52.9472868715771	55.2862844373067	56.3040510394630	52.2210417067140	54.2537117854039	50.7848700920942	54.2584479001899	53.8893721924848	52.0820311593004	51.2926115652198	54.2486506232441	52.3148501068539	50.7813403341561	50.7373332828352	54.0995869590917	55.7659933827726	52.1526991027235	54.5688834098238	53.3887837987149	55.8181373460782	54.3909307399379	52.2150624781722	53.3947442974894	53.2706413871381	54.0849276746084	55.4160478406897	51.6466154948696	53.3813507809202	53.2062852354505	52.1893589104772	56.1972815912217	49.3200880918194	53.9905240747586	55.4308861744381	52.4253667321604	53.3397957812059	54.6360519008704	54.2310403228112	54.5440017214676	54.0271723241179	53.6638603936387	51.3512893180390	48.8900139567782	49.5893224982835	50.8940014916927	52.6296654251321	51.6953015011932	50.3562617966481	53.1122837340010	54.0231105308431	55.2627917118827	51.5744737727228	56.3745835833991	55.5099136563303	57.8914748509167	56.9649866076758	56.2420510249564	51.9010029220585	55.2780273940391	55.0793258686550	53.1469653031957	56.3773289421138	52.4301453693115	52.4809386717337	55.0741726805404	52.2372121756370	53.6512399869187	47.8512919447365	53.5477875312988	52.3359026549786	50.0458353779831	48.5844569413055	59.9491918730690	51.0902052860553	56.2844456345891	50.9528128795232	52.7719668643738	50.1651229931554	53.2984619795963	55.2881810945667	53.0082234256100	52.4642143712668	53.7905320202689	50.9667177858388	55.9139580518893	50.9870040201024	53.5211700768605	50.7621959859772	53.5508987127848	52.6174538574351	49.9150605456472	49.8526674852880	52.8077756121554	52.2402262652963	53.5586274641844	51.6010950572374	52.5395818909105	51.1299947251433	51.9654747714852	51.0802334722182	53.1108116966979	54.6579517283572	52.4388334503261	48.3099463609290	49.5336202383199	51.7790511470280	54.0081780865705	50.8357649707018	50.3510262600500	50.7680710305802	51.4263100968174	49.4660196587380	48.4213127480003	47.6906416331460	52.2264065052605	53.2294020790270	54.1504468080408	50.6834955490746	52.0307055385883	49.6753383842849	54.1199655392689	53.6744138178781	45.8419707054931	48.1132747117674	50.1040889702972	51.8159522560852	53.8108533735720	51.6535069956658	51.1785410504804	52.1865727067057	56.5195429701207	53.2230825921579	48.9360704076495	51.5012885256996	53.8651991528013	53.6710195499834	49.2580441329502	50.3071300114512	52.5299755484390	50.8289472849314	52.7191617900028	54.6523245111502	53.0647880134417	49.0079886496262	51.6680830682531	52.4817974105758	53.1848650971822	52.7493851846289	50.2669939339971	53.2058899978086	53.6664526137488	52.3351937768678	48.7696930571151	59.2335464732081	57.7084381039138	52.9983896068708	51.6000911451951	48.3739627855048	50.0866082344702	51.5273267190544	48.3617887397307	47.9572946379262	50.6424608310665	47.3227164063956	50.4572343940754	53.8026696680573	49.3562939996756	52.4171753868272	46.8522327309797	52.4891164811675	51.4103166856709	51.4887878370822	48.2830765712867	50.1161381132460	52.8016219981626	53.6087206753105	54.3830393780396	52.1850444757564	51.3466136736700	52.8552220257266	50.4688667667693	45.6384871823883	46.8283392302488	50.4822494476296	52.6164994475180	52.0322670650881	55.1950850683064	48.4362590260264	51.3680683167875	47.2990698261757	47.0086860585225	45.9367587736023	48.4961720744814	47.0590890437512	47.1349759248305	52.3573523483437	51.3942828338406	51.7618858855642	52.6081123993263	51.2918429798481	51.7470110952935	47.5444968459313	52.7395490898222	50.3420800536451	49.2373426682760	51.3912448141387	51.6942388003363	50.0640847934524	51.1265719634171	50.7067683625141	52.5368479098686	49.8313081604936	51.7329685099723	51.8360551776862	49.4825506939038	47.0374987645850	48.4282328907190	54.5388738653416	56.4084671511237	53.6504691348809	50.2029173194347	51.1734758491412	52.3764529138797	49.8475563224591	49.5855820965109	52.7537036102212	53.4419319567438	51.7352386524884	50.9793442344544	48.3740035928102	48.3936666952230	47.8518804353492	62.5842669080819	53.8684588336647	54.5068086988013	56.1164799131079	56.8159349082638	54.7054034556027	53.5301784041681	54.9185322687936	56.9902390487453	59.8252584002736	56.2495046909373	57.2967881660079	64.7705960484047	62.3921815485928	46.5880232298663	52.3051889527141	54.8646163888904	51.1380631274614	55.8003135673833	54.7533973902754	51.3848830861796	52.0564057152421	54.9532243861320	50.0451427401752	54.5664412175541	52.1424238843911	51.7970955754076	54.8003570632630	52.5732955053447	52.8618283424636	54.0321780187493	49.6223123052145	50.4487886366797	52.1738188968564	56.5453198322620	57.6008312463453	54.7353634464100	47.1398217932928	49.2074167369639	52.9083786486845	54.9451176432172	54.0956599290497	45.8898238123978	52.1983104093679	52.0450279421214	52.9600668269409	55.3486461802883	52.5853381339651	53.9208617190735	51.5574115326413	51.6298263963405	51.4905384893219	54.7293866605879	53.9644108119318	56.8494732403974	56.1658632609818	49.4054444510528	55.2272629952837	56.5623399202016	57.0309711423177	55.3318861744544	52.9266117403587	48.1652539533652	53.3623545083120	54.5975159821619	54.7524795948591	54.4246141010130	52.7082099847176	57.5132022901450	55.4032978122262	50.5098873994136	55.4439623472460	49.0535830302775	49.7902316037089	54.5015451723156	53.2063682337192	58.7954830170570	54.2846023333467	56.8256269239643	51.0243560786512	54.7009975086603	51.9331910914425	54.2483518141981	53.1095294665352	54.0222231643159	53.3990025482288	58.1895951039625	55.0045527006448	51.5336660764580	55.3229562461805	52.9833211542632	54.7642204624435	53.3498764551905	52.6998033997588	58.5210806803508	52.7401439930074	50.2927755964014	54.5254565294108	55.0643590786391	53.1491995620731	53.4384801539010	53.0985047876278	52.6028798660676	67.8940635469977	66.2832803463979	55.9761321873240	57.4070334229649	53.8730780525944	55.9368463944819	51.8706071054966	51.9440072321724	56.8760090007761	50.3810928171044	50.5410295218863	54.8631018312912	53.2394588127191	51.1364311838891	48.1769309917758	56.6334530018620	56.4912054178565	51.5599207190375	52.6036377528658	53.4534512205766	50.7971727466050	50.6779728008186	50.9886705029825	55.4463005490287	55.8202523749319	50.6377589015365	48.9384360527112	53.9373988865860	49.9814843104083	54.2261624734414	53.2982522817391	51.0812462920865	50.1318755637595	54.7635172974763	55.1895424532773	54.6624460743501	52.1297803501881	57.0066161192980	53.9007439330189	53.5819699577672	49.5244082312008	54.0228565167461	63.0440341703040	61.9387365937252	54.2445409297947	52.8668791222391	54.8832488332276	53.3653176542800	50.0650087821610	54.1410284547250	52.8920087408123	53.2634160218370	54.0554129371054	50.4651770897950	53.2059056963143	48.7585176931388	50.3416656643114	56.5807524917476	51.4426014270051	52.4646272611372	55.8292458535092	51.6642558393759	50.1833574108195	52.5206139904217	55.1621612295332	51.1958672338618	51.8499276986197	54.8262718781080	46.9579826553850	57.5573000721981	54.1766596003764	56.4246466063600	54.2163540158655	52.8991287996756	54.7025507752795	54.9421237060586	54.1268961008222	54.4209510813469	51.1224471782130	53.7937026798303	52.1477318102632	53.2950811258896	53.3183320548524	50.8120587862761	54.9797361978947	52.2072336208612	53.2540734516783	54.3189337806926	50.5749063939018	51.9619554019164	55.7050704673845	55.5933696154707	50.6762794598927	50.0608029437485	53.3413509881671	51.8417937458328	47.6685468789004	51.8630042550755	56.2533254406908	57.5567171693569	51.0072157613497	52.1616041987360	55.5514946716296	53.6119377399378	54.6060527537128	52.5974422174686	52.4950118106906	53.3482147306205	52.4324811341736	56.9281625809106	52.0160976305578	56.5705198546095	55.0958208915773	51.4406484168901	54.6441418398999	53.9181587991874	53.3242621059538	50.4088095050709	49.7252278173781	53.5781848999012	51.8110203648467	50.3032249082224	47.1531543681873	52.6449968922176	55.8707706196375	52.9344905361729	50.8773157872282	54.3853427692943	55.2195188997495	53.6118865376012	50.2643037948670	54.4922518761177	57.7023400296394	54.6764293900482	51.9132805465329	50.4262024771768	54.7096032995986	53.1370945202219	52.1919509758263	53.6891125503717	51.6681801231367	51.9697695481546	53.5420231151798	51.9312823837420	50.7688411530474	58.6297687221201	59.1259502342013	58.4658264898668	50.1416037802575	49.5473730883274	57.1939862681766	48.1083792152493	53.8510927722334	48.5427976287496	52.0219364532032	49.2575343702655	51.9692533710679	49.9785368821082	51.8471560087788	55.8615009452877	52.0827057924973	51.9291911021888	54.1611594217980	52.8995232477300	56.8546945735940	58.2316996409244	56.9698059846026	52.4156593146815	52.5522052338821	53.6753833358847	55.0514137293419	56.0555908946304	48.7170828876258	54.6392309706244	47.7750254513828	51.9953710409098	52.7932562538798	49.9476168835310	52.8407974892880	49.9836870445484	52.7511285161450	52.8006387317659	50.6130030624112	52.5119398739633	50.3994841220247	53.2352778574898	48.5927912502136	48.0736905196405	50.3139292172591	52.8314745977734	50.8378547211781	48.7890951351914	52.1150275520893	54.8308241540674	50.5970994833341	50.4598606353411	51.3163990747691	48.6868954161701	48.7592824380263	53.0722834486443	51.9665176066782	47.9806313041307	51.9052874804081	47.4164776199181	50.9229444984280	51.0437938217348	52.7107072059389	53.0506804353279	53.2299834940262	53.5332368695235	53.5874044609139	50.7411864718024	50.3033551391689	47.6161596551615	51.4402850787342	52.7484185713916	52.4426795403635	57.6695184073364	57.2820824515741	60.8629407142878	52.9416269855198	58.7066892297492	57.6698937752768	57.8856545655584	54.9280186018963	60.4517271492037	58.4376878069880	56.7058674690897	55.4674072680354	50.9868480731167	52.2512636552470	53.4959860210165	52.6094487880763	52.0655446089080	55.3888184400675	51.3285149835691	53.0705294402283	56.0073422773577	50.3706592381934	55.5667899859483	52.4228421699824	53.5149121877615	50.9211343082311	57.4633316650582	55.0401632131120	53.6312769851960	54.7550699275721	56.7391292510868	53.3360601082403	54.6203404545791	61.7881907816191	52.8162546843241	54.3645679209965	59.1035312830156	57.6155344278115	50.6365018313262	53.2453433964055	54.0900786969163	56.1844896271218	54.3132435884415	51.9673362265999	51.9604302056259	52.3957128327713	54.1706707049175	53.1843642908618	55.6914266379348	51.7300014061058	55.8522580811543	50.0598938460580	51.1483477114193	59.8356056993239	55.4127208479960	51.0806060830713	53.4687817176984	54.1332801577228	55.5142335711419	55.8101769629249	53.7280473513981	56.1765352438816	51.8347176466606	52.1600233520513	55.1737915181630	54.3393632494519	51.5012002867456	52.9660293222742	54.6903217888632	56.4164826455596	54.1170754301732	56.6568241308566	56.8494868586485	57.4761594212926	54.3411042136657	53.7528752102743	53.9452976148509	55.1050631650497	52.8250747437780	52.7644508428651	53.7296558505242	55.0488620371603	53.5721744300901	57.9867425353727	52.4425388690558	56.8599737622822	49.3575446834856	51.1155772486657	52.8883640491153	65.1715669441767	83.3313944622289	58.4939932073708	50.7550834662321	53.5594551474150	56.8144297180787	53.0471589494487	55.3820696198167	52.9164335712820	52.5835987909373	54.6781615087717	54.6606241349203	53.7296173849273	49.1831732193652	53.5889443766278	50.9738700380767	55.6367933270710	57.5529060449510	59.2605671002740	57.3405662357224	54.1293506717454	55.6936438410126	54.7864928212275	52.5160727139787	54.4257421752037	55.8932540471591	51.3032871411313	52.9619993132626	53.7946958516154	51.5556027739256	54.1422801991438	53.7937709278556	56.1500550585180	50.3979071443076	53.9721242055247	50.2673083530639	55.8141271649431	52.2392966138758	56.3347475092467	57.1256316353207	52.0665212937554	53.8187849130297	51.1529127555469	54.2127562440544	49.6785731665066	53.9677348275531	56.9227377594374	59.9878846696705	55.5569355495036	57.1010417664336	54.6332419963744	49.0310667437071	62.0485024902535	57.4949952034394	57.0848267579122	56.7575025084166	52.6652726979496	52.5958609972689	52.2148273176772	55.4164061882690	55.6268173821798	58.7046839023047	48.6982341076273	54.1473406781419	56.8348981705469	52.4572891457958	53.2566388425394	54.3233745156098	54.7417758896866	66.5113014043706	54.0895138850837	52.4277597224262	50.5811100243851	55.3604471652383	54.1736219739508	51.5522310675571	53.0330338906458	59.2528082855743	59.1164938638296	62.2046602831966	53.4178364136270	52.6578923286394	53.8158016886742	56.9224743811945	53.5817737209047	55.4734305045776	53.9854396781547	53.6972952401100	54.0712527628371	51.8186249424521	54.6565900371647	49.5614371121101	51.1833356474240	50.4405981662148	54.2267372963001	57.2461709635491	52.2335602406623	51.2740940060783	53.2947919618463	47.8851058137102	55.5215667488109	55.7249025473663	50.1477459486517	54.3451181752136	57.8605805896775	51.9238909195038	52.6985603230104	52.9807821465225	53.1540464815483	52.5822914575847	54.4560043781523	50.5224883267687	53.1495467691895	55.1666738708720	49.8168826559078	54.3654655116182	51.5112821074107	52.4579940754607	54.9200528164607	54.1427547962056	55.4145459780223	52.5726644564886	49.1918174157611	53.8486030937326	52.3248992272887	57.0255973023876	53.5397425429245	52.0735063520074	52.3125153729574	54.7108864018622	54.3252014786808	55.1924016926289	54.9835867838856	51.0098285067773	55.5496101465057	52.2998746458490	53.4408345745782	54.3781402863235	53.2159058954673	52.3826286248013	53.4383522783060	49.7525296294923	52.6686482389725	50.8569787881046	53.6799609147201	48.9703547238571	53.6032812635796	55.6522139767222	53.8657588141470	53.9918363770769	51.4101892947984	53.8784751555350	57.4283869564308	54.8167678658585	53.9052419222991	51.4877941866685	50.9276994155126	53.8956111768320	52.3430189263491	50.8542500000882	55.4956913216927	55.1386174466085	51.3163637857811	54.2693438642699	51.3440902439338	50.7714239181212	55.0944964542990	57.0327648583111	54.7442584835986	52.8177099754557	54.6257663155863	53.0457788952820	49.9662397111100	51.8400145064067	54.7658657432102	54.6730445307872	52.2066845297433	54.3426427975399	53.6009693680862	53.8863668019411	56.7894272557073	55.3923639790387	57.1511421562207	56.5068544246362	54.5613961405697	53.7907784288314	54.4291134029227	51.1408296794480	58.8905507851664	57.7834328546055	53.8110575746604	51.5125275400038	54.0618869549314	51.5911092208553	53.9704299317460	55.0298202443930	51.3518158249126	51.7560525178620	53.4882357612750	52.2495082410388	54.4363610571107	53.5296306038202	55.0256048810392	54.2301812336178	53.8161911760615	52.1291738497272	52.4985956176211	53.8111840886335	51.6397132485793	52.2877532897556	53.5893954939830	53.4802440731772	50.7623386291877	55.6513253497804	54.1874782544490	54.2562676500499	51.7993437515506	53.5442467669081	52.1062321300928	50.0497152505174	51.2897594049339	50.8755316784853	54.6064136842768	54.8170503474387	52.5404205247530	56.3527872761596	54.6751968585043	51.5002438297442	54.5332352648196	54.2669459748939	56.1755020176410	51.5471621391023	49.6617778846144	53.0500733575425	49.8722166972003	49.6639067506643	50.5250470459780	54.3825479743934	52.9977317724389	54.3219290966340	54.0671918696087	54.7023881175067	56.5854000692879	55.2760317105632	54.5717777886996	54.3172414168539	52.3036637468674	48.0013774675933	48.5053677460134	51.5625890714246	48.8518662838329	50.3733793208939	62.8480487967804	55.1965220306998	57.8452983912153	55.4118050445619	53.2620157757470	57.4612450546623	58.5111849559557	65.5445198285532	62.2159029532429	55.4597974600604	59.0019949935533	54.0976171894199	57.3225893326623	57.4347955802978	51.2535743212407	53.1437811005264	53.9114029132608	53.9848933208220	51.3106147221163	53.0950203563044	55.5435039732048	52.3282783756281	52.5283118978872	65.4652354326638	50.9572522815030	53.2254079345306	51.2888138556423	54.0993425496346	53.3294366284204	59.2560838902504	71.5435525941416	62.0147016849969	57.6934830389644	58.6514876677843	60.4425415245876	51.3448154552221	54.4109518714782	53.4164459671233	51.1451034880953	46.0556024587680	55.5706013360587	54.7995562019572	52.7886883469731	53.9395526803039	54.0873793836630	50.5446186287360	51.7889359925019	54.0315451530812	52.2235825948132	54.9133618200786	49.7819955509482	51.1497913384314	54.5415698911355	51.8527624225480	53.3113514578768	54.6942722528481	48.1441841422958	53.6731913208043	56.9066498113535	52.7970687643209	54.3546260151829	55.3917275598765	53.8925538797368	53.0061256950136	49.2497812136050	56.1642820101703	51.6388267113645	54.4186604035445	54.6237301659557	50.3004755523201	53.3629132506833	51.8329493887419	56.2338334133454	54.4596314248154	50.9652439867275	52.6367688541053	53.6579820926654	52.0518378610080	46.5163812842790	55.0003967374960	53.4919261718424	53.4264017133629	48.0253246444103	50.8754230589501	52.8051186194097	54.6278519448429	55.3703721227787	51.6589170716965	51.2428480237394	56.6997214611629	52.9796142423079	52.8481505855820	52.5747043051756	54.2292389434360	53.7984148978044	52.6436457354527	54.7601206839531	53.1296636100490	47.9369564664660	52.0048260029430	52.1100255786813	53.8630133605356	52.1883576380496	51.7254436969526	56.2773715301690	53.5637529832273	51.0820216975285	51.6152951281805	53.5888331954424	58.1446954698606	53.2234807896837	56.5299263389828	52.8550061525058	54.5811043658468	48.0444986716491	49.8253233243511	51.9515402991846	51.1194809654261	55.3136267051717	45.4844348522223	48.8879259419445	54.8911189961484	52.1772767893532	55.1771542614784	53.6427117554300	54.0555820564595	53.1809762911820	50.2938739367819	55.6277665297171	52.2249487859813	50.7897076716041	49.5363296434687	56.6214217600106	49.3061368801392	53.7590026497562	55.2118056119190	51.6327963861274	51.8437972903471	50.6276631306343	51.3975640444836	55.7915580971692	56.4579594220927	55.7450116485901	50.2648653309116	52.6110757833419	51.2185390073576	53.9368967217305	51.1757019178346	49.0301321554283	55.3526935657669	55.6380474290070	54.8051861069711	54.5377103240019	52.7143168526610	48.3120373007825	51.5872704987088	53.2783062615827	53.4888525539264	55.9962129475541	50.5935133513943	48.4427635620118	52.5784057948823	51.6228037862014	55.1158349744125	53.0815984116259	54.0464712401119	48.9817085639364	50.2968821455975	55.7537022963225	54.2506881610392	53.2600543516292	52.4542757568663	51.3623275504909	50.3576611079498	52.8553557602236	58.5787687078628	51.8584264981371	50.6385460105252	52.9590369413706	54.2528280975956	49.7847439901343	51.7064322841266	54.2176258213865	52.1611805688645	50.9328002758213	50.6380771186834	48.3318085241989	49.5481216756988	52.7857962378835	50.3253460256647	54.7908258139942	53.2842971342780	54.2982748297498	50.6153895586193	51.3286323267333	53.1957945373142	58.5581216884507	61.8486049387845	58.4650048013525	57.8906295657493	58.5756645936788	57.5361889122031	50.7206392491891	55.8528126280216	50.2522853470367	54.5755377028994	57.1082564766762	50.1363786875657	52.0618626607156	56.2762910960191	50.0652227199150	57.6176667041905	52.9970233200198	54.6822578957549	55.6814563293025	49.1010859605719	53.1672560631769	82.6302746876941	78.5596352125842	53.9966678709785	55.3191865367739	79.7854736791244	63.4413443351906	55.1188127849353	59.9518504987257	64.1437166874724	50.2351952056784	60.2992370560559	48.0870150236451	54.7355979857070	54.2758151827973	53.2759030462006	53.5375927319994	56.6299184469336	56.5043410873005	49.2651132470119	53.0478707799981	57.0646300738143	54.0411810770787	54.8784984580951	51.1200855794545	53.4574352403383	56.3961605939299	47.8802531359323	53.1925961733423	53.6258927162616	55.0867970149412	52.4316558264442	56.0219335143765	54.2521453637224	57.5263292600316	51.9362281385148	57.0182294495245	55.2444394763438	56.9035018768183	54.2672022709609	54.7026908967453	56.2637411759724	51.8185845568831	53.0053011603993	52.9193441781455	55.0657594922503	54.9702589741643	55.8669054606217	59.6510853646531	55.1040782769579	50.7357473425095	55.2966889409948	49.8253787576848	53.7811987367558	55.7029550909212	55.6725359832427	53.8018104532989	52.8748124214657	52.6701418202430	54.4455234363582	54.6631167465364	54.0246046814705	46.7023258476731	51.5628022759755	55.2455637737405	52.6899203728831	55.9140319584592	54.9991682461175	55.4614984037060	54.3222109286733	56.4297101961595	53.1816811992165	56.1777189074297	57.0902941183731	56.1656625719666	54.8459811654167	53.2475060999288	56.0814136851435	52.0158731199189	53.2715558241354	57.2112161715910	53.1221325193925	53.9505534229274	55.6161701216883	56.0857401135978	56.7638210619848	56.8293157152576	54.1828220308704	56.3269763523342	56.9562565948308	52.6796555848624	52.1301158522189	54.8947268752954	51.3733708544157	52.0300119806172	53.9891409548939	54.6332916706086	52.1871157590896	57.6171842027786	54.8732544690155	54.1457057640010	56.1238696545573	52.8618907031562	49.7209417908320	53.6441701684971	55.7783762116875	51.3522278796715	50.7301766310765	53.3385234462484	55.1288407840341	56.4384536908495	54.2595992134108	55.0091080991551	53.8970930964506	55.3410900050965	54.1538256900979	55.2111229453583	54.6927206184648	55.5896113941164	54.1323139556765	53.3087013863702	52.8173574876451	52.5733814584944	56.1403175188924	55.7367297320015	56.4879849584954	53.6112183277254	57.6870354644366	60.0333381766533	58.1195143467736	69.1388400891887	85.5171338132365	58.1834685234045	55.0758958539731	60.3424090621803	55.5222034934004	53.2135377680161	58.0140934621773	51.5342626248762	56.0763603515350	54.6013449060671	57.3465719658399	53.2394489445723	54.2451176275811	53.9211073267309	54.2463302482623	51.1869509860938	57.9575313749012	53.4254467310093	54.7222876982687	53.8400501445573	54.0268699821709	53.5122642420378	55.4218886654791	52.9780239345558	49.5627373841999	51.7507010658776	65.2186650592707	64.4022999370168	54.9723566557062	54.0348994365188	53.9268779615332	53.5438971583425	51.2056521796221	56.0659604334027	53.3589835135909	53.3606438594057	54.7697319862273	53.3161350480907	56.7351347018329	62.4999278403344	61.2269965709228	53.5269360376777	50.5271157047670	52.6362964519219	47.8718509338882	51.8174107445030	53.9369891856848	52.3921826106728	52.6021595598812	53.3521480900488	55.9612333190598	54.7312317083879	51.5477577397320	51.0602895523360	50.4532049143487	51.7993325732719	51.2740439529920	55.2540362825206	55.3053122780964	52.1180468944601	55.0872573097089	52.6578914556883	51.3299395943694	51.4238582028775	56.5789321775916	51.8154067199226	49.3065891235980	57.3049089824581	55.6571764669207	55.1372830297078	51.3716753104899	52.0099775746482	52.8265004878508	53.1183088381532	54.7450818979713	53.2857704945815	51.0895136066104	55.0428139584798	51.9288617607779	52.8883071424272	57.6493388854474	52.3979503778121	53.1444116418115	51.1799834791218	56.5877720562641	49.9029816983258	53.7508529166610	51.1521244375882	50.3433652107662	52.0873214989361	54.9240834000091	57.6559485472491	51.9080596164279	57.2680090625020	51.5842678304742	55.5365375021979	53.9826501253615	51.8013927889211	53.2838509043430	53.5440502806461	49.5513714897543	56.1085733486186	53.9682507438153	50.5980016346989	57.4047669934086	48.9076278171519	52.5568727029002	52.1500026806932	52.9589226730813	50.6461867398631	53.7246754292365	54.9457878841062	53.9088345284739	54.8783508112395	50.6787805828992	52.3638632957931	53.1141930060167	52.7734263643322	54.2895604685156	51.0062903270770	53.0449630977545	50.9399801896599	48.6783942489331	54.0658573889198	52.8005373099758	53.8317483419346	54.9813263239832	51.9790417983404	54.4751227598577	53.1485367048162	54.0263701778841	49.0186614647419	56.2825743831427	47.9997256215446	55.2857296024913	51.9462575692141	51.2117936205400	51.3176166583204	54.6549793291705	54.4330825592123	55.5733500035908	55.1219788935837	57.5277410276001	54.3592459709347	52.6052287065682	55.0278656734380	52.6978539897062	50.3647784554819	54.8744821358709	55.4214028788882	47.8298173294686	47.4338745633018	50.3615827681279	50.4541398547010	52.0735273382118	54.1298672975462	51.4117554960892	51.7821979669289	53.1173616214129	52.1803657331443	49.9439661906675	50.2250392444743	54.3618629599129	54.9311429999592	52.5225691961793	54.7721645730642	51.0165044555201	50.9292016173009	50.4347215635070	52.2586330636458	51.5686995838553	49.1443506470704	52.1479447551766	49.0808846813327	53.1853230238483	53.8387250213167	55.1485944022766	56.3050750763206	54.7275686117995	51.3389214099093	50.4759645086297	52.7302178192288	52.8093634193810	52.4949954331063	51.7104344981433	49.3533544119539	53.3342867385640	47.3653036577670	51.4245839437230	49.2101175072210	56.3204783369674	53.5754763484001	54.9483840657171	53.7165529846003	54.6394678615891	51.2343891739498	53.1185766220648	54.1659263077218	49.2842366945939	54.2757634273797	47.2935179668750	51.8383066957115	55.7526963554627	55.1804839053274	51.7300455543327	51.5769368102770	55.8524234337020	50.4784618026242	49.1011570336867	53.0527517056640	52.0543714547792	48.9726712903249	51.6438774907747	49.5143055885428	55.1688318751676	51.8548804467308	53.1221490077627	51.1877082898201	50.6110241328617	53.9565548907424	52.4700308978339	52.8066617375191	49.5794765675807	55.8052640279742	54.1857197058040	50.1468459468790	51.5480176474250	52.8236357805071	51.1962846131622	52.3421055767624	48.8953203229225	49.3911446444318	51.9131080956983	48.2784918279668	52.8778653939511	49.2964744743555	51.8284279144433	49.2210553713450	51.1445940230112	53.0795451904214	49.4286115565983	47.5802822750762	53.4904670158913	52.7625306314707	52.1534438173391	55.3685916604311	51.1527042201143	53.1431368679606	53.1638107718361	56.2413724410832	54.6381225658763	50.2662585325003	50.8183366811112	49.6363859515280	52.9043212782903	49.7527047385070	49.5332544715894	51.7287186351965	51.1526851683718	51.9438641732031	50.8405947655054	52.2830059160137	53.8589056110382	48.8568958014161	51.0681083395321	51.0182947951915	46.5067263509654	51.8886226240767	50.5390746805073	51.5389777732480	54.2986063223306	52.9875378644895	46.6381363139860	53.2104992858984	53.1792112638504	51.3849198288084	59.4211680201228	78.6588942715011	59.1670755169105	57.2024840308183	50.9752836982702	51.1687274182948	50.0127040993948	55.4337411547015	52.1253368762440	52.5636189431118	52.9379032349642	52.7440240910244	61.4151626876694	57.3746777795882	81.4229779563899	58.9538392329767	60.9465922739233	53.1929617257095	52.9076997293321	54.1734824694171	54.2886501677016	51.2391747847415	52.1999557818805	53.1449073347581	52.7025381212498	53.2352416973681	55.0511294244706	53.5277840848238	52.7900316036486	55.7891402074258	50.5735808642630	56.7040816973380	50.1958415161254	53.3737524999869	50.9414600649191	52.3286116845376	53.2445263605988	53.1406011585907	53.2391968089810	52.2294580853206	53.2088827204484	50.7026226907912	55.8687160663081	51.3886140976694	54.1694523167148	56.7253587733719	54.5645059403070	55.2027120526413	53.8565229669075	54.4245776610778	50.2949952048200	52.4961761493818	78.1008631621040	34.4620581511753	50.7086712952804	58.0866550727938	57.9711031295991	48.6259882308910	51.3433630858534	50.8544675179410	55.2686212101092	56.9900863512971	51.1279749415169	57.9582111534612	50.5389137537176	54.9724438921114	55.4135213558512	53.6604002431291	50.9489587294208	55.7052355627611	53.0403104828044	58.1312501493946	50.5703202314582	53.6995231620216	55.5448014234989	52.0562747165907	53.4118304236056	59.3594803291047	54.6768801672050	56.6866544876565	53.8384030605147	56.3661820051292	54.7887130350473	56.4843651475757	52.1270001042881	55.5811391106294	55.4671659654215	56.3729744434188	53.6389312680119	55.2681241672262	57.2888472333704	63.7574889645812	54.3359650283953	54.5680512184667	53.0338521478847	52.9702365133787	53.4815558674660	55.5205832019321	51.5524268186864	53.3867401853757	50.5831147550637	52.7408000852812	53.4247222653446	50.3640699774277	52.4831383262287	55.1005057073303	56.7822552971098	52.4823742439346	54.1353618017145	54.2334247357016	60.6102793024358	53.8464283506505	51.1297872857874	57.8472369432556	54.8986643802877	52.3802699810114	51.7622780775329	75.0578645627483	85.0768800123369	51.7744835911095	54.2252012973744	52.3593943985581	50.8424559494163	54.0888974150801	52.4121765015987	52.8301716458136	55.2123785094826	54.0256603579144	54.5866351897582	58.5575810796130	55.7923274148407	54.6313908410315	52.5625351634205	55.6955929445542	53.0150155324051	53.1419920464418	53.4513942680124	51.1617784398208	54.6092267206589	52.2654263337357	53.5353852853544	52.3096936829973	51.5622219304651	53.5129363046766	48.9931362477306	53.8215832899697	51.9846070364349	56.2804034505124	51.5999293798754	51.9606237867995	53.6781408400593	55.5958751043602	78.5154625501954	61.3843026438852	53.6814228587945	53.9672621318891	52.4100732664101	58.5801582045610	58.3283152342377	54.2740941411669	54.2314930176471	57.9266504221139	51.2584096474338	53.8602586162135	61.1294393424163	55.1779846037615	53.7671158880574	52.4146561190284	54.6276228527050	50.4645252249110	53.7654879082722	57.2880118831122	55.2677779435271	51.2736384934465	55.5218248868986	52.3293569056855	48.2327045181967	52.1303604156648	52.7207265319956	53.1674823800546	50.0670268355294	76.8610043096839	79.6327664790497	53.0273270066000	53.9276309752046	59.2420892582263	52.4390108502659	77.7660377924682	-8.09259133237555	54.2423431492173	54.2681017811291	55.1161268737998	57.1064035579969	51.6021788500707	55.7779231244165	57.3695235472128	53.8291673581488	55.3862808183784	49.4663207686406	51.2411039894360	54.2489128283413	49.2617311899507	49.8462024668830	55.5288429471714	48.8683975664015	58.4743834306734	53.0384167479321	54.3225760465323	49.9892249409657	52.8051604307032	53.4150310403265	51.2808137304300	53.8516576683962	54.0671412714872	58.3840421136005	54.1118821977390	69.7992302215147	29.2526457307895	45.8049713282708	55.1144845900631	55.9937487815902	55.7336682043377	55.6423374143862	53.2801697401707	60.6467952836237	53.1548743203920	50.6129587447947	55.2201019442967	52.5128864371451	54.7096165962326	52.1977194524367	51.1120543779240	55.1357645856542	54.3446249251395	50.4748335226614	51.7099682295797	52.6001805577948	50.0070417331300	55.6946697144760	50.7353325653429	52.5904725070502	53.5093179891989	55.8215265227045	52.4245105827140	54.5588010063446	52.1381772964717	54.8159571186948	55.1995982712761	53.9804454142062	49.4121936871505	55.6300430158675	48.7854556106134	51.9569013869740	55.0944720352012	53.5056053402837	54.4199672631120	56.3384252769496	54.7291552549319	53.3285521912171	59.9063002752891	65.2643993397739	8.94620417699184	48.3156163863628	50.9609211635302	49.2389355323624	55.8480123904385	50.5541841269599	55.7749887562357	56.2396285812621	53.9366932662645	52.1601861717653	54.0016743400353	52.2548225071726	53.4664854916554	50.3910182223765	54.7665229408769	52.7315586122561	52.7373717699889	53.4533733146966	58.1577471604128	54.8962484377012	52.8444382249136	48.6927677853000	55.4538271575560	56.2179590220334	52.3120102374158	51.5196537906718	50.1327466999633	50.8242927683072	52.1027287364378	53.4698970203717	49.2673871773338	55.1858355046213	56.0807061726267	48.9614759093009	52.6589838122925	50.2676616117491	52.4504444997419	53.4576836582977	54.5761793663692	53.9562655910300	53.4796292798333	51.5497033937062	54.4406210475922	50.8241598651251	51.7716480657355	54.4228331340958	52.4755315778186	53.4683834218201	54.0962305988935	50.9163147171789	54.9244734597658	57.0003770677884	53.4249732064374	52.2569642394248	58.0846518628908	60.9791360644859	46.3259787962123	56.5334194437119	51.4048763520401	55.0385504180643	50.0009284716106	52.1666718873075	53.1623982456574	55.6623192723840	58.1070010396663	50.5358378547302	54.4270062118212	51.6681774317228	52.9984249145214	55.3318459974330	54.4363441307683	51.9588809545856	53.3030338958880	51.0688800457847	53.2373282322052	52.7035497080581	56.9516759272657	50.3104331192490	52.0614926991362	48.7136463598939	54.8525324191923	48.2376978552950	52.4627344627799	54.0258677294342	53.7426343277547	52.8465939359487	54.6774424349245	52.7929537750619	55.5187971510138	53.8789021871207	57.0114824089325	54.0242259765561	53.4473605852850	50.3173276589406	51.2104049998475	53.9875492950387	56.2307732907709	50.7192394243714	53.1705297078644	54.3349000515986	49.3177470186794	52.8195425979101	57.0932657599081	55.1856300799069	51.8769396854850	50.8021067189600	51.0260120149333	56.8596280032796	55.4809991921401	54.3460433310752	54.2637581641013	56.0841900545048	51.7752328160736	51.5704734373845	53.3800144945871	49.2820113363340	55.1904762473755	52.7329735908947	41.5322213945854	51.6013998604093	54.9149003836471	52.6081600530806	55.4183782189377	53.5834570728441	52.7610410280576	52.4608304112063	50.2140661628783	54.7660649193041	49.7561931962100	52.7194998336899	51.6618662574022	52.7070221358057	47.0709077117186	49.5713206807037	48.4672787338481	54.2370957026005	52.3568211601539	57.3949449471035	53.1765131894675	54.5983787328078	50.1708839185836	53.6899968883232	56.9652941527597	49.0905984203281	53.1894403123720	52.1560302901259	52.2756980210140	49.8293834506726	52.0649053662978	51.9291332404915	57.1995398188968	54.0896860355742	46.9197165414337	52.9572781696114	51.6373645746813	52.8703869977450	51.1675447709904	54.5197791487773	57.4898172211770	56.9866930877228	52.8105669846251	50.6013792756571	52.8492046373896	51.4768968009221	54.1405210548426	54.8952093609033	50.3234020169378	54.5319472195334	51.7442702732004	56.1422792426993	53.8790407038983	53.2464926842924	52.8917290660262	53.3003215475728	52.0341719041774	56.1589684893172	54.3816019719131	50.2987849555187	49.6001285370664	52.1428069570509	54.3382029161983	54.2475465281634	56.5327856903164	54.4756906054071	50.2580486415574	54.0249758012606	51.5423501286745	50.6888208088682	53.6462996966921	56.5391477695341	55.1049770670427	53.6078990125207	73.7291979532443	72.0015990408958	60.7736127739872	55.5493252015394	61.7928477042403	60.7661218153701	51.6435860592676	55.7908246363593	58.8171824207706	69.2557116357153	63.1177898474881	62.9680897738132	53.5997006686748	72.0053904632221	54.1419273360747	55.3084422225975	62.0191654157256	51.6231991930574	57.2388188574928	54.2736087242147	53.8156219949930	52.4356951769505	53.6393363775153	58.7376002514230	53.8106166620465	63.9724331188843	69.8265360658441	50.9671959632345	46.0962163772172	53.8679660380140	54.3811432189674	57.1047120106417	50.4069353420875	52.0039439004259	50.8767822949977	55.0081548410022	51.9085158965077	55.4061395465978	53.2589465787481	53.0713670217179	51.5230799597357	50.1370124179941	47.4166275819065	56.5517386405340	56.4793498041156	52.4800641361445	55.6156589957694	54.6091418967313	53.9257853226167	53.1595042648433	55.6163180951136	54.8390555544888	57.9425874313948	60.8374317437921	58.9209276302312	56.9431445267495	57.6413944768354	55.5278649274731	58.4746117053244	54.0491931072393	50.1367056615818	60.4947822203571	56.5421790318369	58.5371067334805	53.0268332172419	52.4082887980376	57.4682202100566	61.7420712082797	72.6772428997527	66.1634850449249	56.7488497972929	51.1385340340269	47.9050260891214	52.2764669692514	56.8673070203396	55.6951705455457	57.8052365413228	54.6021949510789	53.1825816988142	47.0520588137847	56.9675074634212	56.1954381286465	46.0611337852502	51.5531593918970	55.8039590379571	50.3653820589691	54.0836827607736	51.1905015041590	55.6004820467720	56.2569897300142	53.6442672603331	54.7782000341006	57.2211628757789	53.9512016354690	53.8883612279664	50.9199672301378	54.6377506120591	54.4856058546928	52.3131429702762	54.8044571500096	56.5964315137841	51.5437075097105	52.2605736525738	50.9030323136063	47.3436171327285	54.7964643789291	50.6621506494856	50.6948956865618	55.0542615885972	51.1872974357829	53.6706195247641	54.1791956465863	53.6602735264480	55.5495428485405	51.1544852005486	53.6429793422337	53.3907324459595	53.8480929683537	52.2484756638622	54.8637060763215	52.5607891768164	53.2256916279227	50.8181800460395	53.0403463604618	55.3634213353386	55.2897032817977	53.2599629693823	54.1333048112934	57.1332819903481	55.3221128963616	56.8275759788131	56.8599139016261	55.6030327027938	53.7254963407880	52.0918883472815	51.5873852286287	51.5213429162811	55.3972261519675	54.0061310241689	54.2739611395950	49.4777888125276	54.7239342385118	53.9621845899536	51.8143750537695	54.3678177972973	55.6030936589306	52.1948758879299	53.3029097472732	53.7931821302454	53.9336210255021	54.5326829801286	53.8494112746719	53.1237790728915	53.6531993574077	51.4154326196576	52.3285801902612	58.5738915235593	76.8990023147916	74.5177398529511	73.5174317181267	56.3258616785742	53.3043290324707	52.7379238076541	56.4422021949743	58.3530548790064	53.8146962711218	52.3762428253960	52.8313293485032	55.0275049016863	51.8638857428495	58.2609721762427	58.1695743519097	50.2662381479531	49.7393138990870	54.5396815178407	52.6652131234921	50.1571318523255	49.4743819635802	54.7914769992737	50.1574371700598	54.4565638247674	53.5336720097986	52.9575907821403	54.7923489693004	57.1820630527420	53.0659478471267	52.7788296542539	49.7425009661523	52.6954538429917	55.8183471258229	58.4555908712684	56.0151632068084	56.3679128510921	53.2698347598769	56.8127412056649	50.8515643034498	48.5235430068897	49.5966355691076	53.7332283092556	53.5474967269761	53.5293610939063	55.0769735263656	56.5531754024540	54.3162191669794	54.1224949979498	53.8889838868126	56.4756572550105	53.8528009598204	54.1825572599914	52.5965330892222	53.2476309902940	51.1170762341962	57.3971034963423	59.4694926822205	69.2415575111796	82.9600001461302	58.2040952526105	53.6422544742813	52.8051449038515	51.4007985054526	56.1365243658949	53.7841564589803	54.2358542300541	69.8452928248938	82.3276542354154	49.7545001990579	51.5580102855617	53.7405155591833	53.1858266790953	54.5012340954750	55.6150397620879	52.0420832194657	56.5734393950156	53.9336641224243	53.7404300250736	53.6216342466939	55.0240554514228	54.0418454689786	53.1622306509927	53.7397031253451	51.8710071168913	54.5839437216772	52.2130677059047	53.8428010062417	52.0559934365608	55.0979570814708	51.2360252147806	54.9506049078128	51.9766209879145	51.8642446604769	49.5469645652590	53.3166856089582	54.5366942962059	51.1001226398540	51.9800154532755	50.9585989108856	54.7576508256647	54.1626444481986	55.4179650153665	50.0081276017022	51.4324426514016	49.9533043693335	56.1706326347882	53.4857248558639	54.1782417569316	52.9277061359130	53.9600833414932	81.1087529830491	65.7860904321202	60.9378162999231	62.3117865761262	59.6172693626647	53.6203667918406	47.8154482049512	51.2699650373319	51.1209560071496	55.0328782870621	54.0251646691220	51.3649724278653	50.2526039032602	56.6003567429726	54.9173457382289	48.3161532870834	52.7730183721161	53.6496782411625	53.4767342351379	53.1162726678442	56.9979664226574	50.6113143374576	53.0428752942553	49.0856228295362	51.4361730308027	52.6626195954923	51.7095093226226	51.5038281154303	53.0927780590989	54.7062956436191	53.9728769526832	52.3478485063164	50.9323294015207	50.5329880916757	51.0998855305028	52.1466101606131	53.5669343419293	52.7700791518724	53.6153241899800	50.9817778552530	51.2672928200874	51.9432829700380	49.2211869591447	54.5810932882999	50.9867204696178	54.5176377027386	54.7445796540172	52.5431429141080	51.3798418171318	54.6696898569960	54.1423315428256	53.2347728256715	52.9597335589005	53.3800746754171	52.4844602060195	53.0377552212103	52.6998481661520	49.0485532068101	54.3003289766116	53.9991100159781	49.2836674748323	54.5636216681888	52.3564344277542	53.6952461516003	54.5090750632143	55.4294828352943	52.8025043666689	52.1899691562101	50.5198640980027	57.2146313236544	76.4494700173591	57.9246159314302	51.4233254884654	51.6190597983471	50.9536888042473	52.1112100856137	54.0792812044845	49.9637905802828	54.1549580973132	53.0438876364238	51.6770918946155	51.8820096603945	54.3955285933147	54.7935945034352	57.9293208584242	52.8275401649738	55.2738256239147	52.1563606858649	52.6928160679441	52.9793444137038	53.8519432338875	58.1194813768816	53.3378156432409	48.8316819565507	54.7100578806765	55.4818027477904	55.8283021553860	53.0503779001853	51.4001507692947	54.6078670267187	52.7724819881892	52.8056745202066	51.3738028630485	52.0506167037294	52.6603446480757	53.2834537446245	52.3262250109324	52.0971961491577	53.7648933968223	50.7386881180167	53.8425014402737	51.0432847825473	51.2109878334066	50.7310788367532	51.7924973034183	53.9489659062558	52.8036879567789	52.6307136810103	49.2880982811533	48.7612385006601	53.1411355639569	52.7104592282546	53.9336458229081	54.2628778227275	70.5466303009482
55.6048629401159	58.1319177594706	52.2249234922542	55.4037564650565	56.9402679965759	61.6038156602569	57.6176888533734	59.9880198684731	55.9553346070140	58.0074856825107	57.2478137314576	62.1832974627623	58.2735204920712	57.1267836159813	56.4684380113935	57.6072467036118	61.2670875423049	56.8796098176135	55.6279948950008	53.9045688900936	56.8455705879569	53.0554738846056	59.8740220559792	56.9479618489872	59.5024953161469	57.1071119733102	59.2563985395821	58.5519922310671	59.9714338814979	58.8038219248174	55.7700674028336	59.9154987828838	56.8329752009532	57.0590508721284	57.8812035671086	52.3027055508234	58.4806943094707	58.7489418504065	57.0105273715377	54.6645012173732	57.2962137752325	58.7135128113926	58.4754228543717	54.9232474629373	58.3585680269404	53.5636766754665	54.5080988327266	58.6904079703124	57.5099309633722	52.2006318263799	60.1700676882231	59.0962205910892	58.9120198792510	57.5614434063830	56.1909862873256	58.2642652616405	58.2982708242414	56.7058108375294	54.7113831695191	54.0403946558716	56.8991520141488	56.0124273595845	57.5797068193449	57.1918215635566	59.3690624890129	59.9963041023231	59.0781390377150	57.8847482690695	50.9652635371474	62.6287795939453	57.1228178332015	51.8596646295419	55.5199510731333	57.9668062619480	55.3725752726026	57.2099912571689	59.7372226206871	56.1302179948903	58.1986239294771	53.7239216168698	59.9992548509483	60.0260188712441	55.6803558527256	59.0846173155153	56.4157548932395	56.1222115972634	59.8235686282850	55.4155719297929	61.5553576245201	59.2766975163753	55.6624243054259	59.2301657411972	61.3148554712375	59.9832753180770	58.0443916615342	59.7911192215512	55.8315248942587	56.2618462648680	61.1915667203537	60.2315050100947	52.0493167511275	59.0173119302554	58.5622299742703	56.4065173113650	57.1431353960868	59.6222756009661	57.5852664730785	59.7648534918911	57.4280685773406	55.0767927898058	54.4551684002430	60.1206798509806	61.5543361124906	54.0078385862972	54.0879258644997	53.6236053037275	58.4907086532531	60.0394751893928	57.5718286723904	57.8359108101112	58.8082101020293	55.2221468063368	59.9323782860151	58.9905096643247	61.7750244745346	50.6929591649338	57.3594952425502	58.3345675557954	58.6491348634673	58.8529742069898	60.7111384122687	57.6565370843809	54.0496797810629	55.2431789662127	57.5148187775880	54.3456137194877	58.0677444179331	58.4772973929719	61.0560099236759	54.4127307018856	58.7981213646869	56.1986979633662	55.5765457265006	57.1501247674446	55.1300644462667	53.0881363352236	57.1892936030456	56.2940819507368	58.4030318073065	53.0765911237326	55.3774881804697	56.4836483868300	57.4762020638044	55.2007091937766	56.8860202024203	48.5625917921819	52.6727499016323	48.9100766794819	56.8478127208712	55.5509815214678	53.3229684465766	57.1728525483077	55.4505020651739	54.9848188062246	56.2294735193304	55.4113960250445	51.7456283459292	48.9703039270769	49.8286356269876	50.3103021993549	56.0834538082182	57.1467110525771	55.4812332085438	54.1660270980833	54.6226582733432	47.9312927286939	52.9531756667141	53.4099315901793	55.5063468658687	52.0528100303063	51.4286747580548	50.2755445549872	54.1450015572739	48.9013239297532	55.6752617639738	51.1551879187465	52.1793166412855	55.6270921670515	47.2116991023408	49.5081027939528	53.0075237309464	56.2455763989273	53.9714648508144	55.4848439458844	45.6473884479802	53.9868117733289	53.2171693330710	54.7325890649506	51.8452810162558	52.3889133698647	49.7241766735652	53.8113327774990	50.7206777793595	50.1155788977856	53.0065823990833	52.1683426689496	52.8432545014945	49.1961041281894	53.2543068683206	52.6614521595261	50.0840632089271	53.8127914877569	50.3383422716093	52.7682026277516	53.6616416886134	55.9197472405850	54.9754036177283	49.4756887479209	50.4799448922620	55.3282199152496	52.2544354666799	54.2306583129198	55.0027351108800	53.3864631299791	55.5627273699061	53.6401966854327	54.8638819596256	50.8927821856356	52.1049489389382	50.3840288405282	51.1767090949300	50.8999956098543	55.2434351178253	57.6073538034938	58.5927322512868	58.4388151480043	56.1925260777506	57.0256879513089	58.8190768768151	56.0235078212834	57.3608609509256	57.3559427270395	54.9339937002008	55.0176485034993	62.6948108166395	55.7703594200856	55.8532387015497	57.0810813765227	53.9745071218363	58.7881331334737	59.7259481592330	56.7422665822583	56.4318931337032	54.2219431145169	57.3678960540068	52.8682810918693	58.8898464191637	56.0131264930844	55.3204734216967	54.6812163250930	50.7248118831492	54.3866400103380	57.9703307801072	55.4668519308942	53.1537661095801	55.4077402245360	52.8064003051081	55.8963374033649	51.8848167966123	50.1834912192577	51.8835349608789	51.4655681637891	57.9624393367311	55.0445458211003	52.2863575104496	51.6073843207996	55.8928573046234	55.9577160047840	55.6432294002302	55.5721338646789	54.6644723557625	54.7443662884305	55.8537124817333	54.7356986961358	51.9086353941504	52.5009823269445	51.2130762953507	52.6667101480409	55.0946469241253	55.8717178120045	51.3324895859493	53.6056862295248	45.4174214959818	53.2865294690705	51.0770017797984	50.3841549784006	51.5440264050608	56.3506284977443	53.4539622078462	48.4680845607355	52.6362328146767	50.9876371635062	52.2925830099520	52.9769463965919	49.3409243532495	50.8611441406099	55.4685820459097	52.6382047017563	52.0603365181619	53.7714535759667	52.4949078147040	51.7727328341457	52.3980985713578	54.5891262243126	48.1854477189290	56.9414631372289	55.7685612775950	53.5707540521284	47.9518201043340	52.3319742376061	47.3507093955079	52.2186698491974	56.8336361340990	56.3943343173958	54.3959043836216	55.4605512347274	51.1857423547999	54.1375986217610	51.7061805673246	54.8049242160850	53.3381877362025	49.1695355898183	52.5991835445835	48.9666910364491	52.9551489498482	55.7652378997182	51.1154519554842	52.6711076199123	52.1631855057702	51.9060649919886	53.5350263737736	55.3035742984328	55.5797890855943	57.6464311347823	52.4144285526463	52.5260323413040	52.5543548341028	52.5860867362961	52.3832392390691	50.6149388461733	50.7316614128806	47.7848719109594	52.4726027398711	50.8209396083415	47.2244612140839	47.0790238291556	50.9969540811002	47.7373591339804	52.3604630083509	52.3598755480654	51.0455619854182	52.8415158201328	51.1062755503294	48.6565900636841	52.1099126098845	54.2770982395916	50.1526242409797	52.4619339706457	44.2451748270414	50.1318193014075	50.0563387619833	50.2375498175323	46.8008468611676	47.4612467745893	52.3538687790872	50.4175936454067	52.2139346512563	52.6242030002955	51.3352727896015	52.2373092643520	52.6905581863390	48.2266799993500	50.5248183272977	51.0207040473945	47.4286288558577	49.8002799784856	48.3863910592325	50.7935731433291	50.3741306976236	51.6071364626440	51.9332937058003	57.7645623655699	57.0517839783875	52.9067728184992	54.2820542777956	54.8792632812003	55.4790901563790	56.5577886097195	52.1957389499587	45.3368980838429	48.9943364155558	52.5284332917885	52.0958017391425	50.6487423571751	59.5054187868304	73.3152680573745	72.2526717107848	60.8761698433147	56.7314356188081	55.1884006488939	53.6983032498028	51.5356561784627	54.3919623925764	53.7240188578842	57.3102040686823	61.6389311001073	56.6800883871244	55.7929635993285	55.9176119011009	52.3403660945266	51.1071331607266	54.5456597044044	49.8964675679032	56.6749526951912	53.3509204490882	55.7719724409510	58.6624233125809	52.6621610709561	57.9676247904308	56.0822698554347	52.1002794124281	55.2604517078613	51.2584168791322	55.5946163852719	53.6206575136204	57.7680618600213	56.8177798205952	51.3010305941125	58.5302863501885	52.8332402683578	58.2777717885077	54.1591998873116	53.9947299642584	54.2938463509394	57.9585921037093	56.8111822391160	56.3098812409096	52.9477606600427	55.0823577989701	54.1742256044860	60.3438594349998	54.9974341264436	56.8076309532240	57.6901744393138	54.6601179224741	56.7461130491315	59.1053723837649	59.3925375085009	58.6297429753580	57.4093595639363	56.8615913672891	59.3060760417976	53.7194443886946	49.4656727366565	53.1557646170568	52.0980468752466	55.6017340405202	52.3836766977716	56.8128137683456	52.1850465735436	58.0003984263369	52.3284380260448	54.8130150259867	51.9778656989297	52.6176921116321	52.3639434438505	55.2138245279515	58.4110401895119	56.1883187590124	57.2632757678718	57.3260142825398	52.0350209732872	60.7608926362856	61.2642221556326	56.2646681434044	58.8544757661219	62.8414595349479	70.5931677074446	54.3590206272411	52.7484867227810	53.6015695769465	54.2116383723017	57.8119000571650	59.3386578574431	53.8303178677923	55.3850577586585	53.1709223131242	51.1214001641600	59.5103247369362	55.4859000471376	56.5351545525640	58.3566997572997	57.0819330176627	56.5463038924514	50.1451099423357	53.1091516885015	56.9834311860860	53.4229704741984	59.1356247120245	57.2648130332595	54.1026053376979	54.2356644312372	55.0319301014210	54.1560357837337	60.3131462436941	60.6412466079161	55.5864325483451	55.1605773562576	50.2479050427942	52.0195895312011	51.5906404194773	56.6573579107782	55.6963422699143	51.7339665019051	53.5777961848233	53.7706385005109	56.6802444492562	51.0076277802537	55.5884727206615	52.8097527415036	51.1692338302230	55.2859535759424	53.6924968053770	53.0055383355050	56.6356835136515	51.0461592861454	50.6435112230185	51.3819075404518	54.0381222926410	53.3712980953587	50.1652013719815	51.4378655668800	55.6723587515666	50.5550820869503	50.4641590771969	53.6561562127736	54.9107284837022	51.8670083182234	53.3895516272388	52.6219924066654	49.2941182525087	55.7780792838300	52.1341490197297	55.8093074690330	51.6640560606829	53.8280806485348	51.7788465091316	53.7316481029389	54.5112991888191	54.6495047574683	55.4477782030956	54.9686422308049	54.1810953747594	52.4359227096275	54.4693327852654	52.8683555914008	51.3573408599886	49.6416589397280	55.2352407985607	54.3958745935058	53.3626618776759	54.3378703942391	52.7242487092079	52.0104055655460	50.6065919517093	52.9559739729926	45.4345415858219	52.5049280949110	55.8448896935453	52.2992080701896	51.0011216243987	51.5539564609036	57.6737977203450	57.3209350411435	50.8978499403027	48.7012157831479	50.9061961095031	53.9594618975069	51.5469943114273	47.9846865057004	51.4594070956510	61.9345536515309	52.0122347731639	52.4217752804947	55.9683333972622	48.2842228843861	53.2971461895835	55.3266967729706	50.9344356864524	53.0193150136753	54.6085679069438	54.4922865627160	53.1297368058166	53.2986683783345	51.5680919253678	48.2644103323446	51.3985728589047	53.7034574432977	51.4553122020996	52.8862891436225	53.2446160354773	51.0264340061401	54.6866458558254	53.7491077876106	50.8024527972039	51.8491880433896	50.6354935111254	52.4965991709580	50.8283131377522	52.1395815455263	52.2228877005234	50.7699348462096	49.0497539971341	54.7527885058425	49.4949999280971	53.1579885955293	47.4521682263794	52.2725092918802	51.4276336072040	49.8394537878161	49.9066433154353	49.1284490481589	51.9070851779743	53.6491098382911	48.9137868670091	50.4248530389377	53.9938945654378	48.5800210936359	51.7841870961099	50.8427821414312	52.1575739211083	44.9058256165406	54.9307723111669	52.7365355709724	53.4710247250458	52.5275265102973	52.6410173721923	51.8212706868910	47.8030164458370	52.1723376174479	53.1711151331893	51.6385721935276	49.9207893788065	54.1358400010515	49.8873012929511	45.5974624791111	53.4306273888403	53.9208601228938	52.5642011821148	52.8246713536838	53.7538873063926	48.7034368773327	50.5010922492420	49.6235499829082	50.6822538869923	51.8098481515378	54.7410691915086	52.0047226865784	52.0978867074364	53.0827186669553	54.4861154669826	49.3747152396127	58.9161799715256	57.4206956890914	51.7521694907430	49.8737034155092	45.9408910998296	48.4955095404217	51.6864640253460	49.5171988867162	52.6701347759732	52.7576023595827	50.4862260539221	51.5513008807062	47.7636544844585	48.1069474675746	47.3119890998258	50.0250179687725	49.2541130772248	49.3944506322122	50.2693616280675	50.7533435960235	51.6672586943800	47.4585758787969	54.5156926569182	52.3503804524201	55.2485064997163	51.7472900461785	53.1117411054556	51.2954683130083	52.8802982333042	51.5282060808117	48.6392655681004	52.3141325097970	53.7776291448733	49.8421893343463	50.5037073864810	51.3673361994358	48.0876692511678	49.2535516439275	47.7419668747489	50.7690930716731	50.0193978374687	50.7439189711824	50.5543816653820	49.7785887387495	55.0179762964547	52.8244593948586	50.9968212645215	49.3805128916535	48.0333280978023	50.3726275730133	50.6701031619115	50.5309383153275	50.9355637949285	51.0704936569591	54.6216592812859	51.3599221918712	50.7970062362161	47.7780207866142	51.5954350774031	51.2281713201577	55.7661239413600	50.8267146031967	49.6145691308824	51.0560904847085	57.3551664826241	55.5040007029961	53.0798641318147	51.7994158959445	52.8694192565318	52.4580672897626	48.0577252887222	48.9680791299060	49.8157258765567	50.7655076998204	53.5865074782331	54.2467413500484	50.3011103409801	47.7476168374006	46.9823522157830	58.1982026827397	58.9359889874152	56.9012594810884	52.0144555382909	57.9439399432158	58.7214083559628	52.1699602892239	54.0359622371997	55.9446439338272	60.2122602389111	56.1759516783489	54.8509143570759	63.2064563422382	62.8080414529728	52.6904965969171	53.3694602144407	51.2927038673279	54.4723887185129	55.0001213601722	53.7402445947241	54.2265924392807	56.4028986253162	50.6070989044637	56.6033285793790	56.1986055139248	54.4589381337118	51.6274374027615	52.9163277303863	49.7980962526838	55.5848237679225	54.4779980278653	49.7014054855257	55.0170191430085	47.6143728859874	52.8097278235954	56.4421879054593	54.2424863928959	54.5453727338622	48.7073049508087	55.7491599885459	55.4603830289124	51.6199808148715	54.5906160273984	53.8691013668484	54.7953693516205	56.0246507890702	51.4010919613396	51.7089298168974	57.0469249749277	57.3372602949033	57.2683110337550	56.2495817029106	52.4618291444881	52.3073897726339	53.1847469148898	54.8073222257185	52.9341584534182	55.1548598620578	54.0281825959469	53.8342988933389	57.5714190150525	53.0420039016621	46.3106670452231	52.0914745835151	54.6486333039382	52.8187583155329	53.2656935431566	57.4133235976434	56.0985241814224	56.4233087836125	53.1863776980246	57.4154600687176	53.2082628681181	51.0050660885475	53.3578629489486	57.1966820199772	59.1456725563402	54.3980753576833	47.7535803806689	53.2752519535941	50.0626142644324	55.1142052837554	58.2753207237354	51.3033177348222	55.1351191811920	52.9182083301011	54.9990631617612	55.0597409206117	53.3555759595687	50.6121977481685	52.8616826109566	52.0291594413324	53.2116330808062	55.3016814062342	58.9895301110951	53.5706829671137	53.9046757672361	56.5117383496206	58.9273173105941	53.9565033766648	59.1051348618767	58.3444040083615	53.6174563151624	62.2150407796487	65.9906211297304	54.9206478183380	52.9382484973905	50.7126065499420	56.0271154769560	51.6755263191953	51.5810708605290	51.4927164616812	54.3775535505040	53.3544578727152	50.8462382472098	53.9804715222710	55.9854326546596	52.7451379871499	53.2621117270601	51.3462611634522	53.9543480302671	52.0226167850105	50.7676594831113	54.0467905577048	49.6958380672962	53.0124343420146	51.4885710256806	56.2930281125648	53.4570885155700	52.7521955153912	52.4351215165191	52.4154642063346	56.5801390178984	55.0126574254677	57.1227215949965	52.4870249817124	55.3050908525490	50.8267828963278	53.4474220419649	53.5005763614137	55.3586331004650	53.8919946030372	54.2494973790925	54.2588675471640	54.8920120601046	65.1866216111526	62.8877421092750	53.7368421819108	53.8324634861168	53.2735023807701	51.3582612435226	55.8227510075559	53.1944090438409	49.9781032766353	55.5243477968295	56.1409875572231	53.1777314202080	51.7153328413553	53.1047768851658	50.4031965658729	52.1824456609728	54.2876058605800	48.3832905506999	53.5581131120652	56.1178937396166	51.4983164679447	53.2246598389195	51.7892427725495	49.2759124557309	53.3563035075228	53.8406269265922	54.8255876896104	52.9059040795507	51.6058768193356	53.0812177273223	55.4317467031509	54.0048900594513	53.7706006620929	49.1149400680720	54.8611464456183	57.1009997819946	48.3000674406385	55.3302099224093	49.7615610122423	54.7075723526672	54.6765541629531	55.4514164676375	54.9372709849568	52.7089283037409	52.3894584466282	51.0319305247755	52.7711269143907	52.0006336144769	53.4697011224529	55.9468307650135	52.7070184518463	54.6488557542726	49.9194599796351	54.7790818809263	52.7364078239285	54.9740587827920	56.6892444490784	58.0024196658332	51.9977658997005	54.8282136078216	57.6156409411907	51.9555048246549	52.0739488207073	52.8221883469677	53.6657482572653	51.9171559056586	50.5274978444399	57.7965804139805	53.4400577886653	49.8005815338633	51.5800851095244	47.8485193923162	52.4647623288143	53.6903153043525	53.1771101905484	51.9983042248839	52.3633059980732	53.1564594060152	55.1279940874347	55.9847805409404	53.6972242856918	52.8724649239719	51.1444024365472	54.9854515874234	51.5795680994042	53.2392764913689	54.4428743842022	51.3475015415992	52.6070814805811	50.5403467123780	59.1506515910534	56.0045238800902	49.1242201050156	53.2216788348811	57.4309183462720	52.6286090617016	54.4273884815119	56.4164942608203	51.8342032145066	49.2859561367608	50.4316103500286	51.9591367719103	53.8774860074964	56.2580436361667	58.6987125210245	60.1851907800039	50.7754860665430	53.8066942012751	56.2976287483711	54.8343721119435	55.3438244526877	48.2352231676704	52.8996962985131	51.3129933280412	57.0604828067904	51.0950481590674	51.9277863375848	54.8328460558308	48.1867657776706	48.5706877122245	52.7925118015771	56.5515663596284	55.0683718353977	58.1563789313695	55.6681415794797	52.1068367990474	54.8293062673918	52.6321919617809	52.7307471795354	54.7196785482595	48.2725435194020	52.4468690632498	50.4105436623562	55.5986268734247	52.3953288843476	50.3654910322586	54.1384484192928	47.7711556587179	53.2856864133997	54.7878612643277	52.9994776792260	50.7749792712101	52.7945385589141	51.7059379629714	53.0585277399315	54.6004268583260	48.7127801933106	53.7732973943995	51.4583788474536	47.8287772465601	51.4721951962858	53.1618031702762	56.6987860809919	53.3274743979103	53.8966544248339	52.6318281421123	52.1192972931733	47.8104348499403	52.9738811660344	45.3382053509996	54.1800013026715	53.6788355443704	52.9678049955456	52.3220789285149	54.0674030202453	49.0104581210286	52.6265884306133	51.6215808598762	53.6757788099282	53.8313817577324	52.8524453706132	51.8439478035756	55.9977852265506	48.4753062692571	47.6012860178449	55.5148557199664	62.1775225176770	61.5948950927139	55.1115310786740	57.7539870157893	57.8545893956759	52.6093954816607	59.1922297858334	63.2038548412651	53.4856497243959	59.1773261324101	54.3902047611723	54.4856075962172	58.6152164419185	56.9699965278288	51.1394887216150	46.1628930289306	56.7849205193840	51.4590709857239	52.0343755991169	50.8718403167670	56.5237529648259	54.7279923228680	53.0426820872093	50.3935665128934	54.0054630499071	52.1921188135537	55.0769020684691	56.4391709140249	54.6563671801702	57.1226436215949	59.6049757837033	54.7763801702543	61.6484808148962	57.7923977912770	59.7951000716119	56.1825148680137	59.7529686338819	57.0457775040882	53.8767038520164	52.8954334656832	52.4075652808598	52.6877689750936	54.8824143927913	55.3728979619301	53.4855170997652	55.4104992997046	56.0578557461743	53.6608174892932	52.4055690696382	56.2733749748522	53.6500025561862	55.5129375895329	62.9933994759994	58.9621435418651	55.0017254098652	57.2029154793120	52.7070717900407	56.0254966467804	53.0409129104627	55.0662596342251	55.2604962487168	55.3981474895185	51.7745052057001	57.0825215006292	56.4372464346475	53.3748981093478	54.1219663667587	54.4987784364547	54.2987628168918	50.8485988710678	53.5592211921561	59.7394822798599	60.1814760756177	55.2039137538306	55.8216817199435	55.3706460021194	57.7524626970162	50.4708770140944	55.8709947751681	52.6480456068961	56.0095349159224	52.7052727058424	61.1750605335512	54.6166214094533	53.2639101984981	55.9596598049505	55.4853234869530	56.0191909336150	65.6095615639006	72.8336367812441	59.8008463449172	54.7885555624302	52.1423235970488	54.9856007730792	58.3813875722491	50.8033631744084	55.6758441661399	52.5538879369246	55.4247836918560	57.1118717640870	56.9428039301644	55.1634877577434	50.5597451763949	54.6934202941995	57.1497846075494	55.9167575748951	52.7844609492574	61.3056021558461	54.7339598141497	53.3865118472081	54.5756990307712	51.6797821144496	54.9670474144430	54.1702868596189	56.2824418978957	54.9718186780426	51.6646345874168	56.6209249164169	55.4839467398266	53.7842758301491	53.0658352331249	52.9499724758803	51.6034950086744	56.3363891350877	56.2133397749888	53.9489183466481	56.0145738365770	54.7496370902729	54.6847866234340	57.4634251501817	55.4205561186614	55.3801231342537	53.1285110867346	52.8436011403244	46.0571187394016	60.6403329587485	55.9863635679258	50.0436040341425	54.6995730559982	55.2644083136451	59.0642253426740	57.3382298704849	55.5970626718909	56.9194289142954	52.7054261955951	50.4031285984978	54.4443039694252	53.4398455180926	62.5409230256185	55.3003472402108	56.4222688486665	54.2171681838532	53.3287098706081	56.1452056010225	55.0842238750058	47.0303261798265	57.5834230287645	69.4353327547886	58.1950750865704	51.6687460113647	46.9353915353127	53.0398794589630	56.8409170037906	54.8778528525861	51.0219260326143	58.3632715334508	57.8054770823403	65.2812305694024	53.8961055229991	57.7004617330082	57.8595245582209	56.8479403745181	51.9886400299802	55.4448176303671	55.8194569813733	54.8629827315390	51.5495795956135	55.2797717034695	53.5438278928495	49.8059026322672	52.6172503406851	52.2369172896599	48.3249942039537	56.5017425090773	53.0051057982862	52.0955983972103	57.3542257418553	56.8319758238726	54.4595737755642	45.6757588290090	52.7345907905123	55.7207888469134	56.2062632912269	55.1828460096506	50.4387670119591	55.9938584737547	51.0133901833594	55.8473280954716	49.7560383006846	50.9946742094458	54.2176676738998	49.4125993784543	56.9417447415194	52.7762452445524	55.1109337060915	52.0968217599697	54.0387145874666	54.7203749239388	54.1513814569534	53.3968299766425	50.0315155669312	56.0640388583069	48.4015967742731	52.1097910428948	55.1362330978668	55.8986758015921	55.4218298114462	54.3927438929374	58.1832890935620	54.9439169440712	57.4068919834247	53.7896228186218	50.2105325626199	48.9405676439237	55.4922708889001	53.8267632984779	51.3322081138159	53.3716868636047	52.4267527569894	54.2706155792397	56.1208345806131	51.0088888378449	52.0487724155408	52.9673364357066	52.3361042951122	52.6015208025108	54.1542205965752	56.0839930710722	51.6739645968272	53.2957770667148	53.8580489371505	55.9096913456126	55.5511575787583	51.5286863631421	55.6140980800268	54.9238417155379	53.2104268172400	54.2337879161704	48.3727741586454	53.9612650928759	50.8369323545655	56.1756336130850	52.5013334659628	53.8719601281978	52.8181318383159	51.5171855108478	54.1410077318968	53.6248219417170	53.2159931671554	53.2325918563492	54.4756616400254	55.0908147477197	53.2717915798667	56.7984051550065	52.5437511400628	54.9446624183065	54.8455450840907	56.7489579489310	49.9123630208578	53.2543834572662	54.8206091768072	52.8603821436304	50.7759481599622	59.3438702396153	53.0125221429036	53.8813272793893	58.8985288472990	56.9793763216151	55.0341948144813	52.2102486870549	55.4056162612025	54.5013865334498	57.7367896590267	55.3641865985581	55.5028144427230	55.7369779514595	55.9574280303103	49.8603857619142	52.5396965978730	54.4901300920329	48.3310216173412	53.5701919989502	50.2246746604854	53.1057393914659	54.3850864070128	55.6813671790645	57.5240401182615	51.2913413398618	53.4200628260019	53.8699398971224	47.3803067647845	56.8881041413181	52.8810556616765	47.7974474241248	49.8907509122160	54.1003070038478	48.5535115754309	55.5592589842537	49.5629190781061	50.8546012002999	58.3908565911556	53.8477127439317	55.7762016345540	55.1826460550058	51.0910698417152	54.0036406484255	52.6946986187404	57.2055812432042	55.4893766959535	55.5014886448064	50.6983762317040	51.6541766641439	53.8114464405993	50.9804334084908	52.3650845670771	48.3869039387611	52.7039664922087	55.0810567709398	53.7019764585112	52.6072891442173	53.7371079849800	54.4652987499090	53.1819101985472	51.0509176097878	47.5854669386504	51.5220471806582	49.4944815948887	53.8211359933958	54.9377189454882	53.2276208099322	62.1328775648001	51.5335439573992	62.3972192558031	53.3010791959940	56.7864830372452	54.9522683376864	55.2553227993540	64.8680843437461	64.1886829884581	48.1922749621517	52.8016094043883	53.8699786552170	57.0687136502831	55.9585309059843	54.3875928682133	53.1573045843598	55.0460423362921	50.3330534309751	51.9215291164426	54.1078951191971	54.7440485223238	53.7453401515146	53.6690413196985	64.2458566406896	51.8640146667087	52.7504785845017	51.6459229614490	55.7549351109556	54.8464505763050	62.3008094727414	64.3348300036805	63.1161621912750	58.1965618613862	60.0094755807589	61.3124322809209	54.1043591666555	55.9753920216270	50.3147968471778	52.9813405564415	46.3604340121750	52.6214079591202	49.9031638787715	49.0972562960883	50.3235582633172	54.6810221879244	55.8296743993373	52.4096077342243	58.0330478779942	51.0153508529643	46.5255980169974	51.2204419280513	55.5499436777536	51.4827309066932	54.2793981740761	46.7848199432530	51.4057651904381	53.2487995356619	52.3309324999288	54.5720151809795	51.6572321336304	54.4890606282450	53.8666440275112	52.0341110008593	52.1149458562752	54.5308410344015	56.4143172938688	48.6604071126425	52.5263758235695	51.9646524979037	53.1472523512389	51.1178098542291	46.6429706784335	54.5021186316336	56.9968953462265	53.9891047642025	54.3543089094788	56.5923367650814	56.2499304851624	54.1469477916296	54.2519462880888	50.2756803204625	51.7750456201446	53.7548629856353	55.3788187022866	54.3414259831301	56.3606339485987	52.2965433561432	56.9208392048350	50.8266223587237	51.7385505120370	49.3519296492935	52.9785916361201	55.4018839616326	52.9195714332076	48.6529994543993	55.7891292732674	48.6295107319514	53.5709852097942	55.5104084920101	50.9793109869364	55.1607835688486	55.2934470876480	50.7511706918585	54.5648190587202	53.6928721787719	50.9073132438422	55.6477402431191	55.6612287596751	56.3861461197651	53.7983460891046	55.3613567183078	50.3826996435679	54.0386597195151	54.0035908534404	54.6386677392088	55.3817285231010	51.8111809858982	57.0434631153861	52.2588490021065	51.6381878623212	53.5368614290938	50.6079037157901	47.4847281018929	49.8706902893632	53.0058755255435	50.0231385162078	49.8540207557364	54.3796382266395	50.7909172433013	55.0558951731280	50.5378431453701	54.6613130122507	52.6482218575685	54.0129991734713	49.3907493098584	53.5629177411950	54.9658098594650	55.7900229902809	59.4818523281724	49.5053067350847	59.1844202181841	52.1855379122193	58.2595736839472	48.0118256129021	53.8379013554058	53.5698268782177	55.9837512226176	52.9482509939034	54.6597671791264	54.6652225624695	53.8584460617699	53.0670145501751	55.7057671376405	52.9233804504872	51.8925154878268	49.9430967125143	48.5070150615003	53.5504501561158	54.1819022684041	52.9511427702079	53.6477596577175	49.5735924262044	58.5951932585709	52.7693205676371	52.4469258278859	54.1512626965213	49.7023386488186	53.9371967830842	53.8120948884720	53.0231372336828	49.9637859186270	54.5663731297550	51.0925963112377	49.9186483599036	57.9752211070103	54.5518361756702	53.5241346514367	53.4542264119380	55.2208167101521	51.6606409084142	53.4648130426864	53.3614763110090	52.0142074449230	51.1431181322308	48.1416772623124	49.4556552288300	51.3451671092515	53.4868240991746	51.8643148464955	53.7431546608607	55.0334134983058	54.2325278268252	51.9166714774567	52.2743314586859	53.0708571600332	52.3138492479140	56.9064670279289	55.0930806154097	62.6184244810845	57.4658232728599	53.8973526084278	56.8822671706774	50.6222445194750	54.4310389376736	54.7482528599426	53.3223535082569	54.0299870321179	55.0540517057268	56.4722278625329	52.0332493754925	52.7662558224580	58.9697449724733	54.5891373311172	58.0826947950057	59.7795784606907	52.4524536777172	55.9224953359839	82.7562953194108	77.1367302078390	53.3535624586236	54.2716638702208	82.9411455483004	58.8614194988217	56.2914422057262	56.5833054206383	64.3763970344549	54.5506053803430	58.5979359600694	52.5303797054361	52.8233316315713	53.3845302813748	57.2964174208525	56.8346818207057	52.3104365920805	53.0011127409109	55.8968156602474	57.5195565283358	56.5184190005936	58.0641720925885	53.7834693783844	50.3452283779918	54.9548822850119	59.1412228615829	54.7671597079799	53.2837741400797	54.8899302656834	52.7142979619987	55.1513389440726	59.0524308863084	55.2565895439429	57.6246131010945	54.2604455382486	54.6532842571360	55.6473591975855	57.3173023131220	55.6499091171698	54.0613138243617	54.6990012925897	57.3973809712214	52.0602422771493	52.1805412455615	54.7466006301322	53.6291297324294	56.2006163179013	55.2670252239510	52.5295594365894	52.8457975363471	52.7017127799806	55.3759802449285	55.3440338245532	56.2466372265562	53.8890996174999	53.1193238032888	52.9565028567674	59.2415468917752	52.4379315794113	50.9291119777960	54.9287834631497	54.5728573543939	56.8412441918303	55.2519434481082	54.7155302367516	53.6771204666371	52.3748453798532	55.0435224455273	54.3471904955259	55.7991404730748	54.6409702466385	57.5176605177747	53.0705813658326	54.1099710923195	51.7517145235083	54.8616466505146	57.2639987549664	55.4739733751348	52.7497588584906	53.5648167406009	51.5544355986265	50.9443525495821	55.1996952092657	56.7878684806590	53.4129715203840	56.3917854420684	57.3540099889938	56.3046191924596	56.8969012739693	49.9985741042135	55.1690792965511	54.8471632682861	55.4561869893781	57.6692476376775	52.4656770670841	52.8101591621407	51.9728402216750	53.9036109245387	52.4717201904198	53.2115268609752	54.1903203583554	56.4758429992359	51.9478896747133	53.3895885907450	55.0667463527910	52.9382613878132	53.7272092180694	57.9945538747401	55.0218099199742	59.5680842269581	53.9644155506495	54.9008238299850	51.2434530259241	54.4452265909772	52.0800314625058	56.5978936220530	56.1967903623535	55.1446094376955	56.3037388274800	54.2287453254021	53.0023302449492	52.1850829491089	54.7633673497368	58.2386928974683	50.1206306253033	56.6571294357236	52.2045011639083	55.2450258397456	59.4089074957049	67.1614511673048	80.8120276947217	57.2732537078808	54.6934671364592	55.2095068784228	55.0795006650341	55.2403530535489	59.3288102824669	57.0188440996364	54.5621066508219	57.2235984235610	55.6953898242659	57.8412159317693	53.6950243588199	48.2927742078131	52.0896367821809	54.8489008515948	55.0990798061695	61.6082574216522	52.6253126702230	51.9208968292924	57.5351672796445	58.0572177555126	50.3874492918413	50.9773732554726	55.9853621409207	51.1511676547558	67.7603020406521	64.6342235134808	58.1825088085006	49.9942736545879	54.9958921495761	53.2317600905157	53.8394970280613	55.8752818492951	51.9395702052386	52.8376410206859	52.5727018245970	57.0452219496377	53.4936818491518	61.3343999213603	59.0118738647105	55.6755287450352	46.5763689510429	53.4227672979198	50.5690847689552	55.3510443162743	53.5580462285190	55.0120368362876	50.7610522450939	56.3659302527511	50.5247181837670	53.2305879171860	52.1053036892715	51.6832092431112	56.5839904151771	52.6653308873670	52.5695387037322	52.8725585240837	58.0201275130752	55.4386363271697	51.7177123559635	50.8763028278629	53.8950785834385	54.2699208972179	53.8106171324442	52.0841392356268	50.6647973205233	53.9448350963428	54.1280168131755	48.9872603607631	53.8120589951088	48.3460309343240	57.4606654880261	52.6547982166708	47.9987125310965	54.7712439916554	51.6524725302515	50.0697906397115	48.5567840090613	56.2189180963437	56.5376704931106	51.8414268567142	55.8332643268239	54.1524826375202	55.1950729399165	53.1208434461783	51.0417725033899	53.6596290858028	57.5458544583674	55.5300633702225	58.0139419173026	54.0481408924965	48.8658750443717	52.7897777512441	51.8684974868870	54.3152639467684	54.0464346501420	53.3474557739445	56.3388452521870	52.1965556855066	50.3883408686410	55.8390868584138	53.4889796869883	54.6023568005132	55.6583799296161	48.3073367152181	55.0588572486556	53.9323975049553	52.7818970252112	53.0111035500806	55.5750296132820	57.9692305168702	53.4207760959198	53.0029021257438	53.5880307641162	51.7186685400179	53.7419155347664	52.6577423531376	54.8728585707299	49.9193743028634	54.4215648370967	57.0583274609013	58.1797970298565	55.4938140902560	54.6722839932224	53.8387673153924	56.1054003998007	52.5435772038555	50.2070418971432	56.0699422590626	48.3503643261031	55.1667894971280	54.1654943150894	53.9709739066981	57.4435524152860	54.9158832037196	52.6623634341467	50.1574434665608	55.7745679251640	54.8045481354247	54.7890919615856	56.3324837371777	46.9570546822912	56.8558680751943	52.0619209589721	54.7284420706215	50.7666845106637	50.8463369666575	52.4244974745814	49.9506437818083	54.3992017755459	54.8965505715652	55.6365654543327	51.6112707036068	51.1388891241470	52.8570603783175	52.3922215992258	54.5420538330031	52.1099814422476	50.7832645859444	51.7955112656621	51.3439706939242	54.1492159214338	52.4224636780835	50.3301092244388	58.9083853916804	55.2851328380150	51.4991917225008	50.8279640422086	55.9597996949436	55.3270018525821	52.6835857856179	51.0136353286689	54.3658371725393	52.6571456773434	55.8439292045822	55.3455933167009	55.1334028005830	54.8073750324771	54.1788209789891	49.0908971370817	53.7484007807549	53.8692449176388	54.1136210307084	48.6515496825175	53.6860274039111	52.5771741002381	50.0173383262773	53.8042804840269	50.5288126338240	54.8728752041504	52.5996512202766	55.1516810573393	54.0629966233634	49.6241440688446	56.9192873916471	47.6374390769009	54.6627509090750	53.6763841473698	53.3319073754094	50.0817285806902	51.9233300254163	52.5254821017481	55.4348827634931	49.4941671842925	49.5217134489102	51.8145850213948	53.4294184167803	54.8844289930595	51.4321489259265	51.7875515612024	53.0279879214806	52.5006471766039	51.5096340179925	56.0000326231494	53.9223073057939	50.0330139924343	53.9930150739966	53.2124151169662	49.6707746158531	54.9848179039062	50.5299220326489	50.7417528889794	54.9647506948172	56.2530663240734	53.9594235129896	49.8369705007894	52.1828333578606	51.7238279588284	50.4967633855366	51.2136495220174	52.2522798416007	56.5558654923907	50.7350583437886	53.1005810565515	47.7791305260994	53.1718565032081	54.9879555043388	48.7344928192388	48.2999868659598	54.0546747901272	47.7935098694714	53.0039778642081	51.9543100144637	53.3395142054475	49.6406859966875	49.0782619180433	55.5463137402755	51.0039441832552	51.4356275836359	51.6639682282403	50.3949347180689	53.2476311803136	51.6880658643919	49.7549069701153	49.9306446600927	49.5023337092034	49.7928308981614	47.1063835165853	50.2084058998131	53.7738381407985	52.1134580858062	48.6081285529724	52.5983657170021	52.6082536313322	51.0684474745034	49.9984312343260	48.5219413474878	52.0293705319108	52.5973762805515	54.0180157587172	52.1702167842631	53.1475129498826	53.6605661450495	50.6999331327030	50.2373433985835	60.8472173498228	79.3696977228792	54.1939756470032	49.7347417834219	54.1946237929013	51.0383315562037	52.8386007362353	56.7371496937500	54.6912973869862	50.9523359576763	51.0958982606240	53.8342464959492	59.0786269652659	51.3217843813034	76.5259132223095	53.5242499100089	64.3954132612730	56.5264655618407	52.4901250796658	49.7517384978587	56.7244477811736	52.6105433056293	55.8737073623746	52.9250492407863	51.2749331891660	50.8762166166124	56.3291833447130	51.6849314377793	51.7319963386449	52.7941099220009	52.1255565013613	53.5823018590884	54.5499639217248	54.4447820869462	48.4152334321985	47.0612520475193	53.3339828910478	54.2902438854249	51.2858247538700	49.9239222243055	50.7369670669490	56.1624811556097	54.0136843773984	51.0364672742584	49.3604541723613	51.8263119987827	58.2863238874942	51.9355135184838	54.5897607767197	53.1647861593066	53.7352212868889	56.2035653209718	74.4255198647488	34.5350928204617	57.2895947282552	57.7458891257864	55.8941521914499	49.8934910996320	49.4395655814214	55.1236528895131	55.6060002251656	55.9927309184384	57.8507801347121	54.5219900504180	52.1046002310891	55.1420880466255	61.3299005187214	56.2131727139302	53.0662359771735	55.5682612566716	52.5314385705389	55.8684926236056	52.0958619070014	56.7075868895128	55.0819230573642	54.2537159272909	54.8374074528610	52.7915429840733	54.8119526223718	58.2161436305590	58.1708841079539	54.7686727139170	51.3825233357849	54.1883588421571	51.6073236562491	51.6679828828539	55.4842496158634	58.1738988047367	53.4539231100135	54.9979860399733	63.1870890541625	63.7827442413748	51.6776266251113	58.1913450292484	51.7574370892354	55.3951819395956	57.8980226578391	50.5135866441512	54.5596573006403	55.4701477197892	47.6827472408176	54.3049981673787	49.4131461747745	55.3699264422418	55.5948593478782	52.3489895098237	53.9092768708578	54.5915281083219	58.2622285916118	50.8219846870820	54.2965216638367	58.1513703561469	58.4985524740673	56.0417104365212	47.9354177551938	54.4038517595865	53.6892678496333	73.7400631784105	84.8882698812669	51.5728927118512	55.5352485222779	56.2687923608648	53.7596960204551	54.0516672392889	55.6160806989066	52.6237181844047	55.2683136753707	54.9780147450777	53.0224105667677	53.8954285961894	56.5202256927831	52.8855567611599	51.8333696592291	55.7647938628785	54.1085589761050	53.7997162883897	55.0523798432422	55.6445811812578	47.9887892826713	51.5657347861241	55.1143393909751	56.4179216039289	55.8349679446282	55.6238384502034	53.2076281133848	50.1404038667303	57.4532361549764	51.1960531673572	58.4366384851105	54.6815538145425	50.7587675010000	57.4598459496945	83.6749434424953	60.3741819475755	54.3247086026672	53.3600300228259	57.2756824892123	57.1282496941429	58.4345979512567	55.0158462014997	57.6539812646735	57.8169561931521	54.0372084994743	50.2277166047770	56.8220214069835	52.0781331433084	52.1689945659003	54.9032666547615	56.2203008571808	55.4991219304643	52.2090781101511	58.3525756690567	55.5076825903562	45.8305523496791	54.9261089265566	55.0476722084840	52.2559356727340	52.5456893107554	54.2142647509708	53.2070939415391	54.5288194430413	73.2725273911419	81.5407071569775	51.6881438534329	59.8037487955343	63.4020658452661	54.0746351736154	77.0638801941801	-7.88348555862494	55.4345479339533	53.7724041297504	52.5479540370643	55.3073658210715	49.9839020062690	52.8309897738959	59.9930861550221	51.7927248550304	54.6301347372970	52.3685285371220	55.4069229745043	51.7731486150528	54.5145177908144	50.6193115195485	52.8809999108780	53.7957611271744	54.4209608523774	50.9002603051266	53.4777786009912	53.6789954892089	54.1751698700671	49.6301307083924	53.5166682936002	54.6803045810235	54.0198600079727	59.9302925768551	57.5198002659148	72.0372280108450	29.4676864859062	49.9552272448388	52.9754370775566	53.2274126539031	56.2056474597105	56.9913207097488	56.3694760840773	55.9818215528155	55.1575899559359	55.3217646104862	50.3713251302477	55.4776547131413	53.4782666038789	54.9813701717111	51.6926764281693	54.6144177634488	56.4791839245462	56.2180482089021	52.3467277311788	51.6950749141860	53.6628690288605	50.8428912025683	52.9935045381920	55.5846591182892	52.4989256951772	52.9185669192614	54.3424301625803	54.3731300654842	53.5666998634734	50.0990206625864	50.4103746760081	56.1789207703100	54.1678502890531	51.2244264271690	56.0691648592387	50.3840317400928	48.5083361654312	53.4001377852879	52.7448420716575	52.4283602560322	55.9999713117720	55.7287001438668	58.2404154530508	63.7630454324134	9.02120248403880	53.8814315777771	52.0146568894004	53.1906652448804	56.0656682019858	53.1355468375390	52.5232813085949	55.0513058085869	54.7192961783998	53.7140977674866	54.1303320502844	52.4746268688187	53.2085797475053	53.5577443347602	53.2848946643827	50.4436451093708	53.5730067865950	53.2918206380305	55.1876437439633	55.3279333840918	55.1262826439695	55.0715045392341	49.5229924858481	53.2406715698393	51.6668917289285	55.7348878358602	50.3630750545728	57.3233843508355	53.2977377404604	48.5775991643942	52.4992784918423	57.1871026191394	58.1609295876647	52.3706081388053	52.8593512383617	48.3897421683621	50.6596259172255	50.5518326354316	53.7963409256893	57.4080571582080	53.9586859376287	53.3062077098235	54.7147867752110	52.6140694313748	55.9657294518713	56.0558482618840	51.0204041151834	51.9571242308133	54.1769242585647	52.4509725186315	55.0146628432146	54.4570092800293	50.0560519985872	57.3603866292822	69.2923459077040	62.6380342141554	53.1555438608031	52.8762556272792	55.4644743617518	53.8700080447059	49.6267224969174	53.0622063277469	55.1710009855172	52.0040777808427	57.5178455105756	51.7679522755043	54.4054743247665	51.8966132417322	55.4631015280498	56.1011133496165	53.8628273786201	55.7264515537090	51.2441559647028	52.2763965661035	51.7690674290903	54.5322830570842	52.6343121397959	53.1588841716466	49.7285712802548	48.9128733486163	52.1282950983838	54.8977506827531	50.0762332346990	51.9144778176239	53.2383590214748	54.6937747728357	54.6543435905452	55.3727350864070	53.1090998116248	53.9911200295588	54.7807912383408	56.5031629514215	50.1667084465842	51.8797465820030	56.4051646003240	56.7121021571332	55.7881209915629	51.4886247353314	51.2392007205272	55.5163192790810	49.6882993226828	54.9098173361493	55.7030494701734	55.6185407240914	51.4632587474582	57.3903763279104	51.4924371486142	55.8555999231309	53.4590540544454	53.3455088094056	53.7907580053067	52.4469093044120	53.6194045925330	51.9356282331582	50.2549931262647	56.2068439066977	52.0406937065399	53.1393153049235	53.2356877351686	50.4891628149916	53.3006336443999	52.2166416316662	53.7180936828496	54.3354254952581	49.0880569292645	48.4579955211911	51.0815756376170	52.9543101321687	54.2033697468421	50.2433641607897	52.7891429491052	53.9994769073897	52.4345265502234	54.6080923799825	53.1643405714919	55.6263762070604	49.5276950138572	53.3321190462648	51.5379123988497	51.7331773034462	52.2915199786790	53.2116797028525	57.2838853133766	47.4432297898358	52.9782672285043	53.0296752962927	50.5099859322558	55.7089674218495	52.3751142426276	54.2290781853658	53.1098437746219	52.0523148171795	50.0400859846057	52.5052814947186	52.3295045085181	52.3653287943888	53.9131719838491	52.9695909996212	54.8442938399548	54.6715421921376	51.2009074521151	54.2071914898722	53.7575927963581	53.0413461455090	53.8604891583472	50.7354446921922	53.7499926492508	54.7314788019910	54.8233872735407	51.7202570011516	56.0046845395711	50.5120032782363	55.5564875394158	52.1538648887915	51.7788310930772	57.0551470281294	55.1856699210370	52.3183638816312	51.8771680312026	53.2902679848014	48.9098019280592	49.6623543276865	53.9417873818669	54.1712185017638	50.4540604889386	54.7805101298528	54.4223874566901	56.1720136712481	54.7962557076861	54.2210708738649	49.0998733173351	53.0920337439397	74.3385268229509	62.9347599643352	62.4748756003149	59.3321727454119	61.8597936600791	59.4564503243275	58.2682472019963	57.0128184436517	61.0033355512911	69.4752349067868	64.3263286232919	62.3767878658208	56.5120912770488	72.2025291809353	58.4101064457095	54.3695732146716	55.6217346962223	57.0519362124245	55.1115708974048	54.4054873361291	53.2312772488967	53.6343523530534	50.4372408342610	54.7330002783309	55.8721703208477	58.1839795909866	71.7047671969665	55.4828254246125	53.3073368336879	55.4058144292661	54.6473727026752	48.9457747309299	56.3069571654399	48.9261952589510	52.0477076637663	56.8763284017801	55.0854661498834	54.0254269734184	54.6968928442004	57.3359030260632	55.8487915535697	56.3482838040401	50.9147148063557	52.9238286410815	54.8285693497398	51.3728100029099	55.3648687232424	53.2527237329086	52.1686434430523	46.8795666982182	54.3655450334472	48.3471954437366	49.9068074814259	59.4885311818087	61.0600636995822	57.1204912084502	55.0694371752158	55.8757513973399	55.8148693437874	53.3335330689203	54.7510419481849	56.0890277457631	52.6871864371517	50.8349757438373	52.1288632077239	55.3178720707238	57.2295116327284	58.9098949025139	80.4399017216101	75.2202007559011	58.0833835981768	53.1441090872359	48.9756786934608	56.0602322374452	53.6539671148454	54.0213957834660	56.2859306132123	53.3898162975031	53.4072276801762	52.6320208610079	57.7555008996087	53.3556579227823	53.0872959533712	51.7089903571863	52.4309545493981	56.0635749504886	55.1476290397091	49.5667129280284	52.5770110321190	54.6138620068101	53.4827634377520	55.3032350627852	52.5987195681690	52.8772811739484	50.8109147492042	53.4969475745108	55.1070735644113	49.9841648024016	50.9939815367239	56.3502373724587	49.5169543026639	51.0244533805656	54.6373943665119	55.0102350786746	53.0627272443872	57.0142139739355	54.2498425764257	52.8466258051516	55.7563296345930	51.7744019789810	53.9353796332844	55.4935687597713	56.6353155030926	54.6474093197176	55.9664177585679	52.1030831328625	54.1941706466629	50.4735123817377	51.9209579801981	57.0929221943935	53.3003038772232	52.8490835967545	52.5744884743618	54.1906517064995	53.3911367265536	53.0935717565851	52.9961994804543	59.5014847215308	55.8875452023600	53.7601116884732	58.8095600265702	56.5304895177782	51.6648424456435	53.4440307411237	53.1659215145960	52.0784661017043	58.5687131408362	48.3744793174320	53.3403279541108	50.5601787604443	55.9912896565080	51.1753104647493	52.1117275760656	55.0685031999636	54.8950662366386	55.5482366003288	55.3540125653771	52.3210847316648	55.7570594135797	53.5163186013488	54.5292095124460	53.9475325206476	57.5675005569352	53.1308342349074	54.8016664194912	54.6379850386847	53.2738396765789	72.7535483403744	77.4030785676998	72.9503227729180	57.5795975940146	52.2084115136838	53.3522535343833	54.2604220600260	56.9193713518732	54.6328663091931	50.4896581079448	53.8495251502936	51.8073790681394	56.4129469580323	52.4207330665440	55.4007660490898	52.5592710776954	52.3611067797155	57.0631772260193	50.8460866355740	52.9919317386414	54.5680754375203	50.1150670802502	53.5907837077817	52.2787829285985	53.2817527462133	56.9351250211138	54.5971219396825	52.9164413269066	57.2880864032292	53.8316637185113	53.2363263118220	54.2270357712022	54.3434960725196	57.5065309465018	53.6574714935861	57.4330876277318	50.9590736891530	54.7849409962582	48.6307735219043	51.7086733755331	54.1151519827822	56.5193419579203	55.4219676095167	52.5677419410210	54.3357348333989	53.8811219741977	56.7120936274331	53.8739368146350	52.3208512646736	53.1435932797995	55.0778677488981	53.8198519182510	54.8526937708890	56.0173752431727	55.5863982170648	53.5580572087477	54.4384644500620	65.1141107807565	84.9795700635893	63.0316382078055	54.5311897882859	47.4120003992974	54.2792258490391	50.2223340176885	54.9401400423132	52.8831486178351	66.4469924261990	86.9952186372269	49.9727653450797	47.8831268366283	55.2088083644029	56.5034577802094	56.5922919721176	54.7267761734567	51.4885205477988	55.2617519703825	52.9422283039845	55.2927016889188	54.7097552388995	52.7579348258672	53.2797390675684	52.9045099562687	55.7549079694435	54.2592423137247	54.8451727173018	57.6803970058936	52.6749584318815	53.2674854019082	53.0331109961123	52.6382559451027	47.2418875291140	53.1574099642089	51.7852710502638	53.2459920745272	51.6918238485701	52.9671985405083	50.8592872297178	49.7909642157234	52.4906031129574	54.3678652834756	54.2874332382170	56.3781103292556	52.1271838729427	54.0858532653483	55.5537315222872	57.2324718363847	56.5931834425440	50.1410079137750	50.9344532704758	50.5994960785211	74.6653045658889	67.9369983271956	61.7817889664477	61.2270079493508	52.1053269155969	51.7240707533096	52.6612691723319	53.8309174778328	54.4604047935517	52.7449055377032	55.1266762664998	49.6183420440883	56.8310662839580	58.4408415815634	52.1032500545585	52.5629681176512	55.7354693086318	56.7787958557177	52.6920576591508	52.8862312207324	54.2138314307693	56.9496754087748	55.0684600859613	53.2889142928779	53.8225898389561	55.1074619531495	49.5851505012750	50.0393505645503	53.0191656359497	51.6255212053400	52.2059817684989	48.4985764380419	52.3007353909939	45.9226231876761	51.9341246601244	55.3855582955832	53.7330255888373	53.2844026494311	54.0885423651811	49.3270011458432	53.3519174679813	54.0095386354322	52.6761629152591	52.5445122908051	50.6264127662632	55.9157063906374	49.1191151121989	54.2093876745144	52.0883359841667	50.2841256273325	54.6782461669368	50.3743019793753	52.9096252687329	52.9915742768177	55.5789619403032	55.9020942158686	49.7328155508699	43.0145531567486	54.4647733591888	57.0912910543334	54.4356936926086	50.2802241561431	58.1711733945408	49.1160156715105	54.3049979498441	52.9269117582804	51.8963623627948	52.6143855020776	45.7564969505273	55.8300488907951	75.0846862270387	49.9672170457829	52.4385187204085	56.4690182000870	53.2899384131640	53.6274166440235	54.3461627297195	52.2739098239340	58.2401718667910	50.2522561932892	51.2340413162259	51.2421860872784	53.9743837987415	54.7363693018800	58.3400878245035	54.5632604617955	56.8412157401596	54.0959016863944	57.6539584463072	56.1561834262288	57.7876801146478	56.6568124626956	52.6344132950060	53.7377415281792	50.9085124952110	50.7023484629925	61.1515138785206	54.9611913180831	53.9744173767775	55.4848972056253	52.6306816236350	56.0706142337183	54.4382747106619	53.1989449443145	54.6765659643000	50.1153770335236	57.1767379901992	51.6526528268439	52.6517391253018	53.5323839967755	53.8474490967831	53.2345312367539	52.4066224760890	52.1984332589909	55.5548179655472	51.3141371232448	52.0240049179262	56.1209471165232	56.1858749078388	52.7869033546544	50.1638121657106	49.4496357403686	52.8320498249962	56.0091525247803	67.9882354549520
58.0419408102574	60.8773394331261	56.2168777085034	58.2712438318150	56.0083643982142	55.4276219284322	57.9164076206063	57.3244466946823	59.9692428516107	58.3969310826602	56.4251416772365	61.6575763071498	56.8178749525207	60.3189826752024	56.6201247857383	57.2291820558980	60.6156864560948	64.0116486463434	53.0608592507064	57.2415070226929	58.2488571983267	55.3904882576369	55.9366621889024	57.6222817785377	60.8089245852262	60.5825458613259	57.2068394544566	53.9412544608356	56.9286184579088	60.6225956745255	59.4755471148383	56.8091007663905	52.6871918703479	56.5638242994980	54.2507377240683	58.4176111013137	61.5304726928456	62.1638956404911	60.0045007862762	58.3498794256217	58.4688439533821	60.4912779243429	57.7313909320249	60.4839186773113	57.9708582685188	60.1662495991674	53.1086483597519	57.3198457704983	61.9799960635761	58.7735698879413	53.9242528876057	56.4454987563170	57.6465297344912	58.5329411551529	53.6923282722617	59.7247383131145	56.2087017156042	55.5904966486982	57.7863985619630	56.1652469609409	57.5675563289841	53.4451197287720	54.4917311316495	61.0058913128878	52.9078860450976	55.9527244912645	54.3633079324877	57.8705774762629	52.5829375920516	65.3977029056347	56.0439286327557	52.4880890535919	53.7698545030490	57.0964041586012	56.8760673080714	60.7198741939702	56.9372085294361	54.0892469775194	57.0338206959625	56.0955756180734	60.5651404526001	52.9614628415102	56.6392440211130	57.5440889641577	58.5999772189521	57.4721598654153	60.2481507112442	60.1528616901854	60.4421607656327	58.5713775962091	58.1732003959956	57.9742531816535	60.3043885499773	57.8666524761089	56.9506244687982	62.9536610156044	58.4338250286761	56.4241158852910	60.7727399751214	54.3137520233698	60.0812612012804	56.1362778372610	57.4515411025053	62.3739665851688	56.9490942562685	59.7693575220361	56.2373725683129	61.8472358269753	57.9643166744673	60.1879752376979	56.0475019821548	59.0875421598669	58.9875477357702	56.1705880159659	60.2613639480408	53.0429749090032	63.7091222679372	58.9160716772241	57.6990352496772	61.6398812717886	57.5516621903013	54.5673588119776	57.6354016140637	60.7073631101817	60.8875873515992	56.2759051493511	57.7224725948844	55.6559925453985	60.0950943692765	54.1381428934798	59.2052878584573	56.3946339781770	57.1779099198100	57.0762469397377	55.2684285802510	57.5209107762752	58.7094372138643	58.3969145734285	60.1673350739248	55.9719526880135	53.1838240548828	55.8030197301429	57.3387018616559	58.9631252111278	56.4841705443858	53.0575419751503	56.7655597367993	58.6679454179118	55.4194779574168	55.1455644775297	53.3365900665630	57.0268451473418	56.8887802055434	53.7665396372785	57.6870735597486	54.4119532476800	55.3738583618950	50.1383689361639	58.8853476774670	59.8686600274666	52.8003842690423	57.9796539230240	53.4623020123622	52.6231951623511	53.8723295563241	52.3507128000898	54.8480043603857	56.3512036430448	51.7324488445796	52.5557752520635	54.9601211619790	52.7550590361238	51.7641949819403	52.4737248248423	53.2063174545098	54.1046891612873	56.7020419775810	55.9535627790565	55.0931592076908	55.9157236200750	51.9035935896591	56.8393178524150	52.9176282566526	53.8427977283887	53.6149160686319	51.5835449515869	55.3137859828453	50.0661695553703	51.4526931354255	50.4934777550496	55.7480383150776	52.1580741200956	53.8727556941664	56.1735117057005	52.4480596936862	49.4625187792115	52.0373505765898	50.8386971547686	48.6184280999347	51.1564871600737	52.0692585200016	53.3948014797350	49.7270300121927	52.6702854945910	48.3765369804725	52.2702164864699	52.8619096182473	51.7313868599301	55.7879931152408	52.4833001584934	52.3803581625371	56.1177227916341	52.1744833980121	55.2085348859479	51.4213932382333	52.2751333346628	59.0324131675241	54.8392934456924	50.8845122569633	52.5311174572732	49.6583777104166	50.6295697495781	51.4945741951608	52.4106642753147	55.1903836651627	53.1852119128828	52.0783301494868	55.1333033283913	53.0746275946865	53.0417742922313	54.1590652667408	48.4632896755707	54.5039277086966	56.2410194134670	60.4116187570502	59.4159378820623	57.9775472375113	58.8945959524968	58.3899408954800	58.4211458144322	60.1868531486475	55.8258401407268	57.9916594211067	58.6171878364496	60.2280387947378	55.0967684655287	57.0451822450684	59.8371616022261	53.4086280928794	55.6297009033430	55.7845953685318	54.8871764462877	52.2199609192285	56.5379627112804	56.2900123275749	50.4996240990673	60.1236747282679	58.4709947507975	58.2442226352168	54.3167839245483	55.7743942080823	54.6478943643814	52.9792609529599	52.3183717293198	54.3228416954004	53.3825051712917	56.7339711414147	52.6353988663204	54.5665504917500	55.3226662457737	54.3129391179197	52.1735236890610	57.4892882836277	54.9670552810121	51.9132362142393	53.9879923355352	54.8049127073999	54.6763177286940	51.8595018884429	50.3531342849527	55.1933966128966	53.8961711374746	52.9894444889023	53.5935846600224	53.4139283191909	54.6464744171447	53.5329240204959	49.9735156348753	51.1506687566382	51.3017443532897	54.1093421295863	54.9712200682309	49.7708204557818	51.0080129162985	52.8774006184636	53.0062958706365	54.4535974698178	58.7745449270832	57.7336494119940	51.4002697835980	48.6677676548143	55.9570868740407	49.2567494329771	53.1598983188711	54.5665639604412	52.0548045498269	53.5981575391132	54.6596421519728	51.4959547948398	48.7612422692991	51.1153020484686	54.1830143628957	50.9604444772788	51.9339514731343	52.2162522999073	52.6007616877187	58.0039680467809	54.8633525109861	51.5465563266714	54.1820017957111	47.6770823145646	54.6469775263904	54.6064516418618	54.5931512901856	55.3159936055094	54.4951639492968	54.0985466365230	54.6552388958155	50.7709345741733	57.6236999152109	50.3990363030789	52.5964216591720	52.1155248727435	51.2108361786545	49.6820718884775	49.0794467334680	53.5206607889578	51.2512368191045	48.7052562878369	52.8940688366953	52.7176928318129	53.1310137330740	54.1378697866808	55.9124206837061	50.0884945139846	55.4666167249222	57.0645261875490	53.6491122679729	47.8828732524342	50.9737433521884	51.5361898973993	54.8531349783453	52.9098919097552	52.9585057591425	50.4946581407246	52.8208452279156	53.5521917040001	52.0557159501409	54.5829551201475	51.2784087119226	51.3919310937132	52.1120567714593	48.4669570919903	47.5644770848112	48.8696131183003	51.6930921032252	52.1118446583035	48.0108914040053	51.2135359445507	52.5569698199733	53.8775952566426	53.7654712964988	46.8205534044680	52.0173461477198	47.0918801915904	51.7331148267380	54.9226774001513	47.1414436832594	53.0111733022805	49.5272541225492	54.1729950912466	54.6187133691515	52.6875857064021	52.8879240485357	50.3165240013223	48.8618281993766	53.8136601625601	52.8884725806954	51.6147170795471	50.7026863104920	52.0398308171732	56.9011609165863	55.4976959390728	53.9648377588290	50.7432356840969	52.6906817161377	49.9777567649624	57.2571249513850	53.7585927550525	46.4983857417315	52.2153497256527	54.6709433839109	54.7357425260612	51.0647969882262	64.6187036265958	73.8081179682125	70.7212648018252	61.5491030093447	55.1975068388386	54.3096896847025	49.9698058629431	50.7724987339335	54.8792080832497	55.4308364497757	57.5893270901388	59.2999806544258	57.5610031671074	53.5825251715103	54.0583713898920	51.8945861528014	60.7169452612042	55.8723338115981	53.8363797683825	50.0777533489807	50.0844196537481	56.0980351351062	53.9882743205232	54.8512945889461	56.6972378246333	55.7006669993548	56.3848583780755	53.9984618058053	58.0789440518835	56.8629385478424	55.3293724498381	55.8325218353693	55.3865701696961	56.2828601047842	54.0839609174426	55.4925106177949	57.8139663649794	54.6456088791923	56.5989804773457	53.9571774943960	53.9435894475741	53.5086741826648	55.6756747881649	52.9798915130522	50.9284798609388	52.5125036431496	57.9209758287522	56.7459832067420	60.7406233349369	55.6370545895427	57.0926091635286	56.7842916363005	59.1124123265909	59.7843278438009	62.0628874221424	59.9157113922882	57.2285843213803	56.3603706683126	52.7676989549390	53.6605235823132	54.0973402831659	50.9937548023531	53.9499197110087	55.8698789653106	58.8947122190598	58.1318643545334	53.9507990482527	53.7647052929863	60.6154248032958	56.9703051367001	53.7248265817514	56.8877374021928	52.2364357526448	58.1626181828020	57.2507241316814	54.8710742042078	57.1161215369191	51.3141462354879	57.4543807341378	58.7857803606633	56.3485471485526	59.8269509504651	61.6854207450441	63.5524753765139	54.5858054611702	51.8919233628268	52.8697446030703	55.6200610496884	56.9022834543056	50.0624597323661	57.4568980571101	56.6154171422984	57.0958289750992	57.0583567001855	56.1250049989166	51.7201810547405	55.7721894730367	57.1769786971790	55.8484596892418	54.9754828769318	54.1235216963221	51.8504493387527	49.4491036637445	52.6797309143072	60.1207988001568	48.8195814726094	56.1532427992843	53.4051565641077	54.3732341739718	55.7049291287485	57.2160740433037	59.5184125538349	50.5618817738895	56.3699725998100	55.3727291698263	54.5861575642934	54.5218972344281	55.1211898159660	55.2997640887035	54.4620953200629	53.2345543593581	53.8964386631876	51.1533506509378	53.7807780411429	54.4370770751648	51.0940835591057	56.1389316190187	56.8250630379731	56.5787552658093	52.1821531017914	54.9979241038753	51.2855242941797	54.5174663611107	53.4687897331637	53.0182842907252	50.3853882449885	56.5204740718924	55.4990094316280	53.4896655560351	51.3087828218229	54.4592319441908	51.5122188791063	52.1228008612334	53.8753425499347	54.9963949656439	54.6626637691538	53.2987906719838	51.6193612143193	56.3980013346938	50.3970895977188	54.8873451960074	52.1993096598593	51.9169485465835	56.5038451983632	52.7448877367821	55.9089767501968	55.3143413899365	53.3603014443438	52.8776360213562	54.5823678105916	53.7283309842305	52.8941642682400	56.0936645631083	53.2245021120510	54.7415581580977	54.4580989993262	55.0200230692876	48.6840290137031	51.1675013373227	52.5827730284870	55.4649421735123	55.1777939138217	49.7555400650909	53.5578357434125	54.3012243676832	51.7574989252833	54.2646032262897	55.6269101816879	56.3763049068204	57.8661974062142	53.9412023764516	54.4034806213623	51.6016926910860	53.1728260490815	55.9566364074113	47.5443167022914	56.5387963931379	56.6858329123945	48.7468906244454	53.6931528797499	54.5945282903464	53.9225227328630	54.2790114343030	55.3872418294076	52.1879929465852	49.2895375963975	52.8599271128413	52.9350382387938	50.2763074870037	55.4337621788856	50.5391017541107	52.0150619456781	51.9415974157977	52.5207759337278	53.3306668871551	53.1194634356397	52.0108230698614	51.4291049815648	53.0218531671275	51.0690282825019	51.4156924900327	50.6569873670902	53.6388432281298	51.0024207995848	49.3251665737405	52.2823217384480	50.0273536321963	54.4411260216509	56.3995582360366	50.7533669981411	52.3647686880185	50.3650229173415	55.2723772041622	49.5107840817791	49.9056651697508	53.7521503359990	50.1731941879605	47.8589773462192	48.2689712161198	54.0961774314154	52.9573374101613	50.7482081318863	51.0476214627154	51.5314744352253	50.4875031787463	49.8497548807325	50.7383127496993	52.2278949792196	50.6577366683208	53.9940096824503	52.6114196732421	49.5877713216828	51.0488812325130	45.7328721702177	49.1021985999947	49.2972813224688	52.1108659225958	52.3790687249696	53.5591648122884	54.6221433269256	54.8334945036146	53.0263141325617	53.1783831999818	43.3452593380252	51.3799810921293	52.2798696097800	54.5408009704600	50.2411196427317	52.9479556590666	50.6279622412000	51.3612531707789	56.5586794379835	50.3761595713472	55.0004334475767	55.8450685068388	45.9752746728314	53.0112180706972	53.1488416501775	57.6354360867499	56.9079274154669	53.3986140692314	49.7933374302289	52.2809276103631	52.2503156103907	51.0159436737640	52.6636899927573	55.8006810233040	50.8520080616467	51.0772105303189	50.8675359297288	51.6550950371444	49.6467442817737	51.7257580839437	52.2704259364514	49.0570687664143	49.4895269208787	49.0512458500759	54.0336877100250	51.3868231285443	51.3476709914544	53.6726908635520	56.4553998345090	55.0992421186139	51.1005881514175	55.3019770043453	53.2495321645415	48.6661899063226	52.0415660300070	52.2828102611472	50.2100796445622	55.2349516382423	50.6786780430038	51.5962413826005	48.7415263292572	52.3906549935466	52.4113937957089	49.6013304215569	50.0351004293161	51.1123660203708	49.9521010692341	45.3990348900560	53.0697073806433	54.6275176083854	53.1384282153428	52.8664605395950	45.4641777484641	51.2792330580787	48.4917878561202	50.0256399932991	49.3058861209026	52.1094387145361	49.8641655298768	51.6676446950288	53.4238746871722	50.4813495505744	54.8946896455393	51.2813651666632	53.0486887969097	54.8180543886891	52.6806331575476	52.6282413413232	51.6613622413543	55.7730680852460	56.0413177231119	48.3291556346047	53.2036780549066	52.6525473634114	50.2598478592711	48.6534378518299	49.2137690312384	53.4928908269558	52.3875760903017	53.1965096192693	51.3106151550351	51.8504881527529	47.0878660249796	48.3341260065926	61.7398565959519	54.1723887838913	52.9154034542490	55.0555114312164	58.3258380803878	56.1464976038415	58.7447239791852	54.8389921489797	59.4920370585368	63.5634682259452	57.3109603795401	55.3631525973506	62.1634214030228	60.0033540135089	54.5181276798627	52.5710474445235	51.5828244490542	53.7361749831944	57.5846236433059	58.3383264343571	55.2894992372322	55.9360777140644	53.6494866244627	54.6955758792428	54.3486884885383	52.9890466245377	50.6897851572575	54.5639523395641	54.2153019654641	57.5356341239903	49.7907038166327	53.7258681236361	56.3174494190922	50.4603733422007	53.2836446396414	49.5924121310494	55.3488870450966	52.2183940030262	52.3232098193475	48.7790213274694	61.0161955729025	55.4695562164133	55.2310485580959	56.9880730016248	54.9246576858015	55.3420357028642	53.1721145329775	55.3285336756606	55.0624179490573	52.1653372515352	50.8964415334891	53.9784849544721	53.5774933146813	57.3760504781125	52.6426218644928	58.3192034759543	49.2142429717474	57.8359923959530	56.5552255294783	56.1409841906727	54.5744377169408	57.0036216691064	49.6085423257407	53.2734320322334	57.4922708524852	53.2892928376709	53.5187603049762	55.6281129392019	51.2420081307359	57.5434743360914	56.5402748953611	52.6422954805282	55.1529405398995	57.4553058822881	58.6410960559456	54.9976468067826	55.1627064876360	48.8594268703550	57.3654163313216	54.5809874323522	52.6379396464635	54.9672385864980	56.9367000887664	54.6107502708917	55.9772385179536	50.6588165594687	58.3533416861053	55.5727884856985	55.2744913350748	57.5474098143430	55.8646628238138	56.6782925722558	50.0181173747943	57.6115391778215	58.3416830410750	55.3002388000411	53.6492470648201	52.6039022783729	52.8482746524831	52.4236393877811	53.8616314491413	58.4274325307700	55.3971706664875	64.4183154766399	60.8366567620705	55.5850154778561	53.3531198299469	54.3726069071764	61.7116263752932	50.0328382826881	56.6851986779760	55.8066777492165	56.2938987094198	54.9422770385090	48.4897237453767	55.3622201009958	55.4396366337550	53.4967914783812	51.7807105495861	53.9195458020205	52.5858973037443	53.9139991293723	55.4047951949019	52.2033250431902	51.0921375212059	55.0796749423055	53.7458326736293	52.3809476958173	50.9744535644323	53.9213788891029	51.5992971882358	53.5527151500328	53.1486994604563	50.8840819081285	52.2199234213536	55.0276643462125	53.5136135057715	55.2630653681454	54.0353417967298	55.4783647466522	54.3155868041099	57.8078325415815	52.8195520168261	52.9315548699106	57.6447841869584	64.6934008646021	62.0751212467676	51.4155265565996	50.0449556138874	54.2624296798147	54.2841286124175	52.7999340849470	51.0414860992334	54.2829205637769	56.1581753873735	56.6629133362501	53.6290805794179	51.7915366670686	52.9489306486591	54.3959041486052	54.3872749688586	54.8306300658510	55.8275606363930	57.2398891760006	51.1674841751537	53.5603115747411	51.7697558231471	49.5393082261547	55.8404969153485	53.1856819752723	50.9422836209279	52.5162647405386	55.5695296583174	52.8715141111600	55.8953423296245	55.2931751918518	56.9578577331546	56.4672698230162	49.9937957511874	54.0237045732647	58.1183406810050	50.6412737005634	53.4223156072693	54.1338950481863	58.9818745122919	54.0767068149452	55.2557808853844	52.9911795475946	50.3250745695555	57.0373822041799	56.8746850649175	57.0076093612445	55.8492168351420	57.5420899758493	50.3830457758149	56.1245358062865	55.6701293544599	51.5783551352163	53.9671060983648	55.2838614394347	50.6083864392091	55.2701961080091	57.6460066490142	52.2664234423799	56.8854350558605	47.0507419378546	51.8697125422441	54.3716257626338	49.6316675641291	52.1136585114230	55.0536234740134	54.1436480345030	54.5147266735918	52.9838703059905	52.9748633296502	51.6581094528379	57.2430510156478	57.0440962131777	52.3034880644855	47.3676999019996	46.9812660581854	50.2752202448328	56.5207544637479	51.8773046735638	53.2440745298811	53.8158052133515	54.6212753119439	53.1287137921100	52.4045516819014	52.2159870834487	56.3343912009466	51.6002631931765	55.5341353558786	51.9553282507166	50.9560979340374	56.1585729197032	56.0016621949742	52.6033565693302	50.7144509319888	57.1263736939050	56.7800135403827	55.6735885961116	52.9591229575271	55.5495415261374	50.0985780568132	57.8772537765552	52.4613741647292	52.4515356406171	56.0850284634930	60.3744112682935	59.1224728662086	52.4804189178405	52.5791936958850	50.1863869826304	53.1419661740264	54.3795177221841	49.1297837459372	46.5267816651902	50.3815776124961	59.2035193485467	53.8538676484662	52.2912688260401	50.2729616749510	57.1594115602450	50.6725888475217	56.8299951845181	55.1879433909579	57.9874402765249	58.1459492963482	48.9366154250384	50.1227486762290	54.7221600610154	53.5114682138544	56.6323868694670	55.0181939766099	53.6460956126467	51.7533609918973	52.4899804856261	52.3820839486298	51.0602542618473	53.1818637239066	48.5246473784926	50.0578967931772	49.5761850432810	54.1570504187972	53.4848560488276	48.1953782238291	49.4170471547963	47.9792949938132	51.3019367153332	55.6159171601633	53.8498584975927	50.8207114277479	51.0226670611744	50.8327479189881	49.4881204726536	53.0756609503276	54.0463294776936	49.2480369275352	48.1873598967299	48.8980737290642	54.3715888327883	50.3068258090078	51.8302094008777	52.1187622765999	54.2635633991670	53.2254102018306	53.2764399582717	53.9521589647863	52.3781780045691	49.6114513195832	51.7459450869229	53.4300552570832	50.0003277561758	54.9830299038538	54.4597482848180	49.0384873259173	50.4015052274643	51.3309599084194	51.3695510543472	53.2090957192548	62.7462783499141	61.8624621384901	54.6049564170938	57.2805494641845	58.1643474385758	54.6241130052190	58.8941531522360	55.8433872671803	57.4650133081277	60.0393709419660	54.2650750098942	50.7027889342153	56.6467420340402	52.8043407140073	50.3417502293406	53.5964565480139	53.5352947196513	53.8891246412813	54.6379764543879	58.3384640007260	54.3336207060015	54.0528967261954	51.8503355059503	50.4997346205380	54.3466437696506	52.4937853333148	54.7203708054049	50.3371772678985	55.1917926195779	53.6847498578329	59.4444759614505	56.3934854363383	58.7446598347982	55.3497689394910	59.0319351343217	56.8704241991954	59.7971998500175	55.8074440907934	54.1908804189304	54.6574884971156	53.0001137506856	50.9724803251353	53.0331103519588	57.2170080594570	53.8038326294216	51.9524517413551	55.4587572893103	50.7008111462543	56.8596187095259	59.7297719283056	56.3320253114350	57.2202923704295	62.2485740421893	54.1844138191698	51.0164203835542	53.9179392182096	55.8446284077134	51.5141038919203	54.5693673134257	53.2473881395708	56.7002850650953	51.7388011193792	51.4432910906092	54.7407486152508	54.6854762357259	55.2346614813105	53.4126245904745	54.1666251977574	57.4025224650014	56.7625256632320	53.3332126057916	63.2900901610600	63.8219774480066	54.7948369042747	52.5957500842948	55.8468461719569	55.9850110405753	54.8566264266633	52.7170930673149	54.4613471656097	54.9003953203818	56.4539009423606	55.2075879637074	55.7079069061891	52.0761702074423	55.0780135212876	54.3317727274304	55.5553562709470	61.0712697563230	82.7008487860261	50.7698984578955	50.7467217656719	53.5239486324390	50.9804775980574	55.5688090853492	54.1721940888403	49.2493377319764	52.3976537628394	56.7795632730118	59.3221244641268	55.6089026771157	52.0411939857055	52.3730002151152	52.9182721868297	58.5048906470438	55.4842634702072	54.7413699991361	57.3404449311370	51.7068649359202	56.8117885992034	52.5821064789641	56.1505234581389	49.3725848112490	56.1808251474499	56.0828373330951	54.2933044887876	52.8457264450773	54.3297576316435	53.8755031602961	52.3154233390995	53.2551333744143	48.5240168696704	53.3405485882640	58.9551650664503	53.6970214596457	58.3784539907146	58.4176695766605	52.8434989880381	51.9045629442395	54.5372786020813	53.4111359005429	52.8930876776101	53.6850863736074	56.9328590691867	51.0851317183948	62.8388594418000	53.0723136008475	58.6763503900374	51.1839505058190	54.4770710118171	57.2043201696729	59.0026408215957	59.8368923616547	57.2284608637172	56.9671681699997	53.5183465913324	54.0281187982358	58.4103313509192	54.8816914821513	56.9215734099145	53.7702324710765	53.7153396357753	55.7278704484023	58.7240808196861	55.5847243678338	59.7024438743325	57.5630799548671	74.1617873841295	57.7657335623444	53.0362734321591	52.0796083321835	52.8402326120628	54.8713591345885	48.5008281267410	55.7080297018228	58.2089925228267	57.7828785559045	62.3688738061092	48.5511723996719	54.8953890556848	54.1473802044505	53.6086766869543	56.8046671614281	56.8232622050431	51.2245552624206	60.1228074178978	50.6683060930642	51.3543372667898	53.7559282376107	56.1028721071741	54.4221697959683	55.1070513126743	54.2340512148253	57.9368128882460	54.5926512783248	51.8053609013834	51.5489166999671	52.8975003302552	55.8102707006951	54.8705361979002	53.4907979017559	54.6401581630643	58.9023063643793	54.1808266124749	53.7197495429046	52.6237229125898	56.8959777811057	54.9173577430665	52.3331733371799	51.1127946742759	49.3316791805246	50.1115501768134	53.8439176593815	56.4292058335143	53.4927298685070	51.6379663291764	51.3141786015781	55.0014719088737	51.2950072104875	52.4262972294949	58.0161267811343	53.7846087145383	48.0273341333775	56.4643875811736	53.0644428825065	51.7743141189041	54.4097001880860	54.2404881741558	54.4621959241109	50.5307376901876	55.3966617692883	57.2617395097291	52.2458366786046	55.0781518947396	52.6157212179419	49.1534466978384	52.0921955981970	49.9876453291332	53.1226957277478	54.2227977395696	57.6360238372679	54.4398985875829	53.1658844914536	53.5048071557972	52.8071528881622	54.7408036938323	55.4398853512000	57.8301373374403	54.3111257597884	56.4477662600160	56.8350502257559	53.2689281676062	56.1457330839763	50.7920733800553	52.1407456803419	54.4007588173731	54.1839154227822	50.4599078381978	53.5462330055740	55.4131383919612	52.4065790916980	58.5476106294210	55.7025899170602	53.2988124037665	56.8126556690411	55.8026023140973	52.4028715129277	55.7749581886541	48.9497287888687	54.6569348014374	48.4682309882963	50.3287271303303	53.0937764177154	54.7378516243260	53.0284401806261	54.5604798167935	56.9295658323171	55.5169625224277	55.0127768199574	54.2565722879868	57.0265450500949	54.6712972706269	52.3723523449124	54.6495423002597	54.5631473156682	49.1700649408135	57.7229647024173	54.6755764703510	52.8231749831485	54.8800029608908	52.5116365856300	52.1828971322856	52.7005741487266	55.4072149168722	55.0581613586572	56.4369238874227	49.7926756161449	52.6372459457767	55.1412652704962	56.3914555026351	58.9002745758414	54.9286084491895	49.3229257706630	51.7213615918515	53.6042203054548	53.5215483634226	54.1951386890699	54.1319068988137	51.7779078807508	56.5909640371830	53.2410746873936	57.8448247007282	54.9141160925783	52.5584629550039	52.4603267107883	50.5013210572351	46.5246711952785	55.2236335879431	54.2489816502772	52.1643750342540	53.7397665322172	55.4748779903710	54.2747650812821	58.8016565355902	53.3246153849591	57.8062118670262	51.7943492542080	48.9358503979908	58.0803199210355	50.1164272265260	51.1139046174414	54.6655705772080	55.8553085002947	50.2621916330563	53.0949034136795	53.4647598849602	55.2256863466742	55.5396839947572	48.2385151807303	51.0874695943672	50.1660833390921	53.7257543216058	54.3496216296398	51.9713842619138	46.4660304056319	52.7846571265364	51.1886346441859	49.8166028259734	51.0264060204118	53.7819173053462	58.4151419671992	45.5869439741788	55.4889482142602	57.0762898063995	58.5643578591200	55.9096860092821	50.3123334378251	67.1610456502567	64.6502040050042	54.4049973914254	54.3988948181053	49.3265553151971	52.1278475605570	48.4895470096565	51.4211205780998	57.1277598598644	51.1606265316673	55.5622690966547	52.7660772173101	54.5929859270026	49.8584137234164	52.6631185328253	52.3468832478326	60.7224293916282	51.5223666474776	52.7281250738408	52.5663807807065	47.7840021547662	53.7908517834333	60.0106315050124	66.8420845009781	61.9404740453669	60.8530961128599	61.3260461145864	60.4104974654244	46.3911606580675	56.6312327877300	50.1445571087716	53.8019730480536	51.3036755534402	52.3591926369663	53.4523451706476	55.1039657178071	54.7816643722951	51.7177656050149	55.5686926830085	55.3133168928249	57.3867840610961	55.7726924422890	51.6975402889186	54.9408175018230	52.8655095568368	53.1479616007967	52.9880857226711	54.3328582333626	51.6930388276890	49.4299318149900	57.0936065044685	55.0199520607486	50.9976741619245	55.0184741257008	50.8949879359780	56.6602843449192	52.8429109864130	57.4882961248701	51.9961252578252	55.5554332874676	50.8980082055919	53.3630124301456	53.1183184752004	47.3926937649275	50.8015073976695	53.9725151719460	59.7354230193432	52.8483428591163	53.0513962348811	56.9021895207824	53.4521742735528	55.3272308115491	56.0622536951469	50.8514741485487	55.0081319322399	53.5607871608983	55.6438157609046	51.6959967121394	57.2545344305176	57.1812267950630	56.6984931111866	55.6515673352235	53.4469220184168	55.1907280237842	56.7574232956414	51.5320444680474	52.8893441961018	57.1456425925075	51.6476467760099	47.8653242391433	54.0462303190744	52.8664232376712	53.1830998983483	56.8289420233525	52.7504987833222	54.9125671638768	52.0404240269082	52.0627918388081	53.9970831841057	57.7237922546910	53.2672051881091	49.9852070384819	58.1640984002020	56.1488559508472	52.8663929877070	54.1035430932694	51.2807688240319	49.8784207758605	53.2807333630072	53.3231101200430	54.7024655889041	51.4451450656226	52.8480807134311	52.3892453634254	56.6927175012661	49.0074329746907	52.4213365721041	52.8220922065667	52.9706771719971	54.0003508635084	55.1112546229070	56.3752194938955	56.6752350040216	53.0043905292392	51.7056762672696	52.7406424873782	54.4790688843474	55.9497680986589	54.8848298914460	51.5254319119878	54.7015996948973	52.1150465744117	52.4496686922559	58.7180046914511	53.4532274620670	52.5340711781091	49.0382370107155	54.9052535431637	51.3368996215467	53.4320498487489	53.2851179943650	54.9113909235762	53.9681535932205	53.5508931787209	55.4168226673069	55.6865330401754	54.0358333124896	51.0023196681924	51.4155254561817	51.5369402379149	49.6680033126739	52.5893224596373	48.4435639915421	53.7969457057813	52.0666827587800	49.1552830856758	51.5276483142628	52.8572983418449	52.3543410974760	51.0418921829567	51.5333366895713	54.4159302848022	51.6300406274231	53.6557812918117	53.1896007626068	47.8795830577688	51.8352386418882	57.6352712482216	59.6957062815056	50.9691400656371	49.9533878849835	56.5266120450556	56.5377415670370	52.3758630835172	53.4443147166185	55.3883276204592	51.5376739679888	54.5623585479557	51.2926663289259	53.2143666785621	49.3566660498742	54.1824441071870	54.6090097509410	54.7087289579381	52.6977351655030	50.9236923203266	47.9118792799568	51.9276894070076	48.6945207313389	57.9853598418250	50.2327866482109	67.6888362684437	57.9617556057943	55.1086351313298	59.7111209308958	50.8342905807191	54.3818263506121	51.6965332503482	53.0668168311224	53.1912090083824	52.2391982659320	56.1245859270895	56.5840577221739	55.6714713123172	56.5763180443263	53.3828496581432	54.5503739998353	54.6167900491846	50.5316953820132	50.4379116340656	83.1956315389920	74.4468559649805	51.8961550078396	63.1080879870524	78.5461592169885	63.3558137234224	56.8035772060538	61.9254132865402	63.4722097449833	53.8413590424404	61.0142810852465	53.8945061405437	56.2078549151709	52.9791449272010	52.0914614580207	55.6232868434114	59.3281781026672	56.7388685161688	50.9478198593852	55.5653245672967	53.6638837747632	53.3412596523369	55.9623414939514	56.5201979505414	55.3078101477457	51.0752880913228	54.0915765835994	53.4491043082335	51.0648506051745	57.8440710926436	55.6318502438750	56.4237567198984	56.6182284055027	54.3979267694094	54.5626916610446	54.3639630666495	52.4541712938282	56.8152660082458	54.2689763252756	55.8389450141775	52.7508618715831	51.7444794671761	53.2626957631068	56.5222110403272	52.6946508212350	55.4033470746535	57.8803722881903	57.7518570719990	53.3305073635247	56.1799460398112	55.8333604860998	57.3745843480344	57.0558006517217	49.5153549304352	52.1730999339219	56.8121807499470	51.9243483699379	54.4886210584250	51.2326522232420	49.6075224507425	58.2772494279261	49.8593031634847	53.9614813125046	57.6432046816507	55.1078415543736	50.9323866105145	56.7010196115451	55.6047382329105	55.3260466677718	56.0302097474388	54.9571580933464	56.7546919827759	57.3386320746173	58.0863644206274	52.0875339646847	54.6228703309275	52.2199288621251	51.0090372589652	54.1655366692512	60.4910136213245	57.6814781326732	54.7551498810101	53.3409281521402	52.1823723423438	58.5562178435100	54.4737191663875	57.5825037748694	60.9217272171716	57.7251019164208	53.6872628487461	53.0603869542450	55.2743440487245	54.7606904156067	56.7521764553874	52.1231238111996	55.5243115391181	56.6025314702886	58.4658485164977	57.6930184442108	52.8490607399389	52.2762027805936	54.4367263824414	50.8070334900828	56.6070698203032	55.5618332678991	49.8382667370086	55.5801147271414	57.3451769198785	56.1105756852341	56.1615863750005	56.5242607106234	56.1417753434579	58.0040498697734	56.4372856074651	51.5951808485358	62.2825386128575	54.1322454605429	52.4468175256515	59.5091148468176	49.4847403586468	55.4807355112634	56.4418933240430	59.5347288131505	54.7362659508199	54.5552993305391	55.2997857826813	56.9576719076381	55.3084316674480	59.6112207619465	67.3894770600291	78.8126150629351	57.0505683864302	54.3161991611822	57.9072940570116	51.5026007858870	56.7760959271671	55.0422273285577	57.7805877096836	57.4642281215407	53.9033975425812	55.9892827109133	57.6935774651013	55.8654919172121	54.7089081852162	51.1825137835401	51.5345282250497	56.5273266410197	57.8909850469328	50.5230030639428	50.3159419738120	55.5312628321814	53.3825815303311	53.6869723872825	49.5643822121887	55.2540493856393	52.7016556821792	66.6859151432315	61.5888221339384	58.0493868340158	53.9107269352787	54.6237709943294	54.8904984541387	55.2656708273778	54.0605872444115	52.8625150225300	52.9100260817930	54.5787229103384	52.8990158969881	54.7258546957628	62.3949413439693	56.7402055481169	55.6320663626312	49.4331150822579	53.5008948478773	47.3781934477140	52.0933086583132	56.8346534736978	55.4748753896341	52.1942237883224	54.9911254694434	55.3898744866063	56.6242092228961	54.9651950454475	54.2743885358011	55.5943295997016	51.3803018880494	52.5081474242936	58.3125451802500	53.4394253678355	55.8804864875087	53.3519240801819	51.4771703351865	54.1030102160634	57.0506091781473	53.9567348756324	53.5154964442754	53.8250655235824	54.7926199628949	52.3034463134516	56.5890678421247	50.3742244727529	50.5299140704530	52.3394947852017	50.8918642553245	56.3429013713449	53.2448169430873	52.2940241328902	57.3220087946971	55.3273252779360	53.7504513196705	48.5726019896455	57.2986258037355	50.3567239231383	56.2281386814993	54.0455521231069	50.6095815833518	53.5890566619162	54.1624241859167	52.8883073366871	53.2635468141434	53.8998148435995	58.2400784832672	50.7743619593751	54.7429471616098	56.6275301066061	55.9557326843324	53.8538051102772	53.6682048766628	55.4211816599995	53.3618298264271	56.3599690302245	50.5162624496050	53.6858875430212	49.7223436293867	56.7232273334814	51.2090712503869	52.8832295340047	54.0545586999813	55.3972488792348	53.9918632884577	54.3012697184843	54.5000737447709	58.6534317326843	53.3395923498675	53.1741750915454	53.5724439381576	55.8310895454303	55.1066787512919	55.1104989732181	58.2859613194922	52.9882077446883	55.3506108132027	56.1890902269614	53.7680710279949	52.7149205106225	55.0812852922090	53.6990961487493	55.7354958501807	53.8314274032524	57.7692904576007	55.4253364892005	48.7968761346166	54.2947941111412	50.0296177635932	51.5663794119415	57.2614112678976	51.7980800159781	57.3260202952460	57.1810765459736	52.6138963444259	55.0304755513123	55.1195097518507	53.6528933967526	58.8623001124595	55.5198163099166	52.2188614722738	49.8967989782650	52.2889595854733	52.0718113236847	58.8900327626792	56.1004360372427	57.9918276443240	56.2071799532018	55.7399325262078	55.9282358510785	55.8550400494574	53.2736128308867	54.8337512534096	56.3373161120108	57.0067923057535	51.7933813283858	53.3640052939862	54.8307971821140	49.6403792381847	54.6202417388914	57.8790672108452	54.6279452791218	55.4302165646548	55.8277152630180	55.6480530818873	52.6311254284561	50.2702388154623	53.7794935791197	54.1783241991899	51.8794442657740	54.9677825215223	52.2906129375157	52.4343537950571	57.1750946883239	53.2814638699773	49.3782841364247	57.3482438232148	55.4625736385941	55.3090695588970	51.7720119913092	54.0586481598685	52.9563770140492	53.6750393925276	45.5229169885958	54.6310787836183	56.1462759517978	52.0581706032391	55.6309919735153	50.2315130347259	55.6116255645677	54.5877303428059	52.4403203331732	56.5443377437162	55.4854668909340	52.7998552166223	54.3967413217209	52.9922011062962	57.7078893374976	57.6847687111548	54.2569511254596	48.4648024879155	53.6198813659694	55.6741173737926	52.6731025708518	51.6999082644533	55.7778499832238	53.3797625262402	55.0495589520163	51.8247406952425	50.0986597651462	53.1622010493535	51.8004168422359	51.1687954402719	55.5365674854348	51.0427825760930	51.3596945007222	50.8777398376433	55.3350292378220	55.4272024400536	56.7389136242050	53.5968087206729	54.0590799671738	48.8653655696095	54.6272350519716	52.2940275325398	46.0665099761269	51.6630546490505	51.8895468631593	52.0743336725425	50.1705540772599	44.2390820810399	53.7113169144230	50.1497024766112	54.6406360293197	51.5130666690848	50.3533077461756	50.6517286315419	50.3149903452226	54.9301083075419	50.0383969940486	54.9525758288734	54.0473664140965	50.2060211475581	48.3848669183696	53.4327506127644	54.4913504332853	54.0870366314438	55.0403820073345	51.3952869287417	50.8496285079760	49.0906615929463	50.1343937611229	50.1816858959402	51.5573313665608	52.5921911493035	52.2614477540977	53.0832794205736	51.7998416447761	54.2692598659704	51.7929316153606	54.2667542305482	52.5333970439964	50.0621101243843	53.6423466634818	56.1999101636475	51.6051349897021	55.3418506351529	46.5465058911074	51.9483754152597	53.2045345049289	55.6210700289019	58.2756707996218	79.1646580843348	62.9740781643464	53.6891090762038	53.1948146128473	54.4162317472030	57.8134601897066	57.6619101114012	51.4945494748047	53.2453873507359	52.4798794674693	53.1911023129517	57.0787034273396	59.9195129630244	75.4720413608063	58.5587159783857	59.3352621873137	53.2103342451149	54.1747265407438	52.6013158484953	55.9815742738413	55.0389328043598	55.2196234582636	53.5256051818804	48.3397286209219	52.2986333688473	58.0695954490543	46.7738638072669	50.8305449275960	52.9362320609503	54.2686157098963	56.5534978022473	52.4362253176951	54.7349259570159	51.7749105436553	52.8543433443611	54.2650466160768	54.6040826222794	52.1256620182450	54.9649821845863	58.0840671651041	53.1909685024868	51.3420188621286	55.1130215008275	55.0569897142071	53.7478155425235	59.0460975856616	53.3688454183992	50.6148310359221	56.0622983703468	54.5035007958788	56.9774141098674	77.5377761446610	34.7148369854545	55.9803132340993	58.1249347741229	56.8083256925466	54.7615908630958	53.6234265088036	52.6374070459134	55.7348921485717	56.7589467967905	51.5259233327592	53.4370069069271	53.8582581265733	54.2202968952976	58.8587285350656	54.6026958964926	55.0513146933946	55.6825651336722	58.9460716415462	55.0733287408635	51.1192057188958	52.1317846940387	56.9452098638869	54.8561326101733	55.8479518379235	54.1568529952399	54.3436916557406	56.6344189685585	55.7068099575190	57.0314763919356	54.3654637619066	59.1387663671759	56.1824046270921	55.8218396015737	57.3885533792543	54.0046830079052	57.0353717140837	49.9485537679958	67.3708402918031	59.8939756446864	51.8719159440773	58.2639449995467	55.0013674062172	56.0185810374955	51.9263183727974	57.1291147336240	54.2009893372958	54.1861809133802	52.4521142476282	53.7837355790653	55.5815409020290	50.7261977967675	55.0503830052045	55.6336302596273	54.7721864614343	55.8851196020966	50.0837403468572	50.8394573905846	56.3923152948229	58.6812832063127	52.3433368674316	58.7955508621673	50.3472397206768	55.8974475930012	54.9266019943547	78.2742076770744	81.3588289872443	51.3186021141225	58.3231093875833	56.6792730821799	49.6957785686506	55.9963546891776	54.7301124411253	56.1714609080080	53.7849598120584	51.6617443863441	52.1412573893445	50.0281855018984	57.4193096555552	52.0318718072517	52.8234369919652	57.8404756946088	56.2317621848778	53.7199521383084	55.0965217138061	52.8638910908125	54.5174037452961	56.4699640347026	54.8385117254632	55.6625666057232	54.9795995861423	57.2814543251605	49.7855985786096	55.5524650036311	54.6372450418048	53.1243461148960	55.4490986829426	56.6798902864675	50.9606377656175	56.4521338864133	86.3842847078563	66.0507383726960	57.2605020104574	55.6997449173970	50.7426449788995	62.2719226225333	58.4553964044732	55.7694328455791	56.2786885371868	57.6039888562386	52.8814928320618	53.8162664605792	56.0213322807636	56.1940666689928	52.4230650203492	53.8774977519839	57.2796698410863	55.8022453674408	56.0205246572630	54.3762735112792	57.3410018591166	49.3986407340166	52.1374153844878	53.6120344554116	52.5474902399413	53.2805382125389	50.7131954718064	51.8924218901141	53.3000690471512	74.0222869648430	80.4520655096594	49.3956321101324	59.4884186818083	63.9925246466268	56.7363735708400	74.4651552172758	-7.70956068833538	56.3921931966384	49.4468440649806	55.2755006135658	53.7876187226389	55.1934218089188	51.8977177239500	58.3957266943697	55.7145769046972	55.8335629824668	55.9309948678262	59.1668367060708	49.6360080088015	51.9520920730425	52.9662302470251	52.3392613165528	50.5316664565646	50.8147625282558	55.2193151972103	53.1263296294138	53.7826932184368	58.0536982371705	44.4156325043351	53.2340383526553	50.6233702482816	53.6489072745826	56.7801044159457	57.5569087995588	69.0238963509933	29.6786145066679	53.6564201829424	53.7736791570897	55.5312389542526	54.0434877454159	56.8156804999700	55.2335392947125	56.9697272086429	59.9960801531434	54.1319635039589	53.7397099671152	55.5686664369045	53.3941612909758	48.9739458491198	53.6746912511104	49.5208974100757	51.5671045834974	57.1173624119012	54.3881043351303	54.0413152535455	52.6752424239507	51.9246740936257	56.4461906238569	53.8285140720564	52.1198584420738	51.7503203795914	53.6286144451330	53.6284791670975	48.2186604906191	54.3752604731130	53.2744702346434	57.8075988419211	51.6566587453067	56.9189620908020	50.0555564586920	57.1687224908789	56.4148875158918	55.8459119125268	52.0176406150797	49.6896803841082	51.1192140173302	50.4876830042153	60.7426311481601	62.8580095096010	9.20877932750654	52.4856835773397	52.4871262550680	54.3324273928321	57.1354852232944	55.0303640465244	54.5319789129816	55.5939339492483	52.1596464795411	52.3582608602634	52.9621626314222	55.1133567583188	56.0927941861246	51.5344913253780	55.1741651488085	52.2587672165403	53.4776841088548	50.6176436119515	57.0764879934931	51.4810219925359	56.9238389575521	53.4451766935352	50.5274454588404	53.4647333434055	55.9696274633413	55.7122950076616	55.0362619126312	55.2574433212582	52.4762167131789	55.0204970964388	48.7286597233632	51.0104996217402	57.6083559230977	53.5514006579105	52.5963106386199	50.7186928170362	53.2575760839373	57.3995585328709	52.5781488078357	56.7904491495822	56.3041859759279	54.7966015847337	53.9063632797083	54.4370209107197	55.2970191410813	53.4906137483023	52.4745261761637	55.4978241391432	56.6931298507750	54.7041824069747	52.6547794517827	54.4530128950500	56.6405388443206	56.1925703705671	71.4095839642710	60.2268434841002	53.9705501693844	52.4626590071807	57.2406717020675	51.9557046663957	57.2333148065324	54.5101099735007	53.0515563213403	53.8067363242452	56.2360561540772	52.8628710145681	49.6859359162712	55.1086157289892	52.2032245732691	55.3319374506028	51.4131359751545	54.7603937796292	55.0023120113811	47.0274317676332	54.3494415664065	55.7862227122454	53.8582161571812	53.7833445731292	54.9263451003667	54.2375718307569	53.8388813226392	58.8371047638941	47.7545095695170	55.4505663096803	52.7848844399902	51.8307401972317	55.9661815316842	56.9438812500919	56.5320471757692	55.3126413310321	54.6807295368605	56.0124523454958	52.1554361723851	52.5333819945212	54.6477188150585	57.2110088891957	56.9031483953000	56.6554118471492	56.2943664440885	54.9302212831303	54.5455044517828	54.7348956356941	52.8794723021071	53.2570157571045	54.4147675032712	54.3490333680959	50.4981318026519	57.1534057287926	55.4419369992491	52.7971935130402	51.1957701433206	55.5265501148165	54.2286703145808	49.9618739594064	57.3870930760114	55.9409359670596	56.0785379483772	57.5233121164893	55.5442582611750	53.8983253037448	50.4418656480115	52.2630383459252	51.2220586346841	52.7095061441399	53.2595326131787	52.8830941818236	51.8419561011327	53.8590264992590	51.0406128043557	55.0323351967156	53.9565104406005	48.9318186637378	53.6646222594964	52.3276155976868	53.9472736407681	54.0794071229090	57.7336100478761	49.8928879666945	58.3502081213547	52.7404134476105	55.2385127322904	53.8349151354227	56.8481837855252	55.5229162664311	53.7071724350634	55.1969879486429	53.8289235896625	51.8067605163987	52.3120317639564	53.3022606238550	52.8680457920041	54.5386448307061	49.1483926033515	53.1967341179590	51.9049925910692	55.1131597866634	51.5358569366696	49.3859305767630	60.4732258324054	50.6471862857871	51.7992697158831	53.2459095038477	55.6924018186548	56.3757077612494	53.0062746268637	51.3588567940967	53.8463300452614	54.6473042180063	50.3616683035974	57.4410133924216	55.4395134696767	50.1763781757148	56.5190830092099	56.0756662439586	49.7657275299464	50.2223209920142	53.7085055041341	52.5176713899010	52.4458298820890	53.4458420148272	53.7885833469706	53.5168993322859	54.6059833546833	55.0322496662891	50.2578544512757	52.4902829072861	53.2786864677985	52.5177882757690	50.3653216771598	55.2601410320601	54.8618072549295	57.7468095667205	73.6004093897518	73.3309277843929	68.1885226098117	58.3012870613459	60.9903132027494	56.0809768705130	59.2621523859705	57.1126416402798	60.4303165026401	71.9264776793993	77.9597505981532	61.6581011599403	55.5708508188261	72.0417218234236	58.5815429274908	57.7105738347862	51.8898955191745	57.7570745375369	56.6478609153705	55.4787692428823	53.0010419675501	53.4997452467211	47.0968315057719	52.5521018993539	56.4272776301599	64.2311232634662	71.1141071841196	55.9021825985447	54.5458159586018	57.8658343869438	54.7023310959345	54.6216109906463	57.0029904077672	52.9794914753370	53.4436069204486	54.9684644401714	52.2580885795339	52.4582691299773	51.8056606775621	53.8337382100137	52.2555591269220	49.7056055372065	56.3515840750754	55.0339342094772	53.3371700333092	57.8913613033975	53.6411632301394	54.3626289725240	54.7398571650900	53.3226565430431	54.6768762417360	57.9470458535770	53.8493060995177	59.9977611704530	60.4294211509336	56.3894533247816	55.0696358221446	56.4375221593556	59.1585928454213	52.7459899870655	48.8308270704393	52.6923865872312	52.9891455811380	46.8686931396285	56.4072987754451	57.7513309429943	51.9815581977727	54.6976294605850	79.2057055822339	66.2820487239091	54.4233689648252	49.4778518367375	54.0385626534016	53.7385369990878	50.2324704759560	54.9305739222399	52.8212590535730	50.3132510702986	54.9730052850973	52.8211977662266	54.0028223759820	58.6412138571230	53.2154240211659	55.3606656048872	56.1652558549944	56.3902861703327	57.6830120520574	53.6364566633846	56.6072785922085	56.8195670865471	53.3032265697042	53.9416413621368	55.4380076464123	56.5228914124616	56.0233321760948	52.4933250163763	54.8349626452123	54.2377722050465	53.9235639504187	52.4745677747081	51.9818223350325	54.9849911180970	55.2909348155721	54.1706492777794	53.4209348314480	52.4338363824906	51.1199466411361	56.8223735327714	49.8617464497357	51.5453830025907	57.5006246216865	52.3961253872280	54.2983417943746	55.4841462379554	53.3866637284498	51.8412708356284	53.7543053621445	51.2909547178847	51.9486132981516	58.4610507607388	54.2470431942944	53.3715323297795	52.0303757829080	58.4700369846177	55.6984379848145	53.9546628959118	53.8155360963023	53.0610689244460	55.8662259933454	53.5713688145818	53.3828734935105	56.8030544720822	53.4462036115562	53.7355870744327	52.2614086083633	52.5277383387793	54.4071838388372	54.4832655219377	55.5206032946731	52.2784632571129	54.5820023321197	55.1200854783513	50.1406488255690	53.7734370832078	56.3286251852938	58.6133226159018	52.6427775854377	51.5358672971055	57.4781670989538	55.7563037672119	52.2334267578037	51.7135567689883	51.6481371643734	51.4888921880266	55.8202313547935	56.1707135699878	60.8228643207339	76.7409703620561	79.7769710453869	61.3589334388662	59.4974386893679	49.2552360860706	54.0984871237488	56.5009841886021	56.0812223022065	54.9148022806917	52.7239797321057	45.9605679630928	57.6345837385740	54.1502674957781	54.7614408087549	56.0753024050017	53.8457082098332	56.7851905184470	56.6584389931214	54.7438531963994	56.8532028082223	52.0199362437316	53.7845430128181	52.8264719167117	54.9487316304408	51.8041484556756	53.0996247414162	54.3626154595326	53.9548946474098	53.3475588906015	52.2119843287499	53.0921170470655	57.8031067587556	53.4519107973112	58.9888774190048	54.9306403290751	56.2529396008140	53.0716321828970	59.5582286242162	53.6858869481688	52.1501912047980	54.3583448418843	50.2323254598629	52.8843533023274	57.1138829887095	51.3704172363679	54.5239710899209	54.0896244718304	53.3290813942400	52.0445968177707	55.3906618329882	55.0448214885489	53.2131457931599	49.7973598404052	51.4667352309165	52.0027414740196	52.0691019574398	54.6893847005939	69.9394594646663	81.0756127782980	60.2943815309321	57.1256455497079	55.4756268544065	56.3923045837269	53.4549358293009	54.5346443319163	53.3962711425553	61.7538862121119	87.3339742286644	50.1839782643105	51.8838551089417	55.8803998400426	55.5800298495722	54.9093641777961	51.9090567380774	52.2851612063899	56.1680802396504	55.9030194966038	57.0964241627608	55.8818990916038	53.3545197390856	53.6714019163508	51.9793461773947	51.1165124255482	50.0484736484744	55.4803273958535	57.5737354060219	54.8613927427155	47.7637556465946	53.1742597495915	53.8092652373456	50.0409654427214	53.6942351019107	53.2076286578857	52.7168248081332	53.7470529596267	52.6997869119022	55.0278438338127	52.6874183147160	51.1496785741285	55.9353303967979	58.1827959796251	53.4422953802522	49.4996670372612	51.5112249255093	51.3377344091467	44.9214380934447	56.0796041246417	51.3680836586025	50.4634948504264	57.2689077221854	73.7614249671399	67.6474078550331	61.8006541190583	62.3308801923807	62.2647394459901	57.7892769571789	52.6261507501469	54.8077022202727	57.5436595175523	51.3580274290967	51.3688083240661	52.7624242988663	54.6025886173697	58.1792522752255	50.6702714397149	55.5861132888879	57.7975865482449	50.2167318802034	53.9652348885004	53.8511420041036	52.0743639273234	53.8434183070129	52.7794334035672	53.2573618110370	51.8201770821455	52.4247507195431	55.5900719858164	55.6685962711159	53.7054885477106	55.3310909682155	53.6450214309421	53.5113155872517	54.7473687334668	50.0880714837188	53.6330377345194	55.8976221858336	50.5783950439643	50.8363322154429	54.0096410544276	49.6163507935251	56.2789678215424	54.2034546675372	56.0178762210334	51.3676544106477	55.4446945327652	51.0308834979380	53.5703264340522	53.1314783819140	47.5659193642225	54.3906078355240	53.1850504788256	52.9475738464522	54.1979563578003	55.2872596061260	55.1813685876728	53.2250949995223	51.6669178996650	54.7041676899633	57.6618683261560	55.3980670683720	54.4310000471073	55.9003203182080	56.9669542820659	53.3609497577156	58.4775688337981	55.0144732779047	53.0931097851518	51.9519238942507	53.9465773466708	57.0504818983154	76.0356215688023	55.3357183915881	53.4162087674492	58.4243809402964	56.6537855379627	52.0166200381396	55.0957834126487	49.9871844669650	53.3694438234100	52.0328682921145	54.7801699391502	53.9260860783752	56.1801496689646	54.5715456847607	56.8479384751182	54.0658153139804	56.7274066024894	55.4798859350393	50.0654113149346	53.0974074016725	57.7023651460856	54.7803382510091	53.0103873712212	54.4054281112370	56.7964781600088	48.0580373363086	57.6142260082856	52.0149037751921	59.8818384152846	57.7019011440766	54.3114039784561	54.3861490675167	54.0664654784261	51.4803346654788	51.3932532110796	51.9297138876056	57.9128029473829	51.4279341008456	53.9176747494141	47.0607826428493	58.3967514701726	49.7149729954554	55.9131817866499	52.2619535856143	54.8951534334844	56.3719957203808	53.8362222958169	55.5647835980353	55.5479217260443	53.3303843333849	52.4719914758993	53.3223390647142	51.4196673088925	53.5600510510929	71.9264459424644
56.7850059235808	59.7483615313557	58.9439808159345	59.7355818968066	54.2785381493727	57.1344452663510	61.6341405971891	63.0190112918958	58.7622291390130	55.7308484096682	58.6647419334648	63.0139482142357	54.7652772015761	58.6521857380037	57.3522893143986	57.6626476723227	61.0062263464701	58.2423868224939	61.4371646031688	57.0151382897157	58.3486576829270	56.8956738318193	61.8041287183653	59.0068345675717	59.9813304298064	57.9483157870143	58.0762157018153	56.0757493781820	59.2731172025750	54.5154279619284	63.4096077266101	57.3907934299162	59.7423824994348	57.0062287383504	57.8020161061401	59.6525699897005	58.9014306978238	61.7468621941167	55.9175176977996	60.2761366050754	60.2680876219384	55.4256667767229	60.1186816573261	61.5867917742509	60.6488755867010	54.3082211829191	52.9869769851410	61.1229707915576	57.6440314104737	58.8962483308134	56.7271706581884	58.5178633878021	56.4480878989750	53.2512038098966	56.8870061623396	57.4367477020720	55.5875127014543	53.3251423798028	61.0125590375428	54.8066022424497	58.0154517210337	54.2734233673872	56.3607947668535	59.6267058157452	52.3639047305989	57.4524804729101	55.8663429363718	56.0530474663996	55.1428380523710	61.9200183249702	61.7872901955138	47.9436522774552	56.1801312226002	55.7531096069627	54.6661523159900	58.5458919612091	57.0910054172519	62.5161569304842	57.5846650306488	57.2931917287924	59.2394337698202	55.9153389622936	62.1611912249831	54.7834973492685	56.2290073991644	62.2931233012665	62.0642785709610	54.5449590340589	58.2560293422661	54.0519872490891	59.8387965971472	61.5329742409050	60.3821599204445	54.1237824648026	60.5871156120520	59.5638749667124	57.3098143542183	52.3000125863143	65.2624300743625	57.2612226864892	54.1123905401355	56.3514500862286	59.9050195079090	60.0301373284542	58.7537563319954	61.0581900139445	56.2880685559142	56.1550093016044	58.9824075635258	57.0494413718384	58.2780894057749	59.4010520933486	58.6752994733882	60.6055196626337	58.8181337443005	53.1609299164758	61.5946240873007	62.8042750094823	60.1799621071443	60.3485127763748	53.0958561384211	58.4557967265920	58.8368445874892	61.8581753972720	59.4135185994077	59.0918181296188	54.3511253958808	57.6667290611519	57.1002111599766	56.3440408595927	57.8193415829420	50.9688568733185	55.6575867145247	57.0092552602574	55.5929195246121	55.2279170268787	57.4706959550590	61.6912557482517	59.7398113626500	55.7543449875799	58.4678376485582	54.5027786848132	59.1235960948095	59.7360640838901	52.8279097679455	51.6521212354749	56.2302875847225	55.1794679739200	57.3772350162852	50.9817096369678	58.1692557561469	57.8850304041282	58.4223805168933	56.6122048628043	52.7594762083612	57.7229684361365	51.2473948699030	48.5124572744788	57.8788091584930	57.6882194788059	55.8547087732204	52.5261192032225	51.2023654483907	59.9866884467563	56.0281070158147	54.6044697217057	56.0629156992485	52.6708160540100	53.2445679186779	55.3618280277262	52.8328285906633	51.2146620575649	56.1623672945933	56.3075774843887	52.6588227407010	54.7403675068957	52.6882117368707	53.6851134117638	55.5342403861252	55.2318241437302	57.6255822799446	55.8120634065146	49.9324785583662	47.5534233342617	50.1510968685788	52.4496126388631	52.1962165574774	54.4382656673703	53.3975652186498	55.7560839021449	52.4506574382846	48.8953934280281	53.0120914954484	52.5713351233956	49.8251748097280	46.7453213282575	52.2159836835850	50.7208389484838	55.0949625093506	53.8890649551471	50.0552730804963	52.5188570262218	51.5370453516744	52.9080916884485	51.8925350045499	50.7699687690094	54.9056850995534	52.9034085856646	60.8735700250052	55.8924203338503	52.2891878503883	50.4997229649795	56.6539506397758	51.2273660794563	53.0803437051173	54.8267204250088	51.6450795566879	49.5926332998443	54.0226381494241	54.8139642538789	57.1991683887349	48.6244816281449	53.1802350601083	53.9385720844033	52.1000644203186	55.7557238325334	53.3034326472086	54.1240161116316	50.3553545128904	53.3413112178064	49.8495952111966	54.7370724315526	54.3054683966277	57.1795955601732	59.0006096282527	57.3713800014348	57.5323655783849	57.4208351900440	55.3765845705893	60.2812522677483	50.8997743691865	54.7380069627749	57.0622629889729	61.7022572808672	56.9123892573385	58.9513654033243	58.4465394197540	52.7432254985475	59.0318465536903	59.3433115585607	58.7876858929955	56.2451245789464	55.8197280320604	57.4366577928171	55.3192221537802	54.7908392623788	60.4508067583203	57.7328862580908	59.8905032061298	51.9735729872003	54.3258889512846	53.8029184598446	49.6098510187748	55.2509185283434	53.2526882319680	52.8458296580117	57.4877295488883	53.3429842121232	54.6290700362468	54.4077582649729	56.9200671024108	53.5313248378611	52.2362764551912	57.3441122579539	53.9110937421778	54.9081329817267	58.0183421603125	55.8669344071812	53.3795803362643	56.2291775829197	49.2708659891677	56.8648605898543	53.4777258148672	54.3121976011373	52.7835028677836	51.7269973994807	54.1641632061163	53.0820264965170	49.1854688897913	54.3534014884547	48.9973524355873	51.6698455138876	50.1898467224803	52.1634299443397	51.2431295255299	51.7971741649223	54.9582264745042	56.5893594000492	58.2244241143720	53.3217328114201	54.1464575821934	55.1201079225852	52.8711564527756	50.4999882828550	49.5475589446983	50.7467772692550	59.3038017325900	50.1312580275294	53.4219302695347	54.9428434080737	57.3927999079503	55.0302691313922	50.7705521695848	53.7364384625011	52.2805244606106	56.0509288452846	57.7025091812243	49.6828623747050	53.8124502988915	52.7069802650331	47.6222356938325	53.1939958451946	54.1906833442925	56.9491410735523	51.8443669948521	52.0334257065068	54.4618441770917	56.4740855036946	54.8472066869692	53.8585285758881	48.6420277827321	54.8648225346198	51.0277441206172	53.5418961980875	48.4662678999619	53.8943923834948	51.4941607393409	52.2915062532099	51.6149520435989	54.5284306965435	54.6444042839409	52.7729139329694	59.5317701358123	54.5496536441775	50.5164231482165	51.4482184803137	53.7581100639333	49.5119610414874	52.5122158782154	53.9063654052429	51.9352972660383	53.7390827723401	51.2788804444401	50.4977841333369	47.4171551211701	54.8352999836667	54.7687117317679	53.3992155297532	51.3612128109135	52.6533341011407	52.7442609153745	47.9834099525282	54.1368167011767	50.3575891938618	51.5849806777298	53.2440223452459	53.1200062060381	49.8475662589201	53.2933661942050	49.5033655162026	54.2049561632234	54.3752128179149	48.5985133913562	48.2327440603938	48.4427826816848	52.6020282551545	50.9939319938250	46.9978854280197	52.7873019861024	53.0585235111517	50.9456460029126	55.3472582656557	49.3457822023160	51.6499677947811	52.3088521404567	52.8240855804243	50.5066070876588	53.5743844736151	53.8924032354457	51.5772460570533	51.9084290565371	58.1401604861431	57.7323545540127	54.0940598955144	54.4738006233780	51.1670818238097	54.2299173445991	56.4773893577501	53.5148992471471	49.7125956673563	49.4485585128878	46.0834549011011	51.4269234138730	49.0288211377518	61.2277639570576	76.6619166988596	69.3216444029333	60.3881877427028	57.5079091037704	51.4226570557972	52.9338096146064	52.7558888264154	60.0750356462577	55.6662568168255	55.5836577418302	59.2758483049114	53.5735021629520	55.1934204871137	51.1732034232891	51.7877237105426	52.0587885667684	55.3374777798911	51.4951613370676	54.1558934200646	49.8844127462232	52.8919788108974	53.2301640547547	48.6654383131286	54.5250976013669	58.1518788428956	54.8472307728124	54.9977273808658	54.1052514681683	59.3370115548100	54.8883868800165	56.0544931241191	52.4796050426540	55.0219687001789	47.1950573876490	57.1287331488064	56.5185110649932	55.9115120259960	58.6905825093285	51.5338491049459	55.2107216508183	52.8437560024928	52.0430007444823	52.6921492426582	57.5548086259102	55.1981935099517	54.8432185630322	57.6069191545979	56.8930096808488	56.0997162233801	54.5387122928127	50.2073032284226	57.0986282638840	58.0269268686167	63.1536839053661	59.7436240995001	55.1023386874960	61.2975797221045	54.1617127713512	52.3244049083090	58.1655484696398	50.8572185614432	57.0865048456941	56.3543812534626	57.1320316435375	54.4904203893975	53.7811292019394	55.6062952106477	59.6716587518969	58.1793379899350	48.3426390022299	54.4353909459701	58.1323254289321	58.4370865161312	57.4727469516293	54.0992495812908	55.6551682209831	58.9146952377809	53.9082130819191	58.9461654853148	59.1101501435525	58.3017202813722	57.8583690132641	67.3668252623892	56.5484843920791	51.5256911397929	56.5504720733485	56.3391724355476	53.8538227251810	57.3371048993472	59.1460437815613	57.9247550168053	57.2943180803623	56.1267651538550	53.1302806314325	53.7471367171467	57.1137479454516	56.0207993576451	52.3968555194051	54.1926155555458	55.8623202944698	57.0222179475762	53.4381579666232	57.9795187437447	57.2465717775095	51.2247076577789	57.3237204729143	52.8269823055731	53.6081821306884	56.4590536299072	59.5868884980347	53.2835685972564	55.7988069032988	54.5472433701611	52.0639198766938	56.9354245466366	56.3970477892592	61.1759155364449	54.9437107567299	57.5517866902830	55.3389325978309	52.5571966833717	54.5202075006926	56.4891656341554	56.5948353567048	51.9314103783721	53.9466599792096	56.7267991160084	55.8838681586399	59.8869150696966	55.0874004107622	51.1679901280592	56.1645721006893	56.9060599417442	55.6119471423764	56.7727826371229	56.3376094642672	54.2276710794291	55.4926223423417	57.7717592789987	55.9469126789498	50.2504957256007	54.3446828988978	53.0174037361367	49.9787821277508	54.5462248954431	54.7639984790672	55.6864866231822	57.2289503917726	54.2413522345832	55.3125550055303	54.0760810047672	52.5655231445447	57.5935707426020	57.1656711101218	56.7860060391154	55.0400307704467	52.7481081997514	55.8244567898713	53.8767211954559	53.2844878073064	55.0219514447328	49.4379784676237	54.9067358223771	56.7355813106634	51.4004442060701	53.7294904454044	47.8266010863290	54.4641247668233	56.8110842339633	57.1922359429741	55.1491829373666	53.0744365306924	52.9443496325560	54.6824402739482	50.1359180115264	55.0520327709587	54.0690664313776	54.9480645208123	53.2979986476634	54.4946410423160	55.4024598421530	53.8882651253910	54.8717922685302	51.8972839665891	56.1455443640017	50.2448476524770	57.3176136822732	53.6334583318227	50.8965031912841	56.4845032465991	54.7114435224692	55.8150428510625	55.0159885036054	56.4184546995025	54.9253524397407	53.2273154490255	61.2210981872098	52.0127553554252	56.5018770955140	53.8683102256865	52.3305404591285	53.9611548020607	53.5779266144370	55.1213121077636	54.0954902050553	52.0984812316278	48.6765413562216	52.5122500204436	49.9606927202608	52.3925120188073	50.0837013285663	52.2773031734134	53.0432634207216	53.0456540708939	56.8088801448977	51.6168604322349	54.1248328697839	50.7315097379076	54.8686390156607	52.5783518385398	49.5888564304033	50.7128164720872	50.6447053843870	49.7524473604821	54.9245885809122	53.1438110188007	50.6977867175472	47.2123232206431	50.6003431471641	52.3925035500107	52.5400612049380	49.8458995928425	53.0752180125943	55.2340372060319	50.2724283307160	53.9860199728079	49.5246127134160	51.9802442840260	53.9897297242528	51.1900240936205	51.7690943772088	52.2482339925583	50.4105376732448	52.7369112091910	50.5425074248930	50.3052735908288	56.7442837351136	53.7637054892956	53.0393691646572	49.0381871984377	54.8734426492674	51.9078133329348	55.9834794857490	51.2539588637219	53.8270883997461	49.6424183306706	52.3845847143041	52.1701365801118	55.5577928215521	48.8949752245239	54.8853683265767	51.5021746637672	53.9994157533790	50.3406291737950	53.4739889938667	47.9787662057437	53.7933325167457	57.1149058793360	57.2720683822627	50.5696282324773	47.8925326345171	49.8464973674282	49.0325253790765	54.4214942115575	52.6342432756300	48.5201465004709	53.7517619991364	49.6816721480451	53.7505872817419	52.4628268365810	51.8786118121025	53.4174244839426	51.1138139502569	51.4252245761496	54.7686585062909	48.4343616973306	54.2497032539088	51.3269625060413	51.9619674941485	57.9652928492557	57.7282908477964	53.0715572828342	49.7675735597961	52.5167985415472	51.9089737575368	48.9307177321289	48.9296165934145	50.7592849158959	47.8211494532511	51.0118088263380	50.2983490115300	47.6258227973297	50.1206004542505	52.7300039639469	51.8519281823166	48.8029168101607	50.1004031848137	51.5521858143027	54.5283415505104	51.5211386528886	52.9062219566344	53.6941468678447	46.9294779136180	52.1762703582249	52.0194769261537	49.6582343546265	51.6200571398177	52.2430896917293	48.5290611847412	49.9360445595536	53.7667096711961	53.3559266178436	53.1273697621436	54.0009868320448	51.0332659827426	49.6704045987542	54.9585503054903	52.1865076904935	51.5317350993024	51.5390275704503	51.6337933774697	55.6517526331921	54.6642733737301	55.6696125439686	54.0693351309764	50.6692340627238	54.1737614336419	43.5074942670300	51.1228097715692	54.3010356659479	52.4593863477784	52.6619679558288	53.0146396110501	49.4558343316764	54.3627024623935	50.0000784414351	64.0637631130443	55.1081916805838	59.1144387695586	58.6662694698114	56.3788889688296	58.8751758987117	60.9687706718842	58.5249001420812	56.5259127085746	62.6406333969144	51.3369575989267	54.7773669466514	62.9869074235252	63.0536970882134	51.9992189365241	50.4516374478601	52.7409632692722	53.5161815313233	58.6732249844574	55.9344897237155	50.2811020653806	51.1688910759026	57.8944015406953	55.2742717633138	56.0926084719677	51.9689425158570	50.0144937108998	54.2845823756335	55.6434831536619	54.3428114705272	54.3455286839722	55.6677866241507	54.7422080934482	55.6476044288988	56.5594515285135	50.4444797454921	52.1634001366325	57.8447848257911	55.3801981380532	45.8260776709328	52.7404359330760	60.0355237556776	47.8629705261392	48.2095292372787	54.5053349812718	56.6911877939969	53.3406552966304	59.2159116126712	54.9489707688088	58.2385783027224	53.6981955233036	59.7974454970209	56.6512800420064	53.4218039644636	56.1461021535325	54.7893027431529	53.4033959991170	56.8606293912319	56.5293706869844	60.5004795790532	56.4247125410597	52.7972177753615	56.3145486171483	52.7151671355520	56.9779697243821	54.5927657045795	54.2807259623887	52.7867338835270	61.7820075001938	57.6557282890745	52.0973461153543	52.1370472163652	53.6867692677134	53.2237827815524	56.4018023578954	59.2739886481870	57.2807271020460	55.0198051764014	54.6856964317018	53.3250499144506	54.7371608875154	52.3275204826585	57.1073187337203	53.2926255782170	54.7420061239184	53.2472741944406	58.2928906324219	54.4224541883776	57.3218019599264	56.2880982067456	55.8443516969986	55.4219779773086	54.0657737519167	59.0377950768221	57.6958810207435	54.5535185589435	50.6991636338266	52.2601293036310	59.4055070108774	54.6625144162473	57.1525128956085	54.7382155102745	56.3245784282465	63.9852124709130	62.7864258240283	58.3601630083318	54.8776355576127	50.9355830977200	59.2564055303987	54.9459421182707	54.5777410464664	52.0961617822666	56.0543194543440	52.2355383052546	55.0961840738285	53.6421710023710	55.9262854503970	49.9679347613123	56.1219551336209	54.3333837335602	55.6835476231256	55.6675123777419	51.5250459904850	52.0303574555318	54.3150900627475	50.7700752189189	51.2136296229729	54.6370280986204	51.0033760024281	57.8524568750767	53.3142645164615	53.3511538885745	54.4514412747777	54.4453945802997	51.6350682344548	56.2600261178460	55.5593949592224	54.1589088393492	58.0537489988419	50.9217164178977	54.4506923784034	56.4581420437132	55.9136090235587	57.6611550974014	53.7245468295843	65.0108115352289	62.1710072250984	51.7322091571034	56.0783443688160	55.5809672435921	52.4577197836540	52.9594307569616	51.7329156534683	52.0804336951165	52.3282957173359	54.3282510176668	60.2541110573436	52.6678935464461	53.8395846731545	55.2325403117960	54.1254462207615	58.7315358158654	49.5357553579574	43.5944646033169	54.9698939260987	52.2982090344787	59.0264173696814	55.5274075365345	50.3817542701006	49.7814159433378	52.8731946412884	53.7382644993003	50.6834937904271	47.4338261415430	52.6399070814875	50.5048614807746	50.9557730418309	51.7130381194740	53.4900019295102	55.9510345100476	54.4456471197245	52.3621957514256	53.4221933917095	51.1813576764963	52.3422489764955	57.0307953476582	53.4035693434803	55.8766686125043	56.9691403975452	51.7495350622555	53.4631531678548	48.0421323172371	56.0893984102332	56.6171987408978	54.4926557369033	54.6570646744343	56.2539899985736	52.3105986201753	55.3593272943457	52.8901695873169	53.4777601148417	54.7268742419283	55.8982063769201	55.3992239815924	53.6760780626175	54.7242585477876	53.5143374938151	54.6631896368045	53.1439645300494	51.2580886730791	56.0788539232125	56.3831573787444	56.6040676354799	53.2301902224485	56.7664626780568	51.4576231761958	55.3886424233564	53.0574587891899	53.5740919355475	56.2579680329729	57.1044480857212	53.6307669294529	55.4162837886024	53.7699263606487	55.4848498904348	53.3944476654291	48.7679371676989	54.9194618181955	53.3787931047654	54.2625304947990	56.9236110428247	54.7287316926442	55.2370351799693	52.0831448685875	57.5434999889556	56.1392302193507	53.1056518395208	54.6364169448954	56.8758954292205	56.1612743119084	53.1438816369961	54.4533910771310	54.7529182762647	54.6423419147730	54.7765136464219	58.8992664702373	57.0118039285172	53.6971820616530	55.3301949390350	64.2677610665747	61.1930402613008	54.9381849742595	55.1175328526215	54.4938956995237	54.4925777533729	51.7616602485451	55.7242343545780	53.9969715904261	54.5492775578875	53.4910022805035	56.1860838270344	52.2923931525240	48.2189320328576	56.3658179195265	54.4305429333553	54.4203126911627	51.7029884621428	56.9668077322031	56.8576371391877	54.3889907267961	55.3829266794212	54.6774969092903	51.6529448604917	52.8137110548947	54.4219464731057	55.7167760335460	54.4290475809761	50.4147674612660	53.0449988387804	47.4213794323872	53.3335536684885	53.6168175656679	51.1592602147197	52.0544983521184	52.8167442873754	52.1144508413359	51.3158404348366	53.8601015407273	55.8943483830964	54.4085774587348	53.6215749394129	52.9466001503316	55.0008315271373	51.1269591028349	54.4586679304615	54.4776062630211	55.1483880061626	56.0542438229661	56.0996395527931	54.0170822371685	54.2774531801026	48.6520837067220	55.2328684133511	54.4933016164726	51.4756534533883	53.1145127499060	53.2037507661769	54.5043202669856	54.3362688171717	46.5781356122157	52.5284782703710	52.0454253229030	51.0311919672758	54.7262927646754	52.6001731271505	55.1362573384543	53.0054943637924	50.6623203496210	51.4591264454490	52.4547094803267	55.6956736773621	63.8111743881965	61.5494062392856	57.1933469643396	60.4450610516233	58.2065737060352	56.5993749012492	54.9316471731205	56.5602322765176	56.5633419494366	61.0822136030983	56.3850583711272	55.3616534714259	50.8994811220728	53.2382258290588	55.9245739209013	56.3122570537204	58.0614634204007	56.8338109975675	53.7334208458725	54.3799585069608	55.1408217714354	50.0447939993071	55.2668225234554	53.9456764013801	53.8209916932077	56.9602088740026	53.9853787140174	58.1506656654291	56.0998176528140	59.1457580116607	58.1982686355180	56.3581491933600	60.1389232299511	54.5576357222875	57.2266198164807	55.4953648218934	59.6616646000627	53.2922217147216	51.7077971138248	53.2456953521067	53.9982313197154	52.9349620185207	59.0530151301316	58.3940373067693	57.0940455540101	58.0821825825938	54.0851124021587	51.5781605167103	57.6937364413121	60.3951561175305	55.8649859735987	54.4624185476726	57.9463209281551	53.4741939064651	54.6337959447225	56.1699232749841	51.6085358283298	50.3360879073805	54.9155080569274	59.5070371267187	56.8456426851330	55.8938782475416	51.3325343426724	53.1345390197303	50.4310895991012	53.0035939059552	53.4716541590762	55.6149732273728	53.7688022546150	54.0645940219694	56.3059265912627	56.1980055685882	65.0454786811803	55.5109201707533	53.1143056429609	54.7318562092641	52.5475186048076	54.5022839693973	58.2923173088698	55.6492412957988	57.8094851293977	56.8018910364202	54.9134810169194	52.1048597823304	52.8861175851831	53.8355262870229	51.5751197079687	57.2115012553686	66.7867101256813	79.5579914176537	53.0560137232210	53.7901382084499	58.1768221322822	50.8493885010878	54.0715371091606	54.6051261121297	56.3486439313923	51.8478969798277	57.5481089023273	48.4380087779786	58.2446552356432	54.0821909281247	53.5885657891514	57.3040603874109	53.7875143303737	57.5184233007047	50.4308881308548	57.7315571865593	57.2085223103527	59.1554296473693	57.4194826623015	51.0556863341051	55.2340708425977	55.6708398411302	57.6633407233224	57.8604210249185	55.7797118740756	55.0757962062048	50.7910808093075	54.9347216141683	56.7619392579235	54.2044275772329	55.1215072715047	54.5346452532486	52.2588182889738	53.5229122546020	56.9714289230629	52.0170230045445	52.7802612927913	52.8952235237335	51.7036504288787	54.4323862796426	51.2522532177793	50.5509260460724	55.0574634367340	58.6539253985037	56.0519268226149	51.8438619930669	51.5599225730027	57.6256684999414	52.7934696533244	56.9857284040781	57.0444596553852	55.4201378778917	55.7415810418416	52.5423134599316	56.3009091762906	54.8468763769226	55.8905064253260	57.5411537154212	56.9962185625285	55.9850929584141	56.9821918361513	58.4399417524186	52.8406848717995	57.0062542612512	57.6969672984219	63.9564724697445	60.7509438149909	48.5214883849142	49.5869551376712	53.0705389200428	55.4160737315915	51.7289183210232	56.3868889804839	58.7898746922031	58.3983731312539	62.4338836714994	51.1613186345600	59.9237383203972	56.4501814393901	59.3118558412943	52.4434633747237	58.5241457914400	57.1333647940758	55.0505313045930	53.8884624759354	55.6423626438908	54.9197660907679	50.6210259633216	53.9857052238358	53.7407876080575	54.0955987739168	56.6216351613503	50.4556270144823	52.3299518822176	54.7897593724392	53.1153791602055	56.2989173043529	52.5011635904000	52.9981514116213	51.2093566907255	59.4376127522738	52.9084637754515	53.7252935903433	56.3267608127718	52.5643801585735	53.0310396809609	53.8116863782193	53.6907389655465	51.0464626809082	55.0676186527252	46.9274098323988	53.0706268511835	50.1630941467592	54.5182868503251	54.2115369490719	50.5078208482733	55.8434239950716	52.6033829474859	54.9191774817268	55.4042184782862	51.7060316091231	53.4899726193101	55.2886471806514	46.7384372293925	54.4465457510861	54.0438732901683	54.3016090164045	55.5750771724660	48.3490155943817	55.0921122160240	54.0564845285720	56.0320282665648	55.0883877937219	50.3949438997524	56.1664137207487	54.2555796730629	55.0124750139701	54.3060294478728	54.1503865682234	51.7957136708902	49.2349919156824	53.8845982460836	53.9273058164127	56.5111350989166	56.1687294962405	53.2007798666856	48.2275676125621	53.5523722979040	54.0756175101839	55.5774218055134	54.9980398233170	49.0407340715064	55.4401485861385	52.4444208041534	57.1993265735528	55.0774982614159	50.2672330334415	56.9726494203909	51.3953143167730	57.1654298131733	52.9321949106727	56.6556106976999	52.9048712124795	50.3949496598404	55.8569952085370	56.9417585730727	56.7802338204509	50.1105354291393	56.1537387836818	53.0986106858021	53.0481034616901	56.9548552043997	54.0230645210433	52.4434338312568	56.7150318196764	53.8497052337229	53.7037896760693	55.1417481314996	58.1018246712907	53.0860597214731	51.9679667889268	53.6279088269489	51.7455391662073	51.5137406564950	57.8502724589746	60.6877376238875	61.5092953511699	55.6318721809824	55.2777425876715	56.5092368644272	54.2709932102339	53.1004764991103	55.8578042692954	58.2069041296086	54.5528837482568	54.3885899627806	51.9255949507456	54.3741809293113	56.3813132565515	55.6436763493830	54.2525947792455	52.3233011555058	52.8094611260569	58.0990955518247	55.6795639013383	55.7433002119157	55.3656312570937	51.3148967106217	55.6860204594640	57.8446162252525	58.3566163556051	56.3305916443630	52.5418454927138	50.6186510455535	54.5448152592731	53.2730854600766	53.0088532799512	52.1658793235972	53.7212882537141	56.9788254761815	53.8115072661046	52.4546908759868	54.1849543282451	52.9566234809048	55.7995932128070	52.9788476316471	57.4734556418765	52.2600204617943	53.2884862101988	54.7520780829040	57.1043238361239	50.9989230342088	52.9045462391194	50.2279325065215	51.2698962713300	51.2592668609241	56.3902121820019	50.1208525220745	53.4695644074771	49.2968398903322	54.5193039167972	51.4180064843360	47.7492264667556	51.3230037740720	54.2787012896613	53.1908206952496	52.2068023091373	54.3847658155400	64.7980217065102	55.5833867230893	60.5939684679698	55.8670426030846	57.9938039594953	55.0917490736063	55.4361849379471	66.2675982255461	64.4876563431493	54.7795526201084	54.9583923322913	60.7056157836827	55.8352275918845	56.4002331262678	51.0394277786015	55.0083025057617	56.4058105073662	55.7509702613088	51.7714861328113	52.2001741817738	49.6720146168373	50.8253797677893	50.8643066413946	58.8210968446541	54.6847101899338	51.9067673451498	51.2517582792476	54.0379632805755	55.4117910721526	60.7565938536223	68.5584332305455	62.5567922790384	62.9405552689414	59.3493129834327	58.0818731380940	55.0641128865972	57.3842423190254	50.0745706228865	51.5337505684192	50.7399372234377	54.7054373599846	54.5599432753380	50.6235556108985	50.5194662367136	53.7059266086024	51.4797341417582	54.7727836515015	53.3453452398730	51.8441791624218	53.2737728110730	54.1667103164302	56.9631999901098	51.1684348878789	53.0522576081581	50.2086987286980	53.0652428364907	55.6499133809432	48.4860404021581	52.7096280756891	53.0611126289178	52.2822912708692	51.4984230179780	57.3618721214918	53.8799352331329	54.5880514624893	55.9782825577972	60.1092042816001	53.1169560478843	54.1696128676603	53.7947507298877	54.3539704666222	49.2340257320109	52.2304366153813	57.3535967286556	57.9734094028407	54.1369743747199	53.8022880851215	55.2509290931527	55.7929209245014	57.0272630990314	54.1941637391067	51.9751626043591	51.5380087388849	56.0355589054509	54.9828122187420	55.2620389648339	54.6816021235325	55.6594251839108	52.4322220146028	53.4908879952056	55.3270862474612	55.2693243556596	56.9258581290400	53.4742994961424	53.9345961183655	54.6036615894675	54.3056135923304	53.6664738326351	52.1446283219825	53.2746927209786	54.2473670224808	53.3266993462769	55.5669030934052	52.6872818223511	50.8337223787587	53.1211942194615	52.5945042187074	56.8444226300479	55.6612456063640	52.7210387293920	54.2891051436507	56.0884996784227	55.9798005851275	54.4113686025579	52.8068143207874	53.8210130389469	55.6774515527170	51.8304997397827	56.6460988308954	52.5873650387260	56.6617508563887	57.6084537555280	53.2007526994387	54.8163946728282	55.4044849014503	54.4426911702893	54.9528658116456	55.5340036708260	54.1163218482476	52.5815087983874	53.7396550125259	54.3473611280743	55.2293131706397	53.8559032988322	53.3730559548310	55.4799910977132	54.6736609721212	54.8195447473766	57.8974151627952	48.8568016359438	58.4332483109808	53.5944986778638	52.9029115075743	53.3684344326902	58.6760634828127	52.6354238163000	53.9983478018809	52.6952614755086	54.6271521361054	55.2553784451287	52.4255533454853	59.3267686830328	54.6565058819714	57.3184521171568	50.9677837895074	49.3312459899023	54.1765737254134	60.3029692355021	52.1488933981707	52.6737763442016	57.4358931498067	54.3548765039799	54.6589208431923	53.7509249168662	54.7202280767594	48.6077537231659	47.8280324052902	50.2391594111530	50.5480271513698	54.9604788561423	55.6008971271210	50.6823347598130	50.7921461080767	54.7803727940810	58.6980458884175	59.9084730911839	51.7355539438773	52.9463660629458	52.5581767917211	57.6877308309639	51.4474577483778	52.7675324212878	51.8337405407247	54.8352286069471	53.0598657038895	56.2504698996754	56.3397921224359	51.4782716228733	47.4397459844123	52.9240759282316	58.7298165403614	53.5230824221791	54.4069426894868	56.3545184197897	52.7189211318733	55.1629381870862	61.1663700773468	57.9245471204591	64.3324397384294	60.1921274673188	54.4710652266823	56.7639025970852	54.8275118632368	54.6501651965159	60.1612875444964	55.2171865570132	50.9744146542627	50.5982783505822	54.8451735889278	55.7790555839043	51.2401614869894	56.7599725341651	54.9235820790357	57.1258620771003	58.8724547034087	50.8932785250328	54.2135753987184	83.6913957001406	77.2936944177781	53.0379228193438	50.4522837459960	81.5362649174706	62.8858088119027	55.7748266856625	60.0930076735923	64.2604988298284	55.0906463341616	61.0071703834528	54.3138102592954	53.5110476251073	55.8199975194130	56.4384390574380	55.6943703489254	52.9604268818040	58.0834601446696	60.1673291366881	57.2524084142278	53.0078277944992	55.4589387115570	56.8744690605804	51.9551761113424	56.5215743209932	54.4895957587344	54.6918562093422	50.3893550921246	55.3044781491902	52.1703442414884	53.4834228137826	56.3589828251589	57.3507859925801	53.4059925744103	53.4681654241054	58.5661679039664	54.5797311540970	57.6670154951229	55.2247919406023	55.7673892563602	55.1106554864116	55.8427079092536	56.3091128273269	54.4345269824550	57.8011338424851	51.0393698681150	47.7119557506070	57.3054032214294	52.7452128014237	58.3174937759058	59.9970979883566	56.4534565714643	51.2129803258397	53.5951708082954	55.6299946762055	55.5659940477656	55.6454229859903	57.9437443778059	52.7877648214149	53.5973246323402	57.4679710992024	58.1560592156575	55.7917876922861	54.6655848122134	50.2414676863891	53.5675290042912	53.5971169238329	51.7344458650678	55.0113126558025	55.0752417022584	58.0787889706201	52.8964627855322	58.0852937069524	53.1387129184445	54.6091971167009	55.4162341827710	52.0485543907231	54.9519878988921	46.0693163837607	56.8805946226039	53.7408272895294	48.9262962779333	54.1287562213885	59.3416157172305	54.8514392048663	54.8602996333437	56.8940844341269	58.4530131487973	59.0557286283390	53.9141665700776	55.6828617384966	56.9086107201549	55.9537281319741	55.4121376898032	57.5271326926582	54.3874051711095	60.1481487611371	57.6313104722508	57.9232256331186	54.8812184588248	55.3920313175231	56.4818365568491	57.4211621250586	54.6298816633455	51.5567836515812	53.6332762069412	53.9249933579055	59.7937614832316	62.5472984615173	57.8926067407471	55.1608930349227	54.3893598235779	56.2062617432426	57.4370692053436	58.1725089133912	55.4603299933828	53.5488551356170	57.2240875683304	57.9783972718176	52.3643429756238	55.9808974246462	55.4280301056328	61.0166050480143	53.5791237464977	60.3079913070189	52.1552247728342	53.3913550956551	49.1617812460159	56.5285334235543	64.9611158508675	78.7768090889005	63.2743099149443	55.2149393961522	57.0423835281762	55.5737198666086	56.1407402187928	58.0040873608488	54.1072155391321	59.6792369638181	54.3713152836216	53.4797420745764	58.1083967982720	53.2352258409947	55.9176398527009	55.6340549732753	55.1112166233461	57.4153867681253	55.4504722992697	56.1624464043801	56.7560427827089	55.8934175676808	54.9813155396090	49.5210385757876	53.6469851870576	52.4840435003621	55.4885744981302	67.4600869525318	60.5445984841375	59.7229032871415	53.8037410509790	53.0142049522770	53.1435357996649	52.8358771979401	59.6264057177672	52.5175294573916	53.8155766645140	54.6179512102783	54.9011248677166	52.7135532630269	61.4891935339741	55.9210024435970	56.6098847258749	49.7589214219839	48.2291755212775	55.3815844686478	57.9442175519449	54.0950099279226	54.2593036118931	55.9351932893339	48.5659455601424	53.0202346528797	52.4631924208844	57.1856915656938	51.2916483132599	55.7317493678531	56.4983926958472	55.7134247198152	50.5901255589071	56.4374623842358	55.0925486992511	51.1155407394018	57.1993040793940	55.3795947684914	54.0290326198257	53.6791389003302	55.2035460295575	55.1339912995552	56.1067513608553	57.1341747464839	54.2665427186312	55.2775173350956	52.3782372083193	52.0334371855217	56.3277067259953	52.9198575311215	55.1302691294759	49.0021064905614	53.4684988025604	51.7155897471687	52.7218683153286	57.5353476094101	53.0937204268732	57.0813117244067	56.0160590767170	54.2189194731142	52.5357381223028	52.1348020620642	52.6981202733232	53.2209320883429	54.5387426753809	57.6029404381089	56.0768408026937	52.0844176815745	55.5154027163386	55.9842417276057	54.1028845315711	54.9517600801744	54.2942189861114	53.2628201051530	55.1007041154172	54.2871655269973	53.3257975971197	55.1879140194662	52.1959753596410	59.8070438283502	51.5153070304712	54.6896401595477	55.8352731284480	52.9272407805138	53.0096992650730	53.0469448963658	55.5214620170458	53.9309454710785	56.6774287500494	56.7510204879459	53.4656838216101	54.4698617025745	54.9294273876871	54.4412315478471	50.1743993584732	56.9483930145317	57.6440522281885	56.0885797592347	53.4815245662179	52.8617237693451	53.7682376646889	53.7827995596067	51.8149356564745	56.1103904200768	54.9932309573007	53.8897824803965	54.7736681946231	60.1742085312628	54.2025472199281	54.0145897399616	56.5710155671485	54.3951984511212	54.6840040673229	49.5157099247937	53.9571973207938	54.2450147543957	54.8776244393357	54.1958928095902	58.5790438458602	51.0550838123911	51.1453969413174	48.2028121496451	52.0399308091175	52.9329348506072	54.7624824762014	56.8450555460324	55.7420430155609	54.2534792931038	51.1132253527858	55.9129470249285	56.8770672251972	53.9873981376269	53.8003812212175	56.5549360441403	54.9609701395957	53.5044224461329	56.1510175063422	54.3780713354516	55.3544835728225	55.2598862250694	58.2125947807729	56.3126239254941	54.1003001325325	52.5783565608149	51.2535797687357	54.7677811295880	52.1054960258559	53.8926340431358	55.2253330687834	52.5926047296562	56.1090545316092	49.7497730326912	56.1955565270086	53.3748308242111	52.8282336853085	52.5367698890080	52.8001367215011	55.8667983545947	58.5520037768990	59.1264330242707	53.7185934376979	58.0263685950967	50.4518205939498	50.9914479832801	54.4156304153963	50.9515968978814	54.9731233001865	51.3934741760246	52.7191068334778	54.6330720966479	52.0686337406434	52.0513017973844	53.4727857723934	53.8044027963758	52.3228750093764	51.4435148928783	53.5797909176969	56.5149682453889	55.5441542313233	55.0975259995300	54.2911930809014	55.4569176086198	55.4688475970590	51.3847870731198	48.4515437542773	48.3799073401986	51.7661354051951	46.4993740168528	55.2925616062363	55.6781370120450	53.4347598780701	50.3594482181857	51.4800762921937	55.4147963095171	51.8447082790921	54.1732013451169	53.3554738897540	55.8781958377905	55.5867015427482	57.4018940964020	56.9645764077537	52.6238337976144	51.3296983942314	55.9384212787576	52.0192223610890	47.2671312776760	52.2930088360117	50.5117061579272	53.4352780115064	53.6038336151520	51.0414799197234	53.9846677474697	52.0886779997678	51.0442828412010	53.8762940014757	46.5072398606343	52.5469355993121	53.2613339058030	54.7706120491182	52.5083784895846	52.5758304969320	49.9967624968221	47.6711620567432	54.6094248680163	51.7567821993264	55.5670353934467	53.4534104068967	54.0073599089129	52.0177486847922	53.9324408368280	50.0020262011805	53.4196108747595	54.1925611726019	54.3210568659821	53.1928002764344	53.0605599984914	54.8260489876965	56.5636647129271	54.9570110178971	52.0077249506123	49.4087890220428	50.4866131630698	54.9581137482700	51.5749535853467	56.6349853303099	52.0849559345264	52.4255268623435	51.8363724786853	54.0419884949361	48.7435885537087	51.8677727541004	62.0081796737783	79.9851878668841	63.3170640800561	57.4002198521506	49.7316977819719	49.5781337559451	54.5580496814928	54.2818114350278	54.8469850847801	57.6793904818397	53.8274313999604	53.0475921262818	56.0838930377693	57.4698500809271	80.7726549411966	54.8551955631665	60.1388277009314	59.8834790167706	55.9032025285432	51.1270304945956	55.4604351731230	54.5664148275000	58.1132754214678	54.0994934883349	50.7713548635810	55.4319317102326	59.2127328327803	51.3719259560192	55.5344921351337	57.0339234978310	54.0303571394696	57.7960833817842	55.8156483335343	55.5414323970411	56.9226030203003	50.8466790686100	53.3922795581582	53.3813394025605	56.9594862509926	53.8319104736366	54.6078540462278	50.4302897850996	53.8807828361085	52.1701372748950	52.8955886249630	49.9888053377870	58.3695540448589	53.5175254781096	55.1332921768684	56.4685122637392	52.5303907075891	60.7094333558818	75.7425973909587	34.9345997783839	56.0543915666818	50.6872843630794	54.8288404238325	48.8113210036908	52.2829061695917	55.9033439734394	54.3316461532232	57.1328453067340	52.0727329536291	53.6723570729019	55.7913664717234	60.7432343885719	56.0827672611148	55.5260313360142	59.5266814721054	55.4181233214066	54.7466571367440	57.2155330984636	53.7630445039764	54.9119692824422	56.5647659640663	51.0071517944317	56.3327140558944	57.3550099542511	52.2866424154900	53.4085792205534	54.7315505678696	52.7576590297418	53.6794999648665	57.2851981438203	56.2454615317127	56.3488875705629	52.5992440273502	56.7527964321025	49.2863652418622	58.2678702854876	66.4094318663784	60.8152463643790	57.5412002251599	55.9960635286660	55.4731739133932	54.7087879298035	53.1334446223587	56.4836028372006	59.1519069102784	54.8714525222812	54.4428471414857	51.6193388654211	53.2213141276831	54.9330853121458	53.3580639814794	56.3406587434122	53.9398086271322	52.4289592506940	54.0699783963078	55.2061441241673	54.6423242630687	58.3850951648514	58.7785354774329	54.8115160927586	55.5552649205279	52.8030508131026	54.3317055864440	74.3678701196647	84.5222630364856	49.3172065722954	57.4727488510203	56.1664412876073	53.9638105552258	56.5038243889486	54.7390733161274	51.8641845742392	52.3245738106929	54.0024025521691	54.7191032903092	54.3828426805642	54.0429018920022	54.3812391090355	49.1096199895765	50.0937772864086	55.5902142639072	53.9190769442215	55.6114870939560	53.5217369580297	57.4613063451413	55.2857182206661	54.5566150451336	51.2821534722947	53.3759981536375	53.3896678424699	56.5662401054646	58.4797397138096	57.0978111041266	55.3874348649474	52.3873178396841	51.1082867921590	59.4940710271013	55.7896699729607	85.9912976929512	63.1551101173353	58.9186549440971	57.2256598600424	55.2299128506068	65.0461708921832	61.1871130108507	57.7418032167476	50.6143452847505	60.0936778773624	52.0098295824954	54.2233257834515	57.2894442366134	56.5650099818414	57.1473300699903	53.4122674426229	54.0264689719959	55.2650500941760	55.0477170096835	53.7619654859475	54.8481716646649	48.5063853066574	55.0820324321528	51.4528376992496	52.1155172112892	54.5463504739433	53.2852379416236	51.2715652030566	54.7961120211878	75.8150522431544	80.2541013659460	53.0175264102300	58.3085148318341	59.0661344762851	56.8185826032642	77.4869380809127	-7.61985552457616	56.6708358129900	56.8462781661567	56.4458050069954	60.6208665748873	56.0823778175863	55.3890904489711	55.6383457590003	52.7735710367771	55.6849873700658	54.4995362778915	54.7550762241977	54.7435758920242	49.9541913624913	52.1112163349720	51.2891900427087	51.0017425042229	55.9324771281289	51.4463561508864	54.6648083559203	55.1253067032018	46.9128733448415	54.4278332355122	54.5212448490815	55.6999295496034	56.6062041437746	55.7933374130494	53.0220060499304	65.2036806625464	29.8955747404749	53.1073735574659	49.6716892403063	57.7052822719014	53.6899627492124	59.8317946157686	53.9282961287663	50.9768122765219	55.2326132066554	52.6896832912315	57.6310739156750	55.9858604031914	49.6187017170353	51.7651573730097	55.5189334545669	55.0882766744197	54.3681154614995	52.0842357265561	52.5069940234709	52.3097621498390	53.6251886616073	51.1069957414135	51.3638913310980	56.3806175430867	56.3828633004318	55.4163253280369	52.2741170128278	49.5600363748519	54.5837348690961	54.4001863007619	56.2785647395317	60.6396470702567	58.1982694314040	53.1556776644780	54.9347740125924	54.2693740906816	55.3682252398598	58.3574383309837	55.2591215649655	55.8779394457973	50.6467381586889	54.5642723197024	63.3991390008833	60.4345037070149	9.43763341440267	54.4040298267663	54.0687680720337	52.5561057083470	58.3522939872044	51.1757349638878	58.0079344392460	52.8208304290747	55.0575910389021	58.1914005552485	49.5064947102774	58.1572341387334	59.1186872978668	54.2129649932133	50.7168494671057	54.6068319200377	54.5967871519238	55.7961999948430	52.4073527256237	52.4366948073188	57.9735032626897	52.7641376630116	54.7975221362935	51.3775174877337	56.1394859177384	56.3516278789480	58.0644646657393	51.5703587446533	53.6738373447860	52.1611593620410	53.2795844133935	52.6496503662852	57.0568565641215	54.2628026108868	51.6100801588365	54.3173895183619	55.0357897980704	54.1500900431800	48.9477120035587	52.2983183109839	52.2825928519806	53.8059691477380	51.7739192974015	50.2666707212456	57.6923158049654	52.5966144418953	51.7751097688162	54.7103777284119	52.8854562884135	54.5284915929526	50.5242865494991	58.7558160878526	52.5851709992668	53.2215104133151	75.4748048343751	60.8497456581872	48.5337609102999	55.4759074436451	56.5332982807624	55.5552960007272	55.9436031905493	51.4322371841418	54.2397427179912	57.9615371001040	49.9707779570821	54.8510056376465	53.8837279886230	52.8336058518689	53.6499284366424	56.0160798046638	54.9515486198111	52.6916416949905	56.3117636828468	55.2263471226865	55.1216459962937	51.5397947613650	52.6721820637488	52.0305071544493	52.4711660797211	57.8039869746024	52.6635749930001	52.6342988659815	54.2293524922880	48.1903311254519	51.4294790703707	56.6632280948896	50.5140586526852	54.9615089172821	53.7543512656701	53.5313950733377	54.8666622767536	55.5055989813410	54.2844546990882	53.4986527982883	50.4690611960221	56.8945128479978	60.9536647801614	53.6180662140362	54.4358644734329	51.0723316461571	59.3780571253429	56.2288067150212	53.8443959316232	53.7696614987971	54.2514409342530	53.5257183693614	53.6186828044081	57.6304947848787	54.1495175695102	53.2565473531466	51.9953212508716	57.1900356165105	55.6505839322108	57.3711357404793	55.4653267722787	52.5019383374322	54.5852237999512	54.3961453206153	56.6106417327972	52.4082899947292	56.3112984987104	55.1168772508439	52.0619109765398	56.6651011223591	55.5084499294511	56.8738042379151	52.3705981453110	53.1076592082559	52.8994528461415	55.7027497327414	56.1348988635621	56.8342511707909	56.4056638499522	56.0527339526171	56.7412525055423	52.0850752647694	56.7026842622187	51.6919082589352	55.3455721579447	55.2861831454035	55.1596087115783	53.1715217102625	54.4760186605977	52.5005790880017	52.0929828290334	51.5314222595083	51.8175948897032	49.5188041563685	56.5933055093290	50.1447686928711	53.1280851890053	54.1349824766431	58.2469024998454	53.6752432645292	54.2172069036346	49.1166863986291	53.0125926087281	51.8726529358060	54.6159869758907	55.9875236761195	53.6337373757607	54.1425699179273	50.3917848837895	53.5558877177691	54.6328427916155	51.1663301621756	55.8481388259190	56.5059371118116	57.3334717832762	55.2330566735870	55.6189671620751	54.9360184064544	50.0085570323609	57.1020286928935	53.0709551147486	54.6759431812335	54.7102014421323	55.6683844471849	53.1763513351365	51.3711962573421	51.7348205988295	54.1648511676944	57.5234046328903	55.4941861767637	53.0281184513416	53.3110916753309	52.5385456868106	54.3287210616156	50.9428773992425	54.3955406346377	55.4905382145967	58.9066234319193	73.5842698046155	66.9877518208779	65.8079696955415	58.4346378909234	56.4342739445226	57.2452185770037	52.2985424319547	58.1780417150197	60.6425011142063	73.5828572305714	72.3882163243742	66.1477780453304	55.9737175350373	74.3215307383317	58.9014853355211	57.1700334310667	58.2173299635995	55.9421530695489	58.2309419197290	59.0486823069481	49.2015995310250	50.4515191001756	51.8316606929180	51.3077697708901	59.1888292819215	66.2086776701215	72.3369452052895	53.9386745404528	48.2356363216146	49.8071234588452	55.3375596346491	49.3711183262079	57.5869876597075	53.5405450794342	53.6332618561042	50.3054373844383	53.0493988794457	57.2313644829384	54.3451574059054	55.7999943306212	57.2489989398632	55.3698278111021	53.1910928655701	58.3717384791312	54.4652734707070	53.2879907837085	56.3346090251123	54.1920400293459	56.6050051855371	54.2689371081669	52.9990730150654	56.3666144050557	55.7060883918999	60.5162419507550	55.7088166805912	55.0963084012261	60.6638234708336	57.3607128064824	54.1698797527002	49.2947831499711	52.5929764420890	54.9888245209743	56.7544993134334	48.7939040777650	53.6397511322765	51.0386068173450	56.6563472084290	60.1860044435101	75.5404804333020	76.8722639547764	59.4540100066026	55.3233540172940	49.8882661418502	52.6226078862305	54.6261762437114	54.1783572660091	53.5337160671848	54.9570578115729	56.5952669868928	48.3280324902583	52.9026354583838	58.4882338388007	55.5501701802063	47.3994131704238	57.7388159045114	54.6758506941955	54.1096836222333	53.2872632343877	57.2307316941064	55.0541682438671	55.6847017483198	54.0990165925588	56.5867985453512	57.3153649210487	54.4639133024286	56.4698428061522	53.6840610708835	53.8553091834089	53.0372404736840	52.8002585062704	56.3493837048542	54.1890145361898	53.1080379018562	53.3476797705832	54.8072760949763	59.1493012006631	55.8374444924313	54.0733077263016	55.2860245136683	52.1555776219727	52.6877252609852	53.1710344184956	51.6275619027367	54.3342060874724	57.3318851268766	52.1070999832132	53.8961836966783	54.7360835244355	55.3622003430447	58.2710877736378	52.0004764145406	59.2765256736101	50.9730003412256	54.6749748947540	52.8846389506745	52.7908439361307	56.1993097418941	54.2427096410602	55.4605367994332	52.3615560109286	56.1554772263769	56.2483033974260	55.0556774305520	56.2235870487271	53.7035548441160	58.7418105027599	50.1493097854469	54.1837548569371	53.6872555601700	53.7211575110738	51.4784270411450	53.7885525553632	53.6413604212994	55.0109884947681	56.2892532233590	58.8856574567298	52.4520892884764	56.5549049678047	56.0796035940448	53.9438752145970	54.8116114307682	57.7595416140141	52.5527281538988	51.4159671290452	53.8069027466391	53.3995987075684	54.9767336901215	79.7211644197070	78.3624562625265	69.2321897189418	59.9080115254879	52.6361277845840	51.9917597705577	53.7249382890568	54.4535586834433	53.8819644667000	56.5375847640949	52.0695888998823	52.9755763769440	56.4796939849392	54.6259895265688	55.3373408381618	55.2649407748549	53.0890006120273	55.9367083869770	57.3305940076719	52.9889067794858	51.5767190895100	54.2279685433096	54.2381205829411	52.3371001301390	53.7097541382111	53.0755604544004	55.8435648031544	53.7229443250589	53.1529920676751	49.3218671809716	55.4888751148263	59.3615881967467	55.2353559793582	56.8030735065475	57.9581137982886	54.7535819499250	49.4532256176506	54.9916531725077	53.2090333349122	48.9240025596981	53.0698791538758	53.6781586971704	50.6609159187402	55.9896511745109	53.1489617355444	50.0298724052011	58.0257943402372	54.6539331367484	51.1491892136885	54.9663880546811	52.9745035143495	53.4506087675013	50.4111236680444	51.3529906748789	54.3437001999349	57.1993479426043	56.7989635446478	72.9064128059742	85.8113619377548	59.0126806827527	53.3420124042160	57.0436176809776	54.5851480872335	55.6054035767543	51.6759999659722	54.0852548646731	67.1133774675603	90.0731820863961	50.4006542846591	52.0323629414779	56.6774507527270	53.0010638175364	55.7320616513437	55.5081009317159	52.5401526750492	55.6915750638847	53.4388468889507	58.0658173777620	53.2346267229935	57.3388048692848	50.9017412426961	53.3156418866151	54.5725400572951	55.5889041957468	57.7483951621467	56.1750125350670	56.0660568059574	52.9829182938333	53.1403596677931	52.7793995277377	50.6162969738158	58.2481419706623	49.2235443560358	57.7629765648458	51.4700120501344	51.6757069162140	52.6167858575476	53.7829540461649	53.0706161054192	54.6214302735210	55.5640451231231	56.7795162230984	50.0075799439392	52.3526249444339	51.0796660316284	52.0773627433836	56.4668806008719	54.7518600730737	56.0735462204732	48.8112952366388	78.3712860169884	70.9385910486738	57.0917035472413	60.3046339484633	61.5678614957343	54.7547535711085	54.1469960497028	55.4106009436342	54.0845024023819	54.5122342330191	56.9624884037853	55.0608692388097	55.6559304471449	52.9336608714740	53.2003779989688	52.5207846317175	56.6232924625320	56.8052151774330	56.4405103304726	57.1770791360343	49.6251025686354	54.2159860811493	51.0872477010377	54.1599354802619	52.5173787921211	55.7283950712050	56.7845639781989	50.0950472851711	56.5397521975463	54.0803048122511	54.2205051003542	55.1185026604516	54.0431897985332	51.4098367078503	53.1388424899179	56.8674901430927	53.7409522862984	50.1659012381373	56.5032396301832	52.8109798933550	56.1288361790158	52.9119914115512	51.9241605068036	54.0951527791144	54.9133297130545	54.4837716561289	55.0089161114691	51.4445653758687	54.6350378176079	53.7776911400426	51.9776620904785	42.3863712155595	56.1158655707760	47.6825357320776	55.6930773364059	57.4195830112266	55.2977550387322	48.4793074547677	55.6573951213536	52.2653507196648	54.6743690593617	57.0874902481549	50.5685321311075	57.2191362677025	50.9783904584925	53.2545537044219	52.9345340783795	52.6697017178692	47.5800176587084	56.3416458024725	75.9629128795203	50.7321205901378	53.5940134033180	55.0887256773701	55.2691630374723	51.9412443303952	58.6053333902612	53.1621888631796	61.4272376907517	52.0376131938665	55.2953833121052	50.5856680754483	53.1691787037954	56.9745708624831	57.7947346272589	57.2288921199695	52.8829219620752	56.0640807515573	53.7908978153530	59.5380309767788	50.0094348314310	50.5195074165089	54.8039545428130	52.1604358416067	56.9856812559707	49.5567149224183	58.3344694361448	54.8988543834696	58.0080552628833	53.1094250251558	52.3088768989632	56.1309915109359	50.0534016793511	52.3700360888899	58.6176241003916	55.7043957653340	50.5533267088849	52.8264836633443	57.3247770564330	55.2402298936885	50.9473879340419	48.8314409791558	52.8726703705967	55.5657197031534	54.9991155246934	57.4364674009316	50.5371769030680	55.1123442005537	54.7326951687606	52.0327452219278	56.6337770799489	55.8488562119308	52.2481719219652	52.6556837841786	68.6686782757790
62.4358319872983	57.6256390408578	58.3476308924747	60.5322038399679	62.8195830784139	58.3163424663889	61.9616158175393	59.2079303505871	52.9653629247451	55.2421297759939	59.9165071222797	62.5390736563240	60.5654160086853	57.3087828797142	59.8867737106328	63.4751361911402	60.6713971331186	61.0880384103455	61.9250715171174	59.2196522589224	61.2751069951719	58.8341336555674	62.2297428855073	59.2241894581578	64.7207065934662	62.1482045621870	60.9023036210841	60.4242856579172	58.4495041290561	60.3605690361667	60.3149189528220	59.8316066449919	61.9850802661345	63.6447359732261	62.3367284577759	60.0533554775411	60.6764384628991	60.3966316843395	58.8309343842610	62.2213369870713	61.3453376740705	60.3319461705427	60.2382821393224	59.6710387181973	61.1235759732429	57.7849057703653	54.8094593914069	56.8302018315488	56.7619840138341	57.3412221631424	59.1968973268455	60.6528758456069	56.6486595737231	51.1359319691115	57.8307230333354	59.9400248228293	61.7672812863448	51.2790814520867	58.2690696765536	49.7653923486343	48.0142903996575	54.2374381437690	56.3642601386177	63.2411002343953	57.4713547113192	58.4670085828811	57.1894591169532	55.9961611022967	52.9240180112229	61.8240905782247	63.1787711735192	57.1094004769509	53.6731093410748	57.1525424067042	54.3104558749595	57.7487325841732	59.9378472903434	60.4899952603089	57.1377523042771	58.0589710975014	61.3726747196582	55.6168888292653	60.2878489277211	56.4116212719845	57.3108190596533	60.7058594478257	59.3181538273898	52.4961897842356	56.0196743282826	56.5769033847330	60.7853071139599	58.2573576762782	64.5989971239413	59.1335220668146	58.4873263973693	59.9577211078566	56.1271387825450	54.2176697655735	60.7914427206617	59.2808449546631	60.5986608898504	60.4973804005862	59.2762549182017	60.0422907502658	58.7981113724228	59.7832860725038	60.2221359309179	60.0947864598612	60.5548632801195	62.8917818907412	56.4387460450915	58.9931464001790	60.6667460968963	56.7617998278894	56.3401545294680	62.1702131780329	53.2642660824221	59.7639225147207	53.0163971007694	59.3296344392261	56.4665012558816	60.0919964412810	57.3963772954812	57.3968592463730	62.1978534221623	59.0769614965038	51.8294897654945	58.5228162210159	56.4156487952742	59.1500068549718	61.7080360688120	55.7081866511740	57.9429083888152	53.1624750216311	57.0254129522284	58.8570938859127	58.6709631014306	57.1804490856341	57.9376215997389	52.9550491980569	55.5267535454348	54.2579320701478	57.0113860529578	58.8371596279991	55.3968301212127	57.7872185669279	57.1585731543821	58.9071462075401	56.8742729367793	55.9374246151202	55.1524799988562	56.4685976001548	52.9432907650205	49.3559279293297	55.5979838070625	56.2935679334563	54.8258318087512	56.2887352119679	57.8210770596823	56.8181960911313	55.7799602212095	58.2876974297209	54.7550194109376	55.6507665746474	49.9472422225483	53.2565524571041	57.4879533991753	54.3123015494356	56.7424852044286	56.5126814839721	52.5489075548270	51.8389980761199	56.1986131027240	54.6317738453333	55.9547811545375	59.8898713567266	54.8182036929975	58.7898120982789	56.6492177449986	57.0440036099880	49.4315090137750	55.8580949932484	49.8229279929693	52.0390143234785	56.7779285606373	55.1515501781332	57.6588816317974	53.6953718291704	53.1821997415111	53.6635869277853	56.3229564908623	52.3258360124859	53.6203121188209	55.3045296669837	52.7990698280061	54.4445456245600	55.0618514361310	52.1900809598322	52.9286107874336	51.1517346599939	52.4963473343577	51.9416530619287	54.2578105289133	50.7589244816248	53.9720160637654	50.8116006923470	55.2580112594763	54.4505925448170	57.6633505162441	47.2301915911275	51.1068743200767	55.9866154921034	54.5315719928200	56.7308099443114	51.9290056943185	53.8610905558796	52.7960461482342	52.3816199449412	54.2722386058329	54.7405987111065	55.2524610547598	50.9483313619702	51.4941933334202	50.7696574853354	53.2100569652072	51.2750490857665	58.8290211337465	54.6867701737309	54.1840587491568	50.7964713504585	50.9648566920773	55.1113462439429	55.0980837890356	55.3718520280090	61.1785685789819	55.5572285066519	63.9601902310896	54.1684895088980	57.0127119545602	59.7233001441653	60.6081322153305	54.2795727044112	59.5830893451363	58.1433685716780	57.9033113813274	56.8081470438806	57.4976467804432	57.2251729823048	52.1134394140689	59.7377844085072	55.6685651067805	59.8110572076453	56.0851383236819	55.1626315334994	59.5678335952224	60.0292052656320	64.4343838803276	59.6170527204100	56.5427413903934	53.1479320376040	53.6680370933644	52.1273124567959	54.3184324641169	51.4036987938394	54.8542833505034	53.3802152713582	51.9535790636478	53.0747191617020	50.6270226054645	54.6712864785023	54.1303559659661	55.5916468373621	55.8814238112865	56.3904886685636	54.4852333187509	53.9703473559122	55.1624061264859	57.4261394649925	56.2606044220022	56.5076203854324	53.1842422272573	54.2355776150211	53.7639241518549	52.2809411207093	52.9456966734123	52.2416181973101	54.6533288921505	53.2204751895100	51.0933923385686	49.6679354079683	51.2675576135424	57.7711663598770	55.0622257952702	54.3149498377448	52.7560295116112	53.9175718585550	56.8552714353501	58.3216589544967	60.5784065120730	50.9205979301060	50.8239153529259	51.0298671129942	54.1593633564676	52.5828657568447	53.9675199465691	54.8132007975001	56.3536678780427	51.9069417576602	52.8867771060885	53.9923946201384	50.9929777115391	53.4456833309040	49.1627093654897	54.8095056425080	53.3889721216989	55.2210523681525	55.9919697386180	56.1655927179857	51.4341972163998	52.6652252757389	51.8929167411029	55.3744992733317	54.1535602683020	54.4418445717118	56.5548566272755	57.4648046895641	54.6827779369027	55.1038980720152	52.8024600369302	51.8384324804078	53.4018184354881	54.7663721951168	52.8147095636384	51.2296004143220	53.3234212852434	51.6144426071412	51.8006970885067	48.2519403373719	49.5235586961323	54.6317817923206	53.5153259086819	53.6869947510993	58.2117413301719	54.3609579951998	54.5728942360191	56.1232359405974	55.4208820974706	50.4646650908110	49.8979573018751	52.5493565258221	52.5960018452559	53.2519880098353	57.1855548393304	50.5613915049926	49.9523876733030	55.5138407549625	54.3938317083775	52.1442931198202	49.4818401969774	50.4223995272599	53.6758855573945	54.0430169178568	51.3226919421721	49.7875951380112	50.9554939032493	53.5724673846563	52.4664017535855	49.5024267502834	47.4578232103351	50.0228875104930	50.0176649513471	53.9091251937360	55.6618826044815	54.3749292872712	53.1375389877362	53.1612880298321	51.1854858111182	50.5203759301969	53.1323539427920	54.2524186548649	49.4186527481858	55.6228140804567	51.3939114820608	52.5663531244206	52.8928012342424	50.0842421089477	52.9265387172249	48.9892427804363	56.0332770773330	51.4052607563771	54.8564559443698	56.8798117627888	59.7938808410821	56.0987830608818	53.6173014768351	55.5849835450670	54.0459422249302	55.1948586888892	51.5570967101037	52.7217374261008	53.4418807675015	54.1319984481546	49.5184344711724	52.7389589016860	57.2489386395440	74.5046063296601	68.5467330525009	64.0476247459059	54.5397229426628	51.3711304605593	53.4915903243119	54.7734882911174	56.4823401497914	51.6511734417746	56.7627723147598	55.7214295799631	52.8148537417056	56.8978956653270	53.8103372828156	57.8477270408057	54.7619059520080	56.8428636461615	52.8585627320981	57.9427422380803	55.7535884414929	56.1581119283072	52.0916700749553	53.4729752456286	52.6166628046106	52.7941989068555	56.2788520931297	52.5187604612542	54.5498697374512	54.8647654468765	54.3211451483000	56.5846804442965	56.0098749241192	60.4386115082414	55.0021663662270	56.2755884014698	58.0507582810024	52.5457437783036	55.1825049061111	56.8464809173722	55.5558837980036	55.9814396854389	55.0405982578403	59.8094483716168	56.7381614441714	55.6871570918611	55.6040836069656	56.8803227586705	61.3189781257322	57.4266486255754	50.3121322032317	52.7661235285953	55.0672748842842	56.3604735131798	59.0666875381425	62.1219734006426	56.5163973426626	58.8580503506863	53.2736236383625	57.7695692020732	56.4031973826211	49.9028755704912	54.1758447538685	58.4430084741736	57.3881279779093	55.5529064785714	55.9142913648295	56.4909522598357	54.2726791170267	56.2661631485157	56.1897575786017	55.3383687208124	52.9855345897749	55.1899799070666	56.5192316470088	59.9991201020246	60.1482328803570	59.5828899900837	57.0767729103845	60.2063349674059	57.6089018603956	58.5793886526284	58.5660589095615	62.4824085194174	50.6572866505418	56.9073497863010	55.8196207811682	58.5657279957258	58.7423796811600	58.7905030545445	59.4984879442343	55.9017715059767	58.6720645763382	55.2633350857992	56.8686054562081	54.3047077886355	51.8121361563289	56.7353016933974	58.5465340381570	58.2580138742669	53.9690256190671	56.6076953979179	57.8250592256785	55.4580895495600	58.1023681915977	54.2890030433136	56.0890657607469	53.9390893113601	52.8197224594273	55.1188630168445	59.3037186263651	59.6859352893354	57.3927616272308	53.2684322347695	56.8395769752291	53.2024702467626	56.7897593585674	60.2911146671756	58.1618146455573	53.5829422412143	51.2006839239868	55.8450033047411	50.2399341364672	55.5387274437954	52.7228354559824	54.7791798218677	52.3448708420281	56.6410171615603	51.9771598280720	51.7251598736579	53.7153796710648	53.6698535660160	58.2151823199204	57.3262647606259	57.4470721379715	53.9034227146881	55.5987771891213	54.9946160748901	57.3052114248166	53.9113257760985	52.7116488934529	53.9845315594147	53.0905302546727	56.6035133921219	55.5129531623601	52.9434269444732	51.5606260073057	51.6325215443236	57.0104472539635	58.7396014432391	51.7432827225250	53.5327278683377	51.4712607412227	54.3415857519760	52.2954831355194	57.3790649639820	54.7670038076607	52.2374821053801	59.9437514027651	51.9026030744551	55.5939764023265	54.0905614317857	54.7556314500049	54.1615233917813	57.6734727931923	58.5796602322242	51.3897135248287	56.8099836890751	56.1379571200300	58.5423445219515	55.7002606100460	52.1456903283021	54.0170573830339	58.5708459591433	52.9260206602334	54.6746733653843	57.0924011334824	51.8429910272249	57.5200076765748	53.2721666701226	49.2373106053318	54.8730497151550	55.0681863131720	50.0402651430398	52.2103143826573	54.5390863744125	50.7117795988314	52.3653997689311	53.5194850541006	53.2906675183627	55.6552726845053	54.4708697433736	58.0300571272509	54.6806361324475	50.6310403746253	54.1918677393652	54.9948814373559	47.6644621179852	50.5894249665149	55.9014359293671	53.6555680187105	53.3468364617372	53.3561639593343	56.0358392503828	55.6726409709395	52.9322745195472	54.7209674851775	55.2988894565215	54.0035052380225	47.7097402511407	50.6832532564022	50.8154174828301	52.8975520596540	54.0337519720852	54.7397933080544	53.7285169282085	52.5656749830841	49.6324516120155	51.6992138306564	52.0472209578116	53.4662687154876	52.7250148457460	53.5818565158107	53.7677892216957	54.9510424733153	52.6762041547109	50.6789763294634	55.9208799635970	51.6394909676561	55.5634294632167	54.5253122364795	54.4385423447832	53.3203500803281	51.6211988412579	54.4882938443944	52.2329958994352	50.8155787893019	55.4182574733172	52.5363541088377	55.8651128867361	51.5387924999765	45.7748299583443	50.0301512230787	51.3172506354311	53.4273696127878	55.3023098300476	51.7938808138854	51.8044465874564	47.7086563485898	56.2866112611506	52.3170478364426	54.8395834156949	52.3789946505708	50.9290567694826	47.6270702892353	53.9683010945140	53.7761658803807	55.0775928860586	55.1040605224466	51.5387457317630	51.8396444427414	51.8707417498631	53.7118655512596	51.3047431634049	54.3385889171985	53.7487183443816	55.2128868662195	52.3441847591168	57.9950915175010	56.8606490330298	50.5752624996502	46.6944915222896	51.8226207418353	48.3711085907413	54.9094094275746	53.5843740441574	52.2168815418669	55.7587532137313	51.2397674279788	52.0496931392095	51.6929817238091	53.0039764993650	53.9002629648680	52.9973421067570	51.6260994594597	51.2306353277341	53.1304354263809	51.9953304508929	52.6738161946825	53.2645041104797	52.6527770733237	58.0746202848406	52.0110436090436	52.6280783166465	54.1808032396200	51.7532975739425	52.4380950603457	53.5841558593090	52.4633865191504	49.7523453315126	49.5533092387278	51.8029693563089	51.2691628532385	47.7218118710690	53.5578021582729	48.8936674494035	53.6091134390490	48.1754884157872	55.4693613589609	53.6074306910745	45.6391373126047	53.0866050166579	55.0309715241191	55.0376904210319	53.2990253098935	50.8404391083542	55.1036765982341	52.4724631291813	51.4407281509430	51.3472301746871	48.7269731912851	52.9016445513691	46.2533636210562	48.9391255614558	55.8002528630231	52.0680695357217	52.7486411025355	55.4923853309400	55.3787499578535	49.9170721958198	50.2750605796295	50.2569610184562	56.9850446263767	57.0053611401744	54.2699455740405	52.7835652826309	50.1355191805903	49.8921283515592	50.6569847379264	49.3576506555786	53.1602211805216	54.7322058904782	50.4486915013396	51.8926464234871	50.9581323865338	50.6180829995543	48.4043891872054	57.6032090579534	59.9275244151109	61.2240123292216	60.7904197386583	59.5785926241595	59.3259441986849	54.1935111187454	56.3163967386683	58.6381794189931	61.6870711293328	57.6165292570766	54.7019070601607	63.5934581202141	60.5004590421085	53.1003211954677	52.1545653700308	54.6333933520703	49.8387873426890	60.5966404506126	53.8832169108355	50.6443299643110	51.5674926810774	50.0269369095745	57.0844067328509	55.0160335450685	52.2112631707733	53.8562228733933	49.5816528540397	48.7084545745294	55.3597278613585	57.6580940802642	52.1907928155747	55.9994374992311	53.2196580576391	57.7658670870282	53.7936922079542	53.2581090130452	55.5887726691096	55.6317046821461	54.8003035236842	57.1381181230625	53.5911615367497	52.7857568072354	56.5804050787759	50.9155725298642	55.0907553851430	54.1597937849822	53.4752853973433	55.9531570090621	54.4503832734652	52.8333345410771	51.6892253409205	49.6205589323236	52.1273109808064	55.9025397562236	57.7802696751839	51.1234499546987	55.2582494123534	56.7547697376212	58.6219389554125	58.4364153209450	57.8841561974205	55.8063676018275	48.8515059553220	57.7060678512165	56.7146161068090	58.8798428128874	57.7387042191526	60.0957261337396	55.2047352791213	53.8042122397404	55.5356246388154	53.9906079996993	56.1680646131060	54.7852900273737	58.1470007057788	57.8957981561195	58.0184112810290	58.2430217502838	55.4175650663851	55.8166797384075	54.2972390051714	49.9871642159256	57.0553446009656	53.6710137976363	56.4318597614911	58.8693681095285	54.9422003798243	57.5024922540526	58.6006425660286	56.9435419697547	56.3158104708439	57.6456496807288	53.4970306041191	59.3449705094204	56.4628179460993	54.5078220663409	56.8168402291501	56.3120316096657	52.0052384394149	54.9842062998483	52.5657597735176	56.4918940053662	67.6851540534064	66.6542301876169	56.4496624543459	54.4759471487911	56.2125086261914	59.6380309618055	55.6363899571433	54.9619247967160	55.9639876813108	60.0600226268876	52.6938325933907	54.7931521721025	58.3612423024733	57.1646427898398	53.0959528490860	57.0986663172682	52.6372134953047	53.6504253489395	57.4695947738605	49.2748527476752	53.5394280089168	52.7581076087967	51.9843469616470	59.2848254139515	54.9783975590549	55.1602082078462	49.7721868481929	55.5542011290313	54.7536273952219	55.0018933080244	50.9183422723098	52.9264182206286	53.9785352297849	51.7808112330306	54.4565542055817	55.8337881251875	51.9447115520227	55.8427147306056	57.5537681824867	50.3459112100918	55.0087446851642	56.5303727521013	65.6338353078018	63.2849613895444	49.9512622585318	52.3895864163524	59.0179007826225	51.8444937004138	52.1523730420106	57.4734152939135	55.3821879910116	57.6862554743649	57.0237209923766	59.3327515076631	51.9807757882919	54.4519108000504	53.5699899713623	58.7080596171175	55.2157496883392	54.7942865218162	50.9609739277722	55.6271175417894	53.4163509277197	56.5774659290196	59.0645897612126	55.6581279062725	53.6253475859754	54.6962481425071	53.0681873336816	54.3085476429895	52.4632211242537	55.5266231871575	54.0131575314645	57.9744037620103	53.8443893639995	51.9251743490308	48.9807951346696	52.5623670012339	51.7925107579984	54.6863045485252	54.3632962725834	50.5566661684464	59.0409112701483	56.4650123817932	59.2539495414093	55.3286290259545	55.7240896524242	56.1229450780287	54.2871459581877	52.5739566203553	55.4047858358299	56.3329068453924	59.2029306856840	52.5653096187749	53.7648663932873	55.5148309540321	58.3453070853951	57.1691647434080	54.7349262366345	53.6384632807175	58.4649014877801	54.9055800930168	46.9988190500487	55.0165015722387	55.5691890365535	53.7881144039961	52.2976931891517	53.7077391586615	57.8754106528870	54.7898580676346	52.8575425221615	57.3777539607838	52.1994365838262	55.2178567348480	54.1392920172885	53.5483972790900	54.8265111340421	54.1371619276439	52.0430051295480	55.3290652226752	56.4893160850033	55.9686899044561	58.1007874715075	51.8150654785069	54.9508237411478	54.6461020493125	55.4522472679116	53.0259309916804	53.1076610894110	55.2521256722823	55.9951553469971	53.9423048975469	56.4698701637587	57.6107419607361	57.2080839457003	49.4964382033904	58.0708212356666	51.7925780485008	54.5628348140986	57.9016241503344	54.9352145327220	56.4167921499630	55.3827212635406	55.4655953938188	55.9307058851253	55.0000335544841	63.2640963440114	59.9778356729525	51.8773817360762	50.3140393010052	61.2985995941381	57.4000041931016	53.6347136956226	54.1078588827675	53.9178151198352	53.0532986442100	55.8849763705383	54.3511255020414	48.6334878489314	56.6017018329144	52.7844825164199	55.0924505553857	51.6132460599009	51.8321238987829	58.4701772953857	57.4637255808431	58.4548700408230	53.1307723028643	52.0683089297704	54.5836854567419	53.3644861876266	57.9259564059238	53.8877151661105	56.0682139981133	53.0884139589123	55.4567368449370	56.1269798559091	49.7924502655752	49.8068907279713	52.8769800632158	58.4353637088469	50.4110352319528	54.1640852610637	53.9668530381920	54.7199272529526	57.4411678694672	50.8888823372363	53.3704108995179	53.0064013821287	54.4504369828162	54.7666076604361	54.2159417718747	49.0812712748856	55.9461347594865	50.4225632526346	54.5863719623804	52.5572028448075	52.9505359717972	55.2886759136316	51.3210669974084	55.6005885805192	52.0097962880301	52.1187456938807	52.2385435026741	51.5380493861682	52.1349703447409	50.0642839598644	51.1853821152272	56.8837775021858	53.7399782405092	51.3409930920362	56.8065574676024	52.0852804989874	51.8924981739989	52.8472020285288	56.9755711897267	56.0284095889533	57.8806514003470	64.2188103537980	61.4339285968651	56.8431096419610	62.9224387919568	58.2273937231815	51.5656958759331	58.1296015506089	58.9655362455815	56.6413946493254	57.4804844491739	57.3554246943101	55.6846909016787	54.1019669607713	53.4632645152225	55.4312709824695	55.4620190226968	54.9952256662223	57.5407343274664	57.3169111729401	54.3664408631491	50.3597946081023	53.2849127262135	50.4257965900071	57.4371368405965	50.7222467705139	59.6103646716359	55.7382880072519	56.0150004242876	56.0622730588358	54.0025026587698	64.4629543639403	53.3851999506467	56.7965558368600	54.7275067228877	53.9171768852178	55.4339478251983	57.1008072247987	56.3288180308370	53.8834193827727	51.9491351889412	54.0858729951018	52.6716943550478	58.5718874645265	60.8829740068672	55.5921158029652	57.7655286624134	53.2151428068020	58.1700655729632	55.6789287347691	58.6996024521900	57.0311689472343	55.1495139654990	61.5441574446693	52.6023445446549	53.4875024573628	57.4851409733753	50.7082145269638	56.7824778698996	55.5289709959249	58.3993540888442	59.5877547254407	55.2149155688109	53.7436620000593	57.9829209293667	54.2753970027507	56.3211584313787	50.2881763987007	55.1294813080195	58.3347651369579	46.6410142360824	55.2359642862989	58.6358975395524	63.2105849517853	52.5175108372342	50.7070656194698	48.9459383925685	54.9813297696123	53.4894242468345	53.4321258601456	61.9215593227629	54.4623574440201	60.1290725302999	57.8487882677649	54.3107723801225	55.2128951124826	50.2104914066354	53.7234917053896	56.9352542486568	66.5303143213679	81.0587928432992	57.6728793585202	53.4757125136153	54.4618552583518	54.8665706878137	56.6993237652662	55.6959487305278	57.2200160931979	55.4424019337234	51.0327129310818	55.7670030333463	57.4247034747279	57.5327850500192	53.1486647620471	55.1326312649185	55.5406056514970	56.9872539508414	56.2144978766210	57.2194714518501	57.5394827200366	55.7873463884252	54.0033797539357	53.7554234245653	53.4602050525145	53.6135392655051	59.5636071100935	55.4413463499803	57.9503045657197	51.5965317707564	53.1323135843588	48.6546938595907	52.7257249814637	57.2343354932675	54.3714480015651	58.0475263720167	59.2905273502611	56.6021391554279	56.1147919818841	59.4329780781588	57.4352456252311	56.0091016319466	58.0305883605841	57.3882764124662	56.3982711471262	54.6639212814770	51.6978780090501	55.2096860493982	57.8665933930832	53.5260920550929	56.4137409101970	55.3172093555633	57.2260714580256	56.0927903796200	54.9393430502266	54.6950072850170	56.5262805935663	53.7100238612500	55.0890151338650	60.0866609916971	57.5529431763332	59.1130445374126	52.1953410567471	54.0985336149182	54.5282864405956	48.5091253166446	60.7094814480325	54.4860687998265	59.6639328138783	67.5441953451765	55.7711770111730	52.9897171410681	52.7629099286236	55.2022343700019	58.5229600384802	55.7979439561898	55.6453288376463	60.2592905334105	57.0746373269034	59.3023485417468	55.2366378213546	60.5799552906719	56.9730729201812	56.3895558737385	51.9433991289366	58.4649851119329	54.8524530180064	58.0622401483353	48.0888619945694	51.5833632403694	52.5290126825492	52.6406620171645	54.3957192481805	50.8266485612272	53.0826921506742	53.5560311538148	51.8013263441328	51.6364544256457	55.2897048979896	55.8652591810308	50.1861230621095	55.6465940449205	57.2537863302150	55.6347217030580	58.3250254747483	57.1290397422402	56.0817483944647	50.9208232830457	56.2246479417212	56.4870105920836	54.5607643373728	54.1760708015550	55.0898323747931	51.4057721495745	53.6864278257001	49.0443904429361	53.1327276077697	52.9593458120858	55.4401814415185	56.5376042729417	58.9513293055525	56.7915194848797	55.9847742697093	55.3231979740980	54.8060281096240	56.1657336205194	56.5243926331950	53.1278063557834	45.7600379708060	55.7712676006522	55.5611559975007	56.8696660389547	56.7462614730654	55.7987887583805	56.0513269915926	54.0452239886297	56.0174702754418	54.8858705395955	51.2568610494058	53.1120652768887	53.2887928905515	49.9164352352907	53.4108033993892	50.1415411489513	50.9058975136225	56.6890697676122	52.7020750828677	57.8860218820398	54.4169926450998	56.0735485220623	53.5245964551975	60.1663387003375	54.0993008502335	55.0633727600588	52.0294082545138	53.2802095740770	52.4383449804920	56.4209303265897	54.4592917802251	51.9847194714122	55.5089893550430	55.1368591308304	55.2738447257381	52.7140038870634	54.1375200046727	53.4029221574122	54.4015908845257	53.6177554492843	51.8821152216987	49.9909610972621	49.4446166106559	53.9243989776244	57.2871780912123	55.8111384051211	55.8787114088619	51.7826147453614	55.5692071099552	52.2049147799085	57.5219235509032	56.3236782386312	56.4134326293491	56.6927134165462	56.8600955710496	54.1821003775143	54.6423916808652	52.0255380569344	55.6490105718446	53.3723664722620	57.6246139468575	60.4832658301476	54.0511457839413	55.7592134338578	56.7702491667560	53.6917703214937	56.9324571631704	53.1538185814719	55.6889563768355	56.8606767723870	54.8896589030274	50.3979829823385	56.1514229825061	55.2106585875160	55.2271322565093	56.1429031885318	50.9524348414533	52.0907934021979	55.2376824885209	57.0004998092506	49.5706740786879	54.4390376037723	55.3667150823353	55.5411942825071	54.9966640659871	58.9671661675537	56.3377037334233	55.5048203473889	52.7499948868061	57.9889007779775	58.2608182444622	50.9611550342199	52.3382496597374	51.2105145573888	58.1676031040998	55.0088251439592	49.3668786790302	58.0946212162538	53.8600392910540	52.6502745039600	57.0948822722894	53.8041764650249	54.2840415706354	56.9110075138494	55.9754854963324	53.7630263145646	56.6830165351745	57.8752654466336	51.9503947721024	51.2224226510469	52.4819484571786	53.6409255131369	53.6688507998477	54.0064034260377	49.1497542422046	54.5040670632512	53.5837654489318	53.9238700692753	46.7597395915382	54.8309167604992	53.7623940919618	48.8170132534131	53.6672184745766	50.6913178679830	60.8395185285129	50.8836516844132	55.7179215591895	56.0911207752987	57.4928702621340	57.5197679360681	56.9494955360727	64.4896013550798	61.8978662453402	57.7849430067118	54.3533650947992	58.6648485004996	59.5661892104958	54.5617380870469	53.2929938254334	49.4619638065283	56.4349973598211	53.8328670924493	54.9061575984511	53.8493819321439	51.7638879233424	59.1051839886899	52.6715755769641	58.9540347646226	53.7266923770435	52.0879809929884	47.4014679557175	53.0742860480832	55.6290220484813	60.5354523354724	67.5396678876040	61.3278203450521	61.9573342039097	61.8909269634820	58.9118030299359	51.5955035070190	57.0689054255711	48.3787387538259	49.4781723105722	50.0838673989237	53.8119722045805	54.8595189883461	55.5730909108738	55.0848852295333	49.9007970706035	50.3710177486996	57.7079359641764	55.3219547805000	55.7142771501251	54.6245980178790	50.9102118869911	52.3651059932403	51.3573333488285	53.6014362455230	51.9180309796117	56.7317110498677	54.1617263824426	52.2228336864643	50.4047400835952	52.4150586130965	57.2999952307427	56.1725004202477	54.3785819342271	52.4651669125283	57.0359608137254	53.3639405247599	58.9645592412336	47.6869499840392	56.6233994551979	51.5397846257996	51.6580547026535	57.6334757118037	52.5132190459805	55.0965365189661	56.8120295926329	59.6455838403591	60.4054071396474	55.9271739916229	53.3211935781618	49.8288925420623	53.5620418667643	56.7244553244976	58.2720360049074	58.5324403055796	55.7105208702702	57.6140359571468	53.2975061132648	55.3564417175929	55.6679756012923	59.8649658093343	52.0744881658798	55.9010059743001	52.7844523168004	51.5580637761046	52.4844706007817	53.6525574005984	56.5887271506438	54.4573657010728	51.0374338392902	54.1008775269669	54.6807030735199	56.2861356614546	56.5429027934136	57.1773430730989	52.7719994106482	54.8616868663795	50.5912377859432	51.3147824428852	60.0246498006865	55.2089702824581	56.4807549389276	52.4655512195885	55.8850038341723	51.2724916264125	52.1980547582125	57.7811211404556	57.4486472589824	54.1459216350326	56.2107350828407	54.0055982205878	54.3724401653426	56.1322012888245	51.3540322938631	50.2452095069609	56.5089960282995	52.3296369480002	55.1134499877643	45.4584960081284	54.1231187380151	57.9757838693911	54.6051427583947	52.3088095373796	54.1648783404735	55.2100839436924	49.1731681946031	55.1884193261842	45.8791104210068	59.2406154714945	55.6105292197717	53.1712116314305	61.5061908068521	55.8522161067603	55.1218687289209	51.0510415173894	54.6130903078178	57.4843499947990	52.6841669980715	50.4727552550853	52.2245262587131	53.6220041587402	57.8722124650637	59.0907465889493	53.5060005641966	54.7064270541143	55.6896463328165	52.3550870754232	57.5855479431043	56.6186896484903	51.3240586632004	50.2882362617249	57.2633064366260	52.1604969794422	52.5665870071589	55.7664400497179	55.0460701438896	51.6175300279418	51.4227681822688	54.2899320437084	51.1611900466456	54.1009982891218	51.3877435535809	52.4377606920431	55.9814822538601	56.7012899689471	58.0469714851573	57.8096374466473	54.5501492790899	54.8299768323299	57.3069548160170	58.6045826652429	56.6130223860936	52.7645649281720	51.2520222121560	55.7069750325226	51.6875111750354	51.1603141377569	53.4757327946744	57.2148304016896	54.5398103604586	49.1793722801527	51.7670223479877	52.6457363581908	54.9753554814430	53.2607340880001	52.6679263622553	52.3604127766776	62.5375441362590	57.3007305867783	65.7958728062576	61.4038728733502	59.8483996953916	59.5562632847350	50.6860658953572	51.2251569062264	54.5314477627990	55.7833921847334	55.6926991224233	56.4482879158442	56.7700430530886	59.0887662736023	59.6996418817345	59.1580567127512	53.3343546224286	57.9336434517155	53.0295942735947	48.8435008510915	59.9863119919458	83.8685855851769	81.1040892122331	54.9420547305507	58.1751189909435	81.9369526450332	63.9064662916488	57.4649691709508	60.5609744112481	65.6622500940015	53.2486777688729	61.1549856478874	57.6137180175299	53.9196603611684	56.3282413300687	54.7197196424121	54.3606252771683	55.8771402247155	57.9729126864350	55.0217315699605	55.4074801511965	55.8401691798125	56.9969845461473	54.8860771652813	54.1680279560354	55.5142288089399	57.0380884815971	53.6640112958839	58.8319972046078	55.4335768862877	53.8967955827021	54.9109591631169	56.7617217706945	59.0636975841513	53.4821542267833	55.1584064984264	57.3597294396732	52.8802554316270	55.0187707477148	53.7098282373852	57.8896623626516	60.0977845080290	56.3016886909890	53.6407564341336	54.8679789565373	54.8989963582160	52.3475791064670	53.4034335940319	57.3573030825455	54.4029393680264	53.8834373480403	56.4284282470069	55.1928211799015	55.0775757365878	57.3788129454827	56.0451836877227	50.7152695009240	50.4142807768134	56.2281054990279	57.3022560085651	54.0559568067284	52.3563670122231	56.3288511805795	55.0435948985498	54.7584956557200	52.7266141150987	54.8829076148369	53.9961171346103	55.3755280812155	54.5501218192514	53.4285373543165	58.5492358756231	56.0276252519389	57.4562612750225	53.7400028293541	56.9703816135809	54.0212517830459	55.1222303318794	55.7053027054252	50.8959081846957	58.6634549909423	55.1715970125943	56.7847627954953	58.9009387704946	60.0241086342742	56.3269877722878	50.4092992524103	57.6587679198397	57.0346356880077	63.9789388948757	60.3087230504161	53.4701595946337	55.3550202186367	56.6423102962080	53.8779730652261	57.3562714856706	54.0622278508875	54.0686695702478	51.2827971436831	51.7358649528969	56.4672331329401	53.7199667806439	57.0589235952744	53.4210285436282	57.5557931307663	54.1899387969997	54.2632552219436	51.8394770405034	57.3166003526658	60.6755541219762	55.7609159210784	59.4499706303662	52.4380647903438	57.1270402555907	56.5361681197845	58.6311537867199	59.7901145289646	54.9161338983005	53.3165791609431	57.4822233208498	52.8303406819196	58.3689447291561	56.3205706181296	60.6846763565167	61.4823132994069	52.4240632441825	57.7607473871379	60.2682746562580	55.5305017532527	60.2649003732377	67.0613036276936	84.1209126250860	62.0909997754696	56.3631268226004	54.2283287383760	54.8949859880640	54.2729248618376	58.5783052090497	55.1680291914636	57.7616400848618	53.8049311387109	53.1468888235043	51.8380278670160	54.1288209570107	53.8574229543796	56.9709612486535	53.0014440672684	56.3234836276981	54.3466455197690	57.3153613522374	51.7121435247750	56.1798006982693	53.2882185886873	53.3112060235194	52.3526245116198	57.3235556440907	56.6905813851704	68.6235994393559	64.5707751162516	56.2502649331970	54.7486819678463	53.9168413676885	51.4033567656913	53.5113533295339	55.1873722595166	56.1742706027925	54.2484830666211	56.6449854343004	55.9068525094390	52.4800072240558	68.7019532353690	56.2716438742862	53.6143461084432	50.9369097122453	54.7317048100604	56.4651597423219	56.3975676782976	53.8151333555292	54.8471261746170	55.1067884326623	51.7903707014513	51.0728678831375	53.9125308629960	55.5913860003730	55.8861059250471	48.7269688887091	59.5982986397591	52.7611851399372	55.4670159464251	60.3091275856064	52.7934732125283	56.9841891292085	53.0727390663086	54.2456575735508	52.6133734554665	54.5900259681695	48.8507898528301	53.1996185663129	50.6594401138725	54.8970911722301	52.9677150177559	53.4325390034055	50.8055082635458	54.1526962644118	51.1698318417098	52.8490596953021	56.2864489656077	51.3179053984936	52.5191762360243	55.9941367529542	56.7766835920303	51.6781729868198	54.0580257396178	57.4262844901189	54.8381076234044	54.6191222440172	54.1593335159165	55.0345512553984	53.3164264789876	50.0748305356378	57.1220125889793	58.9393028594914	56.4863986196083	55.1853860848913	53.6454410058200	53.6197124256314	54.0847702599548	53.5900047549100	54.9206631995840	55.6007527278759	51.7987924590435	56.4016217617515	58.0352169938751	50.1455031354396	57.1855270736115	54.3483940118856	55.2322475950100	54.6107952747426	52.7434038691898	55.7513417102050	58.2280090698478	54.6786802181294	53.7665686607694	56.9695563994609	53.3826882547738	56.4038866426769	54.9881858292914	53.0325896750617	50.9401905891077	52.5426340554962	56.3341498010858	55.4762131022685	59.0172123004701	54.4836515496550	60.2701524379902	51.7654811891174	57.2411302208789	51.3179920511237	54.3939995307554	56.5713496947611	53.1443528672820	54.3201569259825	56.0326926636994	56.6893525802335	54.8559831074593	51.4314161635493	53.3362454582127	53.0364008012530	55.4967023881652	50.7655201610432	56.5405341446444	55.2421364590414	60.4485423901668	51.0120651338356	55.9239783944971	56.7239844085612	53.6517271773606	52.7935066589766	49.7155001141723	48.1943850915038	56.6779045094838	51.1346386030447	55.2572616835664	52.9734845396537	49.3537288617158	55.8772827228804	54.3538455052988	56.1181992143450	52.3444549913661	54.9023668774599	48.9593243016021	57.5148159708781	52.5517123946314	53.1391859216173	56.6372754292022	55.6497990976131	56.8545173522045	56.8893551629826	51.8324393668646	52.1668616099989	55.2823485735418	57.4186983635904	50.8804387180943	55.8050510846970	52.6711936112462	55.4492262497801	53.8116907632554	54.5169175474142	50.3876057005700	54.9003338179109	55.0802078684140	56.9522108179194	53.0555724468554	55.4226105564025	56.3994406693361	52.5711717950304	53.8743602035288	55.5212325627534	54.7730661957124	55.6072058048856	53.4062939257993	50.5245384822927	56.5327646930108	52.0097612630377	58.1923056360562	55.3879812537384	51.3611043159406	49.4073778782141	58.5090645671826	53.7326648327322	50.8455593970525	52.7503762876573	54.0593395778208	57.8970324336376	58.6775210401940	54.5909430107426	54.7468762842132	49.0079696761453	56.6230317322459	54.9219191932352	55.6413045160243	55.2446279949385	52.1800874053514	50.8724993669109	55.2501510223444	53.4138777263591	49.1772970525732	57.6527787320681	54.4161361178589	51.9461670761340	49.6398969655282	52.8440754159827	54.2616103395625	52.5739074025754	57.4744681671995	54.2901450969165	54.3093647552430	49.4740120156062	53.5593699108623	50.8063497188861	53.5867365214496	52.7796850036632	54.3109887166690	51.6949981756291	48.5340874783307	52.7525499903725	52.8316291031861	53.3356680130059	49.8847425055692	52.4751202548972	50.8393313635566	53.6971224045748	54.2568877372938	55.7418175231363	54.2049270091957	52.6757794781210	54.6876909333449	47.3118804395274	54.9662892787790	54.1943319152135	55.3838616620085	55.1986802030473	51.0693248699383	56.4387539114674	51.2905221464802	50.9809950423874	53.9398483256295	51.4715722639257	50.8354915797898	49.5633701053895	53.1588932250785	53.0315448076755	52.3797687804660	54.1021144379399	53.3548179787955	51.8730295350737	46.9058799730121	53.7793980121670	51.8664753913793	56.3724521066698	56.0941253441559	53.3065006943251	54.5377340801010	51.2945315767715	51.3540783124470	51.0759248651345	50.4621363748186	61.2715147972499	81.3462384032656	59.5959919155121	53.8484140126069	50.9663445505364	55.4505794145375	51.3065201763652	52.5792526827116	53.5378826132476	50.7030598181326	52.7636345272216	54.2495523711668	60.0700767238379	57.7038523333518	80.8274916225229	60.5633171058382	55.0000941643207	57.9898375789070	55.8306526396346	55.3776238393649	54.7803125258318	49.5832481731496	56.8214791245796	51.5275119112857	55.0815870987006	58.8211212848788	59.8173745413325	53.0442253609710	58.8613683328616	53.2794572412509	55.1764309615779	65.5291335246530	49.9019899261013	54.6959028904326	53.7592360745553	52.2125060489015	54.8447054848077	53.5423188753520	51.7502176871850	54.0533691676562	58.3485374959737	52.5712413287399	52.3657428929538	52.8420370551401	56.3687343104097	52.8364414624178	55.3707090012934	56.5800691871747	52.5784883100495	55.2175270101809	56.4056151294570	62.0920413333225	70.4267246359101	35.1924808092768	55.4173847177411	54.5065626854335	57.2283051121354	49.0699735503387	56.7453561806403	56.0761519465226	51.1371445125873	59.0135399655011	52.0657323703830	51.7596379392042	56.1368718427718	55.0040277960152	57.7955866734066	50.3567249150477	53.2702708602519	53.7041994197979	55.2435112508933	55.1767496296545	54.9066389650212	55.7540678176484	51.1335799806329	55.1273726766105	53.9451483455584	55.2083991361428	56.4848432328721	55.6510951290438	50.0198434445234	57.5485497336571	56.2476567720079	51.2897958971845	57.5022317104861	52.5856562774779	55.1061583342397	55.2359442607936	53.0524364249145	56.3707455831196	67.1898418840385	55.6414503529525	57.7095586513713	55.7136793852971	54.3574313920032	57.0862136988934	56.0448120606677	54.6240010627795	58.2120621077253	54.7526674367791	52.9189954889470	54.5167816878758	51.8792669291912	51.9750634027898	55.1179402456991	51.0668435828959	49.5745118173755	54.5019498059876	51.0128731610446	56.2191335779846	56.8416615125857	57.3776084503727	59.4003335659926	59.4023653073003	55.5685871235021	56.1025310052953	58.3756737211252	75.7897086900899	85.8880205258966	52.1051410708499	60.3483176406928	53.2168091085411	51.9364639062092	56.0807762639297	53.8865528566404	59.3163623957050	56.3494940610179	58.0157437671991	52.2190372020823	55.4668005740901	56.0584963301557	56.8409688319001	51.2370394138403	57.0926876206461	55.9556205128967	56.3660191331840	55.0209736930828	55.0828769724257	55.5535683896021	54.4582157749051	52.0289575892740	58.5999670729869	52.0765257222795	54.3452987100573	55.7653839814130	59.7002430769381	56.9680911999140	52.3991739271233	56.3917806334982	58.1696101240686	56.3131637180406	55.4043777385553	86.0773286832044	63.2912150375817	58.8308912713405	56.9282121233670	56.5341864145761	66.1152672154097	61.0753052482421	53.8236797695963	56.5321581001139	56.0951517382630	50.1160179366361	54.4698024251669	55.7493922755085	56.5314687699316	50.7697842956495	52.8687784879020	54.0780522215476	56.0936043944654	56.4100805798042	55.7915124189683	52.9266178104331	53.6102484641230	57.3496336940327	52.4944305840330	55.0211211810548	57.1313647863804	53.6735017958388	53.0359100854819	56.8183819107813	72.1892843695147	80.1039616613733	48.0337881598906	54.8523176353368	55.9049361935722	50.4629477613425	77.7004512744500	-7.46310643259343	56.5319250355703	52.5264651958475	56.0304104979743	60.0989834096466	54.8559296901354	46.9716979254687	55.9599221128559	52.1186787676926	55.2652735680991	51.4930846283108	51.3547614344157	54.2100869628481	51.6154145157977	54.9222767729393	58.1201736056794	55.5766295530895	55.1283669427202	57.2359228156693	55.3968726635083	58.7960423138609	53.4544024946653	48.8248239726986	54.8656708419534	52.1075168648934	52.4685175371320	51.4054531125380	54.1743130812318	69.0270827328620	30.1185642695916	49.9469223654712	50.8300386252171	59.9014955190265	50.2666866569681	61.2102178332250	51.3980610098525	60.3383567885494	54.0020392939325	53.5270354336383	53.9412196297156	57.9645643720810	52.2275692549489	52.3966675043036	52.3273497679082	52.5729895735992	53.6757328837548	56.0440728517592	55.0647522736604	54.5075704052452	52.9989215137943	54.7576559147246	53.9079974245315	52.9837620266495	54.9885946073491	55.9754001027032	54.8433351287901	52.6528196053644	56.4919346329368	55.9780143996357	51.0052837966793	56.1836592474560	53.0747468531320	53.8048593029437	55.5400025858053	53.9010565286645	54.5658248596557	52.7458047108114	54.8147448103982	54.2796383644310	56.1296179129580	55.3459617223758	61.3648914683530	58.9925578186260	9.70162434074314	55.9323010276684	53.8222378220272	58.6440297886322	52.7455789067098	53.5994667748959	52.5680363524995	53.1960148281478	53.4995687662937	55.6787787520655	49.5359292702552	56.5855365137052	55.9346751348973	54.5016622208763	53.6103222307854	55.0306916065676	54.0704441603418	57.4569587714240	54.0434013356139	54.8347919720863	53.2349413031583	51.3025316152379	55.8320392322626	55.1526051526904	56.0709515179399	52.7822298882297	55.8253313592087	55.7649649796313	54.4105997792248	55.5753374133872	48.1304269829898	53.5710269352847	55.1782333863057	54.6516289067594	55.2483087565991	51.3437666437856	57.0281128808906	56.3567558135828	56.2217539570160	58.1302678335513	46.7077562460126	54.8509806773719	51.1828618950087	51.8382785009722	51.4708339343699	53.3335610512802	54.2411677733691	55.0951398957883	56.2571321086840	56.4819557076890	55.7217068656855	59.3502341659912	53.6368490568760	54.8695754323700	72.3267394053657	61.7049584549426	49.1685767380689	56.1332151204581	58.6317314614490	56.0706639984228	53.8497555289979	57.4393814769756	54.3856426477872	53.2338129451805	57.7844713132043	52.1674951927939	52.5916400947894	53.8270121097993	55.4112919853630	55.8625609699253	57.7464708008416	57.6472689160867	54.5599297826535	54.6703335984666	54.6782282128666	54.7380319836134	53.4454022002838	54.1917338154978	55.8199099680702	57.4457999371672	56.8538874109262	54.7455006628816	55.6291872757720	54.0251995736983	55.2218600777193	54.9262294415478	53.6766195045548	55.6111127402200	59.9947960510037	54.5849548394220	57.1592618955519	55.2359722734566	56.3893912856340	56.3733228841589	53.5543827922297	53.7015344185718	59.2144643009596	50.5558267602440	53.4843817922831	53.8273807074713	55.2339151109310	55.7923883570267	54.1710132087841	56.2111850332846	56.1277364882057	57.2756155704642	54.1420321944567	55.7758626208673	55.0905231432996	51.4930643154025	54.8267758829409	55.9681172309505	57.6978592196447	54.8068234415080	52.8751839899286	53.6056305999702	53.1518004504778	51.4127976802996	55.8454781495578	57.0298726960642	51.7554926922663	52.7554349430480	55.4531285957960	54.7732217117175	56.7745502149102	53.7611523578110	52.6618524706859	55.9269847593304	55.1650372475047	59.0522502817768	51.9115254574970	57.8799433268708	52.9776621827561	53.4668240934384	51.5291724677869	57.8559003720752	58.2145814922883	56.3361862043564	56.8593866159430	52.3156413594762	53.0680329959242	53.9166658632692	54.1477973044778	51.4597463556707	51.6252557022236	53.7648430871230	55.3291703422165	52.0566735612969	53.3111353180622	52.6662311627508	57.7532570252069	51.9657628821787	50.8339814150019	53.7328475362666	54.3049504752615	49.2313380042449	53.9570442390429	57.5293870493546	55.1183656060827	53.6089219040916	53.0423292716938	47.2470300178743	53.6899210146599	51.6900506842155	51.9228165910852	50.1255557639955	57.4076440357458	59.0550316474436	55.0673231849044	53.3418949354920	51.2763077946220	55.4109858160657	52.4169544334326	56.5517232754015	55.5068282429424	53.1811676852488	54.7860527103066	57.7908976552552	56.4963033168417	52.8885130577226	53.5236125221936	57.9500065975717	55.3814006116936	54.1598800875313	51.6705299069749	52.6259500194238	53.3954400947311	57.0716003323441	54.8679147748387	56.9311816418827	51.0629239068987	56.0903385622002	70.7516591217387	72.2132872164615	63.5389977216503	55.1159883061210	59.9943072407973	55.4526608612533	56.6333164994734	55.1254959159685	59.4394582034508	71.8595612571564	70.9765880028036	66.4168905433685	54.6255353622878	65.8356424490762	61.7873698322770	57.5326892351618	58.4726332921160	55.4888031023181	59.3698763893627	59.2996761881768	55.6194391335324	58.3714263410116	53.8655924419514	54.6654081212704	54.1282787904090	63.0343899473413	69.8334539681832	46.3658870085383	52.5461051891422	52.8079009871162	53.0604450507536	55.0833314413643	57.5892962211931	52.1310628880542	53.6991601638952	54.2044653281597	54.7311209484336	58.1812663223696	57.2841875346946	58.6567598986908	55.3315079157660	50.9364999445786	53.3590459151875	56.4913386395952	55.6247552553331	57.0979839034971	54.1228158423109	57.2941949511805	54.5110807520581	53.6821326678066	54.1730088861816	56.9378559505935	57.2465447078283	58.8886559955178	57.7902388785141	58.6431633369905	60.3480400566569	59.6707617683346	55.3642036946454	55.2141003706342	55.7399877221694	53.3439897743182	54.3057033747413	55.4676895259581	55.5030117184114	54.2121159227560	59.0051880814702	58.5474338349503	65.9026236554991	76.2629351211495	58.4003769059155	53.5423307434707	54.4522143493365	53.7706729104075	54.9501417051471	56.2614704929993	55.5890221463181	50.5430127218259	52.4797963810788	54.2982146133956	56.6539487821365	56.8150270061272	56.6720905109850	55.3641224052203	57.0214032973740	57.2935599340007	56.2057467337827	51.5838521898035	55.8710618086345	54.1157021106205	58.7020767936374	55.8090883184947	53.0153573000561	54.8584718940867	57.0315535851029	57.1747927137692	53.1639604669878	56.5331147209425	56.1767640457292	58.4403979108178	52.2116663989187	56.4568972127767	54.8385639799356	53.1479415994428	54.8958454890131	57.7399201704238	54.0943480312678	56.7655471079913	51.3417256865887	54.0366353624783	51.9598122298291	52.2294543896174	52.5240408162948	57.2522659210395	54.0282105268200	54.2824027492118	58.7761929895016	54.5401539282244	55.1866311506589	57.9309779591444	54.0205118643130	49.0157939594945	53.7513872519681	55.0621667703197	53.9898231041720	56.2127022316507	49.5962720193991	51.9207272014063	56.4328032935314	52.2479037363311	52.5315628608246	59.3444699842422	53.4528054727250	56.1306786438401	54.5426630874954	56.8241341732343	49.7280004774689	55.4349433966075	54.0769803920111	55.1342471453203	57.7615291424196	52.1037924597810	54.2644844420224	58.7211507699945	55.1424007657047	54.8248790941297	54.9345929864813	57.9453799371473	59.4538023337697	52.0048164562776	53.7460689201665	54.6507064483244	55.0157032521119	52.8637657435157	55.7366023135869	59.0762078014297	60.1283963011941	77.2438119595042	77.5448892456402	71.3266786476189	62.7091013484506	51.6569846897902	53.2853102103568	59.3179441722146	50.3672340441868	56.4561699196137	58.4437847770984	50.6763520620955	52.9083601853579	56.9363222675650	58.1849608555488	55.9949066703542	55.7914047085650	49.8165800925517	57.7813396681785	52.3506284774815	53.0879808894669	51.2241867408921	55.6334145782436	56.6139167225850	51.2075183167356	54.6381755050788	54.4349681516329	55.0438626441999	52.1498233454953	55.8512485558901	56.9386829026121	55.8554807385418	57.2916985031063	57.2662177088305	52.2682157193472	55.6629844272591	53.5793447386289	54.3509892735905	55.6302693173252	55.9397459669635	52.1125449003382	53.9657641482566	53.2817891684654	53.9825626704866	55.7351178411360	54.4696454304926	55.7360966728435	59.7645915384661	55.5697190860372	54.6460904983339	55.9592269298961	59.2751148035495	55.5789721690997	50.3808346546396	53.1628660882149	55.7236191345404	51.9146131568508	57.1304190455528	68.6229567433281	87.3676380962073	60.5066555671196	57.1086884193213	54.9906377598836	57.8236262078410	55.5088348387342	55.6252326139866	52.9921992640294	66.3965347466999	88.5521238352824	50.6230765401039	53.0850206976712	56.1997047913762	55.6831881193218	58.3230925770862	54.7286032710947	53.9166658713692	57.8807127960877	55.9706054913336	54.0264714906635	54.4688562977043	55.7185170626549	54.9075853276899	52.7350311235833	51.1506630597515	52.3180591890933	58.2725933764528	53.0294922274491	54.4612304302716	57.3999214364748	55.8653735590691	56.3492179379199	55.8127099220914	52.6844633186754	53.2348527792399	54.2644921120529	55.5635723829425	53.9149860431497	55.6696589129759	55.9930693082065	53.8284130344114	55.3291690226801	59.3458520593094	54.7065805499856	49.5569782955038	56.3385569259486	55.2786838442789	52.9961535239011	48.6358282147942	55.2067130249070	53.2763179851883	54.3240172908296	79.1779965116914	68.2447095822058	59.3176036595756	59.9091999081200	58.2902025160871	55.9285748575275	56.8229970163554	52.8498660752468	55.4167001568340	56.8188807142153	52.6655710741425	58.0325423414758	60.5015398783435	54.5281177300285	52.5699452836560	54.3805704934292	57.9814127459551	57.4529527634700	57.8513146990670	46.1581779263195	56.7488305860228	56.6714367847573	55.2092916159909	54.8823943710576	55.5178847994262	51.8196979653492	56.9498189480165	59.4861196923716	56.2210827900297	57.1305524957660	55.7005568855561	49.9075099701555	52.5779817342095	55.9870682792533	55.2882498865740	54.1867727429858	59.1846034357889	54.0889970811489	55.7764750976259	50.4962217649367	56.2138686378177	53.4693853985718	56.0803407005596	58.7679694040974	54.8079594092990	53.8730832785419	53.5259905328552	53.2934010806008	50.8951538646361	54.1566405284141	55.5616497305435	54.5094346766432	55.9915925495957	54.4066136891164	57.7508525860318	58.4844454957435	56.2282080656193	50.9147612185304	56.5864788915343	55.2849668236596	55.1197867238073	55.7820650819567	53.2841712321516	55.9920096381204	53.5998137885606	56.0356224458361	51.0832295607681	57.5654838670967	53.3551812239874	58.6256325996470	77.5139687931956	54.1304313270739	55.7618234973583	57.1048081090158	54.9332755448803	55.4471253944076	58.9036192471071	51.7077978656667	58.6541994503051	55.6008777030668	54.3610622603778	51.4302608002630	52.9672117663754	56.5188572117247	56.2843131689217	52.5571788367556	56.9311370261271	59.6891933175125	52.1938582274360	57.2320230341714	54.7989840173649	53.9429856715342	49.7958604300585	56.7403137131606	55.6701508176278	55.1758566458543	56.5858489214317	58.4696334244593	56.3388651433433	57.6024980487454	55.5286286217260	56.4941195582793	53.6648160531221	52.8473447280140	58.1841407994071	51.9799061986385	56.7717663662052	51.1194147415091	57.4557279655950	58.4622315149426	58.1854100396108	52.0393584712645	53.5787120058567	57.5751549760486	53.7966686752099	57.6397541344658	55.8240799565690	46.6853366546242	52.0184694464785	56.7987921765839	57.2460013764681	47.9959892257135	53.5888967610448	55.4551853406309	67.4307330003677
62.9308734472168	63.9761467977367	63.9668087400030	58.7973396985958	64.5881114448880	62.4309807846143	59.7863109707884	59.6129070263978	60.9293210981039	54.3167971560084	57.8153239532039	61.3070015391136	60.9074097084794	58.4821784542254	56.9552425702413	64.2658934615975	58.9258028871025	58.1160573757262	56.9095188209254	60.7060490560218	60.8409353130867	60.0463441199446	62.6894336024797	61.2062291373844	62.1298086364907	63.1384939770138	60.6837516376729	58.7223592986729	64.9156794517421	58.1645805076381	58.2204840330407	59.3829128165320	62.3573267705495	61.7784543591170	60.8429141767665	60.2543240988805	57.3360368740438	55.1224489672664	60.0703261521630	62.0215382476758	62.2956082560245	62.2710613861659	59.6001594081496	56.2728894258361	57.7373181709254	57.7797423815352	57.8877952151373	58.4345135547636	58.7824453362825	62.3924687773319	57.9977007209262	57.2292257456923	60.6740621232747	54.6951124329702	57.7786287598885	62.9756148552138	60.7894566719515	56.9905859207572	60.7295960513275	54.7217480967472	56.0408948787585	55.6706055210518	57.2738385247729	56.6244377429517	54.3765964076783	55.2278098190463	58.3465542930844	60.6411135692075	56.6292614263259	58.6556913401525	59.7796487596673	54.0265380216140	55.1465417545239	57.2480594095886	56.3061923440565	64.3031037986593	58.7385857121706	59.3899089343099	58.0467324788896	54.4899877974465	63.0030846605841	53.8786699350367	58.0876735464965	59.8511503365838	56.3843277505226	59.1731273122641	57.0591819667366	57.5007970120506	61.0253951444450	56.1477006553302	59.5673470373980	55.3797045565682	59.8114709636997	59.6760285560967	63.0244403850606	64.4740676951268	59.9099680179291	60.9117511656931	60.6767386406241	60.0208590996696	60.3130150402978	61.4846979259090	55.2481035229226	59.6496354178419	60.7641787838812	64.9906515772474	55.7764700335950	56.0778624988881	55.7886362487604	59.2124425776322	58.2421977841724	63.0518629568596	62.0335915376490	59.9023116851385	57.8318617950110	55.5460159199297	57.7473313207678	61.1485557267016	62.5188691469342	62.7693799574231	60.9385065929665	58.3022339715353	61.6413920582307	65.3354925546628	59.3604818091006	58.3378987389416	57.2945191609148	59.2133328153417	59.1450796102324	62.9832802706277	59.0775057865931	58.1485547467966	55.7361612055850	58.1003313759994	55.8803424197562	56.0491375537495	56.2499919937129	57.6107953994330	63.7038583177730	56.4164962653619	55.3889787995986	51.1316858724239	59.6377362505667	62.8591547076788	53.5693110820460	58.8681301895893	57.9888876256961	57.3750708111045	58.0767441605062	56.1685994249781	57.2564775788865	56.3977702400710	58.9302415467614	56.4068280892503	56.5035467726103	54.6812964949349	52.7946457274007	51.1063610152415	55.9035292865377	57.8712666186954	60.2214963896089	61.3923340135562	53.6575899230733	58.7627280311229	61.0432619230335	55.2882722280456	57.5746090129632	54.7267576003036	56.9253081272772	52.9061499802770	55.8901799214046	50.9265908554768	56.7603988752335	55.5016379241694	56.4702769376997	57.9660069619165	56.1402484536739	58.3354680459396	56.7769608116706	54.9659397678558	53.6065426085311	56.1144234103697	50.9478689664760	49.9609722374987	51.8172864122497	50.8613120131772	57.2089080932361	51.3085069322235	53.8286750904607	49.9730311124904	53.0973618732103	52.7120115152967	53.3020635478567	51.2185692524877	53.0905139937233	55.6059344065571	53.5605552857829	51.8907334081663	53.8092373583026	47.6535570337679	55.7254977378097	51.8776121651269	57.1609611051698	55.3158174500914	56.2640610047262	51.6272411981353	53.7682092780745	54.6257348274866	58.5784520664747	49.6593274871136	50.0741251026790	54.3516378151218	55.2409335815510	57.6778022372785	58.5589789274051	54.3768060088174	56.5647467252452	52.0756490169363	53.5983529136612	56.4445384708817	53.4821678127693	54.3638780227664	57.3588597592276	55.0374850702666	54.0279260338798	50.6663620424470	54.9777376756240	58.2783754827705	52.3612381670203	52.0326205487564	54.8829264747681	52.2924578867431	56.3606208245010	55.0226656271627	59.8504777546888	61.7883575976032	59.9085177192331	53.7269514888854	61.7857896908720	58.3127321942660	58.1607053269213	56.4812478323816	55.7459006109765	59.9752915252264	57.5643228116624	58.7120474180307	54.0155607129180	59.9888147163383	54.8563289521247	60.4643278658801	56.4787987977437	55.4745589466695	57.9998829969664	58.0633802161493	57.0744595591850	57.4378047241195	60.7773644782584	62.6993392957107	60.7824322166958	59.8120694286900	55.2281652706727	53.4305151070211	53.8233820138823	56.6534567388951	52.8706458172236	55.4716460308944	53.8659701040634	55.7026425692491	56.2795492202186	52.4745567849802	54.2515962371223	56.2648884653105	55.8692733568356	56.8183600973834	56.3375197377816	53.9484161014488	56.0216119989003	56.9253043039723	57.9706994586996	54.0227034797045	52.3837060701761	53.2344821140221	55.1610721274806	53.3302952347738	54.3487453268434	50.2029233812258	53.7405616233480	51.2523971785813	54.8740579411114	56.0637180177747	56.4703979146115	54.8279060257992	51.9553916069455	55.6194186887770	51.7725327700291	51.4629320443806	53.5661226551064	57.4219445724056	58.7831110291318	51.7796161908533	54.9426691873201	52.2916613857985	51.3362276694264	54.1237222191138	56.5539753605153	55.2826186707407	57.8927530722011	53.8542516161099	54.2124053650774	54.2660702407681	52.0025609838465	49.9727534726745	53.6723429526254	54.1209156689924	50.0184955538985	55.5453228070358	56.8489326852126	52.8678820637669	54.4709774662428	53.7623102288085	49.8651432200402	52.6713935577682	55.2893169077373	55.0016346579027	57.1558716794900	53.5603529149246	57.3432883584273	52.8536970807501	54.9423206681463	58.6932509557476	48.8892985684980	54.4290499669516	51.4160679566683	50.2133770706730	53.1616292719183	52.6402629858209	52.4194130764788	53.6217303746670	49.8269464976883	51.1621682106232	53.5344510085140	51.7449168315246	53.2717359300099	55.8457008786959	51.9817990881809	52.7524046147171	53.5015027241373	56.1338530834091	51.9719720007261	51.2291781057966	48.7597762933264	55.3288107831928	52.8008734228169	54.5167644731756	53.5716076799349	51.9594640114162	53.9734230532904	51.4773434130579	53.4715944940306	51.2715571057382	56.2164191048182	53.9188307200264	51.9331804807790	54.6410026061209	52.0255318121682	55.4114108391326	51.7462369655529	50.4617258233398	48.2615403790241	47.8134266274789	54.5128078997288	51.6226821770155	54.3011391673872	53.8352240450285	55.2508314001332	52.8304335020052	55.8188733661869	54.4283912516462	55.6266904183170	48.2312034585609	49.6125279227460	53.4302832684477	53.1295981570262	53.4314986372725	48.4219469589643	48.5215834607552	53.6689940603588	49.6603031885244	49.5942645063950	53.0920537447033	55.6363033371432	57.2020371590619	57.9711285899257	53.7660529105874	53.8081524303792	53.2486542171512	52.8882926792283	58.1790224044842	47.0120815349006	50.6770923459739	53.2282248869203	56.7997172761034	52.0426718047833	56.0130488105975	67.6875168126831	73.3005402979750	67.8147742457000	59.5794075781118	57.7520497511081	50.9408686539916	51.4273055974055	53.1804037570151	56.2392386617939	56.7676306615626	57.9051422546338	59.8331774272607	52.0449482376904	53.8278060579016	55.8779286209181	54.6321361573144	54.2875466853234	58.8630719645536	54.2014069038106	53.6667329285062	51.8885741562001	57.5849717055564	55.5974275735328	57.6008392329958	56.2017785553781	49.0412776521537	54.0756481151222	56.1817966291412	52.5872547480560	52.7767149344077	57.5442796119074	55.5935428207205	57.7438046332965	52.0098276616625	58.9766359424324	54.5903644901272	56.3773504769913	55.2227047373482	57.9357703338713	57.0842612996026	56.8832687945046	56.5882422548717	56.9652632654651	58.7917373164347	54.6822871818049	54.6193017918451	60.0521129071362	56.6717351159309	56.9720586265688	55.4643679337558	54.4144240018885	57.1218362543481	54.6358416921465	56.3443174206289	62.0710931294403	60.3289705988334	56.9086607569698	58.3312678018150	52.5924064707158	56.4877792222889	56.0179602718982	55.2133967129525	54.4583065826809	57.9304782592334	59.0437427808380	57.7605927338224	59.6881026215537	55.4446708613229	55.1885942350669	56.2379485498810	56.9599503472472	54.5143464562231	52.9314306293590	58.2903226065916	55.6932301982717	58.6433024735751	53.5265691753871	59.8900387913603	59.4761483583977	60.9093231105661	58.6490036589322	56.0547813183942	56.0599876395542	66.5488991545616	56.2622149236261	52.4181523891761	56.0240899566879	53.6122460849435	55.2299989396369	56.5251165669433	57.6629447828859	56.7898799211875	59.4593737160624	60.3015396204790	57.9364983484994	57.2200781796760	56.0993274558291	57.5461753702023	57.3765381181242	59.8381199113779	56.9528189714019	57.4863570701273	57.5352443055870	54.4609879011748	56.2908357531442	57.6318191655786	60.6911281092389	58.4650752408372	55.7992912543123	50.4714203034565	57.9439099709931	56.5454160641703	53.9223062435939	55.5648302998288	55.4341216826304	54.4911916058173	56.7316404839096	54.5681588849633	55.5493302769598	55.5085070778778	51.7477209143203	60.9633271734627	57.1434233709802	57.6804018193199	53.2671263774710	57.6024629472597	57.4721017134859	52.8689271653490	54.9510948138730	52.6262026784096	57.5492584676994	55.1527695922046	57.3907153278787	55.4460970783164	57.1084092718051	57.5789539649813	56.4360750526673	55.3373726422275	53.5535965904213	55.0273990683542	54.4539258519865	52.7509168270417	53.3544434435533	54.8392906094222	55.7181176127220	56.4528151227818	55.2916179501860	52.8667176748595	57.5458125077655	49.0895960506129	50.4334411508790	53.8861190089725	53.0304365706504	54.5877077439610	57.5044260203889	52.6502757563424	59.0790538936673	53.1610382425700	58.7259411853781	56.0033619638495	54.4606073688448	57.1963746595790	53.0957057553146	55.0611438481045	56.0945079888189	53.5526565889882	53.5629151910706	53.2881538643213	56.2289409591119	53.7253949513206	54.7995994261901	54.7658126136235	56.3323711093807	55.4075041728002	57.5709559243325	55.6466307837897	54.3353130294117	53.8799371823070	52.7337767415416	52.3463813010510	51.9646151649367	56.6250089187638	55.8816662172598	52.6949282249794	54.3018335877467	52.7151780187381	52.7831480046737	60.4846805627819	54.5920288056145	53.2590833677365	54.9969865464526	52.8813831796774	55.8091575958455	54.7553226999775	52.8405408814043	51.8953082199430	54.3955935459324	56.6203422092883	55.5216088108363	56.2639343532733	51.9123432794845	53.2388767077090	56.5773780694060	56.1933150614349	56.9260302402438	57.3596319034728	51.2097128903693	52.8490821479531	53.1291388424048	51.7715429145994	53.7992953119512	53.2252234852215	52.5597583825012	56.2437183211521	51.9896861087447	52.3237813201564	53.1886727660078	52.2255576033214	53.1368122018503	56.5334419565733	52.0834951187022	54.9236182078649	55.0009808841604	55.6170747140238	51.9879851972782	54.1233901737773	52.6611224933385	55.8323371706875	53.6081802904815	57.3331738852073	52.2949676714584	56.0319923568900	59.2295834082687	50.4162106553506	47.3867357116885	53.3566206192422	53.4275720791431	54.5796128904268	55.1372721145759	54.2715460843062	51.0924107973059	54.4705239872402	46.1286137732086	48.4168041148437	49.8076315728511	54.2038799387667	52.9140216938258	53.8239895910592	52.3186057914408	55.6331210391482	50.1534765262927	55.5580815776021	53.1724398510413	52.4724624259213	48.8421011792974	56.0352760557894	51.4855715251905	51.0036709926827	55.3881169998252	55.1832069786353	51.3812527854699	51.1477673442474	55.4769497218769	54.4294904941433	51.8957908456852	52.6981154525384	54.5153563671051	52.2295745327018	58.7129688789735	58.2502840470791	54.6802793341606	50.5492301872880	52.4438576739173	53.1440951642850	54.0323418248699	54.6531980403873	55.3369848692022	53.7091049053353	51.0961216987763	54.4444225337623	53.1240653970907	49.2370510443697	49.4419616034032	51.5000603876668	52.8156060755077	51.9574634467926	54.4143745354107	54.9395673923041	54.3823179416632	58.0995770845844	53.9430797236712	56.0622218622414	55.3205134953070	50.5947602354630	57.5590255641610	52.5344327816533	49.3366832987500	57.0571906826875	51.6258459416999	53.3020706974623	52.1002973237762	52.0224559862050	49.9406669260896	51.4322990837557	54.0038016033842	52.6978286239071	54.9304950809000	51.2335427908971	54.9601534087962	49.7789760997818	50.7617484307299	55.4893552556935	52.1626896982531	55.5722978041958	52.6057881174922	54.9240651930415	52.6356132532096	52.0902254089168	54.6043416186649	50.7861347058384	52.7174704312867	50.2492149947785	54.5563044398577	56.0353098706083	52.5215355845008	51.9278896957420	48.9504851262639	55.1640771189935	56.7172829445403	53.6381984639207	48.8563160517531	51.8544979068897	50.7058909271753	55.4124829594993	54.3042048778235	54.9460268720611	56.4302145373454	53.1293733290116	50.2933538863660	48.6718166931168	52.8802810795053	50.9975728284963	53.4559920230107	52.9969572212667	52.5679002668742	48.4747333615077	51.5134203338059	59.5913637418984	57.9043600787007	57.0806536203342	54.7765912361999	58.9677945319036	59.5152526760726	55.5418598803029	56.4323454245284	56.8152558772061	59.9326667896854	56.0593981358004	57.8355404555854	65.0319299022360	63.4257204252543	51.2923560615134	45.8013662287060	59.5141730736082	54.2249517127725	62.1455678587544	56.7959854895228	50.0873485239677	55.6968875811756	56.1363329849065	59.9679004642040	57.7064588257383	56.1493070422154	54.2402430183509	53.5569411155211	54.5050543014159	54.4718986992855	54.5618349189661	55.3745397748047	53.1159456807034	56.5948293460787	57.2056120677824	53.5404011012620	52.5790622407110	51.6802639337294	56.6956556831288	55.8906356815462	55.6946090111881	55.3509829404185	55.7296458947952	53.4959293331884	56.4388710931086	53.8976055187267	56.4505799610921	55.7654386588137	59.1779861971441	59.0612071783881	52.7741396760986	54.0837152435276	55.7426172090005	56.9242471359442	59.3307717536566	53.5928351779883	55.9180816776403	52.6125995001567	58.9060294958079	58.5934568551342	59.0829600620584	55.2427826472755	52.0067423547998	57.0250156248165	57.3767191736692	57.8406220248118	54.0242270914761	54.7856325312974	58.3150265878741	57.9904103447422	54.9560178898826	53.4587399480445	52.8532882707415	52.1579351144127	55.0540652611898	53.3508554411909	62.4006330676731	56.1368774393015	55.6742997187243	59.8730748588947	57.4432966767563	52.5196081453464	52.8094173862553	57.2991685238835	53.7501705459618	56.1428002497069	60.3483771738689	56.0795274999596	55.2196869848888	54.6169640088847	54.2447139151490	57.0027691382251	51.9838669492750	58.9178003386107	58.8244096866053	55.5808539824246	56.5318603278175	58.1286276032716	57.0926600405366	52.1463178387982	54.3955662808291	58.6377801651819	57.2832935377650	63.9269833196434	65.6761402396401	53.8145621079421	54.1483137200120	57.9673294135917	60.0471805932727	56.8961081645059	53.7359821412703	58.8500554906839	55.7555002224025	54.2387560976856	48.9963317027797	54.8083823481528	53.8840033480438	55.6130948829516	52.8306520438373	59.0471428105028	53.6183790918134	55.6213669132441	53.3580057697576	56.5756045592223	55.3446550725856	53.8846604771824	54.4543917424528	54.8028743642359	58.2017176511041	53.4511002396929	52.7855992995364	53.6052967922129	53.2583885577630	54.9988528123872	53.2082971105668	54.9451087334228	58.5534410978345	53.7105458419839	58.5891158378459	56.5456697070364	52.4972714793775	52.8081270979703	53.2366254653653	53.2863959437659	57.0486610840241	62.0444534393511	63.0981284034435	52.7606193285606	53.3146563087354	53.2133466703583	51.8389401709097	55.0300044841220	55.3160421945066	55.3026822719090	55.8513122532479	59.0525960916250	54.6470331628579	52.0914236824574	55.7368217755474	51.4494585344576	57.2672197609755	58.8199512711878	51.3706918479322	56.3591620815184	57.1096634916729	58.5696342556589	58.1684823350526	54.9561891993624	51.8644803690481	58.4235602421209	56.7381816520391	57.2879969972845	55.4087107688596	49.8460823959639	53.6017335950342	48.9938077802960	53.0155956464013	55.1484450313118	55.2924218394008	54.2932164322716	53.9354408766558	56.8875672812328	53.6703673617586	54.8035887770974	55.2451654869049	58.7791087197436	51.6091085898575	53.4166332379267	51.9098883016863	55.0680934948239	54.0440984586704	54.0461934433611	53.8178660069533	55.2089713465492	50.4111861029829	60.2558186473917	55.6958501991601	55.0197119183713	57.7655569831730	55.2916090245857	52.6038474415417	58.1655183020861	57.1454577860955	57.9452365740552	54.3951927137161	56.7777551871038	54.6494570509859	58.9590017668742	54.0760598522719	53.7364033504241	56.9290750519298	56.9392544781308	56.1564659441528	53.1213072938193	56.6046387889900	56.7514767721104	55.3569915166689	53.8534874117422	54.8747038058146	53.6575462435452	56.1825365764281	55.2804640265232	48.5460762770219	58.2762489638169	53.6030016587120	59.0365455221353	51.7270627851004	56.2310185128557	53.0775283798840	57.0421276423856	56.0563356479988	55.0967392683080	56.9217707069837	55.3953235828861	52.6404612265267	54.0289056932442	56.6580739278223	57.5113846320998	55.9530084278750	57.1867343575568	56.2369992159060	52.5687084732299	55.9015841473556	57.8073637911484	53.2360050908638	59.1232439371192	55.3517594972758	53.6345133528635	58.0478896907336	63.6417651361036	62.2624425443329	53.7024585669133	52.2225791302433	57.7307718871534	54.2781974179170	53.8205162152837	54.8551259690956	51.9935008977878	51.4808119115140	60.1845960413272	56.5971787527738	54.0990751544229	53.2936892975545	53.0789016952727	52.8988047219479	56.5853855757385	53.4619130745627	55.8464858599238	58.9078842342209	55.5955506470010	53.0605662693402	52.4766012915356	54.9652398237631	53.9947967231434	54.5592480323616	54.8257619556687	57.9972698520701	52.8187463129561	54.0423657135899	54.4622597228783	51.6659097581221	52.9399460161203	54.2311106563900	53.5965969258752	52.5170629635370	53.4882910717405	52.6459785675545	52.8704177982837	53.8543797158207	50.9437585653327	55.3876163141844	53.9019576339594	55.7420000035340	48.0996421763926	55.6181154664141	51.1684523649601	54.0541473386984	52.6721339308917	54.3540130198548	52.2751829908952	52.2313727870871	54.1956849422310	50.7950087206616	57.3636275639540	51.1673366324592	56.3877004486203	52.4006210368861	52.3315854621312	52.2573128679379	54.0131145381435	52.5623881532021	54.9095734326573	52.5629295250543	51.1904438790852	56.2135237030591	56.4833527229299	53.7742359707187	54.5441796246749	51.0368875851135	54.0639700871257	52.2106812529156	59.0205582589906	59.3615207007638	52.2527253577027	61.2454071850513	56.7312782626785	55.1263786930713	59.5754778357181	60.9451030741488	59.4659256468258	61.4715988900750	57.4925759124043	58.8873207656539	57.0997608574348	55.2924878445343	51.9730142788995	53.6830119046274	54.3272730228949	54.8643462747360	54.7990905106380	51.4223492733368	54.4504954339416	52.6059556360181	54.4582876797686	58.6396074683348	51.8210663768325	55.6885182758833	52.4444239153634	57.7380928993812	55.9207786312159	58.0468964693252	54.3888671121984	52.5683762396310	61.6611399206183	59.3882156895318	60.9583337164391	55.7182027977114	59.4805454836172	55.3854108382411	52.5643515627729	54.2931049591939	55.0302565517539	55.0447734707883	57.9692463573021	59.0800252126969	56.7476593517547	57.2396531196970	59.4302575414689	50.4979821840540	56.7735968191842	63.2270592935682	57.7436732590799	53.8889554003446	58.7434088972339	58.7761491212838	53.3079038018777	59.5460806923635	55.3703332271192	51.6402094106375	59.6565736422680	58.4163129625904	58.0504472320903	56.6518021291686	55.8415487135685	53.0905368279179	56.4977167860412	56.8803182324041	55.6044726047869	54.7624798469065	48.9295733734495	52.7850151855757	52.7434165130782	57.8060818854195	60.3787812091042	55.9458828946920	54.5624653896235	55.5857665188671	54.6935889206133	54.1943363933267	54.1082794405428	59.0011892242594	59.1957334784332	54.5712857073259	56.4310373839884	56.2876815309744	54.0275269501224	51.6424469698315	52.6234609689384	57.1315758340698	63.6736768478093	81.3874297770934	60.6807727452524	56.7598247410514	54.7558648008785	54.6249836160046	60.1267854121456	58.0429776899009	54.6782610450172	55.0967139015021	54.9569033614997	54.7297922758848	56.5091587148295	53.4996638326652	53.8903176812722	56.2930791913305	54.6081023964301	57.9772314588913	57.9449125443032	57.8010343641179	56.1191255967261	53.5150910713460	55.7281122674369	53.4328975543489	58.6955394190451	57.9686424176931	56.4327019528950	56.8135816382473	55.8412943553278	59.5150464243505	53.6699461819566	50.6625246204289	55.7536432313146	54.0593845924645	53.2949708269754	54.7714287814330	57.5060471349533	54.0982825792121	51.2034954656637	56.2177472750965	54.9848628292910	54.2717510221643	56.1840390341714	50.2529806254373	57.9253434146328	55.3689958355759	56.4436145315780	60.3977477095923	56.7402048218284	55.5882103030084	55.4169891349112	56.3026355557431	59.3463229702498	53.9293115260928	53.6899493265729	57.3899230510935	58.0880823215676	53.2145721489472	56.8545753498156	58.7137546400319	58.0277570047607	58.5353842915731	57.5844454781759	59.7059450281355	54.9167848050280	52.0821139847178	58.1836736923830	58.8632766326817	60.1828758339996	72.0095739080428	59.7124304773888	52.9994121322199	53.5312027657944	54.4327461149757	55.3578569036249	57.4144807191384	56.7561540114215	57.9064627985278	54.6015360939285	57.5726109747828	52.5064821129544	58.4619232199471	56.4668092553148	57.9546249487613	57.4910162458468	56.4890247829731	57.2672290859444	58.1622780057069	56.4807133403243	57.9107112627098	54.1618247685092	55.6999500631939	54.6932320265942	55.9624884704892	54.9006468842203	54.1183131319395	53.6271620228035	53.9591014637055	53.1559043470790	55.6791329531000	57.9440220540390	56.5725831007089	56.6207801838310	55.3920015991731	58.2925232049813	54.1824371505280	56.9565912963050	55.2556950551645	51.7727804724142	48.9814958327191	51.1784558670373	50.1388115145151	54.1777719474164	55.2598082628801	56.0353580294260	52.8947605344877	56.5303562957459	56.3301985821356	55.0732673775231	50.5819060913439	55.5520070244684	52.6662911364123	55.1655527628251	54.7526945255620	48.5153338788080	52.4713159190414	52.8090672322579	56.4187009103183	53.1560939781515	57.4067500609531	55.4992397344205	56.1713420497921	52.6095233298315	53.8155370621087	51.3827347779757	53.0927713601891	54.5427280929169	56.2125615467580	54.3207552259427	55.3729426153329	54.3487089221871	53.5063058127120	53.6192064074849	54.8215087245260	54.3214340478971	55.5245887743010	57.2809566500745	58.7506494852142	53.7433063405537	55.6140903613754	55.1996354818290	56.4480791840081	55.6579835528130	56.1342416405495	54.8687456469525	55.3944018080809	55.8788492429534	53.3553186873278	55.0593706478586	55.3543954004093	56.7090351297414	58.5563766996700	52.6922588216320	57.8216688115871	56.4344586615515	52.2639781110988	55.6135775755011	53.0735081444401	52.4234205032477	54.1318942191971	56.3238592000498	56.5051006991882	56.0239200809274	53.4988440327326	57.5063994997781	56.0060125902210	58.6244081135390	52.3523022835949	55.7684525305026	57.2711609906034	56.5041244116280	55.2017828654339	54.9595574671161	55.2166925498958	53.8701493027049	53.8029683019415	53.8461443367524	55.7213734724589	59.6981651141464	60.6644030087131	55.8669036109050	54.2521387289843	56.7021333320434	55.4937617339263	56.7981245654352	52.4118782171202	53.2804362710149	58.6169411563981	55.6519404688924	54.9193404395136	55.3785880301819	54.0449607459802	57.8061152756489	56.8625197151075	52.0976957997798	54.0748557100278	51.1015571462877	57.1061444833443	49.4953472835530	53.8752139366711	59.0680930390579	54.9773765375627	53.7102386034003	57.5919613321839	56.6103621333153	55.4138487390100	53.3611736913919	55.9921718218247	55.6777825950740	52.4336045454955	54.2804399039130	51.5654224768889	57.4158394694934	56.1854825689560	54.6650733500970	52.5982794146823	56.3634791000042	55.0145108552038	53.7716023349946	56.0345132453079	61.5963012869464	56.5792064976309	56.0554344965505	54.1181631092102	57.6019636541015	57.0910997732289	49.9013181636715	52.4706169728830	51.9460666543769	53.6557933393663	52.2727162788091	51.0785687142149	51.0747200930821	57.0449322009889	54.7812101503111	54.4861133514813	51.9151840066461	48.0555616478712	49.9058041217635	52.3259795504393	57.3346762425240	54.8456226870550	61.3681974586383	49.9252008144681	56.2277121800228	57.3899345981888	58.3774536478374	57.1806292604889	55.4122166035091	64.3799336611090	64.4752068009567	50.7474545202520	58.5531667553222	59.1144594064671	59.5639124201203	53.5956727151597	54.4649906434407	51.0586636915184	58.1476105411760	55.9928809608568	55.5438561094288	55.8532689598473	52.4111159506424	60.4177446742470	50.6653889248738	58.8270398067663	55.6366537116147	54.5213430264760	57.0130684123279	58.6334314157876	55.7662539859797	62.0181241104811	68.7693314418781	60.5143122316935	63.9296672693243	53.5905968840402	64.2441567946237	59.6551282367750	58.0988731396559	56.0694901876805	54.2097362773041	55.5937249401088	51.5934912997439	51.5088631705712	51.3783932769099	49.0780936951172	53.9539485137821	53.3937410922926	58.9849429220363	56.9612578526387	45.9844679161038	50.9893645780876	59.5615314361385	58.5822390731616	51.2839696728120	54.5661232189147	51.3861249796284	49.6912826046798	57.1482406931479	55.8873078953455	49.7759809668568	54.2494759646468	51.8082569074755	55.4297147399173	60.3071456820089	53.7817381805909	57.7749009289312	54.1093787322341	54.8789583588030	54.5131499902321	56.9881205999131	55.7910676976155	50.8753423437089	51.3495328324865	53.7835695588784	57.4916900689465	50.8954971163022	59.5398068089394	59.4692545648608	54.4898231102712	55.0782704834281	57.0230763898571	50.1965402668167	58.8039511562847	54.2022266726366	58.6270816713689	53.5755480381236	56.0352636272806	56.2356104464395	57.1021988628918	51.5949478626216	52.5023023827098	56.9607259647992	57.3821628285199	60.5133391612705	55.0907005692065	53.5333443849016	52.3207101014152	55.1789432609997	54.4582717733824	55.3171321217313	57.5010730356824	55.0501396366959	55.1927306010091	52.1264035541870	52.0049463240300	53.2995844222050	47.6478324065892	56.3452736315975	56.6998055254489	54.4619742082519	54.4313290488252	58.9198609554436	51.1601332761431	54.5241468263143	52.1930623387721	56.5595051664853	56.1839711249491	54.8510722416386	55.9481400907789	52.7292152333881	57.3236882722821	55.9643900182195	53.2078411564387	56.4927290780966	57.5435234209184	55.4200947251618	55.6268653467688	57.2553001780829	52.0364343763881	53.7091936321397	55.2169667179169	56.2392532386663	56.3531516037518	58.2811869551032	55.6309735479592	53.3167110556646	57.9202223559872	53.5848549726046	55.0856018841463	57.2077949298275	55.9183792311293	58.7687944872289	56.5663596616881	56.1809166926797	54.7482402851500	55.0515942506003	56.9214567028762	55.2971019284608	54.0551949247240	53.9863461871389	54.0438583635724	53.2564985167890	56.7058335571439	54.1080421981258	53.2656654879147	51.3132197731282	51.8602756621414	48.4880346936307	51.7455582102213	55.8387966768915	53.8802309947296	54.4346988600570	54.4447111871184	56.8849883833964	56.5746803921262	57.5883646333476	53.8255545032078	55.4673019959151	57.4839925326590	53.0740312677249	52.0311829499429	52.4053945869765	53.9942019499910	55.2793273287199	50.1406343073385	59.2969532134626	63.1933080988063	52.3156091729057	56.2527940985847	54.7344869033151	57.1682072757067	54.6008385552099	55.8126633376392	55.6178458017935	52.6450190357365	56.3865837929132	55.6046470585442	56.8382306827301	55.9454573196059	52.1344159702178	55.4267999048867	55.4016023825373	58.0453378320758	53.6859583178197	54.7160435845718	53.4898347291849	54.7591344207472	65.3340911695920	62.4223317531756	65.8039933142002	55.7639942725360	56.7126881518362	56.3891145413999	52.8768213162671	52.0247533315481	55.0869575952688	57.4607522303437	59.0700582938336	58.2497016199325	56.4520128309812	53.5137522756641	56.1728627853562	54.3027551113744	54.4031851607635	59.0601969859763	63.8371201021430	51.8454144075219	60.4270586367284	84.3376501329763	81.6401525971624	53.5887946603862	55.3587254295791	74.5899527524759	65.8414987799426	56.0647533913734	59.7860973522586	64.6817014548717	54.2528235808435	62.5244201234595	57.2936957450782	54.5483063671503	55.2505495889975	56.3718335982876	58.8672369078311	54.2229507900745	55.9896910543267	55.5707870945562	58.0086148229701	58.8073379052941	54.2233487436369	54.8527114715119	52.4748445923182	56.7968726354197	53.2214393565802	56.0085251970101	56.4462050840398	53.2231542518807	56.8395769229162	56.3619692698080	58.3100775818484	58.0118676229702	57.5895261045763	55.9766444018836	53.6554891137762	58.0522339762736	52.8553253914847	55.0996415280313	57.1824667530872	53.8543768048346	53.2556172841127	55.4067891329552	58.5350491551156	55.2543659421388	55.0025577550346	52.8149956938092	54.6958719740039	58.0717199330355	53.1125315342859	55.6870099144758	53.1034744687600	57.0466981189384	58.7533122776141	56.6355840354730	54.1170608510169	55.0849734127313	57.8577395679249	51.1300471406728	57.1949769660907	54.7014080381673	58.1225453272952	55.7240103915073	49.6949722666689	54.8485949517276	48.7900065331020	56.3618281804578	57.6058430515168	57.9742661761753	58.5895927799146	54.1559016167363	55.8631084855372	58.6278298965174	55.6315816766798	52.3608523368790	55.7088390937224	54.1863593750235	52.7404311168879	52.3768935875049	55.9039226635008	55.3948406117223	56.1553379071810	57.0792669524631	55.9564858314517	55.6632878354266	55.2645422239936	55.3476924570829	59.3032923117780	57.9229871928798	53.0961864555163	56.4607657629094	55.4634842697229	52.3519676393773	57.5783252363230	55.1328383275621	56.0970915050434	56.2759616761166	58.7499303479798	55.6328900730156	56.8753617775431	57.3433755840166	57.1286768868241	49.6781093761708	54.4804209503029	56.2292568443124	57.8657887681997	54.4267185444183	53.9317328665768	61.3728463962304	54.2887487405988	58.8528193855584	55.0179767671983	56.8992825830463	56.4492444559318	56.2240616389269	56.1865337639424	58.3764863701541	53.1705447640726	57.1182620431688	53.5791448828142	53.4804209303925	58.2892635901049	59.4877732734382	60.6037796965562	62.3191349743407	60.8413949217094	60.0168669411519	58.0860352185385	59.4879431404517	62.2708978865185	83.9576093705186	56.9960656881917	54.1855205107558	58.2724419159375	55.8355454559521	50.6880006272994	58.4094224604126	56.4983068149946	54.5569630169180	54.8798322165541	55.9995575512286	58.1006920407117	57.5668858489429	52.8028470722072	56.7956235042142	57.5220446328154	54.2691891440046	52.8185236047453	55.4838420974417	50.4497151942920	50.9143511279632	58.3952882104078	54.4939672519147	55.7554631913462	53.8055344908961	54.2462819133853	65.9867143514288	64.1824229472993	60.8093845287268	50.0521581068117	58.3770405425577	54.2764781693387	55.8809314530583	59.5413431366434	48.6625274882595	51.8490732575801	50.3179425130768	53.6838808093604	56.8208131787991	63.8951753591248	55.9249057535134	55.0268710769816	53.0991362680628	52.1125378449064	51.0350535290459	57.1358382913830	55.9711886465458	51.0947829715491	56.1339503573167	55.3738681219159	57.4059606299394	54.5503277485451	50.6943047047304	51.5962593769410	55.4563402618955	56.6652583521552	50.1306469125344	55.3068467537176	58.0038489037823	53.9911073352043	56.0555990163397	56.9150883236357	53.5944598439640	53.0485567804365	58.2300346437964	52.5428444332065	54.9320695122943	54.2938653135781	57.1076778312875	56.6184983314571	54.6581534521557	52.0324148094908	56.5247444921082	53.7095126968348	52.5027374453764	52.1224341868329	53.5319635166277	54.8938559821674	56.0545691375518	54.5594284979129	59.1858658627353	52.2627127680280	56.1588348020962	54.1430301228334	54.7001474513345	52.3050401974303	54.2942279369507	51.5254393524667	57.4569408951560	50.6339331690365	50.8253877695469	57.6301348129714	55.1899656136266	53.6811299672470	56.8263399093466	56.0837440033107	55.5115810179488	56.2170027644572	56.6834565167406	56.8809918794059	55.9886060429226	54.9051334688557	56.3907992388203	53.1298813564632	57.3645774920187	56.6559728280038	55.6269408387816	52.0369125210624	57.0254771340932	56.4117678512618	55.4915605108834	53.8735575550200	56.8389485574828	52.5059617898137	54.6269999399894	55.4154919774423	56.5320547974119	58.0114986523590	54.7958321385332	57.4285347544885	55.2313911264763	54.4040797017849	59.0736184973481	57.1809320627810	51.6957113880875	57.8821696602254	55.2853972806275	54.6739066263490	52.7630359011159	55.6332455099229	54.4688907199215	51.8857010142449	56.8518714870478	55.5204813108433	52.8841811318784	59.8219594660918	56.0799132870322	55.2144137566993	53.0893087146609	60.1529817484749	55.2424999158360	57.5490042160505	54.0303256198533	55.7427351402199	54.4004353179579	57.7542090147132	56.3480119271839	56.2317669697595	55.0298095450441	55.0977453868452	55.6627169405479	51.2560251812607	55.1387338975508	52.5654340003377	53.5701241830554	56.1855216764373	54.4686218391902	53.9102337880162	55.9146170900080	58.1311052263988	58.9483478110005	50.2638621254797	57.1289622228791	54.6283798835694	55.6960938806143	60.5177575983786	55.0741490675766	57.2202564516903	53.4378241500831	52.6249395251903	61.0417514327006	55.7747164277416	54.6613363257709	53.6255983352438	53.6834198744191	55.0837637092939	54.6252111945063	50.1459341780279	50.8908361402974	54.6649279695108	53.7348432469295	51.7990408227423	57.2329055301520	54.2821783224174	54.5845334156323	53.8406130328665	52.8250418284744	52.0815142172578	53.9387504787776	52.0315088336066	57.8821559576433	54.2220285240853	54.8878089061158	52.9566685612749	50.3751588618860	54.6280999144537	50.6398187270718	57.3925317025284	50.8411015660753	50.4486932154227	56.7972363257523	55.3338961915333	57.7196848201610	58.5932733727589	46.4321515511927	53.1217599611165	53.0332057872517	55.6458053117156	52.9809572210901	54.8246748793497	52.3115815007195	55.8270246910519	50.6559732745057	54.6839164283841	52.6832818473818	54.6818399628117	53.6045244066267	51.6453731353891	53.5392382395196	53.5420910923878	53.6912191702810	53.2111627415924	54.7288766970967	55.9257141466148	58.7683069902741	50.8716459730195	50.9235345297966	49.8775384430315	52.9422938479313	52.2474602933820	53.3272511315840	55.0398296878705	53.6755873800436	52.4654398224534	56.9486490661192	53.2026204878984	54.2709005194172	51.0745705786597	54.4776426884022	52.5675608771337	54.0663107916271	49.1044194792259	53.2341919593295	53.6333050879817	54.5413122264179	51.4413690447556	55.6766916951187	52.9444438424283	54.8790708919762	53.0133633282970	55.4816676169826	48.2465871739253	56.1517481652748	55.2911082246833	51.6720177426755	51.8075046511640	51.6466626327040	54.4271288505306	50.8504264926255	56.9677339795291	55.5821272555057	52.9777851481247	58.0057594632818	55.6238767111354	52.6172865017434	56.2806302469388	50.3490508153293	53.3111049758349	53.6057347667019	54.5247450521774	53.8352293904526	55.3304089376504	47.3593545897151	52.5404477100902	49.9181998660825	56.0920792649283	62.4850267765473	79.9229394896165	58.7999896411716	56.7070586986053	56.6377067169460	52.6596508277986	58.2269483995674	57.6038244727978	52.0033962948669	57.2573829456816	55.0526383692958	50.7187813953979	61.9543608000887	58.4760868041738	80.7079865487350	57.6515806293906	60.4071873800082	55.3250444416354	59.3377681036954	54.4607184977977	57.8671945473095	56.6023103945304	60.4140643793564	55.8838353421462	54.0828413735748	58.5334226060653	59.1683252836951	52.5744898305591	59.6693179695106	55.7645039175967	55.2174109031172	59.5117591701477	57.2571742806967	58.0632994693786	55.9118486168428	51.3364095322995	57.7790874660921	53.0320302207804	56.9628229492304	52.6447517142517	60.1996665453138	55.1433827370347	55.1175599248120	53.1671855672258	53.2068197232702	55.5198552894115	60.2191882281752	56.6650874131326	48.4037492015458	58.2128115677947	57.6463131179337	61.8485826546019	75.5859402983713	35.5754257888115	58.4419807297270	49.8544259519492	59.2561509317687	53.3393107250731	54.4290317810835	53.3975433487636	56.4210977120378	56.1274476813231	54.2732267414206	56.6395103477340	56.1374935139785	58.0367768513150	61.6961917981986	56.9043497165887	55.6212682005819	56.6286962746400	54.7656435328505	54.0203394379650	56.3380796476490	51.8587716159653	53.9205693085141	52.0399379195396	55.6957755483247	56.0569546785246	57.3948924886469	54.1656908415958	55.3034775597783	61.1844143298891	55.1068377900995	56.3888486714051	54.4816398986395	54.0913355403286	56.3490185413984	55.0012704349552	53.8093552753341	55.3144594245703	62.2271862973487	58.5816657419044	57.1294118926345	56.8952465073064	54.2739858970462	54.7461176044131	51.0643840621563	58.0487588356791	56.0796174465998	54.7355625566358	56.0372861370737	54.3895021231656	55.6397543674696	57.4599846788070	56.9110352316823	48.0600211453836	54.1576169847780	55.9559612626396	52.0406046270749	52.7905635405369	58.8976788779176	59.0972128649202	57.4803102388568	54.3348234763979	54.8913538650356	56.8710185229988	58.2961093490785	77.0392629658415	87.1205618179322	48.8125682931997	56.0422888438523	55.7699336080536	55.2342469633327	55.3592514175907	50.5647738818894	53.5999824228590	57.8669600894861	57.3165174526453	53.7375874208260	57.2715227913084	57.0692803428176	51.5237203626446	51.1251059091400	56.9843728994375	56.4621847309803	56.6117641614842	54.2718457393537	51.5984088350450	54.9832833890773	53.3786843067421	54.9567665625612	59.1086872344873	55.5959540914324	58.2927650713850	54.3601837900504	53.3424310572415	56.6204908325299	56.0559538499725	60.5655808949838	54.8673316919477	58.0400926476864	58.6903355794569	86.9745711239394	66.3028906323213	60.9260274969747	55.5828360243608	58.2169356029050	58.6402934965830	60.5750192520823	55.9948234618323	58.0991259843658	56.9828681577654	56.4046922324639	54.7628983182710	51.7265480779559	57.3684370048642	55.1480461323855	54.2812791007978	57.2532397923710	54.2827457380766	56.1163269423716	56.5545009864111	53.6193111155448	52.1057210852791	51.2974585528058	55.7578191764369	56.6393831988142	57.1853177795150	56.0653524828834	53.6600136601331	55.2539390239858	72.9433042304083	79.1464540319087	58.0847560801061	54.8975482037198	61.4804174034088	53.4305865265888	77.5827158204609	-7.01924713155786	57.5370815493136	53.1172802451416	55.4288109324658	61.8213167962633	52.5844227506158	52.6048845005680	53.0218035950147	57.4715029163356	56.9222791407069	54.6788256191099	57.7633205429044	55.7511651768174	53.8122344468687	54.6841689064597	57.3064940083373	54.3379690632382	57.0728893282571	57.2210751357005	49.0522020777630	56.3182213857376	57.3788938188537	53.0981221229125	52.7592522336872	56.3152880924098	53.9521017374240	53.9038955676628	51.7414925397181	71.0908539301408	30.3636544359889	44.7916525451094	51.7839562942651	53.9806085740131	53.4600118662636	56.9907450579068	55.3839507160644	60.6037203747821	56.3823366423854	56.4069123712127	58.7670475446828	52.4200180056464	54.8286258129221	48.9967784961870	52.1032996608146	55.8678901061350	56.6959472757077	58.7138975333021	57.1986330734972	52.4500052022972	52.7204930001654	57.6283400670624	54.9694081019218	57.7181875530416	53.7865534887873	55.1354034783735	53.6250874610085	53.3048770364656	56.2298161036578	53.7758306175457	52.2909761294752	52.0855203366431	52.3801823953805	60.5353441646898	55.0627435819020	53.2253326375976	54.0721753601463	53.8452297706716	56.4577369640728	53.7857442992534	56.7097910007190	54.4240053178263	63.0997775704502	64.3832307195063	10.0785804414813	55.0632486540659	54.2783848104737	57.6319104122084	61.1027521452821	52.4559616539175	53.4124962117214	51.5137283549724	50.1068527710244	55.3423541848762	57.7600922990262	58.5797587915274	57.5549057388060	49.9155806278804	54.6441573775962	54.1583294724954	54.7211381265099	57.5239679005347	54.9321881202037	55.2678109014604	58.0052862629606	52.3121748197220	58.0212981092899	50.9027570153305	56.6725903999677	52.0162907219683	54.9315074439365	52.8452254980419	53.8240587780871	54.2067286887019	56.0301951356962	53.0813296395693	56.6645290525531	52.0136506039462	55.7574248322539	55.9536103923089	53.4095232751546	57.6934219526697	59.4944584501281	56.0104143072490	57.9642201844378	54.5060307156874	53.1259366718163	52.5949484762378	54.8237590510131	52.2121436795033	54.2009085593805	55.6698133447087	55.6914737407440	58.7454143179177	51.4517427317343	58.0966130629574	57.3002156672129	55.4387504461062	71.7062731557976	56.6698472083739	48.6451879853373	54.2054563144620	55.7735861508240	54.2190892182817	61.7723373708759	60.1309468834381	55.4518511491701	57.1482230881705	55.8545783260686	53.5530533915384	59.1987182494757	55.6674651908154	57.7959931634568	55.2988226542211	57.3092542642181	53.4291893625347	54.8479022633409	54.8938949484843	53.7429806609170	54.9280576393170	52.9218906962452	54.8713894840299	54.9823087403735	52.7355151735837	52.9137511638613	55.0872723168406	52.4077507741616	46.3049702778516	54.2361277480170	56.1382243873294	55.9387956094537	54.5453638633058	60.6300990348058	53.9719635117122	55.1349868965427	56.0703204011455	55.3939697449680	54.9097549612643	52.7581933798602	57.7689854568479	58.6326160906585	55.6527872740913	54.0015093335638	55.9854171038786	58.0184896724732	57.1982266090503	53.8279691326222	54.5875042844994	56.1157839038926	52.8778979392891	55.9355390450866	56.3379044792823	52.7616605709705	54.6801489559575	56.1184438151752	56.6208489912918	54.4582141533095	56.2139379005075	56.0243000906290	56.0362821616003	56.9846381406202	57.7704122420088	52.7229388143374	59.0087039671198	52.0836641176190	55.7126827058035	57.3234312346675	54.1380853472609	56.9411329116836	56.5810586116672	55.3459377296393	53.0035778999339	51.3927867355883	53.1886088625646	54.9764446591239	57.7756855395809	57.1206401135515	51.8036940623187	53.6179856567261	55.5927049979245	52.0143718386229	59.3670890665322	58.1785176173139	54.8703008052377	51.9166841543044	56.6227660381219	55.6435207664043	55.5545899369668	52.4177090610515	56.1184611705769	54.1091466363449	56.5273484609091	51.7227246221970	55.4132245659638	53.4955772739201	52.1468787374978	54.0468729962543	55.0565880182467	55.6830611889491	51.8809446657572	58.1078146097292	56.5349870710795	58.1392870741098	51.6237615201291	56.1669331397490	58.0668027029495	54.2946308900507	56.1305091813585	53.4141195187092	52.6979579680157	57.7060581766925	54.9052759510235	57.2162346061306	56.4118243002018	57.9401378984667	56.4265213839559	58.7442449551114	58.8681353517271	53.1335901518143	53.4513535042863	55.8601107470270	52.9645855621322	57.3404206361385	54.8918829418177	54.7370833791412	56.5942298432506	57.0506995567533	56.2853213431209	55.4252851952121	60.2330487785411	51.4133630369729	51.4695254380123	55.2538353123521	55.0185519539727	54.1298971278355	56.0980263355543	73.1871346033164	70.4950776457552	68.0951047909594	57.9031542213333	61.6112822270903	60.2553703829481	61.8128914122012	61.6461654421815	59.8050540499306	67.4014376478764	72.9823305754205	61.4429982854793	58.4857616298967	68.2284404077126	61.6235315774539	59.0624417823440	59.6568718558338	53.6520639762312	59.2500161049603	59.3953808819574	57.2582972489734	57.1514550752572	55.6030954377980	54.7659238712174	56.0395957781513	64.1036296377300	69.5314707915067	52.7379584517739	53.8510818708123	52.5163812135646	55.5432635233031	56.8024901833394	52.2915754277724	56.2429650939485	57.0816488793815	56.9930625224174	54.9881682013681	57.0161754299567	51.6934924477823	55.5790452235715	56.5305658883018	54.3219757405161	54.4957509863622	57.2825015227934	53.2804187260464	54.7301074169013	56.7106546825498	55.5532263198639	59.1277154109637	53.6268129906887	55.9740526938596	53.8448986873586	57.6137495627750	59.5791003120092	54.0042324718369	59.2937603090203	57.0657660317197	58.7259511002759	55.7565910604147	54.6467389319302	52.5851619559530	58.1567323347172	57.2574370041600	55.1074875908121	54.9767043713804	54.4173389552189	60.3657745392544	59.4127574986148	68.2804553553202	77.8896593900492	56.3045563406163	55.0045074740982	52.7306914593287	53.1754744387655	52.2700230152751	54.8133741543288	52.2540428332787	55.0899564845196	58.4327219705261	50.8716140145480	54.8773393251982	56.8807529868673	53.9797787973265	51.9956312829547	54.6873462935091	51.7029758677359	54.6660748097116	52.3208597420359	52.8342244398127	54.3696857034158	56.9008316840169	58.2280902966412	48.6025391252853	51.0154400802925	53.7626673056110	57.1289519154572	55.0671763693534	53.7012857663361	60.2178478853496	52.7199336276543	55.6447913007511	52.7793183924384	56.5565672033386	54.0594925307947	56.7571643778456	54.3771753983157	57.8164759923499	52.7747250052350	51.1281045009385	52.2679592036002	57.2529815393656	52.0326406888194	53.5058212845739	58.5652577053921	55.8863120490107	55.1750391225092	49.9686293832357	56.8130230415136	59.8443931334542	55.9122164205565	49.4613346032883	52.8137688884198	51.9773398286762	54.1052860083163	54.7101949346139	55.6511027329391	52.8920296831247	56.0496902187451	56.2545039096545	55.0512740051539	56.2220964431666	55.3663360711511	55.3845273100331	51.1543843514423	52.8119278198735	52.6090247983564	57.3752842675897	54.3550086880648	54.9020337785211	55.2259130698382	56.7494748987675	56.9922460986532	55.7051238767704	55.2657753550677	58.2114077862922	55.5081192669194	54.5413478898195	56.4647542403602	62.2871402320271	51.2804408692717	52.8144009670948	55.5139961466633	55.6773424931020	59.0338158372435	50.6111758831487	47.3754289920411	58.6504069605207	76.9434074297162	79.4128206511189	75.9040767440769	58.6728821249658	53.2078835187093	53.0631811552789	58.6917832088558	52.4092768564557	57.9723746606963	55.9851884548440	52.4530252064268	55.1702658246611	55.5278387302951	53.3000240508444	55.0004113964180	56.4740438820906	55.7768039088704	54.6864467110288	56.1148974950230	57.6922406200478	57.3501516741505	51.3687242820062	57.8852992679350	57.0325532761800	58.7520202238651	57.1896198276601	53.6916835919682	47.9746839828142	54.0348103464234	53.4039334527556	56.0229205187768	56.9909781039306	55.6696293579359	57.2884302830118	53.3648816244884	56.5058009892864	49.4236284183943	53.0031699598562	57.9337505919374	53.9448389810747	55.5534013779295	46.5405611785330	54.1492755727127	55.3445491030183	54.8952763991977	56.9750528201535	57.3197349785162	55.4650029771680	55.5406522588923	47.7776987234136	56.2919917035296	55.4194925467728	52.9607887521042	57.4945075806262	57.4891398598193	55.3962764703650	54.6260378018205	69.7245819278972	84.2711226252830	62.6295351562519	53.5735849665780	55.0189912951367	52.5518782693773	55.3015250760519	52.2216649720390	53.8290047455023	60.1918504710992	84.4953101660844	50.8665393992692	51.6563116959941	54.7122856328826	55.4078423820531	58.9773048018309	56.9359655648675	55.2920019971929	55.1665104056460	56.9007500597992	56.3760433038475	58.7784940984010	56.4436693677844	52.1050304182954	56.9078343455382	58.4588378702576	53.1973049409173	54.8050807378014	55.4119222442661	53.1962815417835	55.6050056069371	48.7245157942349	55.5212135195991	59.8103980749449	54.7643910607227	55.9708492205520	58.0173285232312	53.7855270286189	57.1281744718917	51.4499998405399	53.4194237919532	55.1370661461230	56.0171343498193	60.9994154062353	60.3175058651713	56.8341321337474	52.3944981434865	57.2465155930665	55.9428010663503	58.0354935641970	52.4222011685945	55.1726331370928	55.6774235624710	73.0211712764483	68.5316594660106	59.6560160957874	65.5363683681494	57.7456613600749	56.9625554578472	56.8709177599751	57.8841522885001	57.3098865812465	50.4602190547850	55.1469335274736	55.2818411284106	56.4107850272581	56.1472701988377	53.4241328698445	55.5432745665125	59.3331060673304	54.3814164199701	58.4805687362694	51.6612846320027	59.0224282600841	56.2374513588395	59.1772453192140	50.4014372646954	53.7646796919125	54.0582398492079	57.3449867485460	51.7992257422636	56.1354545090451	53.2319565799576	56.8302126225313	55.4400466317718	55.3676789148911	50.9346611668281	51.3164275773567	56.3099483448592	57.4009733932078	52.9006128337325	56.8718235398378	50.2472314546040	53.2088011659091	53.8705187573153	56.0221226268778	56.5006703095470	57.3298349555743	56.1375450594797	55.4518441082425	54.6314402321978	53.7974991283972	56.8467229148509	54.0894994475832	53.0795457392726	55.5619781815654	54.3717615966948	53.1387600234865	52.8142118313521	54.7918921359107	55.3017678640549	52.9003137602472	57.5571655800024	53.3383238643035	54.2044730360886	52.7906137510498	53.6932166315736	56.5840893815315	57.5711431275140	52.2736102752701	56.6170505757180	54.3289243622720	59.0637840281025	76.3841731682357	54.2051929345077	53.0324718244390	60.2875030444695	50.0621391430369	59.2044083491500	55.0888443690216	58.0401841917394	59.9466488575536	57.3878503915792	57.4461505235727	51.6073022527366	55.1035455287288	56.1320610364193	59.1649008526834	55.5496516189002	53.8178870298909	57.2199191025844	56.6211959395206	57.1663453973283	54.1410954312182	54.1870326353119	51.3897936751941	53.6795399334373	54.4120469727212	56.1941423078786	57.0924331222270	54.2089047432301	60.4964189501339	57.0519855394045	53.6928514017801	57.9159386770419	56.6879391174433	54.7716482395498	54.9527436759367	56.7347832820734	54.2392224292665	51.1017313540258	54.1473143580929	54.3100346101952	56.7559684423300	58.9082716349377	55.2419623053644	54.2702316327272	55.1059997552153	56.1136360607925	54.8198372141999	51.3506176048254	56.7982162563872	56.5851177039294	54.5498758818935	57.3225751602005	59.8670797894590	51.7156995572878	70.7396025854370
64.9938564688619	64.9603621175048	60.8988922762553	61.4001757157418	63.5790039083723	61.7334814540171	61.4064334661045	60.5699742013886	61.4978982988634	64.7884262280602	61.7745398099492	61.7973844861655	62.6617556299845	62.2215403892727	57.7641232971715	63.5148652006951	60.5669938650687	62.8322050598346	66.3280954817607	57.8676778487373	63.5559221792279	62.6554627412461	62.4728394929269	55.3599882696450	62.7370342433766	57.1006660094117	60.4652371720476	60.1507320427503	63.1754364057054	63.6465853620002	56.0285063864733	59.3457749112840	59.7707194189465	59.6798861179273	57.7350710080934	63.8005077262054	58.8072547643856	59.6216909612123	60.3866392767489	65.1748091169536	60.1374711941948	59.8228362216079	57.7053931569900	58.5970895789578	62.9171477247116	56.8740633137094	57.0187495264343	59.5064127701703	57.7103868673001	57.1794697959607	59.4463116273667	57.7954941368738	59.2410029900190	59.6624932279749	57.9016439941663	58.3751736125690	59.2101362895385	58.8301891990767	58.0510444186780	58.6143068657647	60.5988386689978	55.7851145588686	59.1895776440626	56.0018747562618	57.0743572280830	56.9571148016192	57.2832473412435	62.1089580549304	54.8813879352424	59.9709440705867	62.0539820689114	51.9228880772608	55.9974940303968	57.8777404302637	51.8072925893758	54.0230225914378	58.9155279379290	54.4866208722963	57.5960164532003	57.8629268843183	59.0411251173502	59.1150757222338	60.0042670387772	55.0726098133839	53.0864886642365	58.2180690431261	61.7640660212207	58.2746156101203	59.5813540460708	59.6943421283947	60.7177806026865	56.4731050497262	54.9703542232995	59.7887567828971	59.0227015492079	61.7863251923158	59.0094852868689	55.3608767218668	61.5167102094731	60.3754638331064	60.9076531898653	63.7396638790906	58.9480732473589	62.0450270432292	60.5437696473522	64.4521530795475	60.0254218743129	60.7043423541716	62.6593601140846	63.5964592653758	62.7552628469268	64.4728047737511	60.2832268171614	53.5610513998716	58.4848114442206	56.7026183030963	59.2083095176437	64.6542741502099	59.9274599342747	59.3489279745321	56.0426141017231	57.5722628555744	61.3310220205591	65.3124600343871	62.6641188395116	56.8660650208930	56.5640345495665	59.9742463397990	58.1528190938590	56.7931688058374	58.0873305896330	57.9366880284378	58.5302397757843	59.6997487114367	60.4334120136898	60.7630912172649	60.4547862105555	63.0996752857948	61.1582678738762	57.4025388617381	61.7359560760998	56.8714406513880	61.0522143711184	60.8619464648471	57.1705700738176	56.3411053212663	59.6895813494475	57.2604908025511	55.5416815118603	52.5680981886975	61.1537525832294	56.3495038032691	59.2655372647900	53.6085273645677	55.3625961119778	54.5264164375923	55.5572125139525	54.3457059412192	57.2965785450793	60.5934657910681	54.6589899186737	61.1954887292958	57.0328351789577	57.8743634017069	57.0401394110022	57.8873374799279	59.7676346709446	55.6957186288153	59.1417439815226	55.3128559998698	51.3040481872785	53.3777315009868	54.6639662599845	52.6644688607108	56.8631587645098	58.0036203874835	53.5927962120913	57.6586079896620	53.2142130977871	53.9383921298291	51.7110771576435	56.8131597070344	55.0238507296011	53.6893285917665	56.6396013035058	59.7223007010440	54.2923756764007	51.3402823828296	56.5576828841880	51.6157669510975	56.8752089063366	55.4831714343452	52.6665631967810	57.2154563758122	54.9641057084487	56.6955388787723	56.6335951818579	57.4796592979481	55.4349666985691	56.4421480510209	54.8609147633854	48.9017232488381	51.4000102220619	56.3238987588614	56.9848480768357	54.2065533088842	56.2009193699315	51.0116292728793	61.5277185471837	57.1221328499223	52.6582169112375	54.8001325644312	51.9945188665174	57.2172662211150	57.9695914641109	56.7791243749812	55.8250146648451	52.9481612945283	55.8585467631976	55.1688083167409	54.6309823484231	55.0354129819461	52.4716184277596	52.2360396678986	56.5523890930020	53.5444306672702	58.1854125454533	57.6872319183545	52.0068316943524	58.3869804295179	53.9083693129549	52.6673399396063	55.8721196366142	59.4447068938033	60.4349424951191	62.6063507337246	60.5108970082571	52.0916963808312	55.0971269317538	59.1574591324194	56.7132666074318	54.2438487438333	53.7798651950237	61.7387001539147	58.1766350929309	57.0712130137961	58.5538516194594	61.2792484101868	60.4615702321101	61.2094187931037	56.2865112897135	57.9707984076476	57.9731029200937	55.3200137742706	56.4846512290556	58.6772208781260	60.1264460802946	57.0861604595161	63.6447921138176	56.9579444455255	55.8610580290568	59.2884514951740	54.6630413315126	54.7067460462226	53.6968920760485	58.2707751174077	58.0548684656187	53.8979414834513	54.9598212379627	55.6290504434313	59.2169665484309	52.3239526110244	59.4890545395327	61.2114651267814	57.4317639706199	51.7648009068034	53.3292964638909	55.0808704989069	54.8280681693889	56.4483407755875	51.6747647577049	53.0660104704882	55.8533587328883	58.1501523416934	53.8583126462370	54.7726331354117	49.4110164470442	56.2159333758159	55.3719660950480	55.5078301258700	48.2127908237497	51.2139486211782	56.0456779918107	53.0178493802014	55.2316043245101	51.7408965227353	54.7795860563980	58.2000426835227	58.5479819619518	50.7114105030329	52.0411074191364	50.4403806211638	50.3985822614998	51.7390144744895	54.0968584377332	56.0819534363968	57.4661794743608	58.0125646719093	56.1985811028540	56.5321598136210	55.8281517757601	52.1651714175516	51.5111806509524	53.8444353389320	51.4214135938178	58.6965821516072	56.3355346287127	53.9235670124422	56.8533385763364	57.5783548875495	56.4364760090828	57.0109216048243	56.9544647628265	56.1985281985728	56.9024221079639	55.6501469295176	55.1540306509495	54.8877217934620	55.6988994048224	53.0266480994795	50.5861321617557	54.2654367950442	51.9556633988081	51.4902005153032	52.4501066208657	55.0728665505643	55.6843648622470	52.6438966373108	54.5839856118271	49.3624496780301	53.5256701971441	52.2498257928427	57.8738578087333	56.4642872365805	51.4313340853514	56.1508987872997	52.3662064948132	54.2433115509724	52.6399635490155	52.9695040177565	50.4037931016254	51.3703801840991	54.3720537066283	50.4452378608867	54.0219254031674	53.7374395937851	53.1069295348000	50.8034690224044	49.2983667805500	53.3525365096188	51.3183254593189	53.5888799906999	48.1381010204408	55.7834828521693	50.9127768752869	49.3941201013288	53.4960898845701	53.5622657753228	51.0488209766255	50.8316954080900	52.5893629044775	54.5340874848946	53.3812881838345	50.8266771104946	54.6987511614333	53.2184228463996	51.2606349402001	53.3713427694691	51.3345767119203	53.8924167434804	53.2793410814426	49.0126234626078	58.0923886450827	53.1432505669405	56.8561463305885	55.0911534762025	52.1727630410759	54.0702100912618	54.6070590391801	54.5822533143898	57.3914968819079	60.3121329178205	58.8539328169219	54.2518938158305	53.3714372051736	55.3178668763633	52.4264963349772	56.5600165274198	50.0663739374210	54.1878891652377	51.8392339834977	56.3988134910669	54.8098268605802	52.4473433377821	68.1485275919379	73.6886420535001	72.9485024878836	58.1807265317091	55.3561975853820	54.2953656975297	56.1716601712379	55.3089753464059	54.2618294101999	55.6808482996621	55.6169876808504	59.9415949550486	49.4117348293095	56.6431979067547	57.8988764662876	57.6039158491558	56.4063650410986	56.5649494155750	54.8913040420920	57.1618807033180	54.2585610130820	55.4467517218494	56.4647724722075	55.2750625978269	58.8941970992831	55.5321405617564	58.7283131049141	51.0674766574690	54.0291423137007	57.3776684314760	56.3690722021663	57.9245716977771	57.1107224540844	55.5378527284302	58.2037156665671	56.1306605183017	55.1520535378268	52.9153065440715	58.7656656547097	58.4009550419774	56.6233862167417	55.8618128032851	52.0879254444458	57.3783061203530	56.7717034499405	53.7095342230492	62.4833832606918	60.0073498084629	55.7843381710190	57.7986376338166	55.8162476032316	57.4089228223703	57.1556732329696	58.7340593082301	60.1869255795321	58.3482969633364	62.5239667315446	61.0938955446951	51.3294660766286	56.2086309264691	53.5136413982487	55.3092937831511	54.1919790352485	57.3593896708335	59.3512388935862	58.7763229431315	52.7684404156732	53.1770160892555	60.1290876787685	53.8434624919178	58.9956049379897	57.9488722093948	55.7230339195830	56.2044404216490	54.0898326403822	56.3145658451385	58.0904567531764	60.9667348487127	58.3860412066783	58.1270760582038	58.9691527640480	58.1413533601031	55.9083557439535	62.3681113115076	55.2843983748469	53.8667312920689	59.1953138770425	53.7197506157256	54.1632104200890	54.8378201596680	60.4443298070664	53.7367678870145	59.4501349156788	57.0282503949753	57.0791956568884	56.5338482488678	60.8969732842951	56.6964834245892	58.8989600729139	58.4323488423756	55.9641447942844	57.2253543204449	57.8904375359429	54.8364137333981	57.1477588936459	56.5227847273142	55.9971389683358	59.9665580511467	57.4395852420560	57.0387205245533	62.1784672244013	59.6395694558074	61.1901246363095	52.1082700486573	55.6951669325431	57.2342655858233	56.9246138033995	58.4955230364555	55.9367301415225	52.7817856033275	54.8880197618705	58.9332124283256	54.7813191238044	55.1797429149190	58.8455444122176	53.9937027300917	56.6181829167204	54.7176300225439	51.3692308162425	52.4141326678615	56.0500187977299	55.2482028602097	58.3429735390218	58.0458453996951	58.2261771769817	56.8517614702146	53.6670752732874	53.6871601029179	59.6184651638833	56.3100211669042	56.7256284053353	58.9081741437580	56.7149785967798	55.9980831416336	53.9497391377439	55.8800894024323	55.2543223871276	51.9570992738110	55.5560327210770	56.4258231719419	53.3899015657301	54.2388031456090	57.6148217229949	58.4828099734690	54.5369726087011	58.5471632668035	55.6217632773284	57.9421778703524	59.3751702858743	57.4066424044429	50.9760496260345	52.4935135493453	58.2411283030863	54.5589340745047	60.4989665574151	53.1500997365158	56.3656282936922	55.6954906219704	53.0732394764369	48.7688524979801	53.6774844068970	53.3565924025061	56.8974608088460	52.2675923207287	58.5990738066569	56.9509888536453	52.8936040083859	53.3772942947600	55.0345053343132	56.5634378277710	54.6502277589640	60.2534260753671	54.5979011317600	54.4804810219454	53.9944020503718	52.2864712559970	55.6159874740973	59.8753221049597	50.0254034643059	53.6379093098044	55.8389732707194	57.2715855038728	55.7082353963566	55.8753255841393	55.9161482886679	55.7818570025435	56.7586096480702	60.4718970024686	56.2341231443272	53.7904708606703	52.0485918511132	54.6920497012026	58.3127850515302	58.5726340223666	56.6335423104285	49.5937251814095	54.2616006821547	53.8987161148281	53.9843524821409	55.5537547355586	58.9081134199147	53.7558254352624	56.8451764291182	53.3134633534484	53.7494979464597	57.2369326996369	54.0428403198924	58.1565296739316	48.5540005398792	55.0647474363377	51.7736628081918	54.2491207155049	58.2095312482795	47.9481789551354	53.9232564500386	52.4982930302241	55.4148952695250	56.6116361353655	51.9782855958451	54.2223166298663	56.6945230433889	50.8509040212000	51.7033121054141	53.8310250638338	49.9940584693450	53.7391309359185	55.4043248109844	54.5707164378295	53.7051309556830	52.2618901675577	55.6196675722791	51.3996512083644	55.0491971519329	49.0998241688042	50.4810060719683	54.3515661237798	54.3746556101856	54.9955199838784	54.1961622914033	54.8044298357112	54.5222674904043	57.6630407713942	51.9145373635610	52.7628021096893	50.7693688670042	55.1414863052367	53.6801892986881	54.1558436363977	53.9955153597789	54.4349907696068	49.7456291758234	54.2824010419903	55.8269379375922	56.4872824486081	54.0996101881365	52.8220073953064	56.6927065327418	54.1636207656165	57.2781507721144	57.9737263154189	58.0262098704460	49.2708070496103	51.0605342162792	50.0367355136729	53.9355134078640	50.1239111331871	52.3605693130812	54.3777577378064	48.7465690571251	54.0318474703883	56.9608873743053	51.4719825625152	46.8348747828658	52.8784291112423	54.1379834682773	51.1487024931841	55.3859281269691	53.3192786582494	53.9812582199786	55.3169540308790	52.7113733615384	58.4425103772417	55.2852924090062	51.9716360947617	49.6449141772464	50.7654386543671	54.6632580347073	52.0155665933400	50.1914587021474	55.3157357544740	50.4648562417499	54.3205891506850	53.6809371808543	54.3921161942012	55.2970783193055	51.0582571764932	49.1535157837761	50.4698635487517	52.6193097520801	53.0700765135717	54.7701763705654	55.7921527752214	57.1237178888318	53.1888080914697	55.1413337174349	54.4552235991652	52.8921339776570	50.6436358587673	57.8223102027860	51.9389174462539	55.6964491369039	53.5308786414822	51.4452534783606	56.0345403271938	54.1298408662994	51.4576957401156	55.6141223910092	58.8690984963725	51.5158064106157	55.0747358163279	50.8054663112086	45.6076152771401	53.8029763618541	57.3127549885320	56.0427542528109	54.2650681876003	56.1047689139212	53.4992040374491	50.8968954528547	55.2079758043929	53.9812432299173	50.7780767574032	53.4711799461489	55.0728370982585	49.4923473688388	53.7755444254982	54.3093604493817	55.6809623612805	57.9626123712623	57.7303124044672	58.5269105221179	61.6373736204988	58.0700439999552	56.2123657599575	58.9816343581381	53.1079434043462	58.6475326520339	62.0328010873929	51.8568678848046	63.4064526807491	61.1263762235882	53.4247758938438	53.6042296526353	53.3011389274835	52.3508615288549	54.7940125516262	63.8389694049627	53.2024265655792	51.6284256443196	55.7996093429904	53.6738606952219	53.9845484014355	53.5996192146709	54.2141022153680	52.7546089807587	57.9354712080470	56.1966889957138	57.7276599514542	58.7373585410797	54.0133564823062	55.2323664749567	56.0830709441156	59.9687532846434	55.8086967210756	55.9419956541623	51.6510584018003	50.1922936175087	53.1611636785320	58.2204051731579	52.2000682072215	56.2678744085954	56.2553285188707	54.7789200982004	51.4597322163136	55.8680750487000	53.2003921890118	59.0572089354885	56.1227878894505	59.3961859135213	53.4237699082698	56.9892812358145	55.6939567593806	56.2284013521501	52.7190982100302	54.9944200486161	54.4243128248872	54.2800463422113	59.2198080568480	54.9525218449529	57.1191334881837	57.6628016731429	58.9546228107102	52.2549092892253	56.1633087675734	56.5682569404935	56.9089722317557	53.5216029380228	52.8614029887972	58.3809713125710	54.9073574784337	53.4075953369049	57.7232723561263	51.3140465315820	59.8447614832597	60.3994704155381	57.7211204915894	55.7051988908847	55.7238588437278	58.0924003858110	57.6130969870423	57.9719552896888	52.2161824648630	57.2858214920484	57.9973860657097	56.5785900155410	55.8069789316819	61.2864740801601	55.7688102894646	55.0553325647864	52.5492019050782	55.4058548166160	57.4201500973992	61.9040800448546	53.9008183085593	58.4568548283672	55.7326047416974	56.2151010170704	57.3181649439183	56.1101974955699	56.7503283885592	66.6663640056766	63.4639736018170	53.0707159391269	52.2587108779022	60.7256385504060	57.9028114481877	54.4268556815307	55.0957607167159	55.7657814799967	57.0683085897523	55.0630066873351	54.9412887343874	58.4784074952241	48.8551710729428	58.8148843031008	57.7579271400023	59.1700318643171	55.7469504434569	56.9942668014078	52.8877068403610	61.3813184624351	53.9571876761271	54.8753781847937	54.6271133932918	56.2371381213801	56.7815764362450	52.7325174558635	58.5340100720389	56.3543424066617	57.5813218233972	55.3289713861024	52.6843575769871	58.1520899713929	56.9465366688349	55.3235710609754	56.6733780582521	51.6170005520077	55.1493721385659	57.9038470313238	57.4648581146359	56.5669832478929	52.3432171129743	61.9367763106215	63.2554200368807	55.6906894631471	55.1366082028724	54.0726301330718	51.3047198419900	56.2402105346316	55.4041544145786	53.5920758689361	50.5633938035319	55.6641965899163	54.8395108321512	54.4835008286463	53.4803912927499	56.3955364366050	56.3151105929302	54.8444831461661	51.8500693416051	54.2230935808855	54.6110893598204	57.5708425660618	57.0656941610569	59.2976718763905	54.2334988619933	54.0626597812661	51.9329349190609	52.9635438766581	53.2297044366314	55.5394806962113	56.4955039306269	55.2572264822266	53.9119527331669	54.5397210211002	55.5537453600002	58.3229001406671	55.8926495375963	50.9579716573960	54.9487128801958	53.8114298244395	60.3748829604866	54.8627059690821	55.6966320550337	52.4775578764539	53.5989142199737	54.1916828611004	58.9281438068183	56.3679199048195	58.7984220600244	56.8636821768124	53.6775133668243	56.2571516432427	55.3567215207146	57.7133785908020	54.0809633104461	57.1718675533971	53.5091771860450	58.3629446747920	58.0691660985598	52.4572415893700	52.5399643823661	54.6230710268380	53.5070366939776	54.2645477842231	54.6139297402621	58.8277499297728	57.7542874698403	55.3834717041693	55.3444087672366	51.3324894347677	57.3655621924819	58.3967883508371	56.7236977188135	56.5872458563932	57.8631057880833	55.4151637771454	56.6127957849405	56.7978880755488	56.8003230010352	56.3811823899101	54.4238172552607	60.8758088582032	53.1657072213915	53.5994031525915	58.4715342533359	57.4961799276150	55.2822323277088	53.6882268562554	56.1097153613385	54.7223454252297	56.6506676021233	52.8205519486000	60.4275186671391	57.2086522616240	57.6211005011138	56.3965669409299	56.7590460153773	54.9189785086135	52.1414281680930	57.9271650894394	57.9673683618165	59.3111781901099	50.4734465238818	55.5332598233633	56.3109504921145	62.7754197332054	61.2602296052548	53.4936487615887	53.5899230980365	59.1226127898614	55.3524140943800	52.5118424790069	51.6422751593768	55.8160336544084	54.8422812310941	57.0592477263109	58.6007072873742	57.5722705029954	55.3478562240697	55.0029794040525	56.8196454592357	54.3650595684696	54.7752885209173	55.8309881693532	59.1144086178924	52.9645532232464	49.1330391901081	55.9216997648625	50.2017344334509	54.6111254190616	57.3500943700542	51.2937824026629	58.2955933704605	56.2426595106796	56.3516654691426	57.3101651910445	54.5480302289088	57.0523635274170	53.8309033917963	55.0758583553450	55.1800823153199	50.1772446443069	54.6401769255176	49.8872219285581	54.6793749404442	54.7872324924934	50.5597798234593	58.6361725464017	53.9755255184862	55.2559478519249	58.1502105976866	56.0312706850288	57.0650445495190	52.6532510433824	53.1008831034342	54.2862988153116	53.4669706124735	55.9827894753046	55.6385563181409	59.0858070590502	51.5495573306655	53.4702588350039	52.6477105499099	54.7148149397199	50.1695750480312	53.7269422792262	53.2362537824119	55.0391681929840	54.4145801015853	49.8487258645783	53.2611333986221	52.7577926407428	54.5648093337622	56.7045101414484	53.0529513164484	53.8899611405588	54.1243353121878	65.3057752848194	62.9481373951289	55.2325892383943	58.3716005017150	53.9207380744491	57.6513738357872	56.4597048826412	60.2102260242701	57.1417499815490	61.1372572681120	55.6809564245148	54.6573082119303	56.0893294979907	55.1682785935533	55.5028555396117	56.2593414177447	56.8659436778352	58.8234782246730	52.4063204035548	57.1358093554809	55.4490515702970	56.7056354190108	56.0452131757013	58.3558011048584	58.0655890219911	58.0108656536316	57.0929416440758	58.3652927152390	55.4601957315404	58.3423058555506	56.7430152797253	57.4638776718780	64.1661570880129	56.2118943128350	56.6916561465319	52.5159765737436	59.6375656991771	60.9295157257145	56.0902646539656	52.3233068968527	55.6388446110669	54.4573246369385	60.9111038763801	58.3273047121254	56.7196791442758	57.2515703386072	53.9009372939149	52.2264126071719	52.4816432051745	60.2226841960624	61.9477673093968	56.4063460069373	56.3358047710653	54.3501772734801	53.3045157785130	56.1128457377613	57.3729560950738	56.8000709056393	60.2458615512749	56.3589283524936	53.6116173837766	54.2863795380499	58.4274162815264	53.4749184257735	55.6209052193764	54.4190012073699	57.0276767420815	55.8297588363605	57.3788386889518	56.1841943488165	57.1854839719442	61.3537992242372	54.0976675319970	55.4240645780815	48.6642051652924	55.2334253613372	55.6372560636579	53.8971951729426	54.2446457573065	57.3830977267876	55.2376819563145	60.9994239254968	55.3833002669537	53.5919462113874	59.1431092339803	54.7699997888620	57.8134735205253	54.0458031054452	64.5693107731465	78.4024866999718	63.4291711240925	55.6328575294847	56.2431706010550	56.1748579861790	56.6977453813307	57.9623700077195	54.2045837709893	59.2772199150327	52.5144203177964	59.8142754767114	59.5261114174818	55.9507489358565	55.2827359604900	55.1723228825997	54.8236485482735	54.6763028398794	56.7259592838266	55.9393435925728	58.7673250661491	57.5593923939548	58.3441203993240	51.3523479182192	55.8209455568265	58.1572951152242	59.8660994440949	58.4301298037617	59.9008472215758	58.7653249398505	52.4594002702849	54.8757473047256	51.9815507679523	54.4434758051010	55.2591123637272	52.5627139325402	56.1763143984775	56.0127656573030	57.7424676653067	56.3396515132566	57.3330728027693	52.7087632553060	56.4044230740693	54.4444070116767	56.7944944863240	51.6710231656984	54.5923075231942	56.8875235705557	53.9414229342046	57.1973736609973	50.0616122854206	54.3142312907663	59.2569855075113	54.4993132466592	59.1496156452335	56.8954527988903	55.6728602594350	57.2748885430427	55.2878736270525	56.4141709197898	60.6657358556805	60.2662034899728	52.7896753542821	55.2887615886266	56.0934138485483	53.6572999290337	55.4100816340440	57.7086196794225	60.3521021741957	70.8378459569867	51.4629831167397	54.3011159057841	51.6342264136153	53.7687470928844	54.4996218812148	55.0024476654757	60.7500027302001	60.9294314264354	60.0644212961664	62.1861019508082	53.9253485898977	57.5826725132615	56.7498335480134	54.3862346345430	53.6130026846729	56.6091161302855	56.1656202601972	56.6284601880950	55.1911354601748	55.0861768938391	54.5141569922693	58.6423650799135	52.9702456844715	56.7878975601806	55.7748082345546	55.7746085599255	53.4817866634821	55.4869244840642	53.4231233776905	54.4271305638978	58.3060448794999	59.3606780282717	55.3033080433488	56.3233010794766	55.8903730404149	54.0581363629611	59.6933666771195	51.9004227638138	55.3548756538618	49.7089128875992	49.4585143597711	50.2164340692038	55.1207053602562	52.5222333266841	52.2272710860169	53.8860142949092	54.5123470154516	53.0981834820714	51.1037002439318	57.0385319829070	53.3338995648968	51.7270938952154	56.6260589074399	58.2928919921079	55.3531566463252	52.0899277069395	55.6160297083169	52.8997899346830	56.0168477276127	58.3331234857091	56.0949961781926	59.0507947402248	56.6481905802936	56.7429608651734	51.4642090204705	51.4744030275718	53.4173483067505	57.0505460272244	55.0857518235405	56.1886191401535	57.1392534161135	55.0965261896657	57.3252770931840	48.7569194849351	58.7896452511107	52.6719585079677	54.0004526937427	59.6726779944421	58.7837154548641	55.5299114548984	52.4784806780035	57.4273516418158	56.1089499086422	53.3918619178546	58.4062485002549	57.7603836222747	54.6520620373166	55.9863016839100	59.0335428630801	53.5043505200934	53.8246442202601	54.3383216241859	51.0494223215516	52.4825743878433	56.1658386653626	55.8859577634495	61.0832041224941	56.1872765183794	56.5433116979868	53.0764370948344	56.9359028981468	54.7952710388600	55.4442587549437	59.4250591048422	58.2296809365950	55.2899313835972	54.1252654656797	54.4520539814551	49.8553164389569	54.9274658792831	60.7259655648739	55.0714939589221	56.9979433971702	54.9895868924030	52.3352610542003	55.3821444348256	57.2260554370277	57.6631426929450	60.4210036254880	58.5980043366848	56.1371986401214	58.0322962520413	56.5825102423250	55.9298459463042	54.4016223307347	52.5999714959127	57.5144243542643	55.7270628180635	54.8787459605551	59.0144381179440	56.0069565722937	54.3478991898017	53.7870976404930	54.0891873036405	54.8600317982849	56.7835973573569	55.2337904756243	57.4699373841446	58.1375338273893	54.1448982679340	58.9492406546617	56.6225767413392	55.5374060167858	56.3755114970876	57.5319028460777	53.0849454587949	54.1792833235208	57.7010025703711	54.4700879806574	56.5818357258500	53.0181087312629	58.1263987001819	55.9495857437066	53.8014501238727	55.5251458064516	56.2604333420694	56.2312296789420	52.5724897028429	58.3860771318524	54.6717952518296	57.3326448733724	52.3356898475961	55.4566342519547	54.8176110758619	53.1422635885106	51.5829369342498	57.1822138052420	52.8636865235141	49.5503926947227	54.9015535652041	52.8569762801360	55.1689069292482	52.1514767894885	57.1669146317936	54.4608373624841	57.6639399271483	56.3163530307736	56.2197953249361	51.3958689879264	55.7981054620953	51.8131350197962	56.1850233106580	65.8744361195282	48.3714641988349	60.6059185821312	58.5898961276934	56.3256264744996	61.1291122311667	58.9522722204600	63.4712914757151	65.8060771459888	57.2509452256292	55.9805978586682	57.2844289851152	59.5883024422523	55.3625720713105	54.6844453352212	52.7071966715875	57.3977746136125	55.7208288964347	53.8658806948326	52.4019235047420	51.0649336193447	59.6137307406648	47.4381944035682	63.9553263725392	48.7097489243626	52.7227245518889	53.5481674718536	53.9033591538244	53.0071769837264	53.9999817861673	70.1994796830005	63.2008256626504	60.8008823632736	61.3213565103552	60.7125892448047	56.7386252697409	58.0071142021947	57.4910811390235	51.8066426808181	53.8123240683136	57.3977356654201	55.3436837961293	54.1422223360117	55.1340509192976	57.5981488728847	53.2634467113808	57.4477934507973	56.1037707988431	51.3164056151268	52.9360723406024	57.9795816583414	53.1093895752747	60.6997886908612	54.4403719840276	57.5681701367020	54.9239399365689	59.1363325125132	56.6148773507300	58.7297618869808	58.9355288345887	57.4750033106447	52.2079412538576	57.6771861882697	45.8314480797497	55.7882151858978	57.1525476194538	55.5264862029342	57.0896301471764	54.1720229019876	58.7782677436919	55.2709896650436	53.6972321978314	57.6472711366758	61.5842164297782	53.0541643832870	59.7870636924495	58.8073579748129	55.9614622284955	57.1690438200631	53.6462332274056	50.4837137287894	58.6175436784255	56.1701114380545	59.3150987944525	57.2790774747747	53.6913261873277	54.3060721307923	53.5313524630722	57.1401906308084	59.5495599409306	54.4940790340323	54.3945738842172	57.3542469103183	54.8786203370225	53.9600834145685	58.0249832959731	53.9726636095344	57.3905927866333	54.8623320046546	56.6846287915957	54.4657514377395	56.5004426107306	55.8481672791284	54.9127913738722	53.4198250548840	51.6700390997069	56.9722075213653	60.4429360827757	57.9786809723570	54.0888270052868	57.9835185701612	58.9682714216192	58.2695527153582	55.2332944476342	53.6348163559394	59.7858572411515	58.2979618330395	52.7304273063897	56.7611606750325	57.9351740815113	52.4409144265125	55.6556659266082	55.6601387868813	54.8579096587604	58.7381605297493	54.2562893866884	58.9988473349647	54.8121689815931	55.6762858140867	53.6639243950741	56.6909778531111	54.4582612979629	61.1306157891041	56.1616832215567	53.3959630639654	59.5635726251070	53.7118856590122	55.5153232518085	59.4407129556624	50.5379886115382	61.1513093733433	55.1096209960121	60.1482383764969	58.2521093596869	52.2866114755248	56.0104010764036	53.4352319354052	51.1313452560935	54.3704134355764	58.9478350420119	56.7576189934175	58.5901654096017	58.7254326119495	57.7275725498385	57.0588281670621	55.1667622766559	54.3766744640044	59.3079955572027	53.7893347141296	58.8329471445225	52.6731028170596	52.9270234028167	60.1293775411233	52.6042562732958	53.1406136027675	56.1375929118242	55.6100594624392	53.4347426928748	55.7520532831205	56.3510425799722	54.5199511718847	52.3426026882819	53.2291281234617	53.1197384358834	58.6581715153642	60.2646324701703	54.4261922788533	55.4581785417591	56.9225478924701	57.5076415272202	53.6612369948731	53.6946703363621	49.1068920827599	52.2914467964902	55.5735451659783	53.7964606798533	50.6837592375999	53.6101734695234	54.0676028175867	61.8003517262766	55.1071338103865	57.7348407012607	52.3525252138574	54.7525802552274	56.0667123031062	54.5791795393999	58.0769003092102	59.2661426114468	64.1758012187514	62.7351618206230	57.1722622507626	59.5307573258434	54.5946613242971	53.8926389675953	61.3858530295484	57.2955992620019	56.5641327476632	57.3641598481543	58.0606853158885	51.9056981560233	56.2713517595139	59.3005247330934	59.0037214502755	55.5634358842545	59.0187547662197	55.6266729163813	56.6547837623207	84.6188930376562	77.9214953246780	57.5737346652056	58.7625737351749	80.2251771817251	68.3474094218483	59.7922077454640	56.0858271718980	65.0462810321512	56.2291884489428	64.0661663738130	55.5990125881373	52.8584258947566	59.4207147496491	47.8356931137910	59.8848109300928	53.4308839792576	50.4170336631506	57.2970558814699	56.1678499423424	55.0056511815106	54.4967055305182	56.6598568805261	53.2495787898124	55.4488587491934	56.9687457622058	57.2326875408661	59.1729709741852	57.0216317971573	54.8289781660711	56.7204989529811	56.6779606931366	55.0110067201413	54.8589888796639	50.8231514184696	53.1317086105093	53.5307628919202	58.3671929328774	55.7929366593730	57.8159663433921	56.5271537043431	57.1357136821795	57.7258121121263	57.9848697868943	57.9905799985963	55.1708606116259	59.1113749428943	57.3433984176570	55.1269514507700	55.2603602952185	55.2136021677136	55.9153932861707	54.0726615243253	55.2079324809575	55.1390966130452	56.2178824736453	52.6051791522140	55.7750224932203	56.5769093252202	56.0172617431906	59.5108271158484	54.0354195292329	57.2853074617182	56.3858499046919	57.3891724306925	54.2335652147369	56.2287234988288	54.2677289021214	59.7066866649092	55.0316392106913	55.3352213988795	49.7363515061701	56.8434548150574	55.7505222042623	55.8951295938251	56.6051942152219	51.4837054559501	55.9644278284022	53.8630986760202	59.1832657940022	53.1560486980589	52.9690501622795	54.7187765229692	57.3163503027067	56.0541452237598	53.8101609194012	57.8072015458177	62.1162488453086	58.4638865081211	56.9609409900231	55.6137577358700	57.7485671487354	55.4941664604574	51.7524229131712	56.4957954456526	55.9088950261920	58.2363703765496	51.5201322955287	59.4103387420185	53.6274265754958	56.2325783270482	53.2661701688277	57.5886392069332	58.4762150787422	56.8583846324451	48.2361690460396	54.8038197258246	58.8362291052474	54.1048271180008	54.1430646845952	57.1853117252299	56.8183113238706	58.8899033450405	55.3244996441622	58.3300426214021	55.5637782816501	57.6350522850433	59.9824740870869	55.4845777074530	50.5837819255570	55.2440493949708	57.2955246489841	61.8954745856932	60.0398466142013	61.4417031664859	57.7223344829850	54.2699022910064	53.1712418555461	60.7979992192200	66.3781669886281	81.2558041085040	57.5861010251735	56.5431611500508	58.1388365176526	51.7876007068533	56.6912286845472	55.9273637885289	58.3813030186690	58.3119787868367	58.3722133202653	55.9165994757194	55.8792732567280	54.1776328895885	57.3310514026634	55.8893735799267	56.2309276788212	55.6380311662844	55.2737713239098	56.7308755283948	52.4638088668729	54.2763131979327	58.8247967868965	53.0924119757246	52.9010614044193	52.3215809881802	52.1697445701758	65.9943338375469	63.1524201295415	57.9001506982007	54.9825217192066	60.4677384106746	52.6934501465471	56.8619447644277	61.9883645221944	54.4343191308825	57.7048231438690	52.6747493166922	59.0789421219072	57.7291007028408	63.4685102832038	59.6065468852385	49.5284761369765	54.5751049191105	55.1567507023393	57.7908135242213	56.2802224422373	53.2762993412096	52.2186786357879	56.0469233183269	56.2942201454761	55.3425947878672	52.5356752038766	54.1318863433608	56.6437114019166	55.8660900473648	56.2861697345656	55.8663397443619	60.8793934723072	59.1541948623698	54.4705100287601	54.8886429521033	55.8696153695309	52.8478373432253	54.7165782355755	58.2638948016771	52.2284162263901	55.5527223006349	55.1068158560757	53.5043416928851	56.5710233500652	59.2659684684892	56.2749413575047	54.6372037993348	54.2893880497835	51.5570949932811	52.8452174739410	58.1933829765362	52.9957931111284	55.7500397872360	57.5231878952007	56.7370861615004	52.2914844941744	54.1814619937681	54.9819167196687	58.7764260976588	53.9217580759002	54.5611712142030	54.6072691929219	57.7647920155607	53.6547068700366	57.9495005900269	57.1885727841006	57.6734024096361	56.1287400995103	56.9005822435020	51.2306248849782	55.4899993967672	51.3878605642676	56.8959253437629	51.0949946169461	55.6954646269408	54.7923671495719	56.3640370209959	57.2956776981888	56.6225443772899	54.6536059234537	54.7384784928865	53.9445218456143	58.2258699299484	56.2142888432758	46.0201992166365	51.7017544081860	58.0151869569672	56.1829956285076	54.3581158518208	51.6471838550947	60.9096830013055	52.1670762618005	52.7402783946745	59.5182880199456	56.8089943084794	56.8554479475436	58.0218262784128	61.5123573088571	58.0277539216720	51.4491339309818	52.5768468814834	55.4656017846766	53.8841741570271	54.6422941783605	56.0259862488192	53.3625525201659	56.5273519654533	55.5654139967384	53.0568887438702	55.1305601665895	53.9636273106353	53.0384228855684	56.2734482823250	59.6387939824289	53.1755439236852	56.5890209028922	57.0552431349469	53.8242074592030	58.6017066310470	57.1636014925223	56.7468735933627	54.5179816529496	56.3825721334330	56.3343086631207	54.8715389778996	56.5151471570874	59.1062139847322	57.0514129947238	59.6643553741874	59.5263835400822	55.3575847980555	54.3350186353105	53.9017417257070	56.5413455068663	56.2659988298180	57.6380491198348	53.9128489574435	55.9637335742552	52.9053367398359	58.4247359708086	52.7604279979358	57.3633189736569	56.0936081460358	50.0788731253419	55.1038649207953	50.7634802517980	52.6701268124468	52.5189828133169	56.6625968353859	55.7839399966178	52.6033360587578	57.6188692351127	56.8988446157123	57.9130521606138	53.8490185672732	55.6559297474277	52.0057050745889	55.0517282315598	57.2355889478264	53.9209634480254	54.3866817055577	56.6518330077941	53.4204288590230	57.1974020322499	51.4454753721407	56.7770653092048	55.8212277259946	57.0761423366661	56.3788150514776	52.1133085940340	51.3186959486663	53.4473296096185	56.6579792767432	54.3845349673807	56.2647398600684	55.0711437094182	58.8702723126502	59.1276576441644	57.7469380552353	55.0258319943018	56.9952472756636	56.7621713619028	55.2088590783072	55.3054283754746	57.5767009373710	51.1715875370410	51.0986873222856	56.8780508279313	57.2630250947425	53.7463379132131	54.0794223561724	52.9737149267272	50.7852009270715	53.5748096581947	53.2270431955675	49.7105564282934	56.8941398187964	56.9865973034703	57.2490777227961	57.8812740937845	55.1029179216266	53.1910377779085	56.4768101707507	56.2137675175151	50.5656859681392	50.6532813419618	56.1756406839136	55.9670894338356	53.1295280213164	54.7345245349915	58.9933733857809	55.5216122670361	52.7528470438831	56.5904819047254	53.0435205689024	52.1076421085409	56.4048182352504	52.3503120734393	52.0243385260310	53.0479517891543	55.6191816023775	49.4621838243478	46.7949780035036	55.3760048818960	55.3142044174320	52.3910597296616	54.3983828968812	56.9391708548595	54.3235615916320	54.3966946050198	53.6615819726130	53.5625235772751	56.5818571000328	53.1221338876199	56.2551819422264	56.5002384907323	54.1212545051565	54.2067193455591	51.2743061484348	53.2804042215798	53.4452248658940	55.9282566469636	55.8144146713774	54.0003668021900	57.1506496498814	54.5885002290888	54.0488589600445	56.7281678349448	50.1923654643537	52.7115746462696	63.4026267732287	79.4682652309052	63.0652473690926	55.2412022915221	56.1698297689454	52.3089722197759	56.0077008848718	59.1858345124783	55.4853091122617	56.0121569284878	61.7520663129959	55.4687948726773	59.6980956697898	58.8697836420065	83.5626830507240	59.0999226815294	64.4067380631449	54.2563666044609	57.0553205852351	52.3056760730161	58.4365552721498	56.6881401553582	56.3474418338630	52.4474600352318	52.5379228001862	56.2943224238259	58.9852543908680	55.2213366973180	53.9636829272033	56.2941974082717	60.2777406527725	60.3081248761365	54.4498852524693	54.6390342881103	56.3163427797832	49.8237287450253	57.6037597649888	56.2972043206219	54.3365655318845	50.3596898605638	57.4396135965742	55.7804932162877	59.7319954699087	55.2081548951822	55.0285315632856	57.5295084045246	59.0730151015928	56.1396769525630	54.1750460677298	55.0792619615432	56.3206876544135	60.8980072446221	75.6878591421479	35.6870513118228	55.3269067353178	52.6568514672398	58.4722695696697	52.7704513024456	56.1653732744065	52.8444229658112	52.7574285751941	59.0994112621509	56.0934796387103	54.2162364668130	56.8022805125810	57.0373255030079	59.1367831891971	52.4307970249805	58.8841832814133	53.5954470779976	56.8167598769188	56.8275566976873	56.0024506917810	56.4365802245698	56.1615437193925	57.4642882504012	56.0896468252118	58.0624040290229	51.3111746873217	53.8522657680848	55.1341124181196	57.4258848214232	56.4850098098215	50.9782562795572	55.5041537030899	52.9281598316062	58.6364959353910	55.9241131965857	55.5611370446182	59.4269350139503	62.9561832440536	57.6021466807002	53.2640988689502	57.0176715070245	56.8393038392932	55.7749018631037	54.8903879650015	54.3000533559458	57.0666295530116	54.2214571156460	50.4037368009485	54.5432171096531	54.4498518835914	51.6615824205021	53.3129499926327	57.8550838643912	53.3994318981933	51.9791345871392	55.5326557142275	56.2747871307741	57.5696542860834	57.5949561783162	55.4339363350496	53.0312299110704	51.1957231865529	56.6075747880121	59.0801693659032	77.4946445051318	82.6904298007753	49.8219452510293	61.4475233499264	50.7728477356407	54.0480222745806	55.6488453401004	54.8299089270034	55.7007508503358	56.5484299616126	53.4104275290713	54.5527872930909	55.6873767265030	52.7933215271469	55.2440737694368	54.1448945532590	59.9261561994807	51.6753645372885	55.9596666168898	57.2443067150299	55.4061127890802	56.2035119018281	52.1549788336042	53.5938194361818	58.9778836583596	53.8640787924748	54.8083040652597	55.0608224146546	54.1564818439246	58.6184719353501	56.1683822472886	56.9139450509155	55.5206623847794	54.0322090897538	60.4001874609867	87.3448526013250	65.9881690118615	55.5675053897920	56.4134454332652	55.4861330610943	58.2960445937684	59.8351529253571	57.9927193218776	57.8659738498268	60.0448162071654	54.4980482772830	57.8692258484590	58.7502946522812	58.1673356397718	53.9072601337467	59.4079791001851	56.8959600012386	53.2753068501788	53.1203171701477	56.6078394817525	61.7610203707838	57.0017177117352	58.1716788322613	54.9897043793427	55.3396214970829	54.7348613474770	58.0310757697623	53.1554885169992	57.3549777912827	75.7996687119540	78.8230486980263	58.0791548663800	57.4423213384431	63.9859082516708	54.3623523356941	70.5681695754851	-6.73666253726883	56.0320642159222	53.9520839224630	59.0717277567084	59.2563378774406	53.5724734201595	55.9985265343478	53.9491831298316	55.1042318947314	54.1777008028243	53.9330055147306	55.9851473366586	50.5869079937558	57.6498524669156	53.8671764874399	54.2493022074973	54.5334940868899	53.9633613025351	57.9757916984005	54.6918080934381	59.5914234314811	53.2445320202330	54.2462777450421	50.6520267669717	50.8326887765837	53.9181240512056	56.4692582822051	56.5181166961155	67.7550390751703	30.6092189696307	49.2153927257340	56.6384638038270	57.6533646943925	53.9178690126212	49.1622834108883	56.3154893830013	57.7246983035471	54.5967267186600	55.5677294350146	52.3863059842181	54.7111607726998	53.4776413616626	53.6459957733537	55.6832037889477	50.9081720463295	51.9112558462956	56.8431609366323	56.7074768836864	53.2016650411298	51.5545518116781	55.0103045292253	58.0727750641368	51.5010652453036	53.8084600283342	56.7521027071537	49.6356590715016	54.4082508944586	51.8180290636305	49.9951870868472	48.3399139169692	56.5027296692040	49.7962668307029	56.0966894304807	53.6577685237959	51.5084979749064	52.0791654294281	56.7882111126031	51.5916170849651	53.0675662679587	56.9569897579449	56.5414834825656	64.7188881482594	62.4458928576487	10.1906764087914	54.8167862212644	58.2934156050114	55.2634282588727	57.6897651056062	53.5559528213421	52.9567172606706	52.1177006244098	51.6629281008505	54.2307677334839	55.5659150488708	51.8999516391601	58.4108737407562	49.4566192867813	56.3083283966611	57.0902716483929	54.8977151132896	57.5991934581017	50.9050051270631	48.7996015850241	58.4891214812444	51.4647129611664	56.3255387588869	53.9237080976851	53.2767631255202	56.4382312071867	47.0549916030371	54.5582427166951	56.6864137540795	53.9032435336259	52.6522453383379	53.1206725107928	56.3769994327280	56.8662536594563	54.2220653620640	58.4323926869246	50.8997911207405	54.1303455484997	55.1905891877047	57.4312777782828	56.4421874459674	54.7318269252894	54.1478377715891	55.4611035816988	52.6856410545433	58.1199081393884	59.0861055938355	54.6610038684224	52.8404640947832	59.8739736482484	57.1975136697787	54.9056923467525	56.6799507560889	50.7379955341908	54.3722180106462	64.4400358596618	48.0546294346528	56.5991697991169	57.8608066999997	62.6389866686612	60.2343518767692	50.3936849132609	51.8115764540821	60.3139475691697	58.8874722218238	55.6419330281754	53.3566401299844	56.6441393867465	55.1385766024191	53.7384796592014	52.1552735312755	59.2921052704429	53.0343815198057	51.0207389382882	55.7161686481477	51.9743766806607	55.6978795171416	52.1951262972448	49.0322972481488	51.2994411648760	59.2941899137059	54.8688693650927	57.2476237151915	54.7456917001954	53.9572968560803	57.5103736763376	56.7243115280442	56.5895693410405	58.5891903923671	56.2750111952686	57.4490093831628	54.8774081853525	54.8322395930294	53.3803267699305	56.4376185508415	57.7956250178994	58.5932581715181	53.9219811141629	58.0767690369599	53.9912087219337	56.4955684505121	54.2541159511647	53.6855238571008	54.4401916889363	56.7167959707780	57.4975088322080	56.0481567984587	58.6610809347526	57.9837074790855	54.5389643676612	55.5705382093637	57.0398606234832	59.1363003084799	57.8511445545834	57.0250320080555	57.7403262724267	58.1648287905189	56.3346104944553	56.5057460886427	63.1218763908794	56.1406698247574	57.3807678480380	59.5880797026849	58.5012756719283	54.8474811593329	56.7734919292512	53.9926494633274	59.6716240376128	51.5734436172003	56.7961188895072	57.0953472770235	53.6997556876236	55.2779780137909	55.2303068522136	51.8170056344517	56.1168263658995	56.3805753710586	56.7475628487431	52.8817515036460	58.0424181388530	54.6800197319518	55.4429281394094	56.1207591522983	57.5582208418193	51.0440469457373	54.9437508790417	57.4569716959286	57.0543901874020	50.3290560929695	56.7835680444091	59.0896688073011	56.9975688004602	54.3160314441605	51.5858319683191	53.9051036640137	53.7879874402099	54.4447289035630	56.2725669293129	58.1578003766858	56.9416006038395	58.8003602263036	56.0633884286716	56.0834332816011	56.6939032891515	56.8390728207878	54.5044395791889	58.3843991800325	55.8303636294221	56.4241543896545	57.0292560081649	53.5332174554433	55.5646524414897	54.0942169693950	58.6614395484837	58.2448178214761	57.8200534135180	59.1830193585047	57.7149805453666	52.6190596276459	57.2959584532407	58.8128369275141	57.4896149858498	56.8608426127686	57.3912081815641	52.2109501978990	58.3811398951324	54.6337739246041	58.6061184266387	55.7022965181236	55.2603516091808	56.9363889793569	56.5980894389860	76.5949272023008	71.1067152201304	64.9112674286405	59.3259598201453	60.3204751673558	57.8646199984969	54.8547280655813	61.3767179464110	61.3908667775961	58.1631266805539	71.4200165418859	66.7792774111741	57.9666674145845	63.5707219359516	59.4295830932133	52.1207042119033	59.2074433565219	57.6109238192570	57.5088024747901	59.5793436503045	55.8745349538489	54.6655141205256	54.2488525655877	59.0584304300233	58.8722558421750	70.3361055718298	67.4354026320149	56.0941982458846	54.9597588362234	57.9932701236436	56.4789085782099	52.6780131201521	55.1783389462492	52.1576368534641	58.7333402034425	54.8192644197596	57.9823913337924	52.4947152791058	52.9204951067282	54.3830934826787	53.4466719258074	54.4515969249211	52.6967990291237	56.1958478436180	52.8270525628538	51.3299114742076	59.6904625016274	57.7527436370139	56.4377133452300	50.8916759867690	54.1424875957717	54.4391206794215	55.5408338017768	60.7661590721797	58.5635725518871	60.8687972824110	61.2990714248375	57.3151335230752	56.0039114493188	55.2119239879178	55.6382996613457	59.0403778270161	56.3873421953027	56.7882934430439	56.3275418921432	57.9209195570002	59.5401236709724	60.5131757649967	69.2025298264325	77.2817160967712	62.8584942220985	57.2950484560035	59.7079090504724	54.7377474077136	57.9401949139024	53.4287205685632	55.4603945748904	54.0661714035659	57.7516431591555	54.5681050102392	59.2940098552188	57.1695430754647	57.0664301784414	56.8585576124564	53.5935809388767	48.4574496565901	56.4391085536211	51.5329878107491	55.6231116923443	58.3331107280184	55.4754796607064	58.6956708869125	52.8174426430673	57.2523629890598	56.9285006732078	55.9433764521403	56.6441068135858	55.4199196367262	53.3656488383865	56.6237751198388	55.9863013234945	50.9382641882209	55.8024646596583	57.4261737069782	54.7599644809093	56.8020805744617	59.2252401954063	55.9127937789920	54.3308039659188	56.1319305918116	51.8270005542486	56.3712469478333	57.9171511698959	55.7419328235204	57.7254097723445	53.0847995361096	55.2881598024060	52.7487311793886	54.7988807709946	52.8350739856789	55.2664406569041	53.5569752558753	57.7702857264588	57.2050039359878	59.7767059629137	48.5985474504756	56.6753068196315	56.7980806193966	59.9021152017205	59.0602374818707	52.8835951621575	55.1214811804042	55.3110545388643	57.1091133256677	53.0544596867809	56.8239806002069	56.8572999647935	57.7834313141699	56.2574331574576	51.0982917484151	55.3534181116684	51.8218001141134	54.5296325400437	56.7043733596266	53.7981351556012	52.1614074397189	58.8336988107931	52.4934076689409	58.6446558807407	56.1248489464382	57.0026224536751	53.3998047268935	52.3914662505956	58.1999746068028	56.0392361015812	55.0980309123013	57.7837952244908	75.3015376242353	70.8271199276474	76.6943280254171	59.6591317661960	51.7954440216910	53.9574655415809	57.7697152292475	56.4885954042547	56.2532933209314	58.6203302861082	56.1450633926539	54.7314150935900	57.0827521721601	57.5586666994926	53.1098157172553	53.9592133322306	57.2593516810696	50.3479359141902	57.6592717219675	56.9226403191982	49.2766125784352	52.9699122292729	55.5507457511423	54.2114211602710	54.6613965195856	57.3297341582370	58.4058229023860	52.8006032730723	54.1490467112150	57.3649010908981	54.8589813901656	48.4555088667994	56.4619606651861	63.6093360672808	57.2208332592134	58.1368435781807	55.6923412028516	55.4204991268449	53.9952630650446	54.5526102445295	52.4444134782163	52.3789042762405	52.9852417269747	54.5390362041699	58.6829032423145	56.1456834475237	57.3728122527706	56.7733808838288	53.6596209422356	50.4422897724425	61.4289055203199	49.9071699977252	56.7088181242405	56.8232429727745	58.8115233627563	58.5261433176343	51.3708979407939	67.5998370745500	81.9660733736786	64.7309779328890	50.7604460220193	57.2733266774678	58.5298843409665	53.2726375438489	57.4281836855085	55.2378866617698	64.9697770388842	85.3897107729541	51.1156988221845	52.5901116599207	56.3033273767295	52.0498556877549	58.3505963438795	58.1387435500576	61.4678017662730	55.5353101064378	59.0342928689298	55.3841807492830	56.7444584398326	58.8155385895775	56.2129285156557	56.8151324674900	55.4098697727616	55.0780523806620	60.5932397530566	58.7041044415620	56.6733802995291	48.0602338370926	55.3707086967817	54.4885849582848	56.8781743915939	55.2752432562485	56.5448852156534	54.3421733318149	56.9287327660357	56.5908169828122	53.1654177981548	49.0873976025678	51.8714500042004	53.5204389135618	63.2265830449839	59.4542026000056	59.0992047542828	55.5042637512990	54.3185774786616	56.0593648483006	57.1202348625289	57.8067802110300	57.5684606570825	56.3663826019621	81.1169349931140	66.3912771853855	64.4734509770227	64.7841818056125	56.4935945195625	54.7526622330537	56.0023773862166	56.2523730424020	56.8444086998012	50.5477550134350	60.0804910761108	53.8703798113739	59.5071260816271	59.0479166057886	57.7365612330781	55.9654325109210	56.6891137352012	55.6774148239068	54.6231189451073	57.3046478395430	57.9825091164450	56.8958820444800	51.8100992360404	58.6235693248693	52.5556337300345	55.8346819385445	57.2090330080240	56.6500423643754	56.4086932500349	58.1279769250897	54.4090911634670	52.8597525690788	55.6137360241431	53.9885144458379	56.3744175652443	56.0272507101669	58.5638224827446	54.9532632335594	55.3822284531940	56.2228407845270	58.5415620947651	53.5018292939584	57.9506642025370	57.5840344416725	51.7980721558297	54.7987543429671	54.0579308051272	52.0924750222605	57.0102497324892	58.3958083034685	52.5316379889512	55.1048231322104	56.5288913698651	57.4052407815024	63.3940809342468	56.8277710435402	59.4852598908930	55.8990240993727	55.4363448590875	57.2774644769007	51.2629479302114	52.6036662523883	56.8405278591374	55.4130902530676	55.4609723490431	49.4290920416709	58.4334668177260	53.7512673572434	55.3621762937936	58.7304695324737	75.1688095463569	62.1768843709515	51.8651721668304	55.8192034223358	55.0394391020650	58.2659499587091	54.9713978094328	56.7534560637201	61.7314860883536	52.9710365187255	60.4568916543555	50.4887796494902	58.7688775638304	55.6915133015134	62.0749208821432	58.3254341810177	60.1651850067216	53.0631224132487	55.2250887672221	58.8913626465669	57.2861921421935	55.2679358146373	55.5446024551033	57.0977273728617	56.9510282675785	57.0156500664470	54.5194184314774	60.1949597484238	55.4513702421215	54.6179707414389	55.3886489866764	60.8019459927313	56.3976521584336	53.3700486828161	57.8446655809107	54.9842304062913	58.4494857979343	57.2430988246033	58.4214644498295	49.1862063037723	52.0442365951973	62.3535439266534	55.2751228424256	56.1546752883850	53.1840698898770	54.3232178528082	54.0753813457285	55.3828813718848	51.7379223700294	53.6338098134049	54.3244386785466	56.4255910506413	57.7459554930073	54.3533738499100	68.0007040669264
60.5450152470627	63.5911142514314	62.2297333804940	62.8591593592386	61.3111656178107	62.4908025151616	63.6781463775256	61.2726478607308	61.8961225605822	64.3792490047959	60.9050253848236	61.6128364809849	63.1806522630989	65.4408866409979	63.6573708752160	62.6873922185659	63.1866648299345	62.9528545694092	59.5980141563970	62.3997254878127	62.7190080403460	65.8812334889986	62.1184800721211	63.5087036285886	62.2934857588350	59.8474941965131	64.7295195421051	62.0398727392047	64.1318646834398	62.1449289225878	56.5334612811837	59.4629656578625	54.5377259065645	59.8673575436949	58.7459631990960	59.2870151591335	61.9774579139883	62.6085042824716	58.1236599639354	64.0006655202804	64.0313372436244	61.3778691731765	57.1820223025642	61.2831898645243	62.1450145007482	55.4637946125934	55.9665724101096	57.9860628682961	58.5080339670084	54.3979606506161	58.7665000577697	59.8752485583783	53.4450704689275	62.5899800249286	60.4465128915956	60.3543136393639	56.1419287346324	57.1990547208102	52.6696037352723	52.6900575245111	58.8355913080957	56.7002817334747	56.7612459779065	60.2564261786560	58.3671334231349	58.0761904022502	57.4316922159481	55.6075500588777	58.4155989224442	55.7346973991118	61.2091576421384	54.8753005068205	57.8944140372211	58.2007884833755	55.4747147656777	57.1813837909414	61.0891335416928	58.1500027055600	59.4103778439514	58.5723564059836	59.6530059065941	53.3995476914401	59.9167644861810	55.3825999595892	58.0340869908799	56.9725986237032	59.3508977630906	60.8855504761503	57.5321710631346	59.9336362951080	60.3049965004529	58.7606671301165	60.1735100491756	56.7260694736222	60.3355508496620	61.3292402908234	57.6954488493097	58.8075051341662	58.7621215317378	59.8586340092973	56.8424836544262	60.6534032843831	61.4216817586620	60.7310002962424	58.9349404898647	63.5808630051467	61.1729994393937	62.6293195031853	63.4468849366816	62.8632562659567	64.1378741516132	65.0354329036304	63.7253244789984	60.2407129618576	56.6101928936549	55.7693747880599	60.2252684210614	65.8246195805121	62.6762318464372	58.4528146536596	52.9371430319253	58.0492134764645	58.7927333456998	62.0402644581411	61.3186919903977	55.5834218095733	59.0002441347923	55.1326129204031	59.4615286485695	61.0814782712272	60.3355855169187	59.9065926034237	55.3580507678613	58.2281773125019	61.1104339638357	61.8926373841903	59.8445554338850	61.4320832136875	61.9168427784672	57.8348295845413	56.5891340592632	62.0761597455312	61.0211346584837	63.7867673101056	56.3768631005096	56.9058738515744	61.9874554066619	55.3659596847852	56.6473272203693	53.9109177693510	62.5970641961234	58.0242389646843	60.2763428967488	54.5686082188577	55.3610594081818	59.8415484045357	57.1433122628109	58.7048276378475	60.1359063162656	56.1054440597324	59.7194028318961	55.5541753855648	58.4272370341242	55.1695369877513	57.0478230270210	60.2756544298875	60.0608183575323	58.8687635186834	56.7424814227673	54.6696804268495	52.4203331094577	53.2745439701935	60.2409468486732	55.5511745160640	56.6512627586454	55.8875152666912	55.2339342459914	62.2294456081456	58.0406559088054	51.0761349295884	53.2128524565413	56.1562779960701	57.4731074439233	55.3132438079831	57.0732623277755	57.0150612008245	57.8444085157105	53.3869778327291	54.1044559706957	54.4847960952243	56.3046838292933	59.1690329028544	54.4026641367624	53.2776477326372	56.0583670424194	55.8536229940987	55.8903756416673	56.5239484104992	54.7006705378571	51.0973636553093	47.4125038221040	54.8364432780738	54.7134463696381	54.7914862023841	56.7242285876034	56.3449115017823	57.0735217825198	57.3084455116095	55.5478245643652	55.8613446179844	54.3104585553878	56.8231498084061	57.7887167403606	55.8256633637800	57.7185047832238	53.5895292057520	57.3968373903620	56.5024797232301	53.8066232494917	56.8225221499339	54.5956570369335	57.1521153071612	54.0028910356521	54.4233202797396	59.2307407959103	50.8664859121342	56.4912486317830	56.1543825746962	56.1930647838806	53.7256047667575	52.3952920630178	52.4997649944520	57.9305116931138	53.9364666993892	60.0587489141976	59.5482635002112	58.3676135181651	58.6823951014667	61.1124769836762	59.3733568934800	59.9080723062407	55.6507762716546	57.4938548811981	61.9028408483987	58.6217505735025	59.2104602846643	59.8467908822789	57.0668842578437	59.1309492160427	62.4617954438958	52.5074461230511	58.9139287604738	51.3694653859139	57.0935158477510	56.6828640941584	58.6313245273089	60.9239925239957	59.1273323873516	66.5843566998392	56.8841674503580	60.1154267524349	57.6733975552276	55.6435808065099	55.3152554791930	50.8061567358585	55.1526676523456	57.3205656584934	54.0313166415359	53.8503255472510	56.6107712351404	51.7300215824011	56.8652636867588	55.0254978950859	61.2693626641950	51.9088978532305	57.0324131365611	50.5985193185005	54.2459020198304	54.6277035905341	58.2184737388929	54.6910565157516	55.0412907751198	57.7345353203430	55.3726150581136	49.5613642574627	54.3564176765853	55.1505148047943	56.3918007966441	55.6768622853298	53.7757368337153	52.8656375455871	55.5715267823243	53.5344542635032	55.3170573725524	57.1620920814230	55.8191706929420	53.2280039513348	59.7774005672958	58.8604072540264	55.3291116331836	51.8464051957592	55.5321323937181	53.4586791309788	54.4942328295416	50.2898256071422	54.5160700634990	58.9108982354985	53.5913168074433	53.9243151407510	54.6570332871315	56.4382161155341	57.5030476120995	51.7159171836724	49.4139425374142	55.5383074718700	56.8463554965152	57.7288088013713	50.4924359503888	55.6216604277656	53.8635957992031	53.4677868068416	58.3184955819752	57.6333960272982	55.0487826766501	57.3628666113647	57.0391506722640	57.7085936881001	56.7515105030181	55.9764603012436	56.9433165427451	54.1670546615587	58.1182717259012	54.3857816182014	48.5996059251146	56.2957254093430	51.5794785263832	50.2868709238752	55.2477977515525	51.4374023011178	53.9855236458282	48.5903730404706	57.5322458697458	56.6588997533847	57.7559150052906	53.9394361403998	55.9942060540264	52.9776581560834	55.5874320980829	58.5995773958394	50.3875534376316	49.3600694198844	57.4847315846989	56.7241002631366	52.2830207600185	50.6342433705477	55.6209019506205	56.2861152351002	53.3578143293191	55.4066789718490	52.6187379687311	53.6975532049088	50.5910636477571	52.7525906455925	51.4210319823572	52.4203835743298	54.8934312343523	54.3366612256684	53.1242150326981	57.5122184466550	48.2686370130619	50.7046426688707	56.1765511291249	52.2740233690720	48.6592273730037	54.3829657477386	54.3934542413450	51.6389131321983	52.7980180231340	54.4718438431285	56.0275521797804	56.5030732789884	53.1955004126238	56.6678799485195	55.3527026174674	53.1829648908000	54.5346831010239	53.9630120212928	54.9351187770001	56.5002046906500	56.4269593905292	54.2805437344142	59.1793615648318	57.1043033409082	56.9045807388530	53.9974444110193	52.6582679213636	55.3423073292682	54.8709377537602	53.5232559496881	49.7713357251698	56.1368933391279	50.3248779357314	56.7379032535484	54.1796606429816	59.8050712139309	75.7853046168854	74.9822838625289	63.6480634847916	58.0800412719806	53.8807423529429	56.8759977740989	57.5875716827152	60.1599826652808	54.1206505073143	59.0557787355342	59.4836310292663	57.2477141207531	57.8493059892487	54.7859830928750	52.4034918882711	56.7567777135890	61.1102845265480	55.5484840915635	59.3651451425980	55.6390416376041	56.1495713090870	56.8571045612040	56.9319052862481	56.7774081345439	57.1109197643171	60.8180102079906	56.0292258353458	59.4693105041647	54.6410945479013	61.0969324260211	55.0343500734201	57.5122286716748	57.2610021111042	61.4131540748782	55.6654612447721	53.1369892099937	55.4600994603500	61.0747974124894	54.7254575174322	54.9495347680093	56.5912298376445	56.1931546199050	56.0137997780481	56.0188329457380	57.8001036050724	56.9575000980903	61.9190239528792	57.0248960362419	57.5830929909555	57.1516458993118	58.1763215796695	56.1406006803000	57.1350171431478	59.6857583498423	61.3152329343539	63.4269677681116	61.3335838302932	53.3955071528348	57.9475747980639	54.4602953748358	54.4095079421926	53.6502455692779	59.0591414618661	59.3514518414416	54.7371251552336	54.2110951787209	56.6952620211941	59.5497839204145	57.4443174054288	58.4947229960466	53.8040582462211	52.2687538173660	56.0924583981949	55.4640030287390	54.7985324905369	54.2373530903353	55.6659810156049	61.7166838255032	59.1456010027722	59.1633575255952	61.6333556372353	56.2085521649582	68.3657910511437	59.8337756922991	56.7876349749788	57.0195143701707	56.1110711854048	59.7439416582784	58.5832799531029	59.9422980584620	57.4008750317903	60.9555995422056	57.4755483342590	58.4430458828449	58.2377107806811	59.5993623407041	59.5698325292502	58.5014864829344	58.6748119537718	55.1893749157867	59.8683106558626	56.7336125082631	59.5784161127290	62.1143402313542	58.5609008281668	57.7923130524714	60.2643337441670	56.0460149068222	55.7011968963966	59.8674088217338	62.6130026748447	58.7070828337605	59.7228617176501	57.3846521451667	57.5280841646938	59.2469438026234	62.1858114541663	60.4016153285338	50.9952358742903	54.9069938928180	57.2080732508855	55.0558072298490	57.1660558218368	54.4913155003074	57.2052771903563	54.5975260014675	57.9567026925015	53.9827132373358	59.4975481303158	55.9851896782030	53.3831717432528	60.8842006765334	57.6571387641270	55.2161359800017	57.0291055456007	57.3417663784648	59.8849138099156	53.3204896162440	59.2917038219845	50.8949951545665	56.9533258792386	56.3469315392096	59.1475361653758	58.7434487544245	52.9812953650821	55.2181568226748	55.7384184467640	59.2621263669959	54.8004081725556	57.1430903891691	58.0840240773442	57.3101348729932	54.7788641980029	52.2580806257540	55.9661471734623	57.6861794572409	56.6047349745381	61.5208747309582	54.5907154344196	55.5191153228636	54.2152681013472	57.9681409205613	55.9362114795612	60.9858177866855	54.2804098154383	57.6820793159074	52.2619426208907	57.4273119224161	54.8046839167258	56.3961432321510	54.7128525656793	54.3383865382458	54.5464568189976	57.8325743462229	55.0795340422091	51.3419365123235	56.6616288872347	58.0535571945305	53.6581960536129	56.8301959417674	58.4652282097394	54.6866327792559	54.8453511730246	55.8307310798655	57.6718759109830	52.7244779890005	62.4077094157915	57.2376090336151	56.8497956979681	53.7979493517021	57.6632473379707	56.5916663074618	54.2690414130129	52.7482383015438	56.8828232084408	58.9704496282891	57.1626033592974	53.7906354010227	55.6182326503576	58.0144593263339	52.9300878550013	56.9849466199850	53.4721168795992	55.2974913848926	56.1462346845614	55.7485559096744	53.6884326528919	57.3276573183012	55.1393710117059	56.9383786155738	53.7228584827823	51.3335809096940	56.7631106988360	58.6460897081795	56.4137158180308	49.3162833153527	53.4561091780638	50.0240691872863	55.3354266796841	56.2951403331176	53.8543434847923	55.3419181181357	53.6764480762044	50.8569757798653	52.8602011403478	56.5321303902679	52.2311138207180	56.8522589853786	56.5741211849216	54.1929754792839	51.3883258672798	55.4263851489216	58.0406320624085	53.9184665407028	53.9014714626878	54.5195225697610	58.1382879931231	55.7205445103845	54.2273461559555	57.0677996955792	49.9457406045228	54.4770013671914	54.6313802140596	52.9164120850960	58.3195218417567	56.6272046281113	55.0566808411570	55.6257895500738	55.0512047454880	54.9309351107105	57.6742408825073	49.1910106078266	53.4135756600157	54.3271727054592	52.7870547431297	54.4791201077274	55.3473206690397	50.7681607890103	52.8845971005127	56.5983238692057	51.7764041153816	52.8141720858634	57.1423053289160	56.7856847172053	55.1749533180353	56.4936424882090	55.1160173160352	59.3651362136998	60.7599832523978	58.4284634347586	52.4396278465774	53.6242375359279	54.1411860841334	55.1992558488404	48.0555889137372	53.3315247423389	53.9125325517510	50.9846021026500	53.5332342471475	55.8717938408566	55.2147977577314	52.4530292368579	54.4287598785753	55.9578159438760	51.6457406751410	52.3053565610281	53.1844320893676	57.0281462358428	52.6383149844713	55.1100251467622	55.0233440887662	58.3958192773480	54.1375045178454	57.8144675373822	53.8879905660617	55.1206649142330	52.8352251361605	53.6679463949057	55.8731523687107	52.3464184052694	55.5027121738553	54.6331333079549	55.3114939727360	59.1329708556150	49.7233668562931	51.8017106810215	50.0413771538862	54.9849470510855	54.5223154403377	50.5685722170576	51.4221248312449	54.5013405949874	54.1208025944486	55.1078250539155	51.5350921445333	53.5307614763594	54.0577754269708	52.5287684107110	55.4796610562674	55.3864537259390	51.1222686585246	53.4175691858607	54.5440009396870	54.5002437315014	53.4657039492023	49.1029652313008	55.2756461533622	56.4947560368434	55.4362430203096	53.0612598701841	51.0181099163111	58.9666288879227	58.9113024756939	53.4132581326963	55.5145699902852	56.6540289563030	57.5836277391239	51.2210598095352	55.3046464650716	56.2400074870209	55.5792978290423	54.9485878720476	56.2738263868930	51.6850578393585	54.4689411776057	52.3974791528779	59.1136856650140	59.5449406421736	59.0757839895147	58.1796340001537	58.1726406269866	58.9551995271091	54.8828749876259	59.8340052437829	57.1633368829386	61.4447766787652	56.7690461996768	61.6774697840973	67.4811390425898	62.6788024086052	56.2848495055270	57.7684644680323	56.6345619272278	53.0315258230482	54.4629303190540	59.8752821394214	54.5141063839887	58.6682757261305	56.6843442632253	56.9039509098283	56.4777477637265	56.9762359500176	51.5020508946517	52.6687373115839	57.4676512212275	57.6170968566106	56.7323877461772	58.3700428867798	54.1623171240591	56.7056740814748	59.7961669430195	57.2280235804326	55.0623869134134	57.4959972203357	51.9555389055188	58.2142039285983	56.2087289607368	53.6750355550882	54.0887989116842	58.8207584759301	58.1312494915923	55.4167289207061	53.3174395004893	55.9551067752388	52.4567811724857	52.5476739427771	56.9440656773170	56.3348973764219	50.6861164027454	57.1099680016835	56.1509731129075	60.3630807419425	59.9324700520552	55.1700811456743	58.1829439850545	53.8792100809012	60.9283262800730	59.3776956296512	53.3007439468648	56.6517303155285	59.6445363350341	52.4780811028525	57.9049273128781	57.6131494081509	61.3641252974428	60.0303440124884	59.1556299709640	56.6036717936508	56.9984855550032	57.5652099908900	56.4327964689748	56.6573458793987	60.4352787208358	60.1032987050926	56.2924250531352	56.3080601832153	58.0648060066288	56.7180180557619	53.3955143166787	57.0497218063875	52.9799750484346	57.5740627634677	55.6626148840261	55.5921900684196	53.9835203366581	58.7578749720896	57.2502643332021	56.8631888875809	55.3023749288883	56.5825962467909	58.5567913068881	56.0338073768335	52.9265594848847	51.8300674374699	55.9002615008272	50.6715089308329	58.1834245759176	60.4008113369299	59.7088809535410	66.9803380011940	65.4229682796234	57.8523974614864	53.4564051632549	58.1839778537399	54.1075744635066	54.9425143824792	56.2191090670743	53.1520809752526	55.2565170871905	54.2314504149115	54.1742059006056	57.2691792476973	56.9039994777107	56.2300130206826	53.7910893541546	57.6644092557830	55.5296081994688	55.1877173111517	57.8250320560510	53.6943210778327	54.3088249285408	56.4487112700807	57.7478998779278	60.3730904039181	58.1886177443020	52.1630710831822	58.6148691383932	56.3441768822889	56.7163683148515	56.1886217870542	56.3507733775641	57.2912639392142	60.2526369995584	57.0962439904531	56.2088182604904	56.8922242711512	57.6477799957892	59.3386584046340	57.8603757537901	56.5958972187987	57.0272036973894	59.6465839287597	61.5943831369466	49.6229016843330	54.6647858817662	52.9138412791988	53.9407863719726	58.1246903909152	53.5992936348766	52.4657224738707	55.9243037265859	56.5862455843472	52.2077022645890	55.2074748928329	57.6109827673193	57.6386734500667	56.4770616495153	55.5098239586794	50.9787961149961	57.9333716126896	57.9687059321263	56.2437691069250	54.7417279640725	58.4976450414369	55.4697605977371	57.9598684580552	52.6930851020550	56.8669650753014	53.3414439471115	55.8233822567258	53.7888080448660	55.8086899355218	55.6997320769298	53.3180496619428	55.9114900000767	53.3362930509049	59.7757516223836	58.8574244014850	51.5780522773649	57.5869218886173	60.8842238908035	55.4876866626010	53.9610824469426	58.5198382864896	51.7836611876723	53.6252770741149	54.3357477811130	58.6485623798807	59.2657606399515	56.7128897974915	55.9556903157533	57.2902550083442	55.7485024389591	56.6105560908670	57.3202013775537	56.6701909327502	55.2573868703933	60.6257040274281	58.6928781699074	57.5025133343231	54.7296685987462	55.8387453546304	55.7995986385675	54.8595222448075	55.6028326162459	55.4652431221341	57.1999410335485	55.5691739955668	56.8712706835026	56.1275129174441	56.7087428790458	56.4857197636602	56.4117532739035	56.8410925045044	51.7935406965496	59.8166027894097	57.7727931274035	53.0535338396346	53.0527246829465	54.5518238646239	56.5516323326184	57.2492670535876	56.7398707409297	53.7225328896723	53.6945433689678	56.3958189401519	58.5488775913962	58.6770515711470	58.1233891840581	57.0273342531306	55.2601181434084	60.9168223445921	55.7588329946656	55.4588708014668	55.4828291036956	55.1654854945762	53.4486567244689	54.8803428630263	54.2233036258935	57.9182378124904	55.6121100989883	58.7446626884817	52.6921952869296	59.4499134641771	57.5180703252237	63.2736270507126	60.6702295956036	56.2159136464084	56.9244989353346	57.7046511650088	54.3201151529774	53.9735485094885	55.6355329464245	57.6560713066813	56.2920082769005	55.3966289568997	54.2300607224668	56.0090370959576	56.9854271040383	57.4717666987356	52.7733245327062	55.0993762704414	53.9527172613177	57.4896329576836	59.6825923141178	57.9619600744382	56.0061936844091	54.2640325592811	54.3823292586896	57.2203106836084	51.1789047343799	53.9062683805357	57.1102315395479	52.3342716936086	58.6436902829805	58.1496205505862	53.5785494522102	51.9301466256901	51.1609821744656	54.9324115044309	52.2966658409722	51.0008152662644	53.4142771143149	58.2035650093273	53.2276845799700	54.8765495755656	55.1545399490830	56.6970445904537	56.1468910371991	53.4582993683415	52.9559967597854	53.8938526291771	53.7481295587348	54.5046602238025	52.4874695449720	51.1366736560657	51.6037814892258	55.2413589488587	57.2603162400603	57.7146788200406	53.9054384194432	53.0445270419932	56.2010400839432	51.7240037992547	51.7735737679212	55.2060379075295	53.6095830007653	57.6914420068474	55.9858178875636	52.8693432648201	52.6162487557648	54.2875727279372	55.3993632268960	54.7931359272137	53.2276126159199	54.6884178820562	53.4931608803440	61.0568560407589	62.0015525181431	55.1183511050991	64.8285762519181	58.5669923631222	60.2829561134377	58.2535651297128	59.7071653809133	64.4629782781535	58.0316736075942	56.9308398917303	58.0449414240614	57.9649164074090	57.2031487451628	61.2362391858918	57.8262840437533	57.2298974156995	57.0970017129546	55.5201039888828	56.6617448736016	55.0809718349512	58.7995409084522	60.3212130700150	58.0337119411283	55.5515405159635	53.7258517326187	59.2418903640731	55.7993027175210	59.3309724250207	56.8827640847821	58.6916821852212	56.1828358961496	58.3118107178423	59.7461684404704	60.4208116251683	56.5146089910557	59.2678462899321	54.5035174616605	56.3202801766402	54.3637274306538	56.1497190931977	55.7922118379697	61.1966802733613	61.1587764841550	52.8149635815886	61.6818595715236	59.1221151540002	50.7242117433097	56.0685202992316	60.7247513807030	60.6814960651653	55.7477348052709	57.6691736334249	60.4435975142715	49.2791744005964	56.0453666471084	56.4218539402422	59.6313559633932	57.9096396945880	59.1380844989364	56.7697462671107	54.6632343198414	57.7701898429714	58.6782224020991	56.9978602248973	54.0234547504670	56.1720680167684	55.6809576986275	54.5119018468160	56.4092598923998	55.7736960185913	59.5727216974634	61.1195856219034	58.2277159845956	50.6522168327552	59.3827797373968	54.1029595132367	55.8054939279032	58.7353167581075	56.4171785811709	57.9526427446363	54.3338558438319	59.2293739844056	52.2286937757298	59.3387968845586	51.5864001314562	53.8334026536980	58.5430614345261	64.9337862013642	81.4384817362516	59.6637455398545	56.5977862748385	59.7615795328339	52.2809147328646	58.9100909667702	53.6051581346928	54.7134919459999	54.9255302451511	55.4683452246354	58.9049447009045	56.2068819318202	55.3777076688778	55.7076239556357	56.1842067586522	56.4605895000514	56.5548747930087	58.6812288834352	55.2189105219122	55.8475651178895	54.0548159762222	51.8267168752840	56.2329459237768	53.8338078423905	55.0168894448978	59.8889526487765	58.7802143057639	57.2828036258620	58.4626169538330	57.2935178112197	50.8845628104623	52.2545830718555	53.8739165383018	57.6779997900720	53.9840020332240	59.5221081854927	57.9375228589262	59.0530168284004	59.3671342761390	55.2749757266739	56.0168613008660	55.5202027725739	54.9854750791441	53.1490137793798	55.1536761062463	56.2289876897442	58.5344922998620	54.9349882144873	55.0666817683023	57.8996477873020	58.5453800631947	57.6094963764124	61.3604014896361	57.2491098899804	52.4453216682712	53.0043040446064	54.3556776525378	53.3233223106201	54.8752085894245	57.9394329371093	58.2204090753385	57.8546045541208	50.8975005529988	57.8236455942587	55.7789404350532	51.0452589237207	58.9881774083899	60.6639572340597	73.9254551551060	57.1696709206221	49.5086375146114	56.6778759795120	57.4189074107323	52.7004686714780	56.2453414554251	55.0187598056868	53.7027292116907	62.0885588077831	63.5637521472675	51.5108344671791	56.4542977091428	58.6873259525274	52.8408964861662	51.6176027668448	56.5602176231969	59.2208813883596	58.4789423731859	58.2385822619481	56.2147904056598	52.6791007115985	54.0148175019489	52.9401785668315	55.4399591538915	56.8390266435020	57.3508219792632	57.9529900953556	55.2287722715736	58.0824340868567	57.1689903213502	59.4632406189338	59.1598226586213	57.8606702136821	59.9552947635636	57.6545176232343	51.2902135490864	58.1945902505638	55.0251735597432	54.7328609493415	53.7212524909341	56.2428976239173	53.9618143928210	56.1604159218413	53.4034688352891	51.7230994562443	54.1506323561769	53.7114851384486	54.3970114231044	54.7120524351120	55.9525615033054	54.9907497583152	57.1029939166682	53.6106588977218	57.7353506163369	57.2090105780669	53.5878842246989	54.9862241344952	52.3541310178310	54.2861774741633	59.2190742779084	53.0844420425415	56.8457297646719	57.6275095105730	59.1265225288663	58.7992541620095	56.0910823660696	53.7464783257413	58.0033664489731	57.4700770978754	55.0115216342719	56.9799062514616	53.2358004074985	56.6484096124594	59.2463511862383	57.5687623026078	53.7428367519607	56.2347513119260	54.8859642954076	57.4413597563407	59.3988613209097	53.9256569398585	55.3573149908997	60.9624331993879	53.8846184161763	51.9900277349130	55.3865918939241	55.4309060233055	55.3208204483486	59.6591367583403	54.2414587927176	49.6079557654515	56.5216838441996	56.0971149611037	57.5457069468108	54.5343896271816	55.1897345960319	58.3269890143208	59.8506805258851	56.0339601634048	54.3384309597516	57.1743355008217	55.2682055967953	56.9125041591745	57.0300731931207	61.0593000809728	60.0905346656620	56.9213379890593	54.7930347301145	54.8923610503235	59.2622906256112	54.6791220844315	57.5693328650150	59.4704942442122	55.5378844060003	55.9529976985113	55.7216161707866	57.0487658056843	61.5061944569001	59.5597480137970	60.5605561359832	56.7239625463529	59.9836690602123	57.9117228379650	56.1841923510536	53.3699974311017	59.4144724478914	57.5945831076094	58.2118605079560	53.3157935731669	58.7797071039958	55.8559824844906	53.2760013465612	54.2926296147294	56.3527009419747	55.6429385160727	58.6162328464917	57.5356581941431	58.2958833169015	56.1515696918968	50.1417230344829	59.1081796600468	55.5815919811011	59.3684320780031	56.4363153884790	55.6872080572387	57.2091586038341	55.5999670737931	56.8720067897918	52.4878000163575	57.2663967193121	55.8850993893215	52.3698384009661	57.1387548162258	57.1196336117449	55.5714477260357	62.3183715860498	59.9199351764636	57.9910776467736	56.1273632227775	54.3739376391208	62.2786079152358	57.8043684916192	51.5050116212529	55.3369812926129	58.6956879471485	55.8813481317601	53.0641550237944	54.0752172781442	55.6040746520797	58.0827250220201	57.4424130776389	57.1685047350969	57.1188073186906	56.6653860114233	57.0883015375896	59.2927635338213	54.6110259980012	57.4845258793112	53.1090962919727	53.2074079146479	55.0361260201034	57.6386828378137	62.6242350505265	56.3643521257732	63.3455740513731	61.2806782068409	57.6647421758517	58.2199798999352	58.8209445121851	64.6165936493879	64.9958909103142	56.0434665058820	55.6121329455551	60.2223563245137	59.7470155588276	55.8208324962811	55.6064533981422	53.5844918375705	59.1765924325432	59.3477863582641	60.0561258197663	54.2506652543899	51.9600577572737	60.6769875763807	55.4440140142881	61.8819826041412	57.2249118113505	57.9961515672426	56.6622931492481	49.7612493934019	54.8297922309707	62.3970432754168	69.9722623314220	64.1698947184632	60.3643181647771	62.2938440724192	57.4233619722471	57.7886049862885	56.3840912623080	52.6114860984685	58.7020930397986	53.4329872373292	57.0987013161882	57.3919460969753	55.8367879017969	54.5109912416366	53.2545096487225	45.1417892623579	56.1684976914354	57.5310423554849	54.3149952140170	55.8618146552117	55.9257618351358	59.9892009840098	57.2024461577187	55.0103115259677	56.7287608273769	56.3151476453952	55.5553634740664	60.2874555053469	53.8786680507582	57.3012301128681	54.6050275388406	58.0358061545013	53.3329071479758	52.7366331849214	58.3901678996799	56.7341442865723	56.7665650361794	55.0826236461910	55.9231323940211	58.7596443508888	54.9814360458255	56.3070918485720	59.2299604074066	55.2320647931003	54.8122434070111	59.6962649380772	57.6048939116387	51.2085612268687	54.7663516084398	52.6670635934276	52.1310139051918	54.9660812213798	53.5723998404355	57.7067669343928	57.5447207096689	56.4357421320072	56.1947279169067	60.3718269054501	59.4392123059454	56.3832493576777	56.3543171278255	53.0626636749505	56.1450227173335	56.2253688870073	56.1276112839522	54.8146929424837	55.7296099972982	53.5823681378358	55.0628617989347	53.9945157407281	54.1561708876604	61.4282487479942	58.0849891565816	52.8947285257965	58.4982928717733	53.7878971462134	53.9283309621070	56.7706491808805	56.5958366610456	55.2466386458338	58.3469011136740	55.1876044478445	54.6439057887440	52.3697380007470	56.4793409745048	57.7018315590957	55.7776995109135	56.0182496864743	58.1884259966769	60.1820763072093	56.8826215082261	55.8720220831856	57.1801053141340	59.6192353519397	55.4460913381445	55.2044890259322	50.9617589803020	55.4263802069305	56.2074546865206	55.3814701914586	56.2346987553052	55.9674095530253	63.5725956162176	56.7812504415799	56.6089521012758	54.1597672526469	57.3423351117218	55.7532917002924	57.8903703377154	52.9110712704498	63.0744120368177	57.4521022524293	56.1455933060257	50.0204154933415	55.7370337576037	58.8932937187890	51.8203788250054	55.2835685062867	55.9418419368913	60.1409893773268	54.0076780624879	55.4301388961907	58.1648004299144	59.4241263621463	59.5206201795331	50.5090030874566	56.3740821860582	60.6693707788500	51.9250388440388	50.4628810396232	56.7490815450078	55.6134302967430	51.8224700661353	56.9501686713938	58.8423246761148	56.0495331262862	51.7691017958998	53.9186474484754	49.7175023507285	59.6690242075031	53.9014088637176	55.7229734390353	53.5087695808002	53.7733631857870	57.6143079797286	58.3261666320799	51.7565797464873	55.4295429223826	58.4708441093590	57.5919899394389	53.5509654841567	57.9220520272343	56.9842964176506	54.5788194700026	54.6626322149892	56.8652726296749	53.4275594592861	56.5584122045798	52.4423148696258	56.9467698453664	59.0069959755671	55.1223499894903	54.7385124127609	54.1559278240891	56.6620057736647	52.3356256968356	62.8453668466288	64.6451513115428	68.6460182390946	59.5431300171019	56.7443991824321	55.6514734600770	53.1954918516674	54.1922661605109	56.9033154084849	55.7624884106433	61.0988070515327	57.8679933513781	58.1980792088975	55.4776969967548	57.6984835935723	57.4738621283482	57.0673360483977	55.5727307494798	58.6162812633998	50.8557372778998	53.3834629664352	84.8856426177922	83.0329604969714	56.5469570552859	58.4662108529593	84.6003094143354	69.8356821423589	63.6876804607267	55.0853995933402	66.3836432493981	58.7950251837717	65.1930377817716	54.6341270001369	55.7374347370754	62.4713036608961	54.1109258013260	60.0948388189818	53.4434628966374	56.6859545828975	60.4524384202960	55.0818402390787	57.1570086274784	56.7562368232701	59.0391981027361	57.5730612738249	53.8660529915510	59.1145219646210	56.4869124894483	52.5665877867991	57.4290080748652	53.3682180546908	54.6084993323255	55.5942963675218	57.6814890582112	53.8820687307106	54.4348982449721	55.6086695916693	55.1221173619276	56.6800673427826	56.6447378694222	54.8556402483391	58.0614528220266	51.4176166489801	57.8495187924091	56.0717037029836	55.0948546047954	53.9991968308056	58.0155044945405	59.3042456612570	53.8271004497959	58.2963212594127	57.0804917101176	58.1390728909322	53.9238142420866	56.0836031973915	54.3583095561126	56.9226208406491	59.2029466093520	50.9398401675572	52.7224078973266	56.1171887844772	55.8077799775902	56.1748349669759	57.9690596602693	57.4587327939190	52.5767643840383	51.9038924999080	55.4445677468946	58.5460171519802	58.4563573556516	54.6675335360392	56.7791365594680	57.2689664923045	55.3538171916216	55.4054019233625	51.6015416099114	52.4894516538421	56.3463710810875	54.8437349303434	55.6124642697321	59.2270825662409	58.3841481188180	53.1939197405704	59.2558768574113	58.8577244640418	58.0448775922499	52.4721184983227	60.1623818444394	62.0360216772908	60.1706684773527	54.0788222308853	57.6896893556027	57.6324010778687	55.4388036960560	55.4650981043495	54.7458326976359	56.6165999544797	58.7929628825168	48.5308794407790	55.4464922610994	53.9343331510392	58.1625705947939	55.5645782192937	51.3154157414193	57.4563427892604	54.5964516822870	49.2503968808036	53.8844379247355	58.2250735034372	53.6120787703914	57.4707957217610	59.1140280705296	58.2064394326049	58.0968148092248	56.9972089681810	62.0034469047601	59.9927680125458	55.5587279981736	59.1744922805359	55.2018967301112	58.4329192998433	54.1080013978739	58.4877998727714	59.5336936303038	58.4039562499644	53.2481640095571	59.6746964499385	58.4184741677573	55.0620991844622	59.4742795210078	68.7558619849010	79.2360689058459	58.6739890298910	47.5895781497718	55.3079520398156	54.2198356745704	59.2507196102818	57.2568432286408	57.2781265488067	57.2628013025046	57.8718942965993	61.2421304511766	59.8120677502443	54.6836928319193	58.1528043251071	57.9436233623401	56.0349871982765	56.2776017883786	59.1426445028939	56.8782398998547	54.6652247679536	57.2728096298138	54.5366057089074	56.5631531036167	50.8150919856026	52.1547762359910	55.5809708399705	70.8166627752555	66.0471227906611	59.7749165600776	51.0694298581206	56.8446716168076	57.8452743592923	53.2016316276837	60.3576894036737	53.3840987028458	58.3890640585266	57.3729946376077	59.2850529725989	56.7364228212108	69.0029918492580	60.2805812046142	57.1570257959624	58.0933763959186	50.6913329255358	56.0975452120617	57.9554151747006	53.1090714307081	55.0695785585301	53.8209120239706	54.9302421289262	54.4910994253831	53.9362660808801	56.9562407076881	56.9910348262731	61.2953682964178	54.4747151271481	52.0847288823312	51.6417330587232	60.8364822146779	57.1903595914719	55.6413040779476	51.3795539616164	54.1826703553317	57.8259642769512	56.2749024023851	54.9158083870892	57.5068571201290	56.5962206068068	50.8680427147380	56.2287970961421	58.4970699286477	60.5177312455900	55.9498304540184	52.8118165545121	55.6972645345362	56.2911501896336	52.1711946336655	58.1407844172315	54.5526390301134	56.1567156928409	58.1267004458725	58.0531716113978	55.0958645215209	50.9018485402421	59.0723067371805	51.2735916299082	53.6339851869237	55.2524816356170	55.9123923497874	56.4387875235304	59.0155975562734	59.5331501842564	52.6841827432529	54.0934872138844	60.0974248195360	54.1229482330925	53.4967673415578	58.2732983238733	57.2090290664367	56.2335399632777	56.3444806392647	55.1003569370430	55.8810015434074	58.4163987105054	59.4889864077400	53.0442982609745	55.1699275193816	53.2337083648237	60.6160231819103	56.0172551555711	57.2753395750457	62.0744939808154	54.0522502205611	55.1874470819204	58.5363507154759	57.8243215792820	62.3178850755447	56.5093146663458	54.9898978612994	60.2696359402507	54.8364853603238	54.9927070905300	60.0586519524829	54.9629379566419	57.6289036596931	57.0547225057870	56.1796412782703	59.3205442097989	55.4063043739716	51.9635161034973	58.0069724834735	53.2272594472338	60.3123930232679	52.7724741275639	57.0121308006118	57.0562449747369	56.4239747578513	53.9106989913828	54.2455576723349	59.3106344108560	48.9620293063674	54.5544889466565	55.7943091846741	62.0982305142943	55.7003575636505	55.9268866904338	54.8820959936772	57.4779983425957	51.3223086870583	57.1366713795921	53.9408044158188	55.7235330963140	53.3677676176997	59.4111919101091	56.7074053382743	55.2928247930222	54.9430279522577	53.3123067033036	58.7931758374376	58.6885947042837	55.3940117738189	53.8258786115710	57.6382629361221	59.9746077032157	56.9717803834702	64.9820506439563	57.4191424429035	49.1818832614148	54.7359352476379	55.7657821150452	55.5602615582519	56.7197470595942	59.5968822291280	54.5531890567846	55.5844549438166	55.5343130254056	56.2214682526525	59.0546628032053	56.4228429977375	57.9427839943340	55.3947174945444	56.4759146972093	56.2857348002540	58.0483885691628	58.5167801781681	59.2749137279024	54.7408556716084	57.7552173352324	54.7365123017342	52.3169090066371	58.6143822758796	56.4900323889155	57.8517463308101	52.5010189802892	55.4531839884035	57.9888353578191	56.8556576490030	56.6895355329100	55.9849032126284	56.2376702459664	58.6838606998519	56.1456061764636	58.4424129458024	59.3413889676384	54.2790551220619	57.2639236314792	59.4886420863376	56.3727593069917	54.7043090534598	56.9228556841822	55.8540070228618	53.3700817219657	54.3086557045862	56.7038005358700	55.0108443709816	54.3793440522715	53.6886162625726	55.0372293882294	55.0981902240268	53.6990988211356	55.5506352715543	53.2673593397818	54.0891740866496	57.0772149435251	55.9416471812433	57.4414432857639	52.9796033798411	51.3333626660275	52.9872983844759	55.9293573267853	56.2126440782673	50.6175429907380	55.7706196964393	57.7918660510861	56.2579582825635	55.4866529583852	58.4855557514437	55.7673032613927	52.7554732871715	49.8602614052995	53.2375978655687	56.6104668333370	56.9449946551048	55.0826165130768	53.1097838191297	53.8254036465170	55.0469283411275	56.0506836439109	56.9551308624761	53.8005190700858	51.8263302835823	54.0683524972002	54.5749844752123	56.0338382016739	52.8050610417245	58.2758065764286	54.4342041994326	56.3289423095004	56.3162939492284	50.3474450855673	56.6676369686283	55.5623450973144	53.0141081919021	58.2278900482781	52.3096753562396	52.7293262991988	52.6650645798094	52.2829211001004	53.8381671577722	54.2468149838544	56.5874118161025	52.4269393610580	56.1635458118519	54.6696924475142	53.8305400230805	51.9486951523868	61.6004761972093	78.7135365538831	55.5518886218878	55.7369471821575	51.7836089746566	54.0239372841022	56.1464507489661	57.0359811173965	58.1416025841818	57.8791971960020	58.5115915751781	53.7061525171010	59.0173705097677	62.6573404792817	69.3460770258465	53.1377804705213	60.9003635237307	51.9549259943971	54.8974099046524	56.6323111236333	60.2184262739624	57.1613563779659	59.1776878306609	56.5524349360942	55.5441943205604	54.4020649312078	63.2036543483069	56.6421080079974	53.4593534632178	52.5553760506951	54.7817164113959	59.2844692499079	54.7336170087172	56.9743930346939	59.8741992148280	53.3743962751941	62.5708557688263	58.2557086601544	58.4684216376159	53.9755695906075	61.5339653932029	58.0438250503198	57.7419283688160	53.9920694368177	56.8597171701676	58.5499724385558	60.5191307132713	56.0998529641946	51.1164126893980	57.0724999766635	56.0401745190367	63.0885591855231	78.7109999534668	35.8925679496436	55.8930329579585	56.7809579773829	55.7050216098045	52.8596005038748	55.1714938302954	51.6876027265961	59.3375994326912	57.9544876808968	53.1919564107082	57.0420529609456	59.7589999143582	56.7770618757034	54.6306670399885	53.5348622615552	57.7844346947987	58.7430290939429	57.8721593140377	58.5351367576116	52.5429484541331	55.8656975321827	57.8079140623263	55.6246904252280	57.3212677541861	53.2351371445898	57.8311825092439	54.3580354953306	55.1124235762695	57.6755086020627	55.4348820661306	59.2026654415998	55.2602302722053	51.7827635660570	56.0503139979307	56.5409717466416	51.8983686892455	58.5214811240342	68.5353458365510	59.5727691757738	61.9553341688196	52.0386809897546	59.6859688846308	53.1589170566785	53.6589346362346	56.4210842253790	57.1482342383272	53.7283663301818	59.9248409732491	53.0600436564925	54.7846175811178	55.3880794049753	53.0734649789081	55.6225350287108	56.4144554850301	54.5357863725684	57.5710627497014	55.9194162728387	57.8289639550272	57.6591637946291	57.7483730961633	59.9106936630452	54.2518637682591	55.1760456454958	60.7312783602572	76.5289143489597	88.8193000410806	51.3821981593804	55.9749116358190	56.6453333332460	51.8941907718996	56.7739270113036	55.6939176637465	56.4691261019855	53.4994404431152	58.5285681801396	58.2773506478479	53.9493830127088	56.2849750312643	55.6953128504829	53.8419840507408	57.6218118751211	57.7419939710063	56.7183505079715	52.8261176229986	57.2364464850949	55.5688507007083	56.4221350572780	54.5966132680355	55.5550031277320	56.9446223947719	59.0110906016312	53.8173287250428	57.0547507598594	55.5427144637440	56.4872138831472	55.4143372304739	56.9379440595138	56.3195166571455	56.5133589702955	86.1402232070470	66.1480140213638	62.2128309910540	58.2389708778486	52.7544887207496	62.9178081802105	58.4971535242846	59.9274181872650	55.8385522962394	60.2462407225885	57.5406187674839	55.4296585890071	55.7389163405384	59.0940372503830	55.6965315879816	52.2236382292744	56.6047069586162	56.1738037213862	55.0922826267939	61.6727428919709	53.8648742666424	54.2839529420193	53.2398920011385	53.9308517586630	57.6395947427770	56.2856013975495	52.2858313056304	58.2496165050834	55.3829725213500	68.9117110302121	81.7257731797418	53.3454527674588	56.6487334553265	64.3803319771272	58.2590477043865	79.2445142527918	-6.50011521701413	56.8897424423585	56.4558893432282	55.5933951122346	63.6824454957312	58.8284956331850	55.6341614909657	59.5495631970504	56.1978578897232	52.4033462739002	58.8986214712545	58.1394767868112	54.0608032808682	59.1639938486666	54.5718303487831	58.1948777765557	56.9392959996758	55.9704041231153	58.2016432103352	53.7923386437288	55.7145335988012	55.9279110636280	54.7958583197622	55.7525731590259	50.6820785992603	53.5915704869607	61.7474217810841	55.1849754944339	71.7308436912663	30.8505700269016	50.2626498088772	58.5381573353034	60.0379021494165	56.3407038754769	60.3742657463684	56.1834067318977	55.3404076022344	55.8604181707374	55.8178674489390	55.5597325268699	58.1442858171993	55.6584307704514	52.1395346261033	51.9401940521095	51.3239044526283	58.3583609228012	56.0088702711430	55.5491311496479	51.5186803283142	55.8792254940381	55.7830735756752	58.6437263215739	54.6153264339438	57.0092928613371	57.0103026492725	54.2223201338336	52.9948720009510	55.4798066384995	55.1820044488181	49.1897768731095	61.0291960051443	56.9418690543116	57.9757180097060	53.9285920139612	54.3675962372643	56.6037374712581	59.3795940657569	53.1202463583786	56.9876671457728	53.6151530980138	53.2201550885803	58.2470330766802	64.0779508794307	10.4053575627863	54.6589430445411	54.7220876735448	56.6129727578148	57.1625924295989	53.3488347173711	56.0902259711213	53.3817299362824	54.9356475906376	55.9938106956072	58.5843167946511	53.8906086300495	58.3503876357501	53.0000725123266	51.7450824098180	55.3079210680064	57.2852667503182	53.7087205387797	60.0100038828889	58.1439042010194	52.1464837953809	56.0488585935819	56.7774891146264	54.9115662943967	55.6353488760199	56.7055461729121	55.6475619776453	57.2669677730212	56.7884954006896	54.5049874841645	55.4943943377494	53.3214673327848	54.7998856114264	56.4294105849545	53.8621236741034	53.7343273483066	49.8352564637547	56.0138456419143	55.8432016996159	52.6894411939759	56.8232841603119	54.8511551226167	56.4061685422982	57.2680830404676	57.6138618130768	57.8675299781113	57.5870356274446	60.5753701640461	54.1963176686664	58.5563289999256	49.7039797300645	56.6603703680788	54.1179042952422	56.4665316171434	66.8998581639688	60.6292873506966	53.7152040266670	52.6719204212801	60.8631265935424	56.6947596437469	57.7931191854745	56.8249495299294	53.9013937185110	58.5470216730209	59.0049035882409	54.4292717201139	58.5058315635965	58.3146935778714	57.2002303944571	59.6411640296429	56.5088271983510	58.7487386516244	55.6820294244566	59.5596357380409	56.4785418955274	53.8203350345268	55.8366232661148	55.9367318167112	53.7833621371388	59.9572500343586	52.8768007725696	53.4633236696831	55.8194743486436	55.5341380513075	56.4637646976794	58.8187266138256	52.3317742090250	56.6290553041041	57.5530179279140	58.4920946279155	59.2465675578798	50.7051780722172	54.8863473337388	54.3950686463068	55.0391691913529	56.3875274882773	61.0240005178638	51.2022166842939	54.3997522097780	52.0450079103204	57.4087806453177	54.4869329544839	54.0482764302312	54.7398726601426	54.3365923220008	55.6990208939858	56.2997078562188	57.7223326197845	56.5490220031240	60.1000803769621	57.6271082644043	59.1643993344942	58.5253768260710	58.3564681412706	56.5247957392193	56.5581705623902	57.2104425025699	56.6629285266445	59.0267828624590	60.6518250287432	51.8797149679166	52.8773873069677	57.8764939920778	58.1028861113000	54.8213723449902	57.0060666429757	56.7083064053345	56.8618577016689	51.2830763315541	55.1452615319223	51.4114722371280	51.7137458772983	55.4128295655783	56.8158614274354	54.1585141868228	55.1126279427809	57.6566733269721	54.8254006189186	51.6047048005513	56.2698351315072	55.2252764497813	60.5913504550507	54.8990219514951	53.8556166251757	56.1695610660024	57.8923515838227	55.7396542045103	56.9217597787760	52.0889373311797	51.9828768104022	56.8767310746883	53.4274950564612	52.0640057289822	55.4153141184399	57.7965377593243	54.7517350030478	55.0874394166350	57.6497186447980	56.1732706627857	55.3111831596640	60.7659561602846	53.5060809943567	54.0219913698475	56.8359861664745	56.4899743021923	56.7312542140883	57.6459756432857	59.4837708608302	59.2211001496809	57.1659469031889	59.0197663058788	56.5581931950099	61.9468039693923	54.6542258693709	52.0867128287963	61.3133760401695	51.8766256422482	58.3830111752397	55.4572520200523	57.4700960803951	55.2243004755117	58.6842375505097	59.8456005091772	53.3488626490422	59.6118714102767	54.5390597891031	56.0836885753871	56.4071241760907	55.0131299023585	58.9942921568870	56.1573561007970	54.1529862397293	70.6213576858441	69.8561735245806	64.0265940892796	61.7780406644247	56.6811423676739	62.5720172648620	57.5362978228083	58.8645875528037	56.9418906325185	64.3239971259233	73.8144369989044	64.5741185032262	54.9709274896978	65.1142551923049	60.3458900956264	58.9604220802631	57.5714388781096	57.7848821007718	60.9346403493887	57.7911798437045	55.2761483545249	58.8740446580633	55.6251039297137	58.1641102116027	53.9270136672083	67.5467957261287	66.0053314718323	56.3380918759123	55.3323010457212	54.5169639908199	58.3476150937760	54.6950824748643	53.2954368307384	57.0816043354312	58.3473364833411	58.0522798584753	59.0174389916388	51.8273105664113	58.0774045178307	58.4113706933705	53.9326812559935	57.5365959644658	49.1540598170469	55.6794404081038	52.5125893503712	54.8419681731116	58.5511380689222	54.4902076751915	56.9633699871176	52.5606809713268	57.6883999440968	54.0032333004224	57.6412999055189	62.3563294488878	58.1782546420864	56.5409245168670	58.3020283513615	56.4803214707514	56.9651239232806	53.1353413456490	51.1937742119377	54.8359549673639	60.4871291078804	57.3712777659154	56.9563175379203	55.8859820446991	53.9737613344438	60.8410685963042	78.5664260593237	72.5347169760836	60.4686098295430	58.7444000663683	57.2206309329407	57.9526361903794	52.0447058661030	54.9072295552521	56.7303013474923	56.6824819187878	56.2826285869371	51.9179647833698	54.9306447349256	58.0783334909086	55.6342498979742	53.0173496716543	55.9393581619859	56.9189835773372	56.1559388569722	58.0232729129730	54.2158651689768	57.3424822774232	55.6966368483777	57.9548490528188	55.0625756160982	57.1188794431112	57.6835572401522	55.5791960211967	58.7349363096745	57.3444357336984	55.9561018984030	50.2203423699271	53.2282822989100	54.0358939151786	53.8116280932031	54.3809976267696	55.3470372030231	57.2298747079018	55.8347029334628	55.5614738598775	57.8647570321055	54.5050079292802	55.5972462000852	58.2199697631532	57.2976695364113	59.0988454202236	58.7452522268653	57.4993258635576	56.9079749093171	58.1163148832273	55.4798078154593	57.5707724067227	54.9882884453335	57.1256377017927	56.6634807058038	55.7330346303820	56.1505082287008	54.5121386284999	53.5652609015839	59.1604343213815	56.8882642908547	52.8638519296810	57.9535114417431	52.7847499968921	54.6381894927893	57.4797837294211	59.4044544785712	55.4804097885921	59.2873184301489	53.9869384590223	53.9420232495444	53.8349028220484	56.3206947019263	56.5525700518224	55.0519689782337	53.9585899447383	60.1931383271499	52.5836171145876	56.0743925164737	57.3392300894533	56.1987996636276	55.9911896192252	55.5344305284700	52.2689207815084	54.4460895739488	54.7564450389643	53.6505310506024	54.3933032076855	59.8703469474607	74.2827483887596	68.0538033272916	77.9238058715180	55.3195692717115	47.7097779492371	54.2049450360932	55.1565810883529	56.3328375669398	56.0247183519386	60.5923621457723	52.7992095291152	51.1531640443433	55.9683565071676	56.3904241773918	57.3029354723180	53.8316087869271	53.0341010877650	56.5076553314952	55.7334290075117	59.1233093312274	51.0064575804362	57.4521779789009	53.6301132946528	54.1871666231652	55.3949197696463	57.3636624307937	55.5577828091496	53.2956911259685	57.1081502327390	55.3381114318461	55.1089575786057	54.0759025184715	51.9931968389295	57.8856234278981	55.8796205201293	54.6904806680446	56.6020572595762	53.5215086437992	56.2273725975587	53.3105505391737	58.1356344195449	55.8732644251684	52.2287660490984	53.9401551656216	54.3066474497192	52.1169211350781	58.6862883889537	55.3315338981696	54.6355979970991	53.2419185971512	58.5113498971198	56.4045927582037	51.8029012202087	52.7182350947795	56.4347811442905	57.8618520082832	58.0791771514498	72.4739455472601	84.6375995224300	62.7368357535089	53.2016006830404	52.6377799088724	55.1915665217227	58.4344308012972	59.3185063889370	58.4988484846696	56.6234375245846	90.9953690994686	51.3575332576327	46.6583091719306	55.3180207724207	55.3611167893803	58.1980416440881	55.3006659726288	51.6257159707134	56.4355924005018	54.4127650059770	54.9543480693687	55.4142193361338	57.1324267110580	53.7112922098166	58.4013301203739	53.4952459251066	60.1200261724107	59.2303521510075	52.0182551331840	57.1183224971935	53.9667287083509	58.8149711844663	59.5680271408959	57.9606844973618	55.8121319874322	53.7938572391325	57.8199730867070	52.0406986379421	60.2067338977542	52.3042389899928	57.6380416297190	53.8963827446434	56.8591993058188	59.9532076042363	54.6901959736049	56.2141741486620	50.1100945490716	54.9351423248357	52.5959037645928	55.3365387136904	54.4271590825880	58.0523789592733	55.3322180397510	77.8280183365941	68.5666566532115	65.6499929749314	64.0636577342532	60.3948143185628	57.2345967483344	56.7607381370038	59.6406507615100	55.4166570273782	56.7319459793127	54.4907787081053	57.0219185144265	58.6780823053451	58.1289926416297	59.8381829234098	55.7711096637276	57.2196320709770	50.6027606438279	61.3451418270137	54.7512802809328	55.0509342901903	57.3034818587881	55.5711692778244	53.8032272989648	52.4647312104823	57.5361459655958	56.4390495530987	57.9661478309538	54.9067554991306	53.2960976474225	54.5292623752107	59.6345107197973	56.7999385776146	55.8738550811129	57.5009056291411	56.4163147139576	57.2675803883783	58.6590623937315	57.6056614297991	54.1095854154497	58.8061475999374	58.7318663328137	60.1079472933682	55.0383781740578	56.4059188214046	55.2803043915538	57.2852052349321	57.5183138260394	50.8068956316616	62.2720093712405	52.1433292162183	58.6229915054693	57.7892451967296	58.2767677912190	59.0628660214629	55.7726839001127	59.1562934592694	58.7235377169172	58.2130181304715	60.4500444883037	57.8771152492907	50.7601352675632	55.1315448609542	57.8552060580974	53.8883489785911	57.2707793365009	58.8034926834136	54.6864860470736	59.1524738928223	55.7155318660308	73.2758275937411	58.8590144461671	56.4375142721010	59.3559422464603	54.5466318073082	58.4233178867864	54.1798067937529	60.0011283609442	63.5574288002192	57.0615110701526	59.4310820741679	53.4980428535639	62.3806032314296	59.7230454676055	61.2585441746768	55.6566387554682	55.6238867066293	59.7254455413643	59.6527932199254	59.9303949832979	53.7915722672458	57.5943340476796	52.4882390194609	53.2965811750701	58.2364932688875	57.7309362976153	57.4213639261352	58.2821585190973	60.4685305505395	59.3993114855465	49.7002281111932	60.5118973577123	57.9674411643644	51.4152891999614	57.7862153252996	60.0058753597895	53.3459377661766	50.6738471352197	58.4722227201881	56.6265641186712	57.0468810514173	59.1444595864463	55.9033534949154	54.1161045530551	52.4560275336850	54.1856114763797	54.5205909744322	53.6170155010197	53.9970784001017	57.6117859492279	53.7832753363371	55.6600290355545	58.2471361987785	53.0181591231083	67.3558770168770
[truncated: 1,615,701 more chars]
