# Supplementary material for: Aspects of tree shrew consolidated sleep structure resemble human sleep
Source: Commun Biol. 2021 Jun 11;4:722. doi: 10.1038/s42003-021-02234-7 (PMC8196209; doi:10.1038/s42003-021-02234-7)
Supplement: Supplementary file 2 — Supplementary Data 1 [file 42003_2021_2234_MOESM2_ESM.zip › figure4a_cycleHour.txt]

rats: 3.7487    3.8648    3.0199    3.8635    3.1047
tree shrews : 1.91715976331361	 2.33009708737864	2.69696969696970	2.90468700849324
humans: 0.5217    0.7994    0.5383    0.4097    0.6531
