# Supplementary material for: Aspects of tree shrew consolidated sleep structure resemble human sleep
Source: Commun Biol. 2021 Jun 11;4:722. doi: 10.1038/s42003-021-02234-7 (PMC8196209; doi:10.1038/s42003-021-02234-7)
Supplement: Supplementary file 2 — Supplementary Data 1 [file 42003_2021_2234_MOESM2_ESM.zip › figure4b_wakeEpisodes.txt]

nb wake rats: 81    63    46    40    84
nb wake tree shrews: 24    27    25    31
nb wake humans: 8     8     0     1     2
