# Supplementary material for: Aspects of tree shrew consolidated sleep structure resemble human sleep
Source: Commun Biol. 2021 Jun 11;4:722. doi: 10.1038/s42003-021-02234-7 (PMC8196209; doi:10.1038/s42003-021-02234-7)
Supplement: Supplementary file 2 — Supplementary Data 1 [file 42003_2021_2234_MOESM2_ESM.zip › figure4c_piecharts.txt]

pie charts
tree shrews: 57.0931   13.8417   20.6690    8.3962
rats: 48.7813   29.3350   21.8838
humans: 26.6669   42.0161   10.4912   19.8556    0.9702
