# Supplementary material for: Aspects of tree shrew consolidated sleep structure resemble human sleep
Source: Commun Biol. 2021 Jun 11;4:722. doi: 10.1038/s42003-021-02234-7 (PMC8196209; doi:10.1038/s42003-021-02234-7)
Supplement: Supplementary file 2 — Supplementary Data 1 [file 42003_2021_2234_MOESM2_ESM.zip › figure4d_datafit_rat.txt]

0.833333333333333	-0.750351631236306
2.50000000000000	-0.849825836182385
4.16666666666667	-0.949300041128464
5.83333333333333	-1.04877424607454
7.50000000000000	-1.14824845102062
9.16666666666667	-1.24772265596670
10.8333333333333	-1.34719686091278
12.5000000000000	-1.44667106585886
14.1666666666667	-1.54614527080494
15.8333333333333	-1.64561947575101
17.5000000000000	-1.74509368069709
19.1666666666667	-1.84456788564317
20.8333333333333	-1.94404209058925
22.5000000000000	-2.04351629553533
24.1666666666667	-2.14299050048141
25.8333333333333	-2.24246470542749
27.5000000000000	-2.34193891037356
29.1666666666667	-2.44141311531964
30.8333333333333	-2.54088732026572
32.5000000000000	-2.64036152521180
