# Supplementary material for: Aspects of tree shrew consolidated sleep structure resemble human sleep
Source: Commun Biol. 2021 Jun 11;4:722. doi: 10.1038/s42003-021-02234-7 (PMC8196209; doi:10.1038/s42003-021-02234-7)
Supplement: Supplementary file 2 — Supplementary Data 1 [file 42003_2021_2234_MOESM2_ESM.zip › figure4d_datafit_treeshrew.txt]

6.66666666666667	-0.457211908913937
20	-0.633627269629389
33.3333333333333	-0.810042630344840
46.6666666666667	-0.986457991060292
60	-1.16287335177574
73.3333333333333	-1.33928871249120
86.6666666666667	-1.51570407320665
100	-1.69211943392210
113.333333333333	-1.86853479463755
