# Supplementary material for: Aspects of tree shrew consolidated sleep structure resemble human sleep
Source: Commun Biol. 2021 Jun 11;4:722. doi: 10.1038/s42003-021-02234-7 (PMC8196209; doi:10.1038/s42003-021-02234-7)
Supplement: Supplementary file 2 — Supplementary Data 1 [file 42003_2021_2234_MOESM2_ESM.zip › figure4d_dataPoints_rat.txt]

0.833333333333333	-0.618533311874865
2.50000000000000	-0.584115747071171
4.16666666666667	-0.933207188205392
5.83333333333333	-1.10015506782120
7.50000000000000	-1.20736503746907
9.16666666666667	-1.40118506348518
10.8333333333333	-1.45917701046287
12.5000000000000	-1.40118506348518
14.1666666666667	-1.65106253670178
15.8333333333333	-1.60530504614111
17.5000000000000	-1.90633504180509
19.1666666666667	-1.70221505914917
20.8333333333333	-1.90633504180509
22.5000000000000	-2.30427505047713
24.1666666666667	-2.30427505047713
25.8333333333333	-2.30427505047713
27.5000000000000	-2.00324505481315
29.1666666666667	-2.60530504614111
30.8333333333333	-2.60530504614111
32.5000000000000	-2.30427505047713
