# Supplementary material for: Aspects of tree shrew consolidated sleep structure resemble human sleep
Source: Commun Biol. 2021 Jun 11;4:722. doi: 10.1038/s42003-021-02234-7 (PMC8196209; doi:10.1038/s42003-021-02234-7)
Supplement: Supplementary file 2 — Supplementary Data 1 [file 42003_2021_2234_MOESM2_ESM.zip › figure4d_dataPoints_treeshrew.txt]

6.66666666666667	-0.562750257318030
20	-0.597512363577242
33.3333333333333	-0.801632346233167
46.6666666666667	-0.863780252982011
60	-1.13262556527459
73.3333333333333	-1.32451109151350
86.6666666666667	-1.57978359661681
100	-1.80163234623317
113.333333333333	-1.80163234623317
