# Supplementary material for: Aspects of tree shrew consolidated sleep structure resemble human sleep
Source: Commun Biol. 2021 Jun 11;4:722. doi: 10.1038/s42003-021-02234-7 (PMC8196209; doi:10.1038/s42003-021-02234-7)
Supplement: Supplementary file 2 — Supplementary Data 1 [file 42003_2021_2234_MOESM2_ESM.zip › figure4d_insertDatapoints.txt]

insert figure 4
mouse 30.0000    5.9000
rat 300.0000    6.2000
cat 1.0e+03*4.5000    1.0e+03*0.0113
human 70000          22
treeShrews 205.4000   28.2000
line for the data fit [30 5.2
70000 20]
