# Supplementary material for: Aspects of tree shrew consolidated sleep structure resemble human sleep
Source: Commun Biol. 2021 Jun 11;4:722. doi: 10.1038/s42003-021-02234-7 (PMC8196209; doi:10.1038/s42003-021-02234-7)
Supplement: Supplementary file 2 — Supplementary Data 1 [file 42003_2021_2234_MOESM2_ESM.zip › figure5a_bottom_exampleSpindlefiltered_human.txt]

-0.622508036240049
-1.19796127421185
-1.75342564231929
-2.27329645549716
-2.74274574749681
-3.14816465059056
-3.47759111339850
-3.72110221057375
-3.87114855388045
-3.92280940211109
-3.87395115149474
-3.72527850856103
-3.48027582216854
-3.14504450835251
-2.72804997146700
-2.23979691631272
-1.69245492924071
-1.09945666688398
-0.475089349601971
0.165902806600600
0.808691343625150
1.43870149143026
2.04190891339351
2.60509226651217
3.11604174796348
3.56372687823908
3.93842968485710
4.23185186794964
4.43720589438349
4.54929967370243
4.56462211842862
4.48143254288041
4.29985115744126
4.02194203841844
3.65177531012997
3.19545311347013
2.66108493679317
2.05870192702102
1.40010596330727
0.698656113222824
-0.0309989563317322
-0.773230205991667
-1.51176555099538
-2.23004315808547
-2.91157170608599
-3.54029224393006
-4.10093920361156
-4.57939940059683
-4.96306707502886
-5.24119039055246
-5.40520103119831
-5.44901465036643
-5.36928699783974
-5.16560941942686
-4.84062850267207
-4.40007784355594
-3.85271470220435
-3.21015989221724
-2.48664474282051
-1.69867366739108
-0.864614329444249
-0.00422950364847634
0.861834350613129
1.71258670683507
2.52724603913040
3.28579203188993
3.96950291200905
4.56146398564055
5.04703350138515
5.41425218014307
5.65418341209220
5.76117241724633
5.73301465941288
5.57102641720827
5.28001348310790
4.86813729892818
4.34668130076801
3.72972374648830
3.03372675805435
2.27705461494062
1.47943729538575
0.661397627220040
-0.156338084726154
-0.953425643748131
-1.71046514241571
-2.40952188088576
-3.03459077280245
-3.57199214711740
-4.01069022176101
-4.34252877734931
-4.56238142458560
-4.66821615369757
-4.66107551341029
-4.54497487056291
-4.32672197879047
-4.01566188079870
-3.62335236426479
-3.16317708533049
-2.64990616132443
-2.09921732535342
-1.52719415164655
-0.949820728402469
-0.382493769923936
0.160427025229053
0.666011782908866
1.12308193636243
1.52245132048893
1.85708376273394
2.12216960832806
2.31512796935120
2.43554413394516
2.48505242438880
2.46717417715412
2.38711905990741
2.25155636351018
2.06836181308341
1.84634514177876
1.59496412116030
1.32403160856351
1.04342298802951
0.762791742570082
0.491300609197757
0.237374904420450
0.00848343419309485
-0.189048761048273
-0.350192509619163
-0.471328821787738
-0.550323351172646
-0.586559642321436
-0.580930772905244
-0.535790199364581
-0.454863806690318
-0.343126015708277
-0.206643067076688
-0.0523862744817512
0.111982583157830
0.278351956668653
0.438425144477168
0.584005123066489
0.707293178601262
0.801191500991494
0.859596521129711
0.877667350068062
0.852053004857582
0.781063608752787
0.664774359812982
0.505056191836751
0.305532760107621
0.0714686101163311
-0.190402762083844
-0.472100260057969
-0.764655087121894
-1.05839948704435
-1.34327627758165
-1.60916247433814
-1.84620074214514
-2.04513176449696
-2.19761914461353
-2.29655672178478
-2.33634688877535
-2.31313818669192
-2.22501138071747
-2.07210525481568
-1.85667606268541
-1.58308734649595
-1.25772916609189
-0.888867415067997
-0.486424945669901
-0.0616971226604750
0.372994210284118
0.804701993132523
1.22030045424734
1.60696220809765
1.95264629621672
2.24657321762079
2.47966049964130
2.64489255516713
2.73760184168734
2.75564442450105
2.69946108032888
2.57202376966035
2.37867526520893
2.12687580470886
1.82587422254519
1.48632214891237
1.11984918283667
0.738615429238861
0.354856423376681
-0.0195650989564212
-0.373585769196157
-0.697330810466349
-0.982449635918674
-1.22238203254014
-1.41254133283904
-1.55040503497870
-1.63550894952108
-1.66934743544385
-1.65518874993158
-1.59782010010141
-1.50324096137703
-1.37832521365976
-1.23047255056041
-1.06726763117598
-0.896161997413404
-0.724189485817660
-0.557721455772870
-0.402264400028415
-0.262300056984009
-0.141167390044210
-0.0409866877408317
0.0373719897153767
0.0942717335139263
0.131237844672580
0.150828975527130
0.156450090819225
0.152113054606357
0.142157866204850
0.130954259020957
0.122607796831780
0.120695459788535
0.128052559968976
0.146626200490475
0.177401755132647
0.220399794671678
0.274733272160775
0.338709882546393
0.409962887969280
0.485595133418172
0.562324622272442
0.636624673082853
0.704856103907981
0.763392132862329
0.808738271465701
0.837649481178034
0.847245736017613
0.835125534024652
0.799475392589550
0.739172247655742
0.653874950730411
0.544100515136812
0.411280182382985
0.257789700739925
0.0869476212041442
-0.0970246784475138
-0.289086673743494
-0.483509385403356
-0.674052994745791
-0.854187002851009
-1.01734405746859
-1.15719469711448
-1.26792773592838
-1.34452025229624
-1.38298214219239
-1.38056254988552
-1.33590854657462
-1.24916952922611
-1.12204349458757
-0.957763464250127
-0.761024055878395
-0.537849835774030
-0.295408934633917
-0.0417775432297115
0.214336856932409
0.463903710791062
0.697897953815089
0.907637444892488
1.08511824269898
1.22333759951769
1.31659533899017
1.36076447325281
1.35352128591774
1.29452385872580
1.18552673865394
1.03041892984106
0.835173404530440
0.607699316487842
0.357593081121314
0.0957910193717987
-0.165866423538027
-0.415141691275009
-0.639954982163229
-0.828959070633976
-0.972103745160368
-1.06115928750368
-1.09017027977334
-1.05581469917021
-0.957648352367860
-0.798220774524335
-0.583055331996971
-0.320493001267378
-0.0214057528669055
0.301208712800261
0.632734248112563
0.957525168134551
1.25955378103008
1.52309190725643
1.73340082379330
1.87740349598979
1.94431251940274
1.92618690838803
1.81839106868679
1.61993056823605
1.33364235214938
0.966222353351469
0.528081147380101
0.0330279563487303
-0.502206048597143
-1.05858389424940
-1.61548856870409
-2.15152279854996
-2.64534480830617
-3.07650279731615
-3.42623409199561
-3.67819952154249
-3.81912842347078
-3.83935402439092
-3.73322249443030
-3.49936202026747
-3.14080144225156
-2.66493209139864
-2.08331191448368
-1.41131774953917
-0.667659095759781
0.126226119465417
0.946867565606271
1.76952072268704
2.56895694007739
3.32025664281020
3.99958027747485
4.58489557362404
5.05664352121646
5.39832860003448
5.59702112067731
5.64376126358973
5.53385591182863
5.26706101510172
4.84764418577640
4.28432451186805
3.59008905901303
2.78188810534706
1.88021379314941
0.908569700235636
-0.107157992310646
-1.13941342099464
-2.15974971968585
-3.13965109605211
-4.05137247788674
-4.86876866533422
-5.56808442970771
-6.12867842242150
-6.53365685341204
-6.77039707515783
-6.83094573693457
-6.71228044909877
-6.41642763930537
-5.95043259641182
-5.32618097033345
-4.56007468231386
-3.67256958752867
-2.68758727515190
-1.63181867523582
-0.533941987579668
0.576218880002947
1.66856722689457
2.71360963567175
3.68330858017861
4.55188748532231
5.29656691314605
5.89821286629669
6.34187979831099
6.61723198642097
6.71882804223661
6.64625528494061
6.40410417314913
6.00177834508966
5.45314293010243
4.77602205471610
3.99156489881309
3.12350715172236
2.19736028739089
1.23956407352817
0.276637957726273
-0.665635311747583
-1.56296468090986
-2.39322062760835
-3.13700187322843
-3.77808664651871
-4.30376130514236
-4.70502359856754
-4.97666173128497
-5.11721380260017
-5.12881531868294
-5.01694540693165
-4.79008514009902
-4.45930392827874
-4.03779209856986
-3.54035932146085
-2.98291919315133
-2.38197980287024
-1.75415836313470
-1.11573499720553
-0.482256833664380
0.131800842784177
0.713313835566798
1.25072947032149
1.73423103264402
2.15584959924722
2.50952608129487
2.79112522645714
2.99840255682223
3.13092545123367
3.18995115000334
3.17826718681386
3.10000294766871
2.96042371454633
2.76571968131953
2.52280141907077
2.23911014478550
1.92244662857572
1.58081786643407
1.22229705539518
0.854890908445089
0.486409255629570
0.124334772392986
-0.224305440409186
-0.553061054043617
-0.856164779058116
-1.12861559731425
-1.36623247498843
-1.56567529855173
-1.72443388472163
-1.84079008933579
-1.91376154047002
-1.94303779327909
-1.92892041535719
-1.87227755081078
-1.77452097819662
-1.63760987175494
-1.46408087806132
-1.25709934712817
-1.02052227259060
-0.758960297165407
-0.477824442874918
-0.183343193144222
0.117462905413295
0.416859114475971
0.706533052612077
0.977791710650678
1.22181594227277
1.42996450921856
1.59411494015467
1.70702411937736
1.76268815652860
1.75667926589918
1.68643758605910
1.55149831887739
1.35363907823294
1.09693828101141
0.787741799144783
0.434540804623221
0.0477678386889881
-0.360479848637144
-0.776780534696730
-1.18678368043844
-1.57565377910799
-1.92855488159583
-2.23116609430517
-2.47021432583390
-2.63400556563087
-2.71293141042805
-2.69992490202864
-2.59084007962183
-2.38473326703836
-2.08403038759977
-1.69457218459412
-1.22553649694990
-0.689242314479906
-0.100843517844860
0.522078812962297
1.16001688091066
1.79212086749842
2.39685783237257
2.95273113215075
3.43904086604025
3.83665890780164
4.12878560546632
4.30165099513290
4.34512280563163
4.25318727891462
4.02427657211904
3.66142700470024
3.17226383465680
2.56881863894768
1.86719316730007
1.08708794637484
0.251215094509901
-0.615386213616128
-1.48611486983468
-2.33363751271162
-3.13076535926173
-3.85135693584503
-4.47121971574059
-4.96897742266612
-5.32686483051011
-5.53141004388916
-5.57396668213558
-5.45106539497847
-5.16456497928733
-4.72159647709345
-4.13430702505528
-3.41942198512410
-2.59765263348086
-1.69298182139710
-0.731861740534114
0.257642996474554
1.24673627181850
2.20676782286594
3.11008253030174
3.93081969452082
4.64564245949539
5.23437938949903
5.68056215938799
5.97184577183676
6.10030097593782
6.06257276572719
5.85990386069790
5.49802749372749
4.98693898389903
4.34055967383692
3.57630920309426
2.71460247322831
1.77828627461491
0.792028181056393
-0.218331858619011
-1.22645760027736
-2.20620924257859
-3.13233819452158
-3.98116422370591
-4.73121048286119
-5.36376910302057
-5.86337086456397
-6.21813763051272
-6.42000525124688
-6.46481584526614
-6.35228930905213
-6.08589218833687
-5.67262599697326
-5.12275633261697
-4.44949971146687
-3.66867889194583
-2.79835178780440
-1.85841558243930
-0.870187027566668
0.144038294522064
1.16144198589112
2.15914569005064
3.11467114106073
4.00638843269471
4.81394572671627
5.51867634156429
6.10398124424162
6.55568549802511
6.86236588121314
7.01564407689672
7.01043649279844
6.84514908346172
6.52180451648860
6.04609013982531
5.42731829574536
4.67829483640405
3.81509617406934
2.85675887562770
1.82488813606241
0.743192485145629
-0.363047620801356
-1.46756923789746
-2.54376498533061
-3.56535768316819
-4.50709585168657
-5.34545020058909
-6.05928754790501
-6.63049624862681
-7.04453679155239
-7.29089297228910
-7.36340284003795
-7.26045405093370
-6.98503480925538
-6.54463867006175
-5.95102855685930
-5.21987188901444
-4.37026422901854
-3.42416293471197
-2.40575464856751
-1.34078097217887
-0.255845476227782
0.822277378184852
1.86731425807372
2.85413240359083
3.75933616451565
4.56181246162259
5.24321787134241
5.78839967488397
6.18574211603704
6.42742806038234
6.50960611605892
6.43245475622635
6.20013835659943
5.82065507539964
5.30558240220840
4.66973189976564
3.93072901119358
3.10853590328057
2.22493478137094
1.30298623891961
0.366472954111444
-0.560665179522012
-1.45490114213947
-2.29369294102851
-3.05605201150260
-3.72309713490404
-4.27857733714994
-4.70934225304430
-5.00573586359503
-5.16189030943686
-5.17590078237996
-5.04986960246451
-4.78981622367147
-4.40545859067567
-3.90987865971441
-3.31909008876676
-2.65152873334785
-1.92748683007413
-1.16851021359887
-0.396775448612372
0.365538729617860
1.09687303358268
1.77689025945858
2.38704627249078
2.91111516777218
3.33565268259640
3.65038072050932
3.84847590194791
3.92674690545560
3.88568919304270
3.72941132987292
3.46543398806603
3.10437012935182
2.65950197745574
2.14627643994050
1.58174494958215
0.983975754367274
0.371466201261404
-0.237420451396914
-0.824974286846408
-1.37460106986587
-1.87122128867198
-2.30160505761985
-2.65464555567707
-2.92157472165181
-3.09612375883632
-3.17462851412082
-3.15607724469941
-3.04209687507025
-2.83687434389725
-2.54701213947395
-2.18132105476273
-1.75055755140012
-1.26711681160027
-0.744694734037313
-0.197932419072845
0.357944778427027
0.907484257045561
1.43535311883924
1.92667207777460
2.36733585459660
2.74432115908977
3.04598383068148
3.26234601076254
3.38537237765610
3.40923163960103
3.33053599753356
3.14854772335879
2.86533907556150
2.48589022042331
2.01811017325539
1.47276818607879
0.863327233759755
0.205676696574958
-0.482232756565900
-1.18084344410527
-1.86952065478791
-2.52714121123488
-3.13272104470331
-3.66606093581729
-4.10838931975598
-4.44298163921493
-4.65573697049687
-4.73569435875965
-4.67547327654679
-4.47162465498729
-4.12488084210441
-3.64029451436999
-3.02725805492955
-2.29939644945625
-1.47432872114733
-0.573295744947817
0.379343764910432
1.35674219122506
2.33030401660487
3.27051982258217
4.14786846651512
4.93375800371886
5.60147289349614
6.12709372483234
6.49035596531539
6.67541574055924
6.67149305389720
6.47336598586705
6.08169334522547
5.50314824337019
4.75035140290045
3.84160072779122
2.80040239265093
1.65481767632289
0.436647970278480
-0.819513080255937
-2.07732702563755
-3.29982225970766
-4.45053408538283
-5.49463804875638
-6.40004242399870
-7.13840686838593
-7.68605561759191
-8.02475556166087
-8.14233261365561
-8.03310427898606
-7.69811226329770
-7.14514598997594
-6.38855546165029
-5.44885934998273
-4.35216099629562
-3.12939083309824
-1.81539851027841
-0.447921813762647
0.933537556638557
2.28889901098140
3.57871492635252
4.76537435528575
5.81426317461620
6.69484538396745
7.38163093167976
7.85499677475784
8.10183014980425
8.11596668335175
7.89840148912775
7.45725912703348
6.80751821468188
5.97049806066850
4.97312688950028
3.84702266261535
2.62742673131630
1.35203644741516
0.0597848462157363
-1.21038625637889
-2.42071818031758
-3.53575734650387
-4.52337951858054
-5.35569524741225
-6.00982090123304
-6.46850351775627
-6.72058995956734
-6.76133179509573
-6.59251753195954
-6.22242407409445
-5.66558044750090
-4.94233977942785
-4.07826079385034
-3.10330779495407
-2.05088773244652
-0.956753367925248
0.142188717971011
1.20911909383352
2.20854532135995
3.10749080532549
3.87658699450528
4.49103059154298
4.93137646899051
5.18414623628438
5.24224055690089
5.10514958886364
4.77896020554136
4.27616149947376
3.61525248932385
2.82015905773092
1.91947178028833
0.945522700561205
-0.0666732196597284
-1.08057838139213
-2.05935429605140
-2.96710032464126
-3.77006396933717
-4.43777965102888
-4.94409801895094
-5.26807461131019
-5.39469388354366
-5.31541119082780
-5.02850063646883
-4.53920070573699
-3.85965272252135
-3.00863014145725
-2.01106032782192
-0.897345372463094
0.297505196229167
1.53490954642372
2.77388854929862
3.97234560092345
5.08841063096410
6.08180418264449
6.91517621409772
7.55537509694305
7.97460476914906
8.15143169814675
8.07160789513191
7.72868153030527
7.12437272212739
6.26869887877421
5.17984159396022
3.88375544428978
2.41352779831190
0.808507413453409
-0.886772488392799
-2.62384446017861
-4.35169351648099
-6.01824069409811
-7.57188283188690
-8.96304776911903
-10.1457241177003
-11.0789241653823
-11.7280371465962
-12.0660285766897
-12.0744407087498
-11.7441508870963
-11.0758499276596
-10.0802122800915
-8.77774324226013
-7.19830449051521
-5.38033552604713
-3.36980304226052
-1.21892089951437
1.01531049739714
3.27269486819879
5.49151175124413
7.61022353831706
9.56917589659069
11.3122527462871
12.7884490286476
13.9533255824604
14.7703109966647
15.2118159597929
15.2601270423792
14.9080495744771
14.1592736771209
13.0284437143670
11.5409193763967
9.73222601493409
7.64720229024532
5.33886406533996
2.86701408951457
0.296636580228751
-2.30387639278874
-4.86461435439832
-7.31609845431375
-9.59123638533894
-11.6272279397563
-13.3673694982264
-14.7627085816532
-15.7735021958972
-16.3704350497236
-16.5355564166715
-16.2628984959837
-15.5587457785281
-14.4415349676697
-12.9413785104951
-11.0992208795533
-8.96565370895485
-6.59943164348578
-4.06574340701063
-1.43430093268622
1.22268683913313
3.83258909289744
6.32441382446472
8.63079530877991
10.6898547698233
12.4468859576171
13.8558227017887
14.8804513030231
15.4953373050799
15.6864440881309
15.4514298427632
14.7996194351793
13.7516577506934
12.3388604675817
10.6022861423396
8.59155957878265
6.36348072801273
3.98045621891960
1.50879264269379
-0.983107528300964
-3.42660467628394
-5.75469077605276
-7.90382166088343
-9.81566502283321
-11.4387159503396
-12.7297326811520
-13.6549476989588
-14.1910135790137
-14.3256493123008
-14.0579613631482
-13.3984244283955
-12.3685194513958
-11.0000401781674
-9.33409329806078
-7.41982961405238
-5.31295342280550
-3.07406345579234
-0.766881144959163
1.54357879379096
3.79284326930246
5.91877255201099
7.86326341923591
9.57382088798926
11.0049580131046
12.1193860718656
12.8889617999573
13.2953648525758
13.3304874470274
12.9965286922693
12.3057974402856
11.2802383919415
9.95070550000184
8.35601357310321
6.54180298682667
4.55925365390036
2.46368347503597
0.313064321441547
-1.83351371048409
-3.91740045719452
-5.88193677484572
-7.67396710577570
-9.24527870592318
-10.5539288755778
-11.5654185144308
-12.2536694660956
-12.6017655151099
-12.6024231073342
-12.2581677546272
-11.5812048486877
-10.5929879204211
-9.32350167363784
-7.81028991397697
-6.09726867313284
-4.23337181384147
-2.27108014471370
-0.264885920616212
1.73025691585177
3.66044974927034
5.47429130162428
7.12420814681643
8.56764369762665
9.76808239605821
10.6958924525034
11.3289764735366
11.6532243015666
11.6627661680272
11.3600269171644
10.7555839473403
9.86783318051261
8.72246936747813
7.35178977371299
5.79383390805365
4.09137631209080
2.29079418101586
0.440836327771489
-1.40867563470260
-3.20817931780481
-4.90969941471508
-6.46813239341986
-7.84244893151274
-8.99677683494292
-9.90133127580379
-10.5331655840160
-10.8767241321470
-10.9241881471747
-10.6756142690563
-10.1388729860971
-9.32939869022063
-8.26976470169255
-6.98909577930344
-5.52232868123861
-3.90932996897218
-2.19388099260806
-0.422543752527519
1.35657196298928
3.09511114259157
4.74580798505600
6.26380731038659
7.60792440010877
8.74179538398650
9.63487531106009
10.2632496359375
10.6102357019164
10.6667624200393
10.4315273720672
9.91093997969513
9.11886655597781
8.07619774498224
6.81026114719894
5.35410217089553
3.74565489074644
2.02682259844817
0.242485473132097
-1.56054903864035
-3.33463857372229
-5.03242643760361
-6.60797506772296
-8.01789540785435
-9.22245307920486
-10.1866297515593
-10.8811154871744
-11.2832052662976
-11.3775707107086
-11.1568766354057
-10.6222120322910
-9.78330701595843
-8.65851163000664
-7.27451944140809
-5.66582835040768
-3.87394236600308
-1.94633020908624
0.0648317210732389
2.10409440953305
4.11430408570171
6.03825282912569
7.82035968973790
9.40832998031100
10.7547416122486
11.8185092474167
12.5661793432369
12.9730120621198
13.0238101032279
12.7134605866742
12.0471648202847
11.0403422709105
9.71820883788816
8.11504442892041
6.27317929776965
4.24174099251209
2.07521275902575
-0.168140919999167
-2.42792540144746
-4.64329050611814
-6.75458155232267
-8.70492703468524
-10.4417306161681
-11.9180413318579
-13.0937800130977
-13.9368015347800
-14.4237718150353
-14.5408364581532
-14.2840559544847
-13.6595821031939
-12.6835533228407
-11.3816937126975
-9.78861218846453
-7.94681280210596
-5.90544368360281
-3.71882768164403
-1.44483057413307
0.856868934280418
3.12654006422980
5.30612620918645
7.34087721685786
9.18083730989465
10.7821486599538
12.1081411712689
13.1301886811738
13.8283198781540
14.1915784814126
14.2181316975627
13.9151290950127
13.2983165339231
12.3914125614145
11.2252586322722
9.83676032141828
8.26764458363157
6.56306772521407
4.77011911844271
2.93627538780981
1.10786719875640
-0.671375623457894
-2.36163619146150
-3.92812193782514
-5.34192868603871
-6.58062578737521
-7.62854760649369
-8.47679360079069
-9.12295458159810
-9.57059530087959
-9.82853276321022
-9.90995572203958
-9.83143418915014
-9.61186908505127
-9.27143184699821
-8.83054205242871
-8.30892779794766
-7.72480847768640
-7.09423261660934
-6.43059469545310
-5.74434494303534
-5.04289560862629
-4.33071708802527
-3.60960818834224
-2.87911726727791
-2.13708517749578
-1.38027685242830
-0.605065823928289
0.191865209325972
1.01284454346721
1.85858777740979
2.72766299712038
3.61607349383148
4.51698120471391
5.42058728696898
6.31417837019342
7.18233845325678
8.00731766433544
8.76954087216099
9.44823216535754
10.0221261570910
10.4702343186482
10.7726341125980
10.9112501992702
10.8705997498066
10.6384771408365
10.2065563944781
9.57089235408970
8.73230384481445
7.69662438694637
6.47480897936962
5.08288951043034
3.54177662176475
1.87691206449395
0.117782100689929
-1.70269151378751
-3.54886175791398
-5.38314375118604
-7.16685448583377
-8.86108102426153
-10.4275555970752
-11.8295189864137
-13.0325565249190
-14.0053934706625
-14.7206381781160
-15.1554624289442
-15.2922088390598
-15.1189158786457
-14.6297521137839
-13.8253529069114
-12.7130547169404
-11.3070237054052
-9.62827585124759
-7.70458464856261
-5.57026959065069
-3.26585448388207
-0.837580184193021
1.66324701890307
4.18109093950074
6.65722142681300
9.03095933401843
11.2411264822195
13.2276798122000
14.9334897689321
16.3062038782709
17.3001202537906
17.8779850178780
18.0126241471270
17.6883246194396
16.9018910981113
15.6633206930955
13.9960569176975
11.9368022437213
9.53488486439215
6.85118878491795
3.95666770559629
0.930473621486758
-2.14225795021372
-5.17291174784921
-8.07211718978088
-10.7526104637164
-13.1321377067891
-15.1362921597249
-16.7011725839538
-17.7757509534725
-18.3238450576285
-18.3256059068829
-17.7784496974300
-16.6973879988171
-15.1147359395720
-13.0792046142514
-10.6544090504466
-7.91684554451711
-4.95341115031946
-1.85855322257115
1.26885176786565
4.32878309318618
7.22341250873058
9.86037918930463
12.1558901478729
14.0375375414976
15.4467319928143
16.3406628226386
16.6937121020758
16.4982694665576
15.7649179409951
14.5219863568732
12.8144896990459
10.7025031834896
8.25903745596676
5.56749978763938
2.71883878171700
-0.191522342122587
-3.06685614256501
-5.81229894554514
-8.33791558388134
-10.5615680273917
-12.4115049287939
-13.8286001511590
-14.7681799609971
-15.2013904235037
-15.1160685363639
-14.5170929181077
-13.4262026738792
-11.8812866137530
-9.93515934901980
-7.65385575191973
-5.11449041648248
-2.40274353773650
0.389951575874712
3.16943191455112
5.84194156915299
8.31727702123593
10.5118320341703
12.3514333635121
13.7738633462855
14.7309754043154
15.1903235531963
15.1362465038333
14.5703696332869
13.5115122743342
11.9950115156317
10.0714952426754
7.80515518351311
5.27158466244616
2.55525579345470
-0.253282223445628
-3.06039708396502
-5.77246902604915
-8.29899396984822
-10.5555970504483
-12.4668580388978
-13.9688516087045
-15.0113110732046
-15.5593349562184
-15.5945715917052
-15.1158369688067
-14.1391435972360
-12.6971413032687
-10.8379928141611
-8.62372658183040
-6.12812611286154
-3.43422928270641
-0.631523112509918
2.18707052218224
4.92831507546727
7.50177758067918
9.82283655103064
11.8154754210836
13.4147668408234
14.5689670683626
15.2411567850226
15.4103831028264
15.0722756786767
14.2391265819150
12.9394385523888
11.2169598891799
9.12923712044877
6.74572942658349
4.14554169881690
1.41484573499193
-1.35592943713394
-4.07504781808046
-6.65246086012415
-9.00274737356192
-11.0479020815766
-12.7198817735488
-13.9628271980550
-14.7348906936279
-15.0096132693405
-14.7768096731153
-14.0429353320027
-12.8309245152289
-11.1795044234381
-9.14200499877561
-6.78469891679664
-4.18472020484886
-1.42762286747029
1.39534762574275
4.19018748745218
6.86318232742064
9.32397403371348
11.4885484566023
13.2820451929128
14.6412934946254
15.5169846951301
15.8754020808776
15.6996440091639
14.9902948420918
13.7655197585148
12.0605819425419
9.92680201537938
7.42999812714227
4.64845983080182
1.67051967007438
-1.40820580848122
-4.48782774009364
-7.46736545768447
-10.2480053047830
-12.7363399597367
-14.8474838157304
-16.5079558512511
-17.6582221237399
-18.2547973556103
-18.2718198418188
-17.7020354644364
-16.5571529400408
-14.8675605957791
-12.6814218141532
-10.0631892588176
-7.09159576669566
-3.85719245601810
-0.459513390700122
2.99604719159181
6.40155301800060
9.64994105872336
12.6384298281685
15.2718122375426
17.4655234160492
19.1483776082576
20.2648776406704
20.7770154728190
20.6655020031924
19.9303869038334
18.5910528653865
16.6855914765560
14.2695887628858
11.4143665194846
8.20474089847872
4.73637250797785
1.11279287875099
-2.55779925503951
-6.16587191367323
-9.60392004877503
-12.7697467615180
-15.5695626010161
-17.9208058499395
-19.7545962137363
-21.0177471600541
-21.6742777217986
-21.7063821188678
-21.1148342235254
-19.9188228375668
-18.1552321530259
-15.8773988951600
-13.1533928697139
-10.0638804874225
-6.69964106709833
-3.15881333655837
0.456045178762792
4.04099984683633
7.49379384680109
10.7168279687626
13.6199779480830
16.1231650038263
18.1586010418394
19.6726392395383
20.6271737557399
21.0005487779644
20.7879560231375
20.0013196319744
18.6686864671675
16.8331566854664
14.5514031505188
11.8918384329227
8.93249496167061
5.75868780416594
2.46053109438391
-0.869621244325398
-4.13974179537048
-7.26063757686618
-10.1483386012790
-12.7263112296487
-14.9274460659218
-16.6957758254920
-17.9878842503096
-18.7739728131923
-19.0385579777441
-18.7807786300057
-18.0143014478839
-16.7668217375581
-15.0791686626918
-13.0040364810373
-10.6043766880068
-7.95149887840186
-5.12293957346269
-2.20016716509755
0.733803317693181
3.59681013607283
6.30988590106330
8.79947126623219
10.9994400205046
12.8528827360070
14.3136046744568
15.3473017754343
15.9323861646068
16.0604401489339
15.7362858387357
14.9776670894639
13.8145518029362
12.2880756135533
10.4491618052516
8.35686562457159
6.07650239735082
3.67762658299617
1.23193217845322
-1.18885646297957
-3.51503966639214
-5.68088761301589
-7.62642903343243
-9.29904540437773
-10.6548397406688
-11.6597543366407
-12.2904156269537
-12.5346876022787
-12.3919189809630
-11.8728744474990
-10.9993471166602
-9.80345784426718
-8.32665653776225
-6.61845045991933
-4.73489390458473
-2.73688195220266
-0.688297908803191
1.34593068216651
3.30180895309212
5.11822415080358
6.73880710045861
8.11364702056644
9.20080489940248
9.96757665076450
10.3914653303962
10.4608315772686
10.1752027426137
9.54523334227373
8.59232187565605
7.34790100410320
5.85242887276434
4.15411835210281
2.30744767895157
0.371500163953221
-1.59181757796863
-3.51962953739541
-5.34996828209795
-7.02363043861075
-8.48596419867419
-9.68854361685726
-10.5906840574293
-11.1607527544319
-11.3772291173789
-11.2294723060678
-10.7181596613406
-9.85536925673773
-8.66429287684755
-7.17858117134110
-5.44133908835422
-3.50380526784168
-1.42376238078831
0.736264533625951
2.91095814010449
5.03424036682859
7.04131778094742
8.87067434270237
10.4659480316271
11.7776325421109
12.7645519933688
13.3950655521099
13.6479697986722
13.5130788491021
12.9914745490641
12.0954302472841
10.8480207648113
9.28243779642830
7.44103439757533
5.37412529073533
3.13857260318415
0.796190313196464
-1.58799438410458
-3.94757859355891
-6.21666975135565
-8.33176471078761
-10.2335636877881
-11.8686614220392
-13.1910620654236
-14.1634717110775
-14.7583321918736
-14.9585705540344
-14.7580491901407
-14.1617110230809
-13.1854218790014
-11.8555183198238
-10.2080742088985
-8.28790386603805
-6.14732450749881
-3.84470618827967
-1.44284372524914
0.992808227043436
3.39598921917023
5.70152270581257
7.84718370528747
9.77548458029386
11.4353195106527
12.7834115073573
13.7855120866811
14.4173128493816
14.6650397463472
14.5257139955357
14.0070774482536
13.1271936132876
11.9137475813071
10.4030780777867
8.63898250015110
6.67134108522957
4.55460953668709
2.34623079258922
0.105016308147291
-2.11045470289588
-4.24337323972133
-6.24013616082605
-8.05164669670401
-9.63445463255999
-10.9517186346153
-11.9739800115388
-12.6797424368411
-13.0558554873042
-13.0977014754659
-12.8091856313526
-12.2025301391462
-11.2978737652671
-10.1226814734404
-8.71097274299422
-7.10238306895237
-5.34107972081137
-3.47455942419965
-1.55236130314034
0.375267585926776
2.25871495079101
4.05031538369292
5.70559535480125
7.18441804172044
8.45199898544625
9.47976747771995
10.2460520702157
10.7365717519640
10.9447176509709
10.8716142760822
10.5259549708680
9.92361371235355
9.08704442130800
8.04448873695163
6.82902249336688
5.47747855665434
4.02928817028890
2.52528405764860
1.00650653859667
-0.486950252279961
-1.91702010046571
-3.24864749824136
-4.45064893571519
-5.49643383657155
-6.36456983003065
-7.03918117964506
-7.51017440997592
-7.77329149250081
-7.82999778200729
-7.68721820220367
-7.35693984564607
-6.85570139512430
-6.20398947271845
-5.42555983002430
-4.54669845851632
-3.59543567102339
-2.60072613404915
-1.59161015038430
-0.596375735793783
0.358254039900178
1.24787999040667
2.05110200056628
2.75008214149942
3.33097238857087
3.78419112958327
4.10454141333101
4.29117256264206
4.34739430840098
4.28035842791876
4.10062692911147
3.82164840651038
3.45916574080346
3.03057918211750
2.55428919948664
2.04904320799513
1.53330915740819
1.02469673182821
0.539443471060752
0.0919786411402334
-0.305427411558047
-0.642925760976611
-0.913264970441622
-1.11188556837258
-1.23693935653402
-1.28924008002127
-1.27215097847617
-1.19141320082814
-1.05491764552777
-0.872422032211541
-0.655215260546996
-0.415732467711908
-0.167126548839026
0.0771949943720637
0.304055490881970
0.501000877393770
0.656778711360670
0.761783073632766
0.808443247726626
0.791535286641628
0.708399110818717
0.559049574753696
0.346177467089377
0.0750446694912293
-0.246714613954210
-0.609368847628254
-1.00141973031210
-1.40996796196476
-1.82109692351247
-2.22026186824189
-2.59267757720786
-2.92370198966674
-3.19921621526462
-3.40600224467351
-3.53211876792490
-3.56727325210280
-3.50318537382179
-3.33393354605566
-3.05627304344510
-2.66991149828844
-2.17772569312142
-1.58590297445680
-0.903991515680222
-0.144846141290436
0.675539655919118
1.53831985258947
2.42219885013166
3.30394400556441
4.15899476612058
4.96215021964053
5.68831247926245
6.31326005341763
6.81442349069890
7.17163532637866
7.36782771378018
7.38965389038589
7.22801337770932
6.87846498962570
6.34151578745733
5.62277770010517
4.73298651928078
3.68788055922442
2.50793881314690
1.21798136911904
-0.153361540991366
-1.57430118439789
-3.01064733398909
-4.42665093785628
-5.78590939738295
-7.05230964471420
-8.19098422438798
-9.16925700532446
-9.95755716969742
-10.5302817713690
-10.8665876711967
-10.9510928208332
-10.7744651280261
-10.3338754848651
-9.63329118308883
-8.68358790257522
-7.50246325701640
-6.11414237293818
-4.54887542020141
-2.84223727055779
-1.03424929814740
0.831648323954292
2.70973936330618
4.55325125262578
6.31561259616713
7.95171013333819
9.41910918528517
10.6792048612440
11.6982749742768
12.4484093654949
12.9082939392617
13.0638310407103
12.9085808212328
12.4440110126505
11.6795452880105
10.6324034823503
9.32723078802056
7.79551794792264
6.07482054433287
4.20779251977068
2.24105658918066
0.223941555532252
-1.79287695380558
-3.75879071317860
-5.62468312220875
-7.34431697451232
-8.87563961824951
-10.1819612833828
-11.2329657858061
-12.0055177567516
-12.4842371071522
-12.6618197745600
-12.5390939341869
-12.1248124867769
-11.4351950327787
-10.4932445710551
-9.32787448695088
-7.97288880748439
-6.46586244390072
-4.84696812204380
-3.15779349674071
-1.44018660519455
0.264838467063103
1.91811003044909
3.48320114231885
4.92721022530769
6.22140815190799
7.34174349060266
8.26920115557769
8.99001354266045
9.49572737975758
9.78313374864191
9.85407266452381
9.71512681039174
9.37722119097442
8.85514647600264
8.16702377061257
7.33372781618685
6.37828461488697
5.32525855269283
4.20014343829608
3.02877138264823
1.83675278963337
0.648959488246511
-0.510939120034052
-1.62088015659679
-2.66074865789378
-3.61265713813061
-4.46116724327379
-5.19345900748714
-5.79945304323350
-6.27188925450085
-6.60636305806955
-6.80131760548537
-6.85798904121125
-6.78030196064691
-6.57471393654279
-6.25001071988808
-5.81705663978525
-5.28850700219918
-4.67849042677768
-4.00226904929741
-3.27588376104438
-2.51579076566456
-1.73849525147408
-0.960188170556665
-0.196392909048025
0.538370315045510
1.23089361095291
1.86955504769049
2.44454794953369
2.94805787156582
3.37438044625336
3.71997462489338
3.98344729122635
4.16546695864014
4.26860658130467
4.29711871497357
4.25665046721848
4.15391064595226
3.99630661362286
3.79157262952993
3.54741386514432
3.27118996248362
2.96965862023167
2.64879354583226
2.31368316119884
1.96850808549483
1.61658810832448
1.26048426622199
0.902139293461966
0.543039976841313
0.184387064028520
-0.172738663007988
-0.527222674133361
-0.877781672224341
-1.22285219116162
-1.56050679981333
-1.88840097848335
-2.20375242571792
-2.50335272125269
-2.78360908603000
-3.04061183890940
-3.27022151049024
-3.46816879169049
-3.63016071278030
-3.75198758218415
-3.82962699821912
-3.85934331593686
-3.83778291824299
-3.76206715943896
-3.62988566730927
-3.43959268825903
-3.19030837176205
-2.88202547549235
-2.51572015159895
-2.09346345077454
-1.61852809720306
-1.09548305254451
-0.530266555963475
0.0697730170580186
0.695879571037053
1.33794514955154
1.98462681935603
2.62352798266658
3.24144227743484
3.82465284241701
4.35927527520457
4.83162998129087
5.22862918954414
5.53816543807936
5.74949098208005
5.85358019939242
5.84346859272474
5.71456175331197
5.46490565386770
5.09540654764676
4.60998572472496
4.01565272526999
3.32248139889865
2.54347692619571
1.69432834781984
0.793049356482626
-0.140481275063256
-1.08506070132151
-2.01876022484927
-2.91955412521855
-3.76595298316427
-4.53761809644122
-5.21593744656161
-5.78454754704742
-6.22978850036039
-6.54108134608437
-6.71121753804342
-6.73655087643698
-6.61708338298929
-6.35643922651007
-5.96172519787419
-5.44328209103295
-4.81433780700199
-4.09057889737849
-3.28966149830955
-2.43068446577142
-1.53364689493662
-0.618909575307041
0.293323801652529
1.18349369040917
2.03313109795331
2.82525641294546
3.54472462512108
4.17851121544855
4.71593335938760
5.14880205601579
5.47150264625613
5.68100380762349
5.77679808308858
5.76077974712243
5.63706784797671
5.41178337855489
5.09278984179460
4.68940636863966
4.21210246629491
3.67218373857314
3.08147858130277
2.45203668535312
1.79585075697245
1.12461271923122
0.449514405688319
-0.218899805403252
-0.870824817717759
-1.49723237709734
-2.08986102683122
-2.64117030883428
-3.14427520098818
-3.59287903128521
-3.98122284547993
-4.30406621721183
-4.55670910909035
-4.73505747744349
-4.83572808016965
-4.85618170148996
-4.79486984258113
-4.65137848339651
-4.42655386045897
-4.12259882001857
-3.74313324393367
-3.29321712091786
-2.77933888098611
-2.20937373314248
-1.59251654203368
-0.939191457992750
-0.260936884955438
0.429739336169159
1.11954209382186
1.79461619176282
2.44082351389589
3.04406989056720
3.59067463054620
4.06776884826010
4.46370327909104
4.76844331758157
4.97392893250575
5.07437956670981
5.06652822731908
4.94977363961271
4.72624371750660
4.40076732833111
3.98075457131503
3.47598906401386
2.89833954653693
2.26140260770390
1.58009306743788
0.870202539937665
0.147948759087434
-0.570462559641712
-1.26924543016014
-1.93339921589188
-2.54902752011741
-3.10361165048543
-3.58624326132368
-3.98782075642612
-4.30121114555618
-4.52137469797420
-4.64544577276530
-4.67276126223607
-4.60482903883348
-4.44523252080730
-4.19947294442474
-3.87475663449383
-3.47973902568337
-3.02423944953863
-2.51894059278342
-1.97508463408221
-1.40417543535570
-0.817693909527400
-0.226832569700967
0.357744549306733
0.926109366226953
1.46923637071921
1.97912008999065
2.44883679129241
2.87254745043407
3.24544428944282
3.56364924854376
3.82407847751716
4.02429117782957
4.16234305146060
4.23666384641430
4.24597520186053
4.18925980864116
4.06578669578065
3.87519115185900
3.61760216963902
3.29380589903947
2.90543068489536
2.45513790459292
1.94680287953159
1.38567134422367
0.778478942277798
0.133523550099140
-0.539317497484069
-1.22863127281360
-1.92157868866585
-2.60407270672396
-3.26102713903535
-3.87667590616018
-4.43495975471509
-4.91997358998990
-5.31646301040684
-5.61035390148301
-5.78929475671993
-5.84318836773459
-5.76468804720638
-5.54963368634878
-5.19740452044403
-4.71116818392998
-4.09800921568085
-3.36892447726116
-2.53867792827292
-1.62551283437788
-0.650725642745928
0.361887828866128
1.38669698302094
2.39698923640434
3.36578372800740
4.26667515383070
5.07467481892876
5.76701540605773
6.32388707830750
6.72907552371986
6.97047743081661
7.04047538793629
6.93616171669871
6.65940841386779
6.21678727599835
5.61934972448631
4.88227955822350
4.02443403017501
3.06778982249177
2.03681135341929
0.957759915979667
-0.142036388519860
-1.23493030886617
-2.29369775603801
-3.29225144369619
-4.20630356327552
-5.01395782698526
-5.69621525072427
-6.23738302093976
-6.62538107046231
-6.85194597002947
-6.91273594708765
-6.80734396576796
-6.53922769072990
-6.11556578489509
-5.54704944344890
-4.84761656741077
-4.03413391684083
-3.12603049597036
-2.14488392410353
-1.11396118541388
-0.0577162486165439
0.998750428151799
2.03026196041155
3.01215230506749
3.92085510401793
4.73447647287989
5.43333374971000
6.00044347046980
6.42194427508268
6.68744343975727
6.79027866531147
6.72768923296053
6.50089259475421
6.11506411921217
5.57921945145580
4.90600113394584
4.11137393201596
3.21423658590286
2.23596106019532
1.19987322740476
0.130690793213366
-0.946065139003022
-2.00466911521440
-3.01978677379593
-3.96705435498812
-4.82363166767348
-5.56871913932052
-6.18403029985791
-6.65421151149969
-6.96720133114720
-7.11452288624378
-7.09150411480117
-6.89742239737806
-6.53557148388932
-6.01324917208937
-5.34166369281120
-4.53575547334825
-3.61392969186665
-2.59769491570053
-1.51120513709785
-0.380707127669568
0.766098161911210
1.90076362957973
2.99484982839954
4.02069607486211
4.95217887134661
5.76542958664635
6.43948793969921
6.95687373165093
7.30406495915122
7.47187471656488
7.45572157226240
7.25578851357348
6.87706483296897
6.32926456474060
5.62661539850270
4.78751423835952
3.83405008940938
2.79140148842981
1.68712346715032
0.550346904193483
-0.589080146479607
-1.70147501897170
-2.75819106400582
-3.73244183654714
-4.60004836217837
-5.34008505444128
-5.93540704259874
-6.37304903948319
-6.64449255044022
-6.74580349133132
-6.67764571210515
-6.44517743534822
-6.05783754829911
-5.52902775051373
-4.87569573090940
-4.11782481608909
-3.27783760865454
-2.37992520214708
-1.44931915367076
-0.511529478332194
0.408422852964907
1.28674738477829
2.10156811252977
2.83352171664702
3.46624813327298
3.98675955247813
4.38568253460644
4.65737579543072
4.79993231516199
4.81507818007202
4.70798184138572
4.48698658633380
4.16327663950182
3.75048438868877
3.26424381298127
2.72169425531050
2.14093989247460
1.54047376256423
0.938580535437621
0.352738291103913
-0.200955042732799
-0.708301742434591
-1.15744212411540
-1.53918545191793
-1.84721671268991
-2.07817192118214
-2.23158514949385
-2.30971981453292
-2.31730338899920
-2.26118782383935
-2.14995768070662
-1.99350518634372
-1.80258755671745
-1.58837848064424
-1.36202371214542
-1.13421073363872
-0.914764089237346
-0.712280299929983
-0.533818020423504
-0.384659157880771
-0.268154396029235
-0.185661971549731
-0.136582292710992
-0.118484151886512
-0.127312031125532
-0.157659267954845
-0.203089130694569
-0.256485154894246
-0.310413035174247
-0.357478372320655
-0.390667064903977
-0.403657664868605
-0.391097327431995
-0.348834966590819
-0.274106844341023
-0.165671056464378
-0.0238882187203130
0.149253857255853
0.350173425819456
0.573787550842128
0.813664979522584
1.06223799251407
1.31106915907792
1.55116502619843
1.77332441695463
1.96850504737649
2.12818952992937
2.24473126120696
2.31166248500055
2.32395068756511
2.27819459288180
2.17275625085344
2.00782995479972
1.78545126489283
1.50945012848984
1.18535148084320
0.820225724807951
0.422491163220627
0.00167153122227678
-0.431885606052984
-0.867320190160587
-1.29358771978672
-1.69978855923766
-2.07548268914600
-2.41097608837284
-2.69756889483870
-2.92776043801427
-3.09541096673749
-3.19586335801418
-3.22602967547071
-3.18444711649501
-3.07130613092228
-2.88845111679524
-2.63935196252976
-2.32904349025908
-1.96402990855853
-1.55215267560925
-1.10242236272503
-0.624817660254937
-0.130057009214639
0.370650006794544
0.865863695912841
1.34418022409170
1.79449609666310
2.20626612937755
2.56975105187949
2.87625138753854
3.11832389694591
3.28997582660597
3.38683096914948
3.40626078278696
3.34747411244779
3.21156063976411
3.00148582136394
2.72203807955719
2.37973151083559
1.98266863692816
1.54036744369207
1.06355542136672
0.563931319567146
0.0538938667100121
-0.453763347672520
-0.946189806222034
-1.41084417223986
-1.83587908755338
-2.21052998892926
-2.52548873538048
-2.77323984675088
-2.94833637821549
-3.04759426548841
-3.07018840395401
-3.01764045670713
-2.89369677310880
-2.70410390719072
-2.45629793209841
-2.15903089312419
-1.82196232101411
-1.45524508170566
-1.06913281413585
-0.673631215273904
-0.278208387117515
0.108428395256757
0.478489497259790
0.825199095098811
1.14283999428508
1.42675752280281
1.67333208130624
1.87992790476817
2.04482334167397
2.16712635348117
2.24667850342655
2.28395147718294
2.27994171173059
2.23607023635147
2.15409553795245
2.03604658047540
1.88418090227632
1.70096933282602
1.48910501761373
1.25153095984684
0.991477912014426
0.712503614807951
0.418525136247414
0.113838094409395
-0.196880734041483
-0.508588230223314
-0.815906029434032
-1.11316605556925
-1.39446942784549
-1.65375972558887
-1.88491428845879
-2.08185958409679
-2.23871759993966
-2.34998882063380
-2.41077326725067
-2.41702465132202
-2.36582500845911
-2.25565979589112
-2.08666805721787
-1.86084025381533
-1.58213843616555
-1.25651940702869
-0.891850394110490
-0.497716894705715
-0.0851319971815150
0.333835873551810
0.746495056470297
1.13999902722812
1.50182797386833
1.82026239207319
2.08482981948244
2.28670790231343
2.41906866880019
2.47735046071966
2.45944598470118
2.36579788983763
2.19939735594585
1.96568614357997
1.67236776449828
1.32913803375124
0.947348515307157
0.539617899948633
0.119406303734058
-0.299433534248437
-0.703115284847563
-1.07837586138841
-1.41291702627399
-1.69581733837706
-1.91789855386773
-2.07203015533076
-2.15335722838136
-2.15944090014983
-2.09030671015917
-1.94840354127899
-1.73848253336314
-1.46741014191083
-1.14393109061306
-0.778395187643637
-0.382457617552326
0.0312430417909507
0.449429300091858
0.858553899607797
1.24519432542169
1.59646867030951
1.90046206206457
2.14664587584062
2.32626677907082
2.43268086072487
2.46161034059781
2.41130621025785
2.28260827460458
2.07890261905022
1.80598380163555
1.47183394030548
1.08633306824065
0.660915209314797
0.208183626963017
-0.258502273184911
-0.725456104607904
-1.17909671345706
-1.60636921626493
-1.99513973252993
-2.33454890318772
-2.61531109614769
-2.82994953806790
-2.97296191051653
-3.04091536155605
-3.03247360635167
-2.94836134455696
-2.79127258425098
-2.56572999370024
-2.27790262978775
-1.93538974317442
-1.54697897297688
-1.12238792374861
-0.671998450895954
-0.206592542534284
0.262902746453748
0.725656168491702
1.17115658168772
1.58942082990475
1.97118702276354
2.30809534244859
2.59285733215007
2.81941223930583
2.98306601910432
3.08060589011801
3.11038173588142
3.07234583183597
2.96804463240317
2.80056046364881
2.57440620706492
2.29538130850147
1.97040142718385
1.60731564586202
1.21472378898200
0.801802179544975
0.378140044302025
-0.0464176961728171
-0.461930572484871
-0.858537129555501
-1.22665392823332
-1.55720416443269
-1.84187401886804
-2.07338726218620
-2.24578227023495
-2.35467175321288
-2.39746474477967
-2.37353255235451
-2.28430469556216
-2.13328635533334
-1.92599454968076
-1.66981538599647
-1.37378883280837
-1.04833027843588
-0.704899677248434
-0.355629482409922
-0.0129221628453445
0.310972588943264
0.604391210414481
0.856689869728951
1.05866614857454
1.20295357965225
1.28437014870073
1.30019869472678
1.25037576938865
1.13756711981434
0.967113179274083
0.746836630696547
0.486715252310212
0.198435228084995
-0.105148978199348
-0.410613917134348
-0.704587042483557
-0.974348522391291
-1.20837999200552
-1.39683176856874
-1.53188812198484
-1.60801863159585
-1.62211151193484
-1.57349145795685
-1.46382980021744
-1.29695863241018
-1.07860336934137
-0.816050349986015
-0.517768077276642
-0.193002791240389
0.148628737576058
0.497524563303373
0.844436130291359
1.18073742187057
1.49860789355951
1.79112183713047
2.05224885843036
2.27678269035283
2.46022594552339
2.59866419735903
2.68866251234408
2.72721125978226
2.71173718502122
2.64018283717289
2.51114523977601
2.32405543459316
2.07937545197232
1.77878843933273
1.42536023932575
1.02365528645970
0.579794927787801
0.101451183545290
-0.402226929080271
-0.920754121115475
-1.44251358765042
-1.95502051835381
-2.44523701008688
-2.89992905117327
-3.30605437438623
-3.65116826912901
-3.92383299585641
-4.11401538446009
-4.21345669510609
-4.21599909187346
-4.11785435630294
-3.91780291856762
-3.61731491252736
-3.22058950703980
-2.73451365985853
-2.16854586017854
-1.53453347407192
-0.846473279229857
-0.120223440945219
0.626828028565525
1.37613727694903
2.10842328115807
2.80413434273528
3.44396321060428
4.00940579253437
4.48335000564227
4.85067213520143
5.09881034092978
5.21828068494134
5.20310148588199
5.05109704577331
4.76406086952331
4.34776965677117
3.81185058539743
3.16951395420862
2.43716992176582
1.63395141339615
0.781165511782468
-0.0983064151347571
-0.980642848310451
-1.84173675784642
-2.65785918281482
-3.40632063860978
-4.06611780312708
-4.61855003246364
-5.04778683331718
-5.34136471898134
-5.49059113003463
-5.49083516613002
-5.34168993755391
-5.04699879291489
-4.61474621332646
-4.05682213509129
-3.38867434714439
-2.62886646267752
-1.79855871399903
-0.920926290349244
-0.0205266045945981
0.877375583918574
1.74751647466000
2.56536357821131
3.30785153216065
3.95410031588550
4.48608688187112
4.88923776962169
5.15291068164240
5.27073775226088
5.24081173334656
5.06570707608547
4.75233898477383
4.31167314511744
3.75830574896238
3.10993723221790
2.38676418502423
1.61081308937738
0.805237964889378
-0.00639744284994262
-0.800833120690377
-1.55580226571517
-2.25067707978215
-2.86705144990613
-3.38924230821106
-3.80469403787345
-4.10427424826223
-4.28245421748505
-4.33737261181204
-4.27078594429268
-4.08791298698516
-3.79718274462574
-3.40989685526359
-2.93981800923290
-2.40269688168487
-1.81575163217801
-1.19711623109272
-0.565276201716709
0.0614880211396165
0.665629818913121
1.23081873634380
1.74236157478847
2.18755203626167
2.55594354365393
2.83954397395987
3.03293396405819
3.13331219417924
3.14047203479142
3.05671472241998
2.88670522916623
2.63727827186653
2.31720313858518
1.93691663020724
1.50823292432110
1.04403742636508
0.557969052053731
0.0640927051683148
-0.423438034209767
-0.890728030869929
-1.32449560735367
-1.71243001101940
-2.04354171435229
-2.30849221931061
-2.49988779362324
-2.61252134299954
-2.64354842112223
-2.59258673071433
-2.46173265457495
-2.25549267159565
-1.98063148492570
-1.64594216255323
-1.26194667550138
-0.840538129117440
-0.394578835200376
0.0625289619076163
0.517280818849831
0.956496493728043
1.36771601920535
1.73954922806804
2.06196710209663
2.32652909846996
2.52654660391315
2.65718776867291
2.71553223011546
2.70058511552875
2.61325825619269
2.45632336706601
2.23433807691797
1.95354228270894
1.62172029794943
1.24802416223278
0.842755219181251
0.417104115820170
-0.0171470752090917
-0.447953659614327
-0.863358712035696
-1.25185436883839
-1.60274283266026
-1.90648576055683
-2.15503041796682
-2.34210021218385
-2.46343602613732
-2.51697365081017
-2.50294238600986
-2.42387143181734
-2.28449463971781
-2.09155058163193
-1.85348308881688
-1.58005619523916
-1.28190531104687
-0.970052111862289
-0.655413211957538
-0.348332016342314
-0.0581596698701851
0.207094390141378
0.441028112272264
0.639020951170170
0.798314417485046
0.918001886619091
0.998934319456665
1.04355145183899
1.05565018505905
1.04010357503069
1.00254515643020
0.949034445263986
0.885720302385062
0.818519223217366
0.752825229086557
0.693266509621544
0.643521025528767
0.606198885362611
0.582793769114253
0.573699666674494
0.578283672451653
0.595001508375046
0.621540585009552
0.654976051604333
0.691928180493746
0.728713839202515
0.761489674037822
0.786388837655044
0.799655674250660
0.797783109273005
0.777655428387239
0.736695060029154
0.673006800470747
0.585507936407571
0.474029373661025
0.339372420721747
0.183308978010329
0.00851936151548516
-0.181529281787438
-0.382751887734566
-0.590642258253163
-0.800474440382506
-1.00748617039143
-1.20702700477951
-1.39466205662334
-1.56623165678283
-1.71787551549446
-1.84603523326925
-1.94745036716800
-2.01916088404764
-2.05852390244021
-2.06324688605891
-2.03143464899729
-1.96164487273479
-1.85294666112984
-1.70497842606064
-1.51800393852123
-1.29296737363730
-1.03154862663161
-0.736218757356629
-0.410292573658872
-0.0579721014369567
0.315627791942209
0.704481113102052
1.10168796574552
1.49955236667835
1.88970175495161
2.26324547487412
2.61096675817713
2.92354147899465
3.19177708681179
3.40686606225906
3.56064921601324
3.64588448804881
3.65651625063259
3.58793852291061
3.43724335124367
3.20344345445846
2.88765662936930
2.49323877684629
2.02585296894655
1.49346377789726
0.906249033485251
0.276425073830925
-0.382013868969544
-1.05363661529715
-1.72198603256994
-2.37004569668316
-2.98074487014451
-3.53748290205868
-4.02465402677683
-4.42815447843779
-4.73585526328783
-4.93802524394480
-5.02769004153747
-5.00091272941123
-4.85698287575549
-4.59850192248337
-4.23135581556931
-3.76457050413807
-3.21005214155821
-2.58222078916027
-1.89755308589853
-1.17405465205616
-0.430686170493827
0.313232173739151
1.03861471229948
1.72718268137086
2.36199867392426
2.92795038751519
3.41217344888889
3.80440433103230
4.09725447040657
4.28639627164476
4.37065164630617
4.35197494297793
4.23532515960118
4.02842727083210
3.74142891100419
3.38646565805650
2.97715467709971
2.52804145006301
2.05402696293771
1.56980272197490
1.08931853032486
0.625303759145726
0.188857878672082
-0.210878694278659
-0.566966037399761
-0.874813356912998
-1.13223090752662
-1.33938209672807
-1.49863404042887
-1.61430759806679
-1.69233248301894
-1.73981925869647
-1.76456717701443
-1.77453379401174
-1.77729787462543
-1.77955017063922
-1.78664646069885
-1.80225349857470
-1.82811148224004
-1.86392709979081
-1.90740030625851
-1.95437715548915
-1.99911168806446
-2.03461326037172
-2.05305251977247
-2.04619957159386
-2.00587114154170
-1.92436853732833
-1.79489348823104
-1.61193310980875
-1.37160738479959
-1.07197247101124
-0.713271409181110
-0.298121551064196
0.168373395085075
0.678598296351444
1.22249717249751
1.78774304302625
2.36000450941708
2.92330064401249
3.46043142609219
3.95346897649452
4.38429518794137
4.73517323703415
4.98934258652560
5.13162806016201
5.14905241032332
5.03143825177764
4.77197989941913
4.36775981207003
3.82017963018365
3.13527371192081
2.32387461640683
1.40160539312646
0.388682252702075
-0.690477976917917
-1.80783977470779
-2.93250380958831
-4.03160964621155
-5.07135471209021
-6.01809364132106
-6.83947931914309
-7.50560507963154
-7.99010621969635
-8.27117839958385
-8.33247112746139
-8.16381708471553
-7.76176312870280
-7.12987660850096
-6.27881081755470
-5.22612516036425
-3.99586777334709
-2.61793965706677
-1.12726872091157
0.437171301043402
2.03345870757991
3.61789975459635
5.14624605926277
6.57492057670117
7.86222342886707
8.96949259763875
9.86219710131716
10.5109414953593
10.8923605311994
10.9898820571644
10.7943354278468
10.3043825280784
9.52674968103809
8.47624172509075
7.17552473287921
5.65467125510365
3.95047130544500
2.10552289644306
0.167126792518840
-1.81397993042001
-3.78500912421172
-5.69257844900634
-7.48419145598320
-9.10969445787773
-10.5226683371710
-11.6817193732643
-12.5516392066438
-13.1044091993428
-13.3200282306728
-13.1871455527793
-12.7034824136070
-11.8760286687764
-10.7210043661902
-9.26358168786792
-7.53736947694660
-5.58367013443988
-3.45052592141169
-1.19157769116230
1.13523675938328
3.46911516632736
5.74792340035759
7.90979662940143
9.89477600596768
11.6464452387575
13.1135277702251
14.2514013479191
15.0234837237718
15.4024422907959
15.3711825828243
14.9235759805855
14.0648951900544
12.8119359843168
11.1928139875498
9.24643480941760
7.02164409082754
4.57607122494509
1.97468748680614
-0.711892966822659
-3.40933162041198
-6.04165555745416
-8.53345990107059
-10.8121541599321
-12.8101773295280
-14.4671045077349
-15.7315707422307
-16.5629453518166
-16.9327006827845
-16.8254313797734
-16.2394921428771
-15.1872326614344
-13.6948179287051
-11.8016312254371
-9.55926688376135
-7.03013151154802
-4.28568600955082
-1.40437585080354
1.53068776050417
4.43422005101279
7.22134305930774
9.81016500831727
12.1242708070529
14.0950419770591
15.6637338210263
16.7832488859581
17.4195573629379
17.5527262956326
17.1775303377488
16.3036277986408
14.9552974349646
13.1707441512413
11.0009951389664
8.50842108893746
5.76492869804161
2.84987961522186
-0.152203348724640
-3.15407923428054
-6.06831692190267
-8.80984362696214
-11.2984484625236
-13.4611734142244
-15.2345211896492
-16.5664074522283
-17.4177860531687
-17.7638819649855
-17.5949787090568
-16.9167247960641
-15.7499453137897
-14.1299676092444
-12.1054911353685
-9.73704868042904
-7.09511824756700
-4.25795199292096
-1.30919208285498
1.66465523872039
4.57681520592407
7.34283644001804
9.88310470521009
12.1252034648185
14.0060475713655
15.4737208989856
16.4889570474714
17.0262145069071
17.0743132463808
16.6366173468522
15.7307664304851
14.3879755816025
12.6519378183837
10.5773741278836
8.22828350037521
5.67594985142739
2.99676520585856
0.269930114034158
-2.42490625628362
-5.01000235488239
-7.41181154864608
-9.56313498692232
-11.4050761016301
-12.8887367068486
-13.9766010253696
-14.6435626070614
-14.8775596640706
-14.6797964889774
-14.0645420776362
-13.0585115896554
-11.6998514464003
-10.0367640209569
-8.12582206707250
-6.03003516735125
-3.81673954807479
-1.55538793828553
0.684682439577816
2.83642787089405
4.83715145646057
6.63036844759430
8.16742925372815
9.40885567840948
10.3253564698782
10.8984991440668
11.1210259882683
10.9968129143484
10.5404801704730
9.77667371571090
8.73904532131495
7.46896825905077
6.01403374925208
4.42638087978567
2.76091883774197
1.07350414520094
-0.580863672127252
-2.14976736968966
-3.58496377559303
-4.84379629917278
-5.89039222853411
-6.69661864251855
-7.24277945319151
-7.51804334127422
-7.52059832447556
-7.25753393932446
-6.74445714276713
-6.00485354567758
-5.06921173573008
-3.97393524187568
-2.76007393014746
-1.47191390744820
-0.155471782118815
1.14305532405698
2.37882908732614
3.50984290691250
4.49827517829271
5.31167538197505
5.92394400617878
6.31607774047223
6.47666243096266
6.40210677392738
6.09661878912059
5.57193445094939
4.84681371416377
3.94632416001908
2.90093726671073
1.74546727517854
0.517887739688719
-0.741934355983685
-1.99354331889110
-3.19719281488199
-4.31509223065643
-5.31255913554471
-6.15904062674744
-6.82897286753205
-7.30245556608432
-7.56572597315842
-7.61142487863858
-7.43865490567681
-7.05283902510056
-6.46539443276634
-5.69324335388152
-4.75818740266737
-3.68617524660015
-2.50649409274886
-1.25091389282116
0.0471904107550126
1.35371794286902
2.63470627163423
3.85716873908539
4.98989423322862
6.00419873974380
6.87461619533890
7.57951347824318
8.10161189052094
8.42839632128473
8.55239432248968
8.47131104544556
8.18801228495412
7.71035609692904
7.05088247977140
6.22637910121052
5.25734773038753
4.16739993584437
2.98261125792314
1.73086052774793
0.441175853295648
-0.856898014996751
-2.13390348370677
-3.36104403768802
-4.51073161669315
-5.55711226029957
-6.47657311285358
-7.24822938083874
-7.85438371205221
-8.28094438528004
-8.51778440918796
-8.55902244202564
-8.40320881269904
-8.05340528742871
-7.51715419541603
-6.80633935305992
-5.93694637628736
-4.92873259557830
-3.80481692451280
-2.59119848795322
-1.31621081410393
-0.00991712617475126
1.29654749224518
2.57167938424576
3.78434426491746
4.90453550594782
5.90413537394161
6.75765981962686
7.44296657262069
7.94190629329581
8.24089677908834
8.33140020320336
8.21028296358602
7.88003739185477
7.34884525998972
6.63046584412935
5.74393709780277
4.71308740210655
3.56586666998790
2.33351779553549
1.04962069376708
-0.250950244063866
-1.53310965946399
-2.76263933350284
-3.90721729774215
-4.93735961856301
-5.82724315362922
-6.55538470403133
-7.10515914675205
-7.46514621852160
-7.62930265458696
-7.59696328672932
-7.37268118444494
-6.96592253429541
-6.39063626300865
-5.66472118313617
-4.80941471693029
-3.84862729897339
-2.80824570628192
-1.71542706016526
-0.597903155159933
0.516687975055272
1.60142982094941
2.63070516816240
3.58071892281801
4.42996499778152
5.15963901511356
5.75399941949148
6.20067820331727
6.49093905551433
6.61987619881549
6.58654275339659
6.39399456667188
6.04923523603656
5.56305109260357
4.94973101189860
4.22667413570054
3.41389747438102
2.53346328492098
1.60885165842586
0.664305984464804
-0.275822330191219
-1.18770780526318
-2.04864757293156
-2.83761141491322
-3.53574111846843
-4.12679808791088
-4.59755811573690
-4.93814935463218
-5.14232479354229
-5.20765547907088
-5.13562712775256
-4.93162221918460
-4.60477306327270
-4.16767866134267
-3.63598837974433
-3.02786667630678
-2.36336317472940
-1.66371932859087
-0.950645615419495
-0.245601648800475
0.430893090399456
1.05989617716084
1.62461042709309
2.11087031404189
2.50753471610355
2.80677382290374
3.00423799485534
3.09909824447979
3.09395289427915
2.99460283080996
2.80970740653047
2.55034239779752
2.22948831406255
1.86148016322444
1.46144803449085
1.04477236901818
0.626570358647950
0.221222752022355
-0.158054646253347
-0.499592306148982
-0.793597397274890
-1.03242638592841
-1.21078949241252
-1.32587484279628
-1.37738102805681
-1.36745070692254
-1.30050423716948
-1.18297980094685
-1.02299359426598
-0.829939134896398
-0.614047953559527
-0.385934876572599
-0.156150266484667
0.0652404042326441
0.269031934666294
0.447195195636693
0.593122612278995
0.701797186468927
0.769884251754138
0.795750762876240
0.779421921990876
0.722488259831623
0.627977043210300
0.500199788204758
0.344583279928072
0.167486190371613
-0.0240010637690675
-0.222277524998729
-0.419476795962511
-0.607734218259779
-0.779467818390740
-0.927658454255183
-1.04611068384898
-1.12967573308863
-1.17442180990986
-1.17774389283767
-1.13841312021636
-1.05657289708364
-0.933693169198452
-0.772495295139548
-0.576857948320655
-0.351710661159399
-0.102917428378470
0.162850568907389
0.438255917866894
0.715452740528427
0.986263616304032
1.24237663330253
1.47556198905502
1.67790595358365
1.84205823206774
1.96148663614239
2.03073043562182
2.04564102561302
2.00359610040796
1.90367204466047
1.74675938950063
1.53560836512068
1.27479584366895
0.970610866564485
0.630862628791245
0.264621152392995
-0.118094138853964
-0.506659870756884
-0.890209595162631
-1.25799294489686
-1.59971859106017
-1.90586952230877
-2.16798179154803
-2.37887985552377
-2.53286314279279
-2.62583998035642
-2.65540692704731
-2.62087404808152
-2.52323945459933
-2.36511894793464
-2.15063822870447
-1.88529548171418
-1.57580127632295
-1.22990106870657
-0.856183789528280
-0.463878608318512
-0.0626412779391624
0.337668540665485
0.727217124102807
1.09643122320826
1.43623415992530
1.73827967021275
1.99517883323234
2.20071428822146
2.35003450423337
2.43981933920557
2.46840692332218
2.43587158292095
2.34404362133472
2.19646460673424
1.99827628733901
1.75604675562867
1.47754297112908
1.17146300197228
0.847143340470649
0.514255950571729
0.182506670356259
-0.138657689267598
-0.440330235234201
-0.714411894005084
-0.953865094936056
-1.15294911896133
-1.30742832639482
-1.41473957105972
-1.47410178721887
-1.48655058052936
-1.45488450975661
-1.38351739937851
-1.27824116323878
-1.14591412908526
-0.994098381795019
-0.830674291357612
-0.663460292896543
-0.499861562302983
-0.346564033818367
-0.209282389914714
-0.0925642742175185
0.000350642975461553
0.0676187440290007
0.108828139355093
0.124980169473036
0.118413668393364
0.0926696827001087
0.0522974562738588
0.00260738338471504
-0.0506178958077796
-0.101438405029855
-0.144079093208607
-0.173240353942578
-0.184379447390296
-0.173948694369315
-0.139580140998006
-0.0802100677492355
0.00386016594837486
0.110967890393799
0.238156153817773
0.381300225622478
0.535286993740967
0.694237594208734
0.851760691218396
1.00122177192646
1.13601335624616
1.24981258495906
1.33681612511849
1.39194695329684
1.41103207654481
1.39095325313010
1.32977331428852
1.22683863594610
1.08285451441704
0.899926244754757
0.681556343585203
0.432588876854558
0.159095545020089
-0.131795773426507
-0.432122569563635
-0.733346351668824
-1.02663256928889
-1.30313644489041
-1.55428257177046
-1.77203074326700
-1.94912470711112
-2.07932290303656
-2.15761004293144
-2.18038594152298
-2.14562446941857
-2.05299244454602
-1.90391708227018
-1.70159200201684
-1.45091558446422
-1.15836079756713
-0.831781216606269
-0.480162708281954
-0.113333431011641
0.258353714814540
0.624351959159488
0.974251414666925
1.29809748779430
1.58668617132704
1.83182712779706
2.02656753545748
2.16537217186228
2.24425801639317
2.26088438749343
2.21460177486837
2.10646360225670
1.93920491768414
1.71719057025611
1.44633326924556
1.13397973334998
0.788761640122638
0.420407792634851
0.0395150144201056
-0.342722395120519
-0.714821663199841
-1.06535252950465
-1.38330034868754
-1.65843849787031
-1.88169503640415
-2.04549721954897
-2.14407714948078
-2.17372260589658
-2.13295888143356
-2.02265010936442
-1.84601192389650
-1.60853116305254
-1.31779258420350
-0.983217119128717
-0.615720933377068
-0.227309273482588
0.169376534596554
0.561536957224253
0.936692636685498
1.28313821358159
1.59034776655615
1.84931137033480
2.05278753073115
2.19546305251751
2.27401957972103
2.28711373937336
2.23528449409461
2.12080593954792
1.94750555173979
1.72056642685450
1.44632763814756
1.13209044401473
0.785931273074603
0.416516962901906
0.0329151488673393
-0.355606258586705
-0.739792225094430
-1.11062182679154
-1.45952692021656
-1.77859376718399
-2.06073299446687
-2.29980704048394
-2.49071084209913
-2.62940893777581
-2.71293820462095
-2.73938849587428
-2.70787302946891
-2.61849724589312
-2.47233057726285
-2.27138184989445
-2.01857701369310
-1.71773771347101
-1.37356010985625
-0.991594038653901
-0.578221924369356
-0.140634399693686
0.313204144068487
0.774610502216499
1.23427045062958
1.68237062654268
2.10878114049125
2.50328818359051
2.85586741355046
3.15698152331737
3.39788116484740
3.57088855487170
3.66964762634411
3.68933219893560
3.62681204582132
3.48078333875683
3.25187263339465
2.94272132769164
2.55805090007023
2.10470013807156
1.59161684113193
1.02978108156920
0.432037258614110
-0.187181306726432
-0.812239502471117
-1.42678848990273
-2.01432905952592
-2.55881327759004
-3.04524195540298
-3.46021681644798
-3.79241365166106
-4.03295415249695
-4.17566670538848
-4.21723751313154
-4.15726103209786
-3.99820208498496
-3.74528151673811
-3.40629418956816
-2.99136415852383
-2.51263864609821
-1.98392111300110
-1.42024487462075
-0.837392340530017
-0.251370603969462
0.322139024323261
0.868332956731058
1.37380840502577
1.82702420381930
2.21866699174070
2.54189620519954
2.79245185997458
2.96862292329265
3.07108878401020
3.10265898201205
3.06794436304067
2.97299471447632
2.82493382238892
2.63161439045499
2.40130496259212
2.14241164736363
1.86323120193310
1.57172991367710
1.27534444135619
0.980804979534664
0.693985826959660
0.419791740398907
0.162089023582787
-0.0763121989715987
-0.293622955572724
-0.488991925700263
-0.662382903307024
-0.814425827070090
-0.946254557957980
-1.05934287362264
-1.15534714882606
-1.23596119167435
-1.30278678088283
-1.35722304877526
-1.40037864914819
-1.43301169306632
-1.45550257919403
-1.46786323029772
-1.46978269037724
-1.46070414832440
-1.43992345594791
-1.40669552477140
-1.36033376815623
-1.30028950912529
-1.22620270868791
-1.13792149001590
-1.03549432931252
-0.919144009597607
-0.789235385494647
-0.646249200167676
-0.490771867290300
-0.323507134038210
-0.145311041930068
0.0427523212592172
0.239339497169196
0.442747443467838
0.650831793357274
0.860931480350811
1.06980843122423
1.27361206833104
1.46787907161012
1.64757840787480
1.80720934515315
1.94095583337392
2.04289472296062
2.10724886551465
2.12867051237364
2.10253675166428
2.02523763004445
1.89443901801654
1.70930549109259
1.47067244588592
1.18116028930436
0.845226109770624
0.469149582873818
0.0609503655360346
-0.369765306453105
-0.812029743353400
-1.25380857721626
-1.68235825944626
-2.08463313373518
-2.44772258399191
-2.75929396275165
-3.00801545914311
-3.18393585250945
-3.27880518855369
-3.28633044269915
-3.20237070908136
-3.02508440530907
-2.75504388134692
-2.39532945120169
-1.95160585778254
-1.43217196179598
-0.847962603069945
-0.212473829280809
0.458418243842280
1.14676784362248
1.83300865215226
2.49653378563645
3.11638151216490
3.67198786329834
4.14395969378039
4.51482114196109
4.76969202148152
4.89686633405728
4.88827019215806
4.73978859008873
4.45145813883058
4.02752768720626
3.47639128445663
2.81039933924254
2.04555521999158
1.20110655629144
0.299043088822832
-0.636484535932153
-1.57980891734588
-2.50443654746078
-3.38376948060184
-4.19184417029223
-4.90407480054477
-5.49798816716359
-5.95393492871446
-6.25575812571888
-6.39139531407015
-6.35338698883251
-6.13926266766587
-5.75177801725015
-5.19898187633289
-4.49410025715729
-3.65523413088856
-2.70487762680702
-1.66927208688748
-0.577618629491604
0.538822580101877
1.64771404206596
2.71666837565659
3.71428447398148
4.61115484827218
5.38080780574096
6.00055107149176
6.45218812757461
6.72258444879513
6.80406729786514
6.69464914374741
6.39807065532767
5.92366450291957
5.28604606729587
4.50464191596434
3.60307175100001
2.60840437273735
1.55031264171097
0.460155882039966
-0.629979867122993
-1.68825311121082
-2.68402034431141
-3.58874466974700
-4.37683521518002
-5.02639532679558
-5.51985942910474
-5.84450010607029
-5.99278895196262
-5.96259769091544
-5.75723040986796
-5.38528353559576
-4.86033701573912
-4.20048729714334
-3.42773925787796
-2.56727947425231
-1.64665663727111
-0.694896550230189
0.258420662821736
1.18409404893634
2.05421947932532
2.84306496978805
3.52787663605516
4.08958757319728
4.51340201384473
4.78922899860749
4.91194437233071
4.88146753958200
4.70264961361678
4.38498110793872
3.94213833682073
3.39139634101954
2.75294107110319
2.04911432152669
1.30362218632146
0.540733153282354
-0.215512722563742
-0.942065202990531
-1.61757813650185
-2.22305754281851
-2.74242219745380
-3.16295406554455
-3.47561714702866
-3.67522803066645
-3.76046967959676
-3.73375062951688
-3.60092308108841
-3.37088327883325
-3.05508435824974
-2.66699451185154
-2.22153181577935
-1.73450220685327
-1.22206036455514
-0.700206318509524
-0.184324963684932
0.311227711291031
0.773488743916016
1.19119856120720
1.55505132399505
1.85787714187574
2.09474771651023
2.26299892458620
2.36216820418391
2.39385076735757
2.36148547106796
2.27008721097732
2.12594662876922
1.93631885982907
1.70912079124426
1.45265138769645
1.17534322032936
0.885546862916930
0.591344706578984
0.300387987733387
0.0197507828463300
-0.244202935745867
-0.485939259952530
-0.700857272795675
-0.885367649769259
-1.03693818977954
-1.15409833647344
-1.23639778706985
-1.28431906467567
-1.29914960367209
-1.28282440404742
-1.23775455376591
-1.16665897403079
-1.07241606324412
-0.957948492791324
-0.826148832551200
-0.679847062311110
-0.521814738541609
-0.354795942477956
-0.181553007110555
-0.00491558216991770
0.172175737619949
0.346636395389236
0.515217489738774
0.674498486381858
0.820893993144343
0.950677789182787
1.06003009784110
1.14511592099779
1.20220168849969
1.22781376431326
1.21893575885527
1.17323343664452
1.08928829031658
0.966815670988677
0.806842228532609
0.611820756515473
0.385667587571471
0.133716749375909
-0.137405899026750
-0.419978185627522
-0.705432216419169
-0.984644282782301
-1.24824947953132
-1.48696870485162
-1.69193789688751
-1.85503060896987
-1.96916508831604
-2.02858623106366
-2.02911183139430
-1.96833216985255
-1.84575272083071
-1.66287175728854
-1.42318768090882
-1.13213454723830
-0.796947942371740
-0.426466619211403
-0.0308777963469153
0.378584365004468
0.789976806873710
1.19101169940102
1.56943642584596
1.91341951261721
2.21193271433995
2.45511923915219
2.63463748483453
2.74396877426768
2.77867671400890
2.73660535845792
2.61800378648691
2.42556635619079
2.16438098749966
1.84178227824533
1.46711177645461
1.05139378287509
0.606940976864377
0.146909238757507
-0.315175362527086
-0.765892824693141
-1.19238472085905
-1.58276776887855
-1.92648892175436
-2.21461133444984
-2.44002687240292
-2.59759663829307
-2.68422546586311
-2.69887886859153
-2.64255132377813
-2.51819323985502
-2.33060109950317
-2.08627194110825
-1.79322045043655
-1.46075529421917
-1.09921151294609
-0.719638050452637
-0.333443701111829
0.0479896253137633
0.413711266876221
0.753603176545253
1.05875384898145
1.32177926407011
1.53706747427255
1.70092887058209
1.81164217204538
1.86939567075688
1.87613283530163
1.83531964223335
1.75165683483872
1.63076300831942
1.47885382917509
1.30243918142210
1.10805440219610
0.902035118144979
0.690338698684765
0.478410047580126
0.271086085505609
0.0725321163512985
-0.113795870444561
-0.285166627569453
-0.439567633142641
-0.575676001372752
-0.692803461115603
-0.790813093770829
-0.870008012085300
-0.930996279345630
-0.974541345472210
-1.00141199702969
-1.01224903675904
-1.00746654802189
-0.987203060072585
-0.951332304216622
-0.899535362925945
-0.831427249656942
-0.746722934866599
-0.645422021535582
-0.527988665746309
-0.395504270495971
-0.249774609297590
-0.0933794533464431
0.0703397727954335
0.237351637126365
0.403057297456079
0.562452233621349
0.710314251302165
0.841405918599672
0.950681924106886
1.03349452035574
1.08579236222045
1.10430908612440
1.08673773666232
1.03188587851451
0.939804488354513
0.811882200757860
0.650895833691521
0.461008775491481
0.247710877685879
0.0176967109756251
-0.221317129052112
-0.460831177737604
-0.691850997996282
-0.905213706101112
-1.09194140177963
-1.24360862697110
-1.35270991496961
-1.41301230894389
-1.41987653737874
-1.37052977467100
-1.26427320916581
-1.10260953612957
-0.889279208144993
-0.630199551869382
-0.333306992095786
-0.00830866020244547
0.333645295107391
0.680353903146186
1.01900546912948
1.33664846623976
1.62067629588605
1.85930923912066
2.04205685905272
2.16014373684170
2.20688109117474
2.17796711270738
2.07170030171852
1.88909307571089
1.63387742402978
1.31240009530328
0.933411126695788
0.507755773929798
0.0479854303920296
-0.432092575806990
-0.917903677088129
-1.39460960700897
-1.84760387139075
-2.26297861886338
-2.62794617709369
-2.93120331688530
-3.16323149069329
-3.31653110937567
-3.38579161177468
-3.36800108909862
-3.26249939148427
-3.07097730272543
-2.79742228898849
-2.44800949961716
-2.03093604576731
-1.55619768287185
-1.03530993185529
-0.480979904352130
0.0932602464182737
0.673443298444903
1.24556292697777
1.79595785000177
2.31166809720273
2.78075081017294
3.19254738921150
3.53789829628019
3.80930568131161
4.00104678803748
4.10924271760352
4.13188775056389
4.06884434590233
3.92180843162984
3.69424885332135
3.39132391556832
3.01977683467079
2.58781063774305
2.10494170137422
1.58182993872078
1.03008290904997
0.462031133189104
-0.109527133109864
-0.671611425724328
-1.21137178084290
-1.71642209100037
-2.17518413034622
-2.57722939942975
-2.91360419181201
-3.17712302283241
-3.36261684252080
-3.46712498863073
-3.49002303485758
-3.43308181824825
-3.30045531455875
-3.09859627267783
-2.83609865301644
-2.52346544752705
-2.17280026808809
-1.79742218026786
-1.41140643695325
-1.02905932042885
-0.664342804146929
-0.330273052111982
-0.0383242532637377
0.202125770433118
0.384270666477810
0.504237205613444
0.561306772109748
0.557980353891824
0.499882367453426
0.395509916591793
0.255843566303680
0.0938426070008152
-0.0761480997204425
-0.239050952625341
-0.379739593024384
-0.483726916783810
-0.537832011021985
-0.530803123966972
-0.453875951110319
-0.301248560333863
-0.0704561908997395
0.237368958722876
0.617365804975470
1.06095069780989
1.55596912023503
2.08699555584244
2.63577867966983
3.18182221725262
3.70308429769629
4.17677071717088
4.58019125075240
4.89164398278119
5.09129123053027
5.16199213995399
5.09006095294691
4.86592529696511
4.48466440837873
3.94641186547641
3.25661051683979
2.42610883677297
1.47108857260426
0.412814387334021
-0.722801514373712
-1.90582209559459
-3.10309039592298
-4.27920170312928
-5.39761701711430
-6.42188109347518
-7.31689944316918
-8.05022275557512
-8.59328486338748
-8.92254148963421
-9.02046103097139
-8.87632474745215
-8.48680123188072
-7.85626846977059
-6.99686601670767
-5.92826982821855
-4.67719305250281
-3.27662737341985
-1.76485067451064
-0.184237027283941
1.42008662299900
3.00168689540279
4.51432040170829
5.91342673785067
7.15756643133391
8.20975551112307
9.03865258806340
9.61955933002454
9.93520115308925
9.97626216640049
9.74165714155228
9.23853341057965
8.48200654117132
7.49464441805772
6.30572387270741
4.95029135146416
3.46806387072369
1.90220882282963
0.298041674284784
-1.29831996101153
-2.84130829949058
-4.28722675259965
-5.59550497904498
-6.72985329683562
-7.65928435245092
-8.35897335014063
-8.81093279937329
-9.00448342820828
-8.93650921930269
-8.61149098287086
-8.04131911250622
-7.24489199741861
-6.24751202446373
-5.08009637537687
-3.77822510168049
-2.38105430349713
-0.930127476604021
0.531877203171878
1.96242232797499
3.32036633765853
4.56715566232955
5.66791442390124
6.59239766499732
7.31578147516939
7.81927196458035
8.09052389396755
8.12386800090370
7.92035289630951
7.48761233225356
6.83957150138353
5.99600703904634
4.98197511650827
3.82712120579501
2.56488456291299
1.23161085171999
-0.134412067704270
-1.49397740316071
-2.80802046212334
-4.03869255403771
-5.15041981391935
-6.11091704735753
-6.89212615122824
-7.47104957389364
-7.83045150853473
-7.95940285161499
-7.85365020815169
-7.51579424008416
-6.95526831559955
-6.18811458592530
-5.23656109161317
-4.12841001996266
-2.89625350480168
-1.57653909608877
-0.208511987448322
1.16693491709812
2.50846913368450
3.77554928194163
4.92964221310630
5.93539114080755
6.76170092210021
7.38270885740468
7.77861193952207
7.93632421991151
7.84994095274409
7.52098978445745
6.95845404172485
6.17855969253387
5.20432608594789
4.06489084877831
2.79463041781853
1.43210817662040
0.0188904353435130
-1.40172476521473
-2.78602039706056
-4.09117216660486
-5.27652215406741
-6.30478352560567
-7.14315070568538
-7.76429253131742
-8.14720672718580
-8.27791325370013
-8.14996307579114
-7.76473928759664
-7.13153062862880
-6.26736385871410
-5.19659092836768
-3.95023823809864
-2.56513681947220
-1.08286219710994
0.451480385384130
1.99058636869395
3.48635882424062
4.89135483753485
6.16023662374277
7.25119393738748
8.12730351427934
8.75778835732700
9.11913562653857
9.19602841758966
8.98204574186332
8.48008814949075
7.70249446681279
6.67082782242585
5.41532529520167
3.97402322203164
2.39158730272478
0.717891237967646
-0.993601519717798
-2.68759166041648
-4.30876950329739
-5.80364823671538
-7.12234336726474
-8.22024046103381
-9.05949786044827
-9.61033663624814
-9.85207677574322
-9.77388664526211
-9.37522197669013
-8.66594059927012
-7.66608926945840
-6.40536867018621
-4.92229160387876
-3.26305754287353
-1.48017421405357
0.369135980307662
2.22470008869224
4.02527837969051
5.71051159505788
7.22287193738081
8.50955665066041
9.52426407166333
10.2287952715675
10.5944293563606
10.6030265317712
10.2478197063724
9.53386259541640
8.47811025748080
7.10911721686818
5.46634921318361
3.59911728089906
1.56515694642048
-0.571109951986448
-2.74057904681402
-4.87166838782396
-6.89265007657666
-8.73402744021944
-10.3308736747869
-11.6250487688488
-12.5672159781056
-13.1185867535346
-13.2523333183460
-12.9546204804693
-12.2252221714479
-11.0777030164525
-9.53916034565928
-7.64953682734272
-5.46052771391727
-3.03411894751689
-0.440802551032260
2.24247652475715
4.93458269687967
7.55259877021224
10.0143177661036
12.2407527281294
14.1585984602395
15.7025771983939
16.8175978098688
17.4606563390400
17.6024062188643
17.2283309634974
16.3394618752987
14.9525985216799
13.1000096399000
10.8286149538491
8.19867187901460
5.28201301927386
2.15989895567430
-1.07943497873964
-4.34344983317298
-7.53809921184403
-10.5706570695160
-13.3524868625429
-15.8016680786749
-17.8454049979796
-19.4221531777917
-20.4834107224507
-20.9951329258007
-20.9387395019279
-20.3116928515600
-19.1276337210543
-17.4160678821458
-15.2216052058925
-12.6027618856531
-9.63034833847054
-6.38547946508634
-2.95725954587702
0.559790594507945
4.06848343930939
7.47180196075216
10.6757307189369
13.5919891562421
16.1405816610045
18.2520884096237
19.8696319300233
20.9504654592787
21.4671398942463
21.4082166557729
20.7785049035868
19.5988142207147
17.9052287650240
15.7479258390673
13.1895798114115
10.3034095126878
7.17094147732512
3.87957083542551
0.520005258326623
-2.81632471225438
-6.03981207271259
-9.06510845023073
-11.8133889680514
-14.2143959579307
-16.2082169319464
-17.7467574217165
-18.7948745225282
-19.3311435514176
-19.3482390497133
-18.8529225877398
-17.8656427962633
-16.4197664734566
-14.5604719843360
-12.3433461628588
-9.83273275291571
-7.09988397261410
-4.22096758489943
-1.27498087161693
1.65837875201126
4.50083812303466
7.17761988647314
9.61941302702862
11.7641934006293
13.5588449620881
14.9605335664530
15.9377888847021
16.4712567583583
16.5540943421956
16.1919931785841
15.4028299154400
14.2159593939534
12.6711789013437
10.8174043263027
8.71110799631112
6.41457382553554
3.99402820291826
1.51770524764841
-0.946096754980050
-3.33091413893662
-5.57392232577878
-7.61760088327560
-9.41121857936615
-10.9121022269362
-12.0866574712066
-12.9111143335943
-13.3719758636439
-13.4661553252310
-13.2007964776291
-12.5927828317321
-11.6679548020571
-10.4600673466939
-9.00953344378011
-7.36200892738494
-5.56688040969844
-3.67571946870550
-1.74076295932238
0.186528103403656
2.05678895663724
3.82392048830392
5.44608927535210
6.88655085180678
8.11429781623558
9.10454088500889
9.83903464357976
10.3062605072019
10.5014775777897
10.4266483643864
10.0902417913683
9.50691188950307
8.69704841897854
7.68619648778424
6.50434647674659
5.18510294128922
3.76475051847003
2.28124454839334
0.773162255096228
-0.721344703241798
-2.16555473000592
-3.52509985145353
-4.76877767835318
-5.86923076395462
-6.80348261725366
-7.55332876878305
-8.10558798195589
-8.45222233498051
-8.59033565090807
-8.52205851476944
-8.25432619308981
-7.79855449730914
-7.17021899356721
-6.38834532971409
-5.47492251129527
-4.45425583050445
-3.35228066203916
-2.19586136244167
-1.01210028025337
0.172319802483519
1.33174023367966
2.44206348017688
3.48121314726249
4.42951212639143
5.26997727486765
5.98853116058812
6.57413278294402
7.01883040148671
7.31774113393122
7.46896395167583
7.47343485134167
7.33473481973650
7.05886223949447
6.65398132817336
6.13015712228704
5.49908575652473
4.77382681904229
3.96854278025591
3.09824906418816
2.17857717322520
1.22555214549050
0.255384286873660
-0.715726478962437
-1.67177695729916
-2.59714233599771
-3.47675819345257
-4.29630711186485
-5.04241202829535
-5.70283528914664
-6.26667875386409
-6.72457699553159
-7.06887342822075
-7.29376860325689
-7.39543116057960
-7.37206479491925
-7.22392853241976
-6.95331180525866
-6.56446940446851
-6.06352369621650
-5.45834216894562
-4.75839754977010
-3.97461590360827
-3.11921604435968
-2.20554193740993
-1.24788895791339
-0.261324864599432
0.738493257488668
1.73550463887349
2.71343212131949
3.65597157698642
4.54698594650457
5.37070841935102
6.11196053717160
6.75639083142614
7.29073769213935
7.70311662539655
7.98332741738270
8.12317176061141
8.11676744442451
7.96084196144307
7.65498676942784
7.20185361468458
6.60727615897615
5.88030338439754
5.03313553367559
4.08095831484429
3.04167639785753
1.93555248527539
0.784763059903628
-0.387114090289787
-1.55566262952716
-2.69622129296033
-3.78448883080379
-4.79712178025544
-5.71230837239760
-6.51030398850296
-7.17391557336412
-7.68892403212032
-8.04443483443710
-8.23314798186996
-8.25153945363485
-8.09994756845177
-7.78255967424402
-7.30729737788776
-6.68560217079700
-5.93212762208129
-5.06434892222406
-4.10210489199174
-3.06709091577107
-1.98232291429107
-0.871591944129067
0.241073780800430
1.33192724343738
2.37799454939819
3.35753848714103
4.25049477621256
5.03888221573293
5.70718504156674
6.24270050477269
6.63583848989515
6.88035487708815
6.97349823965496
6.91605163842687
6.71225792072807
6.36962703048671
5.89863538807763
5.31233797524674
4.62592117238916
3.85622726642157
3.02127962674741
2.13983168683612
1.23095470626608
0.313670748306217
-0.593369905028977
-1.47217246395048
-2.30565005337646
-3.07785205472867
-3.77417362449351
-4.38154910313319
-4.88862973441859
-5.28594459015993
-5.56604297094267
-5.72361663816105
-5.75560065152898
-5.66125194212755
-5.44220475122259
-5.10250158309028
-4.64859739081326
-4.08933348521257
-3.43587633070684
-2.70161518324612
-1.90201165174703
-1.05439395466961
-0.177689148016038
0.707911822609573
1.58135853441345
2.42121303543247
3.20618198048170
3.91569544709768
4.53051278288672
5.03333067560042
5.40936542193309
5.64688081868247
5.73763545629743
5.67722811208594
5.46532651913364
5.10577178938723
4.60655695126166
3.97968252775157
3.24089454601426
2.40931123890314
1.50694492148798
0.558126258436278
-0.411159669003798
-1.37401204559730
-2.30340874623136
-3.17303139357898
-3.95809061370994
-4.63611775946308
-5.18768895638688
-5.59705000936315
-5.85261606488962
-5.94732705254926
-5.87884773160963
-5.64960865360335
-5.26669086658050
-4.74156251577186
-4.08967980407922
-3.32996843303137
-2.48420499580770
-1.57632096974209
-0.631654787133160
0.323820476671479
1.26426550382859
2.16471191477675
3.00174379510910
3.75410364867224
4.40320838483499
4.93356663647467
5.33309371599087
5.59332427225688
5.70952505935851
5.68071145813727
5.50957209898185
5.20230677559253
4.76838427099562
4.22022881116048
3.57284626918766
2.84340332084234
2.05077381070931
1.21506617244080
0.357143844043697
-0.501852287663919
-1.34097344625921
-2.13992086173060
-2.87948918656357
-3.54199182261067
-4.11166248192521
-4.57502474969620
-4.92121929035639
-5.14227736153555
-5.23332978514994
-5.19274232786881
-5.02217110005775
-4.72653453090391
-4.31390126857629
-3.79529576903134
-3.18442538737036
-2.49733462838049
-1.75199403327333
-0.967833094089443
-0.165228593185262
0.635038257723875
1.41234075274035
2.14676525738184
2.81965223628004
3.41410251417862
3.91543213145970
4.31156034364993
4.59331707771976
4.75465855644820
4.79278297912809
4.70814225561213
4.50435085953689
4.18799865542886
3.76838047538998
3.25716038590079
2.66799199548793
2.01611698629004
1.31796194251423
0.590748766543538
-0.147872579491638
-0.880167249834990
-1.58863879963562
-2.25634046315500
-2.86718307103867
-3.40624608615321
-3.86009381338829
-4.21709328622097
-4.46772493985876
-4.60487307119627
-4.62408096318686
-4.52375557309885
-4.30530849268702
-3.97322278171083
-3.53503846574404
-3.00125236122040
-2.38513018882923
-1.70243080432945
-0.971044248572445
-0.210547706509514
0.558313284548351
1.31420691021145
2.03584432603570
2.70263543451202
3.29534684907503
3.79673542184012
4.19213018418061
4.46993681954441
4.62204169078100
4.64409672720281
4.53567189507881
4.30026830623352
3.94519199121937
3.48129555313972
2.92260169460607
2.28582818754773
1.58983746848250
0.855035193751648
0.102740774468879
-0.645450291197043
-1.36829649393434
-2.04552057454266
-2.65838977037058
-3.19025575321588
-3.62704192417124
-3.95766263332408
-4.17435611331106
-4.27291192469380
-4.25277563527932
-4.11701872382782
-3.87216987092798
-3.52791364238453
-3.09667236908585
-2.59309505353687
-2.03348212009557
-1.43517629807606
-0.815948275358627
-0.193402042883354
0.415579603291367
0.995332972797966
1.53184136753307
2.01308149556896
2.42927856793769
2.77306236988510
3.03952010766071
3.22614713047050
3.33270348155465
3.36099173076700
3.31457827453878
3.19848470434946
3.01887668175497
2.78277445478162
2.49780209435028
2.17198306104364
1.81357985108760
1.43096740893032
1.03252549887281
0.626535129782419
0.221068074505407
-0.176134894169284
-0.557794245585817
-0.917221841044320
-1.24843950409018
-1.54627493485956
-1.80642713096136
-2.02549833583253
-2.20099454644823
-2.33130051263584
-2.41563721870540
-2.45400996457473
-2.44715379933515
-2.39648091962728
-2.30403241992773
-2.17243491767851
-2.00486119362962
-1.80499295615476
-1.57698295168467
-1.32541280723752
-1.05524232783027
-0.771745792891059
-0.480431452146817
-0.186942102209944
0.103062791843894
0.384039935592817
0.650703696764642
0.898167990876821
1.12207962645234
1.31873481341599
1.48517217709661
1.61923773476399
1.71961935310133
1.78584986733196
1.81827923994412
1.81801706306833
1.78684769275723
1.72712162943031
1.64162849768805
1.53345890559999
1.40586410142312
1.26212313051297
1.10542670008351
0.938785083835451
0.764964438619708
0.586452473677409
0.405451238589915
0.223892488086026
0.0434699496726426
-0.134317187396317
-0.308114469512756
-0.476659896098694
-0.638732060239940
-0.793101103206961
-0.938484824305284
-1.07351253806077
-1.19669952843246
-1.30643490956764
-1.40098516801664
-1.47851462990544
-1.53712277337448
-1.57489702951644
-1.58997881547945
-1.58064020106943
-1.54536876961770
-1.48295862323404
-1.39260572657907
-1.27400555848671
-1.12745020489059
-0.953920671314558
-0.755168607622881
-0.533780207107888
-0.293214131447884
-0.0378051832610573
0.227273769872685
0.496097391486477
0.762124119879507
1.01838267856833
1.25770422137554
1.47299074956208
1.65750570977929
1.80516866116650
1.91083342126344
1.97052892257798
1.98164456835203
1.94304706508144
1.85512281267442
1.71974772251853
1.54019335275027
1.32098319614695
1.06771504107741
0.786864491406640
0.485581641296225
0.171488713310226
-0.147517534422832
-0.463457616562000
-0.768455400125440
-1.05491795615412
-1.31570708902152
-1.54429865364916
-1.73492459144582
-1.88269260663211
-1.98367972585629
-2.03499839473070
-2.03483672411098
-1.98247732547036
-1.87830120964936
-1.72378395386031
-1.52149047590735
-1.27507225844807
-0.989266985619664
-0.669895824290239
-0.323848806133047
0.0409550647892747
0.415648228733256
0.790549878982147
1.15536655131896
1.49946159786860
1.81218849765933
2.08327386313837
2.30322806179936
2.46375598267053
2.55813853116221
2.58155716160530
2.53133874079118
2.40710538480598
2.21082248151698
1.94674672124595
1.62128354385102
1.24276911663404
0.821195201950026
0.367895808995579
-0.104787497582564
-0.583848756440613
-1.05596136482632
-1.50781937915182
-1.92647677848474
-2.29968637726117
-2.61623883399794
-2.86629877119555
-3.04173024644965
-3.13639884533836
-3.14643366662287
-3.07043037149323
-2.90957682662952
-2.66768582840336
-2.35112471354463
-1.96863877033364
-1.53107341413802
-1.05100802115592
-0.542320978419349
-0.0197098779215098
0.501807800115777
1.00738977135606
1.48284006165438
1.91504165249909
2.29234122239225
2.60488023155116
2.84486827064427
3.00679438769467
3.08757081544999
3.08660228668895
3.00577402776552
2.84935323765685
2.62380249800314
2.33750869281752
2.00043686665231
1.62372412196614
1.21923334337494
0.799089650692538
0.375223708044397
-0.0410546973593084
-0.439431868585368
-0.810897152892264
-1.14796942504589
-1.44483619508494
-1.69740376769349
-1.90326190916713
-2.06157100916940
-2.17288367228027
-2.23891599235399
-2.26228635942108
-2.24624132638212
-2.19438851514976
-2.11045543200909
-1.99809016310194
-1.86071527461479
-1.70144026179159
-1.52303135207710
-1.32793137000726
-1.11831770666278
-0.896183938213131
-0.663430591840536
-0.421952727852236
-0.173715701479217
0.0791852824001817
0.334482400469896
0.589707215460104
0.842174435598030
1.08897489217917
1.32697667389516
1.55283512256167
1.76301376672083
1.95381877853654
2.12144904030704
2.26206257925278
2.37185839278266
2.44717106927166
2.48457460064501
2.48099169285303
2.43380572915983
2.34097401173077
2.20114239453265
2.01376219810751
1.77920976441830
1.49890694386251
1.17543749880848
0.812650618099522
0.415739456261067
-0.00871926598370785
-0.452778518284176
-0.907198992665481
-1.36160023615095
-1.80468855747804
-2.22456015168043
-2.60907238823901
-2.94627061759997
-3.22485235816452
-3.43464570229613
-3.56707485202468
-3.61558367179079
-3.57598880310451
-3.44673768346671
-3.22905364345160
-2.92695934335434
-2.54717979902020
-2.09893549621313
-1.59364309623513
-1.04454502403377
-0.466289635626872
0.125518668510470
0.714783863876323
1.28538571941943
1.82164168296553
2.30875617263891
2.73325017065329
3.08336292639683
3.34941605474223
3.52412889357823
3.60287300044146
3.58385331340475
3.46820394776189
3.25998810073577
2.96609441525358
2.59602666612883
2.16158975979504
1.67648232721164
1.15581372100795
0.615569772682993
0.0720559764865581
-0.458652074634929
-0.961223473756977
-1.42152980316768
-1.82703103341710
-2.16708240096186
-2.43316208417471
-2.61902457040769
-2.72078742940619
-2.73695999641634
-2.66842183367927
-2.51835748440093
-2.29215247980373
-1.99725401527439
-1.64299811988533
-1.24040337554636
-0.801929328157553
-0.341196022012575
0.127339754103349
0.588755095420775
1.02807895328984
1.43075238603841
