# Supplementary material for: Aspects of tree shrew consolidated sleep structure resemble human sleep
Source: Commun Biol. 2021 Jun 11;4:722. doi: 10.1038/s42003-021-02234-7 (PMC8196209; doi:10.1038/s42003-021-02234-7)
Supplement: Supplementary file 2 — Supplementary Data 1 [file 42003_2021_2234_MOESM2_ESM.zip › figure5a_bottom_exampleSpindlefiltered_rat.txt]

-3.88280769027191
-7.50012429399230
-10.8637039497129
-13.8758250959776
-16.4506471699776
-18.5166610257021
-20.0189870946734
-20.9213680280836
-21.2075750062990
-20.8821003696158
-19.9699462269964
-18.5152168969389
-16.5786157784544
-14.2344522420992
-11.5676131195415
-8.67051874044665
-5.63978956835223
-2.57239534242396
0.438243786935089
3.30533386950340
5.95082299215007
8.30712613306410
10.3188093240851
11.9440757863213
13.1556725999000
13.9409204212383
14.3009534579536
14.2496416342691
13.8123977949701
13.0244569676004
11.9284716508651
10.5721003054960
9.00622767627763
7.28370817588963
5.45825704800592
3.58333171721311
1.71081432371490
-0.110802840184846
-1.83849864337060
-3.43626331590042
-4.87566297747058
-6.13559663074366
-7.20149946003441
-8.06429751895626
-8.71949033772896
-9.16652451782968
-9.40831355755111
-9.45069196016102
-9.30184851653665
-8.97200331971724
-8.47344084060081
-7.82075899703639
-7.03118082696561
-6.12474021549409
-5.12409012844889
-4.05393791001409
-2.94012650684686
-1.80808725203232
-0.680781373162402
0.423027843312222
1.48939073056395
2.50859956432704
3.47389852090488
4.38000128738444
5.22177278092705
5.99333264523325
6.68761957651460
7.29619802314729
7.80922051993565
8.21552132059907
8.50277776373918
8.65813647734104
8.66980063768278
8.52923495882251
8.23300877176762
7.78369131249358
7.19002853318420
6.46672093786395
5.63373367134671
4.71500423941273
3.73659180296470
2.72474965663307
1.70449113432395
0.698538604835675
-0.273813065651479
-1.19788547772339
-2.06428924564211
-2.86895367083373
-3.61307022938439
-4.30294497074835
-4.94896871810876
-5.56343904113459
-6.15792048136091
-6.74091807928519
-7.31624183353293
-7.88221507363784
-8.43157889311262
-8.95162764493734
-9.42438558202191
-9.82725557468836
-10.1344223003489
-10.3184671834038
-10.3516479137939
-10.2070194925844
-9.85973385609900
-9.28864118039031
-8.47819116660671
-7.42040803694914
-6.11645037899033
-4.57734533081126
-2.82406827886762
-0.887338051016551
1.19301667291584
3.36942204648446
5.58850449965072
7.79312146319956
9.92427214947092
11.9231451416530
13.7333286110781
15.3026870415701
16.5844545192383
17.5376109019992
18.1269502693847
18.3232830803141
18.1040974103730
17.4546818287985
16.3695789067316
14.8542976435031
12.9268638545061
10.6185378827462
7.97343564945897
5.04729762986068
1.90589706010903
-1.37644869428603
-4.71825250242437
-8.03250868179393
-11.2287711561022
-14.2155363715005
-16.9030181778821
-19.2065083317352
-21.0500357489460
-22.3695203873434
-23.1149647610814
-23.2519516611095
-22.7629157093121
-21.6483349777278
-19.9274091874291
-17.6377868326263
-14.8345639866921
-11.5889788967620
-7.98688353770487
-4.12679260289486
-0.117330580624406
3.92590960985994
7.88400799807758
11.6387090532589
15.0764874241550
18.0923869290730
20.5934095086696
22.5013376593003
23.7550303689996
24.3124342173845
24.1524983347472
23.2768856008922
21.7111311547739
19.5046495709658
16.7291015054536
13.4753063764632
9.84927739976693
5.96765111645972
1.95262245313651
-2.07294327645911
-5.98935798039688
-9.68292371599356
-13.0483967213607
-15.9915077909525
-18.4312582153304
-20.3015132943639
-21.5520006182225
-22.1493588954070
-22.0786310469110
-21.3446935065062
-19.9726337111828
-18.0067333726039
-15.5085188071387
-12.5543742899156
-9.23288044037276
-5.64198860397199
-1.88616494650745
1.92646881714079
5.68690529701114
9.28783815133980
12.6261983724823
15.6058986873535
18.1406974012597
20.1565780819141
21.5934113528470
22.4062877521074
22.5666539519426
22.0630483537719
20.9012899356641
19.1040917786716
16.7103366870475
13.7745292490537
10.3666556463945
6.57197869641091
2.49015084499309
-1.76662066558347
-6.07642629588411
-10.3114612973785
-14.3425938457383
-18.0442336141209
-21.2987374176511
-23.9998885297693
-26.0557338519378
-27.3912936498594
-27.9511849875240
-27.7019586647825
-26.6340376032392
-24.7630824520537
-22.1306453466213
-18.8038454321828
-14.8736567390225
-10.4519052946014
-5.66744500171906
-0.661621064068070
4.41708267303198
9.41880699460518
14.1976603522538
18.6161669611708
22.5489613528029
25.8861396479587
28.5364838437865
30.4303792479809
31.5218887004130
31.7892556862300
31.2336982292708
29.8773974357612
27.7617273393745
24.9459981417559
21.5060754171067
17.5320316378504
13.1249318233135
8.39363267178610
3.45209074580163
-1.58288379447867
-6.59351682304651
-11.4626093850470
-16.0749269004156
-20.3190066851343
-24.0899256982218
-27.2928252652646
-29.8463375272557
-31.6852823981709
-32.7625806167234
-33.0504642908421
-32.5409063981338
-31.2453196788147
-29.1939248829025
-26.4353031485803
-23.0362561472655
-19.0813148291952
-14.6709853168240
-9.91854062184816
-4.94597040107578
0.120157644798541
5.15259643799035
10.0271311138914
14.6261470836301
18.8417392180352
22.5777875825101
25.7510115525072
28.2917076122519
30.1446063642700
31.2698074053443
31.6438811835071
31.2613138889064
30.1358678369112
28.3010512764724
25.8095310630894
22.7319287041548
19.1551053657894
15.1796714000825
10.9167894704327
6.48453229350562
2.00391560725439
-2.40507714078209
-6.62703965747352
-10.5541774523606
-14.0891625924645
-17.1480635341314
-19.6631323652577
-21.5851129697082
-22.8847805607909
-23.5533510623472
-23.6018213558276
-23.0597482771934
-21.9737633962807
-20.4056713828961
-18.4297777907271
-16.1295259980297
-13.5940965989703
-10.9152736256914
-8.18420857264990
-5.48795099317400
-2.90619077670628
-0.508574231687120
1.64739820057037
3.51795738485385
5.07400125422983
6.30114536587096
7.19898844554505
7.78000299590583
8.06828664268620
8.09804912844235
7.91160619336330
7.55691663055947
7.08498182683418
6.54743004378368
5.99432702048129
5.47201425378577
5.02093469784466
4.67361969128702
4.45305090645387
4.37159360081511
4.43054232891593
4.62017819077700
4.92022662077740
5.30076871041138
5.72387388052332
6.14602018158000
6.52100224066159
6.80297259948628
6.94923135930893
6.92243484559069
6.69232629686471
6.23734469859822
5.54610517196748
4.61827306242338
3.46443668972100
2.10528751360856
0.570912974762033
-1.09961887670506
-2.85910509992441
-4.65396254008687
-6.42663972541149
-8.11825393676205
-9.67105566307424
-11.0305117414179
-12.1472367165758
-12.9790370715676
-13.4929478746378
-13.6669965459733
-13.4915422577095
-12.9700182118707
-12.1188101222395
-10.9662066086255
-9.55066178209221
-7.91860465477288
-6.12195064623487
-4.21559207426236
-2.25514812176862
-0.295021905147860
1.61324139184465
3.42212523618083
5.08881987834257
6.57596397618676
7.85307086418866
8.89847615475979
9.70085566878546
10.2593179593432
10.5820265669544
10.6842113658543
10.5861621511229
10.3111202909589
9.88299780416716
9.32459067846446
8.65725448196753
7.90186859401003
7.07963449766490
6.21159737828296
5.31716371304962
4.41263583837845
3.51045768496078
2.61929175495652
1.74468576921560
0.889862483680223
0.0562705836316935
-0.756105126072840
-1.54847177624929
-2.32279131259449
-3.08099792627380
-3.82384978860397
-4.54968624256597
-5.25355034043372
-5.92704515334909
-6.55878876112817
-7.13503153658267
-7.64036687370420
-8.05882670509240
-8.37545099979695
-8.57784258222215
-8.65700872335316
-8.60731802848404
-8.42606284298088
-8.11327970051245
-7.67204717928751
-7.10894779483420
-6.43426670931594
-5.66175321421221
-4.80796092573854
-3.89117470666621
-2.93013539139411
-1.94293028318483
-0.946205782704416
0.0452248048201815
1.01847171999303
1.96270289557569
2.86932819987150
3.73194063138100
4.54602407336676
5.30856439677157
6.01748524655918
6.67088888879011
7.26630916527992
7.80015045747236
8.26742504494426
8.66193253326636
8.97681953878584
9.20513429849623
9.34000030700177
9.37447536778139
9.30141384663133
9.11337748812506
8.80249546467790
8.36034416131527
7.77812519235161
7.04738940277380
6.16113324086431
5.11489044356523
3.90772010549083
2.54325832784514
1.03095742465461
-0.612726618403338
-2.36367382531306
-4.19017164802994
-6.05367019349150
-7.91010764933924
-9.71141891611630
-11.4068005258782
-12.9438145045438
-14.2697274540981
-15.3331600812976
-16.0857704741703
-16.4838605668408
-16.4900935070054
-16.0753623102402
-15.2205405242464
-13.9178612321655
-12.1720069511954
-10.0011902815761
-7.43800737204254
-4.52959052563035
-1.33730528077737
2.06366558515304
5.58537735153949
9.12939432080455
12.5900485937569
15.8582634368300
18.8257098708289
21.3888424204004
23.4524835615339
24.9331260106690
25.7619412466415
25.8871810834477
25.2760447353628
23.9162943820553
21.8175862851200
19.0123737238351
15.5560632267453
11.5258191532419
7.01783800226250
2.14360647234044
-2.97412779916715
-8.20510398811795
-13.4147635675383
-18.4669307059824
-23.2261473957844
-27.5600462392226
-31.3421002601401
-34.4547498260094
-36.7927040352538
-38.2664276713156
-38.8058375663421
-38.3637500745767
-36.9184203939232
-34.4747916766858
-31.0644361184776
-26.7445857409117
-21.5969078898117
-15.7263458310049
-9.25961137081523
-2.34279101104817
4.86192475435463
12.1801677525210
19.4298493533014
26.4259893156488
32.9855964761795
38.9321347765648
44.0994205623928
48.3353427260985
51.5058851258623
53.4996417677418
54.2325345830319
53.6518340544614
51.7387238517655
48.5097392315082
44.0176384789213
38.3512739963197
31.6337327387848
24.0187540679983
15.6860786513282
6.83647283279888
-2.31319094190436
-11.5349242599466
-20.5950131963259
-29.2598624638638
-37.3021391268981
-44.5072354454976
-50.6800886440119
-55.6520036748007
-59.2866630856427
-61.4846177248717
-62.1862985594213
-61.3738989267739
-59.0720214939174
-55.3467539368288
-50.3032774838583
-44.0825030272401
-36.8570144520670
-28.8262501694706
-20.2106916928909
-11.2448752198498
-2.16951089809738
6.77657338646362
15.3639466836849
23.3790997307816
30.6300193191637
36.9510672341316
42.2071437979770
46.2969714088554
49.1553871390123
50.7544929536225
51.1034576480329
50.2467716269455
48.2609757719117
45.2503580013569
41.3422959695404
36.6824994362179
31.4299011909138
25.7510140012908
19.8140619936443
13.7833211457070
7.81387338225191
2.04695722330072
-3.39378619222602
-8.40478906211378
-12.9035775552482
-16.8287169322365
-20.1393730285056
-22.8149025088223
-24.8542214430766
-26.2743861709350
-27.1082011070533
-27.4011853898482
-27.2084022520939
-26.5913256913605
-25.6145686727941
-24.3424677853044
-22.8358863354499
-21.1497047870666
-19.3311802593039
-17.4189124942767
-15.4420297203934
-13.4196540811853
-11.3612393261371
-9.26802374620672
-7.13498163611487
-4.95273367909722
-2.70965094998743
-0.394437373688622
2.00111550267711
4.47971484415056
7.03676168118828
9.65907868907355
12.3238719173376
14.9978948969805
17.6371456290697
20.1872782395159
22.5847489930193
24.7587065272878
26.6333482164997
28.1303980449385
29.1717584396611
29.6823868133614
29.5932225921079
28.8443795130372
27.3889368319782
25.1967963792276
22.2576357194991
18.5827614209421
14.2064558216715
9.18731250143174
3.60941818358133
-2.41730056219836
-8.75829139530907
-15.2574120878943
-21.7414582084751
-28.0254710858418
-33.9182710990393
-39.2283103420132
-43.7701068434413
-47.3709318649798
-49.8771450262381
-51.1600010590412
-51.1210440105611
-49.6969202271197
-46.8632220480872
-42.6372200145953
-37.0796443675969
-30.2955986638007
-22.4343069835542
-13.6871230945576
-4.28318119730897
5.51754215540334
15.4330991313272
25.1693157831167
34.4298855345583
42.9266392520712
50.3896027470648
56.5764950149415
61.2814347002625
64.3424426744543
65.6474026759402
65.1382937311673
62.8133351745885
58.7267399877618
52.9862628654618
45.7491659614885
37.2171655835939
27.6303953122898
17.2601993336422
6.40073846955043
-4.64041652791507
-15.5520632338450
-26.0287266885362
-35.7792977596871
-44.5348504631163
-52.0554547401266
-58.1361190222275
-62.6122076726325
-65.3640374707626
-66.3199269868574
-65.4574754483631
-62.8032643477032
-58.4314581122209
-52.4620697203552
-45.0591977435502
-36.4286530073989
-26.8141153140044
-16.4913865569113
-5.76068052288484
5.06293016498508
15.6602961324808
25.7190001403409
34.9432259943953
43.0627836508384
49.8417630089790
55.0865525938512
58.6525046345825
60.4486347569766
60.4399268991813
58.6473798252335
55.1464264765608
50.0640078087632
43.5741089929334
35.8917200540263
27.2656138496961
17.9705297303018
8.29890381051582
-1.44840364881708
-10.9725266882302
-19.9870599082554
-28.2272112085898
-35.4572458217010
-41.4767024572849
-46.1258605620826
-49.2904507336112
-50.9051741750749
-50.9554887507739
-49.4774109678757
-46.5552351553056
-42.3170911095057
-36.9287696117697
-30.5867235801219
-23.5107563492129
-15.9362236806626
-8.10582291313176
-0.261621800335842
7.36229991999361
14.5467175165244
21.0938445439488
26.8336113655095
31.6291146304921
35.3803912168724
38.0259150145022
39.5419734245694
39.9407836573854
39.2680697772764
37.5999851550949
35.0389204185224
31.7082427209284
27.7463662124868
23.3005343883958
18.5205954308057
13.5528616057290
8.53452399232767
3.58962384090306
-1.17321970343162
-5.66234606111936
-9.80459653640013
-13.5464085338877
-16.8537213298378
-19.7106175798998
-22.1169451835824
-24.0851218147162
-25.6364877356320
-26.7977205598964
-27.5977235133251
-28.0650497727574
-28.2256101197586
-28.1004321196791
-27.7035121469530
-27.0402381539923
-26.1070023504609
-24.8918442201899
-23.3752203107108
-21.5307416193798
-19.3269171408623
-16.7307571125760
-13.7128543947490
-10.2525247886745
-6.34172774540553
-1.98789201528521
2.78335168917955
7.92537777624235
13.3686072126528
19.0199990255548
24.7639817763310
30.4647783019027
35.9698487194945
41.1140089002630
45.7243048123555
49.6258444842298
52.6482606304389
54.6323478303646
55.4366630717306
54.9440504274784
53.0679505320148
49.7578723473444
45.0033501307846
38.8364179756505
31.3329242666439
22.6126037635092
12.8376948862971
2.21018980798735
-9.03208224819631
-20.6205912187023
-32.2624914413633
-43.6479284517022
-54.4580643696587
-64.3738812344073
-73.0855845302967
-80.3021662192150
-85.7607756016097
-89.2357906616459
-90.5474164281492
-89.5692629444817
-86.2343774084362
-80.5398036386565
-72.5501688418627
-62.4002546442829
-50.2955108054144
-36.5093484764901
-21.3768491305790
-5.28538781530141
11.3372128079813
28.0366578420699
44.3475161913285
59.8088939088653
73.9798392395647
86.4538436796349
96.8716678248907
104.932073615981
110.400394155578
113.115055754822
112.992085714677
110.027171058468
104.294759045347
95.9442819406914
85.1941346589066
72.3242272974520
57.6675140435836
41.6002237336662
24.5305892070911
6.88653425013732
-10.8967290733587
-28.3882913152746
-45.1719310415840
-60.8553564917867
-75.0785534293744
-87.5213207873889
-97.9096505601039
-106.020519084299
-111.685102112648
-114.790816962949
-115.282417690878
-113.162040059036
-108.488187187806
-101.373890977925
-91.9841316066828
-80.5322758023095
-67.2754416485499
-52.5090374412123
-36.5607943080588
-19.7844912900780
-2.55318435636304
14.7484990962332
31.7329543531177
48.0182415853197
63.2358936190318
77.0378205793953
89.1027761635167
99.1429022863954
106.910715320192
112.206208284786
114.883306174866
114.855277480013
112.098860882958
106.656656287895
98.6374882055043
88.2148734577042
75.6238987109226
61.1566459575869
45.1559839292837
28.0074801770329
10.1296644267174
-8.03673524199806
-26.0401396465875
-43.4298658451985
-59.7680371962958
-74.6410649526499
-87.6699829294096
-98.5195058813762
-106.906336709167
-112.607127177210
-115.465722131860
-115.398719268859
-112.398577569245
-106.534166581639
-97.9490496851451
-86.8578442440739
-73.5410006312616
-58.3379650678026
-41.6382861344779
-23.8709957621228
-5.49320812435964
13.0218933051907
31.1978103074749
48.5677252562615
64.6869225262466
79.1441059768173
91.5715956700388
101.654559209863
109.139147319998
113.839040436651
115.640074249105
114.503098713800
110.465071882984
103.637981260423
94.2053729217367
82.4167140465195
68.5799802626508
53.0528189015256
36.2325794922449
18.5454111492007
0.434714912221177
-17.6505189587986
-35.2669761053754
-51.9875655746945
-67.4111169735711
-81.1712289877886
-92.9441985179589
-102.455924644797
-109.487854135572
-113.881992881919
-115.544593075869
-114.447954114082
-110.630182008457
-104.193170505528
-95.2992200653079
-84.1667244954997
-71.0650349445701
-56.3081975701685
-40.2474658370258
-23.2630242020166
-5.75518449365113
11.8651258912440
29.1863158403089
45.8057563310370
61.3388570630440
75.4278475746287
87.7500791180583
98.0254107473626
106.022630446197
111.565062175100
114.535299489116
114.878555780056
112.603802882816
107.782383792926
100.544717428055
91.0760556548352
79.6118272037054
66.4321797190392
51.8548212610887
36.2261137765628
19.9116129279225
3.28708417455722
-13.2701540985885
-29.3900613978999
-44.7187173218062
-58.9265357833845
-71.7153683923745
-82.8243589449423
-92.0345565108029
-99.1723186077874
-104.111629992627
-106.775572952906
-107.137198849100
-105.219913809988
-101.097077398042
-94.8902078848135
-86.7656575443170
-76.9301870765711
-65.6257447646233
-53.1234310957802
-39.7164757526048
-25.7123004413274
-11.4241641924562
2.83708926307872
16.7706597850916
30.0923242120107
42.5399350064103
53.8783173828362
63.9037496489463
72.4477242067113
79.3795754511142
84.6079614987718
88.0813739591034
89.7875400547589
89.7516626452460
88.0340247288261
84.7273135893465
79.9532935332106
73.8585351210575
66.6094564092181
58.3869895815216
49.3808744779377
39.7836021695973
29.7845062178755
19.5646826965248
9.29318243255407
-0.875469297902312
-10.8028155985780
-20.3673521184954
-29.4644063682943
-38.0046159458984
-45.9113459813455
-53.1177773315458
-59.5640161925199
-65.1943134934783
-69.9545213083065
-73.7899380729954
-76.6438980837576
-78.4576386514171
-79.1716788621740
-78.7283220236804
-77.0746953227863
-74.1661061665843
-69.9698389505726
-64.4696368775105
-57.6707603463818
-49.6049377931722
-40.3345292424058
-29.9556338806368
-18.6001234475045
-6.43641299196717
6.33144645847360
19.4664886303553
32.7031854956783
45.7532421201128
58.3124934266846
70.0684631625239
80.7085177232389
89.9288231826695
97.4440143641292
102.997158793785
106.369518184702
107.389494649554
105.940071749037
101.964395612379
95.4699438583385
86.5320545369698
75.2966200787443
61.9807014516823
46.8700393648218
30.3131365665258
12.7120339472914
-5.48949046012742
-23.8193006521584
-41.7911486020239
-58.9191607046828
-74.7320837203724
-88.7871282194592
-100.683263935481
-110.073791414542
-116.677827641894
-120.289952292339
-120.787367006057
-118.134416058627
-112.384597601594
-103.680028627202
-92.2480910339044
-78.3953848574941
-62.4996355414194
-44.9999879079629
-26.3854847754109
-7.18139355390209
12.0661239331715
30.8058774164500
48.4976362855782
64.6286150361457
78.7303538400479
90.3950922868687
99.2906712597906
105.173061798016
107.895581742980
107.414312012040
103.789765395175
97.1848389492964
87.8588776988118
76.1579102928824
62.5016188418634
47.3678158905256
31.2751169382600
14.7644203532952
-1.62019137703165
-17.3505586858077
-31.9330527376986
-44.9259578876895
-55.9545217532832
-64.7225514695600
-71.0200707552054
-74.7273637607431
-75.8159597596899
-74.3469262952416
-70.4665444588518
-64.3991648272002
-56.4373295769531
-46.9298426150126
-36.2683761986891
-24.8726860727958
-13.1747599818046
-1.60283559905271
9.43404449293895
19.5609149545878
28.4509181469587
35.8371981158331
41.5211950312032
45.3769199265974
47.3516073003765
47.4632256242708
45.7953353351479
42.4899683471849
37.7394516255183
31.7777654977948
24.8710721852773
17.3068591373818
9.38216400598401
1.39210460952947
-6.38050851926069
-13.6741072195054
-20.2552839972148
-25.9237675969826
-30.5165908606843
-33.9121866587934
-36.0338011660279
-36.8510985918755
-36.3793478151930
-34.6763353875364
-31.8377231470347
-27.9916551700074
-23.2930487836783
-17.9176391997371
-12.0556714489846
-5.90518084738909
0.335044460505814
6.47248619989352
12.3271795426836
17.7366271065125
22.5593939531959
26.6777616247669
29.9995916052031
32.4593098726689
34.0178982068964
34.6620182343453
34.4027095559849
33.2739037884870
31.3306571604991
28.6470175185505
25.3131666701300
21.4314091278919
17.1113956576589
12.4655752925551
7.60552128658889
2.63906547182633
-2.33188259298864
-7.21250510269061
-11.9152132352879
-16.3595337201630
-20.4724738273366
-24.1892287156949
-27.4535524557299
-30.2172413630772
-32.4387899636226
-34.0820352710679
-35.1153459686578
-35.5110831632274
-35.2452659318092
-34.2979067838063
-32.6543334118467
-30.3074515268265
-27.2607172746669
-23.5314755552417
-19.1541454124814
-14.1826534995597
-8.69155955372914
-2.77560705206141
3.45178381617961
9.85999429067168
16.3021232575426
22.6161118606702
28.6274268714841
34.1539372991301
39.0126322218281
43.0273563989584
46.0369362197289
47.9033653045470
48.5194085686154
47.8147973293906
45.7606442152011
42.3720821962547
37.7091973210286
31.8763684337763
25.0200254259011
17.3247004758393
9.00742720169315
0.310875185491859
-8.50420683114582
-17.1669757779025
-25.4051598721258
-32.9545718287884
-39.5691340263171
-45.0306007554048
-49.1569573131254
-51.8088668130120
-52.8942096589059
-52.3711181147803
-50.2497152519625
-46.5924383479477
-41.5127862608912
-35.1722306892423
-27.7750948649616
-19.5617413930640
-10.8006139805635
-1.77938297826564
7.20477746775393
15.8555380419042
23.8877923428706
31.0376810635553
37.0721397611759
41.7976647496039
45.0679186435654
46.7898562300765
46.9277919616450
45.5046561598420
42.6004041453215
38.3482110352293
32.9285342158334
26.5607188761386
19.4926145624724
11.9893962207767
4.32274567843710
-3.23890744362289
-10.4392436084108
-17.0426513181335
-22.8425947180828
-27.6688863089497
-31.3927474437116
-33.9293256280539
-35.2384497000000
-35.3243079196782
-34.2338482285322
-32.0535564599299
-28.9047867014224
-24.9381340208320
-20.3270976585757
-15.2609289984658
-9.93685600737344
-4.55235838867745
0.702024650855365
5.64921057533443
10.1312471158586
14.0139948613909
17.1907560769333
19.5848558905684
21.1512491213376
21.8770165547212
21.7805216690759
20.9093201368922
19.3369823948167
17.1588475109519
14.4869853542363
11.4450418528531
8.16363114123380
4.77642680808606
1.41653535086731
-1.78717623477530
-4.71363430034802
-7.25292056127114
-9.30978343539746
-10.8074026764623
-11.6909550288953
-11.9305012396986
-11.5230177432312
-10.4933987507726
-8.89391458817259
-6.80170585438035
-4.31474991689624
-1.54730890412584
1.37452868603563
4.31735774363265
7.14538702662210
9.72580553283716
11.9343824949170
13.6610157235335
14.8146436991202
15.3269247378598
15.1546179385906
14.2809060777930
12.7157059139575
10.4950216382834
7.67977921520202
4.35461907940269
0.626460388538856
-3.37799518169572
-7.51640270579958
-11.6361608117427
-15.5801289820320
-19.1924435123282
-22.3248900361738
-24.8437086844607
-26.6357666766164
-27.6130849756303
-27.7157496062486
-26.9140821235905
-25.2104926525226
-22.6405477373690
-19.2726699650626
-15.2061737610371
-10.5677636876470
-5.50683772043586
-0.189621505389895
5.20757539427936
10.5049807162349
15.5252715350086
20.0992568090114
24.0719772900429
27.3090642948260
29.7024193525146
31.1742256431482
31.6790361876869
31.2045729506515
29.7719717934709
27.4355820894100
24.2821302655727
20.4292234719725
16.0229407781621
11.2338088111233
6.25062233830925
1.27225123825425
-3.50175023398373
-7.88073368387422
-11.6920453131951
-14.7890540073265
-17.0576662969012
-18.4212738486449
-18.8443150486932
-18.3345263066374
-16.9436305781857
-14.7658437392155
-11.9337619457757
-8.61193392881266
-4.98888483499285
-1.26826712840058
2.34038400152614
5.63095745281897
8.40990252097378
10.5048636110385
11.7723495606861
12.1042138359622
11.4331612259476
9.73740450987186
7.04393943504248
3.42959064154358
-0.980629466797807
-6.01770965050215
-11.4748882820985
-17.1155625646679
-22.6827695354237
-27.9100895118065
-32.5332646974046
-36.3015200192109
-38.9879875970353
-40.3991583594775
-40.3834040285851
-38.8384186745848
-35.7171862071589
-31.0320492219509
-24.8565402545722
-17.3247766806572
-8.62847334164140
0.988226369293930
11.2360137416726
21.7897499656600
32.2995645343285
42.4032790487901
51.7398868228167
59.9635993272450
66.7575644472467
71.8463459952669
75.0066669800873
76.0763448327194
74.9611671749949
71.6390812107069
66.1611836534376
58.6494560724711
49.2917459513372
38.3347867730630
26.0758385078346
12.8530662932571
-0.965432114141372
-14.9935702387336
-28.8392636613350
-42.1159900065002
-54.4541730654268
-65.5122113510302
-74.9862878678755
-82.6184478517254
-88.2029498344665
-91.5910258303864
-92.6941765983806
-91.4858360217855
-88.0009476331668
-82.3332586328145
-74.6308011162173
-65.0902149989453
-53.9501444562538
-41.4838631557457
-27.9916739991129
-13.7937902793366
0.776063181604549
15.3767587438171
29.6661138490036
43.3076743285186
55.9777182352223
67.3720717934385
77.2126965665487
85.2542729837761
91.2905061383231
95.1594655031440
96.7478340314333
95.9945595487605
92.8940261169994
87.4982119667254
79.9172461287471
70.3181958766831
58.9223662240764
46.0014871232924
31.8727747496129
16.8923474899165
1.44654670356558
-14.0586400945169
-29.2093979374138
-43.5964991015341
-56.8277733915689
-68.5400409906471
-78.4100639474848
-86.1644796728861
-91.5885899130480
-94.5335305765905
-94.9214460785529
-92.7484192678815
-88.0848682295256
-81.0733311591548
-71.9238660414935
-60.9072920849778
-48.3464956095530
-34.6062040541005
-20.0817471909615
-5.18746260800017
9.65479473848614
24.0271241587568
37.5270635699734
49.7787048915081
60.4430194592681
69.2272118065385
75.8931311449692
80.2645663685454
82.2328593429875
81.7603422189467
78.8815622291773
73.7025086594621
66.3979518675941
57.2068294595421
46.4255100262843
34.3990079784940
21.5105549248269
8.16964539450318
-5.20152502711356
-18.1825696125170
-30.3690358461048
-41.3852245478558
-50.8954819321494
-58.6139602310155
-64.3128878138946
-67.8292134363435
-69.0692770061088
-68.0114952289687
-64.7073239776206
-59.2804437020351
-51.9237571564159
-42.8937315004236
-32.5019039670788
-21.1039286656011
-9.08694345929697
3.14396355536622
15.1796031352351
26.6204991829151
37.0903341162054
46.2484320537127
53.8007189582807
59.5088466655590
63.1971873344098
64.7574370318724
64.1508813049533
61.4087589755417
56.6309945720091
49.9829993222549
41.6901352067544
32.0298537833920
21.3219873871864
9.91769728929273
-1.81266063608921
-13.4922926246336
-24.7506000480894
-35.2350734699655
-44.6219988506748
-52.6256157774648
-59.0056704752040
-63.5736543104016
-66.1979227120747
-66.8075886637284
-65.3948796214390
-62.0154391340909
-56.7862321420620
-49.8811612711490
-41.5246705460366
-31.9837162574050
-21.5587105133774
-10.5739388752462
0.632553816561998
11.7196768701939
22.3542132450875
32.2212609279502
41.0335436501282
48.5394663549549
54.5303214922878
58.8468203254135
61.3845448405260
62.0974265703931
60.9984996607804
58.1581894358055
53.7009446186974
47.8005679115452
40.6741801893814
32.5747749558761
23.7824225624474
14.5942426217595
5.31336545243939
-3.76271391109401
-12.3536085454222
-20.2063009490601
-27.1034529674229
-32.8696582217609
-37.3758684616121
-40.5418168531013
-42.3359683931886
-42.7732004780359
-41.9111626837505
-39.8461811193048
-36.7088375954249
-32.6588742424098
-27.8792773274981
-22.5695951446365
-16.9385192063451
-11.1956936462070
-5.54281172335719
-0.164870995510829
4.77674835382268
9.14840076919357
12.8459808161464
15.7954274882855
17.9523778709178
19.3008998007677
19.8513699352094
19.6380008923602
18.7164464650730
17.1612616473143
15.0626969895035
12.5226782645954
9.65036283786794
6.55794273812282
3.35719049520970
0.156746096273668
-2.94021437661036
-5.83784826166323
-8.44840171546919
-10.6918609537304
-12.4956415117545
-13.7955021557603
-14.5377972555358
-14.6821667410835
-14.2037613511459
-13.0947729332666
-11.3655098314839
-9.04511256786004
-6.18175558874436
-2.84231670875676
0.888475706549637
4.90956754267648
9.10592960565161
13.3517525835365
17.5142219662751
21.4573262017404
25.0452160407059
28.1452164776619
30.6310763971541
32.3867769820944
33.3106725232321
33.3194452730769
32.3515026601866
30.3698284927637
27.3642922259316
23.3532557872841
18.3845100822596
12.5358772280623
5.91574159610829
-1.33699906671230
-9.05467501744015
-17.0446982999684
-25.0947451158202
-32.9782396227310
-40.4599458965245
-47.3022711349695
-53.2726965709161
-58.1519625294944
-61.7422389161278
-63.8746568894167
-64.4159176011950
-63.2739872297985
-60.4027809906227
-55.8056402332334
-49.5376213721319
-41.7063556870970
-32.4708082709781
-22.0375734306666
-10.6550507001479
1.39366702553437
13.7984046619133
26.2298074498880
38.3478585884975
49.8112598028790
60.2875277215665
69.4634365777908
77.0556247583865
82.8214632735046
86.5695808921100
88.1683407708017
87.5507511785317
84.7154437910034
79.7245109015305
72.6996968963547
63.8181798412029
53.3080401481486
41.4424679862147
28.5320355317523
14.9155249530137
0.950098969550989
-12.9991068774020
-26.5701674979032
-39.4158174091913
-51.2141294361022
-61.6778265196527
-70.5620664356150
-77.6703418422070
-82.8579959599479
-86.0334496266123
-87.1581364901081
-86.2459595332212
-83.3618446082565
-78.6184737458989
-72.1711662015403
-64.2118936860377
-54.9633232260016
-44.6728933358460
-33.6065412514282
-22.0420586835469
-10.2623578677382
1.45115396954121
12.8252017135941
23.6014413182798
33.5430144714243
42.4401410353317
50.1146158739242
56.4233564179153
61.2609139189946
64.5610896545696
66.2979818015740
66.4862022865899
65.1795346448811
62.4677882477352
58.4724864068784
53.3423156367753
47.2486826896315
40.3810319270825
32.9416258652613
25.1398870460134
17.1864284186443
9.28685388750964
1.63568878274288
-5.58897204925344
-12.2299448096299
-18.1548802649197
-23.2593762809252
-27.4684690550990
-30.7362819761117
-33.0444201664528
-34.4000444840657
-34.8344132580507
-34.4020562175601
-33.1801034623613
-31.2669039100708
-28.7790573529171
-25.8467115789017
-22.6081058949556
-19.2043683541732
-15.7743331948981
-12.4489682893262
-9.34627711018862
-6.56769256262920
-4.19566571912441
-2.29157284416343
-0.893702179564270
-0.0157284747477986
0.353888614898788
0.251563997441383
-0.262614289507050
-1.10717297918476
-2.18281726767644
-3.37724244433492
-4.57080576202793
-5.64222463224532
-6.47379742349558
-6.95628211076034
-6.99369951506774
-6.50814260000166
-5.44428858615851
-3.77309169174793
-1.49429315613182
1.36243919191606
4.73783447426024
8.54472387938960
12.6708622594369
16.9827393119264
21.3305307635123
25.5542139333555
29.4903331924630
32.9784988423743
35.8670486569300
38.0180030141278
39.3117191212685
39.6514574330095
38.9676330615979
37.2212988591452
34.4065839497556
30.5519880467818
25.7203743807725
20.0073700691351
13.5382292465651
6.46386226646571
-1.04341561265136
-8.79449308652924
-16.5885363961767
-24.2184811111556
-31.4769835809628
-38.1627049039461
-44.0864049355917
-49.0763691532687
-52.9833858739604
-55.6857811895254
-57.0941606947521
-57.1548949100725
-55.8519745795956
-53.2075166184390
-49.2811217046119
-44.1679294655314
-37.9953152767944
-30.9185658407157
-23.1158900932445
-14.7829184212950
-6.12667860144393
2.64079664282816
11.3086541034580
19.6728099176116
27.5408386556648
34.7359872547819
41.1006350838791
46.4998577286309
50.8249211341668
53.9957786151772
55.9621702157468
56.7037733893170
56.2297724188967
54.5776052257697
51.8105219229688
48.0141950896261
43.2930905564105
37.7670911753953
31.5683204874581
24.8376847572482
17.7211330738176
10.3663206563809
2.91987486674055
-4.47508928517270
-11.6813333106548
-18.5696025032091
-25.0203234210700
-30.9248808093017
-36.1866121054380
-40.7217499788823
-44.4604147447171
-47.3474465409282
-49.3427778852185
-50.4212855797164
-50.5724317903914
-49.7999274482214
-48.1212283221909
-45.5667695388657
-42.1792017213890
-38.0128958323477
-33.1336980909678
-27.6186095871581
-21.5551063623322
-15.0401972686413
-8.17956916181793
-1.08696427619245
6.11646917728192
13.3032656407875
20.3414025079659
27.0964734775201
33.4337788750479
39.2203492352775
44.3272408500632
48.6320756992181
52.0216604926479
54.3947685335321
55.6651683373360
55.7648754263499
54.6475879252247
52.2919858805526
48.7044181450942
43.9208909444137
38.0085394512369
31.0665129464388
23.2258450203937
14.6479271481148
5.52159728925686
-3.94087089227876
-13.5085986512635
-22.9377725588173
-31.9783817125418
-40.3818689774634
-47.9089569372876
-54.3369443113417
-59.4664855605232
-63.1282336127798
-65.1893560387526
-65.5595056414429
-64.1955586096057
-61.1045466974025
-56.3447476337626
-50.0251057700159
-42.3029163522853
-33.3796639963697
-23.4952592916868
-12.9211338800149
-1.95239652341037
9.10096214173228
19.9236537910683
30.2050525774372
39.6491151722165
47.9838728094000
54.9698964003312
60.4073228872850
64.1417727339713
66.0696309213674
66.1424293674859
64.3694503198689
60.8177625489615
55.6094953363852
48.9168099303692
40.9553059784048
31.9763467766853
22.2584711189989
12.0980286310191
1.79935194957891
-8.33508076480218
-18.0142034824663
-26.9675490000181
-34.9538100380588
-41.7681818575037
-47.2479346610868
-51.2761128868737
-53.7836013997625
-54.7497881303351
-54.2016489547520
-52.2108851032625
-48.8893201492241
-44.3833257186387
-38.8679042827086
-32.5405778762289
-25.6149375283811
-18.3136683596614
-10.8610623637022
-3.47550226843013
3.63751554088680
10.2915757052248
16.3243868430949
21.6012064889544
26.0167034658328
29.4958510504207
31.9944192247489
33.4990876999018
34.0268438124941
33.6234386589515
32.3608426368835
30.3337952908112
27.6556361776946
24.4535105250237
20.8630573910727
17.0230098418380
13.0702132366596
9.13514821588378
5.33783087478493
1.78415461249388
-1.43704590418540
-4.25593645742224
-6.62265471929915
-8.50748121081943
-9.90021921831771
-10.8087304500219
-11.2566879013053
-11.2808629195114
-10.9285196188917
-10.2552477687040
-9.32293721968681
-8.19741627195177
-6.94567173090836
-5.63311881802555
-4.32172452464461
-3.06927905297424
-1.92919267625486
-0.950033779301761
-0.174491630447481
0.362015881690873
0.632686986896403
0.620545806018642
0.319531745057360
-0.264827128975281
-1.11548156248878
-2.20455925924037
-3.49432157402505
-4.93813478601715
-6.48136113541541
-8.06232458019519
-9.61366694401231
-11.0641015754585
-12.3403105491783
-13.3689568624133
-14.0791270259896
-14.4053835033638
-14.2910342823274
-13.6909250648229
-12.5734310496743
-10.9220174339548
-8.73684996276850
-6.03643684406502
-2.85905075662700
0.736300770840770
4.66960378083472
8.84048370577072
13.1300534916309
17.4042397769760
21.5184375968162
25.3228491105401
28.6680035271732
31.4104115333694
33.4182767877394
34.5770819126087
34.7950374887159
34.0082241000498
32.1848071677269
29.3278180733289
25.4765924413676
20.7069720352583
15.1299751420043
8.88876491926419
2.15422829771867
-4.88024234813243
-12.0044448787122
-18.9978942663416
-25.6375863217683
-31.7064804410325
-37.0015948657945
-41.3411190772076
-44.5704851416243
-46.5675091439193
-47.2468946654407
-46.5640937077827
-44.5180286396941
-41.1521870774266
-36.5538253101668
-30.8513305258342
-24.2101166829649
-16.8274182681257
-8.92609141631529
-0.747372496193592
7.45730182526900
15.4349768766504
22.9398187632159
29.7413706601862
35.6323219135598
40.4356192246264
44.0104832683967
46.2569588636750
47.1190286108974
46.5864625643666
44.6953628037561
41.5270773417997
37.2050630913690
31.8896440538221
25.7710486777476
19.0612717807565
11.9854773601804
4.77361398953163
-2.34750550468796
-9.16176186001783
-15.4710027267341
-21.1016674328682
-25.9101150829093
-29.7862445610012
-32.6553827060649
-34.4787467095920
-35.2528219729961
-35.0076708900746
-33.8039686858490
-31.7288661307470
-28.8913369306849
-25.4177544337378
-21.4478552508260
-17.1304555702040
-12.6182410435334
-8.06194751932164
-3.60482004459485
0.622281692951652
4.50502485222233
7.94867427535648
10.8799744489875
13.2479707493702
15.0239097667605
16.2006532162148
16.7920143951477
16.8317591896858
16.3719754781385
15.4809326422348
14.2403730876972
12.7418834623813
11.0821340531795
9.35729106844845
7.65741491349823
6.06172713907953
4.63527385019046
3.42700285485178
2.46900966296938
1.77662732995714
1.34908184071686
1.17085218834340
1.21401136907937
1.44107705739901
1.80725783352147
2.26169868341990
2.74859283883299
3.20917002644390
3.58472368608209
3.82013258785441
3.86730021428732
3.68815524995864
3.25684285637022
2.56078727761273
1.60055647872088
0.388874157040454
-1.05044075784456
-2.68301724610142
-4.46414847124373
-6.33938117267448
-8.24586145045171
-10.1142302590254
-11.8709907202213
-13.4417022517518
-14.7550926954669
-15.7474471069566
-16.3663028856860
-16.5729639664678
-16.3440574558076
-15.6724762294770
-14.5676661872843
-13.0549672467331
-11.1740061917322
-8.97653414466767
-6.52410587814551
-3.88594184511752
-1.13717547460422
1.64289321602672
4.37333135180541
6.97517100638694
9.37552459933083
11.5114203945249
13.3327009187724
14.8036962126750
15.9037819900114
16.6270307277011
16.9812153832492
16.9863543031215
16.6726884208502
16.0779853638361
15.2444092710670
14.2155027284805
13.0338703128136
11.7396551135797
10.3692635154110
8.95395850362325
7.51851455158657
6.08020877999414
4.64834783042722
3.22454237871508
1.80381854865566
0.376427209891259
-1.06994834862824
-2.54781385754779
-4.06753881414584
-5.63536450716592
-7.25180351438060
-8.91031991841204
-10.5962366435335
-12.2859440316906
-13.9465079145578
-15.5357132091520
-17.0028148672322
-18.2904294610459
-19.3376026351545
-20.0834832802717
-20.4707652133784
-20.4484828155158
-19.9744270843275
-19.0177258828420
-17.5617340158836
-15.6065873387596
-13.1707084473329
-10.2912019484334
-7.02334419280137
-3.43924543250776
0.374279412574578
4.31859342856921
8.28683761471986
12.1680263631758
15.8511946603215
19.2292930852472
22.2028552997667
24.6834207128646
26.5964051471990
27.8833207148169
28.5036843328705
28.4367405180575
27.6825683559051
26.2620328365228
24.2154971514486
21.6006820074500
18.4900097561326
14.9675952041143
11.1261590409335
7.06410516336790
2.88269097764720
-1.31682064783030
-5.43592061403078
-9.38138219410095
-13.0673505193860
-16.4167388041679
-19.3621605323262
-21.8470315547776
-23.8270840911753
-25.2717860932765
-26.1648379405800
-26.5033881008702
-26.2965047701310
-25.5639115740339
-24.3354097446914
-22.6504056128615
-20.5569029916002
-18.1100086448146
-15.3702030028910
-12.4013931749125
-9.26883290952555
-6.03711532995106
-2.76826897174229
0.479983472143192
3.65552925588164
6.71251044636198
9.61129237906724
12.3179356695898
14.8033618424269
17.0423303384478
19.0124537524703
20.6934682564874
22.0667333159024
23.1148078612874
23.8211682424546
24.1702903155337
24.1480223358442
23.7419882807063
22.9420123853492
21.7407838162081
20.1349850010963
18.1269925766494
15.7268626305033
12.9539463616881
9.83787693662213
6.41912519330732
2.74901709414881
-1.11104976878804
-5.09100110781803
-9.11359735538039
-13.0956661057909
-16.9490204091792
-20.5815204557568
-23.8988687926839
-26.8072764288869
-29.2167270556209
-31.0445373122437
-32.2188826910700
-32.6819702710695
-32.3927072224650
-31.3288696046844
-29.4889449356158
-26.8937319862658
-23.5873794539121
-19.6373317058220
-15.1327637284129
-10.1814806255600
-4.90582471719101
0.561542181247209
6.08141090843885
11.5113753348335
16.7090239089565
21.5352519033646
25.8579607252566
29.5561675027482
32.5242423292752
34.6758568649343
35.9472727679562
36.2996941360131
35.7205472484199
34.2237835080176
31.8494584399560
28.6628204709122
24.7528871784266
20.2302471054588
15.2240006566197
9.87805120704808
4.34685943460672
-1.20950221028503
-6.63086267128510
-11.7624135486184
-16.4597330699352
-20.5933535612525
-24.0527491707579
-26.7494974142274
-28.6195188324707
-29.6245082503737
-29.7528011756069
-29.0199874353378
-27.4691808767761
-25.1702705456743
-22.2176038020977
-18.7261149606374
-14.8264691216710
-10.6599902102180
-6.37355991746784
-2.11420816770019
1.97638771480514
5.76682613436305
9.14014399518240
11.9975051172099
14.2613988780681
15.8780124422192
16.8184998351983
17.0791449024727
16.6807203207748
15.6672711091266
14.1043014938364
12.0762285877734
9.68296595158331
7.03578172310651
4.25285949746459
1.45490177323310
-1.23927266700717
-3.71735712522070
-5.87811439153495
-7.63520945337461
-8.92016710100176
-9.68475472096533
-9.90283725185846
-9.57139374686102
-8.71051837363527
-7.36248850132084
-5.58999916372759
-3.47364117352750
-1.10869799759706
1.39859064629550
3.93512446641514
6.38542204528299
8.63654868014224
10.5832920279084
12.1332249927656
13.2113413419297
13.7638674260736
13.7607457208423
13.1964927962696
12.0895544671773
10.4806267097274
8.43029112047840
6.01593615951452
3.32801690169188
0.466024482722352
-2.46554792828067
-5.36125566908211
-8.11873367459580
-10.6424340027560
-12.8468591494341
-14.6592836933249
-16.0220910136443
-16.8948241775514
-17.2557358694529
-17.1024917499187
-16.4519639679936
-15.3392174792990
-13.8156707246996
-11.9463885176085
-9.80662102896534
-7.47783598220870
-5.04367380622749
-2.58623614031863
-0.182801166920002
2.09696699183123
4.19317025525675
6.05726287472628
7.65326593517845
8.95866108963671
9.96540590645418
10.6811853219647
11.1285061262390
11.3400747412639
11.3534131638486
11.2073421305359
10.9397418878732
10.5856912430668
10.1757617356446
9.73451965950948
9.27945254940839
8.82035167224750
8.35910402390346
7.89013212998447
7.40172291121598
6.87799991770475
6.30101344461038
5.65247890997657
4.91495854548940
4.07280542608630
3.11337123411386
2.02855544778918
0.816291413017181
-0.518461518085352
-1.96328336932163
-3.49846514329200
-5.09798763320686
-6.73098753209134
-8.36290424118490
-9.95602131327759
-11.4699644051486
-12.8628010805123
-14.0927347716629
-15.1198703538414
-15.9076880887843
-16.4243068723254
-16.6437559780173
-16.5470805607783
-16.1229050324418
-15.3678000152585
-14.2869333917417
-12.8943560077402
-11.2121494173177
-9.26908557640129
-7.10002333868607
-4.74600549645596
-2.25417479755714
0.322596351730408
2.92622723009393
5.49476176100095
7.96500631876771
10.2759491817690
12.3721247253350
14.2064359278866
15.7421266318749
16.9536429655001
17.8264395434461
18.3561068229824
18.5472100143553
18.4121789791269
17.9704715663302
17.2478062323695
16.2749617226178
15.0859116934195
13.7155364202738
12.1974887193694
10.5628617144193
8.83984104344602
7.05388067586113
5.22783220370795
3.38172515282372
1.53227626222353
-0.307493272860909
-2.12822604400070
-3.92354178124812
-5.68866564666073
-7.41893564001703
-9.10868730140570
-10.7502214213165
-12.3323734572480
-13.8388108813976
-15.2468043120917
-16.5273273540722
-17.6466141401370
-18.5684384858761
-19.2564024562069
-19.6760125734542
-19.7965434805251
-19.5925766222909
-19.0450055978965
-18.1416388528507
-16.8779118659984
-15.2579985562316
-13.2959581948710
-11.0161981658108
-8.45294194291465
-5.64908094489792
-2.65493146721120
0.472902545284880
3.67255469876389
6.87782193628344
10.0191025983884
13.0247166068949
15.8230729794141
18.3455405787997
20.5292108945066
22.3190880941037
23.6698055081398
24.5470155849350
24.9286261851827
24.8058925250328
24.1840531621652
23.0822332024243
21.5325907196385
19.5788913747175
17.2747159165352
14.6814089791232
11.8658974050625
8.89852497691141
5.85078560910435
2.79269084077150
-0.210089379588259
-3.09896051100113
-5.82476801203121
-8.34926913774654
-10.6451222976135
-12.6947686039740
-14.4894659121961
-16.0289992675502
-17.3212238167206
-18.3805728791912
-19.2256480495991
-19.8765215899075
-20.3521420390145
-20.6678146545952
-20.8327580905100
-20.8484133661725
-20.7083281461531
-20.3993482372309
-19.9030490839738
-19.1967793081634
-18.2545508158118
-17.0484504403976
-15.5508292305838
-13.7367641998017
-11.5862373548829
-9.08596327578272
-6.23107294754701
-3.02683959483968
0.509625110438827
4.34808312963931
8.44453010108048
12.7409503910360
17.1652864901170
21.6319121303372
26.0427936178978
30.2893131135623
34.2547598608989
37.8173299484618
40.8534347490118
43.2413686097726
44.8654082115328
45.6200331156723
45.4138904919276
44.1735010653449
41.8466711102888
38.4056027948360
33.8500819565387
28.2107512284934
21.5516883909986
13.9714656142976
5.60244260371218
-3.39133180359274
-12.8170977271151
-22.4571383265513
-32.0735696275508
-41.4144521140090
-50.2212900294737
-58.2375477002275
-65.2173410205400
-70.9334818720788
-75.1846839847948
-77.8022452666118
-78.6562529704197
-77.6607270125610
-74.7770997338330
-70.0160712073119
-63.4381676825769
-55.1529504109616
-45.3167838237841
-34.1296035370130
-21.8311203121775
-8.69625812887223
4.97077305359499
18.8442181083440
32.5859966044136
45.8552587707133
58.3174286324918
69.6527349324608
79.5644384994123
87.7867710015389
94.0923843617870
98.2988430803647
100.273892339132
99.9397011301602
97.2761727833691
92.3230771296037
85.1805283208529
76.0073475590656
65.0173866812731
52.4741559697246
38.6838653070627
23.9869596081683
8.74832844882902
-6.65356463725991
-21.8382250476767
-36.4346451297399
-50.0919271935713
-62.4884843516786
-73.3397858354075
-82.4047719128215
-89.4910734514621
-94.4590216056654
-97.2241463992596
-97.7579990723014
-96.0875829680557
-92.2936916919986
-86.5081791840445
-78.9100947024484
-69.7206236204835
-59.1968007176804
-47.6240360907657
-35.3077233066735
-22.5642901655426
-9.71186157124874
2.93907552758439
15.0943385104994
26.4837569406288
36.8680092778527
46.0446021809927
53.8526680440886
60.1759220319341
64.9433061135970
68.1276855904321
69.7434500730524
69.8433598865089
68.5145513238467
65.8737703515504
62.0619617595371
57.2382775820992
51.5736439970844
45.2443129345683
38.4259309055846
31.2882613485783
23.9906300464567
16.6786226912552
9.48251359551975
2.51715477199360
-4.11748914705257
-10.3357465729201
-16.0655931607670
-21.2478185341456
-25.8352413415882
-29.7922466519588
-33.0943890771086
-35.7275170933553
-37.6863547863088
-38.9732417273499
-39.5975437456900
-39.5753881422942
-38.9293709356767
-37.6884969819123
-35.8886946483957
-33.5735980927626
-30.7948835963390
-27.6119213514001
-24.0909558936796
-20.3038318262677
-16.3258431092535
-12.2324923747595
-8.09597162078492
-3.98262588878659
0.0480266150019830
3.94317965395044
7.65644966492706
11.1475515905400
14.3813953885503
17.3267323080547
19.9549457105359
22.2391671704676
24.1538081875864
25.6747007531119
26.7797038397618
27.4494328507104
27.6680378710069
27.4240177853083
26.7108674115162
25.5274887048011
23.8786517222427
21.7758169643669
19.2382255172168
16.2939207416211
12.9804099056991
9.34483304958719
5.44385494217477
1.34358192508259
-2.88038363334776
-7.14279588618059
-11.3488885935623
-15.3952506607642
-19.1716124256683
-22.5635565811849
-25.4562922737817
-27.7394531689061
-29.3125620095340
-30.0907531430912
-30.0101981518514
-29.0326137601266
-27.1486324922159
-24.3800860610948
-20.7811189771451
-16.4378848381318
-11.4667473011847
-6.01114767736429
-0.237155241641665
5.67217974348031
11.5230592736400
17.1172472788968
22.2586826877699
26.7608573575787
30.4546685706936
33.1956866263081
34.8698257575612
35.3971554807311
34.7343638709449
32.8764428647863
29.8577063028896
25.7518864972712
20.6709350911437
14.7623260269390
8.20491979717441
1.20347617169074
-6.01808680646657
-13.2242516436335
-20.1756259602402
-26.6365567820151
-32.3826417359802
-37.2079631451839
-40.9318207401249
-43.4049579275952
-44.5153844971574
-44.1935649082310
-42.4163681376118
-39.2093452483896
-34.6471429160246
-28.8519044717391
-21.9896289367284
-14.2646198430215
-5.91246416922388
2.80781546331013
11.6221114048002
20.2500584432773
28.4141408251071
35.8487973053712
42.3094600154665
47.5812630477695
51.4866465748299
53.8912029861877
54.7076288248035
53.8978678099144
51.4737515031326
47.4966991240382
42.0765328056740
35.3687405755807
27.5698406710612
18.9111542260982
9.65132644321061
0.0677519296685929
-9.55287747990919
-18.9243287709465
-27.7701747877288
-35.8324396754817
-42.8796581338426
-48.7142694580424
-53.1788628662924
-56.1608704111499
-57.5955138917291
-57.4668223935293
-55.8065966428340
-52.6912423340186
-48.2367264323660
-42.5924787050426
-35.9351548012508
-28.4627630364432
-20.3889719625720
-11.9369764484345
-3.33272920538307
5.20183369701380
13.4547633112531
21.2290313817745
28.3465914449067
34.6515338116579
40.0122580920945
44.3230441493547
47.5055745825091
49.5104449851342
50.3181794198891
49.9392308361365
48.4129398921471
45.8059880394129
42.2106925183591
37.7429616974877
32.5395000317768
26.7539378578664
20.5520130401428
14.1061552951562
7.58962143517587
1.17045616711570
-4.99412024115115
-10.7624447756423
-16.0121666917620
-20.6431413958986
-24.5798640932685
-27.7736478861937
-30.2038054632070
-31.8767751794028
-32.8229723757790
-33.0921538369121
-32.7484948791631
-31.8661509139177
-30.5253811523595
-28.8090185661371
-26.7991567477486
-24.5741594076696
-22.2060814403834
-19.7584272718234
-17.2843177757515
-14.8253271953076
-12.4110862960351
-10.0595478492345
-7.77786443863834
-5.56376835758926
-3.40720707852019
-1.29201336693630
0.802539417524386
2.90013802530515
5.02534961497862
7.20091113882489
9.44476708887060
11.7674784783487
14.1704189160554
16.6447747692076
19.1708968243767
21.7173497688017
24.2398070608090
26.6807604785693
28.9705765153392
31.0295970763206
32.7708485720572
34.1033105435283
34.9357675226614
35.1809337316964
34.7594708462445
33.6037718601928
31.6615815044241
28.8994197531102
25.3055502602708
20.8924101085203
15.6987065715538
9.79117266921357
3.26561067784039
-3.75322826846568
-11.1133603704358
-18.6390164462241
-26.1353816234845
-33.3941492956688
-40.1998207152067
-46.3366868508122
-51.5962103371102
-55.7846022610712
-58.7305098184875
-60.2925763154664
-60.3664568213350
-58.8908006528604
-55.8516513303291
-51.2847754004926
-45.2755974258759
-37.9569080508290
-29.5049796753553
-20.1343274069530
-10.0910631654559
0.354679988809828
10.9166903710638
21.3010253705453
31.2149862657234
40.3765169249034
48.5235946716873
55.4232213941149
60.8794079777082
64.7394396680918
66.8982177584536
67.3010724155958
65.9452108116488
62.8792879675421
58.2008480837661
52.0522368516837
44.6155923655404
36.1069235277943
26.7692338225294
16.8651045778515
6.66914501596888
-3.53985276114332
-13.4872550945160
-22.9108095693202
-31.5677342171404
-39.2403449029061
-45.7406984491862
-50.9148411388340
-54.6467383348676
-56.8614525449360
-57.5271481800630
-56.6556473923271
-54.3014891072433
-50.5598075413499
-45.5631811712553
-39.4772824881905
-32.4954095272877
-24.8323822111362
-16.7181464430576
-8.39082692608725
-0.0891037598653166
7.95536546087678
15.5247415284931
22.4208758627886
28.4703138524129
33.5284482972856
37.4826945942561
40.2544810157182
41.8002340253767
42.1118751216029
41.2168665402831
39.1772195572413
36.0871947474780
32.0699716024427
27.2734848503746
21.8655019633283
16.0280843432501
9.95152184744633
3.82795410720022
-2.15484545803093
-7.81924343693520
-13.0031447312687
-17.5650507229235
-21.3885760634284
-24.3859940259125
-26.5003486691336
-27.7059616607580
-28.0077254925125
-27.4397906506376
-26.0635676173520
-23.9645447582563
-21.2480131439714
-18.0341589599214
-14.4528667173561
-10.6386048673461
-6.72557922532452
-2.84297343736629
0.889662816533816
4.36635160919392
7.49761900785314
10.2124474387457
12.4593001995997
14.2063012734238
15.4406630839955
16.1673830111850
16.4072035303082
16.1938718984951
15.5710507058309
14.5896544339629
13.3061072928642
11.7811871992687
10.0787772846075
8.26399305153007
6.40055474041132
4.54791806153257
2.75883295841363
1.07753549047532
-0.461522171708394
-1.83434920637977
-3.02737734015696
-4.03692807121277
-4.86854329201706
-5.53623495402486
-6.06141128180779
-6.47100846188922
-6.79455662358346
-7.06067901310972
-7.29395256310081
-7.51271113836455
-7.72782663665088
-7.94214652307245
-8.15028226705501
-8.33888491815662
-8.48766930979120
-8.57104444034012
-8.56009480202352
-8.42480617223990
-8.13636180683412
-7.66924125482760
-7.00296332889358
-6.12356385047925
-5.02499024734755
-3.71033652453533
-2.19259142245437
-0.494638359440190
1.35157469257586
3.30654037328269
5.32489814184406
7.35695416194411
9.35011529094492
11.2503530156902
13.0033595116989
14.5550517879365
15.8517377698822
16.8407706781255
17.4721060764035
17.7003318970044
17.4865994508348
16.8005471144567
15.6226593170858
13.9470519890112
11.7842668960172
9.16352883815077
6.13388807702829
2.76394573136475
-0.859754243010715
-4.63537665625487
-8.44926870097235
-12.1800349262526
-15.7027765341594
-18.8932452080211
-21.6320579756021
-23.8091095637463
-25.3280957090766
-26.1109573189912
-26.1021489775677
-25.2726094711223
-23.6229990127685
-21.1855697452561
-18.0241115322729
-14.2317684138389
-9.92720673460310
-5.25001288759652
-0.355682330109946
4.59003076829485
9.41732168898859
13.9586318157175
18.0547923389326
21.5610025422214
24.3526872915617
26.3311243268000
27.4283082621470
27.6102914696945
26.8784526714269
25.2688120814152
22.8500760279665
19.7208364837699
16.0057501998224
11.8504485417694
7.41544463808558
2.86960669950044
-1.61662213656837
-5.87842256214989
-9.76395438495383
-13.1410328813325
-15.9024527572071
-17.9697719342742
-19.2956498020968
-19.8648726255230
-19.6940028272026
-18.8295420035380
-17.3447287608048
-15.3353139485482
-12.9146310778963
-10.2080513628004
-7.34684131608408
-4.46168734951066
-1.67647973068835
0.897084681108140
3.16391140339716
5.04898052155866
6.49982645861897
7.48772807486493
8.00733158763287
8.07488951366481
7.72558421466640
7.01028088863489
5.99204186307433
4.74286225901110
3.34080916957335
1.86713959170202
0.402894811909490
-0.974975709483525
-2.19740009684192
-3.20623835196243
-3.95633180765918
-4.41664170211360
-4.57061656833539
-4.41593390222140
-3.96376157609425
-3.23760504088685
-2.27183557614944
-1.11003546539185
0.196947528648976
1.59352921691713
3.02237148042811
4.42722911621311
5.75525907550117
6.95883637275890
7.99695134741043
8.83595692797720
9.44957318515196
9.81850080017378
9.93011462227034
9.77854086032664
9.36498900287335
8.69783923352264
7.79204226006488
6.66770135747401
5.34821895296523
3.85873413264547
2.22520688885697
0.473986680215976
-1.36819940025455
-3.27379412486496
-5.21381556923309
-7.15746088208805
-9.07177416894785
-10.9211125747615
-12.6664181950827
-14.2646700635085
-15.6691408822329
-16.8307776895490
-17.7002752605558
-18.2301836189727
-18.3769929161912
-18.1035022602444
-17.3814099056980
-16.1935629294691
-14.5352957931826
-12.4150851039181
-9.85525710379637
-6.89280575268248
-3.57982788238738
0.0166830062559983
3.81577430501386
7.72420413689341
11.6385199299279
15.4472682857598
19.0337185585974
22.2797873084827
25.0711629286741
27.3027767547857
28.8837994970448
29.7418808531672
29.8265043747693
29.1113873075014
27.5961588299133
25.3074625823906
22.2990302740948
18.6500913669937
14.4620643860070
9.85402734056259
4.95767602182930
-0.0875896613207740
-5.13944035075347
-10.0575986004634
-14.7087664606781
-18.9707916583621
-22.7357103137253
-25.9117892981843
-28.4249253200627
-30.2198361097774
-31.2612922595841
-31.5351371334791
-31.0485710357659
-29.8293700388210
-27.9240996178948
-25.3957340444958
-22.3210127583296
-18.7875410240478
-14.8907019484987
-10.7307296194340
-6.41013595944624
-2.03118482254675
2.30678329249560
6.50970211358885
10.4902051074084
14.1681857770061
17.4712171688707
20.3355358058544
22.7076255936718
24.5457212782390
25.8205846624141
26.5156617923500
26.6271933908511
26.1644643518573
25.1496879320715
23.6170990687595
21.6115769976419
19.1872752690003
16.4062578350326
13.3368516383303
10.0516151220374
6.62514811703807
3.13192717899292
-0.355748885616240
-3.76956505015430
-7.04656750091460
-10.1298510834466
-12.9686936386005
-15.5188344897287
-17.7433090220861
-19.6134447634068
-21.1092115979573
-22.2185426095562
-22.9359071048202
-23.2607177693822
-23.1960985528878
-22.7480787061786
-21.9250658453031
-20.7376833463083
-19.1989928479021
-17.3249253973961
-15.1347936297345
-12.6519033351504
-9.90428007876059
-6.92534664935299
-3.75436098327244
-0.436481017485717
2.97763433231781
6.43251086176746
9.86849675741443
13.2222525109070
16.4272522059641
19.4146176647668
22.1146442233722
24.4590232024006
26.3834054452440
27.8299955336732
28.7499603759350
29.1054915029034
28.8714348713771
28.0365280894502
26.6044804392436
24.5948505074428
22.0432087684564
19.0002861006976
15.5302697037123
11.7085000602781
7.61890246338148
3.35156801316426
-0.999561269799011
-5.33924592199527
-9.57354236570222
-13.6120788145107
-17.3702834621345
-20.7718987352754
-23.7514031163204
-26.2556988706049
-28.2448600198406
-29.6920488729355
-30.5828636545386
-30.9145491394582
-30.6953017596073
-29.9434614449603
-28.6862912057100
-26.9584026281114
-24.8001119097694
-22.2558617894315
-19.3728036786413
-16.1998293470628
-12.7873373685485
-9.18752382073920
-5.45464483599106
-1.64498503829785
2.18370940182060
5.97362295379436
9.66856322800109
13.2150189775946
16.5624762276659
19.6634299582201
22.4733082088465
24.9504150463616
27.0560622103210
28.7549699414591
30.0157869691807
30.8114513047712
31.1193320925149
30.9215161360072
30.2056299993484
28.9661324546610
27.2058249096501
24.9373693613562
22.1844546475845
18.9823583304734
15.3778811468598
11.4285680370104
7.20123053706192
2.77009655592365
-1.78503653191239
-6.38042950399000
-10.9297997501928
-15.3457546031383
-19.5415524325457
-23.4330641047736
-26.9405215517977
-29.9899499924904
-32.5144048993268
-34.4549244798413
-35.7610752471389
-36.3910674231005
-36.3117774348727
-35.4995895377070
-33.9424830326060
-31.6426578558195
-28.6187946213856
-24.9076242189284
-20.5648985983523
-15.6658012502487
-10.3046881438724
-4.59408979353694
1.33710046257959
7.34658436099248
13.2830534427930
18.9914185192424
24.3178268296484
29.1142626398214
33.2431798294891
36.5824692715215
39.0307229486533
40.5122228500222
40.9806671314296
40.4210387092349
38.8498419880066
36.3141060703146
32.8890111356673
28.6738650925186
23.7869616489634
18.3606127821149
12.5371257755005
6.46515924837089
0.295711347622377
-5.82205197690980
-11.7445000190003
-17.3363561858526
-22.4726997296895
-27.0406867596906
-30.9412958560030
-34.0909516068156
-36.4228699088545
-37.8880834640682
-38.4562464534076
-38.1163538746200
-36.8772034370894
-34.7672682718761
-31.8340075411099
-28.1429247452455
-23.7764640883854
-18.8326683900676
-13.4235336986949
-7.67280377357718
-1.71309768023202
4.31719800848717
10.2768963005173
16.0249020118564
21.4231036286728
26.3392030235178
30.6495124792488
34.2417391457531
37.0177757532774
38.8966461610715
39.8174603752910
39.7418926937054
38.6560355542644
36.5718428241362
33.5281276584317
29.5906886369469
24.8512406906060
19.4252216673153
13.4485280500717
7.07311395678242
0.461829845402429
-6.21666728716016
-12.7924330639503
-19.0983204567817
-24.9737393148438
-30.2679794591517
-34.8432160019655
-38.5774571645012
-41.3676730682548
-43.1331529870695
-43.8186168467990
-43.3963638052915
-41.8669360818959
-39.2583538134759
-35.6246924893210
-31.0446997825094
-25.6204705952198
-19.4758652355639
-12.7544538510857
-5.61695244715212
1.76179024419641
9.19620213680559
16.4937923390374
23.4594638609782
29.9005683609187
35.6326287095255
40.4852326040234
44.3078588078709
46.9756362788207
48.3946413705451
48.5060202860635
47.2884478009672
44.7590405888514
40.9731667389530
36.0233496519815
30.0372487597408
23.1746608826806
15.6234071486381
7.59403121022435
-0.686501523351720
-8.98183745532699
-17.0538267744840
-24.6703074972091
-31.6125703135342
-37.6821818794130
-42.7069344912613
-46.5457443065792
-49.0924879631306
-50.2788169178889
-50.0759324893660
-48.4952686165122
-45.5880184829565
-41.4434000863834
-36.1856136731235
-29.9696787148024
-22.9765092432577
-15.4074675664420
-7.47833142481907
0.587316548081085
8.56479681386801
16.2346132107838
23.3883631682483
29.8347384829225
35.4056336615231
39.9616496567542
43.3961617336697
45.6376163076616
46.6503404703604
46.4343530519719
45.0244354388484
42.4883750348427
38.9241125661557
34.4558025435454
29.2291162218730
23.4060762580299
17.1596176211632
10.6680591014165
4.10974931928099
-2.34189740342083
-8.52310759807367
-14.2844599930548
-19.4953887689873
-24.0477672730942
-27.8581228672582
-30.8686336716588
-33.0472173638646
-34.3868590627279
-34.9041584258276
-34.6371136915701
-33.6423269867614
-31.9918536237518
-29.7698267891309
-27.0687812852467
-23.9855783788211
-20.6171930878435
-17.0569351830343
-13.3916525353547
-9.70006488847845
-6.05186219376579
-2.50715343295445
0.883765335225456
4.08015532435983
7.05013285968091
9.76976304439624
12.2221495390626
14.3966529250293
16.2883449768041
17.8976723126802
19.2300112128491
20.2947116589666
21.1035274340868
21.6687042992026
22.0012456637610
22.1097445062755
21.9998431234443
21.6742362876961
21.1330096309399
20.3741755026723
19.3944888397518
18.1903854901179
16.7586095493961
15.0965254155137
13.2026567362390
11.0778376373962
8.72673914864697
6.15930891129649
3.39209723059153
0.449601775095714
-2.63474676593642
-5.81853634754308
-9.05133857091333
-12.2761955983347
-15.4311470286342
-18.4508173588187
-21.2682258113157
-23.8166943764775
-26.0317062427607
-27.8527353122828
-29.2250885521452
-30.1016889419096
-30.4447997135800
-30.2279413732405
-29.4379255623794
-28.0762482964842
-26.1592296318817
-23.7171105274665
-20.7925549551747
-17.4385977847710
-13.7161995839887
-9.69211303218618
-5.43756060231357
-1.02731430701338
3.46155267655043
7.95122370876142
12.3645725874023
16.6265490978323
20.6657210352451
24.4156392642889
27.8154627402712
30.8098152720313
33.3483729904818
35.3854426132315
36.8796052293831
37.7938052310666
38.0961978090245
37.7615435615085
36.7726558708389
35.1214985747839
32.8095897387029
29.8475414711589
26.2541863233800
22.0562645288967
17.2892854397542
11.9992051874909
6.24424150538901
0.0964137357032925
-6.35764803077033
-13.0167658452302
-19.7655492600921
-26.4748050836709
-33.0029282534294
-39.1987536666536
-44.9050730495163
-49.9622243780336
-54.2121003072202
-57.5028700344964
-59.6940433649594
-60.6613861424201
-60.3016081979682
-58.5367117330396
-55.3177261853421
-50.6280124048047
-44.4866509318467
-36.9520443478558
-28.1250966827920
-18.1509038265065
-7.21819638143957
4.44370209207991
16.5701902808501
28.8682974427535
41.0242198944789
52.7106754251248
63.5939557784733
73.3414815693411
81.6310004666896
88.1616596130740
92.6659468536307
94.9213270701696
94.7607433630707
92.0811373223269
86.8493678283330
79.1057338546282
68.9658091770256
56.6207937810531
42.3359240397534
26.4463195111171
9.34960292126046
-8.50490120720519
-26.6295629264325
-44.5134025759071
-61.6381448982939
-77.4950162700521
-91.6016060200237
-103.517891785753
-112.860579302436
-119.315268921527
-122.646351254138
-122.704719405350
-119.433224662970
-112.869730647081
-103.148066694465
-90.4969091978797
-75.2356782408278
-57.7668628416184
-38.5650654169306
-18.1630431984045
2.86494678743812
23.9216298067785
44.4060278077214
63.7331938168552
81.3539836255749
96.7737251216887
109.568606381924
119.399059239307
126.019441158226
129.283578997781
129.146313815677
125.661526563609
118.977228215514
109.328077954585
97.0253028781984
82.4441119640852
66.0093333343219
48.1803430457190
29.4362116782656
10.2616825800663
-8.86575171410505
-27.4875593128431
-45.1745443005642
-61.5358239931951
-76.2265861289687
-88.9547151898618
-99.4854632627271
-107.643161636948
-113.310259417624
-116.424898168939
-116.978017059408
-115.010155246979
-110.607532822571
-103.897603920980
-95.0450293995557
-84.2483295478148
-71.7364996568101
-57.7651712764030
-42.6126404381692
-26.5761931647510
-9.96884913077657
6.88371866011830
23.6465399488652
39.9795073084451
55.5427965508627
70.0034822340957
83.0426416713453
94.3623202799977
103.692560421061
110.798964782619
115.490284114529
117.625046847985
117.117147119758
113.940635593578
108.133189777254
99.7975249183032
89.1005937409047
76.2708852736671
61.5941333720286
45.4072791437582
28.0903184791000
10.0562911174652
-8.25978764909918
-26.4123889561676
-43.9570529885284
-60.4620146083309
-75.5195583126566
-88.7565408055490
-99.8438435669040
-108.505022608266
-114.524219408354
-117.752723474126
-118.113535403844
-115.603762706361
-110.294950118284
-102.331509648176
-91.9272538008476
-79.3598203260564
-64.9629241778052
-49.1167331002417
-32.2368983036010
-14.7627535785688
2.85493795511293
20.1663703534859
36.7347538785630
52.1475093982109
66.0264813980482
78.0373825352201
87.8984296253302
95.3877627491829
100.349113442987
102.695440702291
102.410507133750
99.5482593407641
94.2299667814294
86.6395718763371
77.0178617896039
65.6556035720195
52.8853960632062
39.0720730657858
24.6018494568718
9.87085766705802
-4.72617226060704
-18.8067426475973
-32.0109117992025
-44.0108699554523
-54.5192185785388
-63.2957401654303
-70.1528307991481
-74.9595550047046
-77.6440351780847
-78.1939113541465
-76.6548672140225
-73.1275621656167
-67.7633037464817
-60.7585478344252
-52.3483086263193
-42.7987702653118
-32.3993359144646
-21.4542072420602
-10.2736784251579
0.834740665154627
11.5751071587290
21.6708651782194
30.8709154934238
38.9540980007584
45.7329030123113
51.0569333160737
54.8159802846083
56.9423843549578
57.4125234516645
56.2473645478687
53.5119370130938
49.3135262992005
43.7984313028097
37.1472815626864
29.5692884443095
21.2959958174011
12.5748335703524
3.66245834649974
-5.18225439823261
-13.7054566842823
-21.6654851134087
-28.8397239733637
-35.0308493974128
-40.0719208214453
-43.8301789164326
-46.2099671454672
-47.1551083218187
-46.6506583244007
-44.7238010968713
-41.4435354129044
-36.9187435269464
-31.2945916716194
-24.7478217801774
-17.4815664274855
-9.71969619698787
-1.70043663080072
6.33066053339403
14.1281036464273
21.4539966780232
28.0854642993807
33.8215638912069
38.4896201234195
41.9510145155765
44.1057057629428
44.8947785719593
44.3012947422648
42.3500367991865
39.1063634124758
34.6741262445828
29.1925423155331
22.8318853980362
15.7879207026832
8.27509929004047
0.518807256270041
-7.25244271060780
-14.8140570454108
-21.9515729927308
-28.4662058904500
-34.1796504368816
-38.9379816841804
-42.6147288836420
-45.1133595197372
-46.3693300090608
-46.3516312684148
-45.0634151646119
-42.5413801673057
-38.8542065990667
-34.1005724890841
-28.4068962300887
-21.9243665595287
-14.8248118518184
-7.29569250148294
0.465105267066998
8.25429062389211
15.8680248357435
23.1067626165390
29.7801608725108
35.7120136446023
40.7449366734268
44.7445725964812
47.6033091501811
49.2434645430282
49.6198239353412
48.7213353332107
46.5717969146032
43.2295042082993
38.7858115597577
33.3624296402757
27.1072787587390
20.1891681712881
12.7919167393247
5.10830933488440
-2.66584368608972
-10.3371004963577
-17.7187856966668
-24.6343994936168
-30.9205039467396
-36.4296231308859
-41.0335165630318
-44.6266109619540
-47.1289849412571
-48.4886929079446
-48.6834421248559
-47.7212954712191
-45.6401565337504
-42.5062342518052
-38.4115534922528
-33.4705286283636
-27.8160803425467
-21.5955792023806
-14.9663024680194
-8.09038610427592
-1.12998733165593
5.75663309843495
12.4181293179635
18.7127494764659
24.5109980480246
29.6979820635979
34.1751323937523
37.8614416592901
40.6942496645047
42.6293967053181
43.6408066318331
43.7197611892236
42.8741716605625
41.1279664595481
38.5204689795058
35.1057692626072
30.9523641305231
26.1432729538171
20.7761927334612
14.9627872970620
8.82674097987222
2.50109731840187
-3.87433738825194
-10.1552741752152
-16.1951970599172
-21.8480125415409
-26.9715160425491
-31.4317222536464
-35.1076064736668
-37.8957891761883
-39.7149003177005
-40.5095437892320
-40.2536556747490
-38.9526771348092
-36.6441166596795
-33.3967297743090
-29.3088514134953
-24.5059597187548
-19.1370526395270
-13.3698063357569
-7.38509085214342
-1.37116420895602
4.48271500755561
9.99343142921589
14.9914782921130
19.3278699820568
22.8798593957795
25.5554890877520
27.2970702151121
28.0832410097413
27.9293341329133
26.8861482761744
25.0372282303337
22.4946288172660
19.3933678758588
15.8850462555692
12.1308939836030
8.29444054285692
4.53444485961433
0.998708814710197
-2.18125153703596
-4.89494917562946
-7.05689920674611
-8.60934957292503
-9.52351761914448
-9.79946853881343
-9.46505721144684
-8.57423469681977
-7.20465129520204
-5.45427570872157
-3.43676256590247
-1.27559450872475
0.902537818608258
2.97438836495844
4.82609860164062
6.35792141312435
7.48758635333412
8.15249219001764
8.31113253871028
7.94407035382273
7.05426300041447
5.66630164227120
3.82466078088470
1.59145414507290
-0.956125167370716
-3.72876355087517
-6.62826648495575
-9.55085430560004
-12.3905504404171
-15.0428224205063
-17.4084259855575
-19.3972008682552
-20.9314612424861
-21.9486392468214
-22.4029696935168
-22.2662069467869
-21.5275025002242
-20.1926046830343
-18.2827487333396
-15.8335443348558
-12.8937653153282
-9.52397200763600
-5.79504552829245
-1.78660991100185
2.41470030389164
6.71714741536999
11.0260090487751
15.2457281996779
19.2816154120434
23.0408713476696
26.4332715686338
29.3720656008489
31.7755415188691
33.5693454520836
34.6892363679194
35.0838380947750
34.7168842856534
33.5686830482651
31.6371825031945
28.9392031179864
25.5117575541762
21.4127093224577
16.7201471704051
11.5305617339148
5.95632813355313
0.122728935417545
-5.83556150974164
-11.7784529518957
-17.5646492989001
-23.0559105473622
-28.1211608996233
-32.6400623846975
-36.5056903224847
-39.6265676654603
-41.9285150114460
-43.3560520786718
-43.8728707753662
-43.4615390724739
-42.1230359827671
-39.8763961914949
-36.7583181845563
-32.8226863021332
-28.1398978920585
-22.7957147136409
-16.8896860558390
-10.5334649785338
-3.84922522494996
3.03188796438403
9.97153476857261
16.8262506136800
23.4496209557702
29.6945472464397
35.4158755322453
40.4736524863051
44.7369867467919
48.0880079077464
50.4252640764154
51.6664605379229
51.7508729699194
50.6415741410601
48.3273090839553
44.8238975665390
40.1754302696052
34.4554918486389
27.7680074033955
20.2469458148060
12.0544093095813
3.37729095590146
-5.57698979936515
-14.5854499923932
-23.4153361686065
-31.8308556056180
-39.6005691738752
-46.5048032286650
-52.3425583053982
-56.9378781343626
-60.1457453611527
-61.8571432270199
-62.0027725882434
-60.5553304651844
-57.5306611129673
-52.9879005274402
-47.0281449800000
-39.7912439743279
-31.4512335808625
-22.2114678325743
-12.2999780253509
-1.96468628100440
8.53207418743608
18.9197562782137
28.9262279723926
38.2846757546236
46.7407430482188
54.0596672073159
60.0329825914685
64.4844450630998
67.2751320545045
68.3080166624862
67.5321275702934
64.9458479578901
60.5987360311368
54.5914238843686
47.0735284152388
38.2399060064939
28.3256004828917
17.5995580850371
6.35714997984784
-5.08815641164829
-16.4136280461612
-27.2964837780171
-37.4234332029639
-46.5004550183935
-54.2624897750940
-60.4823558305704
-64.9782454695865
-67.6195519038131
-68.3309367641154
-67.0943173607841
-63.9485635536813
-58.9873709507628
-52.3562277519355
-44.2490014377393
-34.9037070430142
-24.5965937738070
-13.6341611945838
-2.34340660629346
8.93892076522409
19.8773113520620
30.1482766038203
39.4506446666277
47.5150892376494
54.1122756514001
59.0591883490088
62.2238995855077
63.5289485909264
62.9531421691456
60.5317501411561
56.3551356887935
50.5656002676466
43.3523073241390
34.9445702027302
25.6037226945777
15.6137785405179
5.27172697302279
-5.12150705414912
-15.2691290869470
-24.8858431654941
-33.7047224575352
-41.4837187754376
-48.0120444882443
-53.1163358810951
-56.6660441040478
-58.5774051411050
-58.8155766786907
-57.3949102522598
-54.3775846138226
-49.8708836422326
-44.0233132144843
-37.0196765165801
-29.0752822213774
-20.4294851208861
-11.3386433768319
-2.06835049944303
7.11513149368326
15.9536588311818
24.2051564912650
31.6502021191606
38.0976125637292
43.3895081001368
47.4057536574776
50.0671305446551
51.3365677289903
51.2184281095213
49.7564514529179
47.0309687020225
43.1555719078829
38.2729667706065
32.5499465618927
26.1717540583620
19.3359342145608
12.2457465737948
5.10329530919471
-1.89729032704213
-8.57598854762252
-14.7718586164953
-20.3469949564724
-25.1897771885150
-29.2170253537129
-32.3743410775282
-34.6347546359677
-35.9964274993805
-36.4799588876713
-36.1254972985168
-34.9896825652762
-33.1425403653173
-30.6646587708120
-27.6449017766852
-24.1785385596835
-20.3653383477158
-16.3072131369700
-12.1054750073889
-7.85822626141228
-3.65813395434262
0.409609861725335
4.26911200803416
7.85497156412895
11.1126208977085
13.9980829251980
16.4775763953017
18.5272246412541
20.1329197780978
21.2901974109808
22.0039199782646
22.2875955084872
22.1621183581946
21.6539509028311
20.7931989230204
19.6120093877157
18.1432928739193
16.4197433154919
14.4733966805837
12.3357428887409
10.0380798576028
7.61212611675881
5.09124615726621
2.51205155985642
-0.0847555537031499
-2.65504822564748
-5.15267932689449
-7.53046347128430
-9.74084462015721
-11.7368526203421
-13.4731453397086
-14.9069323630380
-15.9991818193668
-16.7163198384187
-17.0322111221023
-16.9300786446559
-16.4040805581075
-15.4604879120003
-14.1184583378598
-12.4104225079176
-10.3821419328903
-8.09213823213627
-5.61001691123644
-3.01380022697818
-0.386809288169911
2.18577979728372
4.62075400531137
6.84050944245216
8.77583550701456
10.3677726165955
11.5689957899339
12.3451925025117
12.6765130287841
12.5587151311666
12.0035222252109
11.0381889480086
9.70475524461573
8.05919064731962
6.16995627110098
4.11532343890068
1.97943384939889
-0.152077225828230
-2.19606545530866
-4.07533646277674
-5.72186690934610
-7.07974556082734
-8.10732093000676
-8.77817738217557
-9.08104146395052
-9.01895058697135
-8.60794653698921
-7.87547163237216
-6.85864358310905
-5.60256508534791
-4.15867635299046
-2.58291924199580
-0.933607450667354
0.730636918881598
2.35247477614784
3.87700971413425
5.25285487073994
6.43321881228153
7.37679438090434
8.04841925249236
8.41982319068131
8.47077530985099
8.19075135874550
7.58092279881683
6.65575359883273
5.44332720764344
3.98423452432914
2.32958174773730
0.538571887654419
-1.32414739474200
-3.19100182730691
-4.99346121175611
-6.66362837664192
-8.13609259376491
-9.35031843514590
-10.2531435830558
-10.8006618636415
-10.9591705669806
-10.7056296036617
-10.0283586700485
-8.92826837700493
-7.42012544936223
-5.53298282824066
-3.30952601199403
-0.804886600455981
1.91453499482730
4.77226947011804
7.68330711444018
10.5560387094672
13.2943887604227
15.7999679589779
17.9744673005209
19.7225888398639
20.9553925940511
21.5935998165059
21.5705424971703
20.8350049937714
19.3543410966943
17.1176932341531
14.1387124152667
10.4572814670340
6.14012254324286
1.28036332070647
-4.00392286789610
-9.57217639975644
-15.2647806630648
-20.9073653803165
-26.3157940578375
-31.3018462284630
-35.6796821771367
-39.2728844955069
-41.9215452825197
-43.4887168209447
-43.8658393677412
-42.9773854588595
-40.7850277484259
-37.2909102380948
-32.5392363212537
-26.6159466100887
-19.6469871030959
-11.7958123244931
-3.26016162027166
5.73245016712885
14.9309321201523
24.0682879484021
32.8701296264438
41.0635908999675
48.3864774787226
54.5963950460807
59.4794150285443
62.8578484952387
64.5970407051461
64.6113222708640
62.8688051010604
59.3941174203642
54.2682783969865
47.6258153101087
39.6499398552330
30.5663793437071
20.6359691463113
10.1460529295301
-0.599106241738482
-11.2887881033198
-21.6170634778062
-31.2942069485264
-40.0572228983619
-47.6786424460565
-53.9731224172868
-58.8016409653089
-62.0732406782550
-63.7444785277524
-63.8171635421423
-62.3352608606018
-59.3816104476840
-55.0743985310187
-49.5628852340466
-43.0223238435058
-35.6484190862028
-27.6514453413521
-19.2501418461136
-10.6656863401408
-2.11567045500430
6.19202669528567
14.0647188130136
21.3288986365773
27.8329064151073
33.4490376916705
38.0754793002575
41.6379075363744
44.0903623178877
45.4151773219281
45.6221943609753
44.7476643450152
42.8528441128485
40.0219901036536
36.3596564332311
31.9875232822010
27.0410525811425
21.6661824189942
16.0158896942202
10.2461259173784
4.51114590345292
-1.04107318723716
-6.27265815474183
-11.0587580704958
-15.2898542228791
-18.8738039128665
-21.7378617801498
-23.8307545706851
-25.1246297855328
-25.6165623368242
-25.3290589950951
-24.3090766521583
-22.6257322143131
-20.3671525633714
-17.6365982812200
-14.5480275552581
-11.2217260377863
-7.78051592968737
-4.34641338703934
-1.03724117985689
2.03722239795059
4.77925848446756
7.10642602427088
8.95353491991966
10.2736340762136
11.0383563739112
11.2380697101207
10.8822518540255
9.99985061078356
8.63880516029673
6.86435829080734
4.75663668626216
2.40788742750349
-0.0808346314802595
-2.60378412913979
-5.05529917850253
-7.33475230103365
-9.35101433332520
-11.0258389854421
-12.2959795272532
-13.1140392419038
-13.4482832161448
-13.2820705237892
-12.6133811238487
-11.4544687975562
-9.83133649296911
-7.78255115907974
-5.35745891890166
-2.61443191281996
0.380327235549820
3.55341505569595
6.82489118449939
10.1095973773032
13.3192416720066
16.3650813386975
19.1607824367619
21.6246730439491
23.6810151036991
25.2609860810675
26.3043880882863
26.7620118743392
26.5974420588468
25.7877495303677
24.3238604259971
22.2111387895816
19.4698312220101
16.1351994753873
12.2575243070218
7.90195875867357
3.14808510299000
-1.91100495330458
-7.17034950648466
-12.5154621929224
-17.8251404293544
-22.9744502214033
-27.8374213435488
-32.2892795240367
-36.2087939229136
-39.4812683618562
-42.0020192611869
-43.6799777124530
-44.4411147275190
-44.2312021936189
-43.0176291637029
-40.7905990961940
-37.5639615419885
-33.3754972014221
-28.2865636484298
-22.3812919263855
-15.7655007333374
-8.56507171137768
-0.923369452048719
7.00203268609242
15.0426404719436
23.0221491398869
30.7596772575545
38.0735241700705
44.7855662229569
50.7256384216583
55.7350302657135
59.6693396756999
62.4016050191852
63.8258931756923
63.8608871337114
62.4530220453233
59.5789469896905
55.2475046585971
49.5017728892168
42.4213117536859
34.1237784007258
24.7650613675447
14.5379114336763
3.66905551496217
-7.58579838338881
-18.9494173514837
-30.1322501420804
-40.8421382743171
-50.7935568579700
-59.7159032515293
-67.3609539554357
-73.5097822207768
-77.9792025884630
-80.6277629970669
-81.3611314709086
-80.1364370018058
-76.9650636261502
-71.9133990541995
-65.1010267363880
-56.6961708899064
-46.9089039659250
-35.9831186189451
-24.1882365301355
-11.8111511131913
0.851484496205012
13.5005368470273
25.8413412461720
37.5903861583250
48.4814230488865
58.2709537237508
66.7432383515497
73.7144480538522
79.0357969992176
82.5962598348314
84.3249772900057
84.1924995714773
82.2104297965424
78.4298264393082
72.9389003927840
65.8605215646238
57.3497391915654
47.5912527893759
36.7967690401778
25.2018032055228
13.0610975908540
0.642388896798461
-11.7804780770139
-23.9335538410488
-35.5474535290812
-46.3617421989833
-56.1301480890220
-64.6266022188794
-71.6514915282106
-77.0376242159512
-80.6554969432426
-82.4174964024840
-82.2806687736053
-80.2477972281667
-76.3670019083092
-70.7304923185420
-63.4729693300431
-54.7695572486024
-44.8326127465118
-33.9068387237939
-22.2630460159536
-10.1916716307371
2.00357212181214
14.0125860827585
25.5268760974956
36.2484406727453
45.8988201917108
54.2279191063862
61.0224977632149
66.1138309641327
69.3838660349766
70.7693685079253
70.2639929968043
67.9186785222839
63.8403545162232
58.1882629578559
51.1674319655368
43.0198833258006
34.0148435549935
24.4389628363688
14.5868667701465
4.75173924503209
-4.78423434766160
-13.7588608047169
-21.9375385066921
-29.1194529052297
-35.1427350394029
-39.8884638124710
-43.2829280275802
-45.2976730283696
-45.9474742095175
-45.2870387585039
-43.4069698863170
-40.4287977194895
-36.4990058943065
-31.7823692845796
-26.4548602344850
-20.6964856241615
-14.6847423200319
-8.58935034989078
-2.56857466562742
3.23305284432254
8.68632976622199
13.6787949420759
18.1157227339391
21.9204116522902
25.0338498398205
27.4140318425166
29.0350460641564
29.8858361028167
29.9689272328208
29.2996670560949
27.9058988680547
25.8274077015754
23.1147601194511
19.8277585009657
16.0339594199111
11.8077866707500
7.23046854890872
2.39012729982414
-2.61877105251713
-7.69637914369901
-12.7382890376206
-17.6364739472878
-22.2808336590062
-26.5612673190451
-30.3701547801531
-33.6052192774653
-36.1723894003279
-37.9881688715127
-38.9814424594117
-39.0950423621790
-38.2872197140366
-36.5329565331106
-33.8254241964876
-30.1778735368582
-25.6253973369096
-20.2257200673670
-14.0590718813945
-7.22768281248885
0.145089659928670
7.91604270256111
15.9237225161767
23.9905480044264
31.9257019866497
39.5288020970512
46.5943488951154
52.9170366877638
58.2977475243144
62.5496980378535
65.5043514222235
67.0168493136468
66.9707980332718
65.2825135309161
61.9049552651929
56.8314832313189
50.0992236411574
41.7915905440158
32.0398235143442
21.0235878863865
8.97006530244140
-3.84945269685089
-17.1255314782250
-30.5182801138312
-43.6663218131616
-56.1970856601951
-67.7381455600380
-77.9289687312110
-86.4326334387214
-92.9472820737720
-97.2168969321645
-99.0411340247497
-98.2840567828467
-94.8812266504736
-88.8446476291199
-80.2654136933623
-69.3137381257294
-56.2358400207002
-41.3477935850800
-25.0271437820194
-7.70289499512399
10.1560129986571
28.0537991962117
45.4823124270190
61.9362613825632
76.9285017554654
90.0049403269838
100.758924152987
108.844897654069
113.990720494852
116.007905341908
114.799095422127
110.362450064984
102.793096190648
92.2817021210516
79.1098474549663
63.6421153906929
46.3153964042513
27.6258758714800
8.11407539766084
-11.6516127837211
-31.0926594137001
-49.6388341275889
-66.7460870219909
-81.9129498861508
-94.6954113922929
-104.720279194933
-111.696438514714
-115.423423949810
-115.797474489228
-112.815476090171
-106.576338288896
-97.2785491017030
-85.2133206451670
-70.7542496560770
-54.3449706309841
-36.4854272708613
-17.7163979464310
1.39777728837428
20.2873442884623
38.3950691738800
55.1932133770976
70.1990543868155
82.9886374276383
93.2084749324959
100.584977588548
104.931496406096
106.152835124117
104.247088625862
99.3046660926655
91.5044731775665
81.1075191995542
68.4482871728376
53.9240579135741
37.9824426976012
21.1075237896550
3.80513372773907
-13.4119753076197
-30.0384622849969
-45.5901437687511
-59.6173676166730
-71.7180160986995
-81.5496070555212
-88.8397112518591
-93.3940114207567
-95.1014659103084
-93.9364573653918
-89.9582092502787
-83.3076825759599
-74.2021116729288
-62.9276297155872
-49.8306454804809
-35.3082461538654
-19.7971901820388
-3.76105286656973
12.3238703433512
27.9825559284802
42.7544795493694
56.2063215319652
67.9440409512609
77.6234644115008
84.9589466081634
89.7306768155026
91.7911297365445
91.0702070793925
87.5783196623657
81.4071323792467
72.7279781138051
61.7877899104079
48.9024018506414
34.4474026103262
18.8469558759137
2.56104738344112
-13.9284169803516
-30.1322446730407
-45.5687870212980
-59.7783125543193
-72.3363346961073
-82.8657074608243
-91.0476865170641
-96.6319704104131
-99.4450620824061
-99.3957820180016
-96.4772703350576
-90.7660124596357
-82.4188167924968
-71.6680068943540
-58.8145015004043
-44.2184981647382
-28.2878903412069
-11.4653105514276
5.78484032551082
22.9888671595481
39.6761448186290
55.3914943816073
69.7072353143457
82.2344322467799
92.6330674515847
100.621189905491
105.982778392553
108.573581747046
108.324489318281
105.242666276478
99.4108466134538
90.9848334431885
80.1890499305886
67.3101365840491
52.6888722457404
36.7107313607869
19.7952237023259
2.38409776047003
-15.0713087046929
-32.1226048102120
-48.3355811928471
-63.3000235468533
-76.6388155574970
-88.0166801298834
-97.1482934127317
-103.805297541644
-107.821887078452
-109.098981844078
-107.607376364671
-103.390027327627
-96.5629611249618
-87.3141953486692
-75.9001373597076
-62.6389277867926
-47.9008515204723
-32.0966536395666
-15.6647219193517
0.942081585590513
17.2694852449280
32.8747701592157
47.3398303733103
60.2841284194871
71.3768276860761
80.3473015442355
86.9933060054996
91.1861476431684
92.8725872841521
92.0738320794647
88.8821618898212
83.4556897278378
76.0115363267486
66.8174280512456
56.1818316977558
44.4429745382330
31.9574282488505
19.0890746054035
6.19873207076537
-6.36569289377772
-18.2783617848953
-29.2435468345634
-39.0025250743020
-47.3395332141005
-54.0864872215582
-59.1258912914545
-62.3917760648273
-63.8687271487017
-63.5890411188938
-61.6286154473149
-58.1028174430860
-53.1628228789036
-46.9916425561415
-39.7990812454500
-31.8156107635618
-23.2855722713737
-14.4601838207921
-5.59062980959255
3.07857127865345
11.3156457102192
18.9069041590932
25.6614123321036
31.4152397610934
36.0354315033232
39.4235446789825
41.5183919152591
42.2976245601967
41.7779372058608
40.0138998353819
37.0955130324568
33.1447015112354
28.3111372747587
22.7675599200342
16.7044551242672
10.3240193287366
3.83343615711497
-2.56225345601107
-8.66695659406740
-14.2993558558027
-19.2976318798197
-23.5233222127526
-26.8646211232282
-29.2392661270160
-30.5968971748760
-30.9205619698471
-30.2270181841497
-28.5656683643571
-26.0162455522290
-22.6854656132816
-18.7028088284602
-14.2157275864856
-9.38468306374172
-4.37820373426311
0.632193639461214
5.47750170450018
9.99711158525237
14.0446568746390
17.4933123959713
20.2403212731730
22.2105467319557
23.3586293535485
23.6697402117848
23.1593899919136
21.8723352476800
19.8802604387177
17.2783247703697
14.1810886104544
10.7181339821354
7.02932541419748
3.25965283471422
-0.446390885357450
-3.95083861811865
-7.12813766759777
-9.87015437940816
-12.0900879644700
-13.7255997041815
-14.7409652009078
-15.1274582075500
-14.9019876307806
-14.1050092690586
-12.7982199190182
-11.0615186126842
-8.98884657963291
-6.68337646473876
-4.25273264689949
-1.80453023528253
0.557758365656479
2.73860913530545
4.65380332376221
6.23322951899199
7.42315654024378
8.18803735547189
8.51175573750865
8.39800005655509
7.86948746402167
6.96603592560061
5.74171027659943
4.26142710703908
2.59745577055239
0.826101397086891
-0.975342323756676
-2.73128475596174
-4.37012510494317
-5.82618248691983
-7.04125339492446
-7.96585170174089
-8.56033334926722
-8.79606646802818
-8.65662621602290
-8.13875318848509
-7.25282915800310
-6.02274341568483
-4.48505299000594
-2.68761745604602
-0.688161933875906
1.44701752289288
3.64456931617252
5.82636775329556
7.91263288115123
9.82538281560360
11.4915307688920
12.8453201336924
13.8302089674928
14.4002729516809
14.5210975642470
14.1703178730722
13.3383006810719
12.0293526744626
10.2630913983849
8.07509030536531
5.51612878046458
2.65025573609821
-0.447345333204713
-3.69203719149503
-6.99121162947784
-10.2460810811568
-13.3538328960310
-16.2100285933037
-18.7115067540191
-20.7599600464252
-22.2658672140704
-23.1523874582971
-23.3588366278997
-22.8434067692167
-21.5852667482537
-19.5864391206974
-16.8733919449905
-13.4979197348525
-9.53708518105357
-5.09232874250221
-0.287891349634979
4.73176181261057
9.80613636917784
14.7645473122470
19.4328350302657
23.6403579073996
27.2272185621638
30.0513293254539
31.9944099667210
32.9664805220851
32.9090096307331
31.7969202868041
29.6397115576699
26.4820485406050
22.4036653807422
17.5179999513894
11.9695172349728
5.92994861020024
-0.406839404565288
-6.83162495682100
-13.1279730136445
-19.0811314404832
-24.4869939131842
-29.1604216248647
-32.9422820196404
-35.7047813216866
-37.3551493646818
-37.8383215017115
-37.1390761178917
-35.2831107747283
-32.3363306621038
-28.4022936018013
-23.6180057842868
-18.1482653367527
-12.1790192387464
-5.91019161420124
0.451906931612653
6.70244077619742
12.6456167861139
18.1013301909766
22.9106301170540
26.9400998529245
30.0853705801842
32.2738706195118
33.4665604970235
33.6581855833102
32.8760362670261
31.1777155444068
28.6481899188172
25.3960548207504
21.5490264717491
17.2488854397769
12.6461035626164
7.89422014290798
3.14394479759692
-1.46277272201287
-5.79794283604399
-9.75126549954841
-13.2322407976469
-16.1709959943078
-18.5183883902496
-20.2456082878892
-21.3430650771636
-21.8187853687467
-21.6970716553328
-21.0175514224823
-19.8338562904602
-18.2113885512558
-16.2244680419762
-13.9534823915747
-11.4823890989625
-8.89635008243073
-6.27899061158245
-3.70929208825394
-1.25885006113771
1.00990544479617
3.04474805292903
4.80447097921956
6.25956884061182
7.39259731526431
8.19809920900787
8.68204055238082
8.86071995933645
8.75925375061833
8.40986903232909
7.85013312793904
7.12114081090569
6.26578211555167
5.32722739907144
4.34760554304901
3.36682384441357
2.42147214763640
1.54359439052056
0.759348371637562
0.0880654500111751
-0.458014349625504
-0.873557538858267
-1.15971289539504
-1.32356181666818
-1.37745001641375
