# Supplementary material for: Aspects of tree shrew consolidated sleep structure resemble human sleep
Source: Commun Biol. 2021 Jun 11;4:722. doi: 10.1038/s42003-021-02234-7 (PMC8196209; doi:10.1038/s42003-021-02234-7)
Supplement: Supplementary file 2 — Supplementary Data 1 [file 42003_2021_2234_MOESM2_ESM.zip › figure5a_bottom_exampleSpindlefiltered_treeshrew.txt]

-3.49719739368960
-4.45734422218485
-5.31052404691632
-6.02549604125055
-6.57476042075137
-6.93570030821235
-7.09157596817805
-7.03229073228657
-6.75486370654986
-6.26357650909690
-5.56984096885069
-4.69188362040290
-3.65426778683607
-2.48720746286353
-1.22565711127596
0.0917878038861398
1.42411332954406
2.72917081013311
3.96499578606919
5.09116136616139
6.07015056429779
6.86869992913919
7.45905404261987
7.82006058740484
7.93804562156341
7.80743975720190
7.43110829767286
6.82032973305114
5.99444401549577
4.98023325134167
3.81104419112100
2.52562292032432
1.16666732517049
-0.220804391457369
-1.59110428909493
-2.89943222391055
-4.10333169284186
-5.16406296222453
-6.04787756474745
-6.72714582589966
-7.18129420219756
-7.39753387851051
-7.37135677214726
-7.10675462924073
-6.61611347029559
-5.91975417590494
-5.04511955123727
-4.02564473088106
-2.89938261264587
-1.70746077903345
-0.492442966572825
0.703338717444272
1.83942997722880
2.87880286118222
3.78920698749856
4.54424592973361
5.12412789312783
5.51608097281725
5.71446386107400
5.72061598264164
5.54249196484353
5.19411264408674
4.69485602552654
4.06859218383420
3.34265013988577
2.54663966080299
1.71119408004096
0.866733819685182
0.0423474122339934
-0.735185958646113
-1.44224926683588
-2.05910440130578
-2.57044233668541
-2.96572845063938
-3.23930959713943
-3.39030067131172
-3.42231384286303
-3.34308195739423
-3.16398997965567
-2.89950234200318
-2.56647230890454
-2.18334038624215
-1.76925674448058
-1.34318321866140
-0.923055669715516
-0.525101014936321
-0.163342223683282
0.150761862235273
0.408599965435984
0.604628103456116
0.736493762302557
0.805016261016156
0.814016655960173
0.770029000235562
0.681926981908842
0.560485744218230
0.417885462581673
0.267170259267477
0.121665140837841
-0.00566012533732523
-0.102841199874061
-0.159506512472363
-0.167391770762276
-0.120857806340674
-0.0174207724009542
0.141884419892315
0.352478432710581
0.606490931907173
0.893151132052346
1.19927369778467
1.50984824016777
1.80871936071868
2.07933059233356
2.30551265658006
2.47229564513913
2.56670214742822
2.57845394681019
2.50052686248862
2.32952851249049
2.06590709733761
1.71400115849915
1.28195044254347
0.781482162173768
0.227550190673612
-0.362203627083451
-0.968175604641480
-1.56967608692125
-2.14586214805351
-2.67664726493490
-3.14355440407763
-3.53047088962569
-3.82424348994269
-4.01508393790053
-4.09680820046493
-4.06695304312858
-3.92677154661023
-3.68105914372498
-3.33778980679768
-2.90761423722956
-2.40331237921418
-1.83926596463304
-1.23095151677021
-0.594445638029525
0.0540286597884458
0.698490178903460
1.32353143343554
1.91461547300207
2.45833673443621
2.94262255120885
3.35688091849968
3.69213231336023
3.94113047792406
4.09845354462990
4.16058051197874
4.12596855258338
3.99510992607895
3.77055802144496
3.45692371718470
3.06082305354874
2.59078033950824
2.05712143110422
1.47186376587559
0.848563159176086
0.202074301552536
-0.451767383562050
-1.09650834195403
-1.71549336902945
-2.29236763102604
-2.81163507551837
-3.25918903547263
-3.62275012629120
-3.89218493226371
-4.05971708363609
-4.12009049736781
-4.07073697834335
-3.91194381769306
-3.64698424470987
-3.28216579120203
-2.82676169792734
-2.29282153692014
-1.69488269141568
-1.04961011399951
-0.375389388156783
0.308131824204046
0.980597455452813
1.62160346630810
2.21140495013179
2.73159599491599
3.16573370259952
3.49990261531059
3.72320399399311
3.82816457136080
3.81106104907733
3.67214379019253
3.41575486434790
3.05030365572588
2.58803059268729
2.04454481328818
1.43819059891020
0.789330414637113
0.119626541082051
-0.548654496680353
-1.19335692027836
-1.79320772196974
-2.32859428842312
-2.78224015982480
-3.13973703134716
-3.38996919913579
-3.52544705403827
-3.54251836747698
-3.44141626705051
-3.22613223947963
-2.90416077819188
-2.48617088089839
-1.98561398049056
-1.41827960478530
-0.801823445491904
-0.155249091735118
0.501680271063108
1.14906607927790
1.76746845535438
2.33840898601321
2.84477636848153
3.27119783922846
3.60441610546029
3.83365409027338
3.95094291563128
3.95139329622976
3.83339063246011
3.59869161641109
3.25240537360070
2.80287450823516
2.26149036400724
1.64245101730656
0.962434299588245
0.240160676547292
-0.504136001317174
-1.24929532186584
-1.97386353822780
-2.65674576340554
-3.27782493700449
-3.81853372916394
-4.26238421870767
-4.59543963031347
-4.80672397081794
-4.88857047444605
-4.83690795369951
-4.65149944545762
-4.33609744598221
-3.89841505895050
-3.34987558568448
-2.70520954388090
-1.98197728453832
-1.20005814149783
-0.381108772435039
0.452053974666517
1.27617276265120
2.06832613470147
2.80668715670605
3.47121652188323
4.04428576777475
4.51122904201684
4.86078386005859
5.08537567911386
5.18123661444635
5.14839046933895
4.99052730590346
4.71473820258319
4.33110676614505
3.85222846243058
3.29271038049247
2.66864207491626
1.99701185604681
1.29506014677248
0.579632443284933
-0.133347228444107
-0.829234210683765
-1.49490637929780
-2.11893179468377
-2.69162973645628
-3.20499789966475
-3.65255653239064
-4.02920417722233
-4.33111805343514
-4.55563234776624
-4.70103596684290
-4.76634288661683
-4.75114192248958
-4.65556588381372
-4.48033000359835
-4.22677183019568
-3.89688292634033
-3.49339552690938
-3.01997257563629
-2.48145053374248
-1.88405882925855
-1.23558420853507
-0.545439547699910
0.175385040079444
0.914441567027313
1.65798726971148
2.39122147371388
3.09859093228236
3.76411335006846
4.37170938161960
4.90558231394369
5.35067570736240
5.69320879319715
5.92125600140647
6.02529774340389
5.99865987016571
5.83781169623752
5.54255669748595
5.11615664522647
4.56538455324341
3.90045847076318
3.13483655116681
2.28492569231736
1.36974986686825
0.410570478305983
-0.569553966530972
-1.54629266084977
-2.49469540852598
-3.38997249237815
-4.20833852688764
-4.92782772512163
-5.52901314358245
-5.99565369820866
-6.31531268953360
-6.47987711303751
-6.48585148322085
-6.33439009183682
-6.03109704594816
-5.58563652207405
-5.01127829628282
-4.32451355077417
-3.54470751967139
-2.69365649790512
-1.79498770389949
-0.873426306276980
0.0460148414151105
0.938887366223782
1.78217799619486
2.55511333241029
3.23979356104642
3.82163841040744
4.28966602853385
4.63658080948308
4.85866877017599
4.95556342765956
4.92994649176065
4.78721984695454
4.53517857660008
4.18371203979563
3.74453965473596
3.23096377028377
2.65762173667170
2.04023301972367
1.39533582397888
0.739989325052952
0.0914098004190522
-0.533457779453510
-1.11840536080593
-1.64845495267048
-2.11035768302518
-2.49304648551101
-2.78799913607373
-2.98948061855629
-3.09465029048020
-3.10356242925376
-3.01909520338499
-2.84680266175916
-2.59469010984245
-2.27294702954378
-1.89364724720740
-1.47037551516036
-1.01775907333889
-0.550976260248195
-0.0853146012575383
0.364259766422701
0.783568444817166
1.15968048260373
1.48129207997769
1.73900147637006
1.92551631105551
2.03583524387776
2.06739617173092
2.02014819678474
1.89651087053838
1.70121982117199
1.44109962134610
1.12480331283618
0.762519609764510
0.365670236424832
-0.0533385601500380
-0.481301430563373
-0.904400845629812
-1.30846766967936
-1.67935221703071
-2.00338353886275
-2.26786284946626
-2.46154517068752
-2.57508083397385
-2.60142156565859
-2.53620566647693
-2.37810652644251
-2.12911279411720
-1.79467891166732
-1.38365638479544
-0.907981195995703
-0.382191926228082
0.177129545787529
0.751958826009578
1.32346778000908
1.87268172277430
2.38113561461006
2.83152030896443
3.20829600133483
3.49823888901560
3.69087788576180
3.77877213547870
3.75762538535784
3.62629231307168
3.38673197691216
3.04393851777002
2.60585932778789
2.08327433964201
1.48960592377593
0.840675317343083
0.154417148465929
-0.549494979422206
-1.25016892889498
-1.92617388750201
-2.55634697262146
-3.12066539270976
-3.60111245329610
-3.98245223270115
-4.25283836719109
-4.40424392420734
-4.43273889599206
-4.33861838497995
-4.12634035620762
-3.80423496150346
-3.38401983022935
-2.88020377238994
-2.30942738985291
-1.68974006372562
-1.03982092494816
-0.378202207537594
0.277423360737224
0.910747991422357
1.50722686376479
2.05431816862208
2.54161316330115
2.96084811557173
3.30581999750681
3.57229153980641
3.75793611713894
3.86226807869920
3.88649009450986
3.83328304958085
3.70661049252518
3.51155072895212
3.25411591245761
2.94103545729251
2.57951363582386
2.17697957919762
1.74086885577036
1.27848552637483
0.796953421366465
0.303236422117966
-0.195795781895873
-0.693291155979903
-1.18234320148583
-1.65591795882053
-2.10680874990874
-2.52764720687732
-2.91095313179717
-3.24920915092131
-3.53496489442736
-3.76096805369322
-3.92033422170725
-4.00678456365373
-4.01494881657858
-3.94067949400119
-3.78131768400506
-3.53590776970202
-3.20539706403476
-2.79282751513053
-2.30349446146655
-1.74505856631394
-1.12761091444499
-0.463661027430295
0.232000283722373
0.942577240344035
1.64968093211597
2.33387706046729
2.97535344447908
3.55465525694767
4.05341359446418
4.45502767661147
4.74529389915142
4.91295156212738
4.95012282141248
4.85267060289291
4.62048163683868
4.25761214284033
3.77222486916802
3.17633890570918
2.48548455667423
1.71829912289642
0.896024332853990
0.0418886981951076
-0.819612735389828
-1.66353903512091
-2.46536785040626
-3.20178270292294
-3.85132440513609
-4.39494004009413
-4.81644956097860
-5.10290794468093
-5.24487322214124
-5.23664914707439
-5.07654531828535
-4.76710361880015
-4.31520963848002
-3.73205219135024
-3.03292982110994
-2.23693101617385
-1.36650857609964
-0.446903402084639
0.494623734243601
1.42969441765433
2.32973698157049
3.16685764823742
3.91465454857064
4.54900324567390
5.04881889887224
5.39678046011285
5.58000802694598
5.59068941296467
5.42659634435750
5.09135363480299
4.59437251192400
3.95047839664189
3.17931833296685
2.30463902706757
1.35349492336360
0.355398138418068
-0.658601174511528
-1.65690997052147
-2.60842126507428
-3.48351125281745
-4.25498648909700
-4.89898445542964
-5.39576876309097
-5.73032377351212
-5.89273537734219
-5.87841681078954
-5.68820506602360
-5.32830927803704
-4.81006386623582
-4.14944911773268
-3.36643327696419
-2.48423391376463
-1.52855284876972
-0.526829322666730
0.492468091668474
1.50057232069536
2.46923218269726
3.37155624148416
4.18275841188006
4.88073954763262
5.44653395104707
5.86468123047737
6.12357114274188
6.21577317801562
6.13830920435442
5.89278151475997
5.48530788857970
4.92631838011546
4.23028923088214
3.41541788612618
2.50318958495267
1.51778941182628
0.485360100453680
-0.566824791857621
-1.61116641339579
-2.62044080942253
-3.56837588084572
-4.43017555672052
-5.18307081716456
-5.80688670814040
-6.28456567859212
-6.60260695157479
-6.75140999224484
-6.72554477120218
-6.52396171589145
-6.15011096258813
-5.61195709983674
-4.92189120854730
-4.09651376146503
-3.15629366078289
-2.12513815795397
-1.02984792917709
0.100580164166468
1.23576214010710
2.34478144653242
3.39707097654342
4.36332322341911
5.21639067119927
5.93212351153553
6.49013543604632
6.87449935155225
7.07432474575796
7.08414919086100
6.90411202606385
6.53992595621672
6.00267441638717
5.30843835402820
4.47775373908680
3.53491927437215
2.50720113053116
1.42398997455862
0.315936669403644
-0.785895152563329
-1.85081951777141
-2.84929493306028
-3.75371628186684
-4.53921827875129
-5.18445209834457
-5.67230569565490
-5.99053659326473
-6.13226188457067
-6.09623410511692
-5.88686885953534
-5.51404187814337
-4.99270135756746
-4.34234574234312
-3.58638171571129
-2.75133753808020
-1.86592256499291
-0.959987638625107
-0.0634818506982852
0.794554093427790
1.58699431176423
2.28962047222550
2.88200870551946
3.34824964247255
3.67747553650220
3.86415888261450
3.90816938258479
3.81460713566162
3.59339789731197
3.25862400189443
2.82769056272368
2.32053462330525
1.75899261486684
1.16623285975537
0.566027203032231
-0.0182457442374012
-0.564686345425502
-1.05376784963489
-1.46893858428735
-1.79702127094413
-2.02850089783343
-2.15772005722009
-2.18298310375444
-2.10654066940628
-1.93438910967758
-1.67589000341433
-1.34332697841077
-0.951482198379214
-0.517160128682411
-0.0585563313241018
0.405499292699092
0.856298783388545
1.27592656021510
1.64786533579240
1.95758075558766
2.19305726278757
2.34523182858796
2.40829588781912
2.37983579718784
2.26079826418052
2.05530620256746
1.77036543296800
1.41550628523593
1.00238647798903
0.544370225832889
0.0561123153293974
-0.446859633909066
-0.948603459815496
-1.43326398741462
-1.88560493756875
-2.29156473381761
-2.63878414266503
-2.91699816135536
-3.11821961833101
-3.23675458877264
-3.26916058024518
-3.21423346003331
-3.07301856958614
-2.84877731985924
-2.54688020202242
-2.17465956832295
-1.74123382470629
-1.25725257613870
-0.734526731234702
-0.185593410552165
0.376694275234754
0.939477696055639
1.49006808282014
2.01603944835696
2.50534066468695
2.94648031563922
3.32879060820520
3.64274036300635
3.88021758003808
4.03471718797372
4.10145182924935
4.07744412089088
3.96162622294161
3.75492536335063
3.46029045963472
3.08263922312863
2.62874517621293
2.10708069293762
1.52761560861979
0.901582415176205
0.241231809848957
-0.440410522768289
-1.12978064147055
-1.81298930436799
-2.47600101728891
-3.10479675704123
-3.68557369727278
-4.20503598230607
-4.65075259846850
-5.01149220699411
-5.27747786244223
-5.44055056404096
-5.49424368948179
-5.43382065711147
-5.25634959062698
-4.96081006288305
-4.54820412530208
-4.02170459296104
-3.38685560333090
-2.65178491048318
-1.82737660425938
-0.927346389477962
0.0318222980059965
1.03106585112749
2.04900263236362
3.06225318340676
4.04584397242651
4.97370395775017
5.81924763122821
6.55609365554998
7.15898216223506
7.60484332926998
7.87387782093540
7.95053563331299
7.82434599700520
7.49057769506916
6.95069808871372
6.21259135278228
5.29051689755736
4.20482042976349
2.98142636386750
1.65115019885051
0.248876504198988
-1.18738752156305
-2.61761388939298
-4.00099093360325
-5.29719648102533
-6.46762295120119
-7.47655027603226
-8.29230667013918
-8.88842960717063
-9.24478406944692
-9.34852750412182
-9.19475941108640
-8.78675843807889
-8.13583812504300
-7.26088403858972
-6.18761130495463
-4.94760450856367
-3.57721460946002
-2.11636346475943
-0.607301759149240
0.906648387234836
2.38237547498508
3.77828222728766
5.05555515909812
6.17932248760581
7.11961956304121
7.85213085921812
8.35876610178420
8.62810668604893
8.65567313589251
8.44397595574584
8.00234491207300
7.34652147089120
6.49805012243358
5.48355277869299
4.33389925266605
3.08324170595760
1.76796145075639
0.425602871898912
-0.906210392706281
-2.19088561457257
-3.39392563071521
-4.48385587748359
-5.43297957259876
-6.21797640050721
-6.82036521560082
-7.22685735146674
-7.42962194114190
-7.42643136419106
-7.22062026281679
-6.82081674989115
-6.24045574580921
-5.49715330083321
-4.61206533813323
-3.60931100833150
-2.51545946200195
-1.35904222353677
-0.170052949258685
1.02059961353067
2.18170965304198
3.28247440513070
4.29327434442161
5.18651144058399
5.93746813646253
6.52513637238415
6.93294396030123
7.14930674684870
7.16797718243080
6.98821166189610
6.61480401505418
6.05800499543611
5.33329230252447
4.46094749145146
3.46545003792865
2.37475651699944
1.21952572300497
0.0322854859711933
-1.15347868206002
-2.30427771967700
-3.38755660647301
-4.37260531133063
-5.23149118093968
-5.94003719925575
-6.47876332381252
-6.83363057857030
-6.99647251084754
-6.96512641371314
-6.74335089646585
-6.34059474886501
-5.77163448133127
-5.05604333825454
-4.21745008378650
-3.28263971356227
-2.28060111507698
-1.24157436802027
-0.196102918684896
0.825910412000997
1.79613484942934
2.68869892988665
3.48096841563704
4.15414829550081
4.69369928394450
5.08959223592403
5.33640441127203
5.43325318098747
5.38357666496554
5.19479603097783
4.87790486387718
4.44700653060449
3.91880290119840
3.31203684351112
2.64690079555715
1.94444547029952
1.22599096640882
0.512503868573903
-0.176040976628958
-0.821238816442126
-1.40672108767268
-1.91851928912360
-2.34538335710720
-2.67907652590436
-2.91459555318083
-3.05025789164515
-3.08764885239837
-3.03146196423884
-2.88924544529350
-2.67104261738672
-2.38895215984120
-2.05665664099129
-1.68892328421750
-1.30105891034877
-0.908339275474111
-0.525444853442413
-0.165917403762736
0.158318710979609
0.437327666384162
0.663442682066311
0.831458834810185
0.938718383227131
0.985120826238622
0.973073381197894
0.907324176255442
0.794655803633246
0.643504364059563
0.463561991158481
0.265369383588585
0.0599110992238193
-0.141775592274574
-0.329005168221800
-0.491859325508351
-0.621573397269285
-0.710880184466022
-0.754310818432461
-0.748454745996994
-0.692168615047805
-0.586678273573229
-0.435521035303562
-0.244322846784102
-0.0204452751260217
0.227429282803546
0.489713703953185
0.756327426477003
1.01712887308109
1.26235813919486
1.48303036709960
1.67124554015703
1.82041611380452
1.92540327007259
1.98257799660939
1.98984086380154
1.94658542138987
1.85359815543652
1.71293250384613
1.52776052463881
1.30218978298219
1.04108591977692
0.749939353259036
0.434753832147813
0.101921820924216
-0.241915822068144
-0.590009298343384
-0.935621966496153
-1.27213195789871
-1.59312764112318
-1.89250741207742
-2.16457545998596
-2.40410706631309
-2.60635331992749
-2.76700192087130
-2.88216198759577
-2.94841438433906
-2.96290910682268
-2.92348254684711
-2.82878697108528
-2.67841489815384
-2.47300662272108
-2.21435131977673
-1.90545167973901
-1.55050001576746
-1.15478568060172
-0.724591907865602
-0.267103648496681
0.209678689199615
0.697036890149907
1.18565587037777
1.66575536651225
2.12723610064513
2.55988166048223
2.95364707853735
3.29900790993912
3.58729633136434
3.81097724057118
3.96388326903513
4.04143368640301
4.04079996614702
3.96095934137022
3.80265463967793
3.56833793420205
3.26212837823799
2.88973886676184
2.45833414103782
1.97634619398576
1.45327448132098
0.899462143709618
0.325841984658206
-0.256330670843106
-0.835730791674773
-1.40119425108174
-1.94194020820762
-2.44778568782874
-2.90934079584468
-3.31818751385797
-3.66704112169205
-3.94986746888961
-4.16194742465791
-4.29991843251579
-4.36179740621690
-4.34696113850926
-4.25609208772188
-4.09112647751088
-3.85523163885611
-3.55280324632764
-3.18946148191985
-2.77203726998511
-2.30851896221926
-1.80792374855780
-1.28009698742809
-0.735461632616221
-0.184725440779498
0.361445279518321
0.892746107751346
1.39951810889653
1.87300379868712
2.30556801208840
2.69084192197174
3.02375938846830
3.30050022752179
3.51841680324739
3.67601555386445
3.77296054785350
3.81001648650118
3.78891591150354
3.71218664765241
3.58298997227045
3.40502397860999
3.18248823678729
2.92003622792650
2.62264696328178
2.29542821295857
1.94345171857867
1.57170426769674
1.18513294638335
0.788712867817772
0.387499614799958
-0.0133557819169584
-0.408665670635296
-0.793338039088443
-1.16251941083882
-1.51170227586432
-1.83681341983928
-2.13427904656778
-2.40101664058578
-2.63435537487060
-2.83194855488242
-2.99173401235800
-3.11196775604691
-3.19131533004257
-3.22894398956072
-3.22456440159652
-3.17842846435638
-3.09130541945144
-2.96441447304936
-2.79931567729681
-2.59782591214577
-2.36200450124449
-2.09418299162662
-1.79698177184715
-1.47330111369573
-1.12634595930881
-0.759700805365527
-0.377378823915262
0.0161910550734989
0.416179047514621
0.817321936169758
1.21387440373506
1.59962004844198
1.96799960926717
2.31232680242839
2.62598963486492
2.90260072310932
3.13614875700999
3.32116772705398
3.45289117850437
3.52738149565277
3.54164763088486
3.49377462659434
3.38308967250288
3.21032673728762
2.97769241846444
2.68880013683162
2.34854291867738
1.96297833402282
1.53924995776995
1.08553016367855
0.610917254389646
0.125230138419321
-0.361277012648090
-0.838235680656422
-1.29548254856259
-1.72334526579729
-2.11290462912807
-2.45624281648776
-2.74664172670113
-2.97872015809788
-3.14854570206259
-3.25373134475277
-3.29349177092952
-3.26863527128813
-3.18148024313026
-3.03574101449027
-2.83644955752176
-2.58988242836187
-2.30340973642714
-1.98526135388295
-1.64426298734059
-1.28956831061847
-0.930365131356372
-0.575525703815265
-0.233230378290570
0.0893570951250330
0.386319116701746
0.653143139932436
0.886849974773650
1.08608141946425
1.25109760289619
1.38366089083706
1.48683178203637
1.56472090888651
1.62222250331400
1.66471431723444
1.69770049498654
1.72641601517250
1.75543873309666
1.78834537922219
1.82743369242975
1.87352339978818
1.92584673819933
1.98203672300536
2.03820456949584
2.08909565109466
2.12833399889161
2.14874308316237
2.14270698764514
2.10258242622009
2.02116895971589
1.89217461349647
1.71062801052097
1.47323531183054
1.17865531036700
0.827660551376268
0.423196778462647
-0.0296319169346458
-0.523628518408295
-1.04959744054001
-1.59647012219787
-2.15149964546938
-2.70057595949078
-3.22868209713354
-3.72044233413234
-4.16067732059425
-4.53493550478417
-4.83002223859269
-5.03451161471996
-5.13918799108179
-5.13739140585480
-5.02525601803876
-4.80181231865863
-4.46895136539748
-4.03128869047912
-3.49595196773206
-2.87230102325796
-2.17160665889843
-1.40673274516642
-0.591854702257524
0.257786202332891
1.12613035432654
1.99658205863176
2.85230185259905
3.67646610684690
4.45248247025899
5.16416412963769
5.79588382531808
6.33276622121087
6.76098736444343
7.06818199868714
7.24387715945548
7.27988836249141
7.17065969650569
6.91350982328275
6.50876117970572
5.95981582365450
5.27326549411711
4.45901008066145
3.53026128195450
2.50338860228296
1.39765706202318
0.234862882568479
-0.961142338250454
-2.16498755168481
-3.35032760297215
-4.49040155959545
-5.55862099224447
-6.52918628100929
-7.37772905298001
-8.08198981239077
-8.62251897132209
-8.98335060195544
-9.15257470274914
-9.12274179206147
-8.89109635291894
-8.45969184563198
-7.83542517193702
-7.02999573047872
-6.05977658033925
-4.94556480293544
-3.71215709244560
-2.38771087140306
-1.00293343364328
0.409800886960154
1.81735116628086
3.18672079054182
4.48595633784618
5.68498512712853
6.75634008065797
7.67574962846560
8.42259835046006
8.98028056999154
9.33650052633492
9.48355684359908
9.41857554596948
9.14363686081027
8.66576852357830
7.99679827991885
7.15308484623404
6.15513981981125
5.02712372979489
3.79622585240785
2.49195395843167
1.14533380375182
-0.211953359285257
-1.54843967270717
-2.83371229571330
-4.03918789316096
-5.13877618094841
-6.10940343772855
-6.93138725884096
-7.58870784322474
-8.06923259253551
-8.36488919312572
-8.47175861048551
-8.39010165502974
-8.12434592685254
-7.68300717938777
-7.07849072326520
-6.32676478178862
-5.44693328372259
-4.46072949400946
-3.39196426541334
-2.26596083702920
-1.10896656273562
0.0524660712623859
1.19208355482721
2.28447067801388
3.30555383352266
4.23314232498367
5.04751004043163
5.73194696326784
6.27322204597980
6.66192162220398
6.89263102024147
6.96395875292236
6.87844992975582
6.64242286251491
6.26571939387505
5.76136683654077
5.14514571391318
4.43504526710162
3.65064250800605
2.81247430336303
1.94143888851934
1.05823580363805
0.182849950091986
-0.665921203714296
-1.47089391686575
-2.21685393265233
-2.89082429989825
-3.48224948135660
-3.98311288017818
-4.38799022596874
-4.69400058682967
-4.90063931490854
-5.00953133591101
-5.02413677203616
-4.94943604949453
-4.79163279534450
-4.55788746590660
-4.25607868006367
-3.89458212987483
-3.48202569360869
-3.02699424613183
-2.53772316406982
-2.02185612759375
-1.48632713732783
-0.937369949881928
-0.380622997852127
0.178682944417065
0.735478814760622
1.28460936134088
1.82061348255555
2.33755069548681
2.82891402804441
3.28763738522672
3.70615904862493
4.07651596194536
4.39046692223903
4.63964860347939
4.81579535631235
4.91105566170029
4.91838096012642
4.83194068006339
4.64753258371926
4.36294315453799
3.97823136197887
3.49597876507309
2.92154613769150
2.26328413356268
1.53259073905618
0.743746358589123
-0.0864664511844549
-0.939295712026042
-1.79461370515989
-2.63149102281734
-3.42873351301386
-4.16540255187835
-4.82132445056473
-5.37760232448515
-5.81716282246628
-6.12534739083107
-6.29051708092523
-6.30461875058088
-6.16366281196112
-5.86806647680895
-5.42281164888893
-4.83738365911232
-4.12549470477756
-3.30463119005396
-2.39550210983453
-1.42145142442634
-0.407804992768226
0.618914129393234
1.63189019872224
2.60494667975233
3.51338510289204
4.33463580738611
5.04872369030667
5.63863481872313
6.09064430829164
6.39461212134659
6.54422622467397
6.53713307863515
6.37488921822975
6.06274501461030
5.60935016769958
5.02643985120117
4.32848519289769
3.53230986937638
2.65671304959732
1.72210493027135
0.750125162468528
-0.236792267234266
-1.21592692084548
-2.16483021819266
-3.06187952223244
-3.88676127710870
-4.62083771413681
-5.24742206766431
-5.75204480023769
-6.12275936802819
-6.35045939136710
-6.42917195973379
-6.35632313884250
-6.13294152344169
-5.76373619509602
-5.25704078282204
-4.62466721162744
-3.88168907042167
-3.04614113822374
-2.13862937980686
-1.18185648965075
-0.200057223786194
0.781657822866152
1.73802000710045
2.64432827738071
3.47714663380167
4.21498085016570
4.83895348994504
5.33346492369763
5.68676677158222
5.89134834803954
5.94412217971943
5.84646284711389
5.60410901115949
5.22690887774679
4.72842129332113
4.12541404935429
3.43728566216935
2.68539643114493
1.89231025847256
1.08100139127242
0.274077902069017
-0.506959608110442
-1.24239548300907
-1.91485533549719
-2.50971473942860
-3.01539577145588
-3.42358127400442
-3.72934191823385
-3.93117407680176
-4.03092182029200
-4.03351656720308
-3.94652009411221
-3.77955253578827
-3.54369704202599
-3.25092387701580
-2.91355687846003
-2.54379841957172
-2.15331211374968
-1.75285276022637
-1.35194902237961
-0.958684310510996
-0.579615919799247
-0.219800164560885
0.117136347777615
0.428885977007642
0.714292752347048
0.973149184284195
1.20599639768723
1.41393468436514
1.59841348197371
1.76098284296831
1.90303954078251
2.02561983435954
2.12926581422302
2.21396508075028
2.27915651122210
2.32377492301666
2.34629214817937
2.34476212408016
2.31689321412586
2.26012880989550
2.17175788024680
2.04911935068508
1.88989695079578
1.69243762404073
1.45602618589306
1.18107996499118
0.869282722558020
0.523696538526304
0.148854011949594
-0.249190048143101
-0.662889760598423
-1.08338400885561
-1.50080729137063
-1.90461149095795
-2.28381012544255
-2.62722297714441
-2.92383846418466
-3.16329802291677
-3.33643194079479
-3.43575845576120
-3.45586152997849
-3.39361885859231
-3.24832151045186
-3.02173635033958
-2.71809556894798
-2.34396385600381
-1.90801363357014
-1.42077836087336
-0.894382275458690
-0.342201666272528
0.221566134407987
0.782407849358078
1.32601604857171
1.83876718880749
2.30812289033007
2.72295501164437
3.07380399172093
3.35306548909230
3.55511163000348
3.67636552065497
3.71533430291029
3.67260591968128
3.55080228462909
3.35443430276573
3.08961395566763
2.76367636240535
2.38480261770222
1.96165933569954
1.50303891356849
1.01753625000760
0.513332916348118
-0.00186858452274950
-0.520801419540383
-1.03655097877377
-1.54242131092477
-2.03171716470227
-2.49749407902265
-2.93237587926932
-3.32848807935755
-3.67748903025060
-3.97066182471346
-4.19904472378693
-4.35361070148726
-4.42554628717140
-4.40664895242918
-4.28978534997193
-4.06934776122239
-3.74170154908641
-3.30564954833987
-2.76290924141475
-2.11853976855407
-1.38123336792450
-0.563417859312728
0.318821345011762
1.24596449323833
2.19542909299907
3.14210704562926
4.05904100692969
4.91821135448910
5.69143398623979
6.35134493125865
6.87240018979796
7.23182793315936
7.41052830066903
7.39392291815675
7.17271526749959
6.74351539490157
6.10927348104405
5.27946755737078
4.27005090911104
3.10317623392874
1.80665806463225
0.413152831646166
-1.04087981354566
-2.51633855462242
-3.97269537823494
-5.36921531010212
-6.66615525361981
-7.82592728360037
-8.81417422368821
-9.60070220450975
-10.1602585740450
-10.4731608338595
-10.5258074291093
-10.3111102871594
-9.82881406013091
-9.08561446768198
-8.09506417518259
-6.87732754350494
-5.45879384932123
-3.87153984048385
-2.15268642008833
-0.343653620922285
1.51073586198590
3.36331115178464
5.16572496542540
6.86970825545203
8.42841441484904
9.79785621359083
10.9383707168715
11.8160045749740
12.4037062712260
12.6822359535716
12.6407771393989
12.2773057350049
11.5987767218866
10.6211216262136
9.36899265599220
7.87521343760837
6.17994042131932
4.32955403622270
2.37529757881112
0.371667369909352
-1.62542647426750
-3.56062855443112
-5.38105690026186
-7.03804764164454
-8.48871947316738
-9.69727068610997
-10.6358021706148
-11.2846528212991
-11.6324860099186
-11.6763370290633
-11.4216713466875
-10.8823703203391
-10.0804617572111
-9.04543630087482
-7.81315106978675
-6.42443627863251
-4.92351320536859
-3.35633087871722
-1.76894867337971
-0.206043816477018
1.29043736790236
2.68245908495903
3.93687025352524
5.02615486500128
5.92895207431697
6.63035282348457
7.12198568261758
7.40190108074086
7.47427077934612
7.34893600212505
7.04084795349276
6.56941022125864
5.95769490373363
5.23154225677898
4.41860437765755
3.54738489725452
2.64630920400331
1.74286867450079
0.862867290058360
0.0297631186681384
-0.735887091677824
-1.41684985473894
-1.99951034807346
-2.47406042321273
-2.83456089061058
-3.07885363358007
-3.20832921060128
-3.22758961953151
-3.14406098489145
-2.96759788572549
-2.71009307360225
-2.38507406112420
-2.00726228009957
-1.59209768485196
-1.15526344790266
-0.712254924634599
-0.278001624756239
0.133480618895303
0.509417199887795
0.838577467244683
1.11154146673909
1.32091746620695
1.46149980501743
1.53033437422502
1.52666950000253
1.45185385528984
1.30925773910569
1.10419674459799
0.843805094366272
0.536864587020203
0.193592104202440
-0.174651930665529
-0.555721197546641
-0.937036541777887
-1.30591513612452
-1.64990506466270
-1.95713449873562
-2.21665502487326
-2.41873439519984
-2.55507895072969
-2.61902598889887
-2.60574860764011
-2.51246778281737
-2.33861086824469
-2.08584724590376
-1.75800703123236
-1.36094547053063
-0.902403114116650
-0.391882762109491
0.159468707059842
0.738995325632531
1.33269929920786
1.92547585258908
2.50145534590313
3.04446283647200
3.53855832540967
3.96855694793655
4.32044244756783
4.58169190502321
4.74157240458291
4.79142930952431
4.72496408031737
4.53851703867673
4.23136012529557
3.80594372309417
3.26801704093432
2.62660529921134
1.89388597112760
1.08499377945647
0.217748949547545
-0.687715385927566
-1.60944084492429
-2.52422507334895
-3.40825657873804
-4.23777692982638
-4.98975536682569
-5.64256233917665
-6.17662593766808
-6.57504885294185
-6.82416982928520
-6.91405224906133
-6.83887765632822
-6.59723803823467
-6.19230471821904
-5.63181941073375
-4.92788888911101
-4.09663206466478
-3.15773581893556
-2.13392721435693
-1.05034292173853
0.0661996149785790
1.18799030018905
2.28723035610634
3.33684442176702
4.31128629153412
5.18726531457726
5.94434857121299
6.56545660468483
7.03724318181499
7.35032818954187
7.49939907041138
7.48322088769983
7.30456241397121
6.97001236941060
6.48968689529062
5.87688440153286
5.14772294539800
4.32072415282442
3.41629032388673
2.45606157687422
1.46221218851864
0.456781500696821
-0.538916012519470
-1.50479089630799
-2.42237667677693
-3.27514136949749
-4.04872651492127
-4.73110833831787
-5.31268818457743
-5.78632721289413
-6.14734874562366
-6.39350630006200
-6.52483504346128
-6.54330775441143
-6.45236066075167
-6.25645786410863
-5.96080872969859
-5.57123681179062
-5.09413346637886
-4.53645981163968
-3.90579874997425
-3.21041338209173
-2.45926821486838
-1.66207038717501
-0.829403777757507
0.0270838593802210
0.894536759393483
1.75884268886724
2.60470688332424
3.41588663111488
4.17560503078147
4.86708524845021
5.47410012120945
5.98148766009477
6.37565421497354
6.64507975484612
6.78079021469149
6.77674426058789
6.63010980157335
6.34144094995238
5.91476016793625
5.35753746989183
4.68058771057059
3.89790827565402
3.02643118294590
2.08565364657984
1.09716049383284
0.0840925572540942
-0.929409888514035
-1.91880430731507
-2.85979402453676
-3.72903205547603
-4.50488000517839
-5.16816116331615
-5.70281472979753
-6.09639076027708
-6.34036454509335
-6.43028728835016
-6.36581194345493
-6.15062524607886
-5.79230612500056
-5.30212197436639
-4.69474893946772
-3.98788474791940
-3.20175017389531
-2.35850984937073
-1.48163023793784
-0.595181084717450
0.276890519479995
1.11149848602991
1.88716165673032
2.58469435980600
3.18778416481804
3.68345269422846
4.06240231672033
4.31922362367259
4.45243419257316
4.46434300914919
4.36077916331679
4.15075441232585
3.84608878506013
3.46097607668179
3.01147628734723
2.51493061627660
1.98929095526878
1.45239585046492
0.921265326193723
0.411488323588081
-0.0632475574383255
-0.491497492527654
-0.864322591112568
-1.17547562361135
-1.42147966694189
-1.60159753529368
-1.71768197036808
-1.77387804164022
-1.77620128242744
-1.73205981377073
-1.64975868822077
-1.53801200114619
-1.40551203552891
-1.26058133795973
-1.11089098807093
-0.963225753198667
-0.823292612340354
-0.695585750928311
-0.583322951561880
-0.488456978816740
-0.411749926594014
-0.352872024634594
-0.310502973879849
-0.282463895956889
-0.265895537298444
-0.257452325476205
-0.253491730774178
-0.250285335675238
-0.244266456924574
-0.232250316384298
-0.211552895759795
-0.180024470705042
-0.136064266155303
-0.0786553182903004
-0.00741753635412962
0.0773441880621711
0.174603334140341
0.282587772961774
0.398794012244429
0.520043637232758
0.642569884700683
0.762154799048323
0.874328166098393
0.974603010131873
1.05871964980781
1.12288746313378
1.16401327764459
1.17987584443294
1.16920946248611
1.13171803871891
1.06807105244311
0.979896638602706
0.869733443007612
0.740892735779745
0.597230463987269
0.442883483821119
0.282034482524758
0.118737131006985
-0.0432083753551952
-0.200359390501025
-0.349743570849644
-0.488975634623466
-0.616330027678513
-0.730735860802016
-0.831709775608417
-0.919254609277751
-0.993729784246216
-1.05568706302045
-1.10567783738884
-1.14406641185976
-1.17090527801266
-1.18590144275100
-1.18844577559831
-1.17766468395214
-1.15247639068210
-1.11166065307362
-1.05397824938611
-0.978344850416646
-0.883997750475510
-0.770608523121546
-0.638354947158262
-0.487976697068929
-0.320820083431143
-0.138876969625273
0.0551738990556596
0.257948387446695
0.465413707230629
0.673035602865158
0.875984453034841
1.06936433356827
1.24841585166789
1.40862079944639
1.54570560495682
1.65565112010842
1.73479169274670
1.77998055709908
1.78876792450665
1.75955989959100
1.69173695731482
1.58570916585762
1.44289759234955
1.26566622458081
1.05724149227721
0.821641978212255
0.563626328565938
0.288642236677089
0.00274785191808139
-0.287515869465896
-0.575313964306563
-0.853752871190703
-1.11614207852665
-1.35626716729024
-1.56861831456492
-1.74849993143162
-1.89202851471305
-1.99611027053815
-2.05845683525995
-2.07762299059734
-2.05304276326184
-1.98504303997600
-1.87481069892515
-1.72433200485835
-1.53634026957077
-1.31428206008091
-1.06231326620252
-0.785312527326045
-0.488859051320917
-0.179161606561925
0.137035551891300
0.452584727907677
0.760125190118502
1.05230219120847
1.32198474896180
1.56248241430992
1.76776314720932
1.93265782121707
2.05302122034195
2.12583592231702
2.14928473394824
2.12281034703051
2.04715210559038
1.92436140062222
1.75778682661319
1.55198495940447
1.31252127619580
1.04566582623970
0.758052140098039
0.456405968144192
0.147387884223329
-0.162496197030309
-0.466960644256012
-0.759974094224761
-1.03574648439011
-1.28867762417847
-1.51330893858173
-1.70434150466399
-1.85675557445771
-1.96600978606118
-2.02826697721262
-2.04060065985482
-2.00114933138898
-1.90921744532317
-1.76535715093087
-1.57144509893083
-1.33075698207345
-1.04805597965828
-0.729665482312463
-0.383443316463934
-0.0186025186377866
0.354589747184638
0.725145558129777
1.08166172028742
1.41261736758880
1.70672758585522
1.95336890517666
2.14301637622963
2.26763990546242
2.32106312198471
2.29928301415106
2.20071708231954
2.02635130690271
1.77977669061978
1.46711934596059
1.09689750286732
0.679840241512846
0.228653499082141
-0.242318739195775
-0.717554981243173
-1.18091392749643
-1.61626028174451
-2.00812279144246
-2.34234385567628
-2.60668162985889
-2.79132150085657
-2.88926439272336
-2.89657981994744
-2.81252242790899
-2.63952111053181
-2.38305701578914
-2.05144648236957
-1.65553353085697
-1.20827927131191
-0.724251977294308
-0.219070225333545
0.291143374064718
0.790298904395400
1.26288107678829
1.69447070495447
2.07223038272701
2.38536154292329
2.62552120829020
2.78716597037049
2.86778205048060
2.86796275719732
2.79130236813224
2.64410586318373
2.43497239932225
2.17432044654544
1.87387552690418
1.54610955338496
1.20363479678404
0.858612247595704
0.522246976172490
0.204381035108010
-0.0868278492686764
-0.345142052295370
-0.566404023951764
-0.748610502234533
-0.891881874756164
-0.998335837607022
-1.07185652117252
-1.11773554557532
-1.14222492998277
-1.15208253939730
-1.15413974180940
-1.15488013116165
-1.16003898779377
-1.17424033373059
-1.20068912092334
-1.24095776930778
-1.29490116358341
-1.36070849142159
-1.43506999673476
-1.51340051361926
-1.59008016445703
-1.65873792467917
-1.71260060246235
-1.74486034851348
-1.74900940822250
-1.71915976296479
-1.65036439414097
-1.53889616383293
-1.38245231613451
-1.18028488470767
-0.933243570296938
-0.643730668479236
-0.315620158557077
0.0458108459402433
0.433969747830617
0.841115605709903
1.25860189351281
1.67712677876494
2.08694786655332
2.47810646433882
2.84069867679634
3.16514559929561
3.44243487459052
3.66436565856992
3.82378433647149
3.91474847924012
3.93259352016706
3.87394755629074
3.73677248497088
3.52045377778006
3.22589518073393
2.85558398266139
2.41360702023926
1.90559808433363
1.33864123932808
0.721182196670088
0.0629552477431909
-0.625102158877781
-1.33095636199558
-2.04159549271766
-2.74315917437802
-3.42109360009409
-4.06032972023141
-4.64547248442372
-5.16102197776739
-5.59167804710782
-5.92275405787022
-6.14067472525142
-6.23352152524318
-6.19158028731083
-6.00782407571759
-5.67831350786370
-5.20256203799189
-4.58389024160382
-3.82972858910750
-2.95179420705528
-1.96609480291151
-0.892779997941004
0.244126506668703
1.41715182500857
2.59604726249106
3.74872876334720
4.84236971419258
5.84449248483318
6.72397787535000
7.45202164210651
8.00311477884900
8.35604925660744
8.49485769049831
8.40959385338645
8.09691572890046
7.56045373889181
6.81093026375664
5.86601788083016
4.74994773146227
3.49285095277372
2.12982560711487
0.699788501021641
-0.755801212394540
-2.19427984598431
-3.57314337547558
-4.85143720469573
-5.99116235179920
-6.95862296106598
-7.72560007108895
-8.27026620711506
-8.57779673524448
-8.64068948904339
-8.45887313759086
-8.03966209902340
-7.39753190960781
-6.55367109066968
-5.53530595226935
-4.37482661283858
-3.10873940310566
-1.77647108304891
-0.419081981438277
0.922057805263023
2.20662201969716
3.39669588357106
4.45807058275311
5.36135307479387
6.08283073930951
6.60506324070187
6.91720180956349
7.01511224985334
6.90136099769979
6.58502550271311
6.08129901497533
5.41089198057010
4.59919991381767
3.67524697113044
2.67051621975686
1.61778589070885
0.550022938656125
-0.500629745168308
-1.50372255925722
-2.43122943219184
-3.25818409994907
-3.96321906204232
-4.52897847504758
-4.94241417595139
-5.19500455245192
-5.28292068131565
-5.20711256473124
-4.97325894811622
-4.59153792048149
-4.07623513354697
-3.44527681881030
-2.71974043929229
-1.92329986159829
-1.08154242140222
-0.221156223439078
0.630953420575513
1.44858016052363
2.20716146418630
2.88468201276181
3.46238624969685
3.92520485529112
4.26194703046766
4.46537258510390
4.53221159027109
4.46315641458996
4.26281170267022
3.93954230193743
3.50516126961870
2.97444197142506
2.36449240335489
1.69408731963976
0.983049832637254
0.251709311276913
-0.479581980280638
-1.19090887394678
-1.86326090139560
-2.47900452617044
-3.02231660831581
-3.47951657386187
-3.83927449009207
-4.09274538495630
-4.23369470434504
-4.25864633090462
-4.16706567252558
-3.96154221075145
-3.64786909724010
-3.23494917293184
-2.73455652715547
-2.16102030302597
-1.53088530833022
-0.862565227700105
-0.175917033207757
0.508349080262597
1.16940019811882
1.78705658781158
2.34255557633239
2.81929734686381
3.20355342165965
3.48507184926853
3.65750868613873
3.71864801872334
3.67040807955506
3.51865612983552
3.27285789834469
2.94558844596063
2.55191685167356
2.10865087096630
1.63346777194711
1.14402668191046
0.657154493470788
0.188147743364972
-0.249810941097086
-0.646147317106795
-0.993279268901643
-1.28679429057259
-1.52536273928237
-1.71042134628030
-1.84569361483138
-1.93663836077340
-1.98990705875741
-2.01278875386303
-2.01259239202684
-1.99600689794281
-1.96852612136240
-1.93400251765723
-1.89434575032944
-1.84935225024082
-1.79668323513278
-1.73203301420178
-1.64949823356603
-1.54212006574181
-1.40254822887306
-1.22377386643609
-0.999885660983777
-0.726797386268730
-0.402885826377357
-0.0294646234760491
0.388958698253965
0.844632335809977
1.32669862305193
1.82151969530756
2.31316156553781
2.78400243252097
3.21545365676708
3.58876852980806
3.88587958009169
4.09020428923761
4.18738581104189
4.16596723483695
4.01801428974971
3.73964728774757
3.33138335444000
2.79823356452025
2.14956750974264
1.39880441685659
0.563062541938923
-0.337110482690670
-1.27795280978108
-2.23279406321673
-3.17257811013559
-4.06664487791760
-4.88375330077237
-5.59328962224738
-6.16653710283172
-6.57785810153891
-6.80571909054847
-6.83356090742779
-6.65052624157491
-6.25205676952984
-5.64041909573904
-4.82530326844535
-3.82449264914819
-2.66416031661797
-1.37827358598709
-0.00715786870124376
1.40433336704164
2.80875138707575
4.15799438668236
5.40518800804790
6.50643381634020
7.42239206689927
8.11968708687570
8.57208567144168
8.76139228988358
8.67808222613276
8.32171357159501
7.70108624350113
6.83409304835193
5.74726475300811
4.47503442701496
3.05867899308343
1.54484815480764
-0.0163091643946209
-1.57323514391379
-3.07501764170509
-4.47324218456152
-5.72359354740985
-6.78721125015117
-7.63179996859280
-8.23249738873620
-8.57252869243271
-8.64368899567113
-8.44665432787424
-7.99104632799502
-7.29512494979791
-6.38503388216916
-5.29366307450963
-4.05927252524443
-2.72398495190376
-1.33219530655953
0.0710543411495559
1.44163506726726
2.73771771831556
3.92093835418821
4.95738362271019
5.81846794780713
6.48169725838185
6.93124556457248
7.15828327798123
7.16103751958479
6.94459957824721
6.52050648545529
5.90613351655232
5.12395765187020
4.20076100049686
3.16682930078049
2.05515141339788
0.900567729297963
-0.261172571030375
-1.39444411863363
-2.46484915589592
-3.44032066254682
-4.29211244967974
-4.99562905636687
-5.53111802562186
-5.88421997084091
-6.04634963897798
-6.01492575822132
-5.79345612296701
-5.39141064154831
-4.82382102848602
-4.11062543689222
-3.27585511713526
-2.34679137634466
-1.35314460073018
-0.326209571764394
0.702043020120066
1.69993590048954
2.63710135532219
3.48548681944454
4.22023093354278
4.82033601213425
5.26917852195058
5.55491443166482
5.67076189894144
5.61513166338993
5.39162123282053
5.00887357504965
4.48024810880594
3.82328549985129
3.05903355647485
2.21130479876005
1.30588273438442
0.369699674521857
-0.569952146829680
-1.48614307722026
-2.35298909827583
-3.14632486314358
-3.84436477183441
-4.42834729378812
-4.88316589967460
-5.19793708642069
-5.36638089956944
-5.38692025841591
-5.26251989385515
-5.00034859984150
-4.61132059328543
-4.10952748463813
-3.51158755221518
-2.83599262826244
-2.10253274301381
-1.33178907057166
-0.544610200024310
0.238466586954887
0.997792355936280
1.71511377477615
2.37399599444676
2.96016496986043
3.46175274074088
3.86944558117267
4.17658067364039
4.37923062683615
4.47625151534736
4.46923456147516
4.36233524795295
4.16200397532317
3.87666311794211
3.51637058037813
3.09249610057865
2.61739716257830
2.10404008720052
1.56555578250407
1.01480102049430
0.463990382967939
-0.0755966310931794
-0.593833802681701
-1.08186686150181
-1.53215185461104
-1.93847453892039
-2.29595930721457
-2.60103653029364
-2.85135820522126
-3.04565236256089
-3.18352245495343
-3.26524925163066
-3.29163774879959
-3.26389546158512
-3.18354338001037
-3.05240371051504
-2.87267997232263
-2.64708521127176
-2.37896776526409
-2.07240394689595
-1.73224154102987
-1.36410357310959
-0.974360395655476
-0.570061884358647
-0.158831683279205
0.251292275681758
0.652088930009943
1.03540973085153
1.39340402516593
1.71871408149228
2.00465034460253
2.24535090342952
2.43593761654933
2.57268032226021
2.65316421545454
2.67643920841721
2.64313129338301
2.55548878514776
2.41732954287612
2.23389516257759
2.01164958666899
1.75805203189062
1.48132209270864
1.19018970702824
0.893608635588533
0.600428430822358
0.319047238474877
0.0570857888953856
-0.178895832066102
-0.383645058758322
-0.553428826352438
-0.686178696456658
-0.781522210497666
-0.840708146064788
-0.866489088897821
-0.862989349548818
-0.835528612135702
-0.790382574232311
-0.734502671398500
-0.675214664456212
-0.619894457150406
-0.575632595204230
-0.548903720917792
-0.545233612649343
-0.568860068893098
-0.622420409048913
-0.706722648477598
-0.820641292589592
-0.961137413018618
-1.12337558279715
-1.30091158111769
-1.48591856216771
-1.66942188625603
-1.84156523045817
-1.99194666242632
-2.11001175962196
-2.18548330101092
-2.20883820282911
-2.17180618300796
-2.06782584993236
-1.89243932343309
-1.64362491233797
-1.32204325249591
-0.931185291265706
-0.477404148983382
0.0302000706803817
0.580036073080040
1.15837439968086
1.74975479111720
2.33745244333415
2.90403996642545
3.43202832969027
3.90451097918187
4.30573761640955
4.62158981036783
4.83998369819584
4.95122316986867
4.94829226088674
4.82707878071915
4.58653855531220
4.22880584777810
3.75923496833031
3.18634861644614
2.52169884759474
1.77966050138246
0.977143594603371
0.133187402037112
-0.731583068263897
-1.59560121702383
-2.43703857250455
-3.23448739458769
-3.96761987078599
-4.61777544161216
-5.16845446419882
-5.60573389587892
-5.91860813970824
-6.09924453274264
-6.14315936098361
-6.04932575873178
-5.82020516097542
-5.46166702330200
-4.98277165424351
-4.39545722235464
-3.71420695811850
-2.95571169319998
-2.13847525380848
-1.28232360115914
-0.407838160040016
0.464227492064073
1.31350973869857
2.12057572138720
2.86743971788828
3.53804227393716
4.11866183982253
4.59821130183909
4.96842755530004
5.22401469178168
5.36274861972877
5.38548532234606
5.29602610717112
5.10084859248067
4.80874930514458
4.43044345033167
3.97814175889131
3.46509771009758
2.90514889084333
2.31231926424919
1.70050151241166
1.08318597389507
0.473223149973987
-0.117392825751679
-0.677742228695692
-1.19817575288347
-1.67044470379498
-2.08777859509218
-2.44496509881506
-2.73843852267299
-2.96631969082437
-3.12837540046315
-3.22592568550156
-3.26172519836723
-3.23981108112812
-3.16530845392305
-3.04420048032042
-2.88307569238585
-2.68886631407239
-2.46859160980710
-2.22912572022439
-1.97700562128339
-1.71826426965052
-1.45825915241244
-1.20150237006775
-0.951532072708015
-0.710853655073829
-0.480961193390472
-0.262436658238755
-0.0550898567194034
0.141923236868967
0.330020371566015
0.511075234623177
0.687180467642275
0.860311658028001
1.03197926038132
1.20294730069251
1.37306303621210
1.54119956957098
1.70528541091726
1.86236778673459
2.00865036760122
2.13950703348220
2.24951034074849
2.33249919547514
2.38177080784715
2.39050635447667
2.35234123528268
2.26182571379492
2.11471845079497
1.90833762264088
1.64208151803002
1.31791169989086
0.940562869604648
0.517434312740616
0.0582371763347489
-0.425449645813481
-0.920537624122472
-1.41267343164863
-1.88650122736658
-2.32606542538112
-2.71540522612669
-3.03929669543790
-3.28398790615497
-3.43779058918773
-3.49153804305091
-3.43901343613814
-3.27738718031248
-3.00756437936122
-2.63430724938183
-2.16609435354722
-1.61480451731952
-0.995347788762326
-0.325282063679682
0.375620941589907
1.08589607102678
1.78299645980506
2.44395161045756
3.04601763849193
3.56735924770921
3.98785783160684
4.29002587226228
4.45988770210863
4.48771068000919
4.36853372559119
4.10247078937121
3.69480418251794
3.15589000139225
2.50086310556497
1.74912339772504
0.923611565622382
0.0499329741064070
-0.844555309759511
-1.73162338807790
-2.58305256319220
-3.37156136314299
-4.07170150718159
-4.66060731480980
-5.11856590950141
-5.42948287898909
-5.58132788707390
-5.56657215031310
-5.38256097011525
-5.03175186615086
-4.52179161578042
-3.86543638262837
-3.08030769209518
-2.18846034690899
-1.21574026092236
-0.190938810082742
0.855190727252997
1.89094265999750
2.88462986299519
3.80552723454896
4.62477990957225
5.31624657765550
5.85728470553488
6.22947893483693
6.41926904332435
6.41843324735545
6.22442849898990
5.84060830760137
5.27630317821911
4.54673193703554
3.67272383983796
2.68021131438412
1.59944542107424
0.463953265773655
-0.690662649371235
-1.82797720896858
-2.91200082483691
-3.90844122207621
-4.78594420634366
-5.51723167977025
-6.08004681651389
-6.45785577367245
-6.64028578612108
-6.62330647888955
-6.40919260184808
-6.00631198306142
-5.42875632957037
-4.69580128243698
-3.83118882657713
-2.86227340858780
-1.81909919167467
-0.733447801249706
0.362135961878942
1.43532986862965
2.45500883054950
3.39218755863000
4.22090850580215
4.91903463823841
5.46890092520856
5.85778950381564
6.07820467908550
6.12794445692729
6.00996990271843
5.73207417887505
5.30640542652726
4.74892777961597
4.07884282162190
3.31793097333457
2.48980980248965
1.61918313007498
0.731107389147677
-0.149782286844151
-1.00006226738812
-1.79822213553304
-2.52523743285385
-3.16501016294979
-3.70466073018234
-4.13468824667860
-4.44904335075280
-4.64513690794299
-4.72377506513635
-4.68899320389125
-4.54776623698268
-4.30958827963443
-3.98593579458444
-3.58966297349081
-3.13440344544816
-2.63403834558523
-2.10226238855848
-1.55227701109960
-0.996623240256311
-0.447104309733158
0.0852858174630934
0.590466403839971
1.05938382189224
1.48410760675123
1.85792197461274
2.17545792350830
2.43287700145199
2.62804883077695
2.76064626550615
2.83212036985381
2.84558291448201
2.80564336096190
2.71818309330033
2.59002315553235
2.42850521626912
2.24106194184728
2.03484563147319
1.81644523422614
1.59168506524439
1.36546706904035
1.14163081955958
0.922856287658401
0.710641535319513
0.505365907079793
0.306442448197906
0.112526166783001
-0.0782816065263386
-0.268224590787606
-0.459607968394137
-0.654434918968569
-0.854055132945034
-1.05891889329391
-1.26847433866481
-1.48118060274289
-1.69456345766718
-1.90525073554774
-2.10896134092953
-2.30045287982216
-2.47346973775319
-2.62076443950025
-2.73426155956276
-2.80538361489174
-2.82550831335377
-2.78651829360572
-2.68139299172438
-2.50478030783661
-2.25350597569640
-1.92697559008270
-1.52743810352258
-1.06014474213491
-0.533425005903727
0.0413611067507438
0.650031139503677
1.27595139015817
1.90055387327162
2.50397612572091
3.06579660364996
3.56582344315052
3.98489171466454
4.30564990831931
4.51334391416086
4.59657611828039
4.54795910931713
4.36458869425346
4.04829952452950
3.60568384324316
3.04788412028771
2.39022113510282
1.65172857748941
0.854605230600639
0.0235159486838174
-0.815325992082511
-1.63522242247848
-2.41000369954633
-3.11487558465142
-3.72713516945728
-4.22681542692486
-4.59728307875782
-4.82582321438504
-4.90421657789441
-4.82922862639265
-4.60291052221023
-4.23266910099314
-3.73108356408810
-3.11544748581786
-2.40707338647867
-1.63045115228652
-0.812334931741077
0.0191968291062402
0.835701722855266
1.60939013961768
2.31420003058209
2.92686060761164
3.42783523671470
3.80201528295653
4.03911564019026
4.13387017841080
4.08614161939177
3.90093439549994
3.58821556659973
3.16248160909979
2.64207793750323
2.04832968936814
1.40457802665586
0.735215113977005
0.0647773008271250
-0.582877195868790
-1.18532536870294
-1.72232238537871
-2.17654141015574
-2.53425062866993
-2.78582909908766
-2.92603404586135
-2.95399026112599
-2.87295447065541
-2.68996686815430
-2.41546399602689
-2.06281359109105
-1.64771045554547
-1.18747480014512
-0.700344882608689
-0.204797920689970
0.281124257512023
0.740482824087556
1.15803632697467
1.52068929833621
1.81776987911167
2.04117005051521
2.18541139198477
2.24767285583227
2.22778708423409
2.12819515930389
1.95383815171773
1.71197046130031
1.41188044912199
1.06452405833683
0.682107305549299
0.277629617132373
-0.135598413727115
-0.544406425194509
-0.936155301953734
-1.29908289892500
-1.62259860392758
-1.89751167334281
-2.11621156304830
-2.27281795970540
-2.36330382071186
-2.38559363407104
-2.33960993665880
-2.22723228072316
-2.05216704659013
-1.81975904701956
-1.53678790597172
-1.21126090165824
-0.852191884239632
-0.469364948006670
-0.0730635244502131
0.326246321470934
0.718242252171023
1.09305051807164
1.44152530503706
1.75548788300980
2.02789910304851
2.25295094595413
2.42609590701975
2.54405823064927
2.60484253875212
2.60770575321530
2.55306350043862
2.44237183410027
2.27806730765393
2.06359966828313
1.80353345626221
1.50366465326906
1.17106339026274
0.813976324545759
0.441598593772022
0.0637531657536597
-0.309495592191659
-0.668268356243108
-1.00330825262402
-1.30638682334343
-1.57062784584343
-1.79071969485906
-1.96301438482952
-2.08552078378301
-2.15780398641089
-2.18082803131287
-2.15678325115492
-2.08890251625842
-1.98127327299222
-1.83867454300520
-1.66644046599826
-1.47032461831914
-1.25635832975672
-1.03073589536774
-0.799764559289622
-0.569855198632143
-0.347452210981692
-0.138812700271793
0.0503355146362183
0.215132303671395
0.351836126843142
0.458013081796651
0.532722868725009
0.576700124812063
0.592472755133528
0.584350749682164
0.558250614496080
0.521375328005027
0.481787327461743
0.447873335532233
0.427700003782772
0.428328370811641
0.455203440010071
0.511720528072319
0.598993668989629
0.715759926128157
0.858364232091574
1.02085517548096
1.19522988905415
1.37181060918887
1.53973043924815
1.68752579292774
1.80381037058758
1.87798180513290
1.90092104584541
1.86563767416038
1.76778444377476
1.60597186810307
1.38186814996462
1.10011095249819
0.768054282595348
0.395368480102049
-0.00646735246376325
-0.424724567164778
-0.845987281959925
-1.25669375946991
-1.64365431451969
-1.99454775332559
-2.29839546389731
-2.54598651292147
-2.73019295666972
-2.84614279868157
-2.89129029478020
-2.86543987575582
-2.77071967097648
-2.61144668766081
-2.39384886165909
-2.12567776163460
-1.81577614386970
-1.47364221697342
-1.10902100288511
-0.731567527537996
-0.350605875835620
0.0250457893129580
0.387227057041375
0.728583504901192
1.04271340169426
1.32428319905769
1.56906303328501
1.77388037317671
1.93654503579210
2.05578955496832
2.13123386597858
2.16337332248794
2.15357343670051
2.10403685416299
2.01773315906048
1.89830421316769
1.74995299826252
1.57732451685357
1.38537935180744
1.17924875510605
0.964063611349353
0.744781846615852
0.526061100428326
0.312170273779792
0.106889170074353
-0.0866146442198344
-0.265889566669760
-0.429236433319379
-0.575682160298598
-0.704924986248157
-0.817233375210502
-0.913281666361684
-0.993987690770759
-1.06040080582367
-1.11360245839577
-1.15458418489899
-1.18411015041083
-1.20259539339282
-1.21005823447686
-1.20617176786537
-1.19036391845960
-1.16191417299301
-1.12005392367546
-1.06409958583628
-0.993605333043708
-0.908478874937202
-0.809012897389811
-0.695849749035741
-0.569962037794198
-0.432701734180058
-0.285879741600607
-0.131808202293008
0.0267181977320279
0.186491352473871
0.344005016675418
0.495606696576180
0.637668037423739
0.766760289323834
0.879817115327175
0.974273855179716
1.04816007936979
1.10011391175199
1.12934640325058
1.13560762569535
1.11916720994633
1.08082546166112
1.02197107200543
0.944640357330211
0.851513708699500
0.745829180028606
0.631209679643849
0.511417314805688
0.390080461443278
0.270439643276162
0.155155021495217
0.0461937013568410
-0.0552186928999242
-0.148566356980140
-0.233901674671911
-0.311627934440147
-0.382278276326222
-0.446328638008158
-0.504041382503377
-0.555347576000730
-0.599804695519887
-0.636648578119345
-0.664916961889070
-0.683602363554390
-0.691794038187649
-0.688774287772615
-0.674076515060133
-0.647575221530062
-0.609623014443301
-0.561127501511312
-0.503485424842286
-0.438434562796134
-0.367944133106794
-0.294182517599660
-0.219501798035352
-0.146370372189038
-0.0772270617588775
-0.0142691588492007
0.0407551669509911
0.0866656703960854
0.122888250173142
0.149500377757036
0.167317651285713
0.177930741909107
0.183581016328136
0.186867827885404
0.190360562385723
0.196198981135828
0.205768753755443
0.219535026988667
0.237056172561324
0.257123634913324
0.277972117743999
0.297537422028615
0.313730394642485
0.324677031037778
0.328894067110966
0.325412722435242
0.313879052409486
0.294640284433831
0.268800229982087
0.238198026680000
0.205277561438461
0.172868885380346
0.143939325342591
0.121381525523470
0.107851874682092
0.105590609138352
0.116178912288744
0.140286571437643
0.177500072636331
0.226277988869512
0.284015591250434
0.347165367158640
0.411379505915789
0.471684636750288
0.522700444122669
0.558885865632682
0.574803350515120
0.565396787275018
0.526263837652613
0.453911490057504
0.345992120123209
0.201517491698608
0.0210557726107126
-0.193102566998859
-0.436860324195245
-0.704353179400518
-0.988104743011397
-1.27926973507878
-1.56795930417804
-1.84360454723823
-2.09528788737411
-2.31205652062211
-2.48324735475132
-2.59878543792524
-2.64945047222252
-2.62716824159352
-2.52538054660824
-2.33948465666210
-2.06725685543349
-1.70919055893678
-1.26873470744426
-0.752420354345228
-0.169865976218979
0.466333120358948
1.14082373000506
1.83581103255327
2.53146261589276
3.20640433295575
3.83832272181880
4.40466532752897
4.88339663782190
5.25378783201536
5.49724346365613
5.59812573164342
5.54449250086266
5.32869624023245
4.94783928235685
4.40406666445496
3.70466629306848
2.86200405053410
1.89335048888600
0.820600019291467
-0.330144499762557
-1.52911256474780
-2.74350483150978
-3.93822975717618
-5.07677402254971
-6.12223836968132
-7.03851989682471
-7.79158092735629
-8.35074063951030
-8.68993306814764
-8.78888306968263
-8.63414967015367
-8.21995840126259
-7.54874321168257
-6.63137849130243
-5.48711829216035
-4.14325622079188
-2.63452814938949
-1.00225515519156
0.706793439579544
2.44178573000857
4.14940359903231
5.77555553264114
7.26716151468096
8.57395199017845
9.65023693243868
10.4566094265747
10.9615421292628
11.1428052437777
10.9886179590552
10.4984534979366
9.68343294058226
8.56626806488023
7.18076087642612
5.57090002774104
3.78952478178571
1.89646432894462
-0.0438224117777655
-1.96496809662648
-3.80167006249765
-5.49275398271846
-6.98398286030170
-8.23020943062192
-9.19670317547817
-9.85983454397594
-10.2074038328225
-10.2386826534995
-9.96404891870625
-9.40415880900728
-8.58871220419153
-7.55488896411432
-6.34553821543356
-5.00724907613304
-3.58848331293503
-2.13788858076423
-0.702760734809708
0.672412629559725
1.94732453359775
3.08708016758304
4.06320946950938
4.85442160606621
5.44709909846732
5.83547991183133
6.02146033176389
6.01402559221339
5.82838756896938
5.48495732612134
5.00826321218569
4.42582877736280
3.76698913633724
3.06169853805441
2.33940626903928
1.62799675223265
0.952776744899052
0.335580619045599
-0.205907309669079
-0.658583267433224
-1.01415152711163
-1.26917726669457
-1.42491879612684
-1.48691059020115
-1.46435481003358
-1.36939562377323
-1.21633204647548
-1.02083262745248
-0.799204957208762
-0.567723835251577
-0.341988124020022
-0.136314335192230
0.0367862752644596
0.167038012423576
0.246778632244023
0.271309994839917
0.239147221455152
0.152017026426457
0.0145533079060979
-0.166207792363297
-0.381385077438641
-0.620759709561079
-0.873246899998748
-1.12740773791939
-1.37198566500788
-1.59638269233202
-1.79104675692766
-1.94780551808979
-2.06016820144615
-2.12356489071258
-2.13547049842580
-2.09537683212828
-2.00462744048111
-1.86617402505790
-1.68428089028939
-1.46416978709412
-1.21163826749103
-0.932711379232549
-0.633351099421792
-0.319220953059904
0.00448109692398864
0.333081587590364
0.662354805784079
0.988339476391028
1.30711439699429
1.61458763974048
1.90632469293728
2.17743770531416
2.42258694166551
2.63613040789302
2.81238763102223
2.94593448335300
3.03185190861755
3.06592359290277
3.04483579357365
2.96638207434910
2.82963627643628
2.63509979958166
2.38483728549359
2.08257941497544
1.73373977439068
1.34527775244332
0.925400266272279
0.483198484976699
0.0283371036355003
-0.429172565452826
-0.879167147732266
-1.31154292456216
-1.71650525866587
-2.08485080569569
-2.40826398594859
-2.67962844261120
-2.89335093840276
-3.04565573779108
-3.13476945359397
-3.16094672409070
-3.12639307292506
-3.03515657699821
-2.89295956192457
-2.70690952530128
-2.48509193874732
-2.23607992503321
-1.96839614524787
-1.68998021048928
-1.40770147521007
-1.12693724143568
-0.851263458926540
-0.582308843519649
-0.319799278804851
-0.0618266404891136
0.194649796199047
0.453142276113566
0.716918657174656
0.988326527727035
1.26826865559189
1.55592487230293
1.84870647708887
2.14231462838853
2.43079716490628
2.70664834991762
2.96105655307024
3.18429460800364
3.36617875237171
3.49657822978154
3.56598274869816
3.56607102819031
3.49018160264641
3.33362844030239
3.09386956646098
2.77060090419401
2.36587431807294
1.88426063420133
1.33296614293971
0.721798337032551
0.0629667110459749
-0.629221970592858
-1.33870587110825
-2.04798910976178
-2.73845102840262
-3.39075330768953
-3.98541487473019
-4.50350205835678
-4.92735589857703
-5.24128684518691
-5.43216481375431
-5.48990301210434
-5.40790311938205
-5.18349376431009
-4.81829298172393
-4.31836336318763
-3.69409728843076
-2.95989341039761
-2.13370061377280
-1.23643870454013
-0.291309421555741
0.676934894836043
1.64270636102835
2.58025640292426
3.46429830803507
4.27056721043469
4.97632082975622
5.56082034105535
6.00584629605975
6.29628020325926
6.42074019788473
6.37222284661840
6.14867585697747
5.75340096790209
5.19521264147881
4.48835607969813
3.65221352294463
2.71078894288562
1.69194755367588
0.626417783357894
-0.453380765183648
-1.51456594694653
-2.52499099241144
-3.45440767017988
-4.27556862702159
-4.96514549805012
-5.50434664365813
-5.87925772155538
-6.08105421738538
-6.10618348524528
-5.95643568945781
-5.63876932763523
-5.16488866776112
-4.55068511407609
-3.81563858271831
-2.98223703223813
-2.07544972963484
-1.12219178827108
-0.150648394141505
0.810569806259892
1.73332791006178
2.59079763379456
3.35817400458169
4.01331576597578
4.53736660606277
4.91534946584248
5.13666083656613
5.19543342855277
5.09076527090523
4.82675732594940
4.41232607467102
3.86086027462486
3.18980830321683
2.42022662921764
1.57627771024821
0.684621438764231
-0.226367732677339
-1.12753503432349
-1.98990998291358
-2.78559512537918
-3.48856121384925
-4.07540564180196
-4.52614084317810
-4.82500780375864
-4.96120533316467
-4.92938355307323
-4.72982196908395
-4.36833459215400
-3.85600863187322
-3.20885592346577
-2.44737616065636
-1.59597747856953
-0.682231810282685
0.263994557016723
1.21148367618184
2.12865411089746
2.98459525921827
3.75016877522585
4.39915851575155
4.90936471326627
5.26349159268850
5.44973445181202
5.46209554433735
5.30050200814299
4.97074605977514
4.48423025593371
3.85750666986516
3.11163236901320
2.27139208272480
1.36442242985397
0.420250030824363
-0.530735733604341
-1.45836570561527
-2.33382580620267
-3.13075054074629
-3.82610707325091
-4.40078937678198
-4.83997711537031
-5.13335940985620
-5.27530325804438
-5.26497235036734
-5.10631934436314
-4.80789044147447
-4.38244854177260
-3.84642531309889
-3.21920859026236
-2.52233555593942
-1.77871303708464
-1.01194198727417
-0.245715745666747
0.496813667550179
1.19377170304293
1.82534969231908
2.37452351459805
2.82764952145390
3.17495334073398
3.41086826310623
3.53413797129741
3.54766100945597
3.45813691611327
3.27560752898672
3.01293714624995
2.68521244589113
2.30905672420168
1.90189052013113
1.48118500093817
1.06375021521652
0.665079875387935
0.298761390305796
-0.0240464102833440
-0.295046781938072
-0.509087201025339
-0.664242603924300
-0.761728703789049
-0.805706333120587
-0.802986880172292
-0.762621318693657
-0.695381738689609
-0.613135349393229
-0.528081669273203
-0.451860316261683
-0.394648086011464
-0.364430415436478
-0.366544483418641
-0.403477936952035
-0.474891713940632
-0.577809709162514
-0.706866214191064
-0.854555390832336
-1.01156425188794
-1.16730014396155
-1.31057518750047
-1.43028562483046
-1.51597195897031
-1.55824673191459
-1.54913805694761
-1.48243857202974
-1.35411601329152
-1.16273442618390
-0.909773318452398
-0.599751528495833
-0.240123972085283
0.159006580357352
0.585266408667548
1.02440611385693
1.46073732229026
1.87764698226896
2.25816672263967
2.58560808503610
2.84431527147182
3.02048675596699
3.10291381588767
3.08352026994303
2.95769482068532
2.72449023329677
2.38677291377531
1.95132585796475
1.42883053974534
0.833669884931080
0.183530498879425
-0.501204901962271
-1.19822195870415
-1.88409299578234
-2.53510135168152
-3.12808386337795
-3.64128340165727
-4.05516808791312
-4.35319423365974
-4.52252856062884
-4.55468742987032
-4.44596373824716
-4.19757075197557
-3.81554811150645
-3.31048749940440
-2.69709679217412
-1.99362519397139
-1.22119417219892
-0.403068643448068
0.436123170885498
1.27122608629687
2.07743668946514
2.83115979138169
3.51076309545496
4.09720101486147
4.57452627504359
4.93029512819647
5.15584968227589
5.24649474951793
5.20158073494665
5.02443155214951
4.72208097709126
4.30486853738504
3.78595033349876
3.18075438153823
2.50642016554021
1.78127750672712
1.02439156742815
0.255133413194225
-0.507291321816384
-1.24439306249876
-1.93899927947787
-2.57579648173554
-3.14170814138648
-3.62608229397390
-4.02071560361852
-4.31978297923154
-4.51976170485372
-4.61938928331284
-4.61962714514665
-4.52358781202307
-4.33639667613704
-4.06495052640057
-3.71757355350587
-3.30367002104519
-2.83347128422311
-2.31786162098929
-1.76820363293072
-1.19612528126570
-0.613293709752798
-0.0311907079634683
0.539120616037519
1.08720705225387
1.60341847881631
2.07900071687139
2.50618800568209
2.87825376497774
3.18949474598424
3.43518399465763
3.61156337886792
3.71588015505835
3.74641540963298
3.70249174386985
3.58449430402938
3.39392922897011
3.13350341127947
2.80719637633961
2.42031422654593
1.97950771397888
1.49273204952769
0.969163108192320
0.419082597824912
-0.146296160960624
-0.715062987228392
-1.27483624323449
-1.81291775054310
-2.31640971171216
-2.77237890191372
-3.16810086284961
-3.49136097415007
-3.73080460975304
-3.87635010743096
-3.91967397547497
-3.85474384564928
-3.67831425252041
-3.39031012425528
-2.99410393321017
-2.49672424518514
-1.90899715672060
-1.24557097323949
-0.524745305539961
0.231960474500440
1.00051059714316
1.75526768058028
2.47003689938596
3.11921694435010
3.67903691353409
4.12875826551534
4.45170089241803
4.63602023052248
4.67519321406860
4.56819601546877
4.31941375313787
3.93834949955756
3.43915150662571
2.83992417032153
2.16181277403961
1.42794073575286
0.662365341545372
-0.110815286756772
-0.868221781447657
-1.58792473265200
-2.25019315124889
-2.83816114084735
-3.33827013322420
-3.74049506709268
-4.03844498862911
-4.22931551200092
-4.31364089578415
-4.29493156593690
-4.17932638706171
-3.97527049343915
-3.69315051476168
-3.34483869628242
-2.94314066783685
-2.50118261873355
-2.03179867387153
-1.54700972929888
-1.05771386630530
-0.573613916069700
-0.103214392050783
0.346296561985162
0.769255430020165
1.16167525501246
1.52127100583977
1.84736717013674
2.14069741619387
2.40310261780074
2.63716164095528
2.84581886107415
3.03205517645510
3.19858109320597
3.34748912654592
3.47983191261481
3.59513593577633
3.69093040180032
3.76246377528035
3.80273929212650
3.80283485488550
3.75239739201864
3.64025924571324
3.45518162841424
3.18670046697042
2.82599885869179
2.36675359584640
1.80591925611291
1.14436132714644
0.387243796904010
-0.455838904411411
-1.37090959454423
-2.33975487991709
-3.34016244748117
-4.34629078435341
-5.32919719293196
-6.25754697027219
-7.09853634505672
-7.81902541949439
-8.38684340907857
-8.77220754980857
-8.94915112984548
-8.89684867107039
-8.60077772167770
-8.05368103076394
-7.25626625100430
-6.21758099789379
-4.95505139661662
-3.49420074099016
-1.86806560665654
-0.116332042089449
1.71576758621743
3.57872702986023
5.42014663274604
7.18621044686274
8.82327497234476
10.2795509590271
11.5067949829661
12.4619129006894
13.1084319426704
13.4178594926916
13.3709394250570
12.9587401061652
12.1834664020022
11.0588935800794
9.61031652558041
7.87395976365079
5.89589247941700
3.73053075824718
1.43881574873354
-0.913844485028359
-3.25979700799927
-5.53140812053395
-7.66320330529662
-9.59385381499809
-11.2681296565500
-12.6387886255072
-13.6681286518193
-14.3290295198526
-14.6056302676691
-14.4938527738257
-14.0016778681494
-13.1488554639813
-11.9659516164605
-10.4929206252020
-8.77736664130015
-6.87263076915495
-4.83589890476414
-2.72641190355061
-0.603688983954808
1.47430851999574
3.45301575392129
5.28298469001663
6.92138538802068
8.33319354268715
9.49196425672635
10.3801395333480
10.9889141340570
11.3177590540552
11.3737202021973
11.1705254962427
10.7274661305875
10.0680633468096
9.21864706366402
8.20708885630018
7.06192085958847
5.81187928640351
4.48571245745644
3.11205915768944
1.71928682048270
0.335251268001169
-1.01301252123075
-2.29960874697472
-3.50005541303445
-4.59152813100575
-5.55313858810738
-6.36631381372804
-7.01527302030088
-7.48754500959675
-7.77447935948550
-7.87169848062144
-7.77944134501479
-7.50277675221395
-7.05164668349540
-6.44070387087490
-5.68895199850602
-4.81920294523144
-3.85738447529781
-2.83176433835806
-1.77212683085273
-0.708905998461713
0.327739032304448
1.30893846837327
2.20817896922613
3.00229513674012
3.67226693322298
4.20376739498593
4.58745765199920
4.81905626088314
4.89922280851244
4.83331070747245
4.63101061582237
4.30583748098721
3.87444439957886
3.35582718317609
2.77048848096454
2.13965021062716
1.48462011882624
0.826294199167733
0.184663664476716
-0.421747681545025
-0.976471015337066
-1.46559825315163
-1.87811378295346
-2.20603601974700
-2.44441391376783
-2.59121303584324
-2.64712605771465
-2.61536741644435
-2.50146446020775
-2.31298363508159
-2.05915619498429
-1.75045347163898
-1.39817210222278
-1.01405151899823
-0.609932379969761
-0.197464824855662
0.212108736438741
0.608083439076900
0.980369981038172
1.31956777051262
1.61705137095934
1.86507185897822
2.05689566344801
2.18701227500252
2.25139237474570
2.24772750885204
2.17558567668834
2.03645994429044
1.83372386701866
1.57250903161152
1.25952209046114
0.902823234110981
0.511573077069764
0.0957674531444105
-0.334011222376927
-0.766837950390921
-1.19170174204468
-1.59777542506767
-1.97471375524053
-2.31295598956330
-2.60396204153078
-2.84035774646893
-3.01600133638572
-3.12595716185762
-3.16638557580985
-3.13442967833415
-3.02819452504843
-2.84686693573379
-2.59094231947152
-2.26246010835236
-1.86518265278129
-1.40470721205040
-0.888500448895339
-0.325856998519223
0.272198716651007
0.893076200543022
1.52287211138015
2.14669429543373
2.74902634676976
3.31413874556070
3.82651847708086
4.27123909278760
4.63425496386452
4.90268996407047
5.06518485540062
5.11229749882828
5.03689560670400
4.83448982289135
4.50351273797330
4.04558609594290
3.46579078983380
2.77290450272702
1.97954836173255
1.10217127371815
0.160794217737005
-0.821493080946044
-1.81919381471200
-2.80515663256642
-3.75141434397667
-4.63009845372218
-5.41439888934791
-6.07951104031409
-6.60350039517345
-6.96805936791017
-7.15915793305504
-7.16756734873088
-6.98921840811628
-6.62536416442893
-6.08255343951450
-5.37245678565279
-4.51156248271192
-3.52071492519743
-2.42450105534640
-1.25055783206195
-0.0288421811089685
1.20916493880188
2.43132130258664
3.60571100363041
4.70151582594138
5.68980892650557
6.54422492828716
7.24155230327378
7.76234235831958
8.09154848767950
8.21909253133040
8.14024005385587
7.85573100526745
7.37167541469839
6.69927387515616
5.85444727748754
4.85741991568969
3.73222260289201
2.50609020352517
1.20879067605445
-0.128090275550690
-1.47189898121351
-2.78966826144646
-4.04887013480381
-5.21817111786179
-6.26816393864828
-7.17204001501688
-7.90621322155361
-8.45093952277761
-8.79090866303151
-8.91574059676900
-8.82036630155150
-8.50525526314970
-7.97642953231376
-7.24529009327056
-6.32833681345535
-5.24681414413193
-4.02626295565193
-2.69596502123821
-1.28829069727446
0.162043413171437
1.61882706251975
3.04533548140432
4.40536694405032
5.66421294258132
6.78951828649075
7.75207391228667
8.52655996317700
9.09221833524166
9.43343965922041
9.54025957559227
9.40872682555356
9.04107796616635
8.44571644659590
7.63704857204079
6.63517757118655
5.46541171926674
4.15758317140663
2.74522601298936
1.26465901104258
-0.245995244242929
-1.74781646447249
-3.20210653012069
-4.57144148428634
-5.82072495344909
-6.91816808803225
-7.83616918144329
-8.55209506405631
-9.04892012116920
-9.31566693169716
-9.34763237536017
-9.14641771500854
-8.71980172743688
-8.08146325093451
-7.25050875632926
-6.25080977815384
-5.11022466051352
-3.85973208802654
-2.53247963131053
-1.16282475928299
0.214580547772758
1.56570112302079
2.85801980698388
4.06134596413731
5.14848550483550
6.09579206725144
6.88362204976396
7.49668247010550
7.92423920960969
8.16016028665925
8.20280597692365
8.05481187694228
7.72282546816355
7.21726198038094
6.55207561340757
5.74445364383047
4.81441031074028
3.78435525124333
2.67866002572390
1.52318151241173
0.344716055312508
-0.829601584081240
-1.97290671203288
-3.05917848765017
-4.06378716911620
-4.96404185322417
-5.73972169579785
-6.37355599696399
-6.85164097889837
-7.16377419694488
-7.30368372802508
-7.26915282985508
-7.06204998923194
-6.68827439273441
-6.15762790199685
-5.48361872131177
-4.68318979659291
-3.77634986387661
-2.78569628166194
-1.73585936749003
-0.652906778552603
0.436287063466433
1.50471269529689
2.52592244243040
3.47472230882758
4.32784022784960
5.06455393333612
5.66724620099876
6.12187919781689
6.41838555921598
6.55092755947800
6.51799085794686
6.32233876930429
5.97087219793828
5.47441570699852
4.84741197506174
4.10751638072360
3.27511218654699
2.37274883940902
1.42450251676576
0.455291475135012
-0.509815441819629
-1.44626725002357
-2.33064254831906
-3.14118687607547
-3.85829447204979
-4.46495910468593
-4.94718566851166
-5.29433513260770
-5.49938794582750
-5.55912039756584
-5.47418006935233
-5.24903917929685
-4.89183088118854
-4.41410932424382
-3.83054501880203
-3.15851933380793
-2.41760169945152
-1.62894099790943
-0.814624775506845
0.00294966135004425
0.801672670006454
1.56028188191318
2.25888642414188
2.87946562378081
3.40633975471245
3.82658748878156
4.13038912608934
4.31130801954902
4.36651248939193
4.29689990487267
4.10710065455903
3.80537345999336
3.40340237305564
2.91597412926885
2.36049719935431
1.75638616521398
1.12436636718274
0.485694038985447
-0.138693370567850
-0.728996857297151
-1.26727121627663
-1.73805206491182
-2.12890848793256
-2.43086708780963
-2.63863265059884
-2.75056994539860
-2.76848722936216
-2.69731056211909
-2.54468949551359
-2.32053107049597
-2.03650783174727
-1.70559944796081
-1.34163789600392
-0.958788105912334
-0.570988336776048
-0.191449912799873
0.167718143460703
0.495767160094612
0.783503032407365
1.02347070561197
1.21013054233428
1.33997332132921
1.41154589709495
1.42542106838755
1.38413619408597
1.29206238262955
1.15515482249732
0.980598055642108
0.776414629653346
0.551104905905015
0.313343830646783
0.0717128912265124
-0.165549796191161
-0.390749807874210
-0.596863196647585
-0.777632694500231
-0.927687382793349
-1.04268226693557
-1.11941853621508
-1.15591482713389
-1.15140616800914
-1.10625983259198
-1.02184664061459
-0.900434236106643
-0.745127386272650
-0.559832717076301
-0.349237384459867
-0.118804308231763
0.125255982802043
0.376097813710588
0.626432003548226
0.868737749768147
1.09548045677441
1.29934311969111
1.47342643832223
1.61139556431733
1.70764314330504
1.75752600056935
1.75763339958142
1.70600831008650
1.60228493023315
1.44776835755136
1.24549845882679
1.00026863482406
0.718529159084264
0.408161553470798
0.0781628301777561
-0.261696282997266
-0.601185020898289
-0.929919914559543
-1.23771305721154
-1.51494171420180
-1.75289351314394
-1.94408025613518
-2.08253428128806
-2.16408247044616
-2.18655809757758
-2.14991267436450
-2.05623662848473
-1.90971149252015
-1.71648031915326
-1.48438650507569
-1.22256123302139
-0.940923819101628
-0.649645121051632
-0.358562923404411
-0.0766159925155704
0.188557818387276
0.430822264575742
0.645643612151183
0.830180764571905
0.983366939165351
1.10593766469789
1.20035025827514
1.27053969997412
1.32149296349370
1.35870702213220
1.38763217506829
1.41316898071250
1.43925453302473
1.46854911276668
1.50221562381573
1.53979695619090
1.57921325047771
1.61687058516554
1.64781339304065
1.66587137443408
1.66386168899079
1.63394560797384
1.56815415808385
1.45900629843090
1.30010580957074
1.08663858154084
0.815775109462269
0.487004893662114
0.102386194785154
-0.333306499691223
-0.812533334818871
-1.32506110164430
-1.85819417886681
-2.39715010031764
-2.92551043401581
-3.42569797272189
-3.87950687534267
-4.26873296517449
-4.57587911116970
-4.78485324245408
-4.88160085843507
-4.85466211699241
-4.69567151501727
-4.39985086733647
-3.96654496968947
-3.39973891104081
-2.70837819060542
-1.90632385092111
-1.01189835127872
-0.0471254776026268
0.963151441049657
1.99211717089607
3.01177495190351
3.99375985451058
4.91019077616349
5.73448116358415
6.44204983485378
7.01093827633642
7.42235829188813
7.66115843552478
7.71619006251660
7.58060861625906
7.25217066157430
6.73353822771985
6.03251758697830
5.16211513525244
4.14033851610154
2.98976287544268
1.73695627730171
0.411856637987665
-0.952876568897898
-2.32257101905223
-3.66136999719912
-4.93323126221457
-6.10308026971721
-7.13800488112550
-8.00834789936325
-8.68860378677961
-9.15809467702225
-9.40146416410111
-9.40905192555491
-9.17717623848803
-8.70830021427316
-8.01104774369863
-7.10007774238474
-5.99586689184440
-4.72442251493796
-3.31687318379537
-1.80886744854010
-0.239768437173765
1.34832430375108
2.91172366820406
4.40649422977849
5.78991222036966
7.02187946297886
8.06614942111676
8.89133062857540
9.47175845031305
9.78834969019918
9.82942053818481
9.59134000968636
9.07891793813689
8.30549340264206
7.29270707628990
6.06994981661025
4.67352325470246
3.14555739258403
1.53271099258573
-0.115303380353918
-1.74732296715246
-3.31243869150317
-4.76175684535034
-6.05013076726715
-7.13773600553265
-7.99139165818328
-8.58560932777669
-8.90337335947207
-8.93665182770125
-8.68667732835699
-8.16402571381223
-7.38840566497263
-6.38800664779077
-5.19836710282364
-3.86090163630757
-2.42127318265752
-0.927721617624436
0.570595657610522
2.02520177490848
3.38981076679868
4.62175194773479
5.68327725793824
6.54267593779218
7.17516015672987
7.56353566188830
7.69864560791060
7.57955363401449
7.21345224812441
6.61530568037871
5.80725495181647
4.81782569651911
3.68098154997614
2.43504400213542
1.12147773066249
-0.216471069765698
-1.53528364680650
-2.79273283526719
-3.94933745989029
-4.96958686062315
-5.82288866064820
-6.48425040871673
-6.93476823331408
-7.16202993529233
-7.16047976789776
-6.93166731299318
-6.48427201835829
-5.83387317996269
-5.00245891616241
-4.01765299059465
-2.91171183522986
-1.72040230749375
-0.481807520383010
0.764949334037675
1.98103203841396
3.12918725214198
4.17495068151029
5.08773722627901
5.84177160139038
6.41680856850998
6.79861925876796
6.97925027667361
6.95706326291526
6.73654470335379
6.32790654600215
5.74654939057570
5.01245780388722
4.14955005902525
3.18495066671790
2.14816802653937
1.07021833250100
-0.0172818009571406
-1.08307826093555
-2.09729734439257
-3.03246353609361
-3.86444033780611
-4.57323256907648
-5.14358600501557
-5.56532023953725
-5.83341682075819
-5.94793050029158
-5.91369015486413
-5.73973164540875
-5.43855345822422
-5.02535211341377
-4.51729672704700
-3.93283828265905
-3.29105491799868
-2.61101223178106
-1.91112466620359
-1.20856533696894
-0.518786234551950
0.144819136770447
0.771102775636778
1.35120938738833
1.87850758931071
2.34844600564534
2.75837483426279
3.10733028462122
3.39575294269112
3.62514384092620
3.79769928525449
3.91596222762797
3.98251220728359
3.99972074338049
3.96959426383174
3.89370849923294
3.77323397785180
3.60903428437257
3.40180441148870
3.15223669443038
2.86121479752003
2.53004063144122
2.16068647955110
1.75600650681048
1.31983290460391
0.856972625488364
0.373177728388607
-0.124898688588986
-0.629813236657270
-1.13353001011760
-1.62767772233434
-2.10383434196736
-2.55380768174585
-2.96987324621629
-3.34493654555039
-3.67261547262461
-3.94727476891509
-4.16406986597894
-4.31902758774781
-4.40911322965601
-4.43225145372754
-4.38735082127988
-4.27434061490053
-4.09417667920037
-3.84883209205959
-3.54129260550916
-3.17551766648106
-2.75636550226180
-2.28953642716542
-1.78153019711014
-1.23955736083866
-0.671383638901959
-0.0851395306645083
0.510863890606539
1.10829659842769
1.69893433943781
2.27471164408796
2.82770842842075
3.35013888349673
3.83437525171264
4.27296444738757
4.65862407798160
4.98426423628393
5.24305386267023
5.42849947523040
5.53451959826096
5.55555693985615
5.48677348844856
5.32430692537132
5.06553531716102
4.70932759694491
4.25628348743833
3.70896587083149
3.07212296141489
2.35290134662669
1.56103396524075
0.708947083389545
-0.188255551646461
-1.11293584322812
-2.04521614701748
-2.96346370805812
-3.84497255743908
-4.66681089330390
-5.40675390295757
-6.04421143624968
-6.56106791734360
-6.94231631149437
-7.17645870816285
-7.25583292068204
-7.17693952829774
-6.94060833599506
-6.55188600929629
-6.01974493784582
-5.35674215167679
-4.57861567453319
-3.70376919296683
-2.75268786367052
-1.74735963399191
-0.710712947889571
0.333936168939910
1.36333606038656
2.35454945847086
3.28513196547689
4.13353039784583
4.87979431620373
5.50639517161958
5.99892453213007
6.34660674089768
6.54264690026044
6.58443618057420
6.47361077468995
6.21594292224872
5.82107400034611
5.30212263319047
4.67518355674819
3.95873887916871
3.17304194240076
2.33952246860601
1.48016762878331
0.616814652221052
-0.229540760209617
-1.03921547207582
-1.79405815878976
-2.47756335092063
-3.07499431356027
-3.57356933733894
-3.96277247137554
-4.23478475933692
-4.38493523015215
-4.41206409258160
-4.31871695737852
-4.11111633986436
-3.79892636382917
-3.39490841830090
-2.91456688307834
-2.37576156645189
-1.79815393558022
-1.20242276171126
-0.609344024302347
-0.0388827307785114
0.490616120715893
0.963103202341886
1.36533590059380
1.68720194567082
1.92187008853006
2.06581552508476
2.11877435774614
2.08363330006026
1.96622033119716
1.77502614201869
1.52093015069844
1.21691558782366
0.877682852008905
0.519105467016402
0.157550050107940
-0.190857916737653
-0.510926382263351
-0.788976018855669
-1.01329159209333
-1.17450255424826
-1.26596393788848
-1.28414143397244
-1.22892809426536
-1.10381902410381
-0.915891569273384
-0.675487188491878
-0.395529291794886
-0.0906070639198774
0.223952936640524
0.532899434717988
0.821737273900777
1.07730045133454
1.28826937297727
1.44570767623275
1.54360170711128
1.57926212212835
1.55345068500704
1.47018662096041
1.33630022080167
1.16087892355590
0.954696881562711
0.729560494093606
0.497449195175445
0.269497194458848
0.0550717592422976
-0.138782947376822
-0.307469948832002
-0.448656696944282
-0.561927669520023
-0.648368640709327
-0.710189978041407
-0.750482283182866
-0.773074784311164
-0.782363539253529
-0.783015355132646
-0.779533692128047
-0.775737628773869
-0.774305514872924
-0.776588305311240
-0.782775635938141
-0.792282956913571
-0.804122693946527
-0.817081770943091
-0.829684753258823
-0.840060502834433
-0.845838610102461
-0.844140789995973
-0.831710741440208
-0.805198096818387
-0.761526984894561
-0.698226446996004
-0.613650736956397
-0.507088358850800
-0.378779557041645
-0.229874626692372
-0.0623748126638693
0.120924730166414
0.316486591399762
0.520064692398877
0.726722673918793
0.930888832069111
1.12650755854353
1.30729210956975
1.46704143457078
1.59997444014451
1.70102161421477
1.76602534763469
1.79185927547352
1.77651266487172
1.71915939078153
1.62021626674687
1.48141171606226
1.30585820202259
1.09807490284226
0.863918593692543
0.610404091594210
0.345399201781880
0.0772182030314651
-0.185820645997701
-0.435815576315338
-0.665637758678498
-0.869198814870223
-1.04163890028728
-1.17945592516589
-1.28057539301410
-1.34435879348111
-1.37157075513043
-1.36432172256980
-1.32598803473311
-1.26111808884094
-1.17530972299899
-1.07500821268757
-0.967207081841692
-0.859076880608207
-0.757556647510819
-0.668955785522177
-0.598593788772415
-0.550459610898890
-0.526888969214450
-0.528322990572316
-0.553208091937438
-0.598013132067517
-0.657318087289696
-0.723990421579828
-0.789497813938232
-0.844369898028041
-0.878740135788108
-0.882886348147621
-0.847789263621363
-0.765756689963957
-0.631058308914950
-0.440442905051651
-0.193438559616089
0.107575109163816
0.457438888941270
0.848331410431111
1.26993097272886
1.70969043431289
2.15323983766967
2.58486748659633
2.98805133146189
3.34606305431312
3.64266094647536
3.86280716240967
3.99328497856695
4.02314913698507
3.94406629098291
3.75066444383395
3.44093102823070
3.01656777717142
2.48319189548274
1.85033948961617
1.13127758522917
0.342676640615551
-0.495799441178427
-1.36199598438499
-2.23190286530479
-3.08042397786040
-3.88225419158839
-4.61281191116235
-5.24912160278900
-5.77053873787999
-6.15932311734513
-6.40116202896942
-6.48568848632456
-6.40692458158052
-6.16354767016925
-5.75892511927731
-5.20092209624698
-4.50152538561845
-3.67636497282779
-2.74425859806864
-1.72686349058032
-0.648376174359469
0.464856362950766
1.58489000152658
2.68289449474499
3.72997789969890
4.69807350081389
5.56083102190172
6.29443470851827
6.87828309997666
7.29551389601566
7.53340219341701
7.58368557936940
7.44286695614714
7.11249019122077
6.59930395449775
5.91522424946296
5.07706893662876
4.10609299733550
3.02738456030817
1.86916839160574
0.662031003936908
-0.561915394914058
-1.76991786577079
-2.92953058699150
-4.00961115616082
-4.98128832417967
-5.81880660961634
-6.50020629593425
-7.00786853128701
-7.32895689350831
-7.45575458883075
-7.38590302333001
-7.12255675025844
-6.67443153916285
-6.05567602427765
-5.28548542772645
-4.38740773032425
-3.38841924076648
-2.31795120576679
-1.20696786460164
-0.0870619052036122
1.01048499606783
2.05566088516719
3.02064900485451
3.88067736371925
4.61474003430078
5.20615323390444
5.64294262201123
5.91804736977743
6.02936384972187
5.97968454792058
5.77649252343589
5.43154594185415
4.96029506772164
4.38119779339993
3.71495118507069
2.98366526069980
2.21003698307739
1.41657290551032
0.624874765577192
-0.145003762803896
-0.875096599522452
-1.54991987063522
-2.15670247763489
-2.68546275432793
-3.12894764744939
-3.48245180292794
-3.74355945227594
-3.91186029162724
-3.98867107890293
-3.97679089828398
-3.88031243686794
-3.70448280971351
-3.45558773401574
-3.14083777851983
-2.76826832619240
-2.34669870747922
-1.88575407060008
-1.39586364288171
-0.888150342238753
-0.374211242786345
0.134184376354186
0.625453504381671
1.08855377442632
1.51329704064695
1.89063399117001
2.21289120018752
2.47391679153921
2.66913676762441
2.79557543960789
2.85188409644238
2.83836492893101
2.75694315465003
2.61105438895122
2.40547725172262
2.14620340939016
1.84039180029841
1.49636039726223
1.12353933705384
0.732312777966460
0.333719098995740
-0.0609478164010034
-0.440571445037083
-0.794626065316432
-1.11353270163186
-1.38894570613409
-1.61396095377511
-1.78325160471071
-1.89319089600586
-1.94201735775479
-1.93001287143042
-1.85958942955413
-1.73518495906420
-1.56295390302274
-1.35033121116858
-1.10558888918109
-0.837480706314678
-0.554987380021418
-0.267110717666663
0.0173178273765941
0.289814106406088
0.542406316048902
0.767814621664997
0.959663242264017
1.11267880793833
1.22281637339860
1.28732656445083
1.30479646007116
1.27517503841462
1.19982052937049
1.08159217953073
0.924926424377801
0.735792198799575
0.521456176128944
0.290096921434865
0.0503801697565862
-0.188944187113201
-0.419421341944645
-0.633215661601948
-0.823330981061898
-0.983732494718006
-1.10943264415741
-1.19660657364746
-1.24273997107956
-1.24675283757393
-1.20904806542981
-1.13147546940055
-1.01724646552979
-0.870822341013413
-0.697741239435038
-0.504354229702383
-0.297518656797342
-0.0843311327276546
0.128083666771717
0.332765558463833
0.523109882922880
0.693053974685001
0.837261499884641
0.951319838152256
1.03194488417372
1.07714320911038
1.08630481583211
1.06024304357455
1.00117632605461
0.912627033436331
0.799223336670637
0.666414275127392
0.520151746769491
0.366592567617998
0.211825253867658
0.0616155849734394
-0.0788225345290496
-0.205023801746680
-0.313414432193173
-0.401377139623655
-0.467252963288667
-0.510330098194851
-0.530835093862443
-0.529885797523275
-0.509380773927367
-0.471847633358804
-0.420286860514362
-0.358025070988137
-0.288569974346467
-0.215464533282912
-0.142153519278272
-0.0718785478731596
-0.00758763037479341
0.0481693118822423
0.0933516334129877
0.126520907535118
0.146904948422737
0.154427446179607
0.149705316193217
0.134025117642582
0.109288366517214
0.0778911613665006
0.0425341356775885
0.00599997781131160
-0.0290657093355633
-0.0603348670594360
-0.0859106860439543
-0.104397550946266
-0.114967038956392
-0.117407213459992
-0.112114708463708
-0.100016680508084
-0.0824504874632966
-0.0610375547711347
-0.0375477630146820
-0.0137409827491349
0.00879404889336160
0.0287651134327653
0.0452287279467284
0.0575835471822761
0.0655675361135925
0.0692686308488127
0.0691008480414113
0.0657258911568965
0.0599462968737550
0.0526062087575889
0.0445169448729994
0.0363962999226103
0.0288053862276990
0.0220970972089552
