# Supplementary material for: Aspects of tree shrew consolidated sleep structure resemble human sleep
Source: Commun Biol. 2021 Jun 11;4:722. doi: 10.1038/s42003-021-02234-7 (PMC8196209; doi:10.1038/s42003-021-02234-7)
Supplement: Supplementary file 2 — Supplementary Data 1 [file 42003_2021_2234_MOESM2_ESM.zip › figure5a_top_exampleDeltafiltered_human.txt]

26.3418548644039
26.2965836478350
26.2450428916183
26.1874460360847
26.1240028928029
26.0549178787668
25.9803879059563
25.9006001083584
25.8157296482097
25.7259378584518
25.6313709446274
25.5321593937991
25.4284181373247
25.3202474102544
25.2077341638259
25.0909538341330
24.9699722554318
24.8448475269668
24.7156316863779
24.5823720959927
24.4451124970292
24.3038937223322
24.1587540791789
24.0097294249603
23.8568529690490
23.7001548521891
23.5396615836075
23.3753954513123
23.2073740509600
23.0356100878331
22.8601115819748
22.6808825442408
22.4979240994465
22.3112359324232
22.1208178508067
21.9266712197927
21.7288000430868
21.5272115386671
21.3219161692629
21.1129272064138
20.9002600025509
20.6839311939996
20.4639580491082
20.2403581154881
20.0131492273811
19.7823498344311
19.5479795325473
19.3100596352822
19.0686136282974
18.8236673958328
18.5752491820617
18.3233893312928
18.0681199182821
17.8094744174733
17.5474875604924
17.2821954972284
17.0136363182427
16.7418509306848
16.4668842220475
16.1887864077310
15.9076144449633
15.6234334059775
15.3363177311143
15.0463523184112
14.7536334406306
14.4582695057577
14.1603816883488
13.8601044564198
13.5575860052268
13.2529885911669
12.9464887423387
12.6382773116742
12.3285593356220
12.0175536648850
11.7054923408808
11.3926196998933
11.0791911955063
10.7654719398284
10.4517349769140
10.1382593184227
9.82532779066088
9.51322476033940
9.20223381924783
8.89263551175724
8.58470518177488
8.27871099821899
7.97491219328751
7.67355752018525
7.37488391139117
7.07911529949568
6.78646155379507
6.49711748959400
6.21126192404683
5.92905678028324
5.65064627539749
5.37615625979626
5.10569379624559
4.83934706866811
4.57718568908290
4.31926142771961
4.06560933425583
3.81624915999237
3.57118694568810
3.33041661941556
3.09392145923718
2.86167531544154
2.63364354795508
2.40978370243539
2.19004600753942
1.97437381212054
1.76270408670633
1.55496808878864
1.35109224460281
1.15099924516543
0.954609306659846
0.761841516702961
0.572615183610890
0.386851122530728
0.204472840934254
0.0254076146980066
-0.150412534937897
-0.323049948170263
-0.492560508700399
-0.658992904694811
-0.822387981925085
-0.982778204623770
-1.14018723442480
-1.29462962969494
-1.44611066288069
-1.59462625642484
-1.74016304767082
-1.88269860403019
-2.02220181286570
-2.15863345898972
-2.29194697504653
-2.42208931246999
-2.54900184531265
-2.67262119992450
-2.79287991062310
-2.90970683779516
-3.02302734355069
-3.13276328649530
-3.23883295310370
-3.34115107210828
-3.43962905068714
-3.53417552747567
-3.62469726817439
-3.71110035281924
-3.79329153993554
-3.87117965847539
-3.94467688172529
-4.01369977545087
-4.07817007277361
-4.13801519230532
-4.19316856567609
-4.24356986328249
-4.28916519962157
-4.32990736838326
-4.36575611585627
-4.39667842449927
-4.42264875885974
-4.44364922837778
-4.45966964247564
-4.47070746221051
-4.47676767607275
-4.47786263355167
-4.47401185351960
-4.46524178869972
-4.45158548406368
-4.43308203224903
-4.40977571868109
-4.38171477263445
-4.34894969769193
-4.31153123495399
-4.26950809573495
-4.22292466522513
-4.17181890602756
-4.11622067105474
-4.05615057177527
-3.99161945503526
-3.92262844263759
-3.84916940737987
-3.77122571689115
-3.68877308088517
-3.60178038324755
-3.51021045054728
-3.41402077939071
-3.31316429388388
-3.20759021700475
-3.09724511415926
-2.98207411429443
-2.86202225252007
-2.73703582863657
-2.60706365373203
-2.47205806845016
-2.33197565805742
-2.18677764977473
-2.03643004205358
-1.88090356924516
-1.72017363785183
-1.55422037683908
-1.38302892393052
-1.20659002613021
-1.02490097283522
-0.837966813401605
-0.645801749750571
-0.448430551657307
-0.245889829904742
-0.0382290282367752
0.174488941485294
0.392187406510090
0.614775873091019
0.842150015500862
1.07419150279547
1.31076748391265
1.55172964036896
1.79691284046241
2.04613355629225
2.29918829923835
2.55585236346295
2.81587913013277
3.07900008691598
3.34492558380742
3.61334621152140
3.88393458473770
4.15634726134080
4.43022653761958
4.70520192039958
4.98089117098632
5.25690091767596
5.53282691958792
5.80825411796687
6.08275662610655
6.35589779119520
6.62723042427084
6.89629725405460
7.16263162902203
7.42575847443096
7.68519550389093
7.94045468010305
8.19104390809271
8.43646892247939
8.67623530077415
8.90985050614565
9.13682584694421
9.35667824578269
9.56893174117525
9.77311869458095
9.96878073318074
10.1554695085929
10.3327473805530
10.5001881352293
10.6573778219262
10.8039157490955
10.9394156350125
11.0635068736865
11.1758358607257
11.2760673272077
11.3638856451974
11.4389960859344
11.5011260217233
11.5500260615251
11.5854711013984
11.6072612627194
11.6152226929356
11.6092082209991
11.5890978908921
11.5547994325452
11.5062487562460
11.4434105613533
11.3662791259286
11.2748792933281
11.1692676065839
11.0495334787363
10.9158002441412
10.7682259235762
10.6070035574130
10.4323610102956
10.2445602157830
10.0438958964249
9.83069385154268
9.60530894344125
9.36812292954114
9.11954228398577
8.85999613173017
8.58993438659373
8.30982614807961
8.02015837490841
7.72143481994311
7.41417518423440
7.09891442952787
6.77620218081639
6.44660215501794
6.11069156880379
5.76906050546220
5.42231125142814
5.07105763873127
4.71592444030664
4.35754685363265
3.99657007320883
3.63364890053479
3.26944728529692
2.90463765097999
2.53989984803744
2.17591960681933
1.81338642847331
1.45299094149078
1.09542184299964
0.741362614060643
0.391488229103408
0.0464620640747307
-0.293066848166888
-0.626466145868577
-0.953122059479202
-1.27244099220730
-1.58385084685214
-1.88680216832169
-2.18076912728743
-2.46525032003477
-2.73976932472639
-3.00387495097539
-3.25714115194987
-3.49916662689786
-3.72957420767234
-3.94801017333307
-4.15414365513586
-4.34766627409235
-4.52829210119030
-4.69575796214471
-4.84982404339354
-4.99027470987400
-5.11691942585052
-5.22959367638535
-5.32815981055860
-5.41250775722676
-5.48255559089248
-5.53824994494472
-5.57956628301482
-5.60650905028362
-5.61911173867085
-5.61743691317221
-5.60157625736570
-5.57165069788480
-5.52781065467535
-5.47023643446959
-5.39913874373137
-5.31475925470960
-5.21737112704749
-5.10727937811276
-4.98482101142764
-4.85036484895084
-4.70431105684556
-4.54709039058157
-4.37916320206837
-4.20101824537351
-4.01317129412808
-3.81616355540652
-3.61055984579565
-3.39694649573110
-3.17592897034353
-2.94812923261559
-2.71418291469142
-2.47473639093877
-2.23044385068163
-1.98196444623607
-1.72995954951464
-1.47509010243089
-1.21801401012090
-0.959383515949467
-0.699842519313861
-0.440023846541338
-0.180546547462770
0.0779866535414071
0.334991591026575
0.589904418726215
0.842182779068735
1.09130633346410
1.33677668669721
1.57811681479426
1.81487015956536
2.04659957475623
2.27288629692746
2.49332907532922
2.70754354097712
2.91516183934270
3.11583250516908
3.30922052921457
3.49500755725972
3.67289216878418
3.84259020042901
4.00383510056953
4.15637831943899
4.29998974943144
4.43445823001016
4.55959212110479
4.67521993043401
4.78119095836215
4.87737590468953
4.96366737161923
5.03998020131623
5.10625160723818
5.16244109342156
5.20853019771004
5.24452213221910
5.27044141504270
5.28633358249417
5.29226503915590
5.28832305053862
5.27461582468830
5.25127258276606
5.21844350054822
5.17629942125019
5.12503129184873
5.06484934525559
4.99598211666156
4.91867542103752
4.83319141481276
4.73980781671919
4.63881728461804
4.53052686190399
4.41525734653027
4.29334241849602
4.16512739435650
4.03096755062606
3.89122605050374
3.74627159450215
3.59647597359930
3.44221172154624
3.28385004058932
3.12175912121197
2.95630290580079
2.78784027318845
2.61672455793892
2.44330327311704
2.26791788237123
2.09090346763119
1.91258816128180
1.73329225264051
1.55332693180974
1.37299269125031
1.19257745756640
1.01235456490682
0.832580702109222
0.653493967664377
0.475312153273529
0.298231354001422
0.122424976263872
-0.0519568128652224
-0.224787180403871
-0.395962283639179
-0.565400541641799
-0.733041615346861
-0.898845225345626
-1.06278995938861
-1.22487222131661
-1.38510544332875
-1.54351962514662
-1.70016118674696
-1.85509304362673
-2.00839475608489
-2.16016258472606
-2.31050931166247
-2.45956375520513
-2.60746999591229
-2.75438641579502
-2.90048470265661
-3.04594897033946
-3.19097509220124
-3.33577025642587
-3.48055265737968
-3.62555116943087
-3.77100483227872
-3.91716201677912
-4.06427922474967
-4.21261957701831
-4.36245112683288
-4.51404517224623
-4.66767471834409
-4.82361316531628
-4.98213319624836
-5.14350574357683
-5.30799885817908
-5.47587631054631
-5.64739582101154
-5.82280692769309
-6.00234862470860
-6.18624700287707
-6.37471317045177
-6.56794170748964
-6.76610981890098
-6.96937722098948
-7.17788665919037
-7.39176484761351
-7.61112357248510
-7.83606072394634
-8.06666110644798
-8.30299700199261
-8.54512858677295
-8.79310439356592
-9.04696204220444
-9.30672941828128
-9.57242637576208
-9.84406689976082
-10.1216615287909
-10.4052197384499
-10.6947519571513
-10.9902709276076
-11.2917922337094
-11.5993339534435
-11.9129155391596
-12.2325561341694
-12.5582725883778
-12.8900774306286
-13.2279770023054
-13.5719698761254
-13.9220455994109
-14.2781837319417
-14.6403531065225
-15.0085112286489
-15.3826037459176
-15.7625639491377
-16.1483123042519
-16.5397560458288
-16.9367888794087
-17.3392908353909
-17.7471282909924
-18.1601541353286
-18.5782080084501
-19.0011165142999
-19.4286933048756
-19.8607389662468
-20.2970407029837
-20.7373718999518
-21.1814917139726
-21.6291448852397
-22.0800619396452
-22.5339598740027
-22.9905432919197
-23.4495058214681
-23.9105315380892
-24.3732960741820
-24.8374671399892
-25.3027043024099
-25.7686580371760
-26.2349682368289
-26.7012624727944
-27.1671543414535
-27.6322421661250
-28.0961082032230
-28.5583183554245
-29.0184222750133
-29.4759536810153
-29.9304307247022
-30.3813563046076
-30.8282183221507
-31.2704899459181
-31.7076299894011
-32.1390834940736
-32.5642825569083
-32.9826473725521
-33.3935874034987
-33.7965025687821
-34.1907843614987
-34.5758168604528
-34.9509776713516
-35.3156388931478
-35.6691682341755
-36.0109303909037
-36.3402887542818
-36.6566074422251
-36.9592535954213
-37.2475998384727
-37.5210268104435
-37.7789257050974
-38.0207008158804
-38.2457721320169
-38.4535780599924
-38.6435783383040
-38.8152571740852
-38.9681265699699
-39.1017297456920
-39.2156445079327
-39.3094863947834
-39.3829114213952
-39.4356182779631
-39.4673498733911
-39.4778941701947
-39.4670843117626
-39.4347980967273
-39.3809569022981
-39.3055241944519
-39.2085037834043
-39.0899379842518
-38.9499058236392
-38.7885213952851
-38.6059324150417
-38.4023189678157
-38.1778923845028
-37.9328941484156
-37.6675947174234
-37.3822921656048
-37.0773105948239
-36.7529983321460
-36.4097259966024
-36.0478845693143
-35.6678836185060
-35.2701498079277
-34.8551257572237
-34.4232692400570
-33.9750526219916
-33.5109623788711
-33.0314985171026
-32.5371737491030
-32.0285123555265
-31.5060487718656
-30.9703260415752
-30.4218943497869
-29.8613098672455
-29.2891340852267
-28.7059337198519
-28.1122811355539
-27.5087551173690
-26.8959417421079
-26.2744350786595
-25.6448374897865
-25.0077593974925
-24.3638184863594
-23.7136384263546
-23.0578472751170
-22.3970757556107
-21.7319555951864
-21.0631180634644
-20.3911927733440
-19.7168067299819
-19.0405835449030
-18.3631426910462
-17.6850986676377
-17.0070599716516
-16.3296278280491
-15.6533947010792
-14.9789426779845
-14.3068418694649
-13.6376489970540
-12.9719063311222
-12.3101411062974
-11.6528654810334
-11.0005770354401
-10.3537597276273
-9.71288516416084
-9.07841399397854
-8.45079721512478
-7.83047719575182
-7.21788825689244
-6.61345674001632
-6.01760057491459
-5.43072845368940
-4.85323878256048
-4.28551860672700
-3.72794267702047
-3.18087275725857
-2.64465717811709
-2.11963055445992
-1.60611352441879
-1.10441235614473
-0.614818303268461
-0.137606659529496
0.326964455504219
0.778655477714906
1.21724680371326
1.64254007195713
2.05435919871252
2.45255109637393
2.83698605812208
3.20755784585280
3.56418356052744
3.90680340231239
4.23538044094958
4.54990051381277
4.85037234884081
5.13682797172289
5.40932340418646
5.66793960049918
5.91278351394808
6.14398914688634
6.36171842665433
6.56616176833929
6.75753822911411
6.93609521684449
7.10210777448899
7.25587751001512
7.39773127210498
7.52801968302217
7.64711563397048
7.75541282959979
7.85332444189089
7.94128190365500
8.01973384155937
8.08914512070886
8.14999595036532
8.20278098694220
8.24800836965113
8.28619863848157
8.31788351282307
8.34360454692509
8.36391171655097
8.37936201906038
8.39051817813342
8.39794753099462
8.40222114356246
8.40391315644664
8.40360032386076
8.40186167875846
8.39927824650440
8.39643273526382
8.39390914715878
8.39229227014879
8.39216701784871
8.39411757978660
8.39872633206095
8.40657244827173
8.41823015487482
8.43426660125967
8.45523936137119
8.48169363932884
8.51415929916465
8.55314786265569
8.59914961152647
8.65263089487173
8.71403169330288
8.78376344597861
8.86220712006250
8.94971150023421
9.04659169439684
9.15312787891605
9.26956432874720
9.39610878426109
9.53293219406542
9.68016884572563
9.83791686324830
10.0062390219321
10.1851638154325
10.3746867093094
10.5747715275464
10.7853519380651
11.0063330241816
11.2375929468684
11.4789847151041
11.7303380869872
11.9914616208423
12.2621448808150
12.5421607735160
12.8312679519474
13.1292131758182
13.4357334742944
13.7505579323740
14.0734089286728
14.4040026976898
14.7420491708793
15.0872511544034
15.4393030053932
15.7978890486889
16.1626820129091
16.5333417493887
16.9095144339816
17.2908323551431
17.6769142834896
18.0673663197803
18.4617830468269
18.8597487759875
19.2608386835043
19.6646196733850
20.0706508749419
20.4784837738243
20.8876620709576
21.2977214468022
21.7081894608213
22.1185858235632
22.5284232351150
22.9372088941397
23.3444466635566
23.7496397580630
24.1522937232478
24.5519194285701
24.9480358077123
25.3401721456421
25.7278698145094
26.1106834739001
26.4881818467422
26.8599482373455
27.2255809607821
27.5846938054902
27.9369165699451
28.2818956253840
28.6192943880008
28.9487935574921
29.2700910029411
29.5829012444454
29.8869545688046
30.1819959024137
30.4677836188013
30.7440884664515
31.0106927634541
31.2673899318288
31.5139843581203
31.7502914923435
31.9761380540765
32.1913622120934
32.3958136402719
32.5893534149234
32.7718537879384
32.9431979258907
33.1032797319881
33.2520038591986
33.3892859835515
33.5150533499200
33.6292455458588
33.7318154175657
33.8227300241460
33.9019715318684
33.9695379717305
34.0254438108471
34.0697203113589
34.1024156641530
34.1235948883309
34.1333394851542
34.1317468338122
34.1189293222732
34.0950132234901
34.0601373544328
34.0144515867085
33.9581153028362
33.8912959005502
33.8141674310447
33.7269094153020
33.6297058244175
33.5227441524658
33.4062144751483
33.2803083921790
33.1452178033833
33.0011335594915
32.8482441349046
32.6867345581223
32.5167858738111
32.3385753787594
32.1522777727681
31.9580672173701
31.7561201381407
31.5466184815730
31.3297530762067
31.1057267614077
30.8747570257034
30.6370780135090
30.3929418820443
30.1426195909367
29.8864012679448
29.6245963104801
29.3575333597936
29.0855602349887
28.8090438519224
28.5283700911329
28.2439435297146
27.9561869212759
27.6655402988082
27.3724595875174
27.0774146462280
26.7808867027886
26.4833652049566
26.1853441654163
25.8873181280759
25.5897779125518
25.2932062970367
24.9980737741546
24.7048344651603
24.4139222181239
24.1257468642316
23.8406905820657
23.5591043355788
23.2813044084278
23.0075691418214
22.7381360693180
22.4731996994707
22.2129102006897
21.9573731821789
21.7066506503515
21.4607630795609
21.2196924057606
20.9833856645108
20.7517589686783
20.5247015549649
20.3020797038157
20.0837404271244
19.8695148960152
19.6592216290243
19.4526694739046
19.2496604007004
19.0499920944660
18.8534603101539
18.6598609433697
18.4689917847116
18.2806539587093
18.0946530896297
17.9108002707600
17.7289129282710
17.5488156591066
17.3703410871974
17.1933307340912
17.0176358531648
16.8431181439894
16.6696502529611
16.4971159790157
16.3254101347301
16.1544380563783
15.9841148047754
15.8143641467320
15.6451174504861
15.4763126630663
15.3078935570920
15.1398094316403
14.9720154200666
14.8044734950793
14.6371541738806
14.4700388287380
14.3031224225177
14.1364164365822
13.9699517547676
13.8037813128414
13.6379824030456
13.4726586116775
13.3079414354129
13.1439916486121
12.9810004741400
12.8191905560757
12.6588166676127
12.5001660376160
12.3435581643582
12.1893440122372
12.0379045507140
11.8896486780384
11.7450106544939
11.6044472307302
11.4684346815477
11.3374659377105
11.2120479506866
11.0926993389565
10.9799482676336
10.8743304268269
10.7763869187726
10.6866618540753
10.6056994989310
10.5340409021059
10.4722200461102
10.4207596874381
10.3801671499703
10.3509303917918
10.3335146662396
10.3283600426977
10.3358799533836
10.3564608100071
10.3904626132123
10.4382203799780
10.5000461536073
10.5762313410784
10.6670491373071
10.7727568336053
10.8935978559704
11.0298034287987
11.1815938068907
11.3491790625984
11.5327594561200
11.7325254543835
11.9486574941443
12.1813256023256
12.4306889858111
12.6968956812341
12.9800823150663
13.2803739730770
13.5978841271198
13.9327145276032
14.2849549499669
14.6546826854752
15.0419616875550
15.4468413183050
15.8693546791259
16.3095165503344
16.7673210055932
17.2427388074863
17.7357147285342
18.2461649715946
18.7739748755774
19.3189970765365
19.8810502442802
20.4599184333617
21.0553509887532
21.6670628543742
22.2947350739376
22.9380152694331
23.5965179399024
24.2698245303038
24.9574833490288
25.6590095261684
26.3738852686043
27.1015606612865
27.8414551852356
28.5929599906553
29.3554408112545
30.1282412712096
30.9106862505479
31.7020849550671
32.5017333826139
33.3089159730998
34.1229063510065
34.9429671913789
35.7683493433319
36.5982904164790
37.4320130706056
38.2687232484700
39.1076085610300
39.9478369815104
40.7885559391448
41.6288918354622
42.4679499453185
43.3048146187872
44.1385496720616
44.9681988451346
45.7927862076860
46.6113164078546
47.4227746781497
48.2261265377576
49.0203171620747
49.8042704300847
50.5768877081660
51.3370464815915
52.0835989948527
52.8153710984867
53.5311615125066
54.2297416973247
54.9098564713363
55.5702254374119
56.2095451930294
56.8264922189991
57.4197262867087
57.9878942041419
58.5296337374064
59.0435775876174
59.5283573555025
59.9826074683161
60.4049690596363
60.7940937757105
61.1486474377321
61.4673134344758
61.7487956770022
61.9918209381448
62.1951404366219
62.3575306074173
62.4777931112922
62.5547542524688
62.5872640683139
62.5741954070362
62.5144433075741
62.4069249398577
62.2505802634409
62.0443734355229
61.7872948673414
61.4783637137438
61.1166305054252
60.7011796126436
60.2311312704309
59.7056429944203
59.1239103571079
58.4851672495918
57.7886858904254
57.0337769292000
56.2197900053360
55.3461150561446
54.4121845355004
53.4174765348432
52.3615186296774
51.2438921434012
50.0642364511454
48.8222529479536
47.5177083704903
46.1504372701327
44.7203435630499
43.2274012056263
41.6716541420521
40.0532157323154
38.3722678869914
36.6290601098462
34.8239085854452
32.9571953570842
31.0293675359649
29.0409363850730
26.9924760512898
24.8846216943621
22.7180667913733
20.4935594792931
18.2118979234194
15.8739248438370
13.4805214680753
11.0326012792456
8.53110397494809
5.97699003431038
3.37123621341892
0.714832170587567
-1.99122171173265
-4.74591536433469
-7.54822907229507
-10.3971327066978
-13.2915843326571
-16.2305283468424
-19.2128932534251
-22.2375891494093
-25.3035049699387
-28.4095055427828
-31.5544285115093
-34.7370811972905
-37.9562374695580
-41.2106346810831
-44.4989706958002
-47.8199010056620
-51.1720359057714
-54.5539376827653
-57.9641177728937
-61.4010338609948
-64.8630869131501
-68.3486181565290
-71.8559060336715
-75.3831631624590
-78.9285333282923
-82.4900885253755
-86.0658260547460
-89.6536656830049
-93.2514468717911
-96.8569261062122
-100.467774380315
-104.081574935278
-107.695821383633
-111.307916380254
-114.915171008248
-118.514805029305
-122.103948104535
-125.679642031840
-129.238843983443
-132.778430677723
-136.295203394720
-139.785893748381
-143.247170155585
-146.675644978810
-150.067882349573
-153.420406689122
-156.729711924452
-159.992271354024
-163.204548059511
-166.363005702675
-169.464119504654
-172.504387188256
-175.480339675043
-178.388551363713
-181.225649865258
-183.988325121784
-186.673337878645
-189.277527505981
-191.797819173691
-194.231230377857
-196.574876806876
-198.825977534940
-200.981859549809
-203.039961664278
-204.997837919877
-206.853160650966
-208.603723417158
-210.247444013431
-211.782367720278
-213.206670862481
-214.518664617884
-215.716798879472
-216.799665852471
-217.766002990250
-218.614694860437
-219.344773597321
-219.955417735216
-220.445949410208
-220.815830129857
-221.064655498574
-221.192149408391
-221.198158231849
-221.082645479349
-220.845687227387
-220.487468428526
-220.008280030621
-219.408516708429
-218.688674972474
-217.849351467964
-216.891241384950
-215.815137027576
-214.621926690978
-213.312594035865
-211.888218119776
-210.349974148685
-208.699134878121
-206.937072452957
-205.065260361843
-203.085275119715
-200.998797290437
-198.807611518590
-196.513605340759
-194.118766672210
-191.625179992312
-189.035021361566
-186.350552479756
-183.574114030900
-180.708118556828
-177.755043065799
-174.717421530372
-171.597837377311
-168.398916037402
-165.123317614669
-161.773729753624
-158.352860822178
-154.863433571986
-151.308179469919
-147.689833899047
-144.011132396007
-140.274808024447
-136.483589890446
-132.640202701615
-128.747367175342
-124.807801030010
-120.824220256965
-116.799340374363
-112.735877403311
-108.636548373434
-104.504071247466
-100.341164240437
-96.1505445868799
-91.9349268693797
-87.6970210564150
-83.4395304029610
-79.1651493444266
-74.8765614687234
-70.5764375924986
-66.2674339078200
-61.9521901161926
-57.6333274354709
-53.3134463549170
-48.9951240229657
-44.6809111777065
-40.3733285684580
-36.0748628662979
-31.7879621209277
-27.5150308882403
-23.2584252210773
-19.0204477740473
-14.8033433081850
-10.6092948798340
-6.44042095323889
-2.29877358993698
1.81366224729935
5.89496836127730
9.94329214867750
13.9568448451798
17.9338994522160
21.8727885634975
25.7719022206686
29.6296858223328
33.4446380202537
37.2153084879979
40.9402954558651
44.6182429697183
48.2478379312451
51.8278070826184
55.3569141768052
58.8339576016715
62.2577686937348
65.6272108967693
68.9411798167866
72.1986041285205
75.3984472236810
78.5397094676109
81.6214309412175
84.6426945691810
87.6026295503952
90.5004149966812
93.3352836497995
96.1065254986572
98.8134910816216
101.455594255533
104.032314254911
106.543196946671
108.987855286175
111.365969070272
113.677284135865
115.921611155626
118.098824140609
120.208858692809
122.251709985700
124.227430410959
126.136126826880
127.977957377172
129.753127905154
131.461888049753
133.104527159033
134.681370182350
136.192773699947
137.639122222173
139.020824848311
140.338312328140
141.592034528275
142.782458277560
143.910065554393
144.975351982415
145.978825614155
146.921005998062
147.802423537063
148.623619153114
149.385144272438
150.087561141835
150.731443478415
151.317377441726
151.845962894640
152.317814884307
152.733565228069
153.093864039558
153.399380992083
153.650806107218
153.848849889494
153.994242705235
154.087733412025
154.130087358935
154.122083964410
154.064514111334
153.958177564803
153.803880525691
153.602433309889
153.354648028703
153.061336079773
152.723305266647
152.341356453569
151.916279809974
151.448850866598
150.939826742899
150.389942970493
149.799911305382
149.170418796811
148.502128193862
147.795679572836
147.051692912460
146.270771269843
145.453504231018
144.600471408705
143.712245896221
142.789397710726
141.832497330121
140.842119425267
139.818846818499
138.763274587908
137.676014123204
136.557696859663
135.408977395388
134.230535738436
133.023078520655
131.787339128389
130.524076807330
129.234074876170
127.918138219534
126.577090226641
125.211769310875
123.823025104941
122.411714393796
120.978696834279
119.524830519143
118.050967468988
116.557949168067
115.046602287775
113.517734755719
111.972132323879
110.410555766880
108.833738804417
107.242386796507
105.637176212555
104.018754830864
102.387742588929
100.744732980652
99.0902948875620
97.4249747390629
95.7492989204079
94.0637763811950
92.3689014319670
90.6651567394661
88.9530165306843
87.2329499860251
85.5054247457818
83.7709103849921
82.0298816500007
80.2828212172914
78.5302217464321
76.7725870571714
75.0104323548451
73.2442835368720
71.4746757116330
69.7021511295360
67.9272567548928
66.1505416981988
64.3725546918779
62.5938417423189
60.8149440390783
59.0363961557018
57.2587245379662
55.4824462439031
53.7080678753061
51.9360846243700
50.1669793558092
48.4012216587705
46.6392668360962
44.8815548482387
43.1285092872845
41.3805365112278
39.6380251070143
37.9013458624182
36.1708524059369
34.4468826214427
32.7297608676973
31.0198009447395
29.3173096653743
27.6225908262810
25.9359493420209
24.2576953123779
22.5881478364242
20.9276384541803
19.2765141709059
17.6351400798370
16.0039016298805
14.3832065772241
12.7734866175730
11.1751986337391
9.58882543405742
8.01487582392768
6.45388386263238
4.90640721533109
3.37302460642771
1.85433249382531
0.350941185948184
-1.13652931186142
-2.60745342568055
-4.06120386998332
-5.49715508408710
-6.91468621837227
-8.31318375217914
-9.69204390134479
-11.0506749968929
-12.3884999857421
-13.7049591327018
-14.9995129135780
-16.2716450070508
-17.5208652376129
-18.7467123023922
-19.9487561290608
-21.1265997499831
-22.2798806257003
-23.4082713967723
-24.5114800797202
-25.5892497487573
-26.6413577628820
-27.6676146121394
-28.6678624709202
-29.6419735609170
-30.5898484397654
-31.5114143395003
-32.4066236775370
-33.2754528489671
-34.1179013817710
-34.9339914976127
-35.7237680737046
-36.4872989508485
-37.2246754855559
-37.9360132075874
-38.6214524261577
-39.2811586350371
-39.9153226018324
-40.5241600869000
-41.1079112126531
-41.6668395785269
-42.2012312721220
-42.7113939469889
-43.1976561133735
-43.6603667217598
-44.0998950231032
-44.5166305857277
-44.9109832620574
-45.2833828509440
-45.6342782066788
-45.9641356042284
-46.2734362686413
-46.5626730916657
-46.8323466636863
-47.0829608220718
-47.3150179472081
-47.5290142282711
-47.7254350871277
-47.9047509100455
-48.0674132083518
-48.2138513154201
-48.3444697214424
-48.4596461354600
-48.5597303332190
-48.6450437951321
-48.7158800684468
-48.7725057191881
-48.8151616939038
-48.8440649055094
-48.8594098969405
-48.8613705115749
-48.8501015887466
-48.8257407787091
-48.7884106099708
-48.7382209302093
-48.6752717826107
-48.5996566895577
-48.5114662209763
-48.4107916519628
-48.2977284830729
-48.1723796142067
-48.0348580231374
-47.8852888851738
-47.7238111582443
-47.5505787255989
-47.3657612207440
-47.1695446509228
-46.9621318923693
-46.7437430673756
-46.5146157486769
-46.2750048881308
-46.0251823456970
-45.7654359049369
-45.4960676989584
-45.2173920275024
-44.9297326116065
-44.6334193975662
-44.3287850788270
-44.0161615463191
-43.6958764988126
-43.3682504406343
-43.0335942627341
-42.6922075471893
-42.3443776624983
-41.9903796392590
-41.6304767461766
-41.2649216355443
-40.8939579006706
-40.5178218838088
-40.1367445850071
-39.7509535405919
-39.3606745569672
-38.9661331981698
-38.5675559372177
-38.1651708988669
-37.7592081520763
-37.3498995567481
-36.9374782260873
-36.5221777209628
-36.1042311302921
-35.6838701984152
-35.2613246310125
-34.8368216500313
-34.4105857892327
-33.9828388443212
-33.5537998335926
-33.1236847995928
-32.6927062940615
-32.2610724333301
-31.8289854781091
-31.3966399647588
-30.9642204785335
-30.5318991997252
-30.0998333638769
-29.6681627579789
-29.2370073343614
-28.8064649772610
-28.3766094200080
-27.9474882967151
-27.5191213271196
-27.0914986729373
-26.6645795555008
-26.2382912686295
-25.8125287386845
-25.3871547631764
-24.9620009991362
-24.5368696847458
-24.1115359846468
-23.6857507763303
-23.2592436621904
-22.8317260067269
-22.4028938531236
-21.9724306474886
-21.5400097668980
-21.1052968879952
-20.6679522373484
-20.2276327392153
-19.7839940388656
-19.3366923525576
-18.8853860959024
-18.4297372755327
-17.9694126846671
-17.5040849997938
-17.0334339083730
-16.5571473876818
-16.0749231985171
-15.5864705673852
-15.0915119338218
-14.5897845675056
-14.0810418388981
-13.5650539680225
-13.0416081698701
-12.5105082359297
-11.9715737052323
-11.4246388540104
-10.8695517526782
-10.3061736024515
-9.73437848776628
-9.15405358987589
-8.56509982646584
-7.96743282877346
-7.36098414691595
-6.74570258045006
-6.12155555233695
-5.48853046682943
-4.84663600528664
-4.19590331511383
-3.53638703944223
-2.86816612712641
-2.19134436351788
-1.50605057880754
-0.812438523498878
-0.110686444548772
0.599003559084831
1.31640628803270
2.04127417345018
2.77333787063750
3.51230663402907
4.25786844460259
5.00968991913030
5.76741608336063
6.53067012878023
7.29905328985294
8.07214497474502
8.84950325986403
9.63066582074966
10.4151513227039
11.2024612377469
11.9920819947559
12.7834873140370
13.5761405358920
14.3694967361914
15.1630044400211
15.9561068007910
16.7482422013209
17.5388443399157
18.3273419655671
19.1131584979507
19.8957117914066
20.6744142711368
21.4486735924138
22.2178938697607
22.9814774184713
23.7388268684517
24.4893474638813
25.2324493536660
25.9675496997201
26.6940744712147
27.4114598424355
28.1191531628261
28.8166135164584
29.5033119319965
30.1787313399082
30.8423663970325
31.4937233060415
32.1323197477356
32.7576850197801
33.3693604414292
33.9669000458003
34.5498715440900
35.1178575125160
35.6704567240150
36.2072855240268
36.7279791353497
37.2321927744909
37.7196024743334
38.1899055361390
38.6428205746817
39.0780871662208
39.4954651501059
39.8947336615543
40.2756899797836
40.6381482623164
40.9819382092394
41.3069036712911
41.6129011948184
41.8997984939076
42.1674728579510
42.4158095359089
42.6447001737077
42.8540414024776
43.0437336695213
43.2136803668018
43.3637872513330
43.4939620868643
43.6041143897877
43.6941551531120
43.7639964575746
43.8135509503812
43.8427312590211
43.8514494840662
43.8396169581059
43.8071444555634
43.7539429908802
43.6799252629526
43.5850077112178
43.4691130638983
43.3321731980291
43.1741321031570
42.9949487470756
42.7945996767412
42.5730812402205
42.3304113744563
42.0666309585970
41.7818047766254
41.4760221623831
41.1493974134322
40.8020700571807
40.4342050336823
40.0459928264601
39.6376495303748
39.2094168019782
38.7615616028346
38.2943756288109
37.8081743231715
37.3032953975423
36.7800968261245
36.2389543255077
35.6802583755938
35.1044108698775
34.5118215035267
33.9029040178289
33.2780724250884
32.6377373447508
31.9823025924370
31.3121621767553
30.6276978669725
29.9292774872904
29.2172540609185
28.4919658653949
27.7537373750741
27.0028809724263
26.2396992278587
25.4644874985824
24.6775365931420
23.8791352896530
23.0695725700597
22.2491395191568
21.4181309138213
20.5768465783647
19.7255925990977
18.8646824780965
17.9944382732804
17.1151917330676
16.2272854017941
15.3310736550425
14.4269236242726
13.5152159841046
12.5963455956814
11.6707220169033
10.7387698979510
9.80092927560630
8.85765576492229
7.90942062874593
6.95671069336039
6.00002807945161
5.03988973436028
4.07682678042083
3.11138372569778
2.14411760550487
1.17559712537022
0.206401854291630
-0.762878524476723
-1.73164494679126
-2.69928976618127
-3.66519771304293
-4.62874709146253
-5.58931124272193
-6.54626024122901
-7.49896273027555
-8.44678777089397
-9.38910657812430
-10.3252940537166
-11.2547300793844
-12.1768005904285
-13.0908984874207
-13.9964244534661
-14.8927877275115
-15.7794068511023
-16.6557103721299
-17.5211374675698
-18.3751384442972
-19.2171750909358
-20.0467208765227
-20.8632610140806
-21.6662924221833
-22.4553236237918
-23.2298746227178
-23.9894768003866
-24.7336728844026
-25.4620170566366
-26.1740752872031
-26.8694259920330
-27.5476611047143
-28.2083876199750
-28.8512296060799
-29.4758306052810
-30.0818562623286
-30.6689969618683
-31.2369702349081
-31.7855227222494
-32.3144315558432
-32.8235051214384
-33.3125832727809
-33.7815371525949
-34.2302688187983
-34.6587108686734
-35.0668262063145
-35.4546080282098
-35.8220800312918
-36.1692967966157
-36.4963442796909
-36.8033403434793
-37.0904352910937
-37.3578123776390
-37.6056882923064
-37.8343135974164
-38.0439730930473
-38.2349860522804
-38.4077062527646
-38.5625217230008
-38.6998541298786
-38.8201577564048
-38.9239180508311
-39.0116497645606
-39.0838947302869
-39.1412193586552
-39.1842119478500
-39.2134799046845
-39.2296469693122
-39.2333505218235
-39.2252390312504
-39.2059696878731
-39.1762062378413
-39.1366170131863
-39.0878731197024
-39.0306467131144
-38.9656092684118
-38.8934297389409
-38.8147725197376
-38.7302951756336
-38.6406459608009
-38.5464612253896
-38.4483628554456
-38.3469559064677
-38.2428265612310
-38.1365404752184
-38.0286414871441
-37.9196505934629
-37.8100650390791
-37.7003573772392
-37.5909744012998
-37.4823359363908
-37.3748335756483
-37.2688295255756
-37.1646557645307
-37.0626137050339
-36.9629744870251
-36.8659799316711
-36.7718440791249
-36.6807551457322
-36.5928776878193
-36.5083547602973
-36.4273099050804
-36.3498488806527
-36.2760611263694
-36.2060210188938
-36.1397890057717
-36.0774126867269
-36.0189278648980
-35.9643595272117
-35.9137226595260
-35.8670227788059
-35.8242560817585
-35.7854091634601
-35.7504583344033
-35.7193686369935
-35.6920927106540
-35.6685696644608
-35.6487240862197
-35.6324652581084
-35.6196865805942
-35.6102651490369
-35.6040613968070
-35.6009187208742
-35.6006630358453
-35.6031022472405
-35.6080256779637
-35.6152035095027
-35.6243863045206
-35.6353046622801
-35.6476690323374
-35.6611696879227
-35.6754768489491
-35.6902409496604
-35.7050930635639
-35.7196455185063
-35.7334927460427
-35.7462124033425
-35.7573667808759
-35.7665044697520
-35.7731622182138
-35.7768668682522
-35.7771372401243
-35.7734858312719
-35.7654202195800
-35.7524441079066
-35.7340580117889
-35.7097596649892
-35.6790442839566
-35.6414048766357
-35.5963327900211
-35.5433186579041
-35.4818538387623
-35.4114323372587
-35.3315531020929
-35.2417225107147
-35.1414568065255
-35.0302842570840
-34.9077468522246
-34.7734014482163
-34.6268203695003
-34.4675915803851
-34.2953186129844
-34.1096204674679
-33.9101316784486
-33.6965026712018
-33.4684004296782
-33.2255093902609
-32.9675323890652
-32.6941914495228
-32.4052282123777
-32.1004038776827
-31.7794986288681
-31.4423106143427
-31.0886546440008
-30.7183607967447
-30.3312731256732
-29.9272486004511
-29.5061563629227
-29.0678773158458
-28.6123040324281
-28.1393409698172
-27.6489049828026
-27.1409261460135
-26.6153488853007
-26.0721333824762
-25.5112571577942
-24.9327166715152
-24.3365287470899
-23.7227316275727
-23.0913855425973
-22.4425727733447
-21.7763973263596
-21.0929844243694
-20.3924800602459
-19.6750508249946
-18.9408841230537
-18.1901887601111
-17.4231957711934
-16.6401592856899
-15.8413572197189
-15.0270916408925
-14.1976887427060
-13.3534984619830
-12.4948938415291
-11.6222702623442
-10.7360446442897
-9.83665465665519
-8.92455791635054
-8.00023110743250
-7.06416894865146
-6.11688296880423
-5.15890011179510
-4.19076126353922
-3.21301984776316
-2.22624065878659
-1.23099907812407
-0.227880762046220
0.782518196461970
1.79959071496601
2.82271793121102
3.85126836478107
4.88459721775619
5.92204596325650
6.96294230906423
8.00660055368422
9.05232228892009
10.0993973568547
11.1471049452106
12.1947147038280
13.2414877834965
14.2866777315891
15.3295312204100
16.3692886262830
17.4051845119910
18.4364480847772
19.4623037018785
20.4819714751666
21.4946679911166
22.4996071220259
23.4960008713426
24.4830601806173
25.4599956329197
26.4260180151195
27.3803387401937
28.3221701686931
29.2507258953154
30.1652210772146
31.0648728767262
31.9489010788705
32.8165289306725
33.6669842398853
34.4995007655553
35.3133199286106
36.1076928625120
36.8818828088598
37.6351678409490
38.3668438728323
39.0762278866083
39.7626612890660
40.4255132909640
41.0641841875854
41.6781084087309
42.2667572039013
42.8296408400793
43.3663102200651
43.8763578784382
44.3594183723767
44.8151681422434
45.2433249570492
45.6436470718641
46.0159322059108
46.3600164092633
46.6757728378639
46.9631104179470
47.2219723648151
47.4523345317366
47.6542035974041
47.8276151424914
47.9726317023687
48.0893409016265
48.1778537708398
48.2383033186595
48.2708433904385
48.2756477983293
48.2529096663503
48.2028409035970
48.1256717026585
48.0216499594140
47.8910405248839
47.7341242292063
47.5511966601269
47.3425667287569
47.1085551055292
46.8494926485881
46.5657189648879
46.2575812343618
45.9254333895745
45.5696356849106
45.1905546243648
44.7885631615001
44.3640410525583
43.9173752404133
43.4489601703918
42.9591979784673
42.4484985335571
41.9172793455428
41.3659653617450
40.7949886673634
40.2047880872959
39.5958086691093
38.9685010203853
38.3233204841517
37.6607261625270
36.9811798333183
36.2851448356194
35.5730850175189
34.8454638356597
34.1027436734861
33.3453854101965
32.5738482370108
31.7885896919715
30.9900658748717
30.1787318087681
29.3550419263098
28.5194506673702
27.6724131708512
26.8143860262415
25.9458280263624
25.0672008453112
24.1789695698201
23.2816030469006
22.3755740724973
21.4613595182156
20.5394405504647
19.6103031136627
18.6744388127305
17.7323462443211
16.7845327136864
15.8315161683797
14.8738271139094
13.9120102703143
12.9466257834500
11.9782499026692
11.0074751475872
10.0349100788616
9.06117883713750
8.08692061004925
7.11278913424826
6.13945225526846
5.16759147713449
4.19790136089333
3.23108859591021
2.26787057898155
1.30897339152224
0.355129151222580
-0.592927188219779
-1.53446142890121
-2.46874389323713
-3.39505312292187
-4.31267929516615
-5.22092719441266
-6.11911865536402
-7.00659447853319
-7.88271589804020
-8.74686574004787
-9.59844943889337
-10.4368960705958
-11.2616595197542
-12.0722198229695
-12.8680846445487
-13.6487907587620
-14.4139053588432
-15.1630270028450
-15.8957860464860
-16.6118444959638
-17.3108953198659
-17.9926613621778
-18.6568940717941
-19.3033722895638
-19.9319013061614
-20.5423123310125
-21.1344624125761
-21.7082347467640
-22.2635392251329
-22.8003130238988
-23.3185210270067
-23.8181559115338
-24.2992377946342
-24.7618134351631
-25.2059550827244
-25.6317591522351
-26.0393449538916
-26.4288537121788
-26.8004480580542
-27.1543120825640
-27.4906519167940
-27.8096966795898
-28.1116995403543
-28.3969386034426
-28.6657173450844
-28.9183644190810
-29.1552327735495
-29.3766981563042
-29.5831571967799
-29.7750253102262
-29.9527346624507
-30.1167323662364
-30.2674789756408
-30.4054472332551
-30.5311209399127
-30.6449937791120
-30.7475679472713
-30.8393525068278
-30.9208614697849
-30.9926117061639
-31.0551208292573
-31.1089052223245
-31.1544783384666
-31.1923493394265
-31.2230220609379
-31.2469942240851
-31.2647567703794
-31.2767931896888
-31.2835787315932
-31.2855794318693
-31.2832509337463
-31.2770371271500
-31.2673686615488
-31.2546614071366
-31.2393149460086
-31.2217111716302
-31.2022130623157
-31.1811636725274
-31.1588853546987
-31.1356791864078
-31.1118245392770
-31.0875786965497
-31.0631764163655
-31.0388293546287
-31.0147253054082
-30.9910272795465
-30.9678725075731
-30.9453715019357
-30.9236073299243
-30.9026352253083
-30.8824826086691
-30.8631495099942
-30.8446093151525
-30.8268097123812
-30.8096737096818
-30.7931006296461
-30.7769670514656
-30.7611277377229
-30.7454166310635
-30.7296480148836
-30.7136178982596
-30.6971056195517
-30.6798755882798
-30.6616790274506
-30.6422555590317
-30.6213345012022
-30.5986358095163
-30.5738706754133
-30.5467418700453
-30.5169439681531
-30.4841635945358
-30.4480798055969
-30.4083646622205
-30.3646839854370
-30.3166982308474
-30.2640633847593
-30.2064317801651
-30.1434527519489
-30.0747730897603
-30.0000372922885
-29.9188876663817
-29.8309643391102
-29.7359052552123
-29.6333462164122
-29.5229209883961
-29.4042614657860
-29.2769978572877
-29.1407588426170
-28.9951716644799
-28.8398621493001
-28.6744546882710
-28.4985722401559
-28.3118364252485
-28.1138677597880
-27.9042860367371
-27.6827108072925
-27.4487618780289
-27.2020597286889
-26.9422257829861
-26.6688825237131
-26.3816535167989
-26.0801634742453
-25.7640385230800
-25.4329068451757
-25.0863998106857
-24.7241536552720
-24.3458116634330
-23.9510267337013
-23.5394641310505
-23.1108041885346
-22.6647447106850
-22.2010028577107
-21.7193163497835
-21.2194439175976
-20.7011650273629
-20.1642790100843
-19.6086038093606
-19.0339746133465
-18.4402426442101
-17.8272743396319
-17.1949510823878
-16.5431695312780
-15.8718425005682
-15.1809002473399
-14.4702919739400
-13.7399873448853
-12.9899778525751
-12.2202779326000
-11.4309258088566
-10.6219841201156
-9.79354042501819
-8.94570769143929
-8.07862484935523
-7.19245743516556
-6.28739829825492
-5.36366829685812
-4.42151689398747
-3.46122257955442
-2.48309308561335
-1.48746541387703
-0.474705741522452
0.554790701515191
1.60059969117489
2.66226793997426
3.73931288594717
4.83122238528906
5.93745440827465
7.05743687255268
8.19056775154800
9.33621556280500
10.4937202742893
11.6623945779355
12.8415253893052
14.0303753643367
15.2281842004729
16.4341695219993
17.6475272357830
18.8674313662702
20.0930335090298
21.3234621483020
22.5578221391329
23.7951946445812
25.0346377456695
26.2751878248989
27.5158616929475
28.7556593148086
29.9935669213542
31.2285602764210
32.4596079029700
33.6856741363301
34.9057219435027
36.1187155027372
37.3236225640688
38.5194166086385
39.7050788030007
40.8795997209693
42.0419807957887
43.1912354782586
44.3263901100673
45.4464845642849
46.5505727398846
47.6377230090822
48.7070186980855
49.7575586379386
50.7884577675817
51.7988477265717
52.7878773585744
53.7547130677808
54.6985390241375
55.6185572817843
56.5139879326618
57.3840694391999
58.2280592619539
59.0452348222820
59.8348947365098
60.5963601584825
61.3289760058795
62.0321118463768
62.7051622883250
63.3475468412793
63.9587093515219
64.5381172363917
65.0852608035202
65.5996529274072
66.0808292684289
66.5283490820201
66.9417965167120
67.3207821804483
67.6649446973842
67.9739519952546
68.2475021466899
68.4853237078963
68.6871756173865
68.8528468020845
68.9821556685505
69.0749496329970
69.1311047824060
69.1505256876037
69.1331453344714
69.0789251188687
68.9878548668017
68.8599528821131
68.6952660691035
68.4938702065559
68.2558704500073
67.9814021104994
67.6706317116731
67.3237582804293
66.9410147955691
66.5226697121444
66.0690284943832
65.5804351161157
65.0572735105655
64.4999689603995
63.9089894110117
63.2848466707148
62.6280974422134
61.9393441225104
61.2192353209040
60.4684660769599
59.6877778044169
58.8779580298081
58.0398400220973
57.1743024113095
56.2822688661494
55.3647078472027
54.4226323850461
53.4570997678058
52.4692109778841
51.4601097071012
50.4309808108188
49.3830481324770
48.3175717276700
47.2358446199463
46.1391893031056
45.0289542430785
43.9065106118548
42.7732494064505
41.6305789843012
40.4799229129591
39.3227179222385
38.1604116914689
36.9944602188355
35.8263245993973
34.6574671603069
33.4893470323833
32.3234153432126
31.1611102753362
30.0038522364663
28.8530393448822
27.7100433601002
26.5762061074062
25.4528363726690
24.3412071925081
23.2425534395165
22.1580696032935
21.0889076931012
20.0361752323632
19.0009333715248
17.9841952029392
16.9869244051958
16.0100343597744
15.0543878589851
14.1207974583606
13.2100264283895
12.3227901505214
11.4597577084236
10.6215533743754
9.80875770001812
9.02190799278568
8.26149807992044
7.52797740399646
6.82174962527347
6.14317099887436
5.49254883181894
4.87014030412855
4.27615187093888
3.71073936910933
3.17400885490858
2.66601811822304
2.18677876548380
1.73625874218237
1.31438517345197
0.921047429436767
0.556100359015741
0.219367666565989
-0.0893545825464696
-0.370294361875284
-0.623700076071059
-0.849837107244082
-1.04898475093615
-1.22143381732782
-1.36748515128523
-1.48744922719720
-1.58164681234774
-1.65041050169948
-1.69408675829421
-1.71303799605686
-1.70764424570255
-1.67830405023047
-1.62543441518974
-1.54946984228107
-1.45086065142186
-1.33007090713750
-1.18757629362678
-1.02386223695172
-0.839422478400921
-0.634758193063247
-0.410377650732765
-0.166796349614193
0.0954624791827006
0.375867102872701
0.673876347827300
0.988938564663302
1.32049055391450
1.66795649518857
2.03074691568912
2.40825773354146
2.79986941695074
3.20494631039470
3.62283619086707
4.05287012579589
4.49436270329615
4.94661268852080
5.40890412323742
5.88050783090606
6.36068322515507
6.84868026109883
7.34374133533516
7.84510294834838
8.35199700021986
8.86365169097067
9.37929211957630
9.89814078888252
10.4194182932752
10.9423444665503
11.4661401914275
11.9900299341349
12.5132449012951
13.0350265654526
13.5546302099232
14.0713281274656
14.5844121723791
15.0931954922597
15.5970134199310
16.0952236508183
16.5872059356438
17.0723615650195
17.5501129080578
18.0199032009944
18.4811966825123
18.9334790631892
19.3762582209970
19.8090649532679
20.2314536009769
20.6430023964100
21.0433134615187
21.4320124821924
21.8087481771590
22.1731917426360
22.5250364655600
22.8639976531213
23.1898129349661
23.5022428821589
23.8010717870417
24.0861083915674
24.3571863575240
24.6141643409308
24.8569256462409
25.0853775613036
25.2994505741176
25.4990977162110
25.6842942494494
25.8550378181574
26.0113490512986
26.1532724577158
26.2808773506443
26.3942584955112
26.4935362081360
26.5788557277237
26.6503858216580
26.7083167101593
26.7528574951435
26.7842333190979
26.8026824642245
26.8084535433170
26.8018028555017
26.7829919072141
26.7522850508709
26.7099471795955
26.6562414338692
26.5914269139712
26.5157564346261
26.4294743896555
26.3328148036116
26.2259996313106
26.1092373308276
25.9827216939891
25.8466308865924
25.7011266410733
25.5463535610385
25.3824385327804
25.2094902775282
25.0275991013014
24.8368368940400
24.6372573952071
24.4288966910910
24.2117738594278
23.9858916491871
23.7512370883494
23.5077819482212
23.2554830456858
22.9942824156086
22.7241074177360
22.4448708481768
22.1564711086520
21.8587924598268
21.5517053636406
21.2350669146855
20.9087213737823
20.5725008389516
20.2262261044497
19.8697077526662
19.5027474897977
19.1251396799862
18.7366729708586
18.3371318579904
17.9262980249192
17.5039513260560
17.0698703452399
16.6238325443973
16.1656140919358
15.6949895098815
15.2117312928432
14.7156096329142
14.2063923443215
13.6838450358034
13.1477315411117
12.5978145957519
12.0338567397886
11.4556214243419
10.8628742930918
10.2553845923151
9.63292663309929
8.99528119458730
8.34223673021115
7.67359023354930
6.98914764591209
6.28872374472341
5.57214153112881
4.83923122001083
4.08982900528836
3.32377580992170
2.54091622312329
1.74109777778174
0.924170641364591
0.0899877039860889
-0.761595029597115
-1.63071788374541
-2.51751693909723
-3.42212356384260
-4.34466412111534
-5.28525987181569
-6.24402705198938
-7.22107708635487
-8.21651690563794
-9.23044935688312
-10.2629737185407
-11.3141863404260
-12.3841814117778
-13.4730518170192
-14.5808899779213
-15.7077885211811
-16.8538405737519
-18.0191394921181
-19.2037778824369
-20.4078458580880
-21.6314285892238
-22.8746032990309
-24.1374359298756
-25.4199777255807
-26.7222619532755
-28.0443009308827
-29.3860834523040
-30.7475726301979
-32.1287041198389
-33.5293846540383
-34.9494908088963
-36.3888679287873
-37.8473291592748
-39.3246545606159
-40.8205902946897
-42.3348478886433
-43.8671035759008
-45.4169976994976
-46.9841341381679
-48.5680796902915
-50.1683633351445
-51.7844752948181
-53.4158658494771
-55.0619439119457
-56.7220754352173
-58.3955817921792
-60.0817383122744
-61.7797731702552
-63.4888667911570
-65.2081518671755
-66.9367139896180
-68.6735928017737
-70.4177834970121
-72.1682384385332
-73.9238686749010
-75.6835451725489
-77.4460996769833
-79.2103252325688
-80.9749765120991
-82.7387702028384
-84.5003857383997
-86.2584666388153
-88.0116226243186
-89.7584325209374
-91.4974478131819
-93.2271965629365
-94.9461873409976
-96.6529128290440
-98.3458528428366
-100.023476677190
-101.684244839268
-103.326610374760
-104.949020066391
-106.549915780042
-108.127736158215
-109.680918741315
-111.207902473192
-112.707130455498
-114.177052779793
-115.616129291047
-117.022832205675
-118.395648592429
-119.733082793753
-121.033658894800
-122.295923329640
-123.518447658898
-124.699831483173
-125.838705398856
-126.933733878541
-127.983617974798
-128.987097796355
-129.942954770442
-130.850013761109
-131.707145141611
-132.513266911576
-133.267346911138
-133.968405129267
-134.615516050754
-135.207810951629
-135.744480044382
-136.224774391638
-136.648007541916
-137.013556883006
-137.320864746782
-137.569439327145
-137.758855486767
-137.888755528510
-137.958849995021
-137.968918537344
-137.918810862629
-137.808447736005
-137.637821977800
-137.406999372046
-137.116119393198
-136.765395669628
-136.355116133258
-135.885642845516
-135.357411526591
-134.770930832974
-134.126781419428
-133.425614787425
-132.668151875499
-131.855181306551
-130.987557190780
-130.066196400660
-129.092075284563
-128.066225855507
-126.989731561746
-125.863722797087
-124.689372326908
-123.467890786171
-122.200522353594
-120.888540635056
-119.533244717889
-118.135955304801
-116.698010816400
-115.220763370457
-113.705574599554
-112.153811341676
-110.566841310346
-108.946028901432
-107.292731308621
-105.608295094253
-103.894053303189
-102.151323129697
-100.381404070414
-98.5855764394516
-96.7651000983145
-94.9212132686629
-93.0551313449838
-91.1680456926741
-89.2611224847822
-87.3355016770769
-85.3922962310464
-83.4325916631530
-81.4574459340527
-79.4678896121500
-77.4649261755854
-75.4495322772324
-73.4226578015459
-71.3852255912229
-69.3381308051031
-67.2822399680263
-65.2183898668642
-63.1473865148016
-61.0700044337467
-58.9869864857582
-56.8990444203724
-54.8068602056957
-52.7110880938846
-50.6123572573538
-48.5112747427951
-46.4084284446307
-44.3043898088525
-42.1997160421114
-40.0949517065504
-37.9906297046910
-35.8872717716212
-33.7853886668811
-31.6854802787078
-29.5880358168395
-27.4935341912851
-25.4024445799114
-23.3152271080349
-21.2323335235156
-19.1542077625003
-17.0812863578174
-15.0139987223194
-12.9527674129901
-10.8980085199204
-8.85013231036120
-6.80954419260034
-4.77664596564279
-2.75183721870239
-0.735516671587195
1.27191677271862
3.27006345010147
5.25852292479808
7.23689451724674
9.20477822313860
11.1617757918104
13.1074917004944
15.0415337872314
16.9635133790654
18.8730448514958
20.7697446531088
22.6532299019319
24.5231166934836
26.3790182547969
28.2205430469582
30.0472928814624
31.8588610927249
33.6548308118186
35.4347734139269
37.1982472516274
38.9447968192944
40.6739525029530
42.3852310444141
44.0781367884284
45.7521636967022
47.4067980192634
49.0415214303161
50.6558143788586
52.2491593853408
53.8210440387725
55.3709635101911
56.8984224869562
58.4029365311180
59.8840329553021
61.3412513746147
62.7741441223831
64.1822767083251
65.5652284547804
66.9225933800598
68.2539813204768
69.5590192070419
70.8373523507123
72.0886455512909
73.3125838369194
74.5088726675309
75.6772374955158
76.8174226628119
77.9291897118793
79.0123152802101
80.0665888148283
81.0918103691939
82.0877887229978
83.0543399998317
83.9912868642228
84.8984582812898
85.7756897437826
86.6228238308773
87.4397109673115
88.2262102929020
88.9821906125817
89.7075314523088
90.4021242761177
91.0658739138009
91.6987002103201
92.3005398523721
92.8713482765480
93.4111015377933
93.9197980279696
94.3974599803580
94.8441347619687
95.2598960185760
95.6448447745692
95.9991105863091
96.3228528027113
96.6162619136785
96.8795608894219
97.1130063575396
97.3168894491040
97.4915361753609
97.6373072622283
97.7545974471231
97.8438343037871
97.9054766838277
97.9400128415204
97.9479582521943
97.9298530700173
97.8862591290378
97.8177563957293
97.7249388390449
97.6084097817988
97.4687769054504
97.3066471635864
97.1226218890852
96.9172923452252
96.6912358829138
96.4450127540749
96.1791635321930
95.8942070367036
95.5906386631951
95.2689290790959
94.9295233282966
94.5728404619723
94.1992738438957
93.8091922487847
93.4029417849406
92.9808485510729
92.5432218174593
92.0903574391730
91.6225411875546
91.1400517291128
90.6431630718952
90.1321464078294
89.6072713730867
89.0688068039278
88.5170210760945
87.9521820923430
87.3745569474780
86.7844112772635
86.1820083024087
85.5676076119428
84.9414637766812
84.3038249187748
83.6549313642290
82.9950144605643
82.3242955591353
81.6429850671731
80.9512814046848
80.2493696889149
79.5374200301764
78.8155854483192
78.0839995753449
77.3427744487721
76.5919987760342
75.8317370339980
75.0620296594507
74.2828944148884
73.4943288274860
72.6963134494128
71.8888156126399
71.0717933636293
70.2451993474749
69.4089845312840
68.5631017698152
67.7075092870336
66.8421741574658
65.9670758243251
65.0822096080466
64.1875900690068
63.2832540212649
62.3692629712885
61.4457047849784
60.5126944621488
59.5703740024904
58.6189114563116
57.6584993412124
56.6893526516972
55.7117066828127
54.7258148353406
53.7319464862584
52.7303849196782
51.7214252459781
50.7053722077410
49.6825377842696
48.6532385522613
47.6177928210064
46.5765176182055
45.5297256454171
44.4777223471440
43.4208032480477
42.3592517136857
41.2933372834796
40.2233147077013
39.1494237879379
38.0718900693982
36.9909263659829
35.9067350248586
34.8195107707593
33.7294439257275
32.6367237864559
31.5415419592050
30.4440954935901
29.3445897086449
28.2432406547343
27.1402771942511
26.0359427092491
24.9304964563377
23.8242145912640
22.7173908802021
21.6103371032895
20.5033831399267
19.3968767085098
18.2911827225157
17.1866822289126
16.0837709202137
14.9828572576507
13.8843602998596
12.7887073813310
11.6963318083569
10.6076707248059
9.52316324628677
8.44324888362204
7.36836619838735
6.29895157796261
5.23543800001590
4.17825367871968
3.12782053759394
2.08455252028114
1.04885381380498
0.0211171058556037
-0.998277979211672
-2.00896612437815
-3.01059713176125
-4.00283624105668
-4.98536395970139
-5.95787548098459
-6.92007982915261
-7.87169891104427
-8.81246666097050
-9.74212843553253
-10.6604407537340
-11.5671714003681
-12.4620998380202
-13.3450178248602
-14.2157301235843
-15.0740552111455
-15.9198259469974
-16.7528902097999
-17.5731115491345
-18.3803699068366
-19.1745624401144
-19.9556044344690
-20.7234302441022
-21.4779941571537
-22.2192710638321
-22.9472568100412
-23.6619681422441
-24.3634421812732
-25.0517353940191
-25.7269220570903
-26.3890922260896
-27.0383492429835
-27.6748068378906
-28.2985859130624
-28.9098111325826
-29.5086074721818
-30.0950968973605
-30.6693953242440
-31.2316099723261
-31.7818371469294
-32.3201604062149
-32.8466489926295
-33.3613563611919
-33.8643186305256
-34.3555528209600
-34.8350548205958
-35.3027971192771
-35.7587264508602
-36.2027615640805
-36.6347913834712
-37.0546738135750
-37.4622353816875
-37.8572718167689
-38.2395495436940
-38.6088079557477
-38.9647622363234
-39.3071064496351
-39.6355166179609
-39.9496535484674
-40.2491652571458
-40.5336889459480
-40.8028526029904
-41.0562763937994
-41.2935740736945
-41.5143546616317
-41.7182245674696
-41.9047902644190
-42.0736614678036
-42.2244546526151
-42.3567966504881
-42.4703280377729
-42.5647060685235
-42.6396070061082
-42.6947278340839
-42.7297874432348
-42.7445274652591
-42.7387129382573
-42.7121329484535
-42.6646013165476
-42.5959573140423
-42.5060663311928
-42.3948203900581
-42.2621384054910
-42.1079661327170
-41.9322757837310
-41.7350653274781
-41.5163574994897
-41.2761985358966
-41.0146566265844
-40.7318200711243
-40.4277951356565
-40.1027036559053
-39.7566805031816
-39.3898711054008
-39.0024292661140
-38.5945155275425
-38.1662962683521
-37.7179436216211
-37.2496361677707
-36.7615602339627
-36.2539115455036
-35.7268969433447
-35.1807359048175
-34.6156616669385
-34.0319218295192
-33.4297783867984
-32.8095071881283
-32.1713968588215
-31.5157472290308
-30.8428673316254
-30.1530730460260
-29.4466844837349
-28.7240232273099
-27.9854095411614
-27.2311596666142
-26.4615832974720
-25.6769813122667
-24.8776438222061
-24.0638485826384
-23.2358598081237
-22.3939274198761
-21.5382867315461
-20.6691585409803
-19.7867495449557
-18.8912529421218
-17.9828490529270
-17.0617057804648
-16.1279787729961
-15.1818112263812
-14.2233333692181
-13.2526617815860
-12.2698987825412
-11.2751321585008
-10.2684354819822
-9.24986919024856
-8.21948247306049
-7.17731588471559
-6.12340447790856
-5.05778118181118
-3.98048013060155
-2.89153969475311
-1.79100506522021
-0.678930368138859
0.444619584261334
1.57956770203670
2.72582293529733
3.88327827212415
5.05180827174522
6.23126611815263
7.42148032477670
8.62225134557750
9.83334841916588
11.0545069697802
12.2854268102557
13.5257712560745
14.7751671011293
16.0332052671833
17.2994418573924
18.5733993402210
19.8545676601750
21.1424051888228
22.4363395513242
23.7357684472201
25.0400606013340
26.3485569281218
27.6605718938793
28.9753949570149
30.2922919008855
31.6105058764961
32.9292580484318
34.2477478640614
35.5651531011675
36.8806299460713
38.1933133785519
39.5023180811153
40.8067399657762
42.1056582601516
43.3981379630033
44.6832324066278
45.9599856691673
47.2274346586755
48.4846108155168
49.7305415112070
50.9642513215508
52.1847633937116
53.3911011039953
54.5822901289618
55.7573609540700
56.9153517518244
58.0553114984588
59.1763031736839
60.2774068964497
61.3577228761675
62.4163740873925
63.4525085969407
64.4653014861862
65.4539563266072
66.4177061947914
67.3558142603315
68.2675740420252
69.1523094886395
70.0093750774097
70.8381561155299
71.6380693679023
72.4085640272472
73.1491229174460
73.8592637156791
74.5385399297575
75.1865413948761
75.8028941553177
76.3872597428259
76.9393340095113
77.4588457730969
77.9455555546459
78.3992546279736
78.8197644773196
79.2069366162068
79.5606526005896
79.8808240068861
80.1673921520494
80.4203273970536
80.6396279695083
80.8253183338761
80.9774472046991
81.0960853293085
81.1813231661352
81.2332685664713
81.2520445461059
81.2377872179561
81.1906439484285
81.1107717924431
80.9983362458822
80.8535103234310
80.6764739245314
80.4674133980117
80.2265211697037
79.9539952711397
79.6500386120239
79.3148578781683
78.9486620043260
78.5516602536126
78.1240600126156
77.6660644648660
77.1778703225437
76.6596657752957
76.1116287656158
75.5339256402215
74.9267101756280
74.2901229472456
73.6242910076807
72.9293278532560
72.2053336732281
71.4523958797199
70.6705899016785
69.8599801975619
69.0206214116209
68.1525595820050
67.2558333145680
66.3304748636544
65.3765111009438
64.3939643922292
63.3828534286849
62.3431940692437
61.2750002470214
60.1782849825986
59.0530615376715
57.8993447375409
56.7171524884280
55.5065075102367
54.2674392910687
52.9999862432302
51.7041980033804
50.3801377793017
49.0278846143027
47.6475354304889
46.2392067336826
44.8030359171755
43.3391821792362
41.8478271504674
40.3291753866119
38.7834548983762
37.2109178522872
35.6118414925899
33.9865292271119
32.3353117227559
30.6585478008671
28.9566249299927
27.2299591863308
25.4789946737994
23.7042025340926
21.9060797933158
20.0851483505464
18.2419543939537
16.3770684324574
14.4910859789326
12.5846287557819
10.6583461620900
8.71291668132914
6.74904893602092
4.76748220004262
2.76898632607344
0.754361188785921
-1.27556415884952
-3.31993239377466
-5.37785872083359
-7.44843148373023
-9.53071262368856
-11.6237381079103
-13.7265184867339
-15.8380397174987
-17.9572643271073
-20.0831329001822
-22.2145658047119
-24.3504650242015
-26.4897159629363
-28.6311891227241
-30.7737415988496
-32.9162183905034
-35.0574535517747
-37.1962712178415
-39.3314865318115
-41.4619064823999
-43.5863306547456
-45.7035519056992
-47.8123570022378
-49.9115272990676
-51.9998395633068
-54.0760670626044
-56.1389810054607
-58.1873523579927
-60.2199539740044
-62.2355628914487
-64.2329625985165
-66.2109450789251
-68.1683125125169
-70.1038786158583
-72.0164697229223
-73.9049257882737
-75.7681015149648
-77.6048677589050
-79.4141132581177
-81.1947466151734
-82.9456983659502
-84.6659229301703
-86.3544002706426
-88.0101371761534
-89.6321681953756
-91.2195563462064
-92.7713937733087
-94.2868025111923
-95.7649354386947
-97.2049774102231
-98.6061464552167
-99.9676948809508
-101.288910110637
-102.569115134928
-103.807668530663
-105.003964079502
-106.157430078191
-107.267528459956
-108.333753844173
-109.355632610054
-110.332722063146
-111.264609741417
-112.150912893542
-112.991278151962
-113.785381410371
-114.532927893696
-115.233652378102
-115.887319485056
-116.493723947340
-117.052690737140
-117.564074963144
-118.027761484175
-118.443664242560
-118.811725377717
-119.131914225394
-119.404226331080
-119.628682604617
-119.805328720884
-119.934234836769
-120.015495655878
-120.049230835793
-120.035585701558
-119.974732204772
-119.866870050757
-119.712227907217
-119.511064606136
-119.263670254997
-118.970367181145
-118.631510641783
-118.247489240936
-117.818725004891
-117.345673082315
-116.828821057483
-116.268687896352
-115.665822583862
-115.020802552191
-114.334232036725
-113.606740521620
-112.838981443191
-112.031631302408
-111.185389295701
-110.300977508211
-109.379141631893
-108.420652083556
-107.426305320377
-106.396925100216
-105.333363427192
-104.236500968720
-103.107246826044
-101.946537669681
-100.755336384814
-99.5346304744640
-98.2854305090930
-97.0087688740895
-95.7056989575586
-94.3772947694394
-93.0246508340293
-91.6488820976602
-90.2511235729374
-88.8325295055271
-87.3942719750940
-85.9375389844872
-84.4635322027193
-82.9734645738577
-81.4685579781557
-79.9500410537487
-78.4191471950815
-76.8771126773111
-75.3251748386726
-73.7645702854664
-72.1965331442609
-70.6222934383838
-69.0430756795466
-67.4600977264610
-65.8745698800950
-64.2876940895804
-62.7006630723796
-61.1146591398074
-59.5308525783255
-57.9503995572603
-56.3744396814141
-54.8040934367614
-53.2404598454364
-51.6846146252836
-50.1376090382007
-48.6004694371894
-47.0741973326228
-45.5597696495625
-44.0581387869092
-42.5702321390831
-41.0969508936713
-39.6391681355715
-38.1977265109482
-36.7734358702481
-35.3670713700706
-33.9793724485730
-32.6110429127524
-31.2627521337957
-29.9351371023170
-28.6288049122061
-27.3443351653896
-26.0822818351336
-24.8431742745072
-23.6275172650612
-22.4357902123703
-21.2684457578283
-20.1259081557498
-19.0085717520054
-17.9167998097441
-16.8509237905942
-15.8112430534006
-14.7980248100397
-13.8115041012378
-12.8518835342533
-11.9193325582559
-11.0139861351133
-10.1359427814441
-9.28526209584813
-8.46196202088630
-7.66601619465381
-6.89735179230146
-6.15584822138864
-5.44133691174868
-4.75360225034688
-4.09238349758631
-3.45737733935229
-2.84824062934411
-2.26459288693958
-1.70601823260537
-1.17206663060682
-0.662254513640322
-0.176065030571820
0.287051754189956
0.727678389052507
1.14642906249596
1.54394804257959
1.92090758984606
2.27800551564753
2.61596260393057
2.93552008977098
3.23743730891876
3.52248953133701
3.79146590431643
4.04516738519766
4.28440455096858
4.50999522316097
4.72276191712820
4.92352918465042
5.11312094343145
5.29235786719592
5.46205485521968
5.62301853450564
5.77604470086519
5.92191559981145
6.06139699185440
6.19523502852961
6.32415305991276
6.44884857080868
6.56999047584694
6.68821698130691
6.80413414811721
6.91831518501459
7.03130039050303
7.14359757461001
7.25568274684759
7.36800086283267
7.48096647151557
7.59496417846680
7.71034891323887
7.82744603903118
7.94655136069318
8.06793107709493
8.19182170233575
8.31842996698124
8.44793271925892
8.58047687775093
8.71617952876522
8.85512829238575
8.99738208178741
9.14297234179234
9.29190478087953
9.44416152527189
9.59970354988230
9.75847320119205
9.92039663272717
10.0853860209116
10.2533415007285
10.4241528328357
10.5977008637517
10.7738588540753
10.9524937246894
11.1334672187806
11.3166369192744
11.5018570216755
11.6889787624078
11.8778504527210
12.0683171619995
12.2602202085211
12.4533967141205
12.6476795227606
12.8428977430699
13.0388780456162
13.2354466504640
13.4324317290487
13.6296657794306
13.8269874719707
14.0242425336665
14.2212834354801
14.4179679209574
14.6141566934731
14.8097107867253
15.0044892212253
15.1983474776009
15.3911371168562
15.5827066044000
15.7729031219932
15.9615749485433
16.1485739018696
16.3337573696140
16.5169895944492
16.6981420686932
16.8770930808498
17.0537265952888
17.2279307118628
17.3995959462984
17.5686135176753
17.7348737593420
17.8982647139470
18.0586709475267
18.2159726191724
18.3700448546083
18.5207574720234
18.6679750809990
18.8115575191018
18.9513605204196
19.0872364513615
19.2190349269929
19.3466031510672
19.4697859022661
19.5884251979377
19.7023597739041
19.8114245938304
19.9154506240920
20.0142650771497
20.1076922523101
20.1955550122311
20.2776768522743
20.3538844651115
20.4240106790735
20.4878976479335
20.5454001786839
20.5963890908276
20.6407545014733
20.6784089290118
20.7092901127675
20.7333634638862
20.7506240948083
20.7610984145329
20.7648453133223
20.7619569828392
20.7525594208476
20.7368126564609
20.7149107121907
20.6870813047081
20.6535852859989
20.6147158417388
20.5707974872956
20.5221849216726
20.4692618042874
20.4124395031886
20.3521558299351
20.2888737379790
20.2230799335714
20.1552833433313
20.0860134043705
20.0158181844793
19.9452623866738
19.8749253275582
19.8053989898167
19.7372862316557
19.6711991958650
19.6077579115199
19.5475890383713
19.4913246816254
19.4396012103699
19.3930580445051
19.3523364217905
19.3180782014850
19.2909247859315
19.2715162330585
19.2604905878161
19.2584833880676
19.2661272205014
19.2840511406856
19.3128797523533
19.3532317778060
19.4057180407784
19.4709389043138
19.5494813255241
19.6419157703757
19.7487932484055
19.8706426726669
20.0079686406107
20.1612496020291
20.3309362729895
20.5174501051376
20.7211816441428
20.9424887011416
21.1816943870562
21.4390851803839
21.7149092751968
22.0093754626103
22.3226527322621
22.6548706585482
23.0061204931636
23.3764567596842
23.7658990701613
24.1744338758658
24.6020159235913
25.0485692972850
25.5139880527861
25.9981365684683
26.5008498089067
27.0219337160085
27.5611659007451
28.1182967216507
28.6930507276006
29.2851283410295
29.8942075903807
30.5199456847474
31.1619802633392
31.8199302369013
32.4933962450525
33.1819608543369
33.8851886898036
34.6026267099521
35.3338047960971
36.0782367424533
36.8354216243513
37.6048454169655
38.3859826624096
39.1782979573474
39.9812470618320
40.7942775047463
41.6168286631921
42.4483313986117
43.2882074184794
44.1358685821094
44.9907163740613
45.8521417293782
46.7195253200321
47.5922383162393
48.4696435383306
49.3510968342832
50.2359484721279
51.1235443362888
52.0132267639161
52.9043349414455
53.7962048826877
54.6881691016406
55.5795561509927
56.4696902048622
57.3578908200591
58.2434729285168
59.1257470213873
60.0040194140220
60.8775924564178
61.7457645868522
62.6078302091293
63.4630794798538
64.3107981848615
65.1502679282745
65.9807668323531
66.8015708523593
67.6119556723119
68.4111990053244
69.1985830195981
69.9733965797212
70.7349370418580
71.4825114546847
72.2154371606188
72.9330419224784
73.6346637847157
74.3196508985250
74.9873614998321
75.6371641491908
76.2684382524988
76.8805748092625
77.4729772988005
78.0450626177550
78.5962620147335
79.1260220121859
79.6338053435371
80.1190919526315
80.5813800987795
81.0201875883182
81.4350531218133
81.8255377152833
82.1912261326032
82.5317282593988
82.8466803570518
83.1357461563776
83.3986177792227
83.6350165066224
83.8446934379675
84.0274301012106
84.1830390753304
84.3113646712808
84.4122836878320
84.4857062188575
84.5315764464506
84.5498733189109
84.5406109926245
84.5038389179489
84.4396414730837
84.3481370938900
84.2294769052312
84.0838429216939
83.9114459424718
83.7125233072135
83.4873366990362
83.2361701730309
82.9593285527309
82.6571362770179
82.3299367041744
81.9780918004774
81.6019820721503
81.2020065553202
80.7785826686801
80.3321457611638
79.8631482477720
79.3720583097307
78.8593582252302
78.3255424779643
77.7711158482457
77.1965917150528
76.6024907813590
75.9893403798252
75.3576744282184
74.7080339970979
74.0409683447753
73.3570361867511
72.6568069168999
71.9408614970377
71.2097927816999
70.4642051369179
69.7047133278625
68.9319407682519
68.1465173226268
67.3490769138491
66.5402552029717
65.7206875762158
64.8910076018931
64.0518460232679
63.2038302502549
62.3475842229418
61.4837284598289
60.6128800839726
59.7356526434871
58.8526556032715
57.9644934694853
57.0717645998197
56.1750598324235
55.2749611178794
54.3720403502140
53.4668585600368
52.5599655596352
51.6519000293324
50.7431899273183
49.8343530160624
48.9258972500016
48.0183207758998
47.1121113604624
46.2077451665201
45.3056849253472
44.4063776698360
43.5102522756268
42.6177170883117
41.7291578901015
40.8449363866373
39.9653892912332
39.0908279723906
38.2215385342077
37.3577821373908
36.4997953518733
35.6477903608680
34.8019549003309
33.9624518994722
33.1294188665203
32.3029671214888
31.4831810031677
30.6701171688164
29.8638040684124
29.0642416231853
28.2714010854822
27.4852250174269
26.7056273083631
25.9324931578462
25.1656789767289
24.4050121928356
23.6502909771372
22.9012839213814
22.1577296956861
21.4193366995753
20.6857827032269
19.9567144693712
19.2317473580843
18.5104649461127
17.7924187300840
17.0771280142473
16.3640800939835
15.6527308284652
14.9425056520075
14.2328010160965
13.5229862004860
12.8124053985478
12.1003799783397
11.3862108451362
10.6691808722931
9.94855740877535
9.22359489775760
8.49353764198534
7.75762272788271
7.01508308031732
6.26515057733296
5.50705912318291
4.74004756850214
3.96336238146997
3.17626000953002
2.37800891917592
1.56789135146710
0.745204874569768
-0.0907361541746052
-0.940599088333436
-1.80503132685000
-2.68465837217540
-3.58008153465176
-4.49187525396118
-5.42058406762700
-6.36671931862533
-7.33075574715654
-8.31312814209962
-9.31422822510096
-10.3344019015546
-11.3739469448039
-12.4331110987066
-13.5120905100807
-14.6110283560622
-15.7300135245360
-16.8690792402407
-18.0282015953441
-19.2072980232866
-20.4062258273863
-21.6247809228095
-22.8626969615208
-24.1196449844561
-25.3952336925595
-26.6890103636188
-28.0004623810979
-29.3290192966549
-30.6740553252479
-32.0348921690029
-33.4108020767149
-34.8010110618106
-36.2047022165557
-37.6210190717577
-39.0490689605172
-40.4879263550843
-41.9366361606499
-43.3942169697595
-44.8596643037391
-46.3319538883727
-47.8100450242988
-49.2928841131359
-50.7794083853658
-52.2685498460706
-53.7592394141743
-55.2504111878986
-56.7410067338027
-58.2299792788292
-59.7162976907156
-61.1989501626029
-62.6769475662700
-64.1493264924967
-65.6151520406419
-67.0735204376769
-68.5235615504394
-69.9644413039581
-71.3953639443394
-72.8155740069955
-74.2243577943080
-75.6210441529037
-77.0050043815303
-78.3756511933048
-79.7324367826496
-81.0748501780491
-82.4024141643042
-83.7146821062424
-85.0112349881901
-86.2916789057919
-87.5556431299896
-88.8027787363771
-90.0327576853888
-91.2452721703235
-92.4400340292154
-93.6167740389710
-94.7752409632505
-95.9152002929685
-97.0364326848589
-98.1387321582983
-99.2219041474602
-100.285763522976
-101.330132695270
-102.354839892670
-103.359717674394
-104.344601696144
-105.309329701165
-106.253740671370
-107.177674051299
-108.080968960495
-108.963463340200
-109.824993033489
-110.665390861496
-111.484485814443
-112.282102506243
-113.058061032946
-113.812177325450
-114.544264006011
-115.254131666177
-115.941590406480
-116.606451438305
-117.248528559276
-117.867639374637
-118.463606233391
-119.036256953715
-119.585425498458
-120.110952804265
-120.612687955405
-121.090489829494
-121.544229245072
-121.973791536642
-122.379079397317
-122.760015780517
-123.116546645474
-123.448643359117
-123.756304613327
-124.039557764042
-124.298459534443
-124.533096044592
-124.743582139422
-124.930059996513
-125.092697014736
-125.231683019392
-125.347226865135
-125.439552563906
-125.508895097734
-125.555496085368
-125.579599454990
-125.581447240122
-125.561275575951
-125.519310943414
-125.455766697852
-125.370839927404
-125.264708703990
-125.137529801320
-124.989436946334
-124.820539636862
-124.630922504386
-124.420645141626
-124.189742268862
-123.938224095834
-123.666076753135
-123.373262711961
-123.059721168387
-122.725368419462
-122.370098288724
-121.993782662380
-121.596272178374
-121.177397079857
-120.736968215040
-120.274778146985
-119.790602333058
-119.284200341801
-118.755317087423
-118.203684070851
-117.629020615638
-117.031035076481
-116.409425982267
-115.763883062820
-115.094088107872
-114.399715624145
-113.680433292455
-112.935902275759
-112.165777480330
-111.369707913184
-110.547337298258
-109.698305105081
-108.822248106216
-107.918802519164
-106.987606714928
-106.028304401862
-105.040548132870
-104.024002947581
-102.978349955741
-101.903289695135
-100.798545151609
-99.6638643992858
-98.4990228910952
-97.3038254881343
-96.0781083496216
-94.8217408078547
-93.5346273269689
-92.2167095990926
-90.8679687791015
-89.4884278118626
-88.0781537723652
-86.6372601227586
-85.1659087890879
-83.6643119693201
-82.1327335976207
-80.5714904042499
-78.9809525249372
-77.3615436289629
-75.7137405523896
-74.0380724418790
-72.3351194339595
-70.6055109123835
-68.8499234004102
-67.0690781541039
-65.2637385262766
-63.4347071679840
-61.5828231252098
-59.7089588730129
-57.8140173101984
-55.8989287191278
-53.9646476843187
-52.0121499668423
-50.0424293532095
-48.0564945354690
-46.0553661241316
-44.0400739314862
-42.0116546722145
-39.9711501979494
-37.9196063106447
-35.8580720989389
-33.7875996374463
-31.7092438120244
-29.6240620106894
-27.5331134615171
-25.4374580972801
-23.3381549552207
-21.2362602425266
-19.1328252785779
-17.0288945413359
-14.9255039943769
-12.8236797702008
-10.7244371662014
-8.62877980846438
-6.53769878568272
-4.45217156643386
-2.37316058414084
-0.301611483524201
1.76154886316838
3.81541437771054
5.85910161570369
7.89175124507785
9.91252908033229
11.9206267145664
13.9152619066355
15.8956789497609
17.8611492469414
19.8109722443204
21.7444767447252
23.6610224745786
25.5600016487771
27.4408402046348
29.3029983769519
31.1459703611591
32.9692829408681
34.7724931078817
36.5551848411945
38.3169653075610
40.0574607844871
41.7763125884412
43.4731732324738
45.1477029617359
46.7995667453592
48.4284317536215
50.0339653238095
51.6158334101546
53.1736995111214
54.7072240610470
56.2160642588553
57.6998742879999
59.1583058674088
60.5910090710929
61.9976333671398
63.3778288506790
64.7312476701179
66.0575456605307
67.3563841957044
68.6274322517485
69.8703686485959
71.0848844132913
72.2706852011563
73.4274937214498
74.5550521377869
75.6531244380786
76.7214987800899
77.7599898075483
78.7684408980194
79.7467262574168
80.6947527332464
81.6124611959076
82.4998273451442
83.3568618384722
84.1836097025630
84.9801490637867
85.7465893056479
86.4830688164317
87.1897525227553
87.8668294121632
88.5145102332495
89.1330255305798
89.7226241300895
90.2835721440322
90.8161525167447
91.3206650859835
91.7974270910790
92.2467740204175
92.6690606591838
93.0646621773675
93.4339750924863
93.7774179566585
94.0954316577859
94.3884792896733
94.6570456284767
94.9016363366445
95.1227770776261
95.3210127420257
95.4969069440983
95.6510418480322
95.7840182464226
95.8964556730727
95.9889922273398
96.0622837481574
96.1170020152639
96.1538317642654
96.1734664545641
96.1766028901463
96.1639349304642
96.1361466207575
96.0939051108883
96.0378537241520
95.9686054945874
95.8867374260471
95.7927856486830
95.6872415646097
95.5705489885509
95.4431022069998
95.3052448105155
95.1572691114270
94.9994159563391
94.8318747862284
94.6547838818346
94.4682308403375
94.2722534325082
94.0668410567557
93.8519370144248
93.6274417719322
93.3932172619469
93.1490921365367
92.8948677567563
92.6303246189054
92.3552288970843
92.0693388243763
91.7724107213624
91.4642045787801
91.1444891775789
90.8130467607996
90.4696772517233
90.1142019552719
89.7464666132200
89.3663436418183
88.9737333894571
88.5685643217435
88.1507921602886
87.7203981393224
87.2773866612869
86.8217826927871
86.3536292261847
85.8729850441076
85.3799228917766
84.8745280267111
84.3568970178868
83.8271366330808
83.2853626874279
82.7316988090298
82.1662751751925
81.5892273497660
81.0006953822043
80.4008233038933
79.7897590871187
79.1676550406127
78.5346685318129
77.8909628745465
77.2367082155266
76.5720822935350
75.8972710184727
75.2124689023022
74.5178794467543
73.8137156337004
73.1002006617656
72.3775690262076
71.6460679580327
70.9059591406622
70.1575205301984
69.4010480395295
68.6368568225218
67.8652819183621
67.0866780829906
66.3014187301645
65.5098940088623
64.7125081356990
63.9096761645442
63.1018204024003
62.2893666714261
61.4727405795199
60.6523639077123
59.8286511639711
59.0020063005256
58.1728195538105
57.3414643487923
56.5082942168530
55.6736397097890
54.8378053485983
54.0010667154358
53.1636678652526
52.3258192813395
51.4876966083973
50.6494403568275
49.8111566833627
48.9729192299381
48.1347718693740
47.2967320915024
46.4587946911678
45.6209354038004
44.7831141752950
43.9452778392578
43.1073620877376
42.2692927411944
41.4309864323881
40.5923509046902
39.7532851803400
38.9136798740119
38.0734179093292
37.2323758401840
36.3904258878032
35.5474386869210
34.7032866057967
33.8578473870804
33.0110077741688
32.1626667615640
31.3127381485132
30.4611521789159
29.6078561981163
28.7528144186733
27.8960070285484
27.0374289667871
26.1770887154494
25.3150074094895
24.4512184615770
23.5857677622077
22.7187143791603
21.8501315756078
20.9801079155838
20.1087482375185
19.2361743436235
18.3625253536631
17.4879577770352
16.6126454383809
15.7367794285286
14.8605682371808
13.9842381636272
13.1080340159156
12.2322200220934
11.3570808127437
10.4829223076147
9.61007235444807
8.73888101661908
7.86972047024223
7.00298453014127
6.13908786053217
5.27846493293909
4.42156877490410
3.56886952184816
2.72085275756654
1.87801761899434
1.04087465189643
0.209943430235417
-0.614250018747386
-1.43117592137298
-2.24030352950752
-3.04110390164255
-3.83305265560071
-4.61563267198234
-5.38833673462230
-6.15067009042288
-6.90215290071607
-7.64232254843118
-8.37073576804288
-9.08697058223661
-9.79062805739397
-10.4813339202695
-11.1587400987415
-11.8225262501331
-12.4724013168234
-13.1081051037707
-13.7294098161602
-14.3361214417869
-14.9280808262780
-15.5051642804458
-16.0672835820308
-16.6143852853077
-17.1464493209749
-17.6634869402959
-18.1655381155665
-18.6526685409874
-19.1249663785649
-19.5825388666928
-20.0255088669036
-20.4540113835761
-20.8681900671559
-21.2681937114265
-21.6541727769796
-22.0262760044536
-22.3846472059822
-22.7294223273936
-23.0607268506293
-23.3786735596266
-23.6833606363746
-23.9748700039102
-24.2532658046880
-24.5185929043499
-24.7708753419200
-25.0101146994105
-25.2362884236142
-25.4493481868543
-25.6492184112614
-25.8357950976287
-26.0089450953320
-26.1685059282847
-26.3142862590771
-26.4460670345264
-26.5636033146283
-26.6666267459670
-26.7548486024514
-26.8279632839527
-26.8856521411182
-26.9275874864097
-26.9534366597603
-26.9628660414841
-26.9555449406836
-26.9311493266395
-26.8893654045440
-26.8298930577418
-26.7524491821443
-26.6567709250773
-26.5426188151712
-26.4097797394592
-26.2580696969329
-26.0873362418793
-25.8974605309106
-25.6883589075406
-25.4599839969811
-25.2123253369032
-24.9454096279396
-24.6593007373499
-24.3540996155362
-24.0299442756121
-23.6870099360097
-23.3255093412882
-22.9456931746981
-22.5478503840281
-22.1323081880508
-21.6994315363307
-21.2496218679917
-20.7833151444565
-20.3009792884242
-19.8031113061231
-19.2902344612918
-18.7628958784921
-18.2216648730970
-17.6671321535663
-17.0999098565643
-16.5206322040812
-15.9299564559122
-15.3285637956975
-14.7171598365538
-14.0964745438251
-13.4672615140406
-12.8302966834657
-12.1863766361036
-11.5363167230344
-10.8809491922464
-10.2211214740274
-9.55769469285770
-8.89154240481368
-8.22354950694284
-7.55461124058497
-6.88563221377760
-6.21752539132914
-5.55121103407875
-4.88761560080536
-4.22767064967468
-3.57231178745617
-2.92247771385229
-2.27910939700318
-1.64314939694793
-1.01554132869255
-0.397229427593334
0.210841850280625
0.807728287089427
1.39248653368917
1.96417502599999
2.52185528233247
3.06459363383443
3.59146337744946
4.10154726846007
4.59394020344217
5.06775190154896
5.52210938627024
5.95615910649910
6.36906860873873
6.76002776440314
7.12824964330291
7.47297118242441
7.79345381138072
8.08898415906191
8.35887489172897
8.60246564475558
8.81912393679318
9.00824592020116
9.16925683669984
9.30161110797757
9.40479207893557
9.47831152031952
9.52170906258123
9.53455175743170
9.51643394400232
9.46697754186332
9.38583282119049
9.27267963153985
9.12722902157707
8.94922516080320
8.73844747880980
8.49471295760475
8.21787853400141
7.90784357955488
7.56455241880419
7.18799682452564
6.77821840036200
6.33531073929960
5.85942124272480
5.35075250541808
4.80956321483802
4.23616856827799
3.63094026377427
2.99430615496873
2.32674966699674
1.62880904954685
0.901076503680492
0.144197176311534
-0.641132013261180
-1.45416375554310
-2.29410196154817
-3.16010358307139
-4.05128058278384
-4.96670196883597
-5.90539581067589
-6.86635118486691
-7.84852005294816
-8.85081913039487
-9.87213184670072
-10.9113105067082
-11.9671787383674
-13.0385342601264
-14.1241519391416
-15.2227870587536
-16.3331786845982
-17.4540530181121
-18.5841266487529
-19.7221096501523
-20.8667084977069
-22.0166288065970
-23.1705778968551
-24.3272671885552
-25.4854144214351
-26.6437456856604
-27.8009972484960
-28.9559171669093
-30.1072666873723
-31.2538214483806
-32.3943725152287
-33.5277272882733
-34.6527103351112
-35.7681642053042
-36.8729502954087
-37.9659498424921
-39.0460651332927
-40.1122210175347
-41.1633667996808
-42.1984785472102
-43.2165617944569
-44.2166545464382
-45.1978304122757
-46.1592016425452
-47.0999218273705
-48.0191880425246
-48.9162423072773
-49.7903723256154
-50.6409115980710
-51.4672390882644
-52.2687786844125
-53.0449986998041
-53.7954116091473
-54.5195741336943
-55.2170876893225
-55.8875991224328
-56.5308015983543
-57.1464354862617
-57.7342891022936
-58.2941992171541
-58.8260512882133
-59.3297794207123
-59.8053660850693
-60.2528416135215
-60.6722834753357
-61.0638152986137
-61.4276055833931
-61.7638660468512
-62.0728495610498
-62.3548476825361
-62.6101878208482
-62.8392301373522
-63.0423642972430
-63.2200062116915
-63.3725949051329
-63.5005896287081
-63.6044673188143
-63.6847204709506
-63.7418554623479
-63.7763913108387
-63.7888588038125
-63.7797998772556
-63.7497670834221
-63.6993229710483
-63.6290392248069
-63.5394954722407
-63.4312777559311
-63.3049767646942
-63.1611859936327
-63.0005000354647
-62.8235131820726
-62.6308184385742
-62.4230069408308
-62.2006676504258
-61.9643871107306
-61.7147490093637
-61.4523333178253
-61.1777148623453
-60.8914612986214
-60.5941305848563
-60.2862681398464
-59.9684039132355
-59.6410495775270
-59.3046959881157
-58.9598109737175
-58.6068374446686
-58.2461917645037
-57.8782623317756
-57.5034083590349
-57.1219588954772
-56.7342121930713
-56.3404355384104
-55.9408656486959
-55.5357096592183
-55.1251466261106
-54.7093293589276
-54.2883863148843
-53.8624232585211
-53.4315244325689
-52.9957530945882
-52.5551514266600
-52.1097399844977
-51.6595169757923
-51.2044577113017
-50.7445145409082
-50.2796174794534
-49.8096755740707
-49.3345789084010
-48.8542010204632
-48.3684014573072
-47.8770282073000
-47.3799198258023
-46.8769071739434
-46.3678147913936
-45.8524619969747
-45.3306638430419
-44.8022320426334
-44.2669759552042
-43.7247036747181
-43.1752232279562
-42.6183438688878
-42.0538774460814
-41.4816398175426
-40.9014522827983
-40.3131429908040
-39.7165482659600
-39.1115137805721
-38.4978955000100
-37.8755603432288
-37.2443865360683
-36.6042636800510
-35.9550926024855
-35.2967850818282
-34.6292635478488
-33.9524608395689
-33.2663200731110
-32.5707946385133
-31.8658483205132
-31.1514555295951
-30.4276016355317
-29.6942834091427
-28.9515095886752
-28.1993015858217
-27.4376943288784
-26.6667372102606
-25.8864950724840
-25.0970491436018
-24.2984978304374
-23.4909572993974
-22.6745618151934
-21.8494638555553
-21.0158340606244
-20.1738610976411
-19.3237515199486
-18.4657296771887
-17.6000376998459
-16.7269355473240
-15.8467010842732
-14.9596301403358
-14.0660365138455
-13.1662518955656
-12.2606257067189
-11.3495248586460
-10.4333334443202
-9.51245236415676
-8.58729887455688
-7.65830603514864
-6.72592202739555
-5.79060932729132
-4.85284373679908
-3.91311330589461
-2.97191720032388
-2.02976458130054
-1.08717355815445
-0.144670254337916
0.797212003638246
1.73793339876734
2.67694829276476
3.61370593034968
4.54765127090317
5.47822604362471
6.40487011485022
7.32702323517711
8.24412719700630
9.15562837980690
10.0609805954144
10.9596480796478
11.8511084249133
12.7348552274967
13.6104002444349
14.4772749199132
15.3350312394734
16.1832419805784
17.0215005236341
17.8494204443617
18.6666351125851
19.4727974749725
20.2675801154853
21.0506755921940
21.8217969691695
22.5806784172788
23.3270757559250
24.0607668440813
24.7815517881564
25.4892529963564
26.1837151556670
26.8648052259857
27.5324125326048
28.1864489979556
28.8268494970729
29.4535722620088
30.0665992113007
30.6659360518628
31.2516119991922
31.8236789905918
32.3822103240641
32.9272987364709
33.4590540268052
33.9776004172909
34.4830739073746
34.9756198963435
35.4553913193827
35.9225474608290
36.3772534910560
36.8196806433401
37.2500068313143
37.6684174297701
38.0751059157063
38.4702740946887
38.8541317108131
39.2268953407775
39.5887865851916
39.9400296759422
40.2808487029367
40.6114647161345
40.9320929722609
41.2429405669624
41.5442046249825
41.8360711227892
42.1187143066179
42.3922965655047
42.6569685450839
42.9128692596373
43.1601259828333
43.3988537655984
43.6291545264957
43.8511157645484
44.0648090358780
44.2702883980949
44.4675890513554
44.6567263904254
44.8376956314234
45.0104720980075
45.1750121565810
45.3312546945475
45.4791229582885
45.6185265261276
45.7493631979690
45.8715206384159
45.9848777013670
46.0893054671888
46.1846681096233
46.2708237541694
46.3476254812027
46.4149225706210
46.4725619997844
46.5203901194987
46.5582543683261
46.5860048588122
46.6034956831742
46.6105858325761
46.6071396888797
46.5930271150052
46.5681232268221
46.5323079676772
46.4854656231483
46.4274844095047
46.3582562487975
46.2776768124758
46.1856458806223
46.0820680314026
45.9668536493195
45.8399202225830
45.7011938874407
45.5506111665764
45.3881208353542
45.2136858315856
45.0272851034304
44.8289152722369
44.6185919816649
44.3963508200173
44.1622477436522
43.9163589926321
43.6587805645431
43.3896273823802
43.1090323404191
42.8171454252598
42.5141330831483
42.2001779444879
41.8754789359221
41.5402517282167
41.1947294030902
40.8391631877704
40.4738231074647
40.0989984385271
39.7149978964731
39.3221495470569
38.9208004705627
38.5113162298196
38.0940801891477
37.6694927093983
37.2379702134217
36.7999440887644
36.3558593814297
35.9061732436444
35.4513531310454
34.9918747942084
34.5282201627309
34.0608752602794
33.5903283011233
33.1170680953834
32.6415828353457
32.1643592629104
31.6858821479213
31.2066339559747
30.7270945613026
30.2477408642333
29.7690461948477
29.2914794144008
28.8155036572723
28.3415746883835
27.8701388885865
27.4016309281271
26.9364712456782
26.4750635097199
26.0177922854176
25.5650211463628
25.1170914433976
24.6743218691179
24.2370088467333
23.8054276481261
23.3798340371267
22.9604661672237
22.5475464546301
22.1412831982333
21.7418718115261
21.3494956413538
20.9643264455646
20.5865246651483
20.2162396478187
19.8536099639168
19.4987639149036
19.1518202838633
18.8128893264555
18.4820739537696
18.1594710158279
17.8451725567499
17.5392668843516
17.2418392869535
16.9529722482029
16.6727450624172
16.4012328351597
16.1385049529138
15.8846232002860
15.6396397695188
15.4035954267956
15.1765180658479
14.9584217989407
14.7493066281296
14.5491586320810
14.3579505203972
14.1756423639051
14.0021823081555
13.8375071087122
13.6815423740470
13.5342024488859
13.3953899082848
13.2649946605010
13.1428926822951
13.0289444431794
12.9229931205614
12.8248627620729
12.7343566012953
12.6512557593420
12.5753185492539
12.5062805337745
