# Supplementary material for: Aspects of tree shrew consolidated sleep structure resemble human sleep
Source: Commun Biol. 2021 Jun 11;4:722. doi: 10.1038/s42003-021-02234-7 (PMC8196209; doi:10.1038/s42003-021-02234-7)
Supplement: Supplementary file 2 — Supplementary Data 1 [file 42003_2021_2234_MOESM2_ESM.zip › figure5a_top_exampleDeltafiltered_rat.txt]

-13.1044202295003
-16.5898930212959
-20.0753200769387
-23.5571490049108
-27.0318384908109
-30.4958631928956
-33.9457281874668
-37.3779906649502
-40.7892829483979
-44.1763350367827
-47.5359922179860
-50.8652189571394
-54.1610899182294
-57.4207821930297
-60.6415778958875
-63.8208739568496
-66.9561876873883
-70.0451476207839
-73.0854787469405
-76.0750030693968
-79.0116564606808
-81.8935037518712
-84.7187410458465
-87.4856888306849
-90.1927859020822
-92.8385923206273
-95.4217996430775
-97.9412364455337
-100.395865286561
-102.784785323984
-105.107247947422
-107.362669212984
-109.550623699872
-111.670824855691
-113.723103325608
-115.707387810140
-117.623694061978
-119.472131656879
-121.252923969497
-122.966420547371
-124.613091188881
-126.193506854718
-127.708313330561
-129.158204011540
-130.543900044822
-131.866140360335
-133.125675955594
-134.323261373051
-135.459643946523
-136.535557996192
-137.551727308276
-138.508872694403
-139.407721678841
-140.249016543113
-141.033514790369
-141.761982816302
-142.435183041026
-143.053844993537
-143.618620789399
-144.130045632734
-144.588522868899
-144.994334758199
-145.347666842005
-145.648633801077
-145.897300122419
-146.093691273837
-146.237796447037
-146.329570445259
-146.368937801282
-146.355800094462
-146.290048461991
-146.171569474150
-146.000228400471
-145.775836452719
-145.498125907812
-145.166746049996
-144.781270795174
-144.341207818866
-143.846011383953
-143.295103957301
-142.687907704633
-142.023875141467
-141.302505635889
-140.523353490377
-139.686043119251
-138.790292240907
-137.835928381932
-136.822896202613
-135.751272290758
-134.621287420876
-133.433332847574
-132.187940849988
-130.885755358214
-129.527509953623
-128.114019433877
-126.646186132994
-125.125015191213
-123.551624962240
-121.927247154159
-120.253229551292
-118.531050560870
-116.762331759659
-114.948834733538
-113.092449039564
-111.195182313235
-109.259157571845
-107.286619943862
-105.279949359359
-103.241668388692
-101.174436046602
-99.0810340732352
-96.9643569640519
-94.8274014497247
-92.6732458403551
-90.5050217949530
-88.3258903376803
-86.1390254164142
-83.9475950668382
-81.7547369568300
-79.5635403295235
-77.3770458371044
-75.1982613075078
-73.0301830000660
-70.8758115751645
-68.7381548536548
-66.6202175668343
-64.5249806924827
-62.4553698695609
-60.4142216566949
-58.4042637661037
-56.4281148639993
-54.4882966176867
-52.5872449099961
-50.7273082364747
-48.9107339102670
-47.1396538330915
-45.4160745971234
-43.7418692735668
-42.1187750748218
-40.5484052129660
-39.0322705126479
-37.5717918520826
-36.1682939024682
-34.8229902895765
-33.5369750684410
-32.3112260060531
-31.1466085259516
-30.0438686478229
-29.0036214896083
-28.0263469813240
-27.1123943546581
-26.2619889327123
-25.4752350852745
-24.7521141132203
-24.0924770693139
-23.4960334283701
-22.9623395727689
-22.4907916303114
-22.0806252963345
-21.7309228958019
-21.4406241909887
-21.2085320296816
-21.0333053092769
-20.9134397318150
-20.8472433398331
-20.8328214793890
-20.8680843532829
-20.9507732353120
-21.0784924812663
-21.2487449283840
-21.4589739186132
-21.7065991370877
-21.9890268764482
-22.3036384657921
-22.6477783122445
-23.0187540097300
-23.4138411063412
-23.8302792565744
-24.2652628506158
-24.7159445630057
-25.1794637810613
-25.6529870705765
-26.1337343206455
-26.6189817345149
-27.1060541363993
-27.5923185359735
-28.0751806079639
-28.5520842827624
-29.0205155488033
-29.4780087865388
-29.9221562694073
-30.3506219390662
-30.7611543148619
-31.1515896447512
-31.5198459791452
-31.8639235763105
-32.1819167797416
-32.4720251911330
-32.7325598584605
-32.9619500301112
-33.1587545480060
-33.3216790784110
-33.4495931217289
-33.5415324802193
-33.5966799575544
-33.6143361366935
-33.5938956949251
-33.5348351769370
-33.4367140716647
-33.2991891365293
-33.1220400563507
-32.9051982286575
-32.6487620409473
-32.3529897813818
-32.0182814886087
-31.6451667239608
-31.2343014476957
-30.7864706599340
-30.3025964400973
-29.7837493084171
-29.2311616916403
-28.6462379594050
-28.0305499987254
-27.3858201225260
-26.7139021062615
-26.0167592773162
-25.2964312329507
-24.5549944895142
-23.7945343939226
-23.0171362027962
-22.2248870288608
-21.4198738818289
-20.6041690345817
-19.7798051851953
-18.9487532661308
-18.1129225827928
-17.2741883355376
-16.4344237648532
-15.5955108503611
-14.7593248648206
-13.9277128636722
-13.1024918037185
-12.2854655489338
-11.4784384894841
-10.6832145082713
-9.90158504217193
-9.13530928257275
-8.38608596654744
-7.65552103123011
-6.94510605663989
-6.25622292422469
-5.59017066587577
-4.94819337711975
-4.33149501036943
-3.74124277848912
-3.17856356970641
-2.64453191537670
-2.14015072148892
-1.66633544269002
-1.22391593986758
-0.813660090995981
-0.436301629463177
-0.0925471211730899
0.216944013376617
0.491591677401091
0.730922180432404
0.934585473704691
1.10236831154519
1.23420830919750
1.33020291767649
1.39059866886028
1.41576128579513
1.40614584061179
1.36227785377787
1.28474298990811
1.17418792365934
1.03133885854089
0.857027911760788
0.652206928373139
0.417945997368273
0.155430248644174
-0.134042223879691
-0.449070000180437
-0.788165467773478
-1.14977484239148
-1.53230135652470
-1.93412655493259
-2.35362083802199
-2.78914403341538
-3.23904794467736
-3.70169056026101
-4.17545832313038
-4.65878976815534
-5.15019491752039
-5.64826162904042
-6.15165080276599
-6.65909399168007
-7.16940026157654
-7.68146605435163
-8.19427558821735
-8.70689104301098
-9.21844773537070
-9.72815938905388
-10.2353194036151
-10.7392909180075
-11.2394949267371
-11.7354034103152
-12.2265348315868
-12.7124480528759
-13.1927372307747
-13.6670341901551
-14.1350161889230
-14.5964088980024
-15.0509797660097
-15.4985272946322
-15.9388748546538
-16.3718704886500
-16.7973864727577
-17.2153124043770
-17.6255433503689
-18.0279711987314
-18.4224827247308
-18.8089618540273
-19.1872924593164
-19.5573581270428
-19.9190391116163
-20.2722100412655
-20.6167416482334
-20.9525045922982
-21.2793665190324
-21.5971782227645
-21.9057541374879
-22.2048530377555
-22.4941655971204
-22.7733145052585
-23.0418613238043
-23.2993076477159
-23.5450888583977
-23.7785726350336
-23.9990729090501
-24.2058708934951
-24.3982210980700
-24.5753379655129
-24.7363842849511
-24.8804757869676
-25.0066964049569
-25.1141146930655
-25.2017932482079
-25.2687880159743
-25.3141464529427
-25.3369143182224
-25.3361499531255
-25.3109410176181
-25.2604219128945
-25.1837890074815
-25.0803070831129
-24.9493048980850
-24.7901651196332
-24.6023125236122
-24.3852013399519
-24.1383059278856
-23.8611193401167
-23.5531582311731
-23.2139718237955
-22.8431586636631
-22.4403915398503
-22.0054346940488
-21.5381349245479
-21.0383893456456
-20.5061141947937
-19.9412410332732
-19.3437415276557
-18.7136583782682
-18.0511291254337
-17.3564095198291
-16.6299027566886
-15.8721791139054
-15.0839601119666
-14.2660715643864
-13.4194048478795
-12.5449160232802
-11.6436546739535
-10.7167948811170
-9.76565072841897
-8.79167419508901
-7.79644207412119
-6.78164392015845
-5.74907981133104
-4.70066678787284
-3.63844755269774
-2.56459522174128
-1.48140820688927
-0.391293148159148
0.703258537542760
1.79968966428580
2.89538293445101
3.98765764363088
5.07376947424386
6.15091420332783
7.21622530572414
8.26676057402431
9.29948895247590
10.3112951008297
11.2990052934892
12.2594207372740
13.1893404419798
14.0855678442716
14.9449098143876
15.7641794092902
16.5402066559290
17.2698569641791
17.9500580072953
18.5778308295118
19.1503167163894
19.6647972423856
20.1187065591184
20.5096389867484
20.8353618495749
21.0938336227013
21.2832187928636
21.4018994283790
21.4484867785930
21.4218296145998
21.3210173959106
21.1453826461117
20.8945059420780
20.5682255323555
20.1666552818173
19.6902095983973
19.1396252355688
18.5159700197732
17.8206406572968
17.0553583460422
16.2221626546831
15.3233998223593
14.3617064662367
13.3399958484930
12.2614536416578
11.1295389097280
9.94798089733379
8.72077055388260
7.45215349763275
6.14663018985044
4.80895900084384
3.44415100229368
2.05745243300159
0.654316820425414
-0.759630685193799
-2.17862708732467
-3.59679259419453
-5.00814231177292
-6.40660057651003
-7.78602070034524
-9.14020304633279
-10.4629093638806
-11.7478800777618
-12.9888572497564
-14.1796073151075
-15.3139382048071
-16.3857150036059
-17.3888840161935
-18.3175008601626
-19.1657506952828
-19.9279692089624
-20.5986755639749
-21.1726030908805
-21.6447111664501
-22.0101833391588
-22.2644206117481
-22.4030320339636
-22.4218308952532
-22.3168415808588
-22.0843083135888
-21.7207028801323
-21.2227377613392
-20.5873804587848
-19.8118590716219
-18.8936583078898
-17.8305080457104
-16.6203717286478
-15.2614512614863
-13.7522147716794
-12.0914358881027
-10.2782285106985
-8.31206574998709
-6.19277976434156
-3.92054465941964
-1.49584855883608
1.08053440071012
3.80756265117281
6.68393591054924
9.70809842210285
12.8782338362619
16.1922474072417
19.6477443137237
23.2420186881504
26.9720610310316
30.8345831023763
34.8260492125237
38.9426962437707
43.1805340656777
47.5353384479931
52.0026519902841
56.5777933892205
61.2558703661314
66.0317953616478
70.9003027902393
75.8559623288632
80.8931781409050
86.0061720705255
91.1889637775611
96.4353633091453
101.738984414572
107.093274756750
112.491542578896
117.926963032184
123.392577575564
128.881305404817
134.385956437023
139.899225687431
145.413668190558
150.921670065913
156.415432806607
161.886977585961
167.328162607495
172.730701242305
178.086176590579
183.386053470330
188.621682860048
193.784292098750
198.864964236899
203.854622733599
208.744035257262
213.523830427820
218.184514151256
222.716486755089
227.110070116612
231.355542746996
235.443170812391
239.363230002868
243.106023497899
246.661906465849
250.021327418712
253.174884864952
256.113386543520
258.827898762163
261.309780104504
263.550706274469
265.542697685497
267.278152585684
268.749883843285
269.951158570649
270.875737844613
271.517911117767
271.872518538820
271.934958797384
271.701191997991
271.167751506476
270.331766486334
269.190982623684
267.743770478526
265.989124646860
263.926660220954
261.556606502205
258.879797888413
255.897666152817
252.612242254279
249.026171957437
245.142735511402
240.965853850753
236.500071819364
231.750527363292
226.722924464431
221.423517233904
215.859098811295
210.036984551157
203.964988649235
197.651403405134
191.104985460763
184.334942860882
177.350913302563
170.162931164443
162.781392497815
155.217030004407
147.480896919970
139.584342867135
131.538973695372
123.356610845305
115.049262798148
106.629098637089
98.1084121167168
89.4995812458876
80.8150341265965
72.0672251756606
63.2686168586807
54.4316563209975
45.5687442660356
36.6922040472157
27.8142550709654
18.9469908186226
10.1023626421529
1.29216305489280
-7.47199924297069
-16.1787287685252
-24.8168733357717
-33.3755575280738
-41.8442106008154
-50.2125754510760
-58.4707093062984
-66.6089991445030
-74.6181933689405
-82.4894296273880
-90.2142417925609
-97.7845468460354
-105.192627436145
-112.431127858099
-119.493069925032
-126.371880895446
-133.061416795130
-139.555969992084
-145.850268907405
-151.939482939226
-157.819229205349
-163.485570137448
-168.935003281440
-174.164452775655
-179.171263508869
-183.953192343002
-188.508397379799
-192.835434453240
-196.933267500273
-200.801288253202
-204.439332014614
-207.847672728066
-211.026988319179
-213.978309056759
-216.702970430006
-219.202575165967
-221.478958417846
-223.534156563631
-225.370379088008
-226.989980227711
-228.395433135561
-229.589308377258
-230.574255773330
-231.352995699248
-231.928326975795
-232.303147151493
-232.480470754064
-232.463434125813
-232.255291192198
-231.859411274921
-231.279286027968
-230.518548359702
-229.580993759277
-228.470590254208
-227.191476532202
-225.747952112929
-224.144459477987
-222.385566073277
-220.475959670815
-218.420451886434
-216.223971726885
-213.891544297063
-211.428259966758
-208.839246070340
-206.129661551101
-203.304722946391
-200.369746020313
-197.330179856854
-194.191621288457
-190.959805591063
-187.640571122752
-184.239806645428
-180.763405194153
-177.217241548552
-173.607160800359
-169.938955664785
-166.218331809199
-162.450873832973
-158.642022595776
-154.797071744606
-150.921177873367
-147.019366922349
-143.096531151236
-139.157425775081
-135.206671000868
-131.248753949682
-127.288020018397
-123.328656372867
-119.374690804249
-115.430018886318
-111.498438012347
-107.583659381052
-103.689295138157
-99.8188407300810
-95.9756708614525
-92.1630529858103
-88.3841699329372
-84.6421395149668
-80.9400258402025
-77.2808391056618
-73.6675183825496
-70.1029039138902
-66.5897174805465
-63.1305573438683
-59.7278945445202
-56.3840645992599
-53.1012655732336
-49.8815659898834
-46.7269126427826
-43.6391264117194
-40.6198806508134
-37.6706710785461
-34.7927961644698
-31.9873621772575
-29.2553083424849
-26.5974299954217
-24.0143829544461
-21.5066767192388
-19.0746742605669
-16.7186023856908
-14.4385676487311
-12.2345742161383
-10.1065432833987
-8.05433918868722
-6.07779596073848
-4.17672117244898
-2.35087458179039
-0.599951910776218
1.07640494750443
2.67858450979550
4.20699056277546
5.66203875769823
7.04416097470658
8.35381642669559
9.59150487207275
10.7577733942503
11.8532106398884
12.8784313769999
13.8340622884788
14.7207388358158
15.5391152545446
16.2898771268850
16.9737410127936
17.5914466344061
18.1437675956653
18.6315449748305
19.0557132650134
19.4172917299222
19.7173467353972
19.9569579875521
20.1372173003828
20.2592495646232
20.3242217090594
20.3333302367968
20.2877879596577
20.1888230450261
20.0376871396107
19.8356705573517
19.5841178274210
19.2844333140102
18.9380827012380
18.5466006157527
18.1116004918211
17.6347800550442
17.1179234175721
16.5629060437404
15.9717062927472
15.3464132448255
14.6892180489742
14.0023949712321
13.2882850699401
12.5492824617271
11.7878183460224
11.0063455446786
10.2073285104702
9.39323543660818
8.56652875305208
7.72965964352704
6.88506770593028
6.03517841374301
5.18239695453110
4.32910371538030
3.47765351631214
2.63037328532517
1.78955450548058
0.957447563663579
0.136265044421922
-0.671815410735388
-1.46466999577655
-2.24027533856472
-2.99675992069882
-3.73243219907522
-4.44577650201281
-5.13542773206912
-5.80013461161238
-6.43870929573292
-7.04997072614065
-7.63269474035111
-8.18557135214948
-8.70717121566090
-9.19592889156696
-9.65014276131187
-10.0679841582937
-10.4475055209434
-10.7866416958984
-11.0832139964914
-11.3349512793517
-11.5395283395185
-11.6946091948048
-11.7978791479979
-11.8470623067871
-11.8399410530302
-11.7743926430077
-11.6484403084709
-11.4603028283720
-11.2084275098647
-10.8915043114948
-10.5084695885707
-10.0585114106412
-9.54108236996103
-8.95591269589224
-8.30301282518737
-7.58266598974477
-6.79542137311559
-5.94209255991624
-5.02375629675452
-4.04174928564652
-2.99766786087417
-1.89337118518302
-0.730979429587627
0.487137523519100
1.75837589562343
3.07991151343670
4.44870741532127
5.86152292650604
7.31493921882602
8.80540353828732
10.3292723494812
11.8828322887622
13.4623000196028
15.0638160110931
16.6834483829656
18.3172197144365
19.9611517543694
21.6113120008611
23.2638574811072
24.9150753622514
26.5614129942883
28.1994930331991
29.8261196654301
31.4382852784341
33.0331808709687
34.6082031411777
36.1609478166255
37.6891905973143
39.1908665817712
40.6640527289610
42.1069498013674
43.5178614691972
44.8951785245030
46.2373806651316
47.5430527351171
48.8108945654559
50.0397070631885
51.2283587037108
52.3757533815761
53.4808157400192
54.5424933836050
55.5597665240198
56.5316563933921
57.4572251391960
58.3355717966839
59.1658420581888
59.9472489958813
60.6790856316285
61.3607335037794
61.9916805733769
62.5715441051443
63.1000852533051
63.5772095402507
64.0029609030977
64.3775208158241
64.7012150886598
64.9745198579504
65.1980619562085
65.3726217091420
65.4991405390680
65.5787225692443
65.6126230256194
65.6022268671572
65.5490237417123
65.4545826304569
65.3205267952825
65.1485062466710
64.9401669481187
64.6971227831961
64.4209362019168
64.1131089216807
63.7750799882396
63.4082258425560
63.0138600934694
62.5932323869985
62.1475211315902
61.6778161320539
61.1850993080217
60.6702373931146
60.1339903049715
59.5770287069381
58.9999513699489
58.4032931417291
57.7875235172611
57.1530477303147
56.5002168055106
55.8293381995657
55.1406843557601
54.4345098871177
53.7110756962005
52.9706641815365
52.2135851092426
51.4401850226331
50.6508600891243
49.8460647834138
49.0263197127441
48.1922274112705
47.3444989076224
46.4839807584633
45.6116618760404
44.7286518936194
43.8361469288405
42.9354066913812
42.0277544808855
41.1145855550697
40.1973542873460
39.2775334401062
38.3565729777024
37.4358806408103
36.5168132706090
35.6006585670179
34.6886062384565
33.7817211516506
32.8809271012304
31.9870011570362
31.1005759282672
30.2221478268363
29.3520877676618
28.4906481234574
27.6379592793036
26.7940124293885
25.9586365463804
25.1314863465543
24.3120454679387
23.4996340862280
22.6934148493472
21.8924010721613
21.0954764051823
20.3014292829525
19.5089944363057
18.7168937791393
17.9238685847582
17.1286950497081
16.3301889778455
15.5272147342385
14.7187058894259
13.9036908365997
13.0813131477132
12.2508472564526
11.4117145163105
10.5634947277145
9.70592960470984
8.83893080117659
7.96260002455129
7.07724784002981
6.18339976590671
5.28179325817110
4.37336991440445
3.45925743020374
2.54073572038243
1.61919479970487
0.696097510551864
-0.227045360237681
-1.14868911033020
-2.06727066800282
-2.98123337729874
-3.88904947645064
-4.78922567660183
-5.68029655525524
-6.56082016101022
-7.42937852033618
-8.28457828025109
-9.12504823255595
-9.94943158556948
-10.7563774994937
-11.5445430653497
-12.3126106048382
-13.0593097900320
-13.7834303554161
-14.4838228657242
-15.1593956238113
-15.8091203503503
-16.4320506151129
-17.0273417381260
-17.5942615089225
-18.1321924029141
-18.6406321168715
-19.1191930475784
-19.5675931673419
-19.9856368043840
-20.3731906408325
-20.7301583355629
-21.0564597808655
-21.3520228728752
-21.6167842478043
-21.8506866781298
-22.0536682599310
-22.2256464610650
-22.3665012423048
-22.4760644580320
-22.5541257112150
-22.6004568042441
-22.6148353330014
-22.5970389878376
-22.5468093404224
-22.4638138135646
-22.3476295620232
-22.1977565522287
-22.0136591573650
-21.7948227901568
-21.5408078075054
-21.2512931817276
-20.9261053560271
-20.5652314977611
-20.1688248891890
-19.7372100467710
-19.2708940672270
-18.7705852285229
-18.2372080066796
-17.6719052804933
-17.0760305817959
-16.4511389093567
-15.7989775530047
-15.1214692608097
-14.4206892502135
-13.6988506044756
-12.9583051001996
-12.2015471842789
-11.4312033755998
-10.6500113244028
-9.86080916260302
-9.06653445829782
-8.27020855417767
-7.47489450448742
-6.68363818661061
-5.89940290571456
-5.12500646463525
-4.36307301046780
-3.61600247842932
-2.88594902915799
-2.17480482185733
-1.48419564275247
-0.815492598542287
-0.169833919741018
0.451851484680006
1.04882198198250
1.62050203993605
2.16646035556244
2.68638396148555
3.18004301228949
3.64724763532892
4.08781066554148
4.50153358615286
4.88821924620967
5.24769659277575
5.57984044951589
5.88457780597287
6.16188268127279
6.41177164195846
6.63430612291521
6.82959275835634
6.99777743886747
7.13904515958347
7.25363166796325
7.34183615874949
7.40403229601354
7.44069324276287
7.45243856095134
7.44008116054847
7.40464455306948
7.34734594721201
7.26955851145530
7.17276318617737
7.05849663965710
6.92830457564785
6.78371564215064
6.62624189260395
6.45738478895610
6.27862001779778
6.09136281595929
5.89693652999839
5.69655478198953
5.49131790837802
5.28223315555123
5.07025297948462
4.85629733691217
4.64123770833390
4.42585856385312
4.21082654612874
3.99668434041675
3.78386750089498
3.57272891564519
3.36355482172121
3.15656725154688
2.95191776143992
2.74968179897961
2.54986159962982
2.35240150354928
2.15721316002985
1.96419656905823
1.77324432270493
1.58423402051193
1.39702124950694
1.21143754084574
1.02728995592583
0.844357379417767
0.662384679437622
0.481084530494683
0.300151019876222
0.119279852711024
-0.0618091631553379
-0.243359870501856
-0.425593533525627
-0.608742466755699
-0.793080955924993
-0.978940590652363
-1.16671614770913
-1.35686798766220
-1.54991199884518
-1.74639506160894
-1.94687583204984
-2.15192898945152
-2.36216705553365
-2.57825909981880
-2.80092896625315
-3.03093186321231
-3.26902875079061
-3.51597027219568
-3.77247858610772
-4.03922230250130
-4.31679605926472
-4.60571345051450
-4.90641373622269
-5.21927972991393
-5.54466298059757
-5.88290845997175
-6.23436871587496
-6.59939746314694
-6.97831862928011
-7.37138718135301
-7.77877350032439
-8.20058792544174
-8.63692596213294
-9.08789803374557
-9.55362605247961
-10.0342136373378
-10.5297066165831
-11.0400521620772
-11.5650548680095
-12.1043366721078
-12.6573136178258
-13.2231910735719
-13.8009706611016
-14.3894627293923
-14.9872989967520
-15.5929446952277
-16.2047152944931
-16.8207995600515
-17.4392828792408
-18.0581605867252
-18.6753404795056
-19.2886490802162
-19.8958547405887
-20.4947077585390
-21.0829851246424
-21.6585214863388
-22.2192175028853
-22.7630335941204
-23.2879849794552
-23.7921467403348
-24.2736672150431
-24.7307860683075
-25.1618492010377
-25.5653125684797
-25.9397403859845
-26.2838072163390
-26.5963036387894
-26.8761378051269
-27.1223304270365
-27.3340102190827
-27.5104103184113
-27.6508586818644
-27.7547609596195
-27.8215767685729
-27.8507892320367
-27.8418765703422
-27.7943021463275
-27.7075221052219
-27.5809939585275
-27.4141885960880
-27.2066230606296
-26.9579116163173
-26.6678141153572
-26.3362623419916
-25.9633567129136
-25.5493481694788
-25.0946324578096
-24.5997659303578
-24.0654861159542
-23.4927117110881
-22.8825164768618
-22.2361004879603
-21.5547772371672
-20.8399684221761
-20.0931932171559
-19.3160525319715
-18.5102166182726
-17.6774165356303
-16.8194290928860
-15.9380527851883
-15.0350857678794
-14.1123115645968
-13.1714893486131
-12.2143475798052
-11.2425805385804
-10.2578460956171
-9.26176225244290
-8.25589900535567
-7.24176906698130
-6.22082478429216
-5.19446062278665
-4.16402006545688
-3.13081128702586
-2.09612963092741
-1.06127392135136
-0.0275433305595970
1.00378532162013
2.03148520611418
3.05440098733842
4.07146763396866
5.08172722010456
6.08433192833356
7.07852738457734
8.06362543463440
9.03897561894499
10.0039359648295
10.9578444124593
11.9000035287464
12.8296908884094
13.7461855433438
14.6487864842056
15.5368109581384
16.4095818182911
17.2664191184725
18.1066412128751
18.9295751728763
19.7345747117525
20.5210352391636
21.2883944114237
22.0361202245901
22.7636956507915
23.4706015984953
24.1562991387068
24.8202224569081
25.4617954599457
26.0804666040098
26.6757381088256
27.2471717032329
27.7943790818480
28.3170184586970
28.8147978624561
29.2874652251644
29.7347811981123
30.1564972220514
30.5523607535480
30.9221416289387
31.2656512242787
31.5827398984890
31.8732838605784
32.1371761570409
32.3743295497552
32.5846889587198
32.7682469860285
32.9250671289446
33.0553131481391
33.1592631029251
33.2372979230341
33.2898840978559
33.3175745574175
33.3210293682975
33.3010361531566
33.2585080114210
33.1944556795329
33.1099538231733
33.0061228091296
32.8841291189818
32.7451995476312
32.5906497858354
32.4219214507354
32.2406076259633
32.0484492437187
31.8473006282187
31.6390783030915
31.4257099588949
31.2090910917816
30.9910534495585
30.7733480568426
30.5576361769104
30.3454766889999
30.1383028373226
29.9373919569407
29.7438441509233
29.5585834959693
29.3823775479980
29.2158608764947
29.0595531788030
28.9138691653471
28.7791216788028
28.6555221777702
28.5431794049187
28.4420924140750
28.3521399643497
28.2730800291387
28.2045700532054
28.1461993436239
28.0975147548231
28.0580295940807
28.0272194674435
28.0045154543338
27.9892996548076
27.9808969365568
27.9785563279531
27.9814298486410
27.9885646269554
27.9989127064014
28.0113492016955
28.0246872944810
28.0376850066140
28.0490464221808
28.0574219926477
28.0614118058746
28.0595739682713
28.0504355313042
28.0325016943470
28.0042647027866
27.9642181377054
27.9108764001778
27.8427977412783
27.7586161342408
27.6570826364793
27.5371061261647
27.3977826322435
27.2384129887767
27.0585188602456
26.8578598518549
26.6364410909434
26.3945006916923
26.1324756658692
25.8509568178954
25.5506485469375
25.2323416487135
24.8968930273542
24.5451995181947
24.1781657382451
23.7966812494313
23.4016098121716
22.9937730355650
22.5739238748074
22.1427258698568
21.7007452423134
21.2484500407916
20.7862087851431
20.3142827834148
19.8328158834989
19.3418353205062
18.8412718797595
18.3309907254569
17.8108206503579
17.2805825962323
16.7401207087630
16.1893275558481
15.6281492626336
15.0565677409311
14.4745743100091
13.8821505842076
13.2792628904043
12.6658653630062
12.0419019514308
11.4073086501863
10.7620254884292
10.1060140174189
9.43926432876390
8.76179166626017
8.07364027744215
7.37490159449010
6.66573557804633
5.94638241532636
5.21716285641298
4.47847706125488
3.73081359475288
2.97476846414186
2.21105867136711
1.44051489320650
0.664053780888231
-0.117359343971590
-0.902749094632253
-1.69116579687730
-2.48171291615903
-3.27356433076066
-4.06598059092355
-4.85832989305949
-5.65010859699073
-6.44095782002860
-7.23067459456077
-8.01921262106914
-8.80667106045830
-9.59327590456691
-10.3793559079798
-11.1653127466968
-11.9515885397716
-12.7386359953782
-13.5269001230448
-14.3168152822226
-15.1088063448810
-15.9032848214883
-16.7006429052443
-17.5012496986443
-18.3054473956750
-19.1135394759711
-19.9257690644541
-20.7422973431320
-21.5631909456084
-22.3884157715652
-23.2178292511294
-24.0511676588411
-24.8880314499268
-25.7278761890901
-26.5700115396883
-27.4136031894452
-28.2576829726262
-29.1011804970783
-29.9429703361975
-30.7819105956710
-31.6168600404015
-32.4466792670236
-33.2702253170222
-34.0863485929768
-34.8938944716806
-35.6917045658541
-36.4786210149751
-37.2535039909365
-38.0152626426771
-38.7628884145635
-39.4954761620623
-40.2122237833360
-40.9124136538352
-41.5953875597821
-42.2605247514524
-42.9072262405857
-43.5349015867244
-44.1429542047076
-44.7307693591132
-45.2977092367454
-45.8431140723391
-46.3663099659018
-46.8666256052294
-47.3434135464071
-47.7960626405285
-48.2239942476248
-48.6266523088258
-49.0035017780179
-49.3540400451050
-49.6778149890105
-49.9744446250036
-50.2436419555479
-50.4852439145071
-50.6992354370077
-50.8857630150468
-51.0451355140916
-51.1778105476152
-51.2843712765508
-51.3655068121566
-51.4220056661755
-51.4547627281306
-51.4647941433494
-51.4532476032747
-51.4213988966615
-51.3706360522158
-51.3024346542808
-51.2183286971334
-51.1198864937745
-51.0086976258728
-50.8863621413308
-50.7544711841994
-50.6145810671054
-50.4681909880742
-50.3167343998292
-50.1615801823975
-50.0040256125791
-49.8452702001440
-49.6863759956526
-49.5282345998851
-49.3715590600522
-49.2168925387339
-49.0646125819571
-48.9149245877918
-48.7678510248634
-48.6232231573048
-48.4806803313993
-48.3396818293678
-48.1995351903228
-48.0594414217582
-47.9185477851806
-47.7759912039976
-47.6309221757050
-47.4825145144712
-47.3299730309325
-47.1725366802520
-47.0094633349476
-46.8399987127651
-46.6633510745520
-46.4786899928393
-46.2851668135842
-46.0819414843290
-45.8682066355407
-45.6432051565641
-45.4062357931868
-45.1566380393192
-44.8937484741711
-44.6168427791086
-44.3251010949219
-44.0176177100772
-43.6934380519647
-43.3515949935398
-42.9911349138650
-42.6111399298109
-42.2107492487328
-41.7891700742160
-41.3456701142377
-40.8795616953541
-40.3901956294694
-39.8769727522723
-39.3393664244203
-38.7769416653702
-38.1893609094248
-37.5763792462401
-36.9378408906532
-36.2736747293418
-35.5838687648357
-34.8684204905848
-34.1272915608031
-33.3603969812506
-32.5676307029611
-31.7489032430579
-30.9041686380604
-30.0334374885768
-29.1367857283103
-28.2143639643997
-27.2664046904563
-26.2932283465152
-25.2952496411780
-24.2729803851338
-23.2270241462388
-22.1580607823969
-21.0668259106679
-19.9540979631387
-18.8207040307396
-17.6675398518288
-16.4955859791681
-15.3059094439647
-14.0996549193613
-12.8780368314257
-11.6423393876710
-10.3939207326788
-9.13421816696341
-7.86475659631951
-6.58715716145049
-5.30313419367489
-4.01447006399705
-2.72297904272147
-1.43048916527113
-0.138853179983425
1.15003236656314
2.43422611976801
3.71176081854298
4.98066095939703
6.23894255078760
7.48459930022354
8.71558934511901
9.92983190657357
11.1252139163908
12.2995990596191
13.4508355968423
14.5767628833136
15.6752108526448
16.7439950068660
17.7809233689108
18.7838253793224
19.7505953769077
20.6792317459293
21.5678550943469
22.4147053822760
23.2181328457824
23.9765956316605
24.6886667719937
25.3530481662347
25.9685961350501
26.5343729703819
27.0497201934093
27.5143175739692
27.9281947570127
28.2916902225956
28.6053796497162
28.8700118252470
29.0864815592328
29.2558372936469
29.3792921158046
29.4582145088609
29.4941072245659
29.4885895564851
29.4433767492472
29.3602413212299
29.2409604448909
29.0872682552521
28.9008199275896
28.6831635193968
28.4357236706162
28.1598082832903
27.8566353021348
27.5273530978863
27.1730340236001
26.7946561705266
26.3931027720084
25.9691845378721
25.5236623812411
25.0572510639683
24.5706090246807
24.0643297251102
23.5389389222622
22.9948934384513
22.4325793711793
21.8523165878897
21.2543784858249
20.6390195461735
20.0064944723680
19.3570688700098
18.6910283373746
18.0086849794103
17.3103863083957
16.5965366572789
15.8676242362572
15.1242327899912
14.3670291283494
13.5967412502207
12.8141490636127
12.0200932474778
11.2154886526594
10.4013305722869
9.57869336321173
8.74872101407108
7.91260716392004
7.07156959564405
6.22683092043931
5.37960531321237
4.53107840397619
3.68238464999932
2.83460390447558
1.98878406685776
1.14597587394212
0.307257360991544
-0.526270816141659
-1.35352210825156
-2.17347969522234
-2.98524794920210
-3.78807558848969
-4.58134482097182
-5.36455072484296
-6.13729445660542
-6.89927772285609
-7.65028075245903
-8.39014288823911
-9.11877022704021
-9.83615858184269
-10.5424048719613
-11.2376987678673
-11.9223045576512
-12.5965438194380
-13.2607778681340
-13.9153869059132
-14.5607527562052
-15.1972524311279
-15.8252654256905
-16.4451891565261
-17.0574450919456
-17.6624675514561
-18.2606847978959
-18.8525052052114
-19.4383160610778
-20.0184919339104
-20.5934033519400
-21.1634205252320
-21.7289105455841
-22.2902274332321
-22.8476975441006
-23.4016065156426
-23.9521885920180
-24.4996098305470
-25.0439387711059
-25.5851122192777
-26.1229148279308
-26.6569819322232
-27.1868163868894
-27.7118035188404
-28.2312141853903
-28.7441983202544
-29.2497776593965
-29.7468415614577
-30.2341456383214
-30.7103158601234
-31.1738664069457
-31.6232315443195
-32.0567946737829
-32.4729027128179
-32.8698720412571
-33.2459927769161
-33.5995337416085
-33.9287535223273
-34.2319188162655
-34.5073202071355
-34.7532765820435
-34.9681389670094
-35.1503129407007
-35.2982944548895
-35.4106962606466
-35.4862581245551
-35.5238511052608
-35.5224821181963
-35.4812933229783
-35.3995523002375
-35.2766389884232
-35.1120348783837
-34.9053135418237
-34.6561264338073
-34.3641823275735
-34.0292308881863
-33.6510559455388
-33.2294771043386
-32.7643618803175
-32.2556373804528
-31.7032810097949
-31.1072931464053
-30.4676762005916
-29.7844299681549
-29.0575500371743
-28.2870194996909
-27.4728025119679
-26.6148527495997
-25.7131335570973
-24.7676339524678
-23.7783707794480
-22.7453821426031
-21.6687289705200
-20.5485075273237
-19.3848557331591
-18.1779496089271
-16.9280012180450
-15.6352623399994
-14.3000301998248
-12.9226508511391
-11.5035194589748
-10.0430805857357
-8.54183415425803
-7.00034936287500
-5.41928021238320
-3.79937377617646
-2.14146879147707
-0.446492382942967
1.28453963067869
3.05052553566142
4.85028747709175
6.68258162450321
8.54610172379743
10.4394764887739
12.3612694596888
14.3099886055013
16.2841021689345
18.2820500642415
20.3022456555305
22.3430738036490
24.4028953250061
26.4800634068513
28.5729442433232
30.6799277749223
32.7994291893276
34.9298910170635
37.0697851813660
39.2176107699584
41.3718909588955
43.5311730752974
45.6940335073566
47.8590897751933
50.0250148265539
52.1905444368528
54.3544797071437
56.5156940578581
58.6731466889959
60.8258937724299
62.9730890359361
65.1139751713979
67.2478737058117
69.3741794927091
71.4923563094503
73.6019228353114
75.7024277319446
77.7934282545095
79.8744855350557
81.9451694620113
84.0050558700795
86.0537091341398
88.0906549510018
90.1153556991572
92.1271984979010
94.1254923784991
96.1094670515712
98.0782746224299
100.030998774163
101.966667628280
103.884261821554
105.782717921023
107.660934418050
109.517783475360
111.352125331069
113.162822834423
114.948754520997
116.708817871640
118.441918460257
120.146960770848
121.822859945720
123.468572619320
125.083126963723
126.665633127359
128.215269233398
129.731253375482
131.212817157513
132.659187273299
134.069571661971
135.443145355351
136.779035768199
138.076311018881
139.333970241880
140.550929397287
141.726001150992
142.857877875423
143.945127084104
144.986197780907
145.979428527398
146.923050070494
147.815188476794
148.653882088119
149.437110966070
150.162822928430
150.828944947912
151.433382101688
151.974014086051
152.448700342256
152.855299726689
153.191697720978
153.455831940269
153.645715586244
153.759453556472
153.795241155394
153.751348108235
153.626104152391
153.417900927531
153.125209313431
152.746601513257
152.280770337981
151.726542321078
151.082884739259
150.348908286634
149.523863560995
148.607129119656
147.598197694015
146.496669499641
145.302250123465
144.014745107825
142.634049529869
141.160137700541
139.593058793466
137.932936872027
136.179970801798
134.334435237896
132.396686651542
130.367176056209
128.246463529740
126.035222315727
123.734226495172
121.344333269735
118.866475535145
116.301669293686
113.651025065916
110.915742337869
108.097079146216
105.196313478348
102.214716851719
99.1535474746145
96.0140562748203
92.7974950085606
89.5051254363911
86.1382317466256
82.6981293315958
79.1861616095483
75.6036882296758
71.9520747646805
68.2326900884337
64.4469137650684
60.5961491094573
56.6818330974155
52.7054429700256
48.6685065359943
44.5726163668318
40.4194376892467
36.2107027730909
31.9482000396609
27.6337743608774
23.2693448363779
18.8569272592645
14.3986456066464
9.89673088105306
5.35351148819912
0.771398196904725
-3.84713283250158
-8.49955575538614
-13.1833031706209
-17.8957586826723
-22.6342358650191
-27.3959578882880
-32.1780468251234
-36.9775180564925
-41.7912760145398
-46.6161103722313
-51.4486864830777
-56.2855280989222
-61.1230034847808
-65.9573236063862
-70.7845452316970
-75.6005729409707
-80.4011672794431
-85.1819645163060
-89.9385014812415
-94.6662323330980
-99.3605326263953
-104.016706015460
-108.630011622394
-113.195705082271
-117.709070335927
-122.165433693392
-126.560165727617
-130.888679847800
-135.146440783193
-139.328987447976
-143.431960327899
-147.451123059785
-151.382372651551
-155.221739622624
-158.965386594279
-162.609611974098
-166.150856962173
-169.585708541738
-172.910894417248
-176.123274348327
-179.219834861875
-182.197688361934
-185.054071286804
-187.786338373777
-190.391958493608
-192.868516781402
-195.213717610819
-197.425380177897
-199.501425676810
-201.439864386645
-203.238795542912
-204.896424871078
-206.411094904047
-207.781321012407
-209.005822497473
-210.083539480256
-211.013637628866
-211.795511925857
-212.428799342591
-212.913397114604
-213.249474308415
-213.437469545417
-213.478076585189
-213.372226701325
-213.121076133760
-212.725996374865
-212.188557660102
-211.510503596602
-210.693730107502
-209.740284556042
-208.652385180982
-207.432439231350
-206.083036758614
-204.606924621859
-203.006980626083
-201.286192538846
-199.447640018727
-197.494484976285
-195.429971705661
-193.257432698626
-190.980297223217
-188.602091983339
-186.126423812551
-183.556953156616
-180.897367822063
-178.151354432593
-175.322570735200
-172.414631361172
-169.431117265030
-166.375606290266
-163.251709238795
-160.063093979427
-156.813488882056
-153.506669099519
-150.146434179325
-146.736585821268
-143.280912103261
-139.783171628075
-136.247066101803
-132.676210555988
-129.074129166080
-125.444285492842
-121.790121437915
-118.115075715251
-114.422575883886
-110.716016390538
-106.998734557272
-103.273989791025
-99.5449524461101
-95.8147088440638
-92.0862838142276
-88.3626721657829
-84.6468589478635
-80.9418133812311
-77.2504624634506
-73.5756638212244
-69.9201881749802
-66.2867055053621
-62.6777738160346
-59.0958432287933
-55.5432822518876
-52.0224135834293
-48.5355378950131
-45.0849370242771
-41.6728666879841
-38.3015506096814
-34.9731756876733
-31.6898795710640
-28.4537291050409
-25.2666983078680
-22.1306540345864
-19.0473561518703
-16.0184760873889
-13.0456217753636
-10.1303449588135
-7.27412030734768
-4.47830752083589
-1.74411343551087
0.927432732502188
3.53548698962669
6.07938636216489
8.55863902048503
10.9729148965005
13.3220400200863
15.6059885042712
17.8248654012535
19.9788826903295
22.0683390663095
24.0936159998703
26.0551895602764
27.9536404415143
29.7896499462184
31.5639860415297
33.2774856538402
34.9310374173538
36.5255702949670
38.0620512260041
39.5414898134866
40.9649446557918
42.3335287951028
43.6484120854780
44.9108163918906
46.1220053738299
47.2832748739613
48.3959478803870
49.4613741475853
50.4809336890202
51.4560448836525
52.3881704593042
53.2788085928621
54.1294658524808
54.9416241567172
55.7167207694381
56.4561484629267
57.1612643964336
57.8333887697573
58.4737853316439
59.0836380262351
59.6640401314806
60.2159946298380
60.7404185134496
61.2381488659851
61.7099509234699
62.1565293393582
62.5785450384614
62.9766356679235
63.3514317731712
63.7035648195594
64.0336722467610
64.3424030099010
64.6304180769633
64.8983856791832
65.1469832532673
65.3769116977026
65.5889114659335
65.7837661834379
65.9622911461495
66.1253158639670
66.2736670850057
66.4081529983211
66.5295525720751
66.6386133611672
66.7360526398304
66.8225560023736
66.8987741371559
66.9653196491427
67.0227681943897
67.0716704205727
67.1125681716581
67.1459970115011
67.1724677806742
67.1924405248548
67.2063133293688
67.2144363662969
67.2171374767777
67.2147328833872
67.2075128360519
67.1957196314902
67.1795364447510
67.1590858370350
67.1344317247835
67.1055860704471
67.0725199873725
67.0351756528861
66.9934805764073
66.9473648263524
66.8967752271579
66.8416812856489
66.7820723549476
66.7179500208303
66.6493190326353
66.5761774319659
66.4985095523691
66.4162855461152
66.3294645895843
66.2379957256756
66.1418169626155
66.0408582027354
65.9350455258461
65.8242993419553
65.7085263436518
65.5876119070784
65.4614202652683
65.3298075909584
65.1926428640313
65.0498213968748
64.9012670101281
64.7469312416478
64.5867881564893
64.4208177632743
64.2489830219607
64.0712135288255
63.8874062818456
63.6974445035728
63.5012221510332
63.2986578590666
63.0896940190003
62.8742868762283
62.6523929032312
62.4239567235307
62.1889054037576
61.9471494588882
61.6985870172026
61.4431030683032
61.1805582912425
60.9107735007862
60.6335224145840
60.3485437209025
60.0555745105487
59.7543931334937
59.4448514528621
59.1268847959207
58.8005037579111
58.4657774994429
58.1228179409000
57.7717741264899
57.4128399535107
57.0462707898982
56.6724014367617
56.2916592494526
55.9045682962933
55.5117432225265
55.1138768508394
54.7117290132859
54.3061230495554
53.8979488922998
53.4881645275542
53.0777921195470
52.6679128870303
52.2596611558861
51.8542091018244
51.4527412197214
51.0564309197200
50.6664247750421
50.2838298723072
49.9097035052127
49.5450488809675
49.1908171703647
48.8479112212993
48.5171831553497
48.1994160101460
47.8952907448846
47.6053567169034
47.3300211763087
47.0695592478088
46.8241321128544
46.5937966603175
46.3785070094141
46.1781217560649
45.9924164732725
45.8210877559723
45.6637484808212
45.5199265930063
45.3890703345663
45.2705530332401
45.1636714495279
45.0676383200603
44.9815773801813
44.9045262851632
44.8354453119896
44.7732260648567
44.7166936705361
44.6646031089858
44.6156377273407
44.5684151785898
44.5214948874034
44.4733760935368
44.4224901914786
44.3672015136481
44.3058168704354
44.2365920877055
44.1577317931708
44.0673895456675
43.9636722695406
43.8446464773637
43.7083443578626
43.5527693362602
43.3759015463121
43.1757021868544
42.9501154664167
42.6970730750472
42.4145079596778
42.1003773488355
41.7526910785015
41.3695428968998
40.9491396530597
40.4898189146444
39.9900494602425
39.4484187077570
38.8636189375847
38.2344392799719
37.5597586775298
36.8385367974077
36.0698086664598
35.2526862922906
34.3863620832888
33.4701105872522
32.5032922771167
31.4853617742388
30.4158777238397
29.2945082390591
28.1210268424547
26.8953030171370
25.6172956347076
24.2870501826041
22.9046970132111
21.4704524894560
19.9846267640818
18.4476386607440
16.8600354242559
15.2225104649792
13.5359126971369
11.8012495974510
10.0196859004431
8.19253656570027
6.32125800962751
4.40744440850920
2.45283143207715
0.459321621508816
-1.57096277747700
-3.63566727783249
-5.73228074232647
-7.85822100040785
-10.0108637046470
-12.1875386476235
-14.3855233256474
-16.6020423198674
-18.8342727091095
-21.0793507159958
-23.3343797420484
-25.5964416665714
-27.8626042666306
-30.1299163732400
-32.3953951063532
-34.6560166288722
-36.9087202411250
-39.1504289462389
-41.3780755814491
-43.5886188020574
-45.7790450598541
-47.9463660011227
-50.0876213461061
-52.1998872605359
-54.2802908771747
-56.3260374056887
-58.3344424072421
-60.3029481062649
-62.2291169275998
-64.1106188462192
-65.9452312364334
-67.7308517900926
-69.4655111591169
-71.1473769107827
-72.7747529358586
-74.3460821455906
-75.8599487205960
-77.3150699713555
-78.7102883875434
-80.0445783837585
-81.3170495827336
-82.5269242172792
-83.6735061965908
-84.7561757126971
-85.7744078973542
-86.7277910436288
-87.6160431108332
-88.4390320386546
-89.1967814395540
-89.8894462900577
-90.5172702883761
-91.0805438053754
-91.5795708459496
-92.0146492897401
-92.3860691263622
-92.6941263978482
-92.9391432038822
-93.1214849182839
-93.2415674510051
-93.2998501708054
-93.2968216442135
-93.2329937025307
-93.1089121699735
-92.9251800550850
-92.6824801022602
-92.3815811250601
-92.0233244265547
-91.6086034188217
-91.1383516728533
-90.6135470664166
-90.0352296096351
-89.4045225970120
-88.7226489425423
-87.9909356849978
-87.2108043858457
-86.3837612727392
-85.5113987916008
-84.5953975192854
-83.6375118984030
-82.6395401205479
-81.6032959360711
-80.5306043053498
-79.4233242358872
-78.2833797660592
-77.1127823492376
-75.9136422923386
-74.6881727500591
-73.4386857545459
-72.1675760471474
-70.8772973496646
-69.5703463226693
-68.2492634659107
-66.9166421760625
-65.5751271027114
-64.2273938478250
-62.8761205176522
-61.5239647475923
-60.1735504748111
-58.8274636884479
-57.4882565829958
-56.1584572366362
-54.8405744828274
-53.5370839560289
-52.2503973538634
-50.9828350437403
-49.7366119398661
-48.5138310100589
-47.3164782764381
-46.1464127820426
-45.0053496889865
-43.8948439827935
-42.8162817070778
-41.7708793135804
-40.7596867671219
-39.7835903080995
-38.8433140267432
-37.9394189751143
-37.0722979193379
-36.2421714601316
-35.4490958115741
-34.6929815111141
-33.9736168173415
-33.2906928772735
-32.6438188824516
-32.0325116192509
-31.4561693466804
-30.9140641838162
-30.4053662675862
-29.9291744775622
-29.4845279565605
-29.0703997674918
-28.6856871854996
-28.3292052956573
-27.9996782386016
-27.6957233013623
-27.4158430733159
-27.1584468206824
-26.9218932134165
-26.7045254903212
-26.5046832799852
-26.3206994096091
-26.1509022335531
-25.9936324372438
-25.8472622649079
-25.7102041832523
-25.5809097441271
-25.4578668162905
-25.3396025581284
-25.2246923203408
-25.1117659329340
-24.9995065485633
-24.8866509944049
-24.7719982133847
-24.6544186437384
-24.5328601490913
-24.4063515367718
-24.2740028696374
-24.1350057995113
-23.9886377608400
-23.8342661497217
-23.6713474327892
-23.4994266852368
-23.3181447521490
-23.1272495073216
-22.9266089265825
-22.7162229861492
-22.4962196526917
-22.2668299153928
-22.0283587328750
-21.7811703220514
-21.5256912488174
-21.2624190524566
-20.9919218264167
-20.7148268236811
-20.4318072712770
-20.1435785006486
-19.8509101162542
-19.5546505835078
-19.2557486134201
-18.9552565468547
-18.6543182929008
-18.3541579600469
-18.0560769974715
-17.7614490249958
-17.4717000493673
-17.1882786415439
-16.9126272857099
-16.6461537318453
-16.3901989901506
-16.1460132527640
-15.9147507497545
-15.6974763404060
-15.4951648897222
-15.3086772383425
-15.1387166888541
-14.9857913610322
-14.8501988629341
-14.7320260411610
-14.6311516431128
-14.5472457586732
-14.4797660766074
-14.4279588297224
-14.3908670106016
-14.3673355460790
-14.3560065456689
-14.3553075646469
-14.3634428864512
-14.3783987386177
-14.3979598623282
-14.4197292934228
-14.4411519186421
-14.4595448647538
-14.4721366272428
-14.4761166942217
-14.4686942448467
-14.4471570215841
-14.4089161649154
-14.3515311759073
-14.2727211921307
-14.1703711494966
-14.0425401334162
-13.8874739018721
-13.7036143402110
-13.4896014039016
-13.2442749543289
-12.9666834725483
-12.6560983607886
-12.3120296990635
-11.9342390973730
-11.5227451804475
-11.0778181650979
-10.5999653411432
-10.0899107780184
-9.54856615759941
-8.97699552067823
-8.37638485343445
-7.74801730675194
-7.09324501365710
-6.41345147475816
-5.71000899001598
-4.98424662375925
-4.23744122600573
-3.47082273481038
-2.68557321841237
-1.88281500986652
-1.06359591163931
-0.228875059659862
0.620488252126119
1.48373815128847
2.36021515080982
3.24934343398326
4.15062071946753
5.06360830004015
5.98791809840176
6.92320853555524
7.86920193645058
8.82571735106233
9.79269921641976
10.7702297550909
11.7585294459702
12.7579534167209
13.7689801638748
14.7921870503839
15.8282215006809
16.8777848323069
17.9416322466114
19.0205708368231
20.1154425102821
21.2271025405360
22.3564036880197
23.5041774745401
24.6712010766218
25.8581560717597
27.0655965756719
28.2939310890338
29.5434104686767
30.8141213740875
32.1059987175377
33.4188666927395
34.7524902184181
36.1066060170890
37.4809206998360
38.8750902959914
40.2887068085607
41.7212939134936
43.1722937049848
44.6410453107680
46.1267691221045
47.6285584407089
49.1453785280593
50.6760771957789
52.2194025241899
53.7740184062268
55.3385168473335
56.9114277743816
58.4912213976514
60.0763016663490
61.6649993445873
63.2555742207822
64.8462249554191
66.4350987621676
68.0202945686154
69.5998574425687
71.1717716166280
72.7339617916146
74.2843074168281
75.8206710110544
77.3409330413783
78.8430223813147
80.3249398213623
81.7847747150257
83.2207092553719
84.6310078238295
86.0139958874221
87.3680326195970
88.6914847679442
89.9827114026116
91.2400586205504
92.4618569473424
93.6464194820617
94.7920451313636
95.8970281107522
96.9596698041933
97.9782951939613
98.9512748173846
99.8770402358947
100.754084407572
101.580959786955
102.356294398872
103.078825711469
103.747430851313
104.361132418758
104.919078495171
105.420515160703
105.864769818497
106.251249875483
106.579450876764
106.848964441514
107.059480315972
107.210782872608
107.302741409129
107.335292110590
107.308417840658
107.222137413375
107.076505100671
106.871613339080
106.607597259489
106.284641414720
105.902982917896
105.462901960234
104.964699989293
104.408676596795
103.795111990985
103.124256565022
102.396330056236
101.611531872510
100.770062135518
99.8721463755241
98.9180524413094
97.9080980875711
96.8426565274508
95.7221624230453
94.5471185913709
93.3181103479507
92.0358289221394
90.7010903855912
89.3148388128655
87.8781351775437
86.3921373534879
84.8580809497959
83.2772771111814
81.6511286431434
79.9811446126312
78.2689417668834
76.5162381050492
74.7248428850657
72.8966403557421
71.0335649076593
69.1375746138964
67.2106339696378
65.2547051010728
63.2717357874291
61.2636389214525
59.2322703381456
57.1794106264690
55.1067520947336
53.0158939085583
50.9083491589660
48.7855691092148
46.6489831217992
44.5000384426052
42.3402219394536
40.1710568617865
37.9940857801065
35.8108625140515
33.6229635961207
31.4320067127590
29.2396582777859
27.0476278431147
24.8576568546575
22.6715019038233
20.4909100320233
18.3175959838999
16.1532362506576
13.9994806243176
11.8579679512241
9.73033184180494
7.61819564992158
5.52317156465107
3.44687312109081
1.39093557742901
-0.642967857354567
-2.65312426749339
-4.63779248554277
-6.59522163011214
-8.52367782702291
-10.4214774701896
-12.2870161962532
-14.1187864969593
-15.9153858708166
-17.6755222198299
-19.3980306709304
-21.0819103902692
-22.7263625629609
-24.3308001209322
-25.8948209736932
-27.4181619347259
-28.9006601082661
-30.3422359769975
-31.7428937538920
-33.1027277935701
-34.4219275736927
-35.7007812924301
-36.9396781639258
-38.1391051845898
-39.2996387332455
-40.4219373682682
-41.5067381603012
-42.5548540518646
-43.5671722233893
-44.5446524053407
-45.4883205205289
-46.3992537573465
-47.2785547620908
-48.1273210474023
-48.9466237992454
-49.7375028236258
-50.5009702143188
-51.2380088713641
-51.9495575042702
-52.6364840154144
-53.2995616568846
-53.9394682174267
-54.5568062245195
-55.1521189305276
-55.7258887572323
-56.2785272281254
-56.8103675348654
-57.3216585151958
-57.8125558758237
-58.2831154843244
-58.7332952246929
-59.1629647150591
-59.5719167363787
-59.9598773431382
-60.3265182046071
-60.6714697873608
-60.9943255974640
-61.2946336121660
-61.5718812225885
-61.8254826222742
-62.0547783274502
-62.2590501449312
-62.4375406310972
-62.5894667677463
-62.7140306314017
-62.8104308653944
-62.8778732768783
-62.9155819186115
-62.9228162851692
-62.8988965112206
-62.8432338611602
-62.7553617252106
-62.6349597072789
-62.4818632594115
-62.2960532670324
-62.0776309301767
-61.8267940915716
-61.5438177082104
-61.2290313834120
-60.8828012359637
-60.5055253844376
-60.0976348322801
-59.6595859868079
-59.1918426102183
-58.6948506656285
-58.1690077701292
-57.6146354083486
-57.0319663938968
-56.4211475220324
-55.7822422455046
-55.1152266147526
-54.4199928960508
-53.6963697064743
-52.9441449117030
-52.1630787951214
-51.3529129905275
-50.5133825021458
-49.6442252316688
-48.7451836811149
-47.8160099335202
-46.8564864665329
-45.8664521612321
-44.8458108844215
-43.7945182388836
-42.7125633139981
-41.5999643637504
-40.4567825910620
-39.2831440831918
-38.0792603699271
-36.8454415075622
-35.5821007801669
-34.2897592895420
-32.9690528252107
-31.6207331570967
-30.2456621192025
-28.8448075883215
-27.4192459660469
-25.9701580068612
-24.4988080343849
-23.0065204077422
-21.4946675422460
-19.9646675879358
-18.4179856530106
-16.8561347097218
-15.2806775865764
-13.6932347969020
-12.0954927707286
-10.4891977639284
-8.87613440798418
-7.25810578018146
-5.63692328210655
-4.01439989998607
-2.39234392911638
-0.772554673576810
0.843179628166679
2.45307912470137
4.05536533056477
5.64825751408548
7.22997477342488
8.79873652392894
10.3527553487588
11.8902231135150
13.4092982288040
14.9081039810532
16.3847413709142
17.8373055610274
19.2638900070574
20.6625827538505
22.0314721195086
23.3686630028557
24.6722956740204
25.9405631447964
27.1717224159593
28.3640998357504
29.5161009745880
30.6262281902559
31.6930952339071
32.7154330388800
33.6920897864459
34.6220275938085
35.5043178159493
36.3381362182089
37.1227563293917
37.8575376827388
38.5419058994198
39.1753299726249
39.7573145701296
40.2874185035128
40.7652885415841
41.1906893098896
41.5635142550519
41.8837729108276
42.1515667443563
42.3670695919077
42.5305155205881
42.6421891590006
42.7024188605466
42.7115760530740
42.6700749613187
42.5783634308698
42.4369042650449
42.2461549621412
42.0065609164170
41.7185729312550
41.3826794991340
40.9994329400441
40.5694580308490
40.0934458430024
39.5721439824834
39.0063527611627
38.3969233082955
37.7447492418520
37.0507542454638
36.3158801957142
35.5410755319670
34.7272852600059
33.8754467908902
32.9864931178367
32.0613582231245
31.1009773202528
30.1062821111710
29.0781986823643
28.0176544489143
26.9255966257918
25.8030192877892
24.6509877935191
23.4706519735511
22.2632531553477
21.0301299671315
19.7727140577380
18.4925056051013
17.1910362256232
15.8698411836780
14.5304516912454
13.1743952146504
11.8031887521097
10.4183297753028
9.02130026349146
7.61358732727680
6.19671345529314
4.77226640342955
3.34191729573589
1.90742181222962
0.470608219637124
-0.966640243331401
-2.40240483667872
-3.83475006338487
-5.26173335494372
-6.68140274171191
-8.09179076581543
-9.49091260280731
-10.8767703564879
-12.2473631381499
-13.6007058897163
-14.9348597241315
-16.2479677162054
-17.5382837405118
-18.8041822547879
-20.0441441179566
-21.2567301408784
-22.4405632791633
-23.5943244503685
-24.7167494869057
-25.8066234325769
-26.8627792014699
-27.8841008614049
-28.8695252864147
-29.8180341741906
-30.7286324606427
-31.6003212025304
-32.4320802679870
-33.2228721673007
-33.9716619623474
-34.6774344757843
-35.3391990467535
-35.9559903176555
-36.5268766466136
-37.0509741484627
-37.5274567723797
-37.9555647682785
-38.3346244900373
-38.6640808294561
-38.9435272840916
-39.1727225675718
-39.3515948142541
-39.4802402942464
-39.5589226181149
-39.5880709817384
-39.5682729218551
-39.5002619576114
-39.3849052986082
-39.2231949458924
-39.0162381358338
-38.7652402915353
-38.4714800445950
-38.1362850420139
-37.7610168072528
-37.3470629244917
-36.8958299924549
-36.4087353689300
-35.8872042686957
-35.3326801808614
-34.7466454801522
-34.1306428197192
-33.4862927061302
-32.8153033667907
-32.1194647836892
-31.4006256735451
-30.6606687139527
-29.9015013842727
-29.1250645207940
-28.3333469383837
-27.5283922087824
-26.7122932791144
-25.8871796066079
-25.0552012207856
-24.2185131339935
-23.3792627875059
-22.5395804795048
-21.7015733621092
-20.8673247535221
-20.0388934003750
-19.2183015128948
-18.4075118518204
-17.6084068744345
-16.8227777532443
-16.0523190669973
-15.2986251570468
-14.5631941115690
-13.8474425387782
-13.1527225457458
-12.4803293611813
-11.8314923698200
-11.2073537751637
-10.6089490853142
-10.0372022345784
-9.49294036834379
-8.97691997450271
-8.48984676085052
-8.03238189697841
-7.60514097860417
-7.20868783573903
-6.84352092976274
-6.51005988216920
-6.20863986546228
-5.93950787294216
-5.70281100933296
-5.49857439205239
-5.32667642532210
-5.18683688418988
-5.07862595760142
-5.00148265185240
-4.95472573693458
-4.93755833437317
-4.94907797203221
-4.98829369500234
-5.05413767496180
-5.14545791202312
-5.26100053181693
-5.39940419690737
-5.55920968797999
-5.73887232791061
-5.93677183251965
-6.15121838728258
-6.38045534545012
-6.62266759984499
-6.87600307894362
-7.13859547457410
-7.40856639787069
-7.68400290665724
-7.96292879366361
-8.24328598834728
-8.52292717226542
-8.79961748109672
-9.07104289326447
-9.33481517470074
-9.58846640247714
-9.82944405708207
-10.0551243292892
-10.2628468723232
-10.4499609464991
-10.6138686372181
-10.7520532179137
-10.8620984631694
-10.9417145807043
-10.9887686985575
-11.0013044709620
-10.9775440765302
-10.9158779854867
-10.8148529586773
-10.6731702961466
-10.4897012717929
-10.2635129320076
-9.99388990241888
-9.68034281462717
-9.32260384313316
-8.92061865793761
-8.47454103715064
-7.98472677372908
-7.45172526422293
-6.87627561630314
-6.25931015368502
-5.60195433417651
-4.90551548585404
-4.17147229026637
-3.40148137876535
-2.59739980008845
-1.76130419557616
-0.895488036085782
-0.00243630074659306
0.915203729072212
1.85463820410967
2.81293279686199
3.78702576480253
4.77375350744740
5.76987445504296
6.77207909712325
7.77699472568059
8.78119744092156
9.78123009485354
10.7736166351038
11.7548685120366
12.7214877351967
13.6699695742116
14.5968049696313
15.4984844998885
16.3715074639503
17.2124029679491
18.0177595200399
18.7842439629024
19.5085983039376
20.1876252069640
20.8181844058051
21.3972109749210
21.9217489506635
22.3889865746468
22.7962813307768
23.1411756536691
23.4214093459841
23.6349270354132
23.7798800244717
23.8546268481086
23.8577349055995
23.7879809867816
23.6443483148924
23.4260227322414
23.1323914255741
22.7630463351535
22.3177938837573
21.7966656019237
21.1999199570293
20.5280322484354
19.7816764152520
18.9617071454536
18.0691523995643
17.1052175093581
16.0712929459263
14.9689600880607
13.7999922891714
12.5663499017602
11.2701695499143
9.91375102631970
8.49955060817880
7.03018148453890
5.50840822375661
3.93712749707568
2.31933912868392
0.658112745284824
-1.04344323446149
-2.78220119090308
-4.55502629858068
-6.35879304934232
-8.19040265764985
-10.0467930223471
-11.9249509705749
-13.8219385659091
-15.7349250936079
-17.6612087174432
-19.5982234705222
-21.5435347278017
-23.4948293324328
-25.4499107632568
-27.4067040156695
-29.3632625645553
-31.3177672469641
-33.2685168936198
-35.2139166643442
-37.1524655813966
-39.0827438212049
-41.0034066562238
-42.9131930430781
-44.8109439709268
-46.6956168283401
-48.5662905279684
-50.4221560194898
-52.2624838366873
-54.0865824473139
-55.8937725972988
-57.6833797120860
-59.4547320587956
-61.2071597512401
-62.9399931429674
-64.6525571242790
-66.3441599472795
-68.0140813488251
-69.6615682607206
-71.2858402951949
-72.8860951078447
-74.4615024995760
-76.0111882502663
-77.5342128459168
-79.0295481752594
-80.4960594051187
-81.9324966110786
-83.3374950294732
-84.7095858771971
-86.0472180723427
-87.3487832352211
-88.6126353811450
-89.8371010637222
-91.0204809337359
-92.1610509825477
-93.2570725187319
-94.3068081258471
-95.3085328004372
-96.2605382146885
-97.1611340069822
-98.0086432987140
-98.8013880361471
-99.5376617903382
-100.215697459059
-100.833654530039
-101.389638555044
-101.881735294298
-102.308038062523
-102.666663770037
-102.955764489249
-103.173539041940
-103.318244179455
-103.388205430597
-103.381826677294
-103.297588703494
-103.134026094417
-102.889695569271
-102.563160570044
-102.152992685269
-101.657772227150
-101.076074400416
-100.406436270385
-99.6473140682804
-98.7970524445617
-97.8538775865681
-96.8159050267505
-95.6811505531341
-94.4475505123003
-93.1130037925645
-91.6754266965709
-90.1327908512910
-88.4831284490582
-86.7245257973911
-84.8551300642880
-82.8731662859357
-80.7769495762474
-78.5648827934668
-76.2354423067705
-73.7871668222887
-71.2186571221401
-68.5285817624336
-65.7156838916662
-62.7787877830241
-59.7168078042941
-56.5287638744414
-53.2137988606847
-49.7711887514769
-46.2003464651587
-42.5008279674504
-38.6723429653764
-34.7147678506920
-30.6281590770284
-26.4127593009743
-22.0689922301872
-17.5974569962241
-12.9989310202083
-8.27437781643773
-3.42495635025203
1.54796725990093
6.64280752749054
11.8577485150195
17.1907357773230
22.6394776171351
28.2014541844861
33.8739235370552
39.6539235778064
45.5382790004201
51.5236150294812
57.6063681328884
63.7827859876389
70.0489189462955
76.4006030079831
82.8334290209535
89.3427040619462
95.9234233732162
102.570262091219
109.277578898483
116.039425875559
122.849566245299
129.701495707529
136.588459216822
143.503455216946
150.439223741622
157.388228816200
164.342652426201
171.294412883305
178.235205888974
185.156547708037
192.049802535044
198.906194991351
205.716817220180
212.472636566082
219.164504511427
225.783165054597
232.319261161100
238.763339695325
245.105859029690
251.337208034362
257.447737667444
263.427795529158
269.267762253874
274.958096214488
280.489381952226
285.852368243741
291.037986789910
296.037357975599
300.841797607928
305.442830339753
309.832208709368
314.001935178427
317.944281520059
321.651800517308
325.117331192668
328.333999647192
331.295213773055
333.994654884243
336.426273261907
338.584289519673
340.463202032958
342.057800344274
343.363180859492
344.374760836258
345.088289187267
345.499854414905
345.605891088044
345.403188429620
344.888904115414
344.060580853528
342.916159345467
341.453985195571
339.672816512404
337.571837272100
335.150668238878
332.409365787863
329.348415271373
325.968737015360
322.271710740258
318.259203746794
313.933584389885
309.297714944076
304.354933496654
299.109038554212
293.564282453528
287.725369335820
281.597447680451
275.186094522506
268.497296682611
261.537432399617
254.313253706018
246.831869595337
239.100732620423
231.127630717959
222.920676510014
214.488282632524
205.839125079708
196.982111031401
187.926361052535
178.681199927900
169.256147467562
159.660906453259
149.905350455685
139.999513818815
129.953581891388
119.777878877567
109.482853444873
99.0790683567752
88.5772014150602
77.9880551267387
67.3225636536661
56.5917853651698
45.8068790816607
34.9790750141101
24.1196514749950
13.2399167800509
2.35118968579789
-8.53522260452429
-19.4080443518845
-30.2560458210865
-41.0680506853303
-51.8329344871563
-62.5396153397347
-73.1770459278648
-83.7342184654255
-94.2001865892645
-104.564098584111
-114.815229919740
-124.943006665310
-134.937019838146
-144.787033704352
-154.482993635015
-164.015036478474
-173.373499628525
-182.548931737112
-191.532116257350
-200.314107235596
-208.886261433102
-217.240255036590
-225.368090210720
-233.262102377478
-240.914966120382
-248.319692856230
-255.469628261952
-262.358463961025
-268.980264953756
-275.329499489516
-281.401059241628
-287.190272309130
-292.692915523075
-297.905224224530
-302.823897009665
-307.446097731492
-311.769457585465
-315.792076822434
-319.512527878477
-322.929869433126
-326.043672108860
-328.854036998779
-331.361591447950
-333.567468478795
-335.473281211380
-337.081090445417
-338.393366266854
-339.412960269390
-340.143100088530
-340.587393208704
-340.749818658382
-340.634706846271
-340.246719363979
-339.590825597740
-338.672269124334
-337.496532408567
-336.069315491756
-334.396530149270
-332.484297105765
-330.338941645723
-327.966988423624
-325.375146872618
-322.570279327213
-319.559357595391
-316.349420645557
-312.947543103750
-309.360823388027
-305.596396898897
-301.661463333137
-297.563302464848
-293.309261809969
-288.906725221743
-284.363078498814
-279.685679256530
-274.881839848313
-269.958824007909
-264.923837217607
-259.784002628194
-254.546346670428
-249.217807354369
-243.805243002440
-238.315426168462
-232.755035045500
-227.130653622147
-221.448773446227
-215.715787069685
-209.937975324756
-204.121489356069
-198.272323225510
-192.396285904210
-186.498991532096
-180.585877132953
-174.662236486978
-168.733247020190
-162.803974083031
-156.879348954302
-150.964126056140
-145.062835172984
-139.179750966271
-133.318897832027
-127.484089772554
-121.678979508877
-115.907080552514
-110.171749150372
-104.476144793605
-98.8231898712858
-93.2155381817793
-87.6555635501462
-82.1453758079913
-76.6868505048286
-71.2816464751626
-65.9312009643178
-60.6367115591576
-55.3991199235975
-50.2191162064421
-45.0971736197122
-40.0335976679306
-35.0285720969084
-30.0822025768777
-25.1945635724452
-20.3657453770826
-15.5958920096090
-10.8852210140118
-6.23402446693010
-1.64265911133862
2.88846351045325
7.35888259110076
11.7680885046846
16.1155054676158
20.4004522300364
24.6221050430205
28.7794801365741
32.8714312592784
36.8966624827816
40.8537597042122
44.7412314217398
48.5575481655557
52.3011883454443
55.9707000969574
59.5647670707547
63.0822640307001
66.5222987095764
69.8842329944277
73.1676790065269
76.3724769085890
79.4986661749085
82.5464612541153
85.5162334953762
88.4084876626264
91.2238224535457
93.9628805865316
96.6263024588642
99.2146934814586
101.728607868561
104.168544110544
106.534945615902
108.828202532304
111.048651107058
113.196561395129
115.272107544041
117.275342508224
119.206206745080
121.064566793030
122.850256269194
124.563099363469
126.202920305449
127.769558264393
129.262888685799
130.682829133224
132.029325642198
133.302341766177
134.501862527306
135.627903694846
136.680513132572
137.659758693549
138.565706185634
139.398396080059
140.157830089286
140.843978282358
141.456804834704
141.996294310143
142.462464045744
142.855372928207
143.175145674833
143.422004744937
143.596289287930
143.698466656697
143.729151176820
143.689122214000
143.579326380956
143.400863799154
143.154969374097
142.842998160865
142.466408811084
142.026730978817
141.525518264497
140.964301858071
140.344554893651
139.667666069573
138.934915627882
138.147453849266
137.306289885508
136.412290203186
135.466172015538
134.468483133793
133.419579164340
132.319610777958
131.168521296058
129.966048988920
128.711728358361
127.404890800327
126.044672834329
124.630037792921
123.159808668732
121.632704993154
120.047378432139
118.402446245787
116.696523597118
114.928251270672
113.096312279856
111.199441829122
109.236443659692
107.206218056145
105.107795998592
102.940369738868
100.703316111752
98.3962144476646
96.0188557439367
93.5712401783624
91.0535725543820
88.4662686493900
85.8099714718754
83.0855649346753
80.2941739196609
77.4371484924898
74.5160417534178
71.5325932541825
68.4887184544831
65.3864958764066
62.2281508852481
59.0160448849341
55.7526702729474
52.4406417457051
49.0826818881698
45.6816071984525
42.2403214196460
38.7618173398564
35.2491800267268
31.7055859229099
28.1343001977877
24.5386755175298
20.9221498148334
17.2882426291301
13.6405539597876
9.98276712878479
6.31865950819008
2.65212091030270
-1.01283850479953
-4.67210835166732
-8.32151885009522
-11.9568783518732
-15.5739927427225
-19.1686703776310
-22.7367209458214
-26.2739512240037
-29.7761580422257
-33.2391213221172
-36.6586024701756
-40.0303532968293
-43.3501378376811
-46.6137600938659
-49.8170861470579
-52.9560568690241
-56.0266964024428
-59.0251250021025
-61.9475780070041
-64.7904268546349
-67.5502018758364
-70.2236129525863
-72.8075572450686
-75.2991132068442
-77.6955349550811
-79.9942579847760
-82.1929155435274
-84.2893607708629
-86.2816862412442
-88.1682297211916
-89.9475635436907
-91.6184808429550
-93.1799930177729
-94.6313345751595
-95.9719635482600
-97.2015552413425
-98.3199921421690
-99.3273498245881
-100.223879752764
-101.009994032174
-101.686247527272
-102.253310148716
-102.711944659509
-103.063006243218
-103.307454065376
-103.446357925395
-103.480894868309
-103.412338735718
-103.242047546316
-102.971455211448
-102.602073567677
-102.135509747567
-101.573497666715
-100.917926307009
-100.170849124022
-99.3344791570450
-98.4111796276645
-97.4034510956055
-96.3139129695430
-95.1452827213428
-93.9003602076697
-92.5820220254106
-91.1932244857204
-89.7370039007953
-88.2164649007811
-86.6347642230043
-84.9951037714363
-83.3007357523243
-81.5549659683988
-79.7611405616476
-77.9226214769723
-76.0427663536251
-74.1249199587417
-72.1724132294064
-70.1885628757525
-68.1766665456232
-66.1399918217512
-64.0817637970704
-62.0051544762877
-59.9132709334403
-57.8091404188131
-55.6956927443534
-53.5757427171944
-51.4519752428394
-49.3269325587384
-47.2030044574976
-45.0824274727641
-42.9673007978552
-40.8596156062133
-38.7612859920833
-36.6741768744868
-34.6001277451492
-32.5409651726545
-30.4984951877603
-28.4744778084452
-26.4705973901312
-24.4884437862268
-22.5295148235315
-20.5952353616404
-18.6869780243790
-16.8060824401856
-14.9538761941573
-13.1316901315925
-11.3408620324206
-9.58273410513088
-7.85864453340659
-6.16991063226739
-4.51781378385267
-2.90359027139270
-1.32841460665563
0.206629928143457
1.70057786117243
3.15258908372544
4.56194069684068
5.92802051251978
7.25033203348175
8.52850271079615
9.76228688841540
10.9515674672553
12.0963565327060
13.1967885053195
14.2531057443016
15.2656417725197
16.2348085521796
17.1610893351986
18.0450322628444
18.8872443508841
19.6883942010576
20.4492311043734
21.1706108441861
21.8535051930523
22.4989864111745
23.1082019724810
23.6823611698405
24.2227401789645
24.7306972765542
25.2076866223902
25.6552580694646
26.0750396104702
26.4687116046253
26.8379809396657
27.1845567598449
27.5101239159661
27.8163140612071
28.1046857811215
28.3767222022855
28.6338376233816
28.8773774731476
29.1086100677613
29.3287238900559
29.5388341205353
29.7399858892765
29.9331499573695
30.1192240144709
30.2990513818055
30.4734526946101
30.6432542570126
30.8093030396810
30.9724763847767
31.1336948478266
31.2939323243949
31.4542181902655
31.6156347858552
31.7793117385809
31.9464128484309
32.1181159962785
32.2955928423956
32.4799875943701
32.6723916553502
32.8738235622998
33.0852240380676
33.3074585363574
33.5413138230012
33.7874892658750
34.0465927711395
34.3191464140893
34.6055974644362
34.9063237691298
35.2216267101776
35.5517159087371
35.8966964183132
36.2565699664651
36.6312552130517
37.0206213720462
37.4245231465887
37.8428245054337
38.2754041088224
38.7221435283536
39.1829063376268
39.6575206803054
40.1457744599141
40.6474170816400
41.1621542143276
41.6896364435138
42.2294533279738
42.7811347165196
43.3441535931988
43.9179306078333
44.5018436095159
45.0952380583149
45.6974305329850
46.3077032401550
46.9252927695294
47.5493792682541
48.1790822920451
48.8134670202607
49.4515602091631
50.0923728455776
50.7349268058067
51.3782775092435
52.0215263089345
52.6638275835717
53.3043942203236
53.9425005050424
54.5774842047230
55.2087499980714
55.8357757805523
56.4581240317997
57.0754543352898
57.6875240905656
58.2941705603601
58.8952826719155
59.4907763522408
60.0805847888973
60.6646661002133
61.2430208947360
61.8157101254961
62.3828620228280
62.9446629098064
63.5013448191807
64.0531880530671
64.6005388625761
65.1438236122223
65.6835438140061
66.2202552476622
66.7545446713510
67.2870086647369
67.8182294008102
68.3487461390476
68.8790249420538
69.4094274797618
69.9401804309374
70.4713525298001
71.0028469352329
71.5343999324005
72.0655720651709
72.5957391371893
73.1240973618859
73.6496794487017
74.1713664216832
74.6878892109055
75.1978256403439
75.6995948145160
76.1914521481868
76.6714932583241
77.1376657123971
77.5877799399707
78.0195137041156
78.4304118903124
78.8178885813629
79.1792326303701
79.5116107123796
79.8120669545876
80.0775267244058
80.3048127307528
80.4906746331421
80.6318205201181
80.7249345558008
80.7666807697424
80.7537046296468
80.6826380436679
80.5501047185467
80.3527242028506
80.0871244728325
79.7499727097971
79.3380163898870
78.8481164788987
78.2772618999983
77.6225712217916
76.8812950475138
76.0508229837324
75.1286878373312
74.1125591939921
73.0002282252409
71.7895951050876
70.4786667451030
69.0655589538889
67.5484946917873
65.9258029788361
64.1959282344251
62.3574491730246
60.4090961142957
58.3497621170569
56.1785214972394
53.8946689581451
51.4977680552417
48.9876831370620
46.3645836542222
43.6289345009944
40.7814902391028
37.8232961266364
34.7556907211541
31.5803093351645
28.2990917116209
24.9142921775070
21.4284851713077
17.8445613623029
14.1657176351806
10.3954538689527
6.53758433312150
2.59625587169058
-1.42403994822963
-5.51846973602219
-9.68187646044475
-13.9088038899707
-18.1935195472940
-22.5300377154810
-26.9121460900224
-31.3334319322489
-35.7873040877920
-40.2670144953389
-44.7656847174543
-49.2763433325897
-53.7919738668165
-58.3055627624495
-62.8101377539553
-67.2987969826195
-71.7647318419239
-76.2012376147024
-80.6017065966348
-84.9596155601529
-89.2685311075758
-93.5221454038153
-97.7143278439963
-101.839166019043
-105.890981424831
-109.864322450019
-113.753948163471
-117.554813974229
-121.262061380218
-124.871009124356
-128.377143884030
-131.776119485889
-135.063770223510
-138.236125706090
-141.289419015266
-144.220091563591
-147.024794370060
-149.700384655610
-152.243925572633
-154.652696171957
-156.924208497194
-159.056232671440
-161.046832985852
-162.894400453041
-164.597661681827
-166.155663033096
-167.567743697226
-168.833507495703
-169.952800675405
-170.925706077058
-171.752555536162
-172.433949786226
-172.970772355944
-173.364189551890
-173.615637579120
-173.726803145273
-173.699603830326
-173.536170765360
-173.238833220519
-172.810105751928
-172.252678900958
-171.569410772111
-170.763309659804
-169.837498725879
-168.795171414414
-167.639559862475
-166.373924520898
-165.001548976724
-163.525722122298
-161.949706731894
-160.276709520659
-158.509869745216
-156.652266421895
-154.706929040932
-152.676837617420
-150.564910589870
-148.373992235587
-146.106845362587
-143.766146110258
-141.354483109237
-138.874364828439
-136.328237035234
-133.718507783063
-131.047568427306
-128.317802918263
-125.531593810084
-122.691337237957
-119.799457558865
-116.858401167305
-113.870610890773
-110.838498256842
-107.764423860369
-104.650685962846
-101.499512862591
-98.3130579633333
-95.0934033076344
-91.8425764249868
-88.5625759177778
-85.2553927096684
-81.9230148232363
-78.5674167723454
-75.1905469581394
-71.7943185435685
-68.3805964452055
-64.9511799655951
-61.5077921387927
-58.0520821931351
-54.5856345335248
-51.1099737222879
-47.6265600213514
-44.1367752787785
-40.6419038718367
-37.1431146031047
-33.6414486788347
-30.1378207509457
-26.6330343491300
-23.1278013670900
-19.6227561833602
-16.1184669043049
-12.6154463038848
-9.11415631707025
-5.61500549489704
-2.11834729640791
1.37552320678370
4.86638736929281
8.35413285762872
11.8387667023071
15.3203923314317
18.7991730677340
22.2753145150788
25.7490615870534
29.2206922087641
32.6905133332594
36.1588648367115
39.6261190905529
43.0926689963019
46.5589084382432
50.0252120348145
53.4919191154915
56.9593205871906
60.4276463458640
63.8970506729307
67.3675920914271
70.8392149903132
74.3117465527024
77.7849070540250
81.2583208809518
84.7315287867375
88.2040076344427
91.6751869248476
95.1444466832174
98.6110979076114
102.074360150989
105.533350579219
108.987087867732
112.434501651512
115.874435213751
119.305642104022
122.726790773539
126.136483059687
129.533272784775
132.915664326866
136.282087666564
139.630868553861
142.960211786536
146.268195890063
149.552766155593
152.811723115040
156.042717800055
159.243262460047
162.410753352451
165.542497309930
168.635736958229
171.687672396145
174.695477196578
177.656306807145
180.567301174617
183.425590029610
186.228305695430
188.972594925776
191.655619639129
194.274548489631
196.826549065436
199.308783598769
201.718401506248
204.052527336475
206.308252754404
208.482641733962
210.572753878616
212.575683224236
214.488595925426
216.308744935907
218.033458278756
219.660116128266
221.186127075322
222.608905604293
223.925857977570
225.134385886651
226.231901661161
227.215835600065
228.083626497453
228.832705721108
229.460493558278
229.964415822492
230.341927826447
230.590525296022
230.707733421481
230.691086937294
230.538124369306
230.246402526678
229.813515548709
229.237103763565
228.514854004553
227.644500553480
226.623829432976
225.450680173445
224.122940577147
222.638541471731
220.995460963901
219.191736542958
217.225474331650
215.094849286709
212.798106183268
210.333575591364
207.699703900788
204.895084901740
201.918483378135
198.768851153913
195.445340286150
191.947315083180
188.274363809824
184.426309913531
180.403223457211
176.205435228662
171.833549232808
167.288445888524
162.571275382528
157.683448906006
152.626639608439
147.402797293042
142.014163825902
136.463274863952
130.752954791581
124.886323112543
118.866816111894
112.698208638148
106.384617940065
99.9304893145530
93.3405808612732
86.6199613933917
79.7740196454939
72.8084731639406
65.7293720252095
58.5431013767747
51.2563844562769
43.8762826854734
36.4101894602227
28.8658235886373
21.2512343801491
13.5748171432194
5.84531973369243
-1.92817857235635
-9.73631217060583
-17.5694773966373
-25.4178719858906
-33.2715291909523
-41.1203526585640
-48.9541546676847
-56.7627041486472
-64.5357932768429
-72.2633173408691
-79.9353506069842
-87.5422058056750
-95.0744729758256
-102.523037406629
-109.879077002667
-117.134041627858
-124.279626116179
-131.307755617331
-138.210595376467
-144.980577660273
-151.610426973972
-158.093177467079
-164.422188083200
-170.591154152166
-176.594113961871
-182.425454325417
-188.079908229548
-193.552536692986
-198.838711757179
-203.934121574963
-208.834790987314
-213.537096031976
-218.037762087775
-222.333851028794
-226.422748799852
-230.302160341538
-233.970106467782
-237.424912590527
-240.665190428187
-243.689822589159
-246.497954169568
-249.088986791051
-251.462568723672
-253.618576976281
-255.557097950844
-257.278422933340
-258.783060772702
-260.071751454909
-261.145465233797
-262.005385613842
-262.652886131850
-263.089511226142
-263.316968696329
-263.337137204241
-263.152085909788
-262.764100165540
-262.175699980969
-261.389638859385
-260.408887734578
-259.236614557732
-257.876159466708
-256.331005470036
-254.604757623320
-252.701141057959
-250.624010833920
-248.377357051290
-245.965290574137
-243.392014586570
-240.661805957599
-237.779016467872
-234.748085232251
-231.573552912421
-228.260065769487
-224.812357905480
-221.235217909778
-217.533462552397
-213.711927729180
-209.775463701285
-205.728925366509
-201.577166178253
-197.325046658100
-192.977458123957
-188.539353947022
-184.015775714171
-179.411862831511
-174.732843823965
-169.984010548795
-165.170680702852
-160.298165033969
-155.371750041260
-150.396694864512
-145.378232243150
-140.321558331563
-135.231811325797
-130.114054912457
-124.973280017429
-119.814424842980
-114.642396929726
-109.462080636053
-104.278327227443
-99.0959311519494
-93.9196022253872
-88.7539538480266
-83.6035168012836
-78.4727587856836
-73.3660806327074
-68.2877904688720
-63.2420891124934
-58.2330812776698
-53.2647894134235
-48.3411548924559
-43.4660366909501
-38.6432120535625
-33.8763730621136
-29.1691187993011
-24.5249461585854
-19.9472434249868
-15.4392931734289
-11.0042846223973
-6.64532994009765
-2.36547844582089
1.83228276230519
5.94504562460642
9.96999823574656
13.9044263965285
17.7457024724322
21.4912690265599
25.1386221172114
28.6853046942322
32.1289154459023
35.4671220109168
38.6976703460468
41.8183949885908
44.8272326465172
47.7222336353516
50.5015664224404
53.1635228334860
55.7065366438557
58.1292095529344
60.4303269319299
62.6088596106318
64.6639615306977
66.5949758528883
68.4014546504231
70.0831758371552
71.6401343500210
73.0725157223279
74.3806789787683
75.5651547647718
76.6266475229351
77.5660315283313
78.3843371853146
79.0827357463682
79.6625412262421
80.1252380702412
80.4725160746351
80.7062939823471
80.8287359676856
80.8422635432052
80.7495460468615
80.5534562594140
80.2570045438256
79.8632774985085
79.3753985479663
78.7965148881364
78.1297997233277
77.3784553034678
76.5457094929167
75.6347997622242
74.6489430340694
73.5912978291486
72.4649272735210
71.2727729102182
70.0176523405502
68.7022882247383
67.3293599517786
65.9015581286412
64.4216241173288
62.8923700274070
61.3166841549858
59.6975257652807
58.0379172169263
56.3409394441087
54.6097252059401
52.8474515135158
51.0573376788810
49.2426397776886
47.4066377528144
45.5526333554538
43.6839626867985
41.8039995424069
39.9161368726290
38.0237550759128
36.1301895889290
34.2387094972125
32.3525107815411
30.4747214669620
28.6084172817632
26.7566362110881
24.9223684433145
23.1085121992950
21.3178201696285
19.5528762899013
17.8161129048019
16.1098372179943
14.4362347650608
12.7973483791641
11.1950464968416
9.63098977363078
8.10660182484568
6.62304903342962
5.18123549052723
3.78181788462993
2.42523343097354
1.11172326886531
-0.158662264354613
-1.38607294808464
-2.57086400813774
-3.71358033923901
-4.81492719520201
-5.87575590438531
-6.89707197658647
-7.88004326054193
-8.82598825106523
-9.73634521221906
-10.6126360786799
-11.4564277786595
-12.2692846860516
-13.0527172867263
-13.8081373466067
-14.5368268917748
-15.2399175591824
-15.9183656361442
-16.5729218333302
-17.2041166124070
-17.8122784084205
-18.3975756536505
-18.9600566492344
-19.4996699909793
-20.0162670976632
-20.5096053678552
-20.9793662210508
-21.4251768042202
-21.8466196297957
-22.2432365933526
-22.6145430634972
-22.9600524905987
-23.2792973280320
-23.5718331461342
-23.8372278855239
-24.0750548681137
-24.2848991506687
-24.4663651238323
-24.6190763690692
-24.7426691499511
-24.8367783794464
-24.9010175334018
-24.9349637851535
-24.9381603347237
-24.9101404822415
-24.8504666378675
-24.7587644291166
-24.6347394712075
-24.4781855850422
-24.2889948794602
-24.0671698320090
-23.8128324350036
-23.5262301520879
-23.2077447340005
-22.8578984984344
-22.4773444415452
-22.0668435364710
-21.6272483171908
-21.1595037114083
-20.6646595235565
-20.1438829753401
-19.5984569204794
-19.0297565441802
-18.4392219520398
-17.8283470486956
-17.1986760994997
-16.5517904701703
-15.8892918646404
-15.2127950126898
-14.5239273637156
-13.8243332973521
-13.1156840782654
-12.3996851134837
-11.6780688087782
-10.9525726852989
-10.2249129810073
-9.49675825431090
-8.76970140938884
-8.04523979929243
-7.32477350324571
-6.60960850503311
-5.90094343247272
-5.19984385569261
-4.50722102725392
-3.82381634023817
-3.15019128442146
-2.48672699124126
-1.83362838259070
-1.19092703019410
-0.558482622373751
0.0640177660780063
0.677067340377213
1.28135271975075
1.87776204845178
2.46738220319471
3.05148305489302
3.63148833826313
4.20893985550694
4.78546520098989
5.36275695116667
5.94256211083888
6.52667445235343
7.11693178124254
7.71522562771410
8.32351249321097
8.94380203475620
9.57812126288234
10.2284766386549
10.8968216233561
11.5850216654598
12.2948160369331
13.0277850927768
13.7853249835316
14.5686255748189
15.3786525560121
16.2161305675454
17.0815213090829
17.9750022734170
18.8964516123207
19.8454360604088
20.8212059860293
21.8227104845990
22.8486306483001
23.8974121493266
24.9672861526020
26.0562830338722
27.1622494500782
28.2828735369530
29.4157122320622
30.5582132641588
31.7077321703878
32.8615535965078
34.0169237592848
35.1710897147724
36.3213366648373
37.4650146287845
38.5995532529928
39.7224747946282
40.8314095971528
41.9241045161214
42.9984189951031
44.0523165795306
45.0838563018339
46.0911831491126
47.0725170630021
48.0261323827921
48.9503276113874
49.8434048370804
50.7036693905777
51.5294366191194
52.3190327636620
53.0707959620609
53.7830849769291
54.4542833956828
55.0827817555807
55.6669460119722
56.2051061254060
56.6955832749413
57.1367354457145
57.5269889148526
57.8648495264081
58.1489171249047
58.3779188144156
58.5507501814058
58.6665099154302
58.7245227289809
58.7243511648808
58.6658000512326
58.5489161029703
58.3739849736794
58.1415287914862
57.8523046545675
57.5073024841639
57.1077385720821
56.6550421407563
56.1508383389694
55.5969310972965
54.9952832636861
54.3479917423049
53.6572581751979
52.9253585040189
52.1546209127575
51.3474182296842
50.5061667972942
49.6333160290909
48.7313188415182
47.8025880590155
46.8494510623411
45.8741129215272
44.8786366670474
43.8649404313209
42.8348027787892
41.7898724171453
40.7316823024444
39.6616613538817
38.5811316842432
37.4912904398572
36.3931960102397
35.2877795670757
34.1758746635106
33.0582374244376
31.9355495156194
30.8084211514561
29.6774002092098
28.5429709763673
27.4055364465495
26.2654059971773
25.1228075190128
23.9779158397847
22.8308808251366
21.6818513321847
20.5309977093209
19.3785289103069
18.2246979145247
17.0697961079431
15.9141412860247
14.7580630611302
13.6018868095381
12.4459159488779
11.2904150893381
10.1356000858859
8.98163992949781
7.82866505515292
6.67676656401867
5.52597647976997
4.37623884836768
3.22739750790880
2.07921477356300
0.931404523199306
-0.216345105877225
-1.36436325468090
-2.51298787911579
-3.66254267649949
-4.81329429642235
-5.96540450144485
-7.11890471709869
-8.27369676651188
-9.42955921106598
-10.5861474100217
-11.7429888223172
-12.8994793655742
-14.0548809069671
-15.2083111389323
-16.3587265785744
-17.5049139996545
-18.6454989045010
-19.7789621508427
-20.9036532230811
-22.0177998917498
-23.1195210578385
-24.2068464741396
-25.2777403383708
-26.3301260405401
-27.3619152702215
-28.3710477056522
-29.3555428959061
-30.3135467698520
-31.2433477889655
-32.1433663932941
-33.0121431260220
-33.8483393350805
-34.6507467617141
-35.4182966138512
-36.1500627964309
-36.8452631407435
-37.5032731947709
-38.1236610247721
-38.7062325140757
-39.2510741305276
-39.7585806998497
-40.2294527753813
-40.6646630693163
-41.0654080798845
-41.4330618356970
-41.7691424403005
-42.0752928821828
-42.3532650106528
-42.6048899138874
-42.8320289648027
-43.0365139956475
-43.2200874765023
-43.3843524920664
-43.5307439112706
-43.6605242554738
-43.7747942307623
-43.8745058378521
-43.9604696512355
-44.0333555775533
-44.0936952504012
-44.1418922637899
-44.1782408344251
-44.2029446555319
-44.2161233618425
-44.2178084125844
-44.2079407542530
-44.1863725812099
-44.1528671137571
-44.1071003698210
-44.0486750979773
-43.9771416389206
-43.8920113258424
-43.7927582888251
-43.6788095769752
-43.5495203352311
-43.4041453828133
-43.2418367499645
-43.0616763742625
-42.8627183598833
-42.6440169098991
-42.4046366659871
-42.1436533227364
-41.8601531835803
-41.5532342989948
-41.2220097872806
-40.8656168607187
-40.4832333837215
-40.0740973048729
-39.6375197075805
-39.1728850678446
-38.6796405314192
-38.1572814007639
-37.6053405200589
-37.0233859169074
-36.4110259924279
-35.7679205422211
-35.0937937630834
-34.3884411146062
-33.6517287249380
-32.8835931151109
-32.0840475783354
-31.2531997479834
-30.3912786197883
-29.4986568425575
-28.5758557792669
-27.6235345273938
-26.6424730158685
-25.6335600353197
-24.5977922309701
-23.5362828341422
-22.4502729039614
-21.3411367282111
-20.2103772139289
-19.0596137297448
-17.8905662169046
-16.7050366558384
-15.5048921327851
-14.2920566428408
-13.0685130163401
-11.8363065739113
-10.5975384735351
-9.35434485629159
-8.10886878947968
-6.86323340479840
-5.61951695993160
-4.37973073106512
-3.14580829159970
-1.91960456937374
-0.702890999740697
0.502653649528410
1.69544573283037
2.87399214020460
4.03688962213583
5.18283268734487
6.31062402872865
7.41918119364118
8.50753293503594
9.57480076986782
10.6201745819801
11.6428968981356
12.6422559164720
13.6175738023308
14.5681924378895
15.4934778655140
16.3928434477268
17.2657648639991
18.1117758060025
18.9304629638545
19.7214757668543
20.4845425889432
21.2194797876142
21.9261911669893
22.6046627080775
23.2549568422214
23.8772063740032
24.4716079817976
25.0384184682024
25.5779575172599
26.0906161223704
26.5768627404800
27.0372392693122
27.4723452565282
27.8828136078985
28.2692843136940
28.6323836725516
28.9727123370421
29.2908405149586
29.5873095792991
29.8626392507817
30.1173375665352
30.3519134688194
30.5668903463769
30.7628148337171
30.9402561589327
31.0997959973184
31.2420152224396
31.3674833930653
31.4767537733604
31.5703666713605
31.6488567151421
31.7127521746902
31.7625610788235
31.7987551359179
31.8217679847897
31.8320118182767
31.8299011352449
31.8158677277866
31.7903615047918
31.7538426632535
31.7067682752495
31.6495725463593
31.5826447776669
31.5063188174158
31.4208855706779
31.3266199771818
31.2237993896920
31.1126957142925
30.9935469868631
30.8665350004197
30.7317858197115
30.5893847958412
30.4393914112840
30.2818526177494
30.1168179556368
29.9443481398183
29.7645102740155
29.5773657326139
29.3829578119292
29.1813056361134
28.9724101249107
28.7562648409879
28.5328575063097
28.3021610822254
28.0641236613415
27.8186609734099
27.5656462686780
27.3048918704959
27.0361306860352
26.7590164404097
26.4731466735419
26.1780922698113
25.8734239009211
25.5587428895361
25.2337141565719
24.8980835904404
24.5516742403226
24.1943707843140
23.8261008430430
23.4468221045036
23.0565266446695
22.6552592957064
22.2431344301629
21.8203503741347
21.3872072614212
20.9441176954165
20.4915977761188
20.0302398023360
19.5606748130667
19.0835338801627
18.5994174628302
18.1088813494929
17.6124436438366
17.1106060198958
16.6038675545343
16.0927156137933
15.5776066457562
15.0589564492103
14.5371418100493
14.0125105871948
13.4853995578098
12.9561532946482
12.4251386457115
11.8927600655422
11.3594802853092
10.8258387794073
10.2924579813059
9.76003635519394
9.22933580983578
8.70117303510279
8.17642012498187
7.65600907308435
7.14092736998038
6.63220363046312
6.13089538481854
5.63808365552804
5.15486842589077
4.68236095062065
4.22167444361293
3.77391437625243
3.34016445931228
2.92146135435423
2.51875823461044
2.13289249037706
1.76457351392191
1.41439179249711
1.08283935462051
0.770327130182002
0.477195474244221
0.203727393494139
-0.0498386405814383
-0.283314814921942
-0.496590787263548
-0.689658257480802
-0.862616687259398
-1.01566675851085
-1.14910687013891
-1.26334014405710
-1.35888360279506
-1.43636295469812
-1.49649079358397
-1.54004638828783
-1.56787181322090
-1.58087677866830
-1.58003699100876
-1.56638371799126
-1.54099012023281
-1.50495772592552
-1.45940521764757
-1.40546175300881
-1.34426366418079
-1.27695008794375
-1.20465624794743
-1.12850613435636
-1.04960315890262
-0.969016597672486
-0.887765840157922
-0.806804826297187
-0.727009008390823
-0.649171984795870
-0.574012528202589
-0.502178705181506
-0.434242203362450
-0.370689614605220
-0.311916187734671
-0.258224499436647
-0.209827379688287
