# Supplementary material for: Aspects of tree shrew consolidated sleep structure resemble human sleep
Source: Commun Biol. 2021 Jun 11;4:722. doi: 10.1038/s42003-021-02234-7 (PMC8196209; doi:10.1038/s42003-021-02234-7)
Supplement: Supplementary file 2 — Supplementary Data 1 [file 42003_2021_2234_MOESM2_ESM.zip › figure5a_top_exampleDeltafiltered_treeshrew.txt]

5.43337505296116
5.15749553686168
4.87957136022031
4.59987990759092
4.31869705397678
4.03629391780460
3.75293362023844
3.46886918355405
3.18434352180506
2.89959193978178
2.61484565075190
2.33033369252264
2.04628294234827
1.76291795510636
1.48046163565581
1.19913650656210
0.919165618132024
0.640772385933811
0.364179712514294
0.0896095238567508
-0.182716506109744
-0.452575103390588
-0.719738773072360
-0.983973066710718
-1.24503421662565
-1.50266690175123
-1.75660268272839
-2.00656023804352
-2.25224668765182
-2.49335845688364
-2.72958197755696
-2.96059595074829
-3.18607624000032
-3.40570214179992
-3.61916105413198
-3.82615005226254
-4.02637567907406
-4.21955385368930
-4.40541067200237
-4.58368386083111
-4.75412470624582
-4.91650087089814
-5.07060021694720
-5.21623497705175
-5.35324525870133
-5.48150104618025
-5.60090228215944
-5.71137720742652
-5.81287973361066
-5.90538644621863
-5.98889353824873
-6.06341367731948
-6.12897233350088
-6.18560386867973
-6.23334852112719
-6.27225106123675
-6.30236153596908
-6.32373780387421
-6.33644884717770
-6.34057784667057
-6.33622424324729
-6.32350454613823
-6.30255200589100
-6.27351592541584
-6.23656197746549
-6.19187406331829
-6.13965717543062
-6.08013983374948
-6.01357466575300
-5.94023760516331
-5.86042713712759
-5.77446400654219
-5.68269109204645
-5.58547273171318
-5.48319266800714
-5.37625097033061
-5.26506136494017
-5.15004992582469
-5.03165494883295
-4.91032705704755
-4.78652846622056
-4.66073081565288
-4.53341162545162
-4.40504991817629
-4.27612225734942
-4.14710099017037
-4.01845499285085
-3.89065101410958
-3.76415377127473
-3.63942432251470
-3.51691754876874
-3.39708011505760
-3.28034920988762
-3.16715140916134
-3.05790107037477
-2.95299813912786
-2.85282566686058
-2.75774716059980
-2.66810424252364
-2.58421557266808
-2.50637661904454
-2.43485878814297
-2.36990833257921
-2.31174795076829
-2.26058214731200
-2.21660200717936
-2.17998503733767
-2.15089191941417
-2.12946398253434
-2.11582205273460
-2.11006578775984
-2.11227314088289
-2.12249989465427
-2.14077890808587
-2.16711866159897
-2.20150127949623
-2.24388092392392
-2.29418351344629
-2.35230776656067
-2.41812685558220
-2.49149013420375
-2.57222428305319
-2.66013351551922
-2.75499967650469
-2.85658348321000
-2.96462779915542
-3.07886276023027
-3.19901120193738
-3.32479331251901
-3.45593074580718
-3.59215007131660
-3.73318466657061
-3.87877481232791
-4.02866700201238
-4.18261383422424
-4.34037448876246
-4.50171418024637
-4.66640157911861
-4.83420503540375
-5.00488945277488
-5.17821488670997
-5.35393615468952
-5.53180262648697
-5.71155855190626
-5.89294428281837
-6.07569791288083
-6.25955662003946
-6.44425771087666
-6.62954007983424
-6.81514602279206
-7.00082245204505
-7.18632151185813
-7.37140124854729
-7.55582597792958
-7.73936593379082
-7.92179679273985
-8.10289931408773
-8.28245897643390
-8.46026608737139
-8.63611618806162
-8.80980968204314
-8.98115039152105
-9.14994405380797
-9.31599788958643
-9.47912100575693
-9.63912474063615
-9.79582342720913
-9.94903682289354
-10.0985938469099
-10.2443357782709
-10.3861176031646
-10.5238071538151
-10.6572825750848
-10.7864299055858
-10.9111423220577
-11.0313210478714
-11.1468770923073
-11.2577328080369
-11.3638224922911
-11.4650920312426
-11.5614981827564
-11.6530081524613
-11.7395999988598
-11.8212635102911
-11.8980000066351
-11.9698202928027
-12.0367418959432
-12.0987870163302
-12.1559813127922
-12.2083529885476
-12.2559320593293
-12.2987494476149
-12.3368355469404
-12.3702183170905
-12.3989206740383
-12.4229579502243
-12.4423373307006
-12.4570598603879
-12.4671239500130
-12.4725285932017
-12.4732747453735
-12.4693649226055
-12.4608029239934
-12.4475954619721
-12.4297549853650
-12.4073013730201
-12.3802619611518
-12.3486714506454
-12.3125725270070
-12.2720165381199
-12.2270631585922
-12.1777786246364
-12.1242336115992
-12.0665019455372
-12.0046599715511
-11.9387864604371
-11.8689633510156
-11.7952763757598
-11.7178144390347
-11.6366682242145
-11.5519293987750
-11.4636917264136
-11.3720539660803
-11.2771225924343
-11.1790130860819
-11.0778501490784
-10.9737673211309
-10.8669062940748
-10.7574162224713
-10.6454534471131
-10.5311819883517
-10.4147743327920
-10.2964115608266
-10.1762826362496
-10.0545837504918
-9.93151861395787
-9.80729945604698
-9.68214813791265
-9.55629755505707
-9.42999309025181
-9.30349316353556
-9.17706899739924
-9.05100419178236
-8.92559404946158
-8.80114488999903
-8.67797370936061
-8.55640848249850
-8.43678988135555
-8.31947375203243
-8.20483173150120
-8.09324899177346
-7.98512089738074
-7.88085042251086
-7.78084704341631
-7.68552674978172
-7.59531144978084
-7.51062646043304
-7.43189673929689
-7.35954322840692
-7.29397990809985
-7.23561096824193
-7.18482750426619
-7.14200433535861
-7.10749783939960
-7.08164486569753
-7.06476177450594
-7.05714306853430
-7.05906074732934
-7.07076492001336
-7.09248418860817
-7.12442490915200
-7.16677022310951
-7.21968022760729
-7.28329423566497
-7.35773411301901
-7.44310595241556
-7.53949925099409
-7.64698543507167
-7.76561692307076
-7.89542571633234
-8.03642044855475
-8.18858290765301
-8.35186623383095
-8.52619527137645
-8.71146675443826
-8.90754724512957
-9.11426989655868
-9.33143266084681
-9.55879877666603
-9.79609798978081
-10.0430266025866
-10.2992461745196
-10.5643828375741
-10.8380288932604
-11.1197456789168
-11.4090660953978
-11.7054964969333
-12.0085172877585
-12.3175819282102
-12.6321158982048
-12.9515164524051
-13.2751522759442
-13.6023631012774
-13.9324605957484
-14.2647306388217
-14.5984356792933
-14.9328160411655
-15.2670897615856
-15.6004513188153
-15.9320706203316
-16.2610939183077
-16.5866469500416
-16.9078389335684
-17.2237659884334
-17.5335139200599
-17.8361616151762
-18.1307855815242
-18.4164642013732
-18.6922805065319
-18.9573238302597
-19.2106908114809
-19.4514865841552
-19.6788276981498
-19.8918472457912
-20.0897011198557
-20.2715736139893
-20.4366812908175
-20.5842766019689
-20.7136532796893
-20.8241521874901
-20.9151645920568
-20.9861321404939
-21.0365443168667
-21.0659341543293
-21.0738751812347
-21.0599829352345
-21.0239197360743
-20.9653987283447
-20.8841852281756
-20.7800956703393
-20.6529951086396
-20.5027934506179
-20.3294401329578
-20.1329186701180
-19.9132432224719
-19.6704570088144
-19.4046316131555
-19.1158678406145
-18.8042984188862
-18.4700912341818
-18.1134519089449
-17.7346253618542
-17.3338961104805
-16.9115870186409
-16.4680566082245
-16.0036955918394
-15.5189231643755
-15.0141831159783
-14.4899398290638
-13.9466747573421
-13.3848842817005
-12.8050790038437
-12.2077839424735
-11.5935397501247
-10.9629048298932
-10.3164573977949
-9.65479677441470
-8.97854342810440
-8.28833759051285
-7.58483733707630
-6.86871708505439
-6.14066621233744
-5.40138761906213
-4.65159700568148
-3.89202292675866
-3.12340619216863
-2.34649766378086
-1.56205611402954
-0.770847812706436
0.0263536454247780
0.828768997724884
1.63561562226597
2.44610877197773
3.25946131785863
4.07488325142734
4.89158225629413
5.70876523036166
6.52563962821952
7.34141361241443
8.15529489550724
8.96648922658830
9.77419935731354
10.5776241920785
11.3759584809833
12.1683947221461
12.9541275104735
13.7323586050596
14.5023008082813
15.2631796428757
16.0142333021908
16.7547120641055
17.4838780027628
18.2010052967061
18.9053804798508
19.5963016843992
20.2730767583703
20.9350205577843
21.5814526064115
22.2116973266848
22.8250874966263
23.4209690866912
23.9987053912233
24.5576800945931
25.0972998646532
25.6169965907797
26.1162293840796
26.5944867548999
27.0512889662607
27.4861902047882
27.8987798540166
28.2886817988956
28.6555517626821
28.9990741660482
29.3189598797065
29.6149455272851
29.8867945178995
30.1342990346202
30.3572821446197
30.5556005645227
30.7291484948705
30.8778612118304
31.0017166881498
31.1007345282146
31.1749725156132
31.2245216090759
31.2495003430281
31.2500499463602
31.2263313138784
31.1785234168093
31.1068218452417
31.0114370673439
30.8925934772737
30.7505304813548
30.5855050859415
30.3977943189577
30.1876969472285
29.9555354391963
29.7016589439333
29.4264466290087
29.1303100057154
28.8136932279209
28.4770713042622
28.1209472953349
27.7458492710806
27.3523265548306
26.9409454947871
26.5122867883424
26.0669454315738
25.6055314495464
25.1286692054633
24.6369957643270
24.1311600960709
23.6118232370516
23.0796580410389
22.5353476864708
21.9795830000076
21.4130588359483
20.8364703466908
20.2505103363575
19.6558678776321
19.0532277164549
18.4432700479536
17.8266700087484
17.2040968257785
16.5762131568637
15.9436741469937
15.3071256651424
14.6672024361331
14.0245266037702
13.3797066663282
12.7333369035696
12.0859969382305
11.4382504800692
10.7906430745224
10.1437000468634
9.49792595154306
8.85380522921263
8.21180270229051
7.57236337273965
6.93591187851119
6.30285160861862
5.67356306084346
5.04840191891966
4.42769792107250
3.81175475844352
3.20085094362359
2.59524194547047
1.99516364732616
1.40083635189805
0.812468020314426
0.230256444658185
-0.345609053590454
-0.914946579462302
-1.47758133544096
-2.03334481849254
-2.58207288993854
-3.12360414755493
-3.65778044530215
-4.18444896564400
-4.70346340426377
-5.21468355254809
-5.71797476523360
-6.21320820597958
-6.70026204920462
-7.17902429139884
-7.64939639622791
-8.11129515326877
-8.56465179714685
-9.00940987482946
-9.44552275526453
-9.87295030798978
-10.2916551107406
-10.7016002117770
-11.1027498169659
-11.4950717115285
-11.8785394515621
-12.2531336096016
-12.6188422514740
-12.9756614766289
-13.3235965566877
-13.6626621842880
-13.9928802261801
-14.3142759937178
-14.6268754131664
-14.9307044068749
-15.2257898316424
-15.5121604865056
-15.7898474157883
-16.0588832691790
-16.3193002436024
-16.5711258950980
-16.8143776572485
-17.0490592233928
-17.2751608775840
-17.4926628818638
-17.7015398945455
-17.9017645121872
-18.0933090398174
-18.2761459635470
-18.4502482551402
-18.6155905193281
-18.7721506854364
-18.9199112901751
-19.0588607667064
-19.1889957498319
-19.3103235624924
-19.4228628591279
-19.5266425442167
-19.6217009296082
-19.7080859640328
-19.7858559992527
-19.8550796052275
-19.9158330070262
-19.9681960973961
-20.0122490507572
-20.0480702554054
-20.0757361010341
-20.0953226216711
-20.1069067323833
-20.1105647984875
-20.1063694900950
-20.0943879580094
-20.0746827004992
-20.0473139900395
-20.0123420139671
-19.9698272995783
-19.9198289474043
-19.8624016258300
-19.7975935898185
-19.7254469744887
-19.6459988168977
-19.5592807829144
-19.4653176588676
-19.3641262151424
-19.2557160485514
-19.1400928784503
-19.0172629850509
-18.8872365257322
-18.7500280014757
-18.6056538134987
-18.4541291723765
-18.2954668009742
-18.1296773134556
-17.9567698426398
-17.7767520824753
-17.5896296861126
-17.3954059122419
-17.1940821147664
-16.9856584211411
-16.7701344203218
-16.5475100975713
-16.3177863610403
-16.0809653380503
-15.8370513923820
-15.5860519695074
-15.3279769010854
-15.0628368830568
-14.7906424371948
-14.5114031786712
-14.2251266171765
-13.9318167900955
-13.6314734427172
-13.3240912210006
-13.0096580450496
-12.6881533190637
-12.3595472879053
-12.0238020167194
-11.6808733385235
-11.3307129948312
-10.9732710862995
-10.6084991879929
-10.2363541263930
-9.85680176044339
-9.46981993049232
-9.07540057239645
-8.67355057851509
-8.26429081007141
-7.84765468918601
-7.42368821558099
-6.99245152685934
-6.55402152505128
-6.10849544793125
-5.65599526269137
-5.19667204507153
-4.73070891229327
-4.25832191210433
-3.77975946160403
-3.29530146611327
-2.80525918914124
-2.30997581375339
-1.80982638600765
-1.30521612903747
-0.796577783117089
-0.284369698449146
0.230925199115235
0.748801650588673
1.26873616728309
1.79019138613745
2.31261990031816
2.83546762161502
3.35817619635228
3.88018435428070
4.40092866566682
4.91984293342065
5.43635473471935
5.94988095979812
6.45982722967956
6.96559363254209
7.46658356248422
7.96220875416011
8.45188676245140
8.93503499397484
9.41106813626069
9.87940083145488
10.3394524406679
10.7906510404797
11.2324360538174
11.6642594539689
12.0855863739312
12.4958971433092
12.8946909299361
13.2814880692318
13.6558291765815
14.0172735420691
14.3654001996521
14.6998114324335
15.0201358565221
15.3260294158108
15.6171755956184
15.8932866991004
16.1541059477299
16.3994093931727
16.6290072227584
16.8427438628574
17.0404965234652
17.2221727208297
17.3877075537747
17.5370615095709
17.6702190394053
17.7871878453728
17.8879992959921
17.9727094345789
18.0413991521148
18.0941731080607
18.1311573405565
18.1524952112922
18.1583425808303
18.1488647761189
18.1242371370684
18.0846480114659
18.0303012809652
17.9614162744765
17.8782254256115
17.7809717576922
17.6699070905069
17.5452900781030
17.4073838412572
17.2564548023208
17.0927740316187
16.9166200927405
16.7282813021121
16.5280556756237
16.3162477293709
16.0931635645225
15.8591069168905
15.6143774829702
15.3592716426001
15.0940848634981
14.8191137629238
14.5346562183614
14.2410101809509
13.9384729171441
13.6273414520848
13.3079136786582
12.9804889413206
12.6453675585202
12.3028498190496
11.9532348097449
11.5968188968481
11.2338939810454
10.8647460032549
10.4896538211620
10.1088884572131
9.72271313474992
9.33138439928039
8.93515390718674
8.53426945249854
8.12897368414185
7.71950104983733
7.30607528870889
6.88890884258157
6.46820436467572
6.04415832401093
5.61696539344585
5.18682171381162
4.75392732817899
4.31848861634409
3.88071965646530
3.44084179863305
2.99908216419958
2.55567196412488
2.11084570817939
1.66484201915374
1.21790527786640
0.770286491340370
0.322242788295654
-0.125963803662324
-0.574068060418929
-1.02180386094346
-1.46890541698917
-1.91510505312529
-2.36012795584337
-2.80368663281709
-3.24547693157848
-3.68517562173846
-4.12243894868526
-4.55690210105854
-4.98818000924464
-5.41586959353754
-5.83955298452891
-6.25880105897249
-6.67317657461513
-7.08223612840911
-7.48553129364013
-7.88261060070560
-8.27302271707167
-8.65631903976360
-9.03205439008838
-9.39978676207147
-9.75907832592306
-10.1094991729755
-10.4506338585687
-10.7820889530247
-11.1034982040972
-11.4145234033505
-11.7148522050491
-12.0041945058322
-12.2822778647870
-12.5488428012495
-12.8036389861818
-13.0464225689516
-13.2769547613100
-13.4950014423214
-13.7003324170317
-13.8927193188253
-14.0719326335350
-14.2377389784072
-14.3899000066788
-14.5281731175197
-14.6523118299296
-14.7620644526564
-14.8571722411788
-14.9373679953958
-15.0023752781049
-15.0519089690333
-15.0856766189951
-15.1033788190565
-15.1047089415811
-15.0893539785152
-15.0569959412582
-15.0073125722601
-14.9399784386057
-14.8546675964416
-14.7510566941495
-14.6288267275570
-14.4876631485780
-14.3272552197035
-14.1472954479990
-13.9474799916562
-13.7275107528062
-13.4870983223866
-13.2259638715234
-12.9438386201377
-12.6404607052349
-12.3155709985177
-11.9689106134183
-11.6002217100461
-11.2092511218559
-10.7957555520122
-10.3595072643512
-9.90029937178322
-9.41795006323209
-8.91230534908321
-8.38324008490473
-7.83065739164251
-7.25448682986682
-6.65468192468715
-6.03121823326746
-5.38409320580368
-4.71332807804942
-4.01897078258260
-3.30109832974951
-2.55981800179216
-1.79526837000691
-1.00762150175144
-0.197086355062927
0.636088129352493
1.49161143139203
2.36915063821032
3.26832922589881
4.18872579457963
5.12987376960994
6.09126165337410
7.07233168694999
8.07247531776060
9.09102678660480
10.1272583498244
11.1803795803675
12.2495399166862
13.3338319006811
14.4322934374297
15.5439088972745
16.6676105472645
17.8022820960697
18.9467636366729
20.0998559019888
21.2603232955829
22.4268964692806
23.5982753388873
24.7731331314963
25.9501214027206
27.1278749502514
28.3050153718503
29.4801534445541
30.6518912166810
31.8188239313641
32.9795414841930
34.1326293558905
35.2766695561872
36.4102423529472
37.5319288461788
38.6403139699786
39.7339895050515
40.8115569817998
41.8716310082782
42.9128426647941
43.9338414768636
44.9332960258628
45.9098948637654
46.8623488033135
47.7893939883802
48.6897938995808
49.5623394622061
50.4058485068917
51.2191660719044
52.0011656672087
52.7507506084828
53.4668552428312
54.1484467206354
54.7945269563784
55.4041338263246
55.9763419600324
56.5102641372195
57.0050532303636
57.4599043354862
57.8740572686009
58.2467987128049
58.5774632417948
58.8654340523736
59.1101437034712
59.3110743859787
59.4677586754386
59.5797811838559
59.6467793254589
59.6684423041173
59.6445098106774
59.5747716213143
59.4590678002524
59.2972894474597
59.0893799313429
58.8353354754249
58.5352048011592
58.1890886003839
57.7971388378599
57.3595575275917
56.8765945675915
56.3485445754161
55.7757440355778
55.1585701290559
54.4974414834901
53.7928201886688
53.0452136475152
52.2551751302489
51.4233034468711
50.5502430460091
49.6366847771654
48.6833661253751
47.6910703819211
46.6606251078059
45.5928997715065
44.4888030379965
43.3492806026131
42.1753129759477
40.9679128043530
39.7281225600017
38.4570124229920
37.1556777019873
35.8252366865912
34.4668298242136
33.0816194476507
31.6707889816797
30.2355415090141
28.7770981118033
27.2966964050503
25.7955893212778
24.2750437297233
22.7363385924328
21.1807628953004
19.6096141275647
18.0241982611560
16.4258309309202
14.8158380882325
13.1955551146831
11.5663249897437
9.92949622615689
8.28642063279209
6.63845120276445
4.98694024606848
3.33323723153898
1.67868699269543
0.0246296653649758
-1.62759823927691
-3.27666323472614
-4.92123526973455
-6.55998897232186
-8.19160525191624
-9.81477296239923
-11.4281910424456
-13.0305710732986
-14.6206390637202
-16.1971354509921
-17.7588137953483
-19.3044398953834
-20.8327922784087
-22.3426631747381
-23.8328589654639
-25.3022009374374
-26.7495278925409
-28.1737000749959
-29.5736022733971
-30.9481453228053
-32.2962673747596
-33.6169360653618
-34.9091509265009
-36.1719453850178
-37.4043887654784
-38.6055886527061
-39.7746933156304
-40.9108935965336
-42.0134242054938
-43.0815649550657
-44.1146420539268
-45.1120292212660
-46.0731488001132
-46.9974729288037
-47.8845240564987
-48.7338745650297
-49.5451463306375
-50.3180102860176
-51.0521852103911
-51.7474358680924
-52.4035714493467
-53.0204450286738
-53.5979538037584
-54.1360396389389
-54.6346898534365
-55.0939375994208
-55.5138609374514
-55.8945807290527
-56.2362578835615
-56.5390899616830
-56.8033070792769
-57.0291678881397
-57.2169561725411
-57.3669774696589
-57.4795556572661
-57.5550305225470
-57.5937571465457
-57.5961068070187
-57.5624674357495
-57.4932417857341
-57.3888443799907
-57.2496996827719
-57.0762420296377
-56.8689164832814
-56.6281794242722
-56.3544975076961
-56.0483451645206
-55.7102027310244
-55.3405571700798
-54.9399051451017
-54.5087557668292
-54.0476307497206
-53.5570625719023
-53.0375924834314
-52.4897691372419
-51.9141482002315
-51.3112938362669
-50.6817820590050
-50.0262042853886
-49.3451699557332
-48.6393088713860
-47.9092732469789
-47.1557380471788
-46.3793995473279
-45.5809737242710
-44.7611958459115
-43.9208218537205
-43.0606311196536
-42.1814290870804
-41.2840484838315
-40.3693494025689
-39.4382189015657
-38.4915694115114
-37.5303358297923
-36.5554730285805
-35.5679549079114
-34.5687742202913
-33.5589415599951
-32.5394832193946
-31.5114396972769
-30.4758654540063
-29.4338278903578
-28.3864046575582
-27.3346811434138
-26.2797496818550
-25.2227097715977
-24.1646673397139
-23.1067315031161
-22.0500096027810
-20.9956032497971
-19.9446062182122
-18.8981025200337
-17.8571640680920
-16.8228487602414
-15.7961991637818
-14.7782413242284
-13.7699829250884
-12.7724099069973
-11.7864823807743
-10.8131323943866
-9.85326438735350
-8.90775636836976
-7.97745985127152
-7.06319795356963
-6.16576207459668
-5.28590899905775
-4.42436003351927
-3.58180164044639
-2.75888655723813
-1.95623468466175
-1.17443314829600
-0.414036126886334
0.324435017695646
1.04049214232727
1.73368143503024
2.40358410744220
3.04981631042794
3.67202892763308
4.26990790185397
4.84317545118123
5.39159098467917
5.91494987339499
6.41308097025159
6.88584526035158
7.33313582159225
7.75487772790090
8.15102736004037
8.52157201681643
8.86653101656050
9.18595787152898
9.47994174891555
9.74860738437912
9.99211445908567
10.2106578085657
10.4044683440222
10.5738133765362
10.7189956893455
10.8403519534503
10.9382514986934
11.0130958573463
11.0653183069928
11.0953823420947
11.1037791345928
11.0910247584958
11.0576576562333
11.0042364674468
10.9313381621010
10.8395564789573
10.7295007296140
10.6017946711053
10.4570752094462
10.2959914103273
10.1192037576003
9.92738300520738
9.72120939594425
9.50137302008050
9.26857412315338
9.02352258859693
8.76693713005354
8.49954389585062
8.22207389130514
7.93525975562350
7.63983272813752
7.33652046001574
7.02604626731690
6.70912976568420
6.38648781462819
6.05883422327110
5.72687738428357
5.39131678891411
5.05284026917959
4.71212220682730
4.36982146094405
4.02657883689278
3.68301504970616
3.33972942094190
2.99729924996758
2.65628051371210
2.31720995295697
1.98060765038077
1.64697974038925
1.31682142591996
0.990620001350711
0.668857045389624
0.352009186514846
0.0405476775194526
-0.265062031573959
-0.564359711376294
-0.856889417123208
-1.14219938973426
-1.41984315145387
-1.68938185508365
-1.95038752830708
-2.20244578322924
-2.44515614543377
-2.67812988382607
-2.90098736592380
-3.11335630948368
-3.31487099207924
-3.50517313353310
-3.68391486714713
-3.85076183475003
-4.00539372677154
-4.14750274304479
-4.27679318776637
-4.39298315096490
-4.49580672895515
-4.58501666308654
-4.66038787041151
-4.72172067377603
-4.76884259856513
-4.80160915096957
-4.81990435040994
-4.82364125369154
-4.81276276790819
-4.78724346511542
-4.74709263501868
-4.69235779966142
-4.62312725940722
-4.53953035932519
-4.44173577297691
-4.32994952979198
-4.20441397715126
-4.06540791578859
-3.91324767017524
-3.74828825988346
-3.57092312410063
-3.38158103120832
-3.18072088952849
-2.96882660464245
-2.74640270124375
-2.51397005884230
-2.27206158628948
-2.02121849275861
-1.76198799065432
-1.49492261034933
-1.22058071037844
-0.939527468212782
-0.652334803647704
-0.359579104154358
-0.0618376457144461
0.240314920324467
0.546309417052745
0.855584207553235
1.16758701024115
1.48177670088425
1.79762438662468
2.11461369220601
2.43224055618022
2.75001194321658
3.06744359332685
3.38405764339916
3.69938030233607
4.01293999892622
4.32426665901878
4.63289252960354
4.93835460909051
5.24019737367052
5.53797425145790
5.83124808149456
6.11959144985207
6.40258654623278
6.67982376859930
6.95089979137011
7.21541664584405
7.47298211160838
7.72321082433549
7.96572580205351
8.20015979420405
8.42615591743107
8.64336823217568
8.85146285472134
9.05011865250494
9.23902639246899
9.41788741419483
9.58641420840571
9.74433331698843
9.89138900584577
10.0273465774557
10.1519947850656
10.2651467518009
10.3666395130350
10.4563334911085
10.5341127357312
10.5998854542327
10.6535845339390
10.6951675805137
10.7246155207371
10.7419302468907
10.7471326728907
10.7402616203248
10.7213732380550
10.6905406585183
10.6478534746681
10.5934168000642
10.5273503292007
10.4497876961963
10.3608758944077
10.2607742220871
10.1496526954207
10.0276911197182
9.89507947362393
9.75201883260276
9.59872235479698
9.43541603069736
9.26233854143941
9.07974022557238
8.88788151181726
8.68703129476837
8.47746662263450
8.25947470802116
8.03335648634244
7.79942993392337
7.55803171490461
7.30951715498393
7.05425931474492
6.79264716299865
6.52508302981512
6.25198035221029
5.97376195200649
5.69085878749805
5.40370989324639
5.11276344803880
4.81847772049779
4.52132111771935
4.22177127683554
3.92031331871164
3.61743821639666
3.31364240924833
3.00942830563066
2.70530484044654
2.40178778896770
2.09939912233365
1.79866516677755
1.50011529238349
1.20428279719827
0.911707033608460
0.622934216929610
0.338515249496217
0.0590007400350968
-0.215065350302275
-0.483151407837197
-0.744741542231471
-0.999336695280440
-1.24645449328893
-1.48562831959690
-1.71640626295959
-1.93835119231761
-2.15104267214589
-2.35408041975920
-2.54708852868216
-2.72971980038648
-2.90165958603697
-3.06262824294842
-3.21238154962025
-3.35070919825896
-3.47743219915599
-3.59240092437604
-3.69549504177780
-3.78662391225825
-3.86572489264115
-3.93275907014472
-3.98770609780305
-4.03056057419087
-4.06133187405360
-4.08004683527369
-4.08675262330997
-4.08151798615599
-4.06443266067122
-4.03560540654408
-3.99516227541319
-3.94324701979226
-3.88002352230004
-3.80567804219128
-3.72042002790625
-3.62448238672733
-3.51812150838234
-3.40161615017085
-3.27526518433816
-3.13938516104552
-2.99430881885411
-2.84038525740662
-2.67798141487288
-2.50748365884065
-2.32929794236297
-2.14384745399509
-1.95156853667872
-1.75290719825688
-1.54831758425143
-1.33826170009590
-1.12320960934766
-0.903640344989247
-0.680042937615562
-0.452916072080840
-0.222766372300697
0.00989331692038362
0.244545055326600
0.480666755820863
0.717733193908927
0.955217077693523
1.19259059439444
1.42932784892139
1.66490783602774
1.89881699233178
2.13055091014365
2.35961604476202
2.58553260373864
2.80783897284713
3.02609630729059
3.23989108387526
3.44883567176841
3.65256870603146
3.85075556143828
4.04308821291286
4.22928454262059
4.40908786791750
4.58226692885892
4.74861532455951
4.90794974502674
5.06010777355937
5.20494591623362
5.34233756318297
5.47217094325874
5.59434808521641
5.70878508391928
5.81541236301517
5.91417392289400
6.00502563419838
6.08793257857338
6.16286621238321
6.22980343769232
6.28872841405191
6.33963544414735
6.38253114638785
6.41743555554342
6.44438226932086
6.46341781913167
6.47460080086353
6.47800148009736
6.47370205048694
6.46179647444295
6.44238883564439
6.41559103744350
6.38152133604461
6.34030359075507
6.29206639923877
6.23694235632495
6.17506821006224
6.10658579575216
6.03164255743321
5.95039082351172
5.86298643177008
5.76958783485376
5.67035616267201
5.56545606302991
5.45505708159512
5.33933486600021
5.21847106272857
5.09265220402397
4.96206829932710
4.82691059707596
4.68736917295646
4.54363230926600
4.39588784415655
4.24432500240433
4.08913527837167
3.93051177534970
3.76864789376559
3.60373673713937
3.43597153347515
3.26554671460222
3.09265864115100
2.91750424750320
2.74027772669876
2.56116852922730
2.38036293734305
2.19804677476408
2.01440568055086
1.82962247088331
1.64387301836394
1.45732243672366
1.27012329905338
1.08241618841053
0.894331093253972
0.705988040429428
0.517497381257802
0.328961217141248
0.140475249520221
-0.0478707318971027
-0.235993425845025
-0.423816114404341
-0.611267265062741
-0.798277700821264
-0.984777411634186
-1.17069314028001
-1.35594716134786
-1.54045683826985
-1.72413442365159
-1.90688710318919
-2.08861704534305
-2.26922092157379
-2.44858877876711
-2.62660214609618
-2.80313161614458
-2.97803556798286
-3.15116157987704
-3.32234945994599
-3.49143386999154
-3.65824671863488
-3.82262039221910
-3.98439134483938
-4.14340243852845
-4.29950302053740
-4.45254786783011
-4.60239672470848
-4.74891372050885
-4.89196512179035
-5.03141625394374
-5.16712973634736
-5.29896580606612
-5.42678377838582
-5.55044333456056
-5.66980486257657
-5.78472908868000
-5.89507748702837
-6.00071424040720
-6.10150850138817
-6.19733570301700
-6.28807833426808
-6.37362760704874
-6.45388666752888
-6.52877439731531
-6.59822819520966
-6.66220490438769
-6.72068059787909
-6.77365047154425
-6.82112878520398
-6.86314819777406
-6.89975891332688
-6.93102793621071
-6.95703772218473
-6.97788404833814
-6.99367417422294
-7.00452606896991
-7.01056781287830
-7.01193610337041
-7.00877398550533
-7.00122816586362
-6.98944662584154
-6.97357742852516
-6.95376812534793
-6.93016510869352
-6.90291415980472
-6.87216326180819
-6.83806666395062
-6.80078852774656
-6.76050537822621
-6.71740717932528
-6.67169744848085
-6.62359306428390
-6.57332323184579
-6.52112683342342
-6.46724846388277
-6.41193374918109
-6.35542514145469
-6.29795962173902
-6.23976759850327
-6.18107074274764
-6.12207858299599
-6.06298564732375
-6.00396933327811
-5.94518809114378
-5.88678105204020
-5.82886904152397
-5.77155531230117
-5.71492545993843
-5.65904717572623
-5.60397013418549
-5.54972494471676
-5.49631997885580
-5.44373661136578
-5.39192448544922
-5.34079859079436
-5.29023946570663
-5.24009604746073
-5.19018896781580
-5.14031214972845
-5.09023258503936
-5.03968989939661
-4.98839677565526
-4.93604029516806
-4.88228413660054
-4.82677192796460
-4.76913281965538
-4.70899028472369
-4.64597318695497
-4.57972607361684
-4.50991719677242
-4.43624598075094
-4.35844897755900
-4.27629936869362
-4.18959995470382
-4.09817624099078
-4.00187515768448
-3.90057054503606
-3.79417307986872
-3.68263963808361
-3.56597756449096
-3.44424342966592
-3.31753853499000
-3.18600271637653
-3.04980770136714
-2.90915180992030
-2.76425653895641
-2.61536408206918
-2.46273531068305
-2.30664833720569
-2.14739754225523
-1.98529288810652
-1.82065922126127
-1.65383532651027
-1.48517279243914
-1.31503468901583
-1.14379370121998
-0.971829125281156
-0.799523146205937
-0.627257945940121
-0.455414179674320
-0.284369988616965
-0.114500014418915
0.0538256437776973
0.220242945474824
0.384396016125255
0.545939070929391
0.704537975337588
0.859872035958593
1.01163566376719
1.15953931371422
1.30331029497569
1.44269434354634
1.57745813445835
1.70739207736382
1.83231238208402
1.95206173822961
2.06650866795646
2.17554644477222
2.27909259063317
2.37708918983706
2.46950336531128
2.55632696534335
2.63757546109010
2.71328688854508
2.78352125225721
2.84836039131350
2.90790812921152
2.96229046947680
3.01165565828144
3.05617322173751
3.09603126490185
3.13143364061018
3.16259901267107
3.18976110035967
3.21316855738500
3.23308466355898
3.24978688860688
3.26356513872063
3.27471886557390
3.28355482436099
3.29038577995972
3.29552909152324
3.29930470064654
3.30203288143991
3.30403282474442
3.30562247372610
3.30711836164719
3.30883414313888
3.31107781995416
3.31414920972800
3.31833950341572
3.32393273301732
3.33120748256156
3.34043759141639
3.35189137310761
3.36582970686829
3.38250353863746
3.40215109090241
3.42499567580160
3.45124524324301
3.48109413996054
3.51472642336124
3.55231834783272
3.59403799881804
3.64004290740010
3.69047755058290
3.74547139363889
3.80513753566078
3.86957261363753
3.93885844078205
4.01306418796179
4.09224720290711
4.17645228790759
4.26571080448991
4.36004049796446
4.45944586354231
4.56391828049518
4.67343531948752
4.78795952111141
4.90743736048698
5.03179863684788
5.16095616980855
5.29480562426803
5.43322534527802
5.57607626263608
5.72320174650078
5.87442735486840
6.02956059229570
6.18839038295259
6.35068649664266
6.51620023701895
6.68466686742327
6.85580852342732
7.02933630123955
7.20495169877424
7.38234841943372
7.56121495359010
7.74123745992526
7.92210240903694
8.10349952246777
8.28512536161291
8.46668619561432
8.64789949170479
8.82849503801173
9.00821575759097
9.18681749958376
9.36406828380958
9.53974807034224
9.71364911405601
9.88557595251155
10.0553447895629
10.2227835839313
10.3877335565734
10.5500508072188
10.7096061950692
10.8662826513261
11.0199709967748
11.1705662906300
11.3179653089723
11.4620649174019
11.6027613395810
11.7399496682763
11.8735231437094
12.0033723784468
12.1293844107520
12.2514412900650
12.3694176608327
12.4831775255467
12.5925727475701
12.6974459716450
12.7976367700325
12.8929870239439
12.9833430374853
13.0685549175728
13.1484753021687
13.2229583898103
13.2918589741727
13.3550324363397
13.4123366465508
13.4636338111848
13.5087897655307
13.5476713079267
13.5801436595342
13.6060688849533
13.6253055132449
13.6377101925223
13.6431419714622
13.6414678954458
13.6325674738027
13.6163352409398
13.5926826580251
13.5615403646075
13.5228603618404
13.4766171737575
13.4228077476707
13.3614507480237
13.2925856012164
13.2162711733350
13.1325847361989
13.0416218768361
12.9434965772193
12.8383403340731
12.7263004978585
12.6075390812823
12.4822325140575
12.3505715113125
12.2127603418664
12.0690148426115
11.9195585264170
11.7646177385385
11.6044177095114
11.4391805190286
11.2691250913874
11.0944685085463
10.9154275092734
10.7322193995320
10.5450619566512
10.3541721486742
10.1597642050797
9.96204811095067
9.76122888258259
9.55750608969240
9.35107356494598
9.14211965766636
8.93082779334293
8.71737757606615
8.50194696787071
8.28471459112062
8.06586114048197
7.84557037870611
7.62403025031136
7.40143369556199
7.17797845005495
6.95386559196731
6.72929767071798
6.50447802434401
6.27961170229535
6.05490692199556
5.83057628437417
5.60683715222085
5.38391035810624
5.16201742123818
4.94137752455182
4.72220556303140
4.50471203798900
4.28910396450046
4.07558506614385
3.86435507817277
3.65560893268006
3.44953588574384
3.24631900344977
3.04613613702998
2.84916220754242
2.65557148928510
2.46553953271873
2.27924472485369
2.09686871224515
1.91859544807530
1.74460969662136
1.57509576944621
1.41023673216718
1.25021378495263
1.09520540078610
0.945386043662718
0.800924646124424
0.661983739454019
0.528719653449391
0.401282774332900
0.279817206143774
0.164460489948029
0.0553437377868429
-0.0474088299876307
-0.143681657399614
-0.233369387732834
-0.316376256156338
-0.392613876065149
-0.461999265032305
-0.524454123405401
-0.579905247392838
-0.628285422143438
-0.669534675121935
-0.703601948153873
-0.730446532427187
-0.750039205684657
-0.762363427424034
-0.767415936805958
-0.765206276939855
-0.755755721792429
-0.739096082513302
-0.715268334811554
-0.684321009173127
-0.646309178022416
-0.601294873355937
-0.549348220704630
-0.490547801439951
-0.424979826680429
-0.352737253478345
-0.273920330851446
-0.188638812920307
-0.0970146474618343
0.000816290166934258
0.104703954790887
0.214484846004343
0.329982668047911
0.451007982981176
0.577356857702143
0.708809755275523
0.845131563978937
0.986072348003995
1.13136816519177
1.28074201081806
1.43390536265593
1.59056050462303
1.75040303244440
1.91312329039399
2.07840614340678
2.24592997727230
2.41536605825227
2.58637866945268
2.75862566739955
2.93175826925187
3.10541971444938
3.27924428934288
3.45285778670709
3.62587880543420
3.79792005702676
3.96858944024584
4.13749064549723
4.30422293204455
4.46838067350096
4.62955409990401
4.78733171197643
4.94130365212903
5.09106531585729
5.23622013011319
5.37637965286346
5.51116093477486
5.64018411969360
5.76307254667189
5.87945469972569
5.98896663607166
6.09125423681135
6.18597492155637
6.27279835003713
6.35140587257669
6.42148938458210
6.48275053812240
6.53490084699697
6.57766286399856
6.61077195383946
6.63397788726384
6.64704566044246
6.64975512288165
6.64189965239593
6.62328417605160
6.59372259869809
6.55303589071747
6.50105274019322
6.43761253121922
6.36256814786743
6.27578711453181
6.17715166649324
6.06655846449251
5.94391854847056
5.80915824433697
5.66222054723851
5.50306602854198
5.33167302785589
5.14803677312425
4.95216766755261
4.74409011288932
4.52384210806284
4.29147479090303
4.04705233965149
3.79065288850145
3.52236974254334
3.24231223666364
2.95060647536329
2.64739625002784
2.33284395420487
2.00713084163713
1.67045638871213
1.32303759433446
0.965108812369706
0.596921878654401
0.218746651105374
-0.169128216319025
-0.566395515818427
-0.972731874237322
-1.38780246438140
-1.81126654827029
-2.24278129013913
-2.68200294390273
-3.12858690122161
-3.58218784949662
-4.04245968323499
-4.50905451509827
-4.98162072853015
-5.45980090687311
-5.94323112821128
-6.43154245968278
-6.92436405556705
-7.42132654825873
-7.92206471833031
-8.42621878740807
-8.93343451151214
-9.44336320521495
-9.95566223229682
-10.4699962007614
-10.9860395751836
-11.5034801690708
-12.0220214327619
-12.5413821077210
-13.0612940805456
-13.5815007585288
-14.1017573960040
-14.6218325388487
-15.1415085045069
-15.6605801242012
-16.1788530572025
-16.6961426900466
-17.2122730272388
-17.7270751584035
-18.2403858387968
-18.7520466010405
-19.2619035180564
-19.7698073797132
-20.2756133316270
-20.7791790250520
-21.2803617555706
-21.7790161992371
-22.2749934621670
-22.7681411472692
-23.2583042003406
-23.7453262375260
-24.2290509962275
-24.7093236109017
-25.1859912369293
-25.6589027247801
-26.1279074639048
-26.5928536355188
-27.0535862329501
-27.5099452679151
-27.9617644619734
-28.4088703056398
-28.8510807725633
-29.2882033333556
-29.7200332227430
-30.1463530324356
-30.5669330356111
-30.9815312913986
-31.3898937674335
-31.7917544211932
-32.1868345266656
-32.5748410689000
-32.9554646246170
-33.3283774449342
-33.6932325155626
-34.0496643689289
-34.3972918263111
-34.7357214189042
-35.0645501171710
-35.3833674258587
-35.6917578542536
-35.9893044140606
-36.2755921905449
-36.5502106161923
-36.8127547426265
-37.0628262832563
-37.3000347235441
-37.5239989741402
-37.7343493873915
-37.9307296005405
-38.1127983827580
-38.2802310089266
-38.4327190887884
-38.5699694467675
-38.6917037191752
-38.7976588479774
-38.8875875194351
-38.9612582501751
-39.0184550614504
-39.0589767421966
-39.0826364155403
-39.0892621231090
-39.0786986052486
-39.0508097998962
-39.0054806900526
-38.9426177251248
-38.8621489458835
-38.7640248835580
-38.6482193402111
-38.5147290386731
-38.3635730939766
-38.1947931988991
-38.0084536313178
-37.8046404885837
-37.5834603874561
-37.3450383333559
-37.0895147013516
-36.8170426994693
-36.5277875654993
-36.2219264868176
-35.8996473994221
-35.5611466076223
-35.2066269511365
-34.8362975321315
-34.4503735153804
-34.0490747525228
-33.6326244209343
-33.2012482729556
-32.7551733659225
-32.2946264523407
-31.8198336967048
-31.3310224326317
-30.8284237688961
-30.3122739600523
-29.7828140048003
-29.2402887211256
-28.6849461908978
-28.1170380499401
-27.5368211582524
-26.9445599942911
-26.3405283433620
-25.7250100997816
-25.0982999548680
-24.4607041481793
-23.8125408646159
-23.1541401576856
-22.4858436365091
-21.8080036785631
-21.1209816332260
-20.4251454337104
-19.7208679870869
-19.0085271166266
-18.2885065802691
-17.5611975690535
-16.8269999699368
-16.0863220829064
-15.3395788516362
-14.5871905120053
-13.8295829081883
-13.0671889402390
-12.3004496544341
-11.5298142016543
-10.7557396743441
-9.97869207058737
-9.19914743224635
-8.41759041973148
-7.63450931311589
-6.85038988213797
-6.06571146080427
-5.28094647865077
-4.49656166431133
-3.71301782705174
-2.93076720485100
-2.15024992727992
-1.37189114227764
-0.596098868479215
0.176737782234271
0.946249653939643
1.71208786711247
2.47392382676599
3.23144820502532
3.98436812634635
4.73240339104865
5.47528310898179
6.21274340105958
6.94452587379806
7.67037556020476
8.39003719928563
9.10325057168085
9.80974679930330
10.5092468617393
11.2014627474549
11.8861004658984
12.5628624795872
13.2314479484464
13.8915516786330
14.5428632640410
15.1850668974604
15.8178416140575
16.4408620268051
17.0537997914538
17.6563252647969
18.2481089982220
18.8288241360607
19.3981506089711
19.9557799887890
20.5014190974936
21.0347917130412
21.5556383113404
22.0637142017929
22.5587883184764
23.0406442741919
23.5090823682486
23.9639214163550
24.4050000442836
24.8321758979961
25.2453220574928
25.6443226205757
26.0290695424295
26.3994609125731
26.7554006114696
27.0967999419729
27.4235805204988
27.7356767600261
28.0330378237237
28.3156297611026
28.5834375273599
28.8364657540403
29.0747375566142
29.2982920937705
29.5071824270059
29.7014749314227
29.8812499608504
30.0466015660559
30.1976350767304
30.3344640957276
30.4572090492983
30.5659978298044
30.6609675190975
30.7422669528660
30.8100610154390
30.8645357092087
30.9059006631375
30.9343869961661
30.9502422619988
30.9537256318468
30.9451049846288
30.9246563828372
30.8926653989594
30.8494285066393
30.7952527506911
30.7304529227398
30.6553467800323
30.5702503336365
30.4754751132336
30.3713275891110
30.2581098594014
30.1361203525853
30.0056534736804
29.8669980751276
29.7204357644905
29.5662406559876
29.4046811604647
29.2360224438756
29.0605278268730
28.8784582912181
28.6900696173561
28.4956078692226
28.2953057875897
28.0893818197908
27.8780408348748
27.6614746795665
27.4398611468888
27.2133610013453
26.9821152043050
26.7462450183238
26.5058547522374
26.2610351221864
26.0118664521092
25.7584224837174
25.5007752085647
25.2389997659708
24.9731782126115
24.7034016843305
24.4297711859261
24.1523976622635
23.8714018263170
23.5869140415397
23.2990739611642
23.0080286756796
22.7139290727082
22.4169259588598
22.1171673744205
21.8147972221850
21.5099542599824
21.2027699708434
20.8933653126620
20.5818486697383
20.2683165543088
19.9528563435934
19.6355498007137
19.3164756513189
18.9957098454987
18.6733250509553
18.3493917567658
18.0239808081909
17.6971658832147
17.3690250162946
17.0396414651593
16.7091048713252
16.3775125347153
16.0449696710792
15.7115881165992
15.3774837186807
15.0427730100068
14.7075695851855
14.3719802427647
14.0361010745575
13.7000139816507
13.3637846313358
13.0274625110153
12.6910822463378
12.3546654685816
12.0182232889627
11.6817589017221
11.3452698972119
11.0087506991151
10.6721953019250
10.3355995924360
9.99896253938491
9.66228625013964
9.32557572702425
8.98883957246564
8.65209128546258
8.31534894763861
7.97863210970780
7.64195629761116
7.30532657088251
6.96873352932731
6.63215504284366
6.29556298909371
5.95893112691519
5.62224076755366
5.28548304892198
4.94865787024448
4.61177014233017
4.27482561703324
3.93782915458502
3.60078608465474
3.26370547039112
2.92660402341887
2.58950953608867
2.25246132983982
1.91550248557427
1.57866231706479
1.24194016601593
0.905304331935960
0.568704829437233
0.232088660990448
-0.104588356600720
-0.441353282604460
-0.778210851135877
-1.11514120476201
-1.45209961348993
-1.78901687100088
-2.12580042727141
-2.46233679184287
-2.79849377820639
-3.13412080310777
-3.46904771643295
-3.80308347137903
-4.13601451743257
-4.46760238265366
-4.79758217254921
-5.12566555565697
-5.45154954175542
-5.77492789265237
-6.09550039724814
-6.41297762353256
-6.72708179759673
-7.03754547444508
-7.34410913221043
-7.64651852501525
-7.94452316520169
-8.23787754246887
-8.52634549538963
-8.80970594727010
-9.08775655175593
-9.36031280659813
-9.62720364771779
-9.88826632322313
-10.1433419798106
-10.3922715496217
-10.6348915253368
-10.8710307577034
-11.1005098845164
-11.3231435702265
-11.5387435321829
-11.7471196745739
-11.9480789723855
-12.1414237719306
-12.3269509371630
-12.5044523186234
-12.6737163069347
-12.8345301722748
-12.9866828310354
-13.1299671452162
-13.2641806226509
-13.3891236850370
-13.5045959219857
-13.6103922975185
-13.7063009186461
-13.7921029036674
-13.8675745884804
-13.9324909391041
-13.9866279074753
-14.0297632527960
-14.0616771958277
-14.0821533221168
-14.0909793767415
-14.0879487827345
-14.0728632983362
-14.0455349671539
-14.0057854564937
-13.9534428442122
-13.8883378794654
-13.8103025163726
-13.7191713764198
-13.6147841163449
-13.4969869152814
-13.3656324852329
-13.2205781887612
-13.0616829795544
-12.8888056668480
-12.7018058734261
-12.5005459617599
-12.2848919640306
-12.0547138127121
-11.8098855853613
-11.5502852283057
-11.2757937596682
-10.9862956179097
-10.6816810478312
-10.3618491540500
-10.0267103108021
-9.67618822330059
-9.31022175777598
-8.92876546806269
-8.53178846148919
-8.11927285416667
-7.69121306614072
-7.24761631395880
-6.78850465705542
-6.31391930970762
-5.82392650078675
-5.31862196152737
-4.79813177700935
-4.26261025465260
-3.71223689317339
-3.14721346574743
-2.56776080362390
-1.97411522353030
-1.36652608882837
-0.745256112234139
-0.110583626365510
0.537195975595533
1.19777105818487
1.87081557152059
2.55599034108448
3.25294375911768
3.96131223422471
4.68072004234490
5.41077857967285
6.15108626763216
6.90123018098456
7.66078868433943
8.42933335033947
9.20642932559088
9.99163462029977
10.7844992743916
11.5845651745969
12.3913669395379
13.2044332183305
14.0232865583636
14.8474411887498
15.6764003279132
16.5096544458204
17.3466802452161
18.1869401255612
19.0298827850294
19.8749444848651
20.7215493698029
21.5691087854652
22.4170206646146
23.2646694593583
24.1114271553711
24.9566555463597
25.7997085184465
26.6399335104755
27.4766728633336
28.3092652362420
29.1370459000226
29.9593453726246
30.7754874100779
31.5847874261303
32.3865518186971
33.1800783235601
33.9646568605866
34.7395704562286
35.5040963612634
36.2575072446640
36.9990729391609
37.7280633919570
38.4437516887205
39.1454158404920
39.8323395706185
40.5038125776590
41.1591305128081
41.7975951485354
42.4185152149545
43.0212079634802
43.6050011003194
44.1692347914577
44.7132632028241
45.2364547423808
45.7381911831400
46.2178666203086
46.6748869185373
47.1086699479260
47.5186461930009
47.9042589021915
48.2649633620735
48.6002255951357
48.9095212561475
49.1923349667448
49.4481595542675
49.6764948393872
49.8768466285234
50.0487271021094
50.1916563610764
50.3051634059849
50.3887858942846
50.4420696875818
50.4645689036194
50.4558460571914
50.4154719930663
50.3430259683899
50.2380958850445
50.1002785533468
49.9291805821026
49.7244204299641
49.4856311408720
49.2124625720260
48.9045822801274
48.5616752439388
48.1834431970191
47.7696041664226
47.3198929318786
46.8340630596075
46.3118896765763
45.7531716744909
45.1577334606929
44.5254264924765
43.8561298204697
43.1497498192006
42.4062203542274
41.6255033263507
40.8075890572443
39.9524967541136
39.0602749935121
38.1310024617576
37.1647897243728
36.1617819038593
35.1221612521136
34.0461487227965
32.9340050772296
31.7860330688320
30.6025808226773
29.3840449197847
28.1308717554537
26.8435569319914
25.5226438158722
24.1687222116753
22.7824270344550
21.3644369216158
19.9154732011480
18.4362995137417
16.9277217908887
15.3905879933235
13.8257878469538
12.2342531702228
10.6169583751808
8.97491995117522
7.30919409781641
5.62087310293561
3.91108171660068
2.18097376116438
0.431729038636042
-1.33544868997219
-3.11933253392930
-4.91867294403800
-6.73219818377607
-8.55861468248889
-10.3966075692491
-12.2448418048024
-14.1019637337459
-15.9666020460847
-17.8373673163170
-19.7128510737706
-21.5916263099525
-23.4722496026111
-25.3532631315523
-27.2331952182168
-29.1105596282229
-30.9838548883184
-32.8515642149834
-34.7121555808441
-36.5640815638957
-38.4057789221253
-40.2356683716645
-42.0521556411667
-43.8536333870777
-45.6384821263160
-47.4050698901323
-49.1517522072949
-50.8768737865611
-52.5787718394382
-54.2557800905957
-55.9062326416008
-57.5284676269426
-59.1208313746664
-60.6816828913523
-62.2093971824449
-63.7023671689696
-65.1590053308694
-66.5777454937510
-67.9570451161985
-69.2953887316755
-70.5912918895033
-71.8433043441586
-73.0500128485907
-74.2100450970583
-75.3220749939602
-76.3848276396283
-77.3970831379385
-78.3576799969036
-79.2655187747803
-80.1195656128684
-80.9188552367363
-81.6624934243409
-82.3496590588741
-82.9796058844712
-83.5516640831069
-84.0652419694953
-84.5198280411320
-84.9149927875490
-85.2503892466684
-85.5257523082703
-85.7408977172456
-85.8957214321186
-85.9901995775716
-86.0243889911428
-85.9984274715056
-85.9125321222349
-85.7669954356113
-85.5621813798799
-85.2985239911772
-84.9765282330987
-84.5967711599149
-84.1599017164308
-83.6666384007862
-83.1177650294755
-82.5141254403093
-81.8566186241716
-81.1461959543633
-80.3838605150114
-79.5706675763927
-78.7077257396564
-77.7961964290539
-76.8372884002374
-75.8322492904490
-74.7823608186128
-73.6889386493404
-72.5533299014939
-71.3769044362267
-70.1610450457604
-68.9071424977911
-67.6165962710956
-66.2908189577844
-64.9312404604888
-63.5393074587403
-62.1164777269251
-60.6642131731382
-59.1839751720940
-57.6772239193986
-56.1454211517461
-54.5900326602158
-53.0125275593061
-51.4143753215961
-49.7970441473991
-48.1620023343579
-46.5107203838480
-44.8446704503661
-43.1653222404769
-41.4741377422892
-39.7725679407018
-38.0620522333773
-36.3440191782924
-34.6198872619363
-32.8910652098496
-31.1589527295371
-29.4249428132778
-27.6904239911200
-25.9567791996700
-24.2253809686469
-22.4975858422298
-20.7747301798136
-19.0581278142431
-17.3490694491316
-15.6488229020933
-13.9586333594238
-12.2797240567185
-10.6132982158617
-8.96054259186432
-7.32263179206548
-5.70073104266516
-4.09599632798412
-2.50957392296260
-0.942601221049303
0.603792393671351
2.12848724918387
3.63037807918436
5.10837926619947
6.56142801376079
7.98848485124679
9.38853272117817
10.7605761974338
12.1036411932354
13.4167747441047
14.6990449266849
15.9495416283715
17.1673790602837
18.3517003691693
19.5016832744535
20.6165444661683
21.6955418685151
22.7379759573590
23.7431906665867
24.7105737049196
25.6395571163209
26.5296187384293
27.3802839041336
28.1911266716356
28.9617711176820
29.6918937043051
30.3812266578148
31.0295617624965
31.6367542088976
32.2027253633069
32.7274627907080
33.2110174123171
33.6534996440672
34.0550763038158
34.4159682900439
34.7364477255989
35.0168339146777
35.2574891275614
35.4588155845563
35.6212541173044
35.7452844487254
35.8314266149567
35.8802424567910
35.8923361674706
35.8683537766352
35.8089824622261
35.7149505227833
35.5870275929554
35.4260240305517
35.2327892368259
35.0082095647406
34.7532063513566
34.4687342534854
34.1557801248868
33.8153626132617
33.4485321193094
33.0563705218412
32.6399902515416
32.2005324154969
31.7391640323069
31.2570743194608
30.7554697376266
30.2355688060700
29.6985984767648
29.1457920690659
28.5783869811258
27.9976214649587
27.4047319534567
26.8009510592468
26.1875039262406
25.5656029357536
24.9364430901036
24.3011986117711
23.6610204029751
23.0170346044639
22.3703417181545
21.7220151035467
21.0730983126714
20.4246016810429
19.7774991280906
19.1327260609162
18.4911789768574
17.8537169424654
17.2211642921483
16.5943132344204
15.9739254106674
15.3607321065810
14.7554326393129
14.1586906235870
13.5711293683682
12.9933284891831
12.4258225116750
11.8691005748894
11.3236062823316
10.7897379976933
10.2678508928334
9.75826122136536
9.26125144547894
8.77707436707597
8.30595542633646
7.84809405733279
7.40366540755245
6.97282176525776
6.55569214681904
6.15238016318459
5.76296177314652
5.38748429330732
5.02596702244956
4.67840294441703
4.34476019947571
4.02498243068928
3.71898859977654
3.42667310534532
3.14790650088252
2.88253704986945
2.63039240305468
2.39127996914944
2.16498651409594
1.95127936848997
1.74990983704073
1.56061672558671
1.38312784162254
1.21715875358855
1.06240970256825
0.918562691799176
0.785280422413798
0.662207790526230
0.548975944696933
0.445208008302756
0.350524737151772
0.264548382753828
0.186904222828552
0.117220352835229
0.0551262744797187
0.000250937236665286
-0.0477788726650539
-0.0893394964082601
-0.124810242710122
-0.154571865662199
-0.179005168063669
-0.198490742116103
-0.213408955122982
-0.224139287605410
-0.231058905013504
-0.234540701781072
-0.234950997501387
-0.232647005864039
-0.227974494583743
-0.221266054383087
-0.212839621375370
-0.202996064343884
-0.192015481946889
-0.180153521377007
-0.167638970537235
-0.154672982520080
-0.141430111244237
-0.128060800162360
-0.114693775143626
-0.101436673810294
-0.0883750295087241
-0.0755721086172597
-0.0630722775332356
-0.0509068255428005
-0.0390977774926578
-0.0276574326199563
-0.0165854736217754
-0.00586590867517554
0.00453502070003565
0.0146685365719907
0.0245998534113882
0.0344031477951214
0.0441571147238486
0.0539417688768985
0.0638368505750426
0.0739225515386799
0.0842819649163422
0.0950034134828324
0.106181464224848
0.117916330870613
0.130312437960491
0.143478169783447
0.157527934275104
0.172585766625936
0.188788565886906
0.206286344514875
0.225238776762274
0.245811201074860
0.268173470059655
0.292501351530362
0.318977743305627
0.347791737757841
0.379135239393025
0.413197971047513
0.450162478964548
0.490200628071047
0.533472185271072
0.580125313453264
0.630297667120088
0.684115947364646
0.741692905388643
0.803122748808586
0.868477036523042
0.937803028528225
1.01112514635767
1.08844823428381
1.16975988238142
1.25503026293534
1.34421120508800
1.43723688757423
1.53402567315963
1.63448123945311
1.73849282670506
1.84593602983928
1.95667478831595
2.07056332315784
2.18744647317047
2.30715801391071
2.42951797224320
2.55433060449752
2.68138387300113
2.81045042173579
2.94128963415182
3.07365005780199
3.20727165854585
3.34188730777850
3.47722338266219
3.61300013334337
3.74893169821314
3.88472564861092
4.02008319376560
4.15470046247094
4.28827008751246
4.42048303226269
4.55103095547725
4.67960851771558
4.80591509233830
4.92965576090705
5.05054147348496
5.16828908774721
5.28262229828522
5.39327357453613
5.49998639217738
5.60251674516986
5.70063381840109
5.79412029639291
5.88277248649947
5.96640097043988
6.04483231907105
6.11791109586609
6.18550155268929
6.24748919488088
6.30378203592295
6.35431094591107
6.39902873677949
6.43790846102245
6.47094205557838
6.49813962956320
6.51952826654338
6.53514933142355
6.54505523603927
6.54930786698091
6.54797962864398
6.54115662464931
6.52894284452905
6.51146327002970
6.48886435164506
6.46131227107813
6.42898994266253
6.39209317268365
6.35082621789653
6.30539698509021
6.25601247071774
6.20287533674554
6.14618204201331
6.08612235219354
6.02287999066757
5.95663425103579
5.88756179634259
5.81583781045195
5.74163673814834
5.66513273198203
5.58649921047735
5.50590764684547
5.42352642175400
5.33951997891423
5.25404733249666
5.16725873811215
5.07929100609767
4.99026413765826
4.90028178476042
4.80943487898214
4.71780527366074
4.62546749262401
4.53248977321163
4.43893648407268
4.34487227220283
4.25036668626995
4.15549772545852
4.06035347775551
3.96503232181422
3.86964240577460
3.77429974920345
3.67912407771712
3.58423328618874
3.48973873615123
3.39574329485218
3.30234211767852
3.20962385361893
3.11767048830074
3.02655665726576
2.93634961950076
2.84710965326117
2.75889069530941
2.67174181762105
2.58570965903948
2.50084139320061
2.41718817038414
2.33480879207759
2.25377242523997
2.17415916415211
2.09605849870796
2.01956658259841
1.94478277965108
1.87180555095169
1.80072816230636
1.73163504861619
1.66459943322561
1.59968214492121
1.53693103887643
1.47638036780803
1.41804956862062
1.36194170354173
1.30804286561634
1.25632320333006
1.20673831447028
1.15922940216521
1.11372237143392
1.07012765138390
1.02834199226480
0.988251700533979
0.949736060064017
0.912670401139615
0.876928576601294
0.842384069800164
0.808909376640539
0.776374673510723
0.744647021473903
0.713590642905581
0.683068329964461
0.652943151114095
0.623079026898358
0.593339996185861
0.563589482172409
0.533690570063835
0.503507355829725
0.472907245983581
0.441763730601941
0.409958675555165
0.377383894050632
0.343942352994877
0.309549191594353
0.274132729777924
0.237635406124520
0.200014228188888
0.161240378035516
0.121298508672932
0.0801869215619199
0.0379183276845694
-0.00548035485038374
-0.0499695828022209
-0.0954990774061107
-0.142008770912198
-0.189428987642414
-0.237680811043560
-0.286675982270947
-0.336315616819710
-0.386489346314352
-0.437076016391058
-0.487944631739762
-0.538954358099445
-0.589953581374060
-0.640778679150121
-0.691253992810657
-0.741193654690870
-0.790403900884051
-0.838684559332692
-0.885830128359155
-0.931631515393761
-0.975878315572303
-1.01836026042759
-1.05886664610824
-1.09718427720067
-1.13309624783821
-1.16638304836444
-1.19682498573705
-1.22420413146319
-1.24830526024597
-1.26891613557677
-1.28582720175671
-1.29883080186319
-1.30772022004338
-1.31228866826108
-1.31232845662117
-1.30763040780254
-1.29798399221360
-1.28317901664351
-1.26300809193120
-1.23726850970199
-1.20576328877208
-1.16830097418230
-1.12469365405124
-1.07475432637439
-1.01829528376803
-0.955127993723523
-0.885064653154468
-0.807921297066692
-0.723521566553314
-0.631700300160857
-0.532306172303527
-0.425203198025500
-0.310271757094920
-0.187408720328949
-0.0565256671457963
0.0824541496182242
0.229598482846060
0.384967816850619
0.548616673186643
0.720594614185297
0.900946110553258
1.08970879730124
1.28691065484803
1.49256706948693
1.70667860858156
1.92923022624960
2.16019148396220
2.39951558534424
2.64713657191149
2.90296753717297
3.16690212085261
3.43881761666034
3.71857641975789
4.00602486111986
4.30099121426163
4.60328483903081
4.91269729611035
5.22900531246434
5.55197392991812
5.88135775259645
6.21690076811505
6.55833741930015
6.90539605573140
7.25780232375878
7.61527934002968
7.97754423238909
8.34430259808324
8.71524249065243
9.09002960683380
9.46830540315319
9.84968844177646
10.2337774184870
10.6201545619845
11.0083892233675
11.3980412960838
11.7886635715491
12.1798026124432
12.5709988571019
12.9617870259970
13.3516973062889
13.7402570165491
14.1269915612021
14.5114237228067
14.8930717097615
15.2714472703033
15.6460554215034
16.0163958536119
16.3819637490575
16.7422484101824
17.0967308276472
17.4448823334995
17.7861653518923
18.1200355932044
18.4459442033355
18.7633390342042
19.0716655107330
19.3703676294615
19.6588888506588
19.9366728837980
20.2031645447821
20.4578104469253
20.7000595257484
20.9293636356922
21.1451784567830
21.3469651868822
21.5341929591415
21.7063408530699
21.8628984869439
22.0033654890352
22.1272505030226
22.2340696102283
22.3233450629107
22.3946059956919
22.4473904013850
22.4812472994362
22.4957400470982
22.4904508502560
22.4649847454682
22.4189713252670
22.3520640866512
22.2639393070168
22.1542958169336
22.0228554919866
21.8693643446651
21.6935941561595
21.4953442900141
21.2744433888563
21.0307506554926
20.7641565389700
20.4745831225111
20.1619849267870
19.8263503063012
19.4677027834224
19.0861023783046
18.6816478255158
18.2544794373169
17.8047811239291
17.3327809145014
16.8387505727941
16.3230043076641
15.7858960439782
15.2278162077249
14.6491896931856
14.0504750136040
13.4321638030009
12.7947808474506
12.1388852993769
11.4650728946402
10.7739778611954
10.0662731488719
9.34266880083963
8.60390918113279
7.85076965469582
7.08405296004875
6.30458521755467
5.51321157605638
4.71079239306250
3.89820108102647
3.07632332330225
2.24605664836546
1.40830976684682
0.564001076134473
-0.285943310349267
-1.14059087849978
-1.99900343291154
-2.86023775604976
-3.72334638619740
-4.58737881200293
-5.45138308369812
-6.31440736487711
-7.17550065141927
-8.03371200387472
-8.88808847366649
-9.73767243996160
-10.5814990151516
-11.4185940578780
-12.2479730346033
-13.0686400778402
-13.8795861131857
-14.6797874260928
-15.4682084773148
-16.2438101551262
-17.0055622088740
-17.7524602102402
-18.4835464327147
-19.1979288618499
-19.8947904095407
-20.5733860052688
-21.2330340507039
-21.8731107513939
-22.4930489970331
-23.0923378074449
-23.6705198476365
-24.2271873122907
-24.7619766004790
-25.2745619645736
-25.7646494482437
-26.2319739744078
-26.6763009541503
-27.0974298580495
-27.4951964757827
-27.8694727915896
-28.2201650111675
-28.5472109909596
-28.8505773697485
-29.1302558700772
-29.3862599625022
-29.6186239179338
-29.8274046057698
-30.0126847871243
-30.1745755804841
-30.3132163726100
-30.4287731856636
-30.5214374645373
-30.5914250474223
-30.6389743092886
-30.6643447286914
-30.6678174252558
-30.6496965964694
-30.6103098299586
-30.5500069931884
-30.4691592475194
-30.3681590197274
-30.2474193842255
-30.1073715476491
-29.9484613297562
-29.7711457734134
-29.5758903620944
-29.3631675606184
-29.1334572151741
-28.8872480979592
-28.6250390480481
-28.3473393499366
-28.0546691813943
-27.7475599511224
-27.4265529789263
-27.0921953889768
-26.7450349440908
-26.3856178694149
-26.0144912726560
-25.6322077789322
-25.2393289851709
-24.8364257079800
-24.4240762135053
-24.0028652849501
-23.5733843063205
-23.1362305179010
-22.6920051460434
-22.2413118356422
-21.7847563375913
-21.3229468560140
-20.8564937457554
-20.3860075486002
-19.9120956071961
-19.4353585675290
-18.9563870103870
-18.4757573816161
-17.9940275216424
-17.5117328682875
-17.0293834547169
-16.5474611694294
-16.0664173397130
-15.5866716512991
-15.1086132967701
-14.6326038753196
-14.1589807322156
-13.6880598422503
-13.2201381745506
-12.7554954766428
-12.2943944051946
-11.8370781108657
-11.3837661118611
-10.9346504818989
-10.4898941401388
-10.0496310065717
-9.61396617885556
-9.18297577343696
-8.75670720414506
-8.33517942212867
-7.91838240318702
-7.50627618034255
-7.09879067154637
-6.69582814642643
-6.29726868669115
-5.90297625622507
-5.51280246110391
-5.12658746090136
-4.74415969589084
-4.36533591746204
-3.98992217617361
-3.61771576676320
-3.24850783117629
-2.88208697426915
-2.51824424588932
-2.15677877122448
-1.79750218069879
-1.44024070550406
-1.08483666176960
-0.731151344302284
-0.379068375802506
-0.0284955459588612
0.320635158520222
0.668368916515767
1.01473058845796
1.35972772896888
1.70335385539049
2.04559226644074
2.38641981263671
2.72580972281592
3.06373300830417
3.40015737289791
3.73504285656371
4.06833534700541
4.39995969001435
4.72981371360338
5.05776507482059
5.38365271655129
5.70729204098556
6.02847998874838
6.34699704543724
6.66260754180337
6.97506139965290
7.28409744105380
7.58944659277099
7.89083510216672
8.18798871342968
8.48063696789170
8.76851554313405
9.05136555848643
9.32893038317048
9.60095209148087
9.86717042340883
10.1273249656994
10.3811581726699
10.6284164884798
10.8688492727495
11.1022071366455
11.3282414160559
11.5467062695048
11.7573630422923
11.9599836814748
12.1543509982359
12.3402568482092
12.5174997780627
12.6858833303054
12.8452163165941
12.9953144647978
13.1360009406194
13.2671042566828
13.3884549391791
13.4998841670123
13.6012258717852
13.6923205721238
13.7730190952441
13.8431864798058
13.9027063539103
13.9514845948005
13.9894513153684
14.0165611162366
14.0327917222115
14.0381410044603
14.0326226291539
14.0162615261744
13.9890908474161
13.9511515475292
13.9024947658808
13.8431864126894
13.7733127654533
13.6929851671384
13.6023425131477
13.5015521787815
13.3908104566521
13.2703421465821
13.1403982276060
13.0012510787324
12.8531879663544
12.6965048262263
12.5315014160548
12.3584765345048
12.1777227160365
11.9895227851528
11.7941507708314
11.5918761093929
11.3829667899162
11.1676887031039
10.9463035728063
10.7190694565442
10.4862442305359
10.2480894387718
10.0048724800666
9.75686611963908
9.50434473060947
9.24757929072842
8.98683512344704
8.72237357459530
8.45445500591682
8.18334018809927
7.90928949691834
7.63256151870999
7.35341314773284
7.07210141289702
6.78888542602455
6.50402803315839
6.21779752386923
5.93046796924943
5.64231723636257
5.35362446488715
5.06466914903741
4.77573236054078
4.48709951642722
4.19906284497882
3.91192122768186
3.62597747643587
3.34153572452477
3.05890113395484
2.77838168115959
2.50028975900536
2.22494103583559
1.95264991803297
1.68372382051541
1.41845969965353
1.15714451676109
0.900058203982720
0.647476215210092
0.399669696633794
0.156903633261057
-0.0805651240391607
-0.312488878907978
-0.538629751376048
-0.758760754089648
-0.972667282163451
-1.18014812343363
-1.38101438264355
-1.57508566662820
-1.76218519960519
-1.94213690657071
-2.11476613304124
-2.27990251384695
-2.43738260954304
-2.58705171342111
-2.72876548182038
-2.86239204059539
-2.98781444697835
-3.10493273151474
-3.21366533986318
-3.31395050847791
-3.40574792981141
-3.48904147868839
-3.56384406783498
-3.63020320061653
-3.68820352834991
-3.73796492286602
-3.77963802865703
-3.81340021286082
-3.83945411723677
-3.85802893221779
-3.86938219104944
-3.87380029781373
-3.87159778849858
-3.86311520649159
-3.84871511831324
-3.82877746238783
-3.80369685161418
-3.77388331863009
-3.73976513466166
-3.70179030876847
-3.66042432709655
-3.61614496632419
-3.56943692138327
-3.52078696560584
-3.47067845778442
-3.41958585492526
-3.36797131683298
-3.31628399986010
-3.26496061252772
-3.21442509086415
-3.16508679846635
-3.11733850137802
-3.07155501127100
-3.02809237875735
-2.98728716132161
-2.94945540926287
-2.91489154858950
-2.88386763730029
-2.85663359010739
-2.83341837103328
-2.81443084401137
-2.79985920986463
-2.78986992202441
-2.78460768755242
-2.78419655324747
-2.78874118351795
-2.79832809075298
-2.81302616268205
-2.83288476138248
-2.85792844407234
-2.88815033272255
-2.92350806398200
-2.96392398851717
-3.00928848963746
-3.05946534763997
-3.11429771756925
-3.17361197912704
-3.23721826581791
-3.30491040882847
-3.37646898328677
-3.45166709744099
-3.53027517273212
-3.61206233158857
-3.69679468929091
-3.78423233602517
-3.87412786700885
-3.96622842501393
-4.06028030209639
-4.15603347966912
-4.25324396190094
-4.35167324634574
-4.45108606261181
-4.55124881993008
-4.65193037117671
-4.75290402240602
-4.85394935892616
-4.95485412437108
-5.05541531864431
-5.15543731345253
-5.25472746326268
-5.35309254660204
-5.45033842025610
-5.54627247062674
-5.64070636229470
-5.73345646460051
-5.82434165871411
-5.91318043065482
-5.99978874008377
-6.08397932132876
-6.16556301227394
-6.24435121799477
-6.32015736600501
-6.39279687619217
-6.46208689464991
-6.52784644610451
-6.58989664818581
-6.64806122546639
-6.70216869089883
-6.75205589544377
-6.79757002855060
-6.83856758097124
-6.87491175792092
-6.90646983205715
-6.93311055790952
-6.95470170985650
-6.97110834088646
-6.98219200185824
-6.98781038691656
-6.98781645400445
-6.98205654570511
-6.97036846395988
-6.95258092804862
-6.92851453550527
-6.89798315476153
-6.86079521317359
-6.81675511734852
-6.76566415046908
-6.70732042971019
-6.64151970824979
-6.56805827032070
-6.48673684630821
-6.39736453340456
-6.29976253994738
-6.19376727435905
-6.07923176494984
-5.95602505261753
-5.82403098457657
-5.68314855147753
-5.53329513564187
-5.37441231063084
-5.20647162941143
-5.02947789783492
-4.84346945458144
-4.64851617098618
-4.44471683785570
-4.23219808271004
-4.01111559151019
-3.78165662250888
-3.54404250123439
-3.29853020190613
-3.04541176456149
-2.78501125075449
-2.51768167874954
-2.24380437911105
-1.96379011664205
-1.67807965766012
-1.38714271102713
-1.09147595705239
-0.791600522376209
-0.488058486276954
-0.181409194198481
0.127773667130133
0.438904766188529
0.751390128213670
1.06462972602976
1.37801876636670
1.69094844437259
2.00280795058332
2.31298766975612
2.62088196353973
2.92589111881389
3.22742341220360
3.52489800326262
3.81774829750421
4.10542512263069
4.38739965620570
4.66316580533283
4.93224156097720
5.19416986155623
5.44851938191295
5.69488441488313
5.93288372717490
6.16216029431199
6.38238364010679
6.59325394627517
6.79450566873312
6.98590988437608
7.16727608013396
7.33845350184299
7.49933140768941
7.64983751249376
7.78993468392116
7.91961755909096
8.03891045272271
8.14786566670168
8.24656047790051
8.33509215283181
8.41357182637883
8.48211903447647
8.54085857103030
8.58992020715356
8.62944020230143
8.65956329728388
8.68044590076753
8.69226147710119
8.69520640542345
8.68950398480953
8.67540598667060
8.65319163369577
8.62316412492154
8.58564601827091
8.54097519927081
8.48950149882265
8.43158223806486
8.36757539568170
8.29783135524439
8.22268657045013
8.14246165168985
8.05746232901428
7.96797948387518
7.87428622712135
7.77663416668360
7.67525237706153
7.57034847653142
7.46210913445824
7.35070084059097
7.23627283852017
7.11896031715727
6.99888476440618
6.87615172041409
6.75084831131277
6.62304234985697
6.49278365791185
6.36010725261340
6.22503744154900
6.08759097936296
5.94777636857538
5.80558871052880
5.66100475026184
5.51398317525611
5.36446939465744
5.21240075031433
5.05771037057199
4.90033002009872
4.74019212155858
4.57723082836442
4.41138268285145
4.24258816775557
4.07079498224428
3.89596196896082
3.71806142844808
3.53707827251384
3.35300548212519
3.16583712310750
2.97556285152924
2.78216694713991
2.58563062685989
2.38593472196537
2.18306182436447
1.97699891101202
1.76774080084835
1.55529348943852
1.33967717974829
1.12092930355256
0.899106222182878
0.674281880236321
0.446543770299551
0.215988710308787
-0.0172791241466435
-0.253147613460182
-0.491494684257699
-0.732185591981395
-0.975070271685672
-1.21998206813485
-1.46673844132464
-1.71514364696445
-1.96499315171258
-2.21607847080850
-2.46819099641091
-2.72112481327285
-2.97467903460516
-3.22865918038403
-3.48287682389259
-3.73714780444030
-3.99128972186863
-4.24511907228678
-4.49844820639884
-4.75108252984677
-5.00281901897662
-5.25344676735705
-5.50274878963167
-5.75050347547786
-5.99648491941167
-6.24046307797724
-6.48220506286886
-6.72147733115479
-6.95804680819857
-7.19167915830610
-7.42213456187119
-7.64916254962482
-7.87249744549446
-8.09185650427745
-8.30694193569741
-8.51744586171000
-8.72305683484984
-8.92346690078427
-9.11837860404204
-9.30751204961463
-9.49061082464818
-9.66744421761443
-9.83780692265012
-10.0015215822394
-10.1584451771355
-10.3084731914032
-10.4515379804117
-10.5876065176355
-10.7166842429685
-10.8388228678995
-10.9541232686015
-11.0627303715052
-11.1648243181468
-11.2606107721889
-11.3503120428183
-11.4341624226395
-11.5124081010276
-11.5853073706273
-11.6531274391283
-11.7161378489949
-11.7746022357592
-11.8287696218029
-11.8788665024696
-11.9250915753561
-11.9676141879970
-12.0065760293646
-12.0420940412611
-12.0742624056119
-12.1031541408817
-12.1288249822723
-12.1513211477069
-12.1706894953281
-12.1869851860019
-12.2002717882660
-12.2106134687074
-12.2180637355887
-12.2226555636497
-12.2243951098875
-12.2232592641229
-12.2191961445631
-12.2121263968806
-12.2019434519690
-12.1885128017064
-12.1716718993329
-12.1512324689124
-12.1269852813746
-12.0987062033878
-12.0661628593951
-12.0291211871114
-11.9873512858374
-11.9406326712985
-11.8887583970696
-11.8315373847600
-11.7687953178619
-11.7003743365603
-11.6261320692822
-11.5459413105248
-11.4596907022985
-11.3672858239707
-11.2686495001609
-11.1637194828459
-11.0524434505034
-10.9347737675269
-10.8106642094658
-10.6800693114672
-10.5429458648166
-10.3992556086472
-10.2489681032813
-10.0920625335929
-9.92852826230814
-9.75836603589793
-9.58159103140691
-9.39823678976112
-9.20835908023909
-9.01203814609778
-8.80937706917111
-8.60049726594057
-8.38553516340810
-8.16464243670479
-7.93798891593952
-7.70576560198737
-7.46818558763131
-7.22548264504874
-6.97790872965267
-6.72573111603703
-6.46922976315463
-6.20869621929859
-5.94443406756868
-5.67675882946131
-5.40599595840030
-5.13247793575475
-4.85654172062190
-4.57852673378787
-4.29877325840050
-4.01762125843688
-3.73541021038462
-3.45248036417586
-3.16917459911827
-2.88583980210894
-2.60282752849321
-2.32049412291909
-2.03919976436321
-1.75930548420477
-1.48116845708049
-1.20513717430395
-0.931547990801761
-0.660723405235001
-0.392971539246570
-0.128586399603014
0.132151434250684
0.388974114563236
0.641625763119394
0.889861940982473
1.13344994569845
1.37216940073013
1.60581248265093
1.83418360774229
2.05709792434792
2.27437902897515
2.48585769274256
2.69137213486425
2.89076948628495
3.08390903701640
3.27066738323571
3.45094362576929
3.62466229572808
3.79177281517922
3.95224632608512
4.10607232898378
4.25325650251649
4.39381952745819
4.52779685687983
4.65523913526203
4.77621255243178
4.89079931033629
4.99909891580138
5.10122988162431
5.19733118004805
5.28756392286790
5.37211279060633
5.45118524656725
5.52500823890435
5.59382447512367
5.65789017540103
5.71747430652492
5.77285786949417
5.82433211109891
5.87219619607185
5.91675594741570
5.95832454780941
5.99722478471388
6.03379182559157
6.06837509282592
6.10133739245061
6.13305111863741
6.16389379705350
6.19424433871343
6.22447941264983
6.25496940508578
6.28607390897354
6.31813740189795
6.35148612701867
6.38642600113753
6.42324071882054
6.46218999449826
6.50350853857359
6.54740630342765
6.59406970141693
6.64366266343817
6.69632723944658
6.75218487013689
6.81133862576202
6.87387486350028
6.93986370693062
7.00935977440802
7.08240380976235
7.15902467844193
7.23924125136787
7.32306304468033
7.41048878211665
7.50150454662367
7.59608455609692
7.69419539515422
7.79580132002909
7.90086783634817
8.00936241645069
8.12125271245192
8.23650375361819
8.35507615284307
8.47692615659394
8.60200617044196
8.73026462973682
8.86164586981343
8.99609023381022
9.13353423964475
9.27391122237494
9.41715221352164
9.56318652134067
9.71194236841921
9.86334824028594
10.0173342896376
10.1738321296840
10.3327732547867
10.4940875173313
10.6577017218354
10.8235389919160
10.9915203976399
11.1615680686540
11.3336075897259
11.5075689628397
11.6833869081758
11.8610010985099
12.0403562674117
12.2214023101587
12.4040953883810
12.5884011079667
12.7742985777979
12.9617825502591
13.1508631657214
13.3415651449155
13.5339274409849
13.7280032325597
13.9238603172721
14.1215822621006
14.3212697146205
14.5230403869661
14.7270278907963
14.9333810299865
15.1422635515294
15.3538529273193
15.5683377514324
15.7859146472314
16.0067853411713
16.2311540842347
16.4592257800029
16.6912044045477
16.9272904109469
17.1676771800780
17.4125478291937
17.6620723215661
17.9164040470599
18.1756764713745
18.4400009274365
18.7094656697953
18.9841355385524
19.2640511624902
19.5492277020595
19.8396547391275
20.1352976703964
20.4360991163368
20.7419803443281
21.0528434778712
21.3685731219773
21.6890367490965
22.0140857485037
22.3435576735600
22.6772779601720
23.0150603418592
23.3567069128201
23.7020087312641
24.0507467842570
24.4026924213185
24.7576064240043
25.1152367721050
25.4753160009749
25.8375594017459
26.2016655532978
26.5673188289920
26.9341910809195
27.3019417273047
27.6702182654860
28.0386577456710
28.4068878960975
28.7745270068860
29.1411827515810
29.5064510184978
29.8699156455732
30.2311485242224
30.5897090021038
30.9451427643198
31.2969808488750
31.6447387979004
31.9879161839333
32.3259969286299
32.6584502358233
32.9847317818551
33.3042848653627
33.6165412187568
33.9209213623817
34.2168347396412
34.5036803473815
34.7808483374741
35.0477219941160
35.3036793125977
35.5480944167271
35.7803394090945
35.9997866532274
36.2058111294380
36.3977928629375
36.5751194821889
36.7371884895584
36.8834094807927
37.0132066688337
37.1260206398188
37.2213085671885
37.2985436575755
37.3572150191653
37.3968283696483
37.4169068700711
37.4169916086488
37.3966420320643
37.3554360270713
37.2929691771114
37.2088536115082
37.1027169841189
36.9742018802801
36.8229661288863
36.6486841387166
36.4510484255658
36.2297703775864
35.9845802585197
35.7152269844565
35.4214778531169
35.1031181667650
34.7599509873243
34.3917975594735
33.9984982826427
33.5799131607123
33.1359215507904
32.6664224604418
32.1713361664135
31.6506066776828
31.1042040295665
30.5321256931280
29.9343970391305
29.3110710940133
28.6622280044249
27.9879748055065
27.2884457309587
26.5638026481681
25.8142353204662
25.0399621502934
24.2412317591843
23.4183245701941
22.5715539746567
21.7012675576214
20.8078487372701
19.8917181621308
18.9533335558866
17.9931883067763
17.0118098134126
16.0097566958766
14.9876143982979
13.9459910895419
12.8855150546351
11.8068322702330
10.7106030356587
9.59749861347717
8.46819960669939
7.32339696542287
6.16379466953606
4.99011200252029
3.80308487806045
2.60346699046838
1.39203013270836
0.169562550793834
-1.06313329695625
-2.30524113624960
-3.55592960778331
-4.81435165451620
-6.07964599422688
-7.35094020122922
-8.62735378961637
-9.90799974989047
-11.1919844791452
-12.4784075928066
-13.7663623923794
-15.0549360383024
-16.3432087746754
-17.6302533971971
-18.9151365717474
-20.1969219440465
-21.4746735517774
-22.7474581097438
-24.0143458697006
-25.2744110067818
-26.5267322469997
-27.7703929632243
-29.0044800864961
-30.2280830243151
-31.4402940749085
-32.6402102192735
-33.8269352199126
-34.9995812522450
-36.1572694140611
-37.2991286973349
-38.4242943165684
-39.5319070615958
-40.6211142118041
-41.6910712982974
-42.7409444755107
-43.7699137389741
-44.7771760356491
-45.7619466591358
-46.7234591078535
-47.6609650130948
-48.5737343758732
-49.4610556969661
-50.3222371309364
-51.1566091991929
-51.9635269788156
-52.7423699817099
-53.4925406765868
-54.2134635590940
-54.9045854854091
-55.5653762586527
-56.1953280408976
-56.7939542462045
-57.3607898195157
-57.8953933180666
-58.3973499018253
-58.8662737438464
-59.3018086693072
-59.7036279746800
-60.0714350929095
-60.4049648664839
-60.7039844759904
-60.9682942020258
-61.1977287931878
-61.3921596769913
-61.5514972386677
-61.6756923926929
-61.7647379214514
-61.8186703529803
-61.8375720191789
-61.8215717461754
-61.7708432839887
-61.6856027852182
-61.5661060486106
-61.4126443403681
-61.2255398078791
-61.0051438798268
-60.7518391890382
-60.4660418637162
-60.1482015675627
-59.7987991692805
-59.4183432325540
-59.0073668160583
-58.5664262511365
-58.0961027897243
-57.5970059307872
-57.0697763992820
-56.5150877629981
-55.9336465065111
-55.3261909181631
-54.6934895039077
-54.0363391070038
-53.3555622585797
-52.6520039984590
-51.9265300118900
-51.1800273912861
-50.4134061774802
-49.6275986447680
-48.8235554966332
-48.0022404614097
-47.1646256707324
-46.3116891918196
-45.4444138225948
-44.5637857816600
-43.6707932931180
-42.7664251852807
-41.8516690870258
-40.9275096980464
-39.9949282039038
-39.0549025972959
-38.1084072387442
-37.1564106448299
-36.1998726943105
-35.2397430972191
-34.2769610082358
-33.3124541182466
-32.3471362721912
-31.3819039711284
-30.4176328312030
-29.4551760238381
-28.4953668385660
-27.5390245323733
-26.5869592958302
-25.6399722266079
-24.6988491793969
-23.7643509354599
-22.8372039822333
-21.9180952412754
-21.0076703918067
-20.1065326384901
-19.2152407343461
-18.3343078657107
-17.4642024701211
-16.6053503315166
-15.7581369391469
-14.9229102263796
-14.0999841026594
-13.2896416448558
-12.4921360414576
-11.7076886341732
-10.9364856642829
-10.1786765812902
-9.43437563999658
-8.70366618958831
-7.98660521214631
-7.28322584621267
-6.59353759561163
-5.91752553172860
-5.25515051211551
-4.60635237788500
-3.97105648378271
-3.34918141381325
-2.74064496103656
-2.14536676021881
-1.56326763044939
-0.994267174784870
-0.438281661417606
0.104776919392856
0.635001216331861
1.15248918760534
1.65734478293338
2.14967714933170
2.62959764759702
3.09721605004901
3.55263782611561
3.99596293448606
4.42728552808713
4.84669510727423
5.25428060683780
5.65013663966362
6.03436850101483
6.40709319277877
6.76843652602867
7.11852969446139
7.45750930649599
7.78552111371214
8.10272469612873
8.40929713705803
8.70543544593810
8.99135766713088
9.26730249494694
9.53352810864742
9.79031088241296
10.0379437927361
10.2767345838505
10.5070036925446
10.7290812202378
10.9433024789756
11.1500028288092
11.3495136546819
11.5421606756589
11.7282638145115
11.9081375568265
12.0820911446712
12.2504269984335
12.4134361784583
12.5713931503687
12.7245543191541
12.8731620577779
13.0174514903744
13.1576563954080
13.2940129144777
13.4267613008325
13.5561459435252
13.6824143805437
13.8058166694216
13.9266054129667
14.0450353097599
14.1613620510983
14.2758416356144
14.3887302208318
14.5002837977825
14.6107573318164
14.7204034295564
14.8294708897670
14.9382036744393
15.0468407765281
15.1556167462529
15.2647619235756
15.3745009489678
15.4850482451610
15.5966016038634
15.7093370353290
15.8234069074938
15.9389416735805
16.0560542942320
16.1748450303476
16.2954034498434
16.4178061594652
16.5421122263084
16.6683590885283
16.7965596132477
16.9267005422908
17.0587433382472
17.1926266569239
17.3282682433754
17.4655660119005
17.6043997959184
17.7446341230384
17.8861209423251
18.0287018850352
18.1722104731873
18.3164740361801
18.4613146796523
18.6065491869400
18.7519883292407
18.8974358232707
19.0426864023842
19.1875231221862
19.3317153308165
19.4750186145250
19.6171767188871
19.7579239573200
19.8969870344296
20.0340868775360
20.1689404749956
20.3012612925781
20.4307574352438
20.5571281511691
20.6800598117076
20.7992220851672
20.9142652600136
21.0248199694055
21.1304984256788
21.2308952609428
21.3255892819103
21.4141484572872
21.4961364682889
21.5711174266572
21.6386581615402
21.6983291441566
21.7497047636149
21.7923642031289
21.8258939274005
21.8498910062122
21.8639660226773
21.8677450286610
21.8608704865553
21.8430014348998
21.8138132944753
21.7729980886569
21.7202657919243
21.6553462703988
21.5779905045389
21.4879706768799
21.3850797197993
21.2691307998257
21.1399567987320
20.9974100895215
20.8413629051148
20.6717082401143
20.4883612849674
20.2912610344789
20.0803714150614
19.8556819297478
19.6172082367231
19.3649932555888
19.0991090976677
18.8196584505899
18.5267736910393
18.2206144400626
17.9013657636137
17.5692373766848
17.2244623052456
16.8672942933214
16.4980044926405
16.1168779729353
15.7242105316552
15.3203065194430
14.9054783372745
14.4800476053596
14.0443471102090
13.5987219813131
13.1435293822227
12.6791382027288
12.2059297035618
11.7242976851795
11.2346479421127
10.7373982518363
10.2329784218824
9.72182979989368
9.20440537653906
8.68117054011355
8.15260293523291
7.61919154412029
7.08143671548367
6.53985179455007
5.99496557892890
5.44732464575728
4.89749530936191
4.34606496900012
3.79364189311413
3.24085349903468
2.68834491319646
2.13677852611622
1.58683311437759
1.03920193488103
0.494590922298085
-0.0462826526017425
-0.582692133897435
-1.11390463453270
-1.63918426134324
-2.15779410055741
-2.66899743861222
-3.17205946700716
-3.66624976788549
-4.15084510313724
-4.62513202952473
-5.08840898143433
-5.53998728493038
-5.97919098409854
-6.40535649176946
-6.81783272002440
-7.21598139383961
-7.59917802419103
-7.96681467050572
-8.31830508537342
-8.65309205899916
-8.97065570824367
-9.27052133521799
-9.55226571865247
-9.81551945374857
-10.0599652198884
-10.2853369740758
-10.4914225096832
-10.6780649773878
-10.8451600366140
-10.9926513166781
-11.1205274631005
-11.2288198798515
-11.3175992070557
-11.3869711916566
-11.4370735011632
-11.4680732454615
-11.4801645546535
-11.4735685939292
-11.4485389888736
-11.4053692657893
-11.3443942707479
-11.2659828298662
-11.1705269504587
-11.0584331633187
-10.9301169059272
-10.7859986429718
-10.6265006567940
-10.4520443913169
-10.2630489461586
-10.0599306028674
-9.84310278845563
-9.61297653520274
-9.36996143576025
-9.11446602160601
-8.84689679080948
-8.56765778865425
-8.27715323887645
-7.97579090304794
-7.66398081180233
-7.34212865490680
-7.01062782063853
-6.66985288674417
-6.32015569864781
-5.96186564393211
-5.59529424133532
-5.22074172003894
-4.83850326315766
-4.44887330335765
-4.05214679564266
-3.64861806046853
-3.23857987421693
-2.82232542435260
-2.40015223494724
-1.97236395482388
-1.53926762732385
-1.10116828758213
-0.658363984666724
-0.211142541337398
0.240220005346207
0.695459162496415
1.15431976109722
1.61655235409381
2.08190954501143
2.55014361877467
3.02100541780030
3.49424321578964
3.96960218532410
4.44682636322177
4.92566251736775
5.40586317588949
5.88718697243873
6.36939642649922
6.85225476689649
7.33552370495477
7.81896340863780
8.30233449956564
8.78539998973610
9.26792471799623
9.74967169235007
10.2303968286872
10.7098435780391
11.1877384587994
11.6637903531742
12.1376958883251
12.6091481616848
13.0778438067860
13.5434861332936
14.0057850523183
14.4644553337514
14.9192153386719
15.3697890236234
15.8159114530986
16.2573345443095
16.6938297086119
17.1251862573904
17.5512071799700
17.9717057472634
18.3865046693375
18.7954348937244
19.1983294069052
19.5950118666223
19.9852857259613
20.3689301044263
20.7457034806770
21.1153515758218
21.4776159706350
21.8322416646400
22.1789814886440
22.5175954637062
22.8478464158676
23.1694958952807
23.4823033180959
23.7860291648373
24.0804415188535
24.3653224894860
24.6404693399724
24.9056881187688
25.1607831310861
25.4055482081939
25.6397640650901
25.8632019277189
26.0756300960614
26.2768201661293
26.4665514184187
26.6446122984292
26.8107983933878
26.9649084536677
27.1067413771259
27.2360956463019
27.3527708624271
27.4565706613622
27.5473061168522
27.6247985576009
27.6888813794197
27.7394008509590
27.7762155556306
27.7991944704442
27.8082150516466
27.8031629943980
27.7839339047638
27.7504361094275
27.7025937084956
27.6403486196772
27.5636606009533
27.4725057870475
27.3668751684992
27.2467736095440
27.1122195841656
26.9632463442437
26.7999045186701
26.6222648325143
26.4304199325516
26.2244848415478
26.0045954460184
25.7709053161193
25.5235821689249
25.2628049892975
24.9887624055992
24.7016525594534
24.4016838747072
24.0890759514620
23.7640605245885
23.4268825450128
23.0778008471968
22.7170879855560
22.3450292396442
21.9619205508090
21.5680658082293
21.1637749733643
20.7493636984186
20.3251540224779
19.8914756089974
19.4486666904375
18.9970744808411
18.5370561260555
18.0689807849938
17.5932315310985
17.1102057633245
16.6203150773429
16.1239860239447
15.6216612776185
15.1137996673488
14.6008743553623
14.0833705923303
13.5617847158076
13.0366230838281
12.5083987435244
11.9776264914939
11.4448190657151
10.9104865535411
10.3751388967304
9.83928899261479
9.30345365204043
8.76815253147091
8.23390718064894
7.70124086026659
7.17067805863409
6.64274335030033
6.11796078650760
5.59685494738536
5.07995258369885
4.56778205068156
4.06086922540426
3.55973193297261
3.06487657351535
2.57679843933552
2.09598358023847
1.62290959781063
1.15804453465035
0.701844215835974
0.254749471915928
-0.182815327166309
-0.610443021117042
-1.02774523744404
-1.43435539247030
-1.82993311285871
-2.21416953866196
-2.58679148120822
-2.94756223175821
-3.29627985313886
-3.63277634625247
-3.95691941723192
-4.26861529746859
-4.56781011612037
-4.85448851549729
-5.12866957017300
-5.39040084633061
-5.63975233166917
-5.87681321522221
-6.10169354213662
-6.31452895751984
-6.51548472841433
-6.70475695833634
-6.88257105248025
-7.04917826740952
-7.20485112136077
-7.34987850180703
-7.48456184244632
-7.60921350285344
-7.72415729246203
-7.82973000797700
-7.92628225760841
-8.01417690565082
-8.09378496000455
-8.16548092815732
-8.22963984605898
-8.28663657695124
-8.33684666664802
-8.38064738608073
-8.41841812700456
-8.45054032842000
-8.47739705223323
-8.49937250542901
-8.51685263870563
-8.53022723681937
-8.53989218974248
-8.54625009830227
-8.54970873742727
-8.55067874582259
-8.54957179267680
-8.54679946049959
-8.54277326092960
-8.53790649664446
-8.53261761023492
-8.52733329160566
-8.52248908042799
-8.51852573779322
-8.51588287677551
-8.51499407997931
-8.51628535180442
-8.52017500318629
-8.52707264890823
-8.53737696105342
-8.55147283440251
-8.56972832278729
-8.59249206248601
-8.62009160093907
-8.65283227507767
-8.69099681832412
-8.73484498256035
-8.78461162874943
-8.84050459609731
-8.90270455198507
-8.97136610886437
-9.04661901735594
-9.12856979105998
-9.21730393979019
-9.31288809529630
-9.41537155156244
-9.52478763444801
-9.64115537509567
-9.76448112863631
-9.89475936347782
-10.0319722635803
-10.1760883819945
-10.3270605253823
-10.4848228715635
-10.6492879176161
-10.8203440346589
-10.9978538696411
-11.1816538336897
-11.3715549155707
-11.5673444033883
-11.7687876805075
-11.9756294995374
-12.1875951497833
-12.4043930042244
-12.6257188602692
-12.8512599889838
-13.0806968077775
-13.3137023537857
-13.5499402725390
-13.7890618000362
-14.0307031094007
-14.2744836792933
-14.5200049724171
-14.7668496637505
-15.0145824902763
-15.2627526029922
-15.5108959327012
-15.7585363784558
-16.0051862344414
-16.2503472233979
-16.4935131472767
-16.7341734395842
-16.9718151188202
-17.2059218334034
-17.4359711891237
-17.6614322654685
-17.8817651675286
-18.0964234472242
-18.3048583812079
-18.5065236747373
-18.7008795767231
-18.8873958080270
-19.0655533604077
-19.2348451650969
-19.3947759284143
-19.5448629194355
-19.6846394343387
-19.8136603400383
-19.9315070161602
-20.0377890149477
-20.1321419028125
-20.2142230702851
-20.2837082505866
-20.3402908321395
-20.3836838471429
-20.4136229100034
-20.4298690326907
-20.4322113146972
-20.4204694458912
-20.3944952470180
-20.3541726518899
-20.2994173209497
-20.2301774330385
-20.1464351789432
-20.0482080038088
-19.9355492998978
-19.8085474190319
-19.6673221729614
-19.5120202522357
-19.3428123035425
-19.1598935712518
-18.9634872102411
-18.7538475308435
-18.5312620425669
-18.2960528295865
-18.0485768400283
-17.7892240178395
-17.5184135759307
-17.2365901978274
-16.9442220145720
-16.6418004771717
-16.3298406372843
-16.0088805268334
-15.6794794580637
-15.3422162560070
-14.9976880190533
-14.6465082780681
-14.2893034845161
-13.9267089006577
-13.5593659170052
-13.1879209771896
-12.8130248614968
-12.4353317341906
-12.0554979546938
-11.6741804744970
-11.2920342257426
-10.9097084436439
-10.5278431148571
-10.1470660896023
-9.76799020524607
-9.39121048274495
-9.01730211150318
-8.64681975905736
-8.28029820550813
-7.91825317139689
-7.56118126704159
-7.20955936008993
-6.86384389651821
-6.52447029406044
-6.19185246753665
-5.86638206966492
-5.54842685281957
-5.23832856910612
-4.93640177816550
-4.64293392024652
-4.35818540514180
-4.08238888391549
-3.81574817957434
-3.55843771003310
-3.31060258208886
-3.07235893978747
-2.84379432878188
-2.62496831409139
-2.41591370741424
-2.21663792697734
-2.02712359650242
-1.84732850166891
-1.67718549888172
-1.51660255491600
-1.36546297697221
-1.22362571410660
-1.09092537307255
-0.967172246117764
-0.852153421455522
-0.745635272979594
-0.647366553994252
-0.557081438132219
-0.474501850706816
-0.399338553381989
-0.331291814127716
-0.270052911149445
-0.215306172395988
-0.166730419127101
-0.123999396275874
-0.0867818438287975
-0.0547420422131027
-0.0275404747707863
-0.00483395292657604
0.0137244982552399
0.0284851609383110
0.0397996597038952
0.0480179882519654
0.0534863141712522
0.0565458012932921
0.0575310229321470
0.0567673128595259
0.0545676508214064
0.0512299177493226
0.0470348202249650
0.0422440099884018
0.0370978051712732
0.0318128124392358
