# Supplementary material for: Aspects of tree shrew consolidated sleep structure resemble human sleep
Source: Commun Biol. 2021 Jun 11;4:722. doi: 10.1038/s42003-021-02234-7 (PMC8196209; doi:10.1038/s42003-021-02234-7)
Supplement: Supplementary file 2 — Supplementary Data 1 [file 42003_2021_2234_MOESM2_ESM.zip › figure5a_top_exampleRaw_human.txt]

22.8152336884794
22.1005124786816
20.8850376184140
19.1554904747674
17.0100246774629
14.6500514414276
12.3466385239102
10.3891242488478
9.02842242049035
8.42880161964506
8.63943510946585
9.59153498447984
11.1200189244224
13.0024349734707
15.0040999772015
16.9180280892097
18.5910106751560
19.9320357541128
20.9046295994351
21.5092372290822
21.7642264451468
21.6937057035050
21.3270175735545
20.7094125557686
19.9178255018148
19.0720588708043
18.3317932531588
17.8742357214844
17.8547372615340
18.3607145385882
19.3744032491383
20.7597022900879
22.2819114719948
23.6583779675968
24.6269436385834
25.0121276809204
24.7690712738067
23.9923018883761
22.8874573325295
21.7151353576502
20.7234749007949
20.0880917330575
19.8746456301635
20.0321558774365
20.4165490701830
20.8362189736013
21.1064525906733
21.0983639166672
20.7704176572541
20.1758211679917
19.4455678345197
18.7530783690687
18.2706956532125
18.1296838012581
18.3935363820784
19.0499246282287
20.0210201497507
21.1871066353793
22.4157987738321
23.5891739369925
24.6230309408792
25.4752752474513
26.1432589212035
26.6523058944302
27.0393571632379
27.3364539997220
27.5584533519986
27.6978798714797
27.7274100642264
27.6078724127234
27.2979120362349
26.7615088682873
25.9713907669116
24.9090127161777
23.5636529085201
21.9332655015541
20.0281097329605
17.8759129929259
15.5257569904521
13.0478397316052
10.5277200563001
8.05579945040921
5.71457963692512
3.56690587299052
1.64787073859674
-0.0381822412291557
-1.51533612138981
-2.82899073426338
-4.03482312587420
-5.18497866044354
-6.31329182752922
-7.42228129600414
-8.47544046434947
-9.39826472380539
-10.0900011659823
-10.4452905171817
-10.3814359493565
-9.86429759559579
-8.92510783411728
-7.66243011265498
-6.22748527204893
-4.79570666273955
-3.53113775864455
-2.55221880684045
-1.90736269652886
-1.56660475417153
-1.43183507032431
-1.36335230976289
-1.21590425598651
-0.874484481897862
-0.280096777215555
0.561283854764136
1.58811343569951
2.70689573898124
3.82157491121849
4.85888578138382
5.78190730295056
6.58885474154508
7.29983528943602
7.93860368253323
8.51753960540721
9.03171779861984
9.46320077800081
9.79175030157745
10.0052940657303
10.1040193283499
10.0956529593685
9.98456957606730
9.76130583899273
9.39970559743737
8.86566257557899
8.13565822453494
7.21782262236843
6.16583476711545
5.07786556394991
4.07814589566732
3.28535866715334
2.77733042338699
2.56352194609634
2.57491885622587
2.67580400742252
2.69527873477542
2.47036267418398
1.88880237154709
0.919414719043519
-0.378935435746532
-1.87256296366613
-3.38809733136768
-4.75724075456183
-5.85802189919526
-6.64070468674199
-7.13152973932071
-7.41455544682618
-7.59866976572499
-7.78111260480605
-8.01923187286266
-8.31872293789360
-8.64062381339496
-8.92296760573719
-9.10831096588354
-9.16676025296666
-9.10599143594870
-8.96445721196441
-8.79001234564001
-8.61162953529991
-8.41487756461330
-8.13124628862016
-7.64725047071814
-6.83279025176044
-5.58158797933421
-3.85186474502261
-1.69434569727332
0.742344050774855
3.23260289892799
5.51714245683264
7.35789448306209
8.58993069275786
9.15608995968758
9.11447985257427
8.61650850265843
7.86156616711211
7.04145853685642
6.29095461702383
5.65904401933435
5.10894331351210
4.54553163661243
3.85995503814956
2.97588391160841
1.88222072294786
0.642560868505612
-0.619986374184447
-1.75612815421265
-2.63055845573214
-3.15703252258170
-3.31947847248810
-3.17538390712791
-2.84281656834344
-2.47597557361682
-2.23545097056283
-2.25874927825381
-2.63517731674105
-3.38799201687756
-4.46635735953698
-5.74972404275922
-7.06670836129896
-8.22836287652950
-9.07167967948714
-9.50427581148589
-9.53758545448961
-9.29587921164051
-8.99342540823266
-8.88143911778448
-9.17719670709694
-9.99560539193009
-11.3049808477090
-12.9225595180983
-14.5532006675563
-15.8610346436432
-16.5533928662584
-16.4528916858382
-15.5380501602565
-13.9432541282180
-11.9211011323999
-9.77993165121536
-7.81416391105086
-6.24467791358628
-5.18218206017695
-4.61980326721102
-4.45348543454734
-4.52169568522727
-4.65127393675062
-4.69568379182843
-4.55590867566744
-4.18142546574936
-3.55624476233130
-2.67989432112343
-1.55361380908007
-0.178087012672055
1.43727896427368
3.25940294230149
5.21978945717805
7.21388011717179
9.11492180944568
10.7997721119536
12.1789223293685
13.2207111845067
13.9610757635010
14.4947604055726
14.9500879518314
15.4550187496015
16.1052380491496
16.9442338338665
17.9609295003775
19.1040049594585
20.3060453322501
21.5074869630703
22.6712739676938
23.7837763602151
24.8438514065260
25.8472079155931
26.7751635593471
27.5946322015703
28.2707288979108
28.7871069193845
29.1647813259108
29.4697084138221
29.8031578829518
30.2755464726256
30.9712541054049
31.9161650297202
33.0594213546383
34.2761705730939
35.3908838463660
36.2141003240338
36.5817930341810
36.3869614626036
35.5967217955271
34.2531453424174
32.4604128438988
30.3633466549991
28.1229322884713
25.8936066183372
23.8055649282658
21.9536192534830
20.3925504150865
19.1377449116220
18.1694863510747
17.4396473604323
16.8803682289761
16.4149534927543
15.9710224262922
15.4947035317226
14.9628445321323
14.3888767215999
13.8182644306661
13.3119349573181
12.9202284372316
12.6542580669124
12.4642463125093
12.2339196304494
11.7960189735150
10.9674313862486
9.59553109209552
7.60257956612322
5.01440046161342
1.96353072861879
-1.33548981995221
-4.63249397620001
-7.69673304306826
-10.3647891563753
-12.5676793547354
-14.3298993539058
-15.7418674410566
-16.9155257940345
-17.9381446192889
-18.8398993748497
-19.5861654483372
-20.0969463223072
-20.2861589844818
-20.1061303313449
-19.5805611871432
-18.8134435541727
-17.9704219666104
-17.2392393002718
-16.7831280096231
-16.7026591231054
-17.0174739628316
-17.6715680017855
-18.5575708888890
-19.5497890027254
-20.5344461542074
-21.4286047393377
-22.1850113455814
-22.7859712865698
-23.2328979728582
-23.5382148760615
-23.7232461316873
-23.8213220519446
-23.8816891232532
-23.9686335229012
-24.1520845979023
-24.4901135601500
-25.0083688949461
-25.6844178719157
-26.4445808115472
-27.1768760819953
-27.7574749037256
-28.0821496871295
-28.0913523973066
-27.7794383673753
-27.1846866802165
-26.3645514830704
-25.3664983611832
-24.2062518731271
-22.8618919150872
-21.2856979422295
-19.4287167327749
-17.2682790532178
-14.8276243488303
-12.1795957583194
-9.43202868521038
-6.69911886548030
-4.06849869580076
-1.57598288645087
0.802105320837230
3.13502251467311
5.50584828726280
7.97226094531020
10.5331437836177
13.1124666637859
15.5661767407862
17.7105349451057
19.3639331715529
20.3905190264599
20.7337454211255
20.4311056468027
19.6068111096841
18.4453451972213
17.1537825510758
15.9230413168035
14.8973819085041
14.1581342054868
13.7231934296135
13.5597232576093
13.6047776765410
13.7876362876763
14.0484292223793
14.3495803312025
14.6789567033332
15.0456397926467
15.4704940811679
15.9741962663381
16.5653922904186
17.2314800169870
17.9342704310833
18.6123005293323
19.1905693651862
19.5967624784368
19.7807886343288
19.7323404468488
19.4902457778546
19.1385541328992
18.7878416780333
18.5452446425776
18.4814367494559
18.6051711501798
18.8548653324241
19.1120532879652
19.2346502651712
19.1009784571383
18.6507367214461
17.9085264578024
16.9800416144316
16.0197494915333
15.1791282699887
14.5524475925517
14.1392199246403
13.8374035359206
13.4707686406823
12.8416385134902
11.7913623495487
10.2488102627629
8.25237097208029
5.94079784355899
3.51854697473072
1.20812325016407
-0.796476855645902
-2.36431667981575
-3.44484720629072
-4.06836282937582
-4.33351833161430
-4.38690200197794
-4.39888632668261
-4.53865629680332
-4.95054571096945
-5.73393036657896
-6.92943134738050
-8.51415298936989
-10.4074276931315
-12.4861086232386
-14.6057192486632
-16.6220383581322
-18.4079689291879
-19.8628753767017
-20.9149804474672
-21.5202844122141
-21.6623763431105
-21.3559285269001
-20.6533041412082
-19.6502159524065
-18.4845754438398
-17.3236883357786
-16.3386733698883
-15.6701245717015
-15.3936828344731
-15.4964687731430
-15.8740511646252
-16.3526302167837
-16.7334690170282
-16.8485175908449
-16.6105568017975
-16.0407449089431
-15.2623744525335
-14.4605939299046
-13.8200076111663
-13.4606759526591
-13.3945521976254
-13.5180069488773
-13.6439488630391
-13.5633297396563
-13.1153336209634
-12.2421130016320
-11.0089516703703
-9.58253087536103
-8.17438153011187
-6.96855091988147
-6.05791543885582
-5.41071877009328
-4.87892157623560
-4.24625698522074
-3.30104680468442
-1.91095958674910
-0.0763138056407127
2.05485086146916
4.21517847751009
6.08225088848899
7.36060078293035
7.85825290453028
7.53609662209746
6.51607257149591
5.04575183878007
3.42911738112199
1.94281210935918
0.761187866094244
-0.0889248084767615
-0.731010745014047
-1.39823839922929
-2.36045402459717
-3.83892559074852
-5.93255416141659
-8.57631916656256
-11.5439277990222
-14.4943514444998
-17.0495976052035
-18.8822984775034
-19.7892038524183
-19.7313090893585
-18.8317042115444
-17.3349068141044
-15.5421933350604
-13.7427544581440
-12.1590096920250
-10.9174472907029
-10.0471750461076
-9.50053544013743
-9.18591802521006
-9.00258473892193
-8.86964744564587
-8.74451817979221
-8.62888596355062
-8.56222516970570
-8.60447945706028
-8.81151426712008
-9.20924651976851
-9.77422230041209
-10.4284600736736
-11.0535327135901
-11.5231769117479
-11.7467038156085
-11.7097026548762
-11.4966069705340
-11.2831888600598
-11.2956436726287
-11.7442893030437
-12.7502800393899
-14.2891606090722
-16.1728258601126
-18.0811992512224
-19.6392952439626
-20.5192412393965
-20.5361235635743
-19.7058317046041
-18.2438849848941
-16.5036729765658
-14.8738292688908
-13.6692299076725
-13.0520977561034
-13.0078652733105
-13.3797041623187
-13.9445388561618
-14.5001634814665
-14.9321678542128
-15.2398704193777
-15.5172333529515
-15.9010206532431
-16.5086003970333
-17.3890732455591
-18.5044575226535
-19.7456772703891
-20.9754965246311
-22.0815051886074
-23.0195455891349
-23.8321523858064
-24.6359446862050
-25.5830542780358
-26.8107029235636
-28.3969198351563
-30.3379150961183
-32.5547142831698
-34.9260260066592
-37.3347062359463
-39.7102386299096
-42.0514568233854
-44.4216723399232
-46.9190997089748
-49.6344149765494
-52.6108980569332
-55.8200244170696
-59.1584899522801
-62.4648423113942
-65.5482507054821
-68.2200851559246
-70.3206972236976
-71.7375380869284
-72.4144720288203
-72.3542556288121
-71.6161862233162
-70.3096312880138
-68.5829479753503
-66.6072937657306
-64.5560742572448
-62.5823950397954
-60.7979321699950
-59.2568531491618
-57.9481504191823
-56.7991986504233
-55.6921268417593
-54.4921055891138
-53.0829389544667
-51.4016184968799
-49.4616870650554
-47.3569254568287
-45.2420732694325
-43.2943196557693
-41.6655145539618
-40.4382648269814
-39.5984788493505
-39.0330135676301
-38.5549793658024
-37.9521593482303
-37.0471992678418
-35.7534053431092
-34.1090724387663
-32.2776077309405
-30.5100433331983
-29.0783950304418
-28.1986107776753
-27.9663904164389
-28.3257206619459
-29.0795513001017
-29.9385520198469
-30.5923860554130
-30.7823623371931
-30.3559867508170
-29.2912949362364
-27.6885784114975
-25.7356966162346
-23.6583274945332
-21.6678079624694
-19.9176130269716
-18.4763556445231
-17.3213552161476
-16.3527089797336
-15.4237776237605
-14.3807663976641
-13.1024569722437
-11.5315265391839
-9.69104960458463
-7.68309939812228
-5.67019728730426
-3.84405457016495
-2.38878777551460
-1.44663252929090
-1.09267310274521
-1.32189939417560
-2.04864588704214
-3.11672757424350
-4.31867848825495
-5.42323782830899
-6.20989057749976
-6.50697185413785
-6.22634620715894
-5.38506640701519
-4.10495949208932
-2.58586561438751
-1.05633255047107
0.285926510809309
1.32627632701099
2.06141221617738
2.59419474778244
3.09679618684736
3.75456661888775
4.70902826746872
6.01760155268435
7.64080379412183
9.45779778591225
11.3021861246706
13.0049400500782
14.4315335284739
15.5048348569916
16.2116840153436
16.5965407459063
16.7481022854021
16.7839469399525
16.8353248633516
17.0313874529166
17.4813399058164
18.2547941105491
19.3638720022895
20.7531307511428
22.3030889675198
23.8494556411875
25.2145470754458
26.2425634250817
26.8288253785807
26.9354592146249
26.5910409196787
25.8769087499439
24.9060742901881
23.8010931385983
22.6755208994120
21.6210284874010
20.7000902358006
19.9429974550379
19.3478496637300
18.8828808460836
18.4915210439112
18.1012970753500
17.6373217522883
17.0394004238786
16.2792594695906
15.3724777623702
14.3798809797375
13.3959915694060
12.5266681182716
11.8623034099036
11.4549148926194
11.3062656574959
11.3703261120695
11.5684582086518
11.8114445096904
12.0202828383839
12.1382741358697
12.1303588085760
11.9710056820759
11.6273359125871
11.0471418654393
10.1601623295731
8.89528566423763
7.20843877354053
5.10953772500737
2.67555843714571
0.0417798711814742
-2.62748018270767
-5.17818958969870
-7.50099170008203
-9.54783361932378
-11.3257355381465
-12.8721665241934
-14.2235135651690
-15.3897409086172
-16.3444271971654
-17.0322922100106
-17.3893879525426
-17.3669561786324
-16.9496403584420
-16.1618571305691
-15.0611670093257
-13.7223859962511
-12.2190330693739
-10.6085119405456
-8.92462701050495
-7.17735141961327
-5.35723046818263
-3.44156885047684
-1.40124782097478
0.790911597026291
3.14859603777990
5.65704585883706
8.25752470648123
10.8370402833042
13.2302028717232
15.2380049785429
16.6632116339921
17.3556308859979
17.2553510183368
16.4204707019577
15.0290291559832
13.3520175728125
11.7030966031004
10.3777856655347
9.59779719126094
9.47388925996265
9.99424476910177
11.0377269096358
12.4054859439774
13.8621239981510
15.1786790482509
16.1721302140611
16.7378240509023
16.8712875816762
16.6751324385168
16.3469201048696
16.1463395288518
16.3448930425537
17.1670824282198
18.7365710749773
21.0417826333363
23.9317164234173
27.1449954130440
30.3657216694688
33.2919349703976
35.6990547241974
37.4824657328763
38.6692968393180
39.3974027033789
39.8676329925023
40.2821114652242
40.7851076921439
41.4229521945127
42.1346820182563
42.7763790862056
43.1718239166240
43.1735948554076
42.7152689389656
41.8383247380422
40.6856897002243
39.4646556980739
38.3914138690418
37.6346300908263
37.2748181939371
37.2903963690494
37.5726401060114
37.9633510816373
38.3033694957022
38.4781096476675
38.4479454788255
38.2557844086898
38.0105518622073
37.8521802980827
37.9091724584302
38.2619342897303
38.9227519186578
39.8371262045182
40.9035455575013
42.0028078410234
43.0260227554858
43.8927789671830
44.5560067826922
44.9953184971413
45.2041117372657
45.1767743672331
44.9012802614528
44.3600699635481
43.5390830166516
42.4417810587391
41.1026677183246
39.5939464272140
38.0201862420368
36.4993116139295
35.1332267522761
33.9764290798267
33.0140572045648
32.1601543212417
31.2817815549226
30.2459902450868
28.9772927038661
27.5068024352916
25.9937956048999
24.7072998842986
23.9679088140232
24.0642422471908
25.1689604829758
27.2814549412108
30.2166478385288
33.6441032395286
37.1646588392770
40.3998746704688
43.0674361781031
45.0233572219792
46.2650432441772
46.9018359747742
47.1070250078548
47.0663965020344
46.9350002907319
46.8087026634144
46.7123202708414
46.6026315890397
46.3825174360057
45.9217835633941
45.0806080672672
43.7325704951154
41.7852265220697
39.1966349848181
35.9859711638389
32.2358069794570
28.0836672230879
23.7018800679289
19.2677076116538
14.9295361005709
10.7780517073188
6.83217558483177
3.04697820643754
-0.655129896415705
-4.33653020550609
-7.99378359656504
-11.5219767898992
-14.7095679283394
-17.2706832224380
-18.9090259603412
-19.3951778552939
-18.6323947196317
-16.6885255892912
-13.7831142240101
-10.2346323828296
-6.38643342011195
-2.53576915530934
1.11358345922354
4.46508274326456
7.51169412334623
10.2979540795027
12.8770890280879
15.2773281044813
17.4866637182554
19.4584722998583
21.1335299910772
22.4688793792688
23.4621363127472
24.1617390075251
24.6587778077259
25.0627488717435
25.4695049174907
25.9325627861022
26.4475352408440
26.9543198073377
27.3550785571298
27.5409421963828
27.4188309499981
26.9318929159216
26.0711020128671
24.8791830696625
23.4495567546488
21.9221049428900
20.4752442686924
19.3117864721628
18.6359879012098
18.6217837519314
19.3768156956195
20.9115266568976
23.1247415632873
25.8147612583286
28.7177777162685
31.5654465435018
34.1447656775405
36.3403702215830
38.1443176510733
39.6300663604962
40.9008711467837
42.0323238184167
43.0302095164928
43.8179856479577
44.2564694158373
44.1869299779081
43.4820218488700
42.0884623087392
40.0498327184204
37.5046714377061
34.6615699100765
31.7578173098949
29.0108986506099
26.5730553445963
24.4984521447482
22.7303918891956
21.1125294686095
19.4233704948345
17.4281358865066
14.9374817224410
11.8599827593306
8.23580002299500
4.24278018665484
0.172547779794049
-3.61868547347640
-6.77377092605452
-8.99848526145326
-10.1114810172565
-10.0698456205472
-8.96608870173052
-6.99976936443597
-4.43336572886415
-1.54520778490476
1.40895486278021
4.21932025787352
6.73045286968627
8.83976834507957
10.4925149915914
11.6778069739708
12.4267291663582
12.8102805052020
12.9333854306993
12.9219647993453
12.9027728453177
12.9792329702326
13.2092926661628
13.5919904955231
14.0673838734335
14.5302986151397
14.8537153090167
14.9146153928738
14.6152120628913
13.8955713251382
12.7379809627696
11.1666941248321
9.24718585491008
7.08670657106667
4.83412385893520
2.67400528060608
0.809557338070262
-0.567746174710093
-1.31797676808810
-1.39160392583251
-0.853157611015311
0.122983292952740
1.28981458351059
2.39171713308152
3.23819624963422
3.76462775373359
4.05953495154430
4.34761289761392
4.93143742368901
6.10774166020036
8.08202751356657
10.9057086312733
14.4529937730329
18.4426546748943
22.4966526985424
26.2177213690675
29.2646198735548
31.4074769944247
32.5541338021164
32.7477320382872
32.1424931346925
30.9671868955857
29.4848646418909
27.9549019069248
26.6010515621139
25.5878804377197
25.0073816900010
24.8768589000497
25.1476931344596
25.7224359652004
26.4757338927873
27.2740260351114
27.9903126015510
28.5130399468520
28.7509466767573
28.6372047095519
28.1357404802574
27.2505563246015
26.0361461276896
24.6048144249153
23.1257931776782
21.8121113136432
20.8942852394663
20.5843317505465
21.0378186739937
22.3238754223652
24.4121056620118
27.1811859527055
30.4477994028047
34.0083895335498
37.6820575518127
41.3422023050655
44.9275866349535
48.4296249470996
51.8601532472102
55.2106205773383
58.4173705362118
61.3468397879031
63.8086880578120
65.5955217096979
66.5382114058636
66.5597246592156
65.7104995777317
64.1744762089250
62.2441049111230
60.2711630296522
58.6053181579057
57.5334261961717
57.2305854267096
57.7306395509837
58.9204072683877
60.5588419746658
62.3193170761239
63.8498574028489
64.8423971097271
65.0987657829339
64.5793725303030
63.4217986129553
61.9214635019275
60.4748315453560
59.4955351227138
59.3223595688473
60.1419508896826
61.9461408098867
64.5342349241381
67.5576959429661
70.5932111491547
73.2242032410376
75.1117233769398
76.0416995360808
75.9435076690327
74.8818268639364
73.0280521213924
70.6189345596703
67.9094792168805
65.1258706285344
62.4235242189314
59.8556140950067
57.3578679664369
54.7546935151015
51.7887623499940
48.1711571155767
43.6435775050385
38.0400242438550
31.3344143856276
23.6630431496636
15.3159260719714
6.69760689018862
-1.73527496521029
-9.54683811304775
-16.3894987619465
-22.0513084273609
-26.4730639865023
-29.7329718159383
-32.0052116450287
-33.5054794946779
-34.4393660437650
-34.9672659931263
-35.1930038034959
-35.1747053046442
-34.9488705556700
-34.5550663116652
-34.0503889989065
-33.5087066056253
-33.0068042706607
-32.6048624402765
-32.3303042357384
-32.1718418071271
-32.0859022405478
-32.0126196647537
-31.8952001084867
-31.6958193517213
-31.4032339559666
-31.0308491454194
-30.6074934896388
-30.1652662137110
-29.7290218834927
-29.3107160395288
-28.9098976112704
-28.5200289320357
-28.1394132924408
-27.7849543073216
-27.5061083738648
-27.3951121733835
-27.5887769366007
-28.2581937902443
-29.5861184405327
-31.7365217552953
-34.8246351567119
-38.8968575827174
-43.9274696530363
-49.8339831886125
-56.5068465536465
-63.8441819519807
-71.7800888761831
-80.2968361370129
-89.4166574250985
-99.1760368951395
-109.591566276182
-120.629193853314
-132.186996662179
-144.096484472416
-156.141205997170
-168.086452872961
-179.711543591847
-190.836624269797
-201.338314717275
-211.151748806500
-220.259802687079
-228.673250234463
-236.408072600285
-243.467663642208
-249.837205644564
-255.494139862044
-260.432684612910
-264.693773584217
-268.387705943885
-271.697662662835
-274.858172113289
-278.111147466066
-281.649663255255
-285.563487191106
-289.799941415865
-294.150136566004
-298.265719743998
-301.706082529906
-304.010664595155
-304.785485969528
-303.787938312106
-300.990796529998
-296.607488429000
-291.067276223315
-284.940714519360
-278.829828257451
-273.249424087932
-268.531066822333
-264.776543631222
-261.873600196190
-259.567679106185
-257.565981635323
-255.640718857065
-253.700234376840
-251.808732480683
-250.152773531103
-248.969020452212
-248.457624552917
-248.706926571198
-249.648932111976
-251.054489663881
-252.565933296264
-253.756186189036
-254.198761143762
-253.533087983833
-251.513156013367
-248.032796117754
-243.126255778610
-236.946932985884
-229.730023780464
-221.746763313222
-213.259159306566
-204.484286035527
-195.575556322439
-186.624525114603
-177.681397912545
-168.787200002954
-160.007291767176
-151.455602446997
-143.301583473560
-135.756668833059
-129.042728333688
-123.350103093960
-118.795858204660
-115.392944258910
-113.038031334700
-111.520836705961
-110.552391343618
-109.805502224927
-108.958761452875
-107.736028216429
-105.935672397243
-103.446823008347
-100.252309495493
-96.4194220944712
-92.0802995718825
-87.4043562148831
-82.5661954703822
-77.7138066123244
-72.9427450694575
-68.2815112879052
-63.6909958618632
-59.0771529469085
-54.3124528017528
-49.2598558579846
-43.7939593968558
-37.8170195660691
-31.2709157584217
-24.1477887104379
-16.5010554789756
-8.45538282226303
-0.210852417152407
7.96485980001535
15.7606304177373
22.8619307773708
29.0004693843336
34.0025489090432
37.8236666370800
40.5588914573657
42.4237663384523
43.7078340201509
44.7106270806663
45.6758585617849
46.7414595138021
47.9198812777004
49.1151594035711
50.1726843415132
50.9475537896883
51.3710408970815
51.4944665662050
51.4962108336649
51.6490997434045
52.2583349174110
53.5899795223953
55.8130455264337
58.9730528537279
63.0032312801804
67.7656140221526
73.1035317788131
78.8838210757109
85.0127765148078
91.4220777210754
98.0343654424629
104.727129072946
111.314442486222
117.558610364926
123.211015084430
128.068495343973
132.023814319157
135.089772880698
137.386331175571
139.094745254719
140.395785029744
141.414799809176
142.192512964025
142.689287609558
142.817635378126
142.488487085456
141.654223528665
140.335293928655
138.624660943769
136.671960960743
134.654666505777
132.745638475820
131.085549748427
129.765855772452
128.824547291962
128.253756474988
128.015818226273
128.062775784453
128.353809434563
128.866033322428
129.596636586098
130.557712445234
131.767778592877
133.244414386545
135.000243721247
137.040943654230
139.361346261608
141.935963541674
144.703761900983
147.552172079665
150.309338748663
152.753822310621
154.646207894065
155.778508337154
156.028172996307
155.398155608036
154.026040859771
152.154076880464
150.065226734239
148.003051047338
146.100453356826
144.341214142344
142.568982435428
140.543908511111
138.031930349161
134.900587752161
131.191684527557
127.146546799151
123.172812012533
119.759024635351
117.359747482250
116.284260133889
116.622431414854
118.230974613531
120.784568251310
123.875195415010
127.127099415539
130.290144943182
133.282975267396
136.175705286245
139.122772202988
142.272264306154
145.683500624202
149.279046355666
152.843865629334
156.068285934025
158.618281308155
160.210002400542
160.666679893382
159.943691839868
158.118630344171
155.353878242583
151.846278775524
147.780195582492
143.296777965545
138.485379309355
133.395448314915
128.061268257203
122.529205871047
116.877999808437
111.226276562399
105.726332897394
100.547470494044
95.8545108705935
91.7872091676112
88.4446911160335
85.8767919626681
84.0822488886219
83.0126622772149
82.5810718109444
82.6744859267108
83.1699957587199
83.9534464846614
84.9378705963887
86.0768211162226
87.3668841964072
88.8353075624169
90.5130406084002
92.3992691438244
94.4284301013970
96.4522981592695
98.2466076454998
99.5441805789523
100.087101134780
99.6828878401985
98.2473528772765
95.8212138180620
92.5567658905860
88.6810030719535
84.4483103206475
80.0969428133117
75.8193806279826
71.7498115159417
67.9656085161210
64.4961346745338
61.3323817264990
58.4340654577579
55.7349206547042
53.1498037126867
50.5872897374684
47.9687454010553
45.2509059960182
42.4459362226304
39.6323259755627
36.9519340931803
34.5920708162081
32.7553437109942
31.6229954152667
31.3190582217741
31.8827012579919
33.2547888534958
35.2821732195840
37.7399268386557
40.3679711142293
42.9149695111742
45.1797942553719
47.0403448796455
48.4617196689873
49.4806843471900
50.1699925257050
50.5924884918529
50.7589003623066
50.6031595821434
49.9845228563177
48.7178464740099
46.6245101611255
43.5896139382207
39.6084467114736
34.8076864512627
29.4335823438943
23.8085225867230
18.2663572108030
13.0831404199881
8.42175504915110
4.30548061163554
0.627655554038164
-2.80575602146247
-6.21354326858521
-9.77512071255892
-13.5830155410579
-17.6236714666294
-21.7884357129939
-25.9072115406596
-29.7916506395192
-33.2743474622431
-36.2345288960130
-38.6069929820484
-40.3769843787878
-41.5673769048428
-42.2251894195597
-42.4124959123860
-42.2034342635027
-41.6857570691651
-40.9633863411909
-40.1562514367877
-39.3950724336482
-38.8108937856602
-38.5210916514906
-38.6145673107546
-39.1387765744425
-40.0905801713494
-41.4123079739676
-42.9943062099075
-44.6853491352478
-46.3118853529368
-47.7054319698102
-48.7345220482486
-49.3344574001935
-49.5263544446886
-49.4179691963263
-49.1828083232244
-49.0199771581909
-49.1031325006217
-49.5308649732895
-50.2915831462961
-51.2531773283070
-52.1819498624383
-52.7878232508831
-52.7855714745152
-51.9568620682636
-50.1969724443223
-47.5338869736706
-44.1153989979852
-40.1696522972952
-35.9530096459220
-31.7028842234704
-27.6101919043401
-23.8170505174299
-20.4339759752891
-17.5624214185923
-15.3072073906400
-13.7697245087266
-13.0233803192882
-13.0823735260972
-13.8792330551929
-15.2641013686303
-17.0307562774574
-18.9640487717296
-20.8946562172253
-22.7431160166090
-24.5376484302765
-26.3985883727892
-28.4933983844558
-30.9761392456421
-33.9303197332867
-37.3325840704143
-41.0476062855167
-44.8546619127285
-48.4970673877586
-51.7397514486916
-54.4189536965438
-56.4712357127024
-57.9353270325692
-58.9279187568922
-59.6013681962269
-60.0956735210893
-60.4979145849009
-60.8194577025734
-60.9955180880099
-60.9050411070008
-60.4035260496848
-59.3590720392484
-57.6830126980624
-55.3500220477877
-52.4066092537588
-48.9696531900728
-45.2172514308393
-41.3732204725164
-37.6855510637208
-34.3993852075881
-31.7269824938267
-29.8196689252266
-28.7481638412393
-28.4966397201870
-28.9723722398455
-30.0281960216251
-31.4910919255243
-33.1886562188645
-34.9665741721704
-36.6941029739402
-38.2596056474151
-39.5624327911991
-40.5089995908100
-41.0187153406459
-41.0401158214375
-40.5714253775914
-39.6757988171085
-38.4817847440556
-37.1643023834873
-35.9087673063605
-34.8678295908044
-34.1235547768945
-33.6664086003784
-33.3969457079663
-33.1491304259196
-32.7284112931881
-31.9546307669941
-30.6997492487005
-28.9124453059498
-26.6249849080745
-23.9416395126901
-21.0118973746650
-17.9952196268446
-15.0263890973620
-12.1907628348925
-9.51647328194123
-6.98605297223142
-4.56416616451110
-2.23281840798330
-0.0223526406823877
1.97305822503648
3.60263631106293
4.68931422441581
5.07576009248733
4.67249148976331
3.49214808858732
1.65713584030828
-0.623890955779463
-3.10447500712836
-5.55829450114518
-7.82736951259048
-9.84473917454357
-11.6253346793067
-13.2307225199230
-14.7230572712720
-16.1271572671542
-17.4157472588895
-18.5231923313286
-19.3813099882751
-19.9616402357913
-20.3054239888305
-20.5267419600915
-20.7843145114961
-21.2296765374683
-21.9492793051439
-22.9217830569647
-24.0077949148013
-24.9787363242963
-25.5779632411752
-25.5955245251224
-24.9324336548663
-23.6333718668224
-21.8774858766414
-19.9314140326011
-18.0812348072826
-16.5658225497244
-15.5312790240855
-15.0166273381728
-14.9693193049941
-15.2799877241817
-15.8220050888214
-16.4829403301765
-17.1802481728876
-17.8601520042872
-18.4845431657347
-19.0142114151680
-19.3970044026172
-19.5667410080907
-19.4540331404794
-19.0053716133988
-18.2035889323814
-17.0821045928793
-15.7272170032165
-14.2663676325551
-12.8445642458560
-11.5947230114755
-10.6095113322657
-9.92179261753630
-9.49816017894782
-9.24620368001003
-9.03244672019382
-8.70565108340872
-8.12010786280260
-7.15535399760722
-5.73129545172634
-3.81950005087131
-1.45145953469701
1.27698888178425
4.20799113734079
7.13466573134165
9.82737235385295
12.0721241727256
13.7148684060459
14.7008892746843
15.0970560938339
15.0874800167585
14.9401084990974
14.9507948531060
15.3791728611784
16.3940463569199
18.0432292991340
20.2545567739400
22.8643155301243
25.6609997058797
28.4295344090688
30.9845881918001
33.1888274369935
34.9588025349108
36.2642494394526
37.1252702191462
37.6082135663281
37.8182512393574
37.8866041957707
37.9527871266228
38.1451235035647
38.5640920261390
39.2720096791590
40.2898834775761
41.5996131176814
43.1485942700814
44.8546467005494
46.6113129040845
48.2954162061910
49.7789692347431
50.9457153038981
51.7096472209229
52.0304318259191
51.9202537912157
51.4386565924166
50.6757622391023
49.7282838675768
48.6754606058675
47.5624598530942
46.3967453100789
45.1589742569033
43.8252132731697
42.3929434731689
40.9008841506099
39.4334103114166
38.1048970632236
37.0268515194892
36.2685778156792
35.8267539822500
35.6178494003495
35.4995268451078
35.3159602931418
34.9521930793280
34.3786036859724
33.6699239434506
32.9924094960316
32.5637168037735
32.5984898683934
33.2558455133925
34.6025575497676
36.5995815203397
39.1123693032130
41.9395661228041
44.8513934449628
47.6283894444824
50.0926661874903
52.1267813880420
53.6789973020240
54.7571449959764
55.4153712063980
55.7379784181387
55.8227697021606
55.7642988322534
55.6368642930588
55.4784904006765
55.2793678389143
54.9792444135450
54.4766766743654
53.6492542631321
52.3798242076811
50.5815045035803
48.2148756829846
45.2936724776546
41.8791781120885
38.0669220515145
33.9712210125067
29.7131467899081
25.4156816027144
21.2065889827734
17.2257948740481
13.6311372019151
10.5955660846963
8.29111339612067
6.85996014837092
6.37914662691138
6.83034522220347
8.08707117195641
9.92744664535783
12.0722005254234
14.2383145705955
16.1927390374426
17.7905925430488
18.9880524285789
19.8289593021674
20.4122941822170
20.8523263103753
21.2434357617915
21.6382089057259
22.0421779216055
22.4234066623577
22.7313827680688
22.9180059172019
22.9538822482270
22.8352660519134
22.5802320831016
22.2162353991671
21.7641690460153
21.2253947410682
20.5773581509036
19.7803698693754
18.7938451068809
17.5962742487757
16.2010291187274
14.6608094972986
13.0571122287458
11.4765092354543
9.98093090015368
8.58251902678414
7.23334067493596
5.83588559678155
4.27295240650275
2.44787475202213
0.321201107819484
-2.06979548211225
-4.61675128521730
-7.16985907815293
-9.58128910158451
-11.7467213544557
-13.6300403104466
-15.2630474578651
-16.7221057322529
-18.0924986054362
-19.4351310024497
-20.7677154913824
-22.0654486259085
-23.2779148904797
-24.3531133111796
-25.2581552852911
-25.9892809471786
-26.5695194691492
-27.0378909881146
-27.4372112836822
-27.8072610112935
-28.1867472701976
-28.6226839902852
-29.1815859411229
-29.9549632520226
-31.0528756646656
-32.5834364491487
-34.6217779052405
-37.1771409197431
-40.1694658784841
-43.4257985963486
-46.7018155018838
-49.7261013694101
-52.2569586395322
-54.1363317903591
-55.3250119269951
-55.9081786275315
-56.0691921653737
-56.0395028563278
-56.0401144012230
-56.2323737235858
-56.6919503117879
-57.4111565054551
-58.3246803726100
-59.3463071917703
-60.4020122327658
-61.4482893331970
-62.4717939924639
-63.4740949737143
-64.4504787094449
-65.3726670034095
-66.1822512271856
-66.7964778700471
-67.1232116478551
-67.0793462382858
-66.6071271849778
-65.6848729096266
-64.3308772853543
-62.6007777217608
-60.5793747421659
-58.3684799270935
-56.0732515725277
-53.7901609337044
-51.5992323161991
-49.5611273232178
-47.7169309140259
-46.0869850823441
-44.6662272985082
-43.4170300241837
-42.2645364293110
-41.1012526351741
-39.8054088277007
-38.2717179099467
-36.4462274257451
-34.3525345136440
-32.0973882644065
-29.8499776690305
-27.7987071926996
-26.0981017261041
-24.8229836203474
-23.9454273659276
-23.3429172870563
-22.8362218438744
-22.2460820585145
-21.4518104369457
-20.4340753791768
-19.2887199678385
-18.2070412538649
-17.4279036557338
-17.1753051146192
-17.5990595423533
-18.7350097682837
-20.4952448664679
-22.6901399296807
-25.0752664568210
-27.4097270211081
-29.5098053111735
-31.2834806945112
-32.7368447603059
-33.9514816868006
-35.0404542991172
-36.0972213114201
-37.1542720564512
-38.1652631531842
-39.0166330197529
-39.5646259025129
-39.6849318132245
-39.3178713594404
-38.4937292574955
-37.3298142865979
-36.0005486701151
-34.6908727745534
-33.5483662436088
-32.6491462902726
-31.9872714349519
-31.4892217157903
-31.0469559426862
-30.5576575830146
-29.9570870143446
-29.2365581971465
-28.4397136540406
-27.6423394064367
-26.9240722263731
-26.3431393355007
-25.9234467033311
-25.6580004914087
-25.5257827543279
-25.5136072283769
-25.6326211572225
-25.9218216274790
-26.4368437278494
-27.2284873721987
-28.3192052874418
-29.6858152303644
-31.2537050075709
-32.9036996190554
-34.4894786821796
-35.8618616767177
-36.8960405796948
-37.5178628431560
-37.7247643426957
-37.5961569158676
-37.2882034094481
-37.0102543617325
-36.9849588634304
-37.3997421956410
-38.3614895136102
-39.8667935234555
-41.7965034406987
-43.9368465902589
-46.0224063621933
-47.7909356357577
-49.0376126560120
-49.6569909377073
-49.6638220590809
-49.1881909787816
-48.4452974967253
-47.6853204586647
-47.1335841461925
-46.9346849179147
-47.1148974256828
-47.5739193826907
-48.1098800590433
-48.4722153174885
-48.4284172144763
-47.8258573110316
-46.6308346325676
-44.9337796805588
-42.9201747822218
-40.8177531890599
-38.8380493825116
-37.1315276275672
-35.7696832376415
-34.7567728131082
-34.0623175684202
-33.6577810375379
-33.5399296012688
-33.7297180600452
-34.2466567715868
-35.0701803999025
-36.1068907734454
-37.1823562694325
-38.0677369649784
-38.5374441278298
-38.4396785530940
-37.7533417116798
-36.6070117878978
-35.2486308142599
-33.9733758190571
-33.0338426131563
-32.5638491473500
-32.5419360906972
-32.8056383455721
-33.1092884620792
-33.2035708572208
-32.9091536106113
-32.1607752571360
-31.0099364086900
-29.5892371638181
-28.0541384906360
-26.5243400894113
-25.0453066904484
-23.5818679543045
-22.0437437907936
-20.3317797298945
-18.3873793683279
-16.2277907243766
-13.9557542308196
-11.7409326018372
-9.77934240631305
-8.24314468536159
-7.23528558455372
-6.76147195821607
-6.72665299599801
-6.95612447042315
-7.23459800505154
-7.35207505825023
-7.14445508407990
-6.51960527168626
-5.46490316924006
-4.03790580069988
-2.34569053690860
-0.519481742054299
1.31012577585484
3.03419023817606
4.58106947508503
5.92547843083686
7.08960182105089
8.13518956515226
9.14691273355812
10.2095824474152
11.3843447139785
12.6904876288958
14.0989578367920
15.5406588922181
16.9277623952080
18.1813712656181
19.2561644579485
20.1536675021817
20.9203597179846
21.6329311013321
22.3777969978361
23.2333246675830
24.2607465246393
25.5048778708262
27.0009761619108
28.7816352499792
30.8785146249683
33.3172545228504
36.1080619729387
39.2368387657874
42.6610552129036
46.3114000468990
50.0967479002132
53.9086884188132
57.6238027587274
61.1056881912126
64.2114329280503
66.8063585945679
68.7863127892617
70.1011508983134
70.7698179684822
70.8788921884472
70.5622481303547
69.9669969432968
69.2166185565534
68.3836885605858
67.4812489840576
66.4751156561268
65.3119480285698
63.9525526927260
62.3985442244495
60.7034593540818
58.9653875482439
57.3047388979422
55.8354165496536
54.6388150698097
53.7476879398301
53.1424509622872
52.7580975581235
52.4974710970150
52.2468231436261
51.8915347525594
51.3318127382442
50.4985606775379
49.3681906499802
47.9730029618080
46.4026155534142
44.7929548000123
43.3025467307529
42.0801831830361
41.2317928285661
40.7958910063435
40.7353549840836
40.9486389482213
41.2973268295693
41.6414101539072
41.8711152052353
41.9256134790517
41.7939417977215
41.4999123856444
41.0782257024545
40.5515185965096
39.9170134758862
39.1473840387706
38.2049506326664
37.0632887239557
35.7275216534846
34.2449942211192
32.7015876800568
31.2043608847736
29.8564328891238
28.7330099226066
27.8669960723609
27.2488607220931
26.8398358487471
26.5922957244382
26.4684104752498
26.4490044810705
26.5287848170015
26.7002642751617
26.9344915879272
27.1696348532781
27.3167043996230
27.2850286300611
27.0206089345658
26.5422852251343
25.9581511825926
25.4501416318534
25.2266883811399
25.4569435131981
26.2092785736667
27.4171976519973
28.8867560668949
30.3445338911486
31.5104206556603
32.1710419072239
32.2306270471713
31.7251779332019
30.7985175765326
29.6502152567350
28.4721741441207
27.3918475390908
26.4364615916714
25.5260190484364
24.4951900284649
23.1372243576838
21.2581451203694
18.7276236739603
15.5143980098584
11.6984534704259
7.45827499365010
3.03761690205158
-1.29931551033508
-5.31377587420507
-8.83031611463619
-11.7606667853998
-14.1114264356390
-15.9760779647251
-17.5133100121100
-18.9143885269251
-20.3634133417162
-21.9962599975851
-23.8663024258897
-25.9260941424608
-28.0324092397387
-29.9768429720698
-31.5367361861271
-32.5341373304779
-32.8867171599216
-32.6357846896110
-31.9427214966478
-31.0543091226151
-30.2464935782791
-29.7620300561468
-29.7582870859637
-30.2773434853626
-31.2433550926430
-32.4848631083409
-33.7746362764025
-34.8776980326016
-35.5987448654193
-35.8217398224352
-35.5358349610195
-34.8427584534377
-33.9422925809709
-33.0955984321253
-32.5711166479163
-32.5833056289616
-33.2383296391945
-34.5010255903182
-36.1934196256456
-38.0276311199341
-39.6671525322033
-40.8025626001049
-41.2228900838999
-40.8637330979438
-39.8185206956345
-38.3091145222012
-36.6236330134389
-35.0391270213140
-33.7511193639962
-32.8295654019660
-32.2125100638187
-31.7374407558970
-31.1995188367859
-30.4185652937736
-29.2948448719569
-27.8377748725299
-26.1604163781541
-24.4432821472726
-22.8802189720397
-21.6238872337947
-20.7471648486226
-20.2303293895077
-19.9747782074310
-19.8358050969238
-19.6623333630308
-19.3315447762051
-18.7702360945359
-17.9604647979615
-16.9323068173586
-15.7495763604929
-14.4944678589610
-13.2548070032821
-12.1144008921792
-11.1445996457147
-10.3948714899341
-9.88209248185579
-9.58126323938347
-9.42264112861290
-9.30016149483509
-9.09296572861753
-8.69679167925407
-8.05697465460159
-7.19215974558743
-6.19909461353846
-5.23414200771132
-4.47484518238935
-4.07223242076940
-4.10867529676917
-4.57523735658995
-5.37663665442627
-6.36305468985325
-7.37898364375137
-8.31315447402181
-9.13257144942558
-9.88849750878243
-10.6916470522260
-11.6648040490197
-12.8896059784482
-14.3668614122029
-16.0051468357720
-17.6421443070826
-19.0912441887584
-20.1970322558153
-20.8807154508413
-21.1609242070304
-21.1445258417456
-20.9923183131453
-20.8720055391538
-20.9134411817944
-21.1786440030464
-21.6531675661579
-22.2584812834788
-22.8793327924703
-23.3970166922024
-23.7193976000118
-23.8008092697409
-23.6484208558632
-23.3151512400456
-22.8819665716436
-22.4342414161559
-22.0379793252117
-21.7221028301901
-21.4722774388493
-21.2391714455060
-20.9596439295505
-20.5843186209647
-20.1015146846641
-19.5475634457615
-18.9977971067799
-18.5397694943562
-18.2378753255349
-18.1032491452712
-18.0821968296795
-18.0700272599752
-17.9472204164590
-17.6255524109334
-17.0873098964734
-16.4031387247235
-15.7221747151469
-15.2380821896257
-15.1421642718289
-15.5772115391209
-16.6033319471200
-18.1818187886264
-20.1778105998343
-22.3788467895322
-24.5248302340211
-26.3447288099733
-27.5955806009885
-28.0993108217895
-27.7724651684851
-26.6437337441107
-24.8548070311554
-22.6421691986118
-20.3008741892538
-18.1355356015219
-16.4075468315879
-15.2895807858836
-14.8376630270416
-14.9874052982015
-15.5752639281646
-16.3796473676903
-17.1720643571299
-17.7663751088457
-18.0548564159755
-18.0229204323670
-17.7393793724656
-17.3253171089232
-16.9106058146759
-16.5910459671953
-16.3992296591648
-16.2978819985667
-16.1968589188871
-15.9869912335389
-15.5786599810991
-14.9322420156831
-14.0712510483262
-13.0752733327963
-12.0561291873068
-11.1250138638962
-10.3597944089658
-9.78051382723431
-9.33857707351379
-8.92216712905580
-8.37768753334394
-7.54431469163394
-6.29575513500301
-4.58025563311198
-2.44792577829102
-0.0551496285231007
2.35958372015635
4.52619685350411
6.20883473886522
7.26965835383702
7.71237433630974
7.69221912708913
7.48823421708099
7.44397258759302
7.89139827097807
9.07754607189474
11.1131476132121
13.9565402027334
17.4359612295579
21.3018361441466
25.2919229810519
29.1893900806817
32.8578856066766
36.2465555365376
39.3683286738611
42.2630735937096
44.9609654464751
47.4597142601725
49.7230373298050
51.6991762170652
53.3504118006010
54.6802590519604
55.7459305399015
56.6494579465187
57.5094112662216
58.4232115780543
59.4344602884391
60.5186785384731
61.5945603348283
62.5584618848613
63.3307435860363
63.8971176061676
64.3285329570835
64.7696077840019
65.3963288535773
66.3551742024035
67.7038953450563
69.3756499184619
71.1818362746146
72.8565084337430
74.1308469402057
74.8151063560330
74.8619227235676
74.3901269871799
73.6602973503466
73.0080452472473
72.7538405820293
73.1153553003968
74.1478794921901
75.7303906640318
77.6013884357070
79.4334393664780
80.9233018172880
81.8698395444139
82.2166576580081
82.0489051495616
81.5492724545012
80.9311179341600
80.3725338344906
79.9725668920794
79.7413249018548
79.6230409904295
79.5398157626230
79.4375313143881
79.3162527694695
79.2346685852273
79.2888100002093
79.5752629551221
80.1545431542747
81.0292586988829
82.1447585083228
83.4102175602643
84.7297936180534
86.0301379515676
87.2733199910742
88.4514795540244
89.5677516426702
90.6136282868618
91.5538100236434
92.3258062258674
92.8549990907466
93.0794141323657
92.9745484048520
92.5685433891388
91.9414069774439
91.2073206304867
90.4843501801725
89.8595654942734
89.3589361532276
88.9304134042277
88.4457584240578
87.7225373890980
86.5629984767491
84.8021247716224
82.3539395722411
79.2439990722880
75.6176340020667
71.7181978081609
67.8369051228339
64.2442975547150
61.1204502289510
58.5039137130688
56.2761029055610
54.1884190834430
51.9263469488583
49.1925699968031
45.7845538030576
41.6439527339521
36.8650499925877
31.6632835168577
26.3172023606141
21.1034522739465
16.2431028730438
11.8705736826127
8.02736586646055
4.67556371026147
1.72283040658512
-0.948656974922500
-3.45402538819530
-5.88035996625075
-8.26557240997339
-10.5841211007348
-12.7439871428925
-14.5995376116463
-15.9822195846031
-16.7456173829947
-16.8151125727718
-16.2279708512173
-15.1496083477182
-13.8570427253433
-12.6899309793654
-11.9800135274750
-11.9773373650314
-12.7933594729079
-14.3762350908279
-16.5240723979173
-18.9310751137031
-21.2528523829845
-23.1732540541243
-24.4566701228194
-24.9757582855261
-24.7125621932176
-23.7380324286561
-22.1789211174084
-20.1814277657009
-17.8790377213539
-15.3696300575054
-12.7054239595350
-9.89849272140018
-6.94295560837356
-3.85107307383848
-0.694321963114721
2.36556246377493
5.07265177272137
7.11168300249840
8.18032814416850
8.08101768836902
6.80204386713210
4.55625822601110
1.75764977171124
-1.06260680660617
-3.37718785950125
-4.78404622863298
-5.09198757456973
-4.34736534377698
-2.79892817532061
-0.817054329354973
1.20450131590479
2.93482863453267
4.15891205376175
4.79040746563945
4.85090600800484
4.43102646772613
3.64980201595084
2.62388401557607
1.45076088041776
0.204182974566912
-1.06277960132176
-2.31136513277923
-3.50999620480645
-4.62730513077373
-5.62555039449894
-6.45507460181217
-7.05142739383623
-7.33756011743814
-7.23334297079079
-6.67305611403745
-5.62850549322025
-4.13183098554788
-2.28941794570554
-0.278261376700856
1.68031937514761
3.36790621092815
4.62728488985122
5.41545054376258
5.83303750067208
6.11628876790448
6.58788810397811
7.57616092856668
9.32385112750059
11.9133489671509
15.2320841219139
18.9901723796547
22.7860867590485
26.2010380343668
28.8945442284956
30.6751509144139
31.5300948206580
31.6112379917906
31.1864438784825
30.5722162660173
30.0643891264111
29.8807080659402
30.1246023373707
30.7748364933131
31.7014657917171
32.7044139651121
33.5669795301431
34.1131206497130
34.2554244887737
34.0213253817749
33.5491165465023
33.0524370806236
32.7608129634935
32.8519347332697
33.3956429213899
34.3277856346971
35.4639348583229
36.5506951040999
37.3401898888764
37.6655640232485
37.4945653453157
36.9444923768863
36.2529092566371
35.7113095863721
35.5798986746838
36.0078087126343
36.9823479751131
38.3230241159723
39.7229735616857
40.8259622668211
41.3160862435159
40.9936401475491
39.8157488303268
37.8923814815027
35.4427993065678
32.7291182504001
29.9887161358388
27.3847013992521
24.9854807201488
22.7742314917855
20.6804399238868
18.6208816195772
16.5369538361217
14.4182117709459
12.3068891476714
10.2837707843637
8.44095957336882
6.85087083280102
5.54220530750575
4.49187104348966
3.63668774084543
2.90132425655774
2.23183771718935
1.62065659054484
1.11124693264444
0.778843876869589
0.694281918427329
0.886120088156844
1.31775576262561
1.89004589278265
2.46892107448416
2.92677602330193
3.18093110288684
3.21437858018645
3.07204965661586
2.83613493628848
2.59216209296062
2.40043315147414
2.28417815944984
2.23791285034109
2.25027580762816
2.32891664841474
2.51376319320183
2.86998389630649
3.46125881685564
4.31360080707379
5.38555295685246
6.55934108309610
7.65968524641184
8.49576205075213
8.91221681366029
8.83140050198185
8.27259882237522
7.34299833421903
6.20540643109675
5.03518060920073
3.98099031591082
3.14080951890373
2.55772560227588
2.23254740871115
2.14453897879227
2.26971362833834
2.58841390423035
3.07934643093223
3.70370685355276
4.38798235191032
5.01543350351493
5.43347731517021
5.47828337721975
5.01119263592487
3.95661564102063
2.32955384189167
0.243179724772189
-2.10777751702108
-4.48527101466921
-6.65875052810957
-8.45526460097840
-9.79509144422021
-10.7030018154974
-11.2925469890787
-11.7291008229043
-12.1837345170852
-12.7920571434413
-13.6294207640706
-14.7077589289477
-15.9921783128569
-17.4294952229938
-18.9776767094837
-20.6252614438510
-22.3932397430650
-24.3177867751375
-26.4191321570015
-28.6676157564955
-30.9604956667238
-33.1209293106315
-34.9237916944137
-36.1435427304225
-36.6106439410237
-36.2587231096138
-35.1469427086807
-33.4502366778624
-31.4209703470476
-29.3346978324809
-27.4365307337623
-25.9022478818202
-24.8215009573790
-24.2026655413884
-23.9931105865987
-24.1063700358330
-24.4485498883172
-24.9388418113815
-25.5217062159223
-26.1702545201516
-26.8815435174039
-27.6653359001174
-28.5288312600331
-29.4610251335691
-30.4213344175370
-31.3372305619933
-32.1141535425683
-32.6577151063923
-32.9037735103580
-32.8479073050971
-32.5640531438599
-32.2039582434067
-31.9745148694428
-32.0971509735994
-32.7594262737416
-34.0714673389168
-36.0382189600643
-38.5539214689682
-41.4198602659315
-44.3819441682003
-47.1815689028812
-49.6111175245406
-51.5638619535592
-53.0671521162281
-54.2886466177709
-55.5092473654831
-57.0638342187177
-59.2605695104579
-62.2982794492546
-66.2052916655001
-70.8194599132699
-75.8182334997388
-80.7929144284115
-85.3476803267243
-89.1960632464408
-92.2278810364396
-94.5280294343621
-96.3425655537352
-98.0029916364694
-99.8318794873703
-102.058068116243
-104.765869534915
-107.891230063635
-111.262510445220
-114.669646983739
-117.937460818870
-120.979116763205
-123.813743267680
-126.545122685885
-129.311764586494
-132.228028325913
-135.338048730714
-138.598436663830
-141.894438305873
-145.081844500899
-148.038057185631
-150.703369678353
-153.098146019470
-155.311095299525
-157.464487250865
-159.669968255937
-161.990893665580
-164.423358182248
-166.900317723506
-169.314734981319
-171.551860531398
-173.519432854584
-175.167482018006
-176.494561387053
-177.542083402451
-178.381229596267
-179.097241198107
-179.774482669114
-180.483678479445
-181.271286123619
-182.150835137178
-183.097240521356
-184.046658164444
-184.904873159811
-185.565327102529
-185.933840790619
-185.952641827185
-185.614131014374
-184.956975211663
-184.043564784310
-182.926058782388
-181.614192756408
-180.058531879741
-178.157310328673
-175.785765152295
-172.838013540823
-169.266771701011
-165.107266681436
-160.477614312838
-155.555907010590
-150.541158490212
-145.609121578998
-140.874492851567
-136.368893123840
-132.040196421214
-127.773888885142
-123.431689763871
-118.897640021175
-114.118896676767
-109.129189441137
-104.047719068573
-99.0537176611117
-94.3441569352961
-90.0866125778409
-86.3799570914864
-83.2327991545831
-80.5646745922848
-78.2292832186772
-76.0537407832596
-73.8838795010145
-71.6238868340755
-69.2595181466717
-66.8578294358572
-64.5423769808402
-62.4499310400438
-60.6809759170298
-59.2592460114985
-58.1135512973371
-57.0883329137903
-55.9801879846270
-54.5896315741354
-52.7735078710828
-50.4844985979910
-47.7888120908070
-44.8591391091668
-41.9453981830533
-39.3296600256708
-37.2737955010701
-35.9691251198715
-35.4969619072196
-35.8075415768075
-36.7223635659055
-37.9613561748897
-39.1916616850462
-40.0897695147636
-40.4043543511698
-40.0051164377264
-38.9046439799331
-37.2462621903091
-35.2598283365339
-33.1968703733662
-31.2631831715870
-29.5684465632263
-28.1077050444683
-26.7798376048894
-25.4364301649893
-23.9445502883402
-22.2421704636820
-20.3671613871358
-18.4494136696190
-16.6680604419502
-15.1878093299944
-14.0958189292197
-13.3606877644889
-12.8279342589773
-12.2544460529345
-11.3719062213745
-9.96025385230544
-7.90950730219889
-5.25233524681881
-2.15896582860243
1.10283418539289
4.23046046496321
6.95427735009192
9.09270656563476
10.5810934377799
11.4685097049359
11.8859755185316
11.9981816200178
11.9557685002356
11.8643201832523
11.7793263467026
11.7259905945986
11.7331194067461
11.8653219107316
12.2391912898873
13.0160224046921
14.3727743974257
16.4606380777850
19.3640495483449
23.0717744041407
27.4672430424715
32.3399628345933
37.4153341247580
42.3970966237665
47.0146450467311
51.0663747454713
54.4504213026694
57.1762467764000
59.3545736439922
61.1682681661403
62.8312795567178
64.5450413522497
66.4611240158124
68.6559940908448
71.1200681793299
73.7604737311705
76.4157547075001
78.8806819966295
80.9391655071889
82.4021265203415
83.1451497138832
83.1388003844137
82.4639836933452
81.3065323838421
79.9293567155435
78.6261019127677
77.6658331974517
77.2420262303711
77.4394474520669
78.2285064181100
79.4889700236364
81.0558605641689
82.7731809884779
84.5385886587528
86.3252918068928
88.1752032908473
90.1671338418113
92.3722867180553
94.8136245633916
97.4442158207976
100.152804120304
102.794934597669
105.238554697046
107.407496750740
109.306667204819
111.019010831387
112.674208703561
114.399135120574
116.266809533764
118.261571510598
120.273068114330
122.122008542083
123.609646601587
124.574289832379
124.934954556683
124.706140727979
123.977782672850
122.867479687266
121.463281493016
119.779951281483
117.747356688947
115.237637104372
112.122614647645
108.340588942938
103.947097107789
99.1292615378610
94.1761942362630
89.4139241475023
85.1265767911486
81.4910256426038
78.5477176904112
76.2174142167378
74.3570041118497
72.8335252633969
71.5891974153601
70.6737854554786
70.2324922891272
70.4534296111844
71.4929372098238
73.4047845451935
76.0980503656207
79.3386977883247
82.7948511617865
86.1107442732440
88.9846957762472
91.2259020562702
92.7734685202816
93.6753891911204
94.0394647975896
93.9770997677426
93.5615969121292
92.8152132423076
91.7268831736069
90.2898220691564
88.5399331835871
86.5752706311989
84.5442755851124
82.6035859900685
80.8600701892297
79.3207642363714
77.8743732616616
76.3179753124174
74.4257128844571
72.0389633280533
69.1468087911085
65.9262793448444
62.7241383442100
59.9817245515138
58.1244631719304
57.4507040423548
58.0555539979510
59.8137335971059
62.4253731957442
65.5075134005776
68.6996895517208
71.7493771768513
74.5525251357576
77.1415260095442
79.6308491600406
82.1427986969100
84.7390910869815
87.3786431064309
89.9114497715766
92.1069861891462
93.7066173854380
94.4847193787374
94.3026269449874
93.1422588672221
91.1113356306585
88.4186771162943
85.3252878359646
82.0835167701937
78.8806820239184
75.8032454306414
72.8319256492195
69.8681654255222
66.7816299008639
63.4615248578859
59.8547434495683
55.9810100434135
51.9255967386309
47.8186700858422
43.8130829674120
40.0689241621285
36.7460959204872
33.9998929472597
31.9724842129472
30.7762311574850
30.4709044359937
31.0424786658142
32.3930954795850
34.3488175872268
36.6852905484274
39.1644900195333
41.5716372005832
43.7419017189694
45.5711416507740
47.0112262596546
48.0554939511092
48.7216072299958
49.0372766584292
49.0305844316809
48.7233478610781
48.1250746877425
47.2269900289506
45.9989314126661
44.3940321433069
42.3647722952620
39.8888013534665
36.9962063326307
33.7856490938376
30.4184644590086
27.0878242727323
23.9710976374189
21.1820768826063
18.7411817314208
16.5750419352060
14.5451707285588
12.4944552102342
10.2949051290948
7.88216398526461
5.26946630281490
2.54172582795676
-0.164390314320342
-2.68742387646960
-4.86984859348937
-6.58548155732645
-7.76340429701736
-8.40548190235256
-8.59334138224808
-8.48065746291819
-8.26894723394246
-8.16963783895449
-8.36043644084734
-8.94773322290326
-9.94682013787502
-11.2872017832490
-12.8422123869427
-14.4734415514270
-16.0748249095570
-17.6013421874579
-19.0732005245884
-20.5556250617568
-22.1230926496947
-23.8217340930375
-25.6431927371959
-27.5180388211391
-29.3291393096388
-30.9382213432178
-32.2149637116168
-33.0586013292126
-33.4065813589943
-33.2310231288100
-32.5288295544032
-31.3131844468653
-29.6122663275816
-27.4763613221710
-24.9893015181757
-22.2766234716531
-19.5026674644915
-16.8523334425769
-14.4991897010168
-12.5677726210408
-11.1016325090660
-10.0482580811472
-9.26745975967321
-8.56284461818155
-7.72925230010595
-6.60466612487068
-5.11420161089176
-3.29601184620337
-1.30320111821350
0.619126289134220
2.17758221818573
3.08651720798498
3.12483526373464
2.18130256690824
0.278290697787042
-2.43107363536237
-5.69102584063734
-9.18964905074396
-12.6137150659005
-15.7016557569754
-18.2862885239230
-20.3213763430619
-21.8880978873647
-23.1790476056205
-24.4595180585794
-26.0097326112284
-28.0574939937798
-30.7165768772550
-33.9488221704609
-37.5643106230896
-41.2637317217499
-44.7131619641078
-47.6294313972311
-49.8494645807109
-51.3619738009693
-52.2929830288118
-52.8526407809888
-53.2632802506965
-53.6931536396046
-54.2158139467593
-54.8044047452070
-55.3576783657227
-55.7447354680162
-55.8510208674582
-55.6097635400394
-55.0097607052296
-54.0798079888695
-52.8590675659388
-51.3681506369555
-49.5955111176262
-47.5075841392870
-45.0809217173448
-42.3442064812074
-39.4118119623797
-36.4915947300218
-33.8581387646063
-31.7957626081650
-30.5279978569009
-30.1566337106254
-30.6309018721957
-31.7569103765589
-33.2433568776617
-34.7674977276592
-36.0398184132853
-36.8485386175637
-37.0744503089990
-36.6785673783060
-35.6746576464272
-34.1020352784984
-32.0100322277046
-29.4568912752950
-26.5172804543246
-23.2886992459281
-19.8892969029537
-16.4459825272164
-13.0780171003048
-9.88392876675993
-6.93745991911197
-4.29293623492849
-1.99503721327124
-0.0853008057890397
1.40088533948743
2.44823741547140
3.08187488641138
3.38480508074282
3.50242028420594
3.62706311320571
3.96224567297941
4.67372046544906
5.84058183822109
7.42164261705689
9.24940656644955
11.0566210478453
12.5308532317869
13.3839812643368
13.4188809706268
12.5763445889552
10.9507505465796
8.77106947082727
6.35197833478879
4.02631701046913
2.07386751174791
0.662078399390441
-0.188111486292536
-0.603362894562984
-0.824888372895142
-1.14760154703710
-1.84424675162575
-3.09154546336610
-4.91632561070439
-7.17634693994800
-9.58303876002165
-11.7629352197735
-13.3438792393314
-14.0442420477799
-13.7410548892679
-12.4972806709480
-10.5389698098746
-8.18745718815978
-5.76611328948516
-3.51057731062800
-1.51170186192965
0.289720439045824
2.05520256547398
3.96568994355029
6.13459577394414
8.54958882701954
11.0655356432405
13.4520329898243
15.4784884773131
17.0053915924174
18.0476880381283
18.7860659268490
19.5207118137084
20.5826526660107
22.2326494592717
24.5815831201990
27.5583245220060
30.9344703225191
34.3962765972060
37.6393675327038
40.4560013388008
42.7889078825932
44.7376432933230
46.5187438879221
48.3949776626121
50.5975649220413
53.2657331745232
56.4202249556281
59.9742615766140
63.7721239099061
67.6372138764921
71.4111640126382
74.9726270865354
78.2351204232979
81.1328724991998
83.6080941228886
85.6108890142811
87.1153277202574
88.1454754290110
88.7977350316770
89.2442827302394
89.7079064315769
90.4095686616195
91.5024080500401
93.0145407401864
94.8237413860430
96.6784656739963
98.2640454364705
99.2958017379799
99.6090754364810
99.2149734726152
98.3011890770325
97.1760394794410
96.1738974597344
95.5538426293726
95.4253742232652
95.7246249441263
96.2457862074989
96.7128546723706
96.8640746752812
96.5201671869234
95.6170575901744
94.1992814545651
92.3847120749981
90.3192416665664
88.1395000459809
85.9542569597887
83.8449486505966
81.8773781366707
80.1132159080000
78.6121422696189
77.4215667680257
76.5576962990855
75.9863301729983
75.6126012444540
75.2861774302520
74.8235457641556
74.0435520569315
72.8078011076909
71.0550292944907
68.8190572677834
66.2237735066194
63.4551662214011
60.7178686123237
58.1893011675066
55.9857673318926
54.1507606447926
52.6674822352180
51.4882880876012
50.5673402303123
49.8820755634525
49.4348409607166
49.2358115297407
49.2775286258427
49.5154285064271
49.8654569316587
50.2210168699367
50.4817966861019
50.5815240236158
50.5029510998895
50.2752115814551
49.9571109093298
49.6155679174210
49.3089162239798
49.0805886977268
48.9625470883484
48.9829433157305
49.1710563348046
49.5546855951072
50.1493480837316
50.9427577029208
51.8807292504120
52.8613376478269
53.7428262481741
54.3673640309393
54.5975073332809
54.3562577236403
53.6572742295440
52.6118587433518
51.4052528871497
50.2452891840164
49.2975745558860
48.6282662657092
48.1747707650279
47.7562603863174
47.1229769791177
46.0307393123939
44.3190822621632
41.9700226387738
39.1293440269314
36.0819770666871
33.1853728646705
30.7770603166971
29.0816115639729
28.1447421655153
27.8162066679760
27.7891523090732
27.6855986872584
27.1620091412663
26.0016852151283
24.1651098381472
21.7838818264902
19.1030086786925
16.3930455660767
13.8622182815919
11.5967785832577
9.54663942203796
7.55710089784024
5.43202710423377
3.00450926002952
0.190763665109599
-2.98880184146372
-6.42442561414703
-9.95813902960668
-13.4338111906251
-16.7379929980442
-19.8193084685992
-22.6835828400566
-25.3710388500631
-27.9274918251179
-30.3820575518276
-32.7399552295296
-34.9924139284902
-37.1388129754976
-39.2110951225957
-41.2886815003106
-43.4943533883037
-45.9677126857268
-48.8215650890375
-52.0951758639815
-55.7231307778761
-59.5362089534428
-63.3004249005465
-66.7852985063707
-69.8387747130346
-72.4406897188928
-74.7127015976768
-76.8783578313723
-79.1860904209222
-81.8224428054478
-84.8468068602725
-88.1709787549485
-91.5903383664861
-94.8548691341695
-97.7543547260982
-100.187641093233
-102.192097538274
-103.923931413517
-105.597593762017
-107.406869181335
-109.456161567917
-111.725797550912
-114.081753181333
-116.323443155134
-118.249817946668
-119.719161620579
-120.683023834414
-121.186724065052
-121.342196190644
-121.288010610039
-121.153161998518
-121.036102272640
-121.001756563228
-121.091084865182
-121.333454954086
-121.752891291125
-122.364088034540
-123.160327980820
-124.100284101407
-125.102114138561
-126.050783203009
-126.819221709234
-127.297988277085
-127.424111672440
-127.199469120254
-126.692556544544
-126.023351295226
-125.336756545573
-124.773473175378
-124.446723715724
-124.429494058852
-124.752036378476
-125.405986202565
-126.351048772698
-127.522104352640
-128.836653349775
-130.203045716735
-131.528888060291
-132.727818082121
-133.722932213568
-134.446783973733
-134.839964429520
-134.851375608594
-134.442626242430
-133.596838465705
-132.329677492309
-130.698816248998
-128.807971003951
-126.802928384380
-124.858901189188
-123.160329390218
-121.875488048671
-121.129036118301
-120.976255481077
-121.383450330598
-122.219691451082
-123.265114635392
-124.239262616350
-124.848779675243
-124.847573016011
-124.096224201531
-122.603697039725
-120.535671690296
-118.181100778128
-115.880613658327
-113.933760555401
-112.511945518148
-111.605630432349
-111.025731936764
-110.461814598421
-109.579526384892
-108.124631967823
-105.997593402035
-103.273109968591
-100.159765266123
-96.9177547078960
-93.7681549892313
-90.8288523831712
-88.0995445062487
-85.4968924273014
-82.9201829104177
-80.3163352344616
-77.7150597310185
-75.2190185107158
-72.9537145284462
-70.9992114584822
-69.3336753155658
-67.8142920540008
-66.2066092714232
-64.2547929750324
-61.7696959258712
-58.7043227431186
-55.1893593746952
-51.5136222371576
-48.0516273804002
-45.1576412788698
-43.0573060179036
-41.7704881823603
-41.0912082665008
-40.6342836537931
-39.9383647315249
-38.5974989848417
-36.3837374241256
-33.3246286220385
-29.7114204499995
-26.0330644256476
-22.8523301393639
-20.6574473545509
-19.7305202643326
-20.0697711995877
-21.3873438864815
-23.1824596236750
-24.8680203610851
-25.9141330180512
-25.9689168572315
-24.9258100567790
-22.9238675721812
-20.2872092040677
-17.4256630284316
-14.7264942074706
-12.4655764879689
-10.7570260709204
-9.54698130568515
-8.64472660218759
-7.77688430583079
-6.64957818693048
-5.00764512070362
-2.68525956422621
0.354911287157848
3.99792965427495
7.97513001582462
11.8932644076606
15.2986283610535
17.7703267406463
19.0232452440184
18.9908359341842
17.8575337951595
16.0235899223030
14.0075682003949
12.3142606450475
11.3082621752014
11.1308038940004
11.6818297220002
12.6679743512421
13.6980246409003
14.3959000340108
14.4989578340292
13.9157969223487
12.7305379918336
11.1565062206393
9.45700319553566
7.85991020735835
6.49319544175728
5.35996704663411
4.35761615367618
3.33074511022851
2.13684612336936
0.700419710997899
-0.963619109375406
-2.76449239930379
-4.58076358447627
-6.31707791785155
-7.94890857502179
-9.53663447145623
-11.2025148039919
-13.0788163483430
-15.2466185755582
-17.6883342804552
-20.2716922619445
-22.7713394558054
-24.9211199001820
-26.4803706544261
-27.2942072647584
-27.3308946910236
-26.6869442067233
-25.5597880781024
-24.1965239919140
-22.8336660757105
-21.6455364057996
-20.7164205836251
-20.0436250962678
-19.5672653103453
-19.2123926544779
-18.9246242612184
-18.6841455572514
-18.4934355574015
-18.3466831238480
-18.1978288382639
-17.9452344439158
-17.4435680300665
-16.5410742514236
-15.1287602617874
-13.1823189539811
-10.7799903515747
-8.08863083391603
-5.32211299418938
-2.68616210319671
-0.328190136388773
1.69173529197103
3.40057029809866
4.88449016001103
6.24407262696175
7.54762815287556
8.79792847802249
9.92370422153534
10.8005583148570
11.2976012146739
11.3376283161119
10.9520765994695
10.3098438062568
9.70347987447053
9.48767858736231
9.98102896690687
11.3575682387046
13.5636021866109
16.2926539029681
19.0361683598993
21.2036470808654
22.2813088504687
21.9824981832148
20.3425118862940
17.7262026972976
14.7433982219969
12.0956318500853
10.3983851771867
10.0295166690296
11.0453067043792
13.1841535571707
15.9515948459129
18.7574086200489
21.0629615525119
22.4978712795655
22.9180223465264
22.3969677209994
21.1631091405939
19.5096344638471
17.7089547559734
15.9574244532622
14.3620330822544
12.9639014098578
11.7801124454880
10.8405141463750
10.2011178632991
9.92809641847354
10.0607660472758
10.5722634659290
11.3486590084326
12.2002211122127
12.9054268907805
13.2745241826606
13.2106701404784
12.7465169334732
12.0426533920844
11.3480604652950
10.9361956689016
11.0382882911618
11.7950453924762
13.2397149532988
15.3128854349378
17.8977805394064
20.8589234337325
24.0690375045665
27.4173655643493
30.8027831281963
34.1221234281436
37.2649202914062
40.1205407032133
42.5956405141074
44.6334199474983
46.2245315988435
47.4032670547597
48.2296625681343
48.7648621890868
49.0502898602698
49.0994857119935
48.9056608181689
48.4607420749126
47.7762259850733
46.8950772775951
45.8878015018749
44.8330646259612
43.7906607769328
42.7788632800163
41.7671019572557
40.6886808154134
39.4695442068128
38.0619256765017
36.4694179006808
34.7535114586705
33.0191141337781
31.3845501571138
29.9468707916553
28.7543711671984
27.7952297340729
27.0056660075530
26.2948583363244
25.5787344744845
24.8118243723180
24.0063894195110
23.2312615712500
22.5887177532498
22.1748167093357
22.0348133632151
22.1284354482472
22.3185684785660
22.3910227881980
22.1037095189245
21.2532577928387
19.7393025337469
17.6046716610587
15.0352795132249
12.3157857867350
9.75223116149539
7.58539982380373
5.92348654026180
4.71731704571916
3.78734430374541
2.89389413934426
1.82721929119639
0.487308805562109
-1.07273252264534
-2.65337850687799
-3.96263563670657
-4.69972433540835
-4.64251022548346
-3.71267252794209
-2.00035686855492
0.257287388931735
2.73588054788625
5.10395065477571
7.10123524645606
8.59511085814745
9.60228439082889
10.2725100799272
10.8405143215391
11.5594457315850
12.6328116030389
14.1615952629026
16.1192770833962
18.3605813662495
20.6613471232158
22.7789541268032
24.5173669210704
25.7796542813411
26.5941704892804
27.1075237364720
27.5461626024602
28.1566420364975
29.1402513314941
30.5991863822976
32.5083745600713
34.7201850063737
37.0004110203677
39.0855633486569
40.7461268063155
41.8396348644588
42.3412677520670
42.3465495032962
42.0480346195363
41.6933534799369
41.5345793115179
41.7788959069516
42.5490392593119
43.8599329609900
45.6156945599334
47.6284975790752
49.6572175575120
51.4594231301428
52.8459975974946
53.7251091913882
54.1230454712936
54.1743645858298
54.0821128223082
54.0581668229713
54.2609100871411
54.7496496835791
55.4711272599940
56.2839868376516
57.0148811453923
57.5288873739411
57.7908254591116
57.8953872631720
58.0529461021636
58.5322106593666
59.5760441752014
61.3174299615681
63.7243800110675
66.5940937420169
69.6003157712840
72.3794345165908
74.6274560011523
76.1768131204715
77.0300180051383
77.3427919697023
77.3661604982458
77.3690175540131
77.5664037966620
78.0740770212686
78.8993754015060
79.9657980121522
81.1583067037848
82.3713639441931
83.5434762049685
84.6692372074391
85.7891684061789
86.9651519973240
88.2524378238355
89.6778781760305
91.2298658595320
92.8606981020458
94.4985046136638
96.0641671295003
97.4886204666958
98.7269048491428
99.7666564881639
100.629930890480
101.368203562103
102.051179348434
102.750864220514
103.523332181250
104.391617237557
105.333727710834
106.279354544677
107.117160454057
107.711963776445
107.928590623585
107.657593207049
106.837812194611
105.471650101865
103.630388727268
101.448502613243
99.1074970169991
96.8112543137712
94.7561296475319
93.1000139981364
91.9352183968172
91.2702117415909
91.0246815848233
91.0406772891924
91.1095587914507
91.0106077636447
90.5537327802324
89.6172079611001
88.1725845338139
86.2922419096855
84.1389649080763
81.9400049442200
79.9498337159457
78.4067356334427
77.4892515910563
77.2794491360280
77.7404006906906
78.7140859386244
79.9426091276315
81.1105491532197
81.9008439442555
82.0526946784003
81.4090402785252
79.9436175379666
77.7626101292142
75.0816691002426
72.1839621452997
69.3679384313690
66.8945872565883
64.9434617002760
63.5849630007877
62.7735313439935
62.3626884130407
62.1388066451498
61.8668272248995
61.3388015328884
60.4157162337826
59.0546521076876
57.3163994301101
55.3523479816384
53.3729955249443
51.6033610677737
50.2329142682889
49.3693582607948
49.0063771308977
49.0144183906181
49.1597919704597
49.1507481501691
48.7012819272536
47.5971328297989
45.7467114917980
43.2035989733849
40.1553956913595
36.8828934618160
33.7006590052391
30.8933867382021
28.6617765841648
27.0883631103623
26.1290371908025
25.6308670316925
25.3716740330608
25.1121792979491
24.6484891866333
23.8525419824538
22.6914690957243
21.2227737672526
19.5687679665307
17.8786762417818
16.2889292242108
14.8913530031559
13.7160045010098
12.7313607660762
11.8603275902904
11.0067520541451
10.0844498651486
9.03996961234422
7.86211337313280
6.57565816650518
5.22261127213727
3.83941442794767
2.44039257465292
1.01523964371052
-0.457741957323383
-1.98806339705060
-3.54964975463463
-5.06890129031531
-6.43138866289321
-7.50687537856510
-8.18454112942798
-8.40547993013893
-8.17997952641594
-7.58271569236699
-6.72745697038153
-5.73060479346698
-4.67680510055673
-3.59864753843179
-2.47689007602843
-1.26002041596611
0.104829104019997
1.64114716590886
3.32324024625760
5.07359670244162
6.77738439611218
8.30847917046206
9.55846504531604
10.4603730415644
11.0018609314063
11.2265331487022
11.2254991202639
11.1229766596603
11.0595583009734
11.1752720237376
11.5928592242068
12.4008933812449
13.6371860880466
15.2751781053198
17.2183677543827
19.3083217921962
21.3490655915999
23.1450778651624
24.5440718820265
25.4722585725749
25.9507780521494
26.0872504352815
26.0439128461907
25.9908816475346
26.0574523776390
26.2948209292095
26.6601711916638
27.0258119442525
27.2098551873680
27.0190051254320
26.2911737158489
24.9266378626805
22.9008034177812
20.2577607687939
17.0896046482710
13.5100354544983
9.63100475112880
5.54832564438194
1.33764725747295
-2.94203514918023
-7.24245867098180
-11.5226120361185
-15.7502043633437
-19.9074620336329
-23.9981742564753
-28.0520839509732
-32.1235877561303
-36.2835713169964
-40.6052179789743
-45.1463083448948
-49.9317586682622
-54.9408241948289
-60.1032000788176
-65.3068058905939
-70.4172765815470
-75.3056400633431
-79.8774345766954
-84.0948700590922
-87.9844407611192
-91.6257293216432
-95.1222464921449
-98.5607017902035
-101.969561693380
-105.289675305358
-108.368096627782
-110.980806621892
-112.881852172411
-113.867724291033
-113.839522323785
-112.844166314980
-111.080736642834
-108.867890689436
-106.580117606586
-104.570198013513
-103.099135717913
-102.291712460466
-102.127114297759
-102.463227828852
-103.084093232578
-103.755399613536
-104.273577686077
-104.498778084610
-104.368437733571
-103.893767755114
-103.144723867812
-102.229498840680
-101.273080068606
-100.397264548731
-99.7029445842489
-99.2551576830992
-99.0722756170252
-99.1219958819293
-99.3272739733397
-99.5839926935190
-99.7888891302247
-99.8720671751614
-99.8250852544977
-99.7148702169726
-99.6764853311580
-99.8836647972780
-100.503290060153
-101.646115117631
-103.328678540789
-105.459193410130
-107.853675187477
-110.279618851636
-112.515996780039
-114.412916191956
-115.933676127845
-117.166499521332
-118.301718688574
-119.580299201406
-121.228259502277
-123.395879023329
-126.118877817893
-129.311389144952
-132.790131663065
-136.319527971006
-139.662008395818
-142.618024664621
-145.045803780014
-146.859244145909
-148.010425350084
-148.468089606684
-148.203515901725
-147.190619784222
-145.419842158260
-142.918503452511
-139.766748865703
-136.099599170018
-132.091453171787
-127.927163782291
-123.770040841786
-119.738926660023
-115.902939629011
-112.295085416131
-108.937854609832
-105.868609245258
-103.152384346997
-100.875018405911
-99.1182388137117
-97.9267328565503
-97.2815196633910
-97.0920448199995
-97.2120741177846
-97.4748337385604
-97.7350626262673
-97.9029754784527
-97.9586002348572
-97.9429146163098
-97.9311205831364
-97.9994679164292
-98.1979995027113
-98.5376437628980
-98.9934996728196
-99.5199282948217
-100.069460096045
-100.607399069953
-101.116831288661
-101.593143561238
-102.031474382280
-102.413319394641
-102.698931528993
-102.830106489655
-102.744144305454
-102.395535508947
-101.778723128902
-100.944297550423
-100.002578403728
-99.1121598757146
-98.4553345792826
-98.2058715643709
-98.4963632126865
-99.3920632372174
-100.876355127916
-102.850548009240
-105.148207735743
-107.561891470456
-109.877951884524
-111.913171780481
-113.545901657220
-114.734792971683
-115.520558239023
-116.010160754535
-116.347373986607
-116.677259080273
-117.113523510962
-117.716474263493
-118.485817905590
-119.368008104278
-120.273652531847
-121.098111146716
-121.738752579695
-122.105152563675
-122.122347242926
-121.730134278822
-120.882065154658
-119.546311458909
-117.708298723791
-115.373387516593
-112.567726051503
-109.336424958958
-105.739461073002
-101.846323488936
-97.7301411699106
-93.4613649483772
-89.1008156742342
-84.6925716871278
-80.2585672441810
-75.7980140630067
-71.2946904844266
-66.7330654815084
-62.1204443525879
-57.5082249715561
-53.0029178159463
-48.7585546294698
-44.9471401144818
-41.7118504751949
-39.1159933710168
-37.1056350598694
-35.5022617831765
-34.0332728988651
-32.3951159115789
-30.3314372538902
-27.7018643545890
-24.5189002868568
-20.9403922041715
-17.2194614772052
-13.6274333541890
-10.3735198830090
-7.54539541236577
-5.08779345985018
-2.82450773776465
-0.516382695224021
2.06239575585121
5.05247370354211
8.46333365497158
12.1670321757554
15.9340633127149
19.5013347823553
22.6524109060928
25.2858191083710
27.4499043249504
29.3321151945427
31.2042675248182
33.3391141868110
35.9228641958901
38.9898312247944
42.3985818077505
45.8562820666769
48.9838492745957
51.4034550774914
52.8247601175568
53.1077704595350
52.2875050795172
50.5566628991050
48.2141654515795
45.5964029961419
43.0114432824397
40.6933790893464
38.7856852356144
37.3520348303669
36.4042462861470
35.9329473486771
35.9283754853856
36.3853755717136
37.2950291460154
38.6316628352730
40.3454371441688
42.3668715469851
44.6226855307488
47.0558808825594
49.6402925906310
52.3821187796622
55.3069718417248
58.4378440559115
61.7738429610525
65.2795349852050
68.8901389469210
72.5305774967131
76.1397287311718
79.6882320914132
83.1804991598348
86.6384067802061
90.0725532741841
93.4530534772094
96.6927103466465
99.6506135694602
102.156120373794
104.045568640811
105.200133067087
105.573994207710
105.206257578518
104.215544134658
102.780797785692
101.114464328854
99.4345786519993
97.9409022534242
96.7978872989466
96.1248113105043
95.9916882990938
96.4189169252945
97.3789951778323
98.7995401337518
100.567745958906
102.537031555722
104.537082952158
106.388868296365
107.926024881673
109.022338985320
109.621377885700
109.759762418231
109.572783149289
109.272964210527
109.099772979235
109.249805032705
109.806740204522
110.694197614039
111.669686631128
112.365346038351
112.365720918256
111.300535560148
108.926116286836
105.174202849193
100.158786292223
94.1451712518530
87.4954711187792
80.6081677112547
73.8662342192576
67.6011661191652
62.0726840052614
57.4589716649788
53.8516305854439
51.2526512021078
49.5755353585020
48.6563482966558
48.2804372290665
48.2259796448412
48.3178906842351
48.4783264620979
48.7569188414171
49.3273383171043
50.4463534915482
52.3839770083805
55.3438611547518
59.3976804879547
64.4538535640341
70.2705425033280
76.5088830764493
82.8095889411334
88.8688118486436
94.4898769716061
99.5959528122113
104.201983783749
108.357890404341
112.084627271790
115.327023300116
117.941587565566
119.725454973848
120.478265401321
120.076739421718
118.536060769439
116.035030492891
112.892918766401
109.501951417137
106.235204865656
103.359400928172
100.981388364636
99.0455792375632
97.3814932962184
95.7830292776916
94.0909729408514
92.2510032895732
90.3299154355169
88.4882521139603
86.9221237897039
85.7958748091081
85.1881424816851
85.0674287464784
85.3025619263025
85.7023506195749
86.0707632302433
86.2609456445204
86.2133141808810
85.9684545818694
85.6526451939627
85.4406142302526
85.5052278561227
85.9663750365857
86.8511122633309
88.0743825662170
89.4449572718247
90.6956010513446
91.5309504001683
91.6823977542721
90.9574644997241
89.2724375767802
86.6613860150706
83.2609605403775
79.2766341298799
74.9401759730783
70.4689199410745
66.0349501265118
61.7481018718497
57.6526125334623
53.7348630400736
49.9392963553341
46.1904293085576
42.4194379771418
38.5930015631537
34.7399294170468
30.9687440173551
27.4686312597972
24.4884373807178
22.2938930961072
21.1105424925200
21.0662101274021
22.1492972531695
24.1960325769062
26.9116475866351
29.9203093173737
32.8305490228171
35.2998656737630
37.0846842357795
38.0680359174707
38.2642324252376
37.8048803460444
36.9125956669567
35.8679635303646
34.9729735519838
34.5121311407162
34.7121653536132
35.7031702869978
37.4872328058599
39.9231552869588
42.7356360942482
45.5530564501424
47.9705182027425
49.6265072469218
50.2758402853249
49.8408833380060
48.4278674593505
46.3038143134870
43.8393125090979
41.4304356271631
39.4176479583730
38.0198826655019
37.2982805226218
37.1571792631020
37.3812088272307
37.6986292211409
37.8544949255992
37.6747746402775
37.1051771128397
36.2155946009031
35.1707245042287
34.1766696193927
33.4194268545183
33.0125140565142
32.9674432653303
33.1936351523747
33.5258769323201
33.7699160135394
33.7521674209013
33.3589171840716
32.5540364477155
31.3712796813391
29.8857931598217
28.1766343472690
26.2949750203810
24.2497013479629
22.0143363708386
19.5499994098355
16.8326956227403
13.8724290519255
10.7164644144002
7.43686753122694
4.10942972309585
0.794186615489315
-2.47402683229137
-5.68195832275301
-8.82459711342721
-11.8898719652328
-14.8497654655723
-17.6629282719027
-20.2882800974599
-22.7037204769806
-24.9212785229598
-26.9909633639235
-28.9897770957507
-30.9980240253190
-33.0699092933431
-35.2076923194236
-37.3477368036782
-39.3632822273339
-41.0840102164401
-42.3279768332669
-42.9383460173819
-42.8161395248316
-41.9409830323386
-40.3743947431236
-38.2442340877126
-35.7139379052668
-32.9449664796383
-30.0637150315362
-27.1433707317359
-24.2063689418164
-21.2456418605875
-18.2556268610478
-15.2600666297225
-12.3248219235168
-9.54994080410376
-7.04367298608452
-4.88843694907689
-3.11188281423834
-1.67402791032358
-0.475228566559489
0.617701368297451
1.73571012283622
2.97289149414095
4.36246562757540
5.86865850092696
7.39461823394360
8.80210414889331
9.93634482959745
10.6496118270463
10.8191908005822
10.3583953403515
9.22175210669533
7.40655706716941
4.95247449464480
1.93933285743599
-1.51815186055876
-5.28033591705691
-9.19778729710402
-13.1299708516262
-16.9637205708593
-20.6267220186536
-24.0919621493480
-27.3714759071384
-30.5008892201336
-33.5190204077120
-36.4481194650918
-39.2797994144665
-41.9697523330217
-44.4419075225164
-46.6007536763850
-48.3495435288750
-49.6117085348297
-50.3522957468537
-50.5951793016992
-50.4306770050647
-50.0082796449736
-49.5116618122193
-49.1181041711474
-48.9505488767533
-49.0353363484608
-49.2798965053167
-49.4811281311278
-49.3674562609655
-48.6676627406951
-47.1903666377937
-44.8923459925359
-41.9140290500307
-38.5675099479692
-35.2753968806611
-32.4741802360851
-30.5082400673100
-29.5449888042956
-29.5357563751123
-30.2328948948768
-31.2564921119957
-32.1900217737294
-32.6774808801031
-32.4964359565244
-31.5904953577590
-30.0576226835499
-28.1031647939680
-25.9747910199174
-23.8987827512151
-22.0335610083889
-20.4490346759022
-19.1320340787569
-18.0112155991891
-16.9909773631551
-15.9836452726703
-14.9319565582867
-13.8183441370757
-12.6620115852256
-11.5078398933475
-10.4120919499663
-9.42889961610550
-8.59953024797517
-7.94454396377721
-7.45801706093655
-7.10329883757835
-6.81093893227547
-6.48068611785270
-5.98995572985247
-5.21031531192516
-4.03129380716201
-2.38772461608535
-0.283948233695334
2.19316511576852
4.87917079370257
7.55763115911945
10.0027892736901
12.0295515822437
13.5370659770333
14.5323950058187
15.1255894786202
15.4956815546217
15.8362756611141
16.2965325933972
16.9358162093774
17.7067868134180
18.4729349406036
19.0552146228588
19.2926436095518
19.0972476205156
18.4861989386017
17.5822253915689
16.5839753426983
15.7171513063879
15.1820595714584
15.1127768398339
15.5581737729764
16.4875125136443
17.8156758299969
19.4375461639638
21.2592039892155
23.2159210858805
25.2724999123023
27.4082862115489
29.5946532299831
31.7750540497501
33.8563651143770
35.7159935357200
37.2235661730066
38.2706269206464
38.7983251727745
38.8129765744519
38.3830530595194
37.6175586931818
36.6325431254584
35.5170541192734
34.3103122276398
32.9980303021575
31.5289512306536
29.8452996033202
27.9156158970405
25.7573164815412
23.4398266929651
21.0661473753047
18.7388033979092
16.5223457396132
14.4165247211426
12.3509447319436
10.2043824982786
7.84269826668071
5.16202115416129
2.12177865466709
-1.24374032582531
-4.83796834107429
-8.53217412497237
-12.2006079579930
-15.7479523191028
-19.1212517552324
-22.3057050288281
-25.3097661201444
-28.1476040343776
-30.8258644240656
-33.3383082931028
-35.6682355499431
-37.7960285073631
-39.7081388918714
-41.4041989628912
-42.9002349282704
-44.2277413158121
-45.4301156529046
-46.5590229853236
-47.6730864845754
-48.8397147697262
-50.1383836811327
-51.6614152239222
-53.5075690940679
-55.7654970632009
-58.4882182804499
-61.6648867658326
-65.1999274592963
-68.9098680736537
-72.5439827205256
-75.8273448505132
-78.5168877529754
-80.4557607934846
-81.6107042534382
-82.0815066854699
-82.0793016227058
-81.8790360094140
-81.7583829063510
-81.9387500329048
-82.5429782029743
-83.5792733791431
-84.9534989242427
-86.5043754107733
-88.0504359959187
-89.4351503715971
-90.5579934134304
-91.3840129771986
-91.9313408614533
-92.2430551982150
-92.3545877987177
-92.2687824176847
-91.9473577203589
-91.3211364405956
-90.3144288117322
-88.8740952934363
-86.9928265175524
-84.7191878052910
-82.1524997563339
-79.4262660648682
-76.6872778315480
-74.0774053493470
-71.7217752341279
-69.7224561264779
-68.1535347403006
-67.0534185611958
-66.4134401122967
-66.1665947854235
-66.1837940476627
-66.2850454339410
-66.2687651499358
-65.9553218333020
-65.2337899404938
-64.0969820640331
-62.6512683532891
-61.0945113643323
-59.6654344421958
-58.5773199698449
-57.9546683068446
-57.7914209396378
-57.9436794219013
-58.1603128025122
-58.1441174248777
-57.6271800199529
-56.4394039551971
-54.5505060137006
-52.0733140095365
-49.2279780192535
-46.2790207116463
-43.4656517743775
-40.9472920473705
-38.7802677994690
-36.9305114005656
-35.3149985687716
-33.8557206353769
-32.5268604512419
-31.3789562844332
-30.5317125257242
-30.1371280816080
-30.3238942291384
-31.1401335948186
-32.5129487691643
-34.2394741981791
-36.0159492241462
-37.5006604629791
-38.3961484407183
-38.5287978324522
-37.9023586093318
-36.7073959793946
-35.2804844067929
-34.0220989505686
-33.2956880451735
-33.3372225914020
-34.2015977224980
-35.7603302674311
-37.7483961988953
-39.8429294003879
-41.7481483838287
-43.2616375852945
-44.3057708783576
-44.9207843133345
-45.2280884362838
-45.3800403299250
-45.5137258236923
-45.7217539837876
-46.0449146607855
-46.4830147295496
-47.0143288704500
-47.6127356401542
-48.2548584942069
-48.9157402569337
-49.5579506529881
-50.1226985705478
-50.5307917738695
-50.6964623376951
-50.5504404583205
-50.0634451253189
-49.2600667629720
-48.2165033508478
-47.0421713203715
-45.8517984572295
-44.7382541399330
-43.7556192245257
-42.9174586385639
-42.2091169881455
-41.6076637010273
-41.1006761100765
-40.6959565267970
-40.4180471969490
-40.2927845678703
-40.3263164489403
-40.4879544134917
-40.7054203428449
-40.8763928210173
-40.8935366012231
-40.6743490085770
-40.1848412651340
-39.4483260267468
-38.5363482757926
-37.5455078952996
-36.5687567025643
-35.6709209282621
-34.8756535429822
-34.1662699887923
-33.4981162254426
-32.8169491531356
-32.0768736910351
-31.2523393598976
-30.3409233759373
-29.3566345197909
-28.3167566769102
-27.2278827535559
-26.0775064377068
-24.8355315990623
-23.4658171822311
-21.9432508615774
-20.2691096075129
-18.4779951829023
-16.6331255841070
-14.8114714328781
-13.0839686279372
-11.4973226386161
-10.0625382641502
-8.75221586418257
-7.50538193263471
-6.23660572038525
-4.84617834758330
-3.22995972552824
-1.28988020700285
1.05267865826990
3.83946730628220
7.05594118377181
10.6155576831255
14.3555792327815
18.0509333579324
21.4479579838576
24.3130125104093
26.4844482590771
27.9130201261491
28.6773345072926
28.9674548603317
29.0394171955697
29.1528448676982
29.5096138709253
30.2113081827330
31.2469443983494
32.5124762266830
33.8537055297337
35.1179283044657
36.1986410468439
37.0614637936362
37.7461632090735
38.3468951287879
38.9784460897335
39.7389731650013
40.6791402270135
41.7843334636412
42.9723475301707
44.1052502351654
45.0120791793982
45.5185291891361
45.4799315312241
44.8135589547592
43.5252201753721
41.7238656188139
39.6179034531848
37.4894207503705
35.6477298884111
34.3702362275781
33.8440045116204
34.1230650767689
35.1132419802595
36.5889207715823
38.2372899815593
39.7184327350877
40.7266667777016
41.0403218362381
40.5522795470195
39.2794903091789
37.3539408569260
34.9991695867621
32.4960836221269
30.1411799845415
28.2007738598598
26.8667963492504
26.2220543467255
26.2236422347166
26.7108827654846
27.4386220684017
28.1295909988905
28.5336474973585
28.4795228531713
27.9071789325097
26.8750034499785
25.5432354728399
24.1403554950705
22.9210559771499
22.1232340883712
21.9291675132609
22.4346587521045
23.6301373887052
25.3984473911903
27.5333550108955
29.7792224847240
31.8860068442645
33.6669516621370
35.0424189282223
36.0551280041953
36.8501760944454
37.6250173263330
38.5652718150881
39.7871428349756
41.3041996907295
43.0268264443544
44.7910340706862
46.4044303716411
47.6939603951073
48.5426165958396
48.9083271648158
48.8245965689918
48.3869627567114
47.7312073325104
47.0090105513428
46.3654457085813
45.9212951052432
45.7620323567207
45.9342802492023
46.4492588187693
47.2911410230858
48.4268327130810
49.8132652344143
51.3993358904976
53.1220059677303
54.8990069662682
56.6230307930143
58.1630828132518
59.3770672325445
60.1356898258261
60.3526741100362
60.0123029094971
59.1844550131182
58.0202748416512
56.7273210536936
55.5293297067121
54.6204360377678
54.1254578838097
54.0763201032886
54.4104393082157
54.9910465751429
55.6435277170892
56.1975530670885
56.5234320533583
56.5533379404243
56.2831413919149
55.7567308433568
55.0396201230122
54.1907700099375
53.2407317396775
52.1815374863860
50.9705354981677
49.5472581977514
47.8593950942654
45.8910363084504
43.6842960040547
41.3456066360923
39.0315433137755
36.9157344772061
35.1459918163105
33.8057090307238
32.8928960131377
32.3235783815217
31.9565755167843
31.6286119224289
31.1862672274800
30.5053173272264
29.4959661336042
28.0998736142890
26.2880056010978
24.0659654057586
21.4872481578632
18.6681350083550
15.7940758312620
13.1083158049747
10.8790266047128
9.34927421229455
8.68176988738277
8.91456743670265
9.94278530425893
11.5348527139182
13.3814657645258
15.1647560212827
16.6280686040162
17.6262414378804
18.1429931904925
18.2735312220871
18.1821027705089
18.0511348090998
18.0382837435603
18.2510527386148
18.7394119502171
19.4997056880552
20.4811867443066
21.5899616360613
22.6913058648607
23.6162812387077
24.1792756663639
24.2088697403760
23.5874148028703
22.2884819070438
20.3990653685679
18.1163503068579
15.7160362890374
13.4981580766266
11.7239927683979
10.5612745405124
10.0530185286648
10.1180780488389
10.5814237963822
11.2227244661036
11.8267778515924
12.2206537898655
12.2893449920486
11.9711667979977
11.2420463351525
10.1010105328774
8.56659572477666
6.68695406752919
4.55821192968111
2.33964367724695
0.253072672071649
-1.44160720515409
-2.49414799508044
-2.72439969543902
-2.07787706078686
-0.657492075558564
