# Supplementary material for: Aspects of tree shrew consolidated sleep structure resemble human sleep
Source: Commun Biol. 2021 Jun 11;4:722. doi: 10.1038/s42003-021-02234-7 (PMC8196209; doi:10.1038/s42003-021-02234-7)
Supplement: Supplementary file 2 — Supplementary Data 1 [file 42003_2021_2234_MOESM2_ESM.zip › figure5a_top_exampleRaw_rat.txt]

-0.0555750007021700
-16.6416373338434
-27.5519764377096
-36.5431101701206
-51.1542664153927
-73.4713440883798
-100.036795931496
-125.185742787204
-142.150505802728
-146.188357625559
-140.501005159163
-135.376997783939
-138.111636722560
-145.922080390524
-149.377576355059
-143.412724105060
-135.489308014212
-137.948472848582
-152.184404890945
-167.230258079668
-173.198675005842
-170.634285251073
-167.625970678128
-170.705940974326
-178.525999704166
-185.067325847520
-189.614814611140
-198.576772912724
-213.704185963955
-225.332865346021
-222.786968447369
-205.834389429743
-182.801658468137
-163.693574423113
-157.468987790734
-168.327152019426
-189.320369253756
-205.013768442354
-204.345439432975
-187.300556043017
-161.014405841361
-134.813898963212
-116.144559718662
-106.470899992996
-101.202106809054
-95.1440229311290
-88.2250594870098
-84.9410584604755
-88.7496940500331
-98.9376967108582
-112.030125250417
-123.436137465056
-128.809701845429
-125.158970518343
-108.689059196965
-75.7915768972986
-31.7905260808018
6.50220028374163
22.5360774947563
12.5005738195639
-14.4055691731251
-44.6775329953309
-68.0734007637487
-80.3769969564557
-83.9280631633666
-85.3309567981345
-90.2762393629027
-100.507264274071
-111.697370671262
-112.702903880371
-95.0136479222702
-64.7233442671304
-38.6566969735691
-28.1179772421230
-31.2559943109009
-41.7516486788049
-58.1364224817049
-82.0680855434397
-111.592161806397
-138.610231016135
-156.299019636563
-167.713898089570
-180.893067099430
-197.472650644933
-212.801166544104
-226.591081726575
-243.327544806314
-259.222373488862
-260.967814321452
-242.085261529908
-211.842361213767
-186.072276437928
-175.176434381483
-179.883002997797
-192.327768119972
-202.359073836326
-207.294967862853
-213.309259060772
-223.792430423386
-231.701016549239
-229.021681424701
-217.657464221343
-206.500320039892
-203.322639263299
-210.114905033776
-221.640494268613
-228.573560673853
-225.299516489386
-214.813172449658
-202.450964495037
-187.500354178539
-166.471111995566
-140.986423851796
-116.674768883785
-95.1006676821381
-72.6380950597171
-49.3919686386582
-33.5516754443155
-33.7618779405133
-50.0471695460402
-73.5168646186257
-92.4046434794842
-98.0012939682490
-87.4231862287763
-62.1219085183157
-27.1791182423090
6.56501816519490
26.3128129837606
26.9084386063037
14.8832685223232
3.47226992037758
3.24626254658465
14.9222162192707
31.4489040968024
46.1840514768385
55.1077386358979
53.8731987562569
40.4751197839849
21.8025943930296
11.1252095083006
15.1573206299297
27.4409010563194
36.5002265771348
38.1332237712935
38.5800806254739
44.5617037043193
53.6967623914057
58.6190549236807
56.3371220368871
50.5368912445646
47.0804195490153
49.5965983213685
58.7026221904156
72.3029924713385
85.9521260175846
94.5544917247473
94.7565655688111
87.0006274106863
76.7112569104921
72.8944027602380
82.6927302036260
105.741314489827
132.892039716109
150.021470322046
146.947012821084
124.271260472057
89.2126446017803
47.7070302276658
5.89168732085039
-24.5850304058981
-33.3877948556357
-23.9351325992895
-10.6190184115376
-3.23798616139577
0.914740183284843
8.08818500384051
14.6861080912147
8.12087601494400
-18.1076819321027
-53.5543976368938
-79.0629236924312
-84.9892575684686
-76.8453633275613
-65.3281062936384
-56.9729682032475
-53.7719669883751
-55.7004006326213
-62.0990060620804
-72.4751460125751
-84.7935489782423
-93.9088888864028
-95.3420741069357
-91.6899121431635
-91.2878350520206
-97.5578237195543
-105.981688298824
-113.159385305452
-121.438624580173
-134.700254365053
-152.519984339839
-167.052351988050
-166.913626256483
-147.577742996522
-116.953663408034
-88.6060308097445
-72.7155517951128
-73.8527243186400
-91.6898325967356
-120.664325835435
-149.173576679809
-163.555225428284
-158.335982710718
-141.409771908718
-125.946922127235
-119.332232309976
-122.142598850535
-132.471577376305
-147.453417546458
-162.954442115104
-172.610393867775
-170.636050804697
-157.419106946309
-136.913576766231
-109.490136216835
-74.3446917793492
-37.8928742385007
-12.2268929548517
-3.37009827983202
-4.64892518843024
-2.35769126094088
12.5277183698034
36.4019462825209
54.1919565651660
50.2521795445375
24.1056665725473
-5.52771989879357
-17.2830300052516
-7.07836978859451
9.04128107681675
12.0162094709339
-0.667251672125163
-15.7012358580660
-20.2083118970524
-10.1038575107197
13.3528487453439
46.1483710130790
79.0746837767090
97.8966608916928
92.3340296469428
66.4101709622427
35.9559080705580
15.0884856212746
8.39987997944690
14.6729755004721
31.2910549991533
52.0506914208851
65.2215742849790
59.6453263357498
35.7757197196706
9.70491617934380
1.41310091124755
17.6269093195785
48.3620538044977
78.8623267212589
102.160055629651
119.898622502606
133.620548933697
138.017173693221
125.361222118355
97.0623281205818
65.0200170224974
40.8034112469369
30.0869096584256
35.5605582921979
55.7912358299346
80.7288475938397
97.4380921129555
102.211552974360
100.429643529476
95.4658112256740
85.2923165886287
68.4899907505979
46.6196078959045
23.2767589468317
4.57943314006281
-4.32608309222624
-5.60854311193446
-8.53538620936401
-21.0706726784221
-42.8726620163878
-67.0001448124168
-84.8196959971090
-90.9141014433147
-88.4470502850069
-86.6605244666018
-90.6290218273034
-96.2659923834020
-96.4970560807424
-91.4020357353299
-88.0208993273127
-88.8441787771962
-87.9212554951481
-80.7940036978029
-70.4420272164929
-61.3932350378185
-54.4686005458088
-49.1103473959742
-47.0965410366702
-50.5727518773371
-56.8263169976515
-59.2309011697625
-54.4669401099570
-46.1689624278553
-40.4011098605080
-38.6671734873583
-36.8093399132453
-30.5066946391821
-20.7423457042310
-12.8341526630871
-10.4469794646726
-12.5825337617157
-15.4917748651675
-16.1474963534971
-14.9164925856658
-14.8061646562218
-17.6077585136981
-20.3892527166022
-16.7504846057439
-3.23200753759004
16.9603089240502
36.4540493034259
47.9522614835647
49.1150921093697
45.4222721296605
44.5208496063431
46.5253100125216
43.4872307187267
30.5352092112054
15.2433869678079
10.9508854831197
19.8563429155874
29.4584662548340
27.7160806555532
14.6874602083797
-0.782615357060873
-9.79061984496696
-10.4377962793692
-9.16966946860670
-13.7974217284381
-26.5201423738752
-44.5552851827764
-63.5656076535449
-78.4778407227663
-84.4433889385123
-80.0684761668068
-68.2602300297410
-53.1280247468280
-38.2642512858087
-27.4115086638426
-23.5414433132681
-27.6690267518470
-40.4158536295780
-61.8731167079390
-85.9950878287820
-98.1978142416768
-86.1927076687312
-54.5288992939664
-24.4409480705367
-16.8561676003444
-34.9656025437421
-66.0721550082502
-98.8887948703078
-131.158449857871
-159.443229474341
-169.907134125817
-149.265513741444
-105.886178797827
-69.4886472034023
-64.5623334600336
-89.2969161317786
-121.945264814581
-141.795871860621
-142.058640852607
-129.430630310555
-116.644113480073
-113.186737795708
-119.920106730485
-130.608188568995
-136.677535220753
-131.547783139455
-114.482091067967
-92.0242762581282
-74.2215887600482
-67.0884775273555
-67.7702943243099
-69.7330498461034
-72.3029124842623
-80.5211065488883
-95.1916621090026
-106.685578631760
-102.178922045107
-79.0236514203342
-48.5130935525167
-26.1227965985945
-18.6963452257893
-20.9345386591861
-22.3769468308958
-15.5142465898209
2.01568014041764
28.5737796980811
58.6264511449417
85.0149459762576
103.421558637694
114.054687668382
121.610812934223
132.035582033075
146.261447230978
160.710420606537
173.107877211256
182.858468177194
188.702691919172
190.467756152823
190.983871103452
194.541023517240
205.105354109220
224.465438871024
249.094654624705
270.477641323834
281.500982015001
282.197661974768
276.949694618836
267.892691883514
254.942520810630
240.257991776663
229.079736843125
224.872923942631
224.778174163691
223.199771201626
219.101900811868
216.793655316479
219.588377536140
223.974863965099
221.641461149472
206.792228591163
179.716294420103
146.330203402382
116.263561060412
96.4656122854289
85.0144791079475
74.7197889084995
62.0653465880135
48.7615466172291
35.7240726524506
20.7806281570795
3.22168205675882
-14.0129031639878
-28.7134911031831
-43.3451206335009
-61.5783615703687
-82.1022834696417
-102.334310130844
-125.385346074766
-153.056358475916
-177.094390830680
-187.280835009805
-182.652978318403
-169.467709518321
-155.314054136753
-147.108601496486
-147.302312179159
-152.917337342112
-161.630017677732
-172.927265519719
-182.706632382381
-184.231187411736
-174.523325121055
-157.362198667263
-143.647401312286
-146.776337723952
-171.680748098574
-209.750418408924
-245.166933777849
-264.438499871893
-261.913911819230
-240.030049542900
-207.137238008057
-174.091500801726
-149.184635164261
-135.039624664771
-131.433412227399
-139.285633713359
-157.529512729166
-177.632410301938
-186.661602793802
-176.186009236923
-148.371628721636
-115.885774428738
-94.0612011977541
-88.9018080745208
-92.6583355490653
-93.2731504921902
-85.2208588584679
-69.3847774992251
-48.8307577164683
-28.4381723712603
-15.8280924943587
-18.2039185033398
-34.6865049720623
-53.4402651040511
-59.3188927489982
-44.9673950825309
-16.9188219791460
8.94349708556291
22.8637192198601
30.5481105761746
40.3177283964630
47.2686199429952
39.6537018539503
15.5547033590653
-13.0887741646314
-30.4736285486621
-28.9298012504878
-12.6066616162407
8.70348019568669
27.4974326242374
39.2613137940738
39.4180986867302
25.8170607855798
4.39565430053025
-11.9792109581456
-13.9336843376632
-3.37207051560275
12.7900390888321
32.9340389427636
59.2781580941706
89.3674814880244
115.680187816397
134.110007435781
149.342365634372
172.054153420281
210.755743578681
263.845368052609
319.978692690742
366.544475186394
398.344175151993
420.410962719603
442.212114225528
469.677711088685
503.650894177214
541.833048277432
579.328517747262
609.350243890005
626.360164391359
631.174331318714
632.758932521144
641.267493691477
658.057706652593
674.852970141921
683.151501798662
681.606379888441
673.358470589935
661.147946135497
648.090779558558
639.956204499644
643.229352851357
658.379790219046
675.315985627331
679.216807469674
662.928276565502
633.430196279070
604.629708785992
584.211374170102
569.053047034064
552.190464748480
532.178523266380
513.520197019220
498.613042458822
483.076665058868
460.288814454031
429.536515914796
398.012473897873
373.001290669326
352.423345823945
326.695671169195
291.901240691565
255.192117002466
223.188545256247
192.650378246700
157.871868086719
120.665008071918
88.0802559625435
63.7144574412246
43.6356041596418
20.4913958125274
-8.37673533037870
-38.9210370586359
-65.9251518915175
-86.9848415074546
-103.574399346182
-121.211453981735
-145.149823468752
-175.720849667443
-210.007390315105
-243.167985868108
-267.314187380818
-278.663088045394
-286.443069328763
-304.602237492892
-334.142139842701
-360.612549722267
-369.196813810226
-359.142249384218
-344.387238000606
-341.928132686681
-358.692117363950
-387.347957366151
-413.494147065190
-428.444908676820
-435.471764757926
-441.715799733667
-447.521724932511
-448.583382216085
-444.457595871688
-438.630793638870
-432.471984839785
-425.267574221886
-419.853692199047
-423.442552884891
-440.681400458761
-466.503493438653
-486.442018947353
-484.715378250600
-455.785224703721
-409.703349213791
-362.771075495126
-323.739115979771
-292.324592499230
-265.770269597711
-241.347000477949
-217.245596821609
-194.070406456563
-173.810192079858
-159.847770085955
-157.807280016947
-170.913426853530
-193.830047334985
-214.476648332648
-223.948742395983
-224.315299480825
-225.424320889858
-236.009613478935
-257.142049513837
-280.543650943061
-295.353259777551
-296.769992615706
-286.494649496692
-270.322037466781
-257.497793888676
-254.594803136957
-256.572276748786
-250.523030810548
-229.185812998230
-197.671715326592
-171.804071625489
-169.602376233060
-197.166671752944
-242.300267929464
-283.466828208756
-302.971124839084
-292.564984750912
-254.584184677064
-203.182902769871
-158.677590128173
-132.033482417007
-115.371902699389
-93.3901336059739
-61.4906245850333
-28.3977971929567
-6.49287364482460
-1.89866808561259
-9.16065283300803
-16.6231795419665
-18.5322922665752
-17.6277534909081
-16.4084623243011
-11.5720149016731
0.188221386064805
12.0124611635171
8.86346452965096
-14.3273926538161
-42.0939201466772
-53.3012751767553
-42.9347560426677
-24.9709364967572
-17.2094233638411
-26.9266593173732
-48.4418835774147
-70.0146811812660
-81.6037186168165
-77.3124146670444
-56.9343571196768
-28.9389664885222
-5.81462046299188
7.41581619927626
15.2257958948037
20.6509587555104
20.6413904319045
14.8577267455812
11.2591952416380
20.5125689403558
45.9059342961772
77.5890347406170
98.0195675863616
95.8497884469230
76.3517625897026
57.1951577534198
51.6425035435642
57.0466429533115
61.5515972701111
57.7360629738154
45.6658455749080
27.6331831144249
4.77145668308769
-20.3707154763352
-37.9979774350962
-36.1534082643722
-17.7026134882652
-2.40930332522904
-5.59955866335227
-22.6567779207202
-38.3163837565004
-42.8252643095942
-35.2125270178694
-19.5665677652289
-3.40912402776722
4.69032706663842
0.270697826495923
-12.8208091863753
-24.3719476268097
-25.7708003767106
-17.3331205945703
-8.12132923887074
-5.21220775068100
-1.96663011708359
15.2469235630975
45.1221028107157
66.0906275514264
58.7259887620558
28.0455081667205
-0.0473432667785652
-4.88480924866412
8.19053612697560
17.7584570154016
13.3900419896545
3.73123865084014
1.14129732236348
9.57978451652011
25.3554845978284
40.7441177851065
50.1577915724911
55.8138159291781
62.6125849868774
70.5581478954497
77.2061739375907
83.2805197053539
91.9999654481449
102.964873910662
108.921845484243
103.083043732301
87.7522879225668
70.2134204818946
53.9167886764028
38.7018601242577
25.3432880795249
15.0775120767512
7.09083066775717
0.666682142237721
-2.91281067959322
-4.03673392806187
-5.66763351201980
-8.85975066382371
-11.8803918991553
-14.0582823650407
-16.9689321565291
-20.2215393557197
-19.7384436203500
-15.1069856652149
-16.8135723212508
-39.5859181248823
-85.2177471910608
-135.805380927281
-167.618692929910
-169.004713200370
-143.591819837398
-99.9075288992938
-44.4527245798977
15.2089346633257
70.8678901428238
117.372884260013
150.485234050424
166.557963741907
167.146404468029
160.039550097630
154.216861731051
151.932573168814
145.207094001464
124.007210372232
88.1352446588187
48.7818235328378
18.5242784157427
-1.46809898741957
-23.2596423082407
-58.8897795170802
-107.352521800268
-155.258275077856
-188.566404155882
-203.522743867098
-207.616565110303
-211.809028975294
-220.887584334200
-230.171767630010
-232.480491015608
-227.151652284964
-219.874672344899
-215.065945882342
-212.633107080709
-211.871512919731
-213.313655364688
-215.150296068061
-212.436321523179
-202.829000130700
-190.012073159963
-179.577731667212
-171.972600749506
-159.114451755804
-131.163570754069
-89.5472137374268
-50.1596311025943
-29.7652438255811
-30.4548960625563
-39.0051824883382
-37.3671277553735
-14.3387789922957
27.5291028829112
77.1140181438221
125.064414432965
165.410723619641
193.350396989489
208.040982306910
214.920516585229
221.294878005390
229.156191157035
233.069704134829
226.370511313516
209.123383260855
187.193341919546
164.792136658873
142.409383264865
122.097846618883
111.118279773182
115.672908318602
130.106139789195
137.437706321259
124.074409579517
93.0014098120507
61.0465531842307
43.7151746288794
43.9061925069253
53.4531267198550
61.8520287643623
64.2761866048409
65.5649227146204
74.0431417143934
89.1919425325534
104.353994829836
119.527361544571
138.739762128030
159.346913132993
173.100829235074
175.896316210156
172.631278238444
171.487211528124
175.381344833108
181.094073372943
186.338363471283
192.842385506407
199.915237041665
201.360270184889
191.912152809814
172.478265387089
147.869912328046
121.951916982908
95.3513419892700
66.7070640895388
36.5893160527307
9.46032853227553
-9.47447635323307
-18.1868423999426
-18.7688717854499
-15.5866908533638
-12.7799953219928
-14.2692015064267
-23.9433614866129
-41.6047639238316
-59.3537844293999
-66.4040392568845
-58.4510705329262
-40.7511341856701
-23.5090831634464
-14.4988172417123
-13.1464262398393
-12.2191904616361
-6.72220194332224
2.53146425575960
15.1969847049088
33.1509602886005
53.4199566630511
68.9654448007032
78.4285326422918
86.2477375730598
94.2972086122796
102.142259459293
113.174479176936
132.892869198455
160.506511201453
184.190207512870
188.005679244896
167.466759040673
136.377416058395
115.130754776090
111.581235334135
112.839286121634
98.7182635369828
65.1162836506348
28.2723593919382
3.42358020382224
-12.2314866025332
-30.9241847737130
-56.9848071353583
-83.7543944029345
-102.600860277666
-109.789157315980
-106.310799736217
-95.7309724302063
-83.7819881063105
-77.8919964345418
-84.2492102360255
-102.960782857138
-125.407596887532
-139.939614755694
-142.706745205146
-139.010386346623
-133.654718598371
-124.324940588240
-104.387195304138
-70.9549171051892
-29.0777244216445
11.4639859787713
40.8940153854045
55.0145498243867
59.8258444098448
67.0070252575820
83.1802988373565
105.266222560355
126.375437510165
143.303743361301
155.881505900127
163.603961958242
168.813266778730
178.394843780891
195.081140333126
212.154684975669
221.650856754970
221.373367574753
211.134494427956
188.446971664721
152.615467807870
110.380931282141
72.7102538488898
46.2338087851613
28.2831971334555
10.2875915796166
-11.3741058410001
-29.7989470904970
-36.6601824282388
-33.4083359089635
-28.3553312038537
-26.0335886459921
-24.4402809795245
-19.7150497554451
-11.3200569102620
-4.89394870842634
-8.68973195641147
-24.6858458058647
-44.5680815923125
-57.2458889224642
-59.6285849358646
-58.8219545319245
-64.9084617779595
-80.7463830660178
-99.4378265013079
-112.781477275460
-118.914006987271
-120.436327279596
-117.641523974282
-107.162582071522
-87.4073690328067
-61.3976710256922
-35.1583528224542
-15.8882580363630
-7.82437246633428
-7.21954728038204
-4.82204125952717
5.69281023385894
23.4431452096688
41.3812093857693
49.0079153109605
38.4968711708316
14.1506873671955
-4.60333653711731
2.81581606883219
37.3244048858678
77.7726769341243
99.0323808008110
87.5660679103393
45.0079216473014
-14.7491437377698
-74.2200738482232
-121.017333610445
-149.783604452945
-162.234867554380
-166.193613089763
-171.014448798506
-182.669636912277
-199.787059697217
-214.235149124582
-219.036937276904
-214.384298168458
-204.454926231895
-190.762104194088
-172.476610902908
-153.455768183956
-142.040993314873
-140.722453812987
-141.214523883906
-134.436761344488
-123.024686841005
-116.043868868924
-111.701534865170
-95.5119601096243
-56.5667422575058
2.60823405143451
70.8386579731265
135.025684109288
185.091145999522
218.948019447043
240.877791753054
253.417332599445
254.206165190684
241.536029322426
219.221655991418
194.095256645585
170.794692993101
149.616102541790
127.168452362979
98.1160438156416
59.1280198376723
14.8380988420861
-20.9959058308949
-34.1504092135949
-22.0571448545297
3.39576451742219
25.6885675188596
35.2394488393271
33.7583362357213
29.5364098343589
27.3985568549727
25.4605052321709
22.8143021328401
23.6406008689586
30.4195051870560
41.5131632205653
59.5588722789489
92.7629941343652
141.161847674357
187.436670433911
208.999021744144
196.617784538586
156.704175690360
101.794942677014
45.1184249083779
0.420804287934106
-21.3104818767134
-21.6740078888062
-18.5645462974400
-31.2437168973292
-61.6468957954142
-95.2079884935208
-115.869603853806
-113.756141697471
-87.4105437939000
-51.0800983079495
-31.3393887045440
-44.2993624460416
-79.7606726149627
-111.776568263436
-120.777798071823
-105.663632784054
-80.5242402830101
-61.9685294023207
-57.7321891071616
-64.1129767938678
-70.7115073024682
-67.6035615785217
-51.1380867782089
-26.8260947864906
-6.91657441207963
-0.485005448632962
-5.53621281741461
-13.5114040083756
-19.0922559464203
-23.2612882616317
-28.5876067478528
-33.1271434588746
-30.3011845091052
-15.8226188613992
7.53548560676000
30.4814231533686
39.3875235593637
24.9960096862317
-7.19546112803485
-40.9180829199311
-63.7356413454773
-73.4527058933995
-71.0135482056946
-55.7882967301912
-33.1879358730064
-18.2888676081874
-23.2391723410794
-43.7678868249641
-62.3358758161075
-63.4893947523983
-46.2497196698491
-22.0973530075270
0.358664230743757
22.6527576274306
46.2969184841248
65.6465109345382
73.0930754272478
65.0282547256214
42.8342767808692
12.3666859226484
-16.0502583873502
-29.5736494512962
-18.4898645882766
14.9171760655152
51.0126920960009
62.9058139845711
38.9556177263819
-4.92813691924043
-38.5531382459056
-41.9823233201873
-15.8390123359525
27.2762346468895
76.1336277096275
124.163732667413
163.985041198799
187.743556508875
193.486024281625
186.158068420468
172.966280771666
158.828441158578
143.834046397400
125.201305201703
103.165915909472
83.6388612454486
73.1619523169527
69.9578515565130
62.3112877014795
38.7630502263848
-0.982968194759623
-44.3987837628520
-74.7131591496814
-83.7401115959031
-77.5617974590333
-70.1195557136630
-71.8330663030822
-84.0269614221948
-101.026065639103
-114.516274473174
-119.738396854233
-119.701152833817
-120.173583015523
-122.253992878654
-122.717158802687
-120.072549147632
-116.151786213676
-110.809350771984
-100.321236960206
-81.4444152618257
-53.8771250155780
-21.6607900262822
5.82033414763043
19.3950082791569
18.9786387541755
9.81217241223942
-10.1136059280390
-47.5101776589000
-98.5576314322482
-145.743457388829
-170.631528733582
-168.729566490957
-154.643796353328
-149.728466245601
-161.387705937683
-176.553483753945
-176.311341555411
-156.423812806886
-130.642850259801
-112.717508018057
-102.674098505718
-93.4452268033804
-82.3827217417555
-71.4201819950095
-59.8877763009741
-43.4834805060510
-21.6433421507465
-0.0340515903157130
16.1160881830630
25.9819396268748
30.9385303906020
32.9987402038935
34.7945547177515
39.1096256250993
47.0720770183536
55.8990557552070
60.8610191376952
59.0444266680786
48.7253116899357
29.4190707370781
6.35361792067807
-8.87226820606675
-6.08883992907962
14.6595305450230
43.7715739353661
71.9680161562879
95.6815437482943
111.628235941301
113.514070749413
98.3199106476027
70.3693444895855
36.5133184044510
2.21556463964561
-25.3978728118569
-35.9190308237452
-24.1297079434916
0.489504600148725
19.3817680174595
21.4211490276734
11.1264607911713
1.31586684567488
1.55139471005244
13.8156915803984
32.9072057290814
48.4512430744332
51.5375743700501
41.1566238216584
22.1510471387084
0.121984986457221
-17.5539739089733
-20.2244254958180
-1.36942323539428
31.5139185525283
60.0231291644262
71.3768216154384
69.3238326050553
64.8689208974989
59.1511619493856
44.3066456330447
21.1040561676682
4.99365078258755
10.0229645223777
31.4591280916851
49.8317253159789
51.7860441485632
41.1411985942619
30.6902397682050
30.2093952711063
41.7547186801345
63.0675964262844
90.9979991396523
116.917594443657
127.514085584570
119.652428908428
107.896361019556
110.156408347906
128.368208845326
146.108294846191
144.410945319749
119.645227340049
86.3801662722136
63.6681185716276
61.6100829956263
80.9715925858153
117.152111239015
158.331108840537
185.862669233999
184.157479194438
151.051274841739
98.3682071462749
42.8693028651927
-2.87978231421683
-32.8522976978214
-47.9228491007207
-56.3784007418595
-69.4223382740955
-92.8151953574553
-121.123867693859
-140.396374693256
-139.738404639093
-120.813700498811
-94.9051837738098
-73.0087265697682
-60.0174474812643
-55.2063308587835
-56.0443301314075
-61.7288180269265
-71.8205682183286
-80.8515800620230
-78.2448194428602
-58.0498825290137
-27.3191892386577
-0.992072609106393
10.9478046626873
9.66657268906058
2.40580447960941
-6.96056884692942
-20.8988965653104
-41.0193853724511
-60.6284192327365
-68.7474004833970
-61.2072792175702
-44.4515490435325
-29.0317299939014
-21.2785938407112
-20.4051352710511
-21.5035707201255
-19.8550623026199
-13.8346886982303
-5.40782690655327
2.87617788143722
11.4927529398311
23.3371758542593
40.6023161816059
65.1049627746357
98.7340139119581
139.166465295382
178.398211338351
209.015595460251
230.917853965500
249.234959996997
264.656850943804
269.489398224252
254.855815133507
220.024395637879
174.968832802448
133.443955268380
102.314450391101
77.6690562773350
52.1756610545641
25.6199547340341
3.91058561337659
-12.6395131346098
-31.1238826458401
-53.4407118120102
-72.2358344329522
-81.7654695226936
-84.6889113184382
-88.1872386657219
-96.3471284465412
-104.701582694858
-103.088402337559
-85.6918864066375
-56.4597708249683
-22.8152054981828
11.6837291717743
44.1079302150889
66.3451996837682
68.8636399980222
50.9206423968158
23.7107426077539
1.52169488541463
-8.60904014647666
-9.16159962575001
-5.61108001367933
1.20668085184331
12.7549477129064
24.9091681662746
30.7102409645070
31.5861660596237
37.1866027975452
52.1739923940187
69.9281206100713
80.8341002524568
83.2629487201669
85.2424783876096
95.5307880913084
112.874454015750
124.868723234626
118.695326734486
91.8981628878632
52.0509214348877
9.39212663060092
-28.0805987864856
-56.0235858203023
-75.6602553801264
-93.2186973006817
-113.301352587230
-134.800194839507
-153.804324103985
-166.085099578294
-167.963565841022
-158.480661949662
-139.566078312479
-113.261142411214
-81.4158067412358
-48.0329360004501
-19.7848934965994
-3.29247713879510
0.692574718161112
-1.02752658303843
-1.72430593288320
-0.375901952931495
1.97266838166757
7.37929798130245
19.8721172467112
39.0806630647779
58.3185425296525
71.3816328341961
78.9807178267135
86.6249633823404
97.9050640554942
111.207922482461
121.963628975612
127.047256202453
124.207812570930
107.695536338022
72.8348309316454
26.9061660922015
-12.7427276752913
-33.6617359414643
-36.5293176260303
-30.2152072985323
-23.4874740739501
-19.9801384652714
-20.2427813987566
-27.9438797844260
-48.5622404029746
-81.1913642379842
-115.487681775997
-137.329587325983
-138.077967202402
-120.122821112538
-93.8345874418898
-69.2624119277218
-50.2980888451080
-34.9914183323195
-20.8804970337942
-9.22828497319314
-3.18289524626919
-5.01186750503351
-16.0352536607136
-34.9698542129807
-54.9389708302265
-65.8127900888965
-63.4643910767263
-54.9695588784872
-51.7833612166907
-59.7516785833317
-77.1672616566924
-100.758539441350
-129.288934801663
-159.882739719865
-186.026440250722
-200.892415355129
-200.268542291752
-184.497432989824
-160.644444465771
-140.704447187042
-134.344559075932
-143.056423531353
-159.681998933791
-172.324381002073
-171.811938504552
-156.489092534317
-130.821538465472
-102.694551699515
-80.1845663060038
-65.5214062441361
-52.4926174669129
-34.1184330743393
-11.7263376858427
6.09376067364028
13.0103183809229
14.0855719081724
23.2364038459288
49.2973252289386
86.0561030080596
116.115247620028
126.597806020733
121.736738528562
116.331123005130
119.840728830065
130.899042760462
142.179989958511
145.354798283756
133.310126453908
102.231223913150
54.7185479179594
1.57042601573910
-42.9650109446827
-70.9259662509507
-84.7373783707015
-89.8000631086957
-84.5752631761715
-64.0375945945323
-32.8714112113487
-7.51870352164911
-2.95034842810099
-20.5496842433220
-50.2371406617594
-80.4127003083205
-101.652134210397
-104.619223818681
-80.8924103123168
-31.0161984260950
26.3615837926485
61.6766738094876
58.4203212217456
25.9147547751568
-14.2635478290031
-48.4132649401842
-74.5051650335624
-92.1915992489356
-97.0479460840311
-87.3678227741868
-71.9101288764581
-64.9586291503950
-73.9889819235045
-93.9198184421031
-112.676837287129
-121.968351951936
-122.579770522840
-118.046809312903
-103.800098289993
-70.2195983731772
-20.6033010292503
22.5649393001079
35.5881792446579
15.0416064817432
-21.2503279126515
-52.4456390357446
-70.4514796781109
-79.4164344737437
-85.5391269183321
-91.5822834555256
-98.2195410215007
-104.106003239793
-105.058955267103
-96.5566289122623
-78.3077676472923
-57.4250788074188
-45.8290195467248
-51.1150257253343
-68.4218658241670
-83.8694796261288
-87.3746257153509
-80.2611001699007
-71.3933709154031
-68.0811716171467
-71.6577302576398
-80.5103856434718
-91.7081458976545
-98.1366574756009
-89.8066967271136
-63.6568260157836
-32.3957101597522
-16.4370023831166
-22.6600698750054
-36.4989245565496
-38.5392602301341
-25.3827985670881
-10.9334897891888
-9.21357233830406
-20.4799362107885
-34.0387702182500
-39.7153667213700
-35.3039479715972
-25.6936714126160
-17.0775738664733
-13.8938008058204
-17.3522390170439
-20.8642773328772
-11.5530882100251
17.9856426911531
60.8462104439343
99.5834317325443
119.229618748431
118.237720434667
107.251253609063
98.4613209951106
98.7274753704416
112.486889852693
147.052347517488
207.817640428584
283.203718475117
341.824168180281
353.208132053404
310.981978420643
238.269647228619
172.925359381358
141.918258021453
143.785782220713
155.200364334046
155.985042058824
144.219268873252
125.873474968944
99.6945795295847
60.1977293448822
9.97557773552167
-40.2375544967453
-81.6732164374593
-109.785848647778
-119.468572584949
-107.788076193898
-83.6013318023927
-66.5143652369720
-68.1830173371222
-78.4581964656028
-77.8539306159006
-61.0383779896995
-41.4853674629436
-34.0221236693194
-39.6344637437754
-49.5009159819697
-57.1953630448664
-61.7999754974562
-62.3123883637294
-54.2524916374454
-34.8246285996558
-9.82809223076371
10.7329155849251
22.9618808206231
29.7218896159204
36.2316360796057
49.0542909841232
71.0541597897281
93.8266851233237
102.545184655392
91.7389284837821
72.5425008818186
61.9849909033480
66.7257971323189
79.4486628165968
89.0806085310376
89.2768596550946
78.2732361055251
57.7911792396446
33.4949074523817
11.0998102613146
-9.92076086617632
-32.5823449226447
-50.6536104474990
-50.2094902388850
-25.7833263762782
10.6787232371934
36.2018425750258
31.1415836304389
-8.26131569804996
-67.1451815246180
-119.958973255268
-145.516068985372
-141.520622012227
-124.115633939173
-108.154776549495
-92.9220262597546
-75.1245148445556
-64.4878099471232
-71.9280215281388
-91.1697159093220
-104.666987525667
-102.327280481570
-87.2973780036576
-67.1333797105017
-45.5480019424685
-24.6044534644740
-9.63230759522281
-6.72141046005378
-16.7182864115008
-31.5255213872275
-37.9672468443347
-29.7027481433980
-12.9775442705119
0.135552482901917
1.71525760003412
-6.90015810305709
-18.1010569797100
-24.7057516788317
-23.3927958278418
-14.8684884083613
-2.89753512206687
8.91428926966527
21.9647548568637
42.3036506787818
72.3930004958457
104.048429221136
122.734236431501
120.777467350944
104.558507191547
88.1936277688307
82.0377271965140
86.6156039454305
95.9612503464237
104.232683679548
107.286507956332
100.535943438525
80.3294522179862
50.3355235525314
22.3060743109513
5.52986231107237
-0.708728523932674
-2.86075343580257
-7.34627286723367
-17.8339624601971
-32.2008485968585
-43.6794581689361
-49.7833099963907
-58.6345019771472
-79.9128390073505
-110.382677776695
-136.800922636920
-151.564871158935
-157.320452591268
-158.236860759147
-154.149306873308
-144.432042583726
-131.890124881685
-119.455415449674
-106.237434366763
-89.1150357744501
-68.7018904027423
-51.5994440615447
-44.3985410827513
-48.9092087596186
-60.6719995276776
-67.5687295127038
-58.2140178332607
-35.5704373313192
-13.9881532455878
-1.73326600574731
5.25623991304955
11.7086307032732
13.7615633481083
5.25174648063328
-11.0866744136401
-24.4998365682321
-27.8682009460272
-25.1084598479286
-25.6312442377175
-31.3710142057952
-35.4199464611649
-34.4426207715433
-32.5680036938649
-33.5522104935179
-36.3392128751151
-37.7894629066984
-37.1953155458936
-37.7393210503399
-43.8273688743236
-56.1047531071729
-69.3748315068255
-77.0383520969628
-77.3615667378132
-74.0922211568717
-70.0386888522177
-63.5187831014374
-53.7078129925800
-44.5158113290001
-40.2956556502688
-39.9299517965174
-37.0098411235342
-26.8323480139159
-12.3012382166113
-1.13854705513225
2.81854695008148
4.13116144697343
11.1239715159901
27.1681847286800
46.4919239065813
60.3774028304719
66.7463362966765
69.1525974657315
69.4631957520288
67.6986899929427
65.8511300022618
67.4090071542112
74.8961271598871
87.8686697665411
101.719045877537
111.772190299810
119.319035254304
129.415906116691
142.929950425079
154.193052392893
157.364208325954
152.916489130253
146.329794120692
141.172408362594
134.314680874278
120.084135024954
99.9206434802808
84.0409516261042
80.3812594716805
84.2485468452575
82.8876897822026
68.5203549526573
44.5443095211039
21.5948367135310
8.08032097314256
4.27067324590648
6.48411921596478
13.3737365890130
24.8021310353774
37.6263036312607
47.4697527836112
54.3204869032388
62.5697268414387
75.6524712685210
92.8799377241022
110.381188066973
122.287301605893
123.041016122616
114.804695844464
111.036400186594
125.254377384753
156.141721688915
187.199285096639
200.443241854711
189.840190752516
163.695939557898
135.792308433231
114.384678398029
99.2985290551068
86.9827392872212
75.6699164507088
65.2294960968181
53.7641672214133
38.2008984016072
19.5442235371731
4.54213884354757
-0.599027163198552
3.08327846711417
9.06696436462393
13.6877043078178
21.6257571409574
40.0350482130108
67.1407114521881
91.5049118645854
103.007781355279
101.793446797339
97.3280353818998
100.956801587718
118.047680060525
145.016006761497
174.185130939133
198.519552038563
210.704091934587
205.917634272752
188.912014566470
173.459434971615
171.956812730472
186.013794120425
207.902803568202
228.653343545442
243.090794207941
250.037044368183
249.795411951113
242.273202797368
228.960848182551
215.088110096842
205.550636314904
199.342907565143
191.817242306023
181.173200014667
170.301098589099
162.795583654791
158.909273346204
157.256861569903
158.733127873339
165.763695401266
177.820259105790
188.377205933156
188.286408619712
175.249977599889
158.584391068075
151.016830252294
155.674630674584
161.431686704433
151.760708754142
121.115570678418
81.2776795872828
50.0328857261217
36.7529304073358
38.6457189641405
47.8654833605944
59.3250049362814
69.7314974877651
73.7860093994418
67.3397501646408
53.0749065402851
39.1764106703660
32.8591177042521
35.9634166957961
44.4741136452045
52.9993916672645
60.6190527017058
69.3927961401912
77.5441675779011
78.6257611360029
69.8217886552510
58.5576843978702
56.9950063957554
69.4543891967774
87.4433326861268
98.4337544227314
96.4395575902908
82.6476656451241
61.2563389749397
37.3896528046111
17.0926029669355
7.37883321470047
12.6764839300222
29.3658359328104
47.0082676033094
57.5354211058675
60.7407581915076
60.8508963610315
62.9029400513374
70.9176983346660
83.7406154843807
94.4216343544985
97.7129066323518
94.8261157297483
87.4908076542002
73.3374380496908
51.5090617077807
28.1220058910274
11.6866107507088
2.32876875762387
-11.4293169082587
-40.1308547993442
-79.1268283641300
-112.614490801761
-129.981514812018
-133.370352129640
-133.870270279454
-143.566707559450
-166.204993967775
-194.720195699336
-218.404979788698
-230.908657249262
-233.822848397446
-234.298754102182
-237.951707552675
-243.934805069712
-247.074027089925
-244.351583301187
-238.283327781216
-233.436679676002
-231.103468865208
-229.101214602236
-226.505217674990
-225.791837218403
-228.209257066551
-229.573862549606
-224.021694805271
-211.334558248483
-199.513854320975
-199.774046570084
-218.021043048813
-251.163088122413
-289.572645493476
-321.558259962330
-339.946500529091
-347.357579801515
-353.597724729386
-366.268938032987
-383.154921491936
-394.827208769938
-394.190094666438
-382.353635338784
-366.581428921475
-352.529392250180
-338.490385018873
-319.225468218172
-296.000212891166
-279.973961337282
-282.216544422473
-300.158325392681
-316.407997212245
-314.265368292437
-293.222847793859
-264.942867462594
-239.183557825992
-220.608910037229
-212.242300264526
-214.496051900561
-223.858233014099
-233.370663613529
-233.690282375169
-219.195010238140
-192.908028599147
-160.806370108076
-127.117061205460
-98.6407385934352
-86.2194258502314
-97.6634441025492
-129.621952821635
-167.379315349798
-193.688815924236
-198.996284672140
-185.308389175408
-161.924027096891
-138.023005555805
-116.340920685439
-92.0146614671635
-62.2474168066234
-37.8205994187509
-36.9284644406582
-63.7474154473724
-99.8809595137855
-120.831819070096
-115.993375242191
-91.5662501689083
-60.3158799202103
-33.6647760690386
-20.7730368641843
-27.3743618106442
-51.7964200796702
-82.0757924929515
-100.134586946922
-94.3312807620600
-68.5597903219277
-36.7265522147227
-9.29223058071709
10.9905828503422
21.0608385427619
14.1880188817622
-10.9777133719956
-43.3192659280412
-66.3246980214854
-72.1567499550606
-65.9418754894601
-56.1620355371127
-44.5007564806263
-26.8614612709580
-2.17051737804484
23.2001282188575
39.0548391533093
37.3336697191928
18.7827360822859
-2.78587011154858
-7.66983408189700
13.9592965179206
54.8081273261172
97.9102204349844
128.321863848181
140.551014474681
138.648193742545
130.713753782146
123.421064399827
117.898823506663
109.294749315062
93.1458254702228
72.4424595112694
57.3477280893946
56.8663991187609
69.0935220489337
81.5592583972163
83.2334915880871
72.8519133283567
55.9417884042203
39.7058784859164
30.2540791704739
30.2847081540871
38.0474999277865
48.9791442418414
58.5266745409618
62.9881134681974
60.3650589041623
52.5455551103237
44.4817968014739
40.7996010015150
43.7205248702174
52.9712988147484
64.9562910665314
71.0587532835344
61.9061474370685
36.9463275582537
8.01496555551704
-9.18867217085497
-9.12402311894253
-1.50565286318837
-1.73016299968408
-15.7645850806129
-34.9725174114125
-47.1936967115398
-48.7557547351914
-43.2945376519315
-34.6637106315687
-23.7507231096109
-9.21010102710304
9.81873565643282
30.7453162259306
48.4040967437925
59.9148611536453
66.4702029051872
69.4280708225789
68.7474372021625
67.6824520626243
73.2239306877815
87.4782212824087
102.667865902359
107.914614250100
99.3586602177425
81.8241174437888
62.4060362447252
46.2733014246063
36.8666880921413
34.5345071964337
35.3178548231022
34.7000090801180
32.0609382863081
30.8792456245528
36.2952852741808
49.6561577959514
62.7336862651145
62.4599493882836
44.9668092710219
22.4824637216824
13.7198175742930
26.1395912778690
47.8071383875918
58.4000212409720
49.1986894529257
29.7385622422868
14.3640312273559
8.66171789934227
10.8902332264821
18.6252015572363
30.0788803368592
44.0490015171465
60.4586897891134
77.8810127177406
91.9073716865353
98.1491043758097
95.5997286143743
86.8114505912386
75.4279430143095
64.7421968999891
57.9396059905198
56.4321130292945
58.1588977902464
60.0438487310732
61.8225682815885
64.5826154988668
66.1788455944792
62.6615082854159
54.2396557377770
46.8869138616378
48.1346464742647
60.9954333347029
80.0980851051599
95.5935123666151
102.351119202522
100.855461696702
90.5407498375703
70.6555903845687
46.8937154639796
30.9218370860691
32.3487565734181
50.8360817166312
75.0582145156791
90.9639991911778
91.9899810391801
80.9209864031305
64.9625851287780
51.5976244053570
45.6570262649915
46.8724631487291
49.6976546745227
46.3230252396577
33.3209435604053
16.8064908718404
9.72797170203652
23.2113187727003
57.9082958500094
101.377145363843
135.193579598465
147.270097800320
138.329847428073
118.300898708338
99.6986614265535
92.4178933969332
99.7017156498696
117.500142670557
137.691883318486
152.290313254835
156.305332993678
149.483292362560
136.757416514156
125.658643211822
121.393964621197
123.116263653045
125.716320786798
125.581711095293
122.107427756781
113.685060903196
97.1359452219675
73.6314258031148
49.8821217604456
30.9589164537748
17.4105445632391
9.38051769183177
8.12042158451967
12.6590843883220
17.1466170908822
12.3755802393776
-8.18047720645249
-40.2962683860509
-69.0049336785765
-80.4491252838169
-72.8835167791114
-56.6879315753959
-43.7046056906232
-36.0059687708748
-28.6125306988051
-21.0679806944143
-18.0022563640938
-19.5148135588940
-20.1703735390799
-17.5932036685147
-15.4689801999372
-18.1235307862307
-24.7400662473685
-29.5126107416584
-27.8461938827376
-20.9085060111440
-14.2014145441666
-12.4275639359110
-14.6717945984326
-15.7313240461079
-13.0231925466485
-10.4188137426857
-12.7717394753835
-17.6781502197837
-18.3565562036814
-13.8626975613459
-9.65792931273552
-8.95981725688067
-9.32744542477317
-7.60671012064921
-3.58650748238456
1.29361558174714
5.67136180804347
8.56463135847930
9.29900359945364
8.97979332640872
12.0211348441748
23.5249271667462
45.1345390710535
74.5840933366788
107.047976865741
135.076092976244
150.374741826071
149.160023711759
135.660045128589
118.918019606984
104.978729824707
93.8003386212477
84.4035064359889
78.4106639547192
76.7993686658033
77.6595565081894
79.5532496129675
83.7562857552246
91.0874682002413
98.7951868347815
101.741737707787
96.9543661022309
87.0348887577542
77.2191472643898
70.1788853037387
66.3033455193568
67.0130751114879
74.6376869638373
89.5936707362075
108.735412402699
126.088900506268
136.604812263313
139.008670966407
133.864359636684
122.679140796808
110.488902927302
106.384515451908
120.391825071889
156.062530297515
193.876857707192
191.077816061476
131.294226897295
55.5601079392267
11.1285263305964
3.59570373759818
12.3607701392608
19.2426465045856
17.9111706547257
9.99589441934502
-1.52494491859333
-12.8898565251492
-17.7845299350360
-11.8496188515490
0.897962022117916
9.60316412649831
4.46848423730268
-15.4668918417833
-40.2777035216276
-57.1540586552299
-61.4116657624833
-58.7689566413433
-58.3104900885908
-66.0475598889477
-85.0414543908535
-114.184277209607
-143.358207685654
-158.316505966628
-155.271239377185
-145.665142790905
-143.741643297481
-152.581620981693
-164.463388966220
-172.044405832094
-175.027544231567
-176.133444904902
-175.030256095772
-171.258380949618
-169.606503358488
-171.606807219023
-166.796419974285
-147.050702429076
-123.646824297881
-116.120159601254
-129.191271596752
-153.179805221238
-179.472882087452
-200.473840110320
-203.599777220239
-180.700825727348
-138.303576752069
-91.8081502959171
-54.6320565569830
-34.8343502000898
-35.2210401021323
-52.0244960554334
-75.6745034648208
-94.9890229235642
-101.542131445586
-94.0153115536067
-81.0083680946480
-76.2720963065686
-87.9420200213558
-111.864814719144
-134.068207788904
-140.516491088382
-128.266733102389
-107.964796519160
-94.8956326600304
-98.2890433557616
-116.542133893834
-139.802836087154
-157.025306593994
-161.743918369744
-156.192542327482
-150.052201953756
-148.725583250778
-144.972456624930
-128.112507103704
-99.2334541273702
-73.9196929864204
-69.6580683865073
-89.8727575175971
-121.877814083708
-150.140291800064
-166.982330842670
-171.371002568015
-163.515951763845
-144.977551699294
-123.252108549182
-110.034805533935
-110.751134827526
-117.564000255979
-115.878727950075
-98.4151500629953
-71.1398105323470
-45.8961592086182
-30.9766768745831
-28.7652770265125
-36.9301847629065
-48.2109193858217
-51.2135036927977
-37.2989396883016
-9.95275218462245
17.1834880282380
34.1112448824301
41.6623724638609
46.9981377318643
56.9389522678125
72.5160484421521
88.2760218886549
97.9272993524813
99.6369138605055
96.3506224567409
92.5347214011881
91.5351149003894
94.9934730515415
101.480748829620
104.833579887226
97.7193618784516
78.3955173425529
51.8885978991888
28.0281986979343
19.4406843833432
31.9229170234590
52.9779454439270
59.5523674300956
42.7561894262844
17.2030084904830
2.51280255158838
4.12505206490193
15.2632179605037
29.8262903255314
46.9346200036906
63.0989133745453
66.0348501661147
45.2929924440190
8.18882239410545
-24.4055052032255
-38.5990105432072
-39.0368351140023
-40.6920426109602
-51.5500518219537
-65.8405703876348
-73.9665683875158
-73.8328022077145
-71.0673966951557
-71.7456753504273
-76.1272332473394
-79.5791437233583
-79.9759738483553
-81.1870530085943
-86.6100321470882
-94.0520209234879
-99.7931661545392
-102.386066193948
-102.609641537367
-102.888255532657
-104.493982868355
-105.581464827087
-104.859577537446
-105.642076693078
-112.461850387268
-125.573276642917
-140.774879150742
-149.634218751653
-142.399230478489
-118.633791674969
-91.4014199847926
-75.9760275643824
-76.2270205147097
-82.5927066638191
-82.5794064464987
-72.7406889911406
-60.8296821643725
-58.5764237674136
-72.1428481911860
-96.2651131326791
-117.002944563083
-123.272725050097
-116.667566968126
-107.604091724309
-101.749592076341
-93.9083365252728
-76.5601763163401
-49.5712788989032
-17.8497541636490
15.1978737192321
45.4209083609915
64.4450205409366
67.2528188833796
61.5544418185838
64.4539936996742
88.2507528561191
128.024499885343
165.029612837464
184.795844698280
188.266389455885
185.346264711286
183.694217938704
183.705499197022
181.297074378989
176.048728411906
173.986960632175
180.222314154763
192.349599312625
201.619286294033
200.297474782790
188.274575799644
169.947974431629
147.077950343867
117.591792902783
78.0763328633215
26.8586914524968
-32.5453439623630
-90.1617138340145
-134.066810084408
-158.788956088304
-168.521590539867
-172.354284239716
-177.582789221490
-185.253507780755
-191.219891432152
-193.290059282623
-195.362521636459
-202.673943071064
-216.196696592147
-232.493805771029
-246.145868366782
-252.076769585931
-247.455991313730
-232.552803286006
-208.925917766495
-178.237848002410
-144.889532239544
-114.355715920091
-86.3038919371639
-54.5871308213322
-15.5725440194137
24.9314490342640
54.2002592899542
64.4882530886982
62.1682409460839
61.3159325819915
69.5198545746018
84.6362309771144
101.008965255942
113.083909750967
116.559410179396
110.472058735246
98.2260595672299
84.0900696844607
69.6872515277900
58.3182175929775
58.8436594895937
77.9624664226845
110.320201835090
141.422523617504
160.195097893067
165.444472893070
160.129305005589
144.688561240122
120.583762933546
96.2754678794488
82.2485071682236
79.3247498766242
77.1253124172671
67.3430780359891
52.1101732449273
35.1001718441644
12.9179882226116
-18.9177137246166
-56.2951237680427
-89.2910460913396
-112.593842372729
-126.043758267322
-126.111728790619
-104.457323857206
-60.0237745482035
-9.27072133752425
23.8239569023632
28.4404004659236
14.4314965320540
-1.15813987104474
-12.9799891990924
-26.9247041850860
-44.7854647077445
-60.9521456244186
-69.9525259176006
-68.6959110179504
-56.6434269743308
-37.8490747800433
-18.6606618579878
-3.24262320167310
5.90232622645198
6.78079844756026
1.18765332574446
-3.82238276449575
-1.55688172011484
7.60105887364924
16.9198481081710
19.4946413671775
14.0366020138382
6.86945736360317
7.50184793409222
22.3260107523894
51.2484685440723
87.4828989894187
122.204472064852
149.785644491107
166.930505195113
170.283754908370
158.565472683074
134.815935363179
105.480309022121
78.9595575402413
61.7620313502229
53.9346262202689
51.2305173276693
51.2262702708960
55.0672957732859
64.1988571637021
78.6091494809738
97.4664554619138
116.516606984437
128.056161898774
130.341014857343
134.060580175653
152.273369730611
183.830938347899
211.560498122936
217.717110432609
199.974963380626
172.560086070712
152.911088215674
148.825507767682
156.494001451599
166.652794981802
171.758249721183
168.502913665515
156.209346149051
136.941343612215
117.270916325122
104.945376347712
102.367633057679
106.760537830501
114.768718082604
122.592426413217
124.099070820778
113.649841751720
91.9908216354845
66.4973513302595
44.9981027650354
32.4949888749080
31.9607639486943
44.1550858441435
66.0326394901017
89.9378955234470
107.511723308426
116.221971406069
119.730452053756
123.113578392938
131.154542862623
147.561292900042
169.785002352587
187.379410543751
190.270066431248
176.850417074047
154.494488375212
136.248650082854
133.499189096158
145.561371406681
159.946689692912
165.836881882088
161.400306325139
148.530077732656
128.090547644479
102.143541236434
76.8872998806332
58.5300389138184
46.1066522081607
32.4335327423224
12.8188618236615
-10.5997802655350
-32.9107153879354
-49.6733596291837
-56.0747718993520
-46.8101420641746
-19.0172958623039
21.8287824188066
60.3511203427535
80.2594942213696
76.7430860553453
61.2223628124443
52.2722649863422
58.8963157714047
73.7459732397866
83.2367718226518
80.5150664708847
66.3662048638804
43.3249047451237
15.9862083301272
-5.80715386562957
-12.3315974851307
-3.89444566286476
8.56611813999741
13.9587406554935
11.9745225506557
12.5104099902821
23.4649429244200
42.1130391506760
58.0504311585882
61.8595498107533
51.1517982678501
28.3901258206597
-3.23055923461278
-38.0831300533541
-67.3954004062489
-85.1737919152833
-93.7490353404768
-103.573197272491
-126.930241668839
-165.170184672413
-201.063934815489
-211.170795824487
-187.170038666702
-142.976621979580
-102.654309799075
-82.1279466954421
-81.4429494021270
-91.0503033576917
-101.849276454966
-109.652661350470
-112.906062039293
-110.730152746828
-104.751329868964
-98.9784642941952
-96.1716393631540
-96.4353109842759
-98.5101469360090
-99.3949053146144
-94.1661887309247
-78.6110287561539
-53.1339307726879
-25.5640382350399
-7.32667956170605
-3.48943895290454
-7.45814071704580
-6.29797449228320
8.25283412281394
32.2149951467966
50.7882163586656
50.4668383782952
33.7243762697372
16.8701189613001
11.9989966967950
17.7094058377257
26.9068036022740
36.1644744733556
44.6583340225806
49.5064161373580
47.3201237199783
38.2330250674102
25.4199606223627
11.1934466791843
-3.60485517403505
-15.4834094157714
-18.0945383230577
-8.79005056460520
7.28977272698839
20.0806837126136
20.7310846708923
8.04554964039799
-10.5253444842019
-26.8934236711101
-38.9955720180442
-48.4265538988298
-57.0619837839074
-67.9848663538898
-85.4135947904024
-111.492567140575
-144.160774991608
-177.290888263861
-202.096521977616
-210.479707581260
-199.626949501778
-175.236979978560
-147.390992716495
-121.567854951518
-99.3126574208647
-84.5418341326333
-79.7074988052901
-79.0154864208539
-72.4762490920609
-54.6084881156858
-26.5159026106438
5.87812325381432
33.0726966144160
47.3292692550676
50.0120136432559
49.3818654758917
48.6505571181468
41.8934620964042
25.4363815731504
5.46129943152308
-10.3524760485836
-21.1839114669496
-29.0999126364754
-33.8771789440768
-37.2316570921382
-46.4364914143050
-65.5257686424852
-85.4064969035244
-91.1088497328413
-78.9188494331499
-61.0890201574211
-53.8982726082292
-63.6660771156370
-84.2578668622653
-105.116750803096
-119.085239063916
-125.767695703017
-129.358908750035
-131.726112404854
-131.027123987367
-127.570624971854
-124.855346575281
-122.503200470817
-113.477697865678
-94.1217791509878
-71.8019214845353
-56.4312133844925
-50.5207604809091
-50.6739823011596
-53.6907403070422
-59.4013175592507
-67.3216933560105
-71.4960583137482
-64.0052218184049
-45.2756174468934
-24.8531392446702
-10.1711880125494
-1.02233041493178
5.15175262422883
9.06564936837643
9.90304084192291
6.97798497164239
2.35138838697284
0.145991826318506
0.879989981428026
-0.364851543067158
-8.33570255900079
-21.6786814655295
-32.6032209766015
-32.9400405440973
-22.1235960788750
-9.09635897178370
-2.98910485083834
-1.79111872328621
3.94175718663543
18.2257855032017
37.0545063498072
54.2484844754748
66.1437113089542
74.7997496705060
86.0614773919974
101.426514414778
115.523178427555
123.208578636638
124.261742798666
121.380298255474
117.267183000847
112.397660564091
104.112435989808
88.7043538975146
66.2842161406692
45.5509058181001
41.0043062034225
60.2890952638193
95.1353155528798
126.961539694585
139.676612513709
129.521363312636
106.210557788699
83.1455081059730
67.0637939168700
58.0436725747432
54.8476867675703
55.2429315812217
53.1684792396947
42.0538293329261
22.1670500688269
3.18466443989237
-0.903516155024420
16.8073737046369
48.0365893967617
75.4977498320882
87.2272050687212
83.9738991391223
75.0738155298786
68.2709802608684
63.1693632958631
55.3867402857902
43.7742319630569
30.3188106528552
17.4198345869750
7.99029226058900
4.76212360950563
7.31670526684351
10.8971511366699
10.3578486156687
5.95255364663540
3.86943129293240
11.0625283413593
30.0034469890999
56.4118738910649
81.6055706215747
99.5530392810998
110.196624994278
113.190016168261
103.165880419562
76.8076995894863
42.0919777797216
14.2217883281383
0.759196361761558
-4.55417259743038
-10.5652058536360
-15.6769080521682
-10.4106208733161
10.3600577007307
42.0534830397482
73.5302973326385
93.3012537116271
95.8031326318103
83.2233035046839
62.0609768428707
38.9289410267111
19.9996813621145
10.9007083324278
12.5172940816662
19.3310757611258
24.2097924508936
22.5619046105091
11.6977319729479
-10.8075706319826
-44.6180024264946
-82.5037060688705
-111.535346020747
-120.142285317715
-106.563542395916
-81.9020191824541
-61.4522214430061
-51.3235072899996
-47.4045073309046
-46.0449989759172
-47.8755606866785
-51.8599462411680
-52.1603320490003
-41.6345707816903
-18.8437384597258
7.56796862364723
23.5280496232629
20.5767116736770
3.68445939850977
-13.5500169270919
-22.7838710415872
-27.1332192471343
-33.3474737486455
-42.5406630126488
-52.4609037328144
-65.6483722761401
-88.0844858679701
-119.092629802661
-148.854573466318
-167.859430124839
-174.671149054854
-174.357787855887
-171.944223958720
-167.967995739343
-160.591499516336
-150.201139595227
-139.716714720308
-130.391497274680
-119.053322404915
-101.454641002174
-78.1726371134077
-55.4508161819692
-39.0559237254238
-28.7952892858181
-20.9190240455936
-14.7007008962420
-14.8582516765597
-26.4705012764607
-48.4491619799684
-74.0168273137635
-95.1219445285174
-104.077326320402
-95.6858434803068
-73.2564858022417
-50.3609167151714
-41.1931294788844
-48.8026763505384
-63.8649775631666
-73.6458030777089
-71.6831674219094
-59.6508461185994
-42.8039013351460
-26.1571185089200
-13.0203677617763
-4.90455351127741
-2.12555927499346
-2.64428184450053
-0.292962470859434
11.4231875906269
31.6552771601090
52.3424516154945
66.8018428653802
74.0998261907710
74.5300505323410
66.1031767602446
49.4034582235865
32.1460926521002
25.3542825524627
35.1452339421721
56.7551192265278
76.5341538974100
81.1403760670271
66.5420215856891
41.0127481590003
18.6283664224765
7.98503200429015
8.93186210628249
18.1706230216825
31.6178167645566
43.3922908702676
50.4577098890045
57.3722432602728
71.5665867584559
94.4132319253376
117.634151694737
128.927033366985
123.438395210725
108.739664617858
95.3816103102045
85.0518586357499
73.0668515783181
59.8301615052734
53.7875456674622
61.2162918049063
75.5251253267497
83.0399482397605
78.5905414358907
68.0806644921734
58.9636463775945
53.8499944280120
49.0894641893635
37.4809652553997
17.4997093026178
0.0757673350358088
0.352443998600519
21.6370953245146
51.8019593080617
75.6861319115591
86.3510588507417
85.5023603952179
80.3914597183277
79.9283421321113
86.3968960302750
90.3081684155192
78.2265812260690
45.9538752470130
2.07129508577976
-39.4186211697835
-70.1504638010166
-93.8247025506828
-118.656968116508
-143.930145844357
-160.017015916407
-160.061732000610
-147.352871092022
-133.359061340461
-130.659908456392
-144.585150370544
-168.878925144310
-190.648631815875
-200.296417249861
-197.347339703705
-188.209970424249
-178.669066979795
-170.276573922369
-163.884011390506
-161.394827012522
-161.277611102766
-157.528641290290
-148.627198622786
-143.563935158845
-152.689115909021
-173.797168654206
-191.251157313935
-189.964471494988
-169.560585270160
-143.882420953366
-125.845313015029
-114.787206652460
-101.222790756452
-81.5136496758597
-62.6615549676419
-51.3290610903097
-44.3046877629011
-34.4616055499472
-20.8886107694781
-8.84463283245623
-2.51726065917764
-1.37002871210926
-2.88051819668464
-4.38046153593355
-2.03676706577394
8.94426860741457
30.4979586368828
55.3637100120219
69.2129633007066
64.6108688900812
50.4317637652558
44.7654375036763
58.9337799185937
89.6034190075290
124.190097140661
151.558227393447
168.853469132728
178.578550465463
182.812122502515
183.310741214163
182.495139303348
181.504473005767
179.249580871096
174.783422378515
169.887857862068
168.178737678703
172.518756010487
182.312496452780
191.647636201148
192.507636305040
181.345687611309
162.070186356705
143.849919428967
135.262142107092
137.990384553713
146.661281021834
154.280517507884
156.026803360391
150.382495434041
139.515859586780
128.844987517208
123.637823623528
122.393213115319
116.364620399296
98.4268236485766
69.2087323066218
35.2158926346050
4.81717733271213
-16.6468940838722
-31.2539143151390
-44.2686973043758
-56.5805502390039
-68.2880972649966
-84.9866072328945
-111.256956352607
-141.483861963841
-164.013572509257
-171.967797923478
-167.214923317056
-157.997152398125
-153.598094381357
-157.161641071780
-163.297191270983
-164.232572515988
-157.173154748277
-144.431360960395
-129.647864459439
-117.596853281711
-114.942564853715
-125.943977104025
-146.526847224950
-165.867516542178
-173.201195420904
-160.998069878512
-129.368490276027
-91.3535436775795
-64.1913148812376
-53.8436233426192
-54.4233879816282
-57.8651537039655
-58.5120644805741
-53.4462740206797
-43.7638648377157
-35.0720318469619
-33.5952779112443
-39.5816167785958
-45.4281944391760
-42.3911040391845
-28.0165548199304
-5.77015502676028
18.3680499548301
37.6741108770564
47.3266422132217
45.2916637218472
31.0352468969432
7.11503405518526
-19.3318894861364
-40.0018785517529
-50.5646937621318
-53.4175751795965
-56.1835178271483
-65.1465080693681
-79.1888265456372
-92.2430995494663
-100.385637343781
-102.251322910722
-94.8652570098535
-74.7136393598835
-43.4584697018913
-13.1134947830959
-1.82540886398450
-17.3754792349865
-48.8497812819633
-78.8710656334265
-98.9027793732077
-111.245367570775
-121.504179832839
-132.779740567772
-144.230129942857
-150.376965084826
-142.833054261519
-119.176020035610
-90.8577399379221
-73.7432637106477
-70.2211882393112
-67.4685086057723
-50.6834029538317
-15.3961561650025
28.3203976227852
63.1941755634158
79.0980812062458
78.3546055350800
65.7156256154540
39.0517675485615
-3.65016474071520
-51.3647926861432
-83.7572353500646
-91.7029389006574
-87.3580548994467
-87.8972663453176
-96.1384203249175
-102.052390786560
-96.5466838626469
-81.1427740318000
-65.8283423085955
-58.0834160297037
-57.4746246883945
-60.2130270914739
-64.5275924138686
-71.6896596233342
-82.4284533077473
-93.1550349795677
-99.0237886101851
-100.374855786597
-102.277070370719
-108.198345081628
-117.083005223691
-124.333414694232
-124.308207958864
-116.225725061506
-106.589368974149
-102.094592058732
-103.802086267347
-109.780828073782
-118.300322317056
-127.414219010357
-134.542025400475
-136.436342892560
-130.738701478700
-119.786835555882
-108.777273934373
-98.4454772933506
-84.9905405749828
-67.7824149922780
-52.3810091577875
-45.2512525004551
-49.6279295415208
-67.2174223572852
-97.3694203262831
-132.067159997480
-158.053844473861
-167.199769635598
-160.847153947455
-143.482464991305
-118.810638667386
-92.6986237668784
-73.9013893605464
-70.1728900179362
-81.8624380074199
-97.8945811848982
-101.205433545456
-80.4636293993961
-39.3274988247485
5.39643606475479
37.9520604595126
54.9903842270256
63.0133711180888
69.2741936919388
76.4803201907806
83.4310741286735
88.5235998074332
92.8874830392936
101.280018445263
119.201634367377
147.586142452565
183.122885689646
224.414756952448
271.256156307458
317.861781895434
353.584828594304
372.084743490479
377.820997231916
381.717219602147
391.750543079121
409.188630873539
430.249473296661
448.981049151711
460.849513410116
464.825421870633
461.736187404256
452.975578819181
442.138665506423
434.326313940387
432.957550073989
438.933610903402
450.794840999980
464.907396048933
477.337459543431
485.960086546237
491.165718178645
495.489310779524
502.333270856444
513.234040772475
525.861675239273
536.254649422192
543.575541373815
550.790631402490
558.663076838502
562.282367322152
558.270945610340
553.232891559552
559.229577930107
579.616127172887
603.283626192951
614.588116027651
607.153197905221
587.922365837625
569.163551761606
557.668873190130
550.754108078572
541.044568721093
524.633224063129
503.327459057728
480.708815085184
459.431067648982
441.437346089192
427.931997505078
416.648063380558
400.209197098453
372.044971848044
335.109016897923
300.750274407520
277.294201024741
263.259835866019
252.151491378598
239.832856653294
226.375202284563
212.739641316111
198.097474986723
181.421211357274
164.786007752604
153.976416144838
153.469697174936
160.032507042523
163.176334840153
152.939287705058
128.126457080354
96.8230101184917
67.8422151729091
43.0642435239712
19.1577815605147
-5.71823103895657
-29.3304004000954
-47.5531962957153
-56.7229284927944
-55.5559013825057
-47.7480849415904
-42.7417064406429
-50.8854514699423
-76.0421858384438
-112.719406842304
-149.940101824795
-178.905692260838
-197.522210669054
-208.936388513880
-217.889677689037
-227.292194837351
-238.642570555789
-256.168387249608
-284.819375785558
-321.899721085014
-356.507643696188
-379.911528927427
-392.789354805145
-400.136704681612
-403.437376551554
-403.435345270349
-406.882885223366
-422.552546149623
-451.078199024049
-483.448985895993
-510.337974054123
-529.931425035332
-544.909852918031
-556.379842362679
-564.040465010015
-568.586355968202
-571.769232694734
-576.232359099262
-586.724786792989
-607.816102038555
-635.860469413417
-657.413694018317
-660.895080214904
-645.995935788828
-618.755628172197
-584.580700678573
-551.215079252298
-530.123074064870
-526.372367692619
-531.063761943211
-530.438684440638
-519.659503344918
-501.280374063090
-476.082682884845
-444.944091183391
-415.217569829172
-396.743541541059
-391.967185948192
-394.970050788567
-398.843708334715
-397.533575687514
-383.680547986379
-352.892715856422
-309.649490272449
-266.015178500472
-235.835602230106
-229.516076778375
-247.793768591750
-276.934443389261
-294.887401865999
-287.541514675825
-258.556258276754
-222.360268832181
-192.382508313509
-175.154997664219
-166.441785217823
-155.225794920571
-139.263642332073
-129.308847833497
-131.138028699530
-135.793124008010
-134.488721688563
-130.032800206107
-128.113609570428
-127.146340634522
-121.195823357816
-106.524781115126
-81.8103372366279
-49.6307892459678
-21.1716156749635
-11.9991564061099
-28.9473311396879
-61.9280228947251
-89.5856309096839
-93.0399342233502
-65.3552656079601
-14.0780755278865
40.7208790412410
74.0934599133235
69.4591889543222
31.2412310756719
-14.1525847156862
-35.0058826218768
-17.3487211942960
28.3263429850727
80.4914761555193
119.763674074098
133.496673131006
120.995633936774
97.3001446450225
84.1871899098918
93.0866642211874
117.652619302776
139.866337283075
141.450275063036
116.313113637165
74.2117677039581
28.3822474097596
-16.4959760126032
-61.1902800769236
-103.278808082084
-135.179759557396
-149.353999271362
-144.660493081175
-127.456516474932
-107.279781184453
-92.3400173876797
-89.9688537265851
-106.806508317132
-140.046979776017
-173.993145146756
-193.527932724902
-193.470191382244
-174.185081630625
-139.145501911314
-95.3520219309503
-47.1956266166541
8.64118508368965
75.3674631473545
146.744379776764
211.231437166743
258.897845700894
282.641588969952
281.153289863901
261.661612484350
236.403315077675
214.917184017920
197.094564216331
173.837635312971
137.492677425837
91.2184919354725
46.7426670403141
15.2980037763775
1.25302595456033
1.56417970133689
9.40233003693928
17.0651880665628
16.3894429980592
1.08796619438243
-24.7945888474054
-42.1287487297534
-31.8696845251994
4.37215621416419
46.9485013722054
78.8349470604356
99.2845079529723
116.828933793885
132.016785442189
136.487390477715
129.653183685254
123.294784389225
126.391876244546
134.746120446817
137.034264625640
125.864113419056
103.389328531430
79.9349328869519
68.4533677667466
76.6763884924621
100.243131801243
125.628031146808
144.034489242652
160.303619002481
183.010443678775
209.915669485282
233.014154320854
252.182751223488
271.124869964379
285.934647335380
288.854371625351
279.155741984512
263.643637600588
247.281563748006
226.053918623613
192.543283196614
147.629589284423
101.155865750676
62.0360370373218
31.8891968529009
8.22441734195721
-9.06594948399149
-18.3188763587089
-23.0836323119796
-32.4812031013477
-51.0545747049951
-72.6472598042970
-87.9978494239823
-94.3470251103435
-95.6347957194237
-96.4386177849307
-96.1185507963733
-88.8229378644382
-69.6548320001936
-39.5040126900471
-3.76636140064639
32.2891427278626
65.9129843490656
95.2125434525800
117.044744583000
129.714490312641
138.187948336501
151.813590501277
175.611959134316
206.278647419557
236.138062197427
259.336502140461
273.127335049422
276.111314053517
270.726507596407
265.677373739858
269.592329935136
281.677897811364
291.789917819375
289.586391072637
273.102979518665
249.701040585727
228.310819969106
211.292878980922
195.715092172740
180.719148758164
168.646680177648
158.835381501937
146.967209925188
131.724213622376
117.290040718261
108.951758253865
107.537542258477
108.741197309343
108.260107733350
105.482595507326
101.392379290839
96.1127832138360
90.7012693178283
88.5885441453418
93.7388613889091
107.578777310186
123.612206183502
126.672528238449
105.533659369342
65.8758189699078
26.0124879639328
0.640034079989102
-8.19350625729732
-6.16256876832672
1.30627920923581
10.8229298160663
18.5544262566556
19.1529140228398
8.00367046337412
-14.8068252779902
-42.3795895011610
-65.4722591568895
-80.1974514143855
-90.3753948755531
-102.980801316894
-121.718500904620
-145.475681589611
-170.247025014739
-189.229861651086
-195.915424102488
-191.733522206495
-187.145757555717
-192.543474533507
-210.274770596922
-234.336961479685
-253.971108963895
-260.018139362182
-252.599922456108
-241.921281377963
-238.022771336079
-240.813182780154
-243.236499289117
-240.397369860820
-231.881538156777
-219.074969823223
-203.625473709496
-186.031609946346
-164.367221092583
-140.080081452256
-123.306704522633
-122.573039043489
-133.133034417339
-142.420458051477
-142.046839423607
-132.015391660891
-118.380435588005
-109.914081549431
-114.674272539721
-136.050154234924
-168.450890209559
-197.858579191983
-212.547973023535
-211.868384072075
-201.506549474402
-185.422535271659
-165.588861205148
-145.969389689713
-132.516958917575
-128.483921993242
-130.340434306516
-129.397114220768
-120.739383951882
-109.641065254808
-105.113702239139
-108.026864067860
-108.531477443989
-97.1457411002460
-76.2371424862447
-56.8254378427222
-46.8242071393367
-45.2963349451729
-45.7917903436280
-42.4646645375356
-33.8157061232800
-22.4658035524248
-10.7550929331515
1.93161563026429
17.0193010356569
34.5411141732339
52.9391622524055
70.5327537282282
86.0042204029041
96.2755224277113
95.6653515630841
79.7713902634246
50.8750692771716
16.5546432417574
-16.0977304792095
-40.9032227359187
-50.4368918501411
-39.3376506044202
-11.0793158595366
21.2423760431195
42.1531658660615
42.9673835847471
26.8372460771103
3.56058692323377
-20.1263373329647
-41.0557944722582
-55.1702143518439
-59.5540205652304
-55.0550413114972
-43.5451106853600
-27.8620049617834
-12.3433901002765
3.38263819502964
25.2199908192784
53.5080536871585
77.7571416928206
87.4152648235909
84.1402350742242
79.4573627084838
81.6777523210032
89.1145070749362
96.4842584571421
101.398772093156
101.960014779306
95.5947575848134
82.7190652161426
67.4945345896906
54.5194924266194
45.1648439531979
38.6182820649901
37.1659315014432
46.7342122750563
68.8520745347114
92.8972026555292
102.136807690647
90.3830280197120
69.0668526698041
56.3971736136265
61.3877939621632
78.7554700591379
95.1782282839936
98.4671357098427
85.3284627581123
61.6044243929546
34.5890580791620
7.21434235724870
-20.5893345175333
-45.9493124865809
-61.6238083681614
-63.9342782260551
-58.9307431339618
-56.1413088879728
-57.5598656933469
-57.8855079472852
-55.2931269587851
-54.0116768328137
-54.3570149426172
-48.2004795936878
-28.2611078043076
2.10394328700591
31.5167341760192
52.3140709446115
66.5219861357128
78.6379668941109
88.2704111616349
93.0419605010375
92.4941043322002
86.4140818869732
73.7724609103087
55.2638636402282
33.3511487868519
9.47774934997524
-13.8485237290438
-30.3793402197168
-36.2264727854062
-36.2004410602394
-38.0510723990376
-42.4342270676106
-43.2852604333676
-36.5954077856001
-26.2753541314103
-21.6149554945561
-28.7039120343733
-44.2570600612171
-57.1492743882061
-55.3328382123486
-33.6075470161212
2.75590487704630
40.8596189835485
66.9000359958814
72.9557560128832
60.6034553037615
39.6507911452896
22.3263018909968
14.8621804479116
13.0613001765991
8.93247079910045
1.24986746231475
-4.78909300525200
-5.82078888054278
-2.29223435210134
5.27135063832285
16.1006835983545
26.1277250406057
29.5535877315941
23.7749407218030
11.4975469311395
-0.798284432835099
-6.19744224051965
-0.440608016332147
16.6667160270326
41.8533448165193
69.5002930057551
92.7404013708486
107.541523799580
115.279478671873
118.973215622727
120.590103913674
122.251779594248
126.650731987233
136.019703492659
149.726697707250
161.257866018396
160.386772745002
142.335937546284
113.742535294881
88.4468198247698
78.5392445238736
87.0791043723679
106.857685612482
125.365083214084
131.947248388242
125.805130041722
118.330787445054
122.301396907643
137.662354245526
151.113739639205
150.091831463886
134.119142921831
111.352279260515
87.5821919824191
62.5345261719884
34.4720986891632
3.35766132201553
-28.9439114850422
-58.2014084979773
-78.7175916149407
-88.5188783722786
-93.3603591836816
-99.1695335170775
-102.574214093273
-96.7920765179938
-83.3559236761799
-71.4937306430525
-67.8761056701829
-71.9560715317600
-79.3177554093341
-83.9600962615526
-81.0533803693993
-71.7950893700392
-62.3908823784298
-57.6330049743275
-56.9479230187021
-56.8256088337213
-56.3813998674319
-57.5461932315773
-59.2900303433224
-55.3191278727142
-39.3519247354904
-12.4757218874882
15.1140859030858
32.1989008238733
36.7297536690602
34.8879881384835
32.3034006290386
30.8816377256125
33.5981802683184
47.4206841969813
76.2705453922707
112.887874818219
142.908243245178
157.350399058519
159.482159768173
158.673618538051
159.105185065033
156.785358380279
146.632779245681
130.204781575066
114.971523971606
106.054827852342
101.483315684677
97.7889106429940
96.8376403735699
102.652331796366
114.035338043480
125.813239660067
138.259807142301
160.183761668299
197.115305872498
239.251977091509
267.826016249820
273.325639489673
263.178000301339
251.275709159662
245.033846370243
244.489069601388
248.288588617593
255.475076763321
262.662171768839
264.269846477150
257.756734934744
248.096314177545
245.395342587527
255.161492138425
271.916819524497
283.764163701970
281.505555209002
264.527943475753
239.430173922646
212.809100978764
186.542220182606
160.494633089199
136.295466379019
114.977751643070
93.4746612513721
65.8373692882054
27.4824004362118
-20.0666394210389
-69.0091970578415
-111.376168161024
-143.452434920826
-163.077846283816
-166.975184395914
-156.754874992696
-145.878690376908
-153.677472638539
-188.759059481711
-239.306403618690
-282.312352796373
-301.619832315044
-296.976520469489
-279.611330407842
-261.055459222260
-246.202142447625
-235.051581749138
-228.519233576429
-230.768729305523
-242.771833207224
-258.032593995972
-269.553176013607
-274.990547249283
-274.649673194998
-271.266676538314
-270.950456331153
-279.608057707331
-299.750879031246
-331.638252518808
-370.560030293287
-402.933201743766
-414.045215375695
-400.507876010492
-371.268419085773
-339.526674588055
-317.586761089565
-313.997633894139
-328.565082302949
-351.323428083033
-368.893439802879
-372.578356468417
-362.117099861788
-343.331910466806
-323.011716092784
-305.377723753395
-292.054329739738
-283.442768595066
-277.897515440928
-269.593052337911
-249.985629161451
-215.890109528194
-176.689365365207
-147.897941665485
-134.784407673010
-126.631773099758
-109.604064125860
-82.0630506720259
-56.1229129436050
-45.2528693336640
-50.6551700589633
-60.8643712540278
-63.3649135378851
-55.0996434331185
-42.1525188286290
-30.8184971179148
-23.7700478939188
-23.4020770768334
-32.3677385882089
-50.8287873244338
-73.9460587602227
-93.6870427610583
-106.602522268119
-117.435903820102
-130.283152218999
-138.405198238207
-130.645942378876
-106.475100813635
-76.6381701027546
-51.5394569450031
-34.3116222451523
-23.3498248379027
-18.6681745363785
-23.8914044515412
-41.0753386530530
-64.8464272065689
-83.6410880024278
-88.1137547313415
-78.6440134583801
-62.8468399032335
-45.7372620155484
-27.1759745984861
-9.09737609343084
2.04278647024994
2.42879038565118
-3.56598920695442
-6.77837881617520
-0.185206693850562
17.4395802700808
41.7246756514458
65.3182797677836
80.5621456626793
82.1312551851868
70.9952351474039
54.6378886078623
40.3458186376418
30.1559693970679
23.9556456565736
22.6366612355344
25.8576539428293
32.9670359899425
47.6920615050323
73.7410118951858
102.680981121012
115.059666999838
101.151577185147
74.3236179692016
55.0103507502178
48.7592880050919
49.8896753326660
55.3568119882778
62.8096830756301
65.6612699162314
59.0084432183991
44.6683029804741
28.6653799743270
15.7770039496031
6.15462399468758
-3.35471080610529
-16.0844649105754
-31.7782750392988
-43.8196755264636
-44.4028355536023
-33.0195250205899
-14.6135341246459
8.09594889636251
32.4672747153258
49.6659295246234
50.3324768638776
35.5780906607153
17.4555960502470
8.74386016968742
12.7126638392306
22.2906584857874
29.4198984676428
35.0683018634623
47.1677038683011
67.5372787160990
85.1380805832629
85.6564096678265
66.9706441873012
41.7741252964227
23.6646355414725
14.4703578345638
7.68755840988425
1.00996742957164
0.493748449825079
12.6267212761325
36.9322656989687
67.2495753200560
96.9256464996427
121.365972226807
138.062522664185
147.168814698236
152.661297825379
160.546933647710
172.593105378144
183.275061104323
186.209662105323
181.572252894906
174.256649676956
166.385206170224
155.937906485340
143.504613552844
136.277967234354
143.898512224060
171.109812750709
211.880038637552
249.367045193832
266.098444000853
257.273911596973
231.729002022787
201.625800730420
176.668674935495
164.745641897725
168.591161740008
180.038809704647
184.682883128639
176.134718497631
163.023607609088
160.396530227070
173.926318555818
193.007531310357
200.700404180056
190.387107999960
172.656797014724
164.620617008201
172.308869039527
186.676538371870
196.177058842853
198.214922573705
197.078891570127
195.344972587125
191.236686129785
184.008974267373
178.172963335269
178.683938659521
183.810182525187
186.758894848844
185.010500325021
185.596207544596
197.750934863271
221.898272622787
249.384984953982
271.347719795903
285.317575638703
293.919365617768
300.379738174126
306.758329680670
314.152791426760
323.221036299915
333.027905029366
339.069801870236
336.349835211810
325.567504399942
314.494299672797
311.965217861052
318.748467240184
325.774811092659
325.308790612808
321.920215135737
326.684588232411
341.801282367535
356.003863784935
356.116592370936
341.392057840502
323.972501214883
315.822118487804
318.267336155211
324.407530663607
328.555135560221
329.797562570967
328.211245606514
322.835616667968
314.906195923602
310.873620833957
317.048202147154
329.051274111057
331.043723354457
309.318752986857
265.848456050050
215.460230475874
170.934081109723
134.541063031621
101.074796697183
62.6964630035904
10.9124267131811
-58.9437248833974
-141.305182487192
-222.098591956126
-287.669326538933
-330.184641191156
-347.185075585654
-340.151805324923
-315.950241104473
-288.684306168760
-275.157570649521
-284.220347693701
-310.228515518709
-339.653735891516
-363.980176605545
-382.596496790394
-396.683284301868
-406.468437414629
-410.436285767922
-404.776340765705
-390.787619300732
-380.944434976897
-387.286722847168
-406.332949616948
-423.041867379137
-426.838810175580
-419.655247306205
-410.565089273167
-405.309065617164
-401.209822933728
-392.681804906279
-379.868074345508
-368.316745846903
-361.232113624404
-355.515610850280
-345.613530899711
-330.476282999673
-317.650023248403
-317.579439455001
-330.941073734962
-345.703964448897
-348.164462900144
-334.395253672071
-311.726121720185
-292.093233986134
-285.487321818667
-296.110180539882
-320.831869121027
-350.124145837170
-371.043729111382
-374.566978204825
-361.445784461395
-337.831151832799
-308.970747813172
-281.322763414770
-264.704630388580
-264.488960405780
-273.656896037087
-276.918784747759
-263.865899505670
-240.045384943424
-222.455150301182
-222.247490415277
-236.228813206179
-251.801224078807
-254.583737146905
-237.418674602348
-207.455281098720
-180.277098054983
-164.028219789203
-154.216268787389
-145.717014252069
-142.379516766469
-152.024970097357
-176.725127343588
-209.385024586380
-237.093589020820
-247.980307793106
-236.931159968510
-206.476690307705
-166.603169912410
-131.942947382299
-112.401028566781
-106.398286389823
-102.784859007188
-90.4356101412795
-70.0371810032927
-54.2541788758878
-55.2029068529970
-72.5974476419182
-92.8108999055020
-99.8552608568406
-86.8934995285765
-59.1569667441188
-31.4674196434097
-20.0008962105010
-27.5319586638028
-37.9441959982733
-32.8680871633821
-13.6852552230328
0.891420590759157
0.112440827882736
-7.84988950007744
-12.1651342635481
-11.5079577867581
-7.58734271135478
0.281484091750247
12.1010901128334
24.9264641489048
33.3510264621124
32.1769103610928
20.9983312726380
5.61799497750616
-4.32682278090444
-0.146817345489778
17.4592596434403
36.0084098098764
42.5847814015248
34.6118215913730
18.3917644145272
3.59524240687611
-0.815416472900129
7.44086982670494
22.3846462019300
37.8304019159368
52.5993494892764
66.4585330701841
77.4164712343971
85.7720133017064
97.4557146042178
117.686066786688
141.610389691383
158.480487675584
164.856186656276
168.390019497904
179.138664782826
197.450657068517
210.349607984773
205.276023363080
186.956833461555
171.643428285794
167.326721348314
168.120105216921
164.083102936098
152.546832311364
142.610627491466
148.430318736092
174.878823499008
211.922405976857
246.617981819516
272.983685893208
285.135515826633
271.799204917075
226.992030724142
161.835492112969
99.3069310908830
58.8444132790737
45.9579561247419
51.7724365394844
61.4929068192586
62.8242689235218
48.5584533053295
17.8912535468600
-23.1958171497541
-63.8114878206950
-90.2274330881187
-89.5328056164963
-57.0344023971607
-1.82992991360547
57.1722958352511
102.370876320299
126.370150699041
131.885648930870
126.272363354598
117.544400109415
110.217574906661
104.038039986659
98.6120917405856
93.6578492683694
87.1043733204651
81.3054292288599
83.5505349639255
92.4132397144763
93.9987728624669
77.5250539786293
45.9980013772951
11.8525573334920
-11.7690115857564
-17.7716124942903
-6.80881467469805
12.7864454227799
23.9890726147181
8.68219146122913
-34.5923700228084
-82.5403926462319
-104.980695659731
-93.9238400941747
-70.4513593643006
-61.7360924018177
-77.8482968410159
-111.737663434868
-151.317175736830
-186.164079434439
-208.097270443611
-211.086731630029
-194.644326969836
-168.171696937681
-147.523112026125
-143.074466730185
-150.173266228751
-153.055291812238
-140.906818346899
-120.920104625694
-110.709722343538
-115.959290852569
-123.623835383896
-117.714909129829
-94.1224772780720
-58.6786990188616
-16.0090943789290
32.2497993258864
81.1965816066282
123.201306558757
154.514523558052
179.724895622032
206.213401399732
231.016218811110
239.025557488746
218.915902622297
177.899466602050
136.913389078010
112.232474806763
103.318281580488
96.9930126628832
83.7184209544949
67.3589076074222
55.1845406432733
44.8238849239619
28.5357234712421
6.36457559176842
-11.6242903783460
-16.2154704659110
-9.81290815888378
-4.31060567615606
-6.98031134550626
-13.3095996156287
-14.9683865926391
-7.22338702106347
10.3710673696200
32.4648817237706
47.5845314408386
44.2327267448540
19.1888850203857
-18.6154107061706
-53.1579068653658
-74.4647859609646
-85.3347176606772
-93.5101170715536
-102.714702581445
-112.472438247621
-122.169287001267
-130.647210003766
-132.076352421259
-120.504856694472
-100.401757914135
-85.5927758150181
-85.9601960246544
-98.4015676481217
-109.928979900598
-107.370012891751
-88.5465978141050
-65.3165266725595
-49.6433383617126
-39.9160423861634
-28.4339960529572
-15.5695786687114
-7.64862596777825
-7.93543671518882
-15.8806288908663
-27.6124170211081
-34.7284236536840
-28.9011717534345
-8.85767364482810
19.7762163822496
50.4614281198785
77.1940799684446
92.9481434415236
96.1351674531323
96.9857757804957
108.124980983865
130.135913859980
153.959386578978
172.413824327103
182.298857698448
183.336992297261
179.152814178458
174.529831559384
172.743508763913
176.416149037017
187.180198857858
202.033912330980
213.067476072184
212.703202109014
197.200913737790
168.079521429865
132.634349855797
100.605507432242
78.7043490102425
67.5881954257930
65.1693828895199
71.5221617647542
84.9300632629173
94.3649493056325
85.7535060496206
57.6411848396389
21.0914150561851
-15.4633969584503
-51.3599609620923
-86.2868892142906
-116.952948565466
-141.328828155574
-160.460480557750
-176.595602900303
-193.235210718500
-212.858210634998
-233.556520035927
-251.721107157736
-263.925570485974
-264.098894013519
-246.495951219816
-214.941626757862
-182.315216263522
-158.116729818258
-140.929173781191
-123.146820375214
-100.606718882721
-76.3987345849028
-55.2973239649674
-36.5545174954776
-13.6537081146795
18.3413961009733
56.7173059836728
93.2169820084091
120.643642618468
138.574185583032
152.138981981618
163.633542209360
169.388150193789
166.808375029727
158.859853531750
149.262118975270
138.184750571650
122.425317585265
98.6585162780372
70.9796424496854
51.1364755525822
45.7651985172931
49.7705412487959
55.8002050348006
62.4959572287908
68.1215955135308
63.7031373368308
42.7466465116464
16.2755387544536
8.01056130232453
29.8199879648558
68.2650439549413
100.610987483549
119.931200452510
138.569239757745
168.510302632596
207.122734076753
243.266395184409
268.578178114594
281.386740672694
284.729997600772
282.809727552194
279.365529185974
276.939300802575
275.734032242281
273.579766664778
267.398508036873
255.861194904523
240.550126740838
222.979357362395
201.990185514053
175.871069003751
145.808798202341
117.498862080263
98.9717264813570
93.1126761984233
92.1424365306453
82.1380319920811
53.9807625603064
10.3662449226181
-37.1136072003120
-75.5707802778208
-96.7097709504453
-100.173766747159
-91.3657095687603
-76.0634925376818
-60.0420875005854
-51.5095441956214
-57.1492989874043
-72.8015893500178
-82.5359339892639
-73.3766551074988
-50.0730981958878
-28.8157625030507
-17.6658530825221
-12.5376455595006
-11.3667406676131
-19.1138588414056
-34.7888390092473
-44.8286042489102
-36.7389023335870
-12.2684269478738
18.0043174991309
46.3935022920521
69.8060028553741
85.2063616004864
89.5799590009166
83.1460944046134
69.1615222262761
51.0440602411108
30.7450842413909
10.0615125804070
-7.04401076609592
-15.3266241787456
-13.5337680181315
-9.29724293228788
-15.3730182961696
-37.0756327633148
-63.5074547547459
-74.8057410398377
-61.6125456307054
-34.9763780304785
-13.1464411676369
-1.85878183945332
9.21806760534912
33.8335520026592
74.4452269208998
117.031085961382
142.588426578328
146.253169844875
139.231594781996
133.532876533848
132.748624481529
135.356821760765
141.596373775529
153.473249999338
167.488222147021
174.095055568982
167.842352026352
153.327367241797
138.539220070942
125.978263678124
112.523894184688
95.2100447380332
73.9680601168734
48.3955239477015
14.8244788010811
-30.1946603881747
-81.8858043872426
-123.993922434990
-140.913674912829
-134.747464452493
-122.732758519846
-118.937242781067
-124.076202926074
-130.577861972414
-133.599876341881
-137.845616961483
-154.762431263302
-191.028452100476
-240.674345292824
-288.785027977223
-318.038859859008
-315.731211576069
-282.491712938798
-232.781811711155
-185.297425497384
-152.459643365655
-134.308807059366
-118.975902956750
-91.2790731194396
-44.2309922966383
16.9798450173193
79.8248021065710
130.321334817393
157.843808139597
160.801003452784
148.008770280240
132.248212783711
122.301185287123
118.343438918882
113.593753579427
101.785606553070
83.3315090857007
65.8766719443842
57.5265340160574
58.3590642878612
62.2015907505457
64.9431742235822
65.2753985625027
59.6210026188985
44.5168530318935
24.1840172944223
9.07608493313856
7.86759724309512
23.8977222859256
52.6840434293790
77.9513150326562
79.0818629673728
51.0149005924866
10.5094496755093
-21.1724243825567
-35.0941462704843
-35.4104542592086
-30.8658384033833
-27.8967953563335
-30.1991102455502
-40.1934742707678
-57.3834014134354
-76.2754719345546
-88.3691394041412
-87.8192314053545
-75.6637553072964
-58.8148223497483
-45.5654169960051
-41.2454160197772
-46.4206679359221
-57.7219229835091
-69.0541124821197
-74.4676246569073
-73.5631448427493
-72.6687848807856
-79.7686165024935
-98.7629907505369
-125.012706710001
-146.170290871083
-151.484749327108
-140.438845763554
-122.199970642644
-108.527187688818
-106.503921419033
-115.187437946880
-127.260059406362
-134.156534396178
-131.080754961848
-118.527993890315
-99.9664819369785
-79.8908493999604
-64.1362122135078
-57.8185897659624
-60.3462834808598
-63.7357999730441
-57.9907793768038
-39.0880395659523
-11.1056157327303
18.9154261439040
45.8763611364113
65.9518185548351
76.5006769644136
80.4170335581001
84.0024472095136
88.1877861239251
89.1282762058271
87.1257981155521
88.0840957545875
95.6900271742747
106.556211039124
113.038085873494
108.157599923544
90.8719904379315
68.4453352178609
49.6879901496763
35.9651181890407
24.1074001224410
17.5593682906036
24.3073527761577
41.4080706437137
54.5648246157505
56.9092233886007
56.9922943852755
64.6510486946626
78.0285803648034
88.3839652825346
90.7827335128429
86.6156811410316
79.4613939685037
71.7556107629346
65.5690877059091
63.9278788369008
68.9800458747075
78.5399050193867
85.5688098241433
82.6783579204372
67.1690561458792
42.2632013431242
15.0837456517065
-7.10258109885009
-20.4302368273179
-24.8697252851765
-21.8758002769271
-13.1211095172435
-0.280428806769951
15.0533013972446
29.7310392607491
38.6638459073949
37.8442173855485
27.7627545359764
13.8449869240174
2.91628567668398
-0.448116541543296
3.67868922464464
8.81777054570043
5.97125091289999
-6.88604591260979
-20.3001070971995
-21.2485122782834
-5.73069479429489
17.5923109914188
35.3627618331186
39.9780199869493
31.6416617358524
13.3341532373642
-10.7863637446837
-32.2617127147967
-39.0337549575858
-25.1487057058830
-0.204417406568949
15.5512291439144
8.19161361118757
-16.7581645804247
-39.3319929691418
-44.5055109904059
-33.2986235489782
-15.1777036176366
3.21442117918253
18.1124128670675
24.3175440923548
18.7619049575496
5.21039598221491
-8.21640570228314
-13.8592045886406
-9.51798764133089
-1.57371890559921
0.769896907772251
-5.05352034914565
-15.2082739769483
-27.3594226494767
-43.5376565756019
-63.9986109641817
-80.5984885310546
-81.4827279440856
-63.4673051572763
-34.1123748622482
-0.833026131158864
33.7606744363184
63.9772484106074
79.4226138296680
75.0720528943650
56.1876847233019
33.8373048691338
19.8223525495527
21.4644680282540
36.3641855102908
56.3445652568042
76.8332029409699
95.1093093830420
103.530329285253
93.6590524583307
64.2619243902531
22.1362350162775
-21.4448251042443
-54.2383996237471
-66.9372779025818
-58.3843937147612
-39.3341006746579
-27.7793702740488
-34.0419402505824
-51.2463118346912
-64.9134023324196
-66.9647972077559
-57.3839154747096
-40.4197614102627
-21.8239468167285
-4.36306728779559
13.8794598442661
33.6318348135144
49.5073931561276
54.4290319900624
47.3712462836467
34.9916310093351
26.1981036523790
24.6556766217805
25.4916282981297
20.8156196025434
9.43140672346794
-2.62011288970136
-10.9324059200093
-16.6780741256893
-22.5335915556769
-29.7001899991508
-39.9687258765517
-57.8203232842907
-87.1675701705270
-124.363462381841
-156.425894807665
-170.302241358827
-163.413932019388
-144.085582910778
-123.299943442532
-105.809243320395
-91.5876578052835
-85.4403009785004
-95.5287228217240
-119.697926473720
-142.975743973778
-153.096867781227
-152.427650451035
-152.024124452072
-157.581222006618
-162.825428299796
-157.387232943587
-140.861060173035
-124.912987247689
-119.599796735527
-122.233457459977
-122.922680440067
-116.322300469856
-104.251026543755
-91.2626147626958
-81.2229036615831
-75.7750472419128
-73.5785547804326
-71.6544082553687
-68.1219087647777
-62.4065952963998
-53.5166420606293
-40.6302226849129
-24.9801050848947
-9.89565536522616
-0.0511884943917433
0.742830378213851
-5.30438458853684
-9.92693797383073
-7.75217089064532
-1.17315663979025
4.35066553677201
5.48471240881122
2.94093926969798
-0.0920953887696658
-1.98763138691983
