# Supplementary material for: Aspects of tree shrew consolidated sleep structure resemble human sleep
Source: Commun Biol. 2021 Jun 11;4:722. doi: 10.1038/s42003-021-02234-7 (PMC8196209; doi:10.1038/s42003-021-02234-7)
Supplement: Supplementary file 2 — Supplementary Data 1 [file 42003_2021_2234_MOESM2_ESM.zip › figure5a_top_exampleRaw_treeshrew.txt]

18.924927
15.995239
14.042113
10.135863
5.2530508
3.2999260
2.3233635
4.2764883
12.088988
13.065551
10.135863
11.112426
10.135863
13.065551
14.042113
13.065551
12.088988
9.1593008
12.088988
12.088988
15.995239
18.924927
20.878052
21.854614
26.737427
24.784302
20.878052
21.854614
20.878052
20.878052
14.042113
6.2296133
-1.5828867
0.37023836
0.37023836
1.3468008
0.37023836
-2.5594490
-2.5594490
-6.4656992
-10.371949
-15.254762
-20.137573
-21.114136
-23.067261
-19.161011
-17.207886
-14.278199
-10.371949
-8.4188242
-5.4891367
1.3468008
2.3233635
5.2530508
4.2764883
-0.60632408
-2.5594490
-8.4188242
-9.3953867
-10.371949
-11.348512
-7.4422617
-9.3953867
-11.348512
-14.278199
-20.137573
-19.161011
-17.207886
-17.207886
-17.207886
-17.207886
-18.184448
-16.231325
-11.348512
-9.3953867
-7.4422617
-9.3953867
-9.3953867
-10.371949
-7.4422617
-4.5125742
0.37023836
5.2530508
8.1827383
4.2764883
1.3468008
2.3233635
1.3468008
8.1827383
7.2061758
9.1593008
9.1593008
10.135863
13.065551
15.018676
16.971802
20.878052
21.854614
18.924927
20.878052
22.831177
24.784302
15.018676
3.2999260
8.1827383
15.018676
15.018676
16.971802
15.995239
17.948364
16.971802
17.948364
18.924927
21.854614
23.807739
24.784302
21.854614
20.878052
18.924927
15.995239
17.948364
17.948364
16.971802
15.018676
7.2061758
1.3468008
-2.5594490
-6.4656992
-11.348512
-13.301637
-12.325074
-11.348512
-9.3953867
-13.301637
-12.325074
-9.3953867
-4.5125742
0.37023836
0.37023836
-0.60632408
1.3468008
0.37023836
-0.60632408
-3.5360115
-4.5125742
-5.4891367
-5.4891367
-10.371949
-10.371949
-10.371949
-11.348512
-13.301637
-11.348512
-10.371949
-12.325074
-9.3953867
-10.371949
-12.325074
-11.348512
-10.371949
-6.4656992
-7.4422617
-8.4188242
-9.3953867
-7.4422617
-11.348512
-16.231325
-21.114136
-21.114136
-22.090698
-17.207886
-13.301637
-14.278199
-14.278199
-18.184448
-19.161011
-21.114136
-19.161011
-19.161011
-18.184448
-18.184448
-21.114136
-22.090698
-18.184448
-15.254762
-12.325074
-13.301637
-11.348512
-10.371949
-12.325074
-7.4422617
-8.4188242
-5.4891367
0.37023836
-0.60632408
-2.5594490
-7.4422617
-12.325074
-13.301637
-12.325074
-9.3953867
-12.325074
-17.207886
-20.137573
-17.207886
-17.207886
-19.161011
-19.161011
-21.114136
-17.207886
-14.278199
-13.301637
-14.278199
-11.348512
-14.278199
-16.231325
-14.278199
-12.325074
-11.348512
-10.371949
-17.207886
-20.137573
-20.137573
-21.114136
-20.137573
-19.161011
-19.161011
-17.207886
-19.161011
-20.137573
-21.114136
-19.161011
-18.184448
-18.184448
-21.114136
-21.114136
-22.090698
-25.996948
-25.996948
-24.043823
-25.996948
-24.043823
-23.067261
-24.043823
-23.067261
-24.043823
-30.879761
-31.856323
-27.950073
-23.067261
-22.090698
-19.161011
-22.090698
-23.067261
-19.161011
-15.254762
-11.348512
-8.4188242
-8.4188242
-2.5594490
-0.60632408
2.3233635
2.3233635
1.3468008
4.2764883
6.2296133
2.3233635
1.3468008
3.2999260
4.2764883
4.2764883
3.2999260
-5.4891367
-6.4656992
-4.5125742
-1.5828867
-2.5594490
-2.5594490
1.3468008
6.2296133
9.1593008
6.2296133
3.2999260
7.2061758
12.088988
15.018676
12.088988
10.135863
9.1593008
12.088988
15.018676
12.088988
6.2296133
6.2296133
3.2999260
0.37023836
5.2530508
6.2296133
5.2530508
5.2530508
8.1827383
7.2061758
3.2999260
1.3468008
-0.60632408
0.37023836
2.3233635
5.2530508
5.2530508
0.37023836
-3.5360115
-7.4422617
-8.4188242
-10.371949
-16.231325
-22.090698
-22.090698
-24.043823
-25.020386
-23.067261
-25.996948
-31.856323
-37.715702
-45.528202
-47.481327
-47.481327
-54.317265
-63.106327
-66.036011
-63.106327
-62.129765
-56.270390
-46.504765
-51.387577
-59.200077
-63.106327
-64.082886
-62.129765
-58.223515
-56.270390
-49.434452
-40.645390
-37.715702
-38.692265
-34.786015
-35.762577
-39.668827
-43.575077
-45.528202
-47.481327
-47.481327
-46.504765
-42.598515
-38.692265
-34.786015
-30.879761
-25.996948
-22.090698
-18.184448
-20.137573
-18.184448
-19.161011
-23.067261
-24.043823
-25.996948
-25.996948
-24.043823
-20.137573
-19.161011
-19.161011
-14.278199
-15.254762
-14.278199
-16.231325
-12.325074
-5.4891367
-9.3953867
-9.3953867
-6.4656992
-2.5594490
-0.60632408
-1.5828867
-3.5360115
-1.5828867
0.37023836
3.2999260
3.2999260
2.3233635
-0.60632408
-0.60632408
0.37023836
-3.5360115
-0.60632408
6.2296133
11.112426
17.948364
17.948364
17.948364
16.971802
16.971802
16.971802
19.901489
17.948364
15.995239
15.018676
8.1827383
10.135863
14.042113
21.854614
25.760864
27.713989
31.620239
33.573360
35.526485
37.479610
41.385860
42.362423
46.268673
45.292110
41.385860
37.479610
35.526485
34.549923
35.526485
40.409298
40.409298
43.338985
48.221798
54.081173
55.057735
55.057735
50.174923
45.292110
39.432735
32.596798
30.643677
30.643677
28.690552
27.713989
23.807739
26.737427
30.643677
33.573360
34.549923
35.526485
39.432735
44.315548
46.268673
48.221798
44.315548
41.385860
38.456173
36.503048
28.690552
25.760864
26.737427
30.643677
28.690552
24.784302
24.784302
25.760864
26.737427
23.807739
21.854614
17.948364
12.088988
10.135863
9.1593008
8.1827383
8.1827383
9.1593008
5.2530508
6.2296133
6.2296133
2.3233635
0.37023836
-0.60632408
-2.5594490
-3.5360115
-2.5594490
-4.5125742
-7.4422617
-11.348512
-12.325074
-9.3953867
-10.371949
-10.371949
-12.325074
-12.325074
-14.278199
-19.161011
-19.161011
-20.137573
-20.137573
-18.184448
-15.254762
-10.371949
-6.4656992
-7.4422617
-4.5125742
-3.5360115
-5.4891367
-5.4891367
-3.5360115
0.37023836
-1.5828867
-6.4656992
-9.3953867
-6.4656992
-6.4656992
-8.4188242
-8.4188242
-11.348512
-19.161011
-22.090698
-19.161011
-17.207886
-16.231325
-13.301637
-8.4188242
-4.5125742
-7.4422617
-12.325074
-14.278199
-16.231325
-17.207886
-16.231325
-19.161011
-23.067261
-18.184448
-14.278199
-10.371949
-10.371949
-14.278199
-14.278199
-16.231325
-15.254762
-14.278199
-11.348512
-2.5594490
3.2999260
-0.60632408
-3.5360115
-10.371949
-15.254762
-15.254762
-17.207886
-15.254762
-17.207886
-21.114136
-21.114136
-22.090698
-24.043823
-29.903198
-30.879761
-25.996948
-26.973511
-26.973511
-27.950073
-30.879761
-26.973511
-20.137573
-18.184448
-16.231325
-13.301637
-19.161011
-21.114136
-20.137573
-13.301637
-10.371949
-14.278199
-15.254762
-21.114136
-19.161011
-19.161011
-13.301637
-9.3953867
-12.325074
-14.278199
-14.278199
-10.371949
-9.3953867
-8.4188242
-13.301637
-19.161011
-23.067261
-24.043823
-20.137573
-13.301637
-13.301637
-15.254762
-14.278199
-16.231325
-13.301637
-12.325074
-13.301637
-15.254762
-12.325074
-16.231325
-16.231325
-13.301637
-16.231325
-18.184448
-16.231325
-12.325074
-12.325074
-11.348512
-10.371949
-6.4656992
-6.4656992
-6.4656992
-3.5360115
0.37023836
0.37023836
1.3468008
-3.5360115
-2.5594490
-5.4891367
-8.4188242
-10.371949
-17.207886
-17.207886
-19.161011
-22.090698
-18.184448
-14.278199
-15.254762
-16.231325
-18.184448
-22.090698
-25.020386
-31.856323
-33.809452
-33.809452
-32.832890
-29.903198
-29.903198
-30.879761
-31.856323
-28.926636
-25.020386
-21.114136
-23.067261
-22.090698
-13.301637
-10.371949
-6.4656992
-1.5828867
0.37023836
2.3233635
1.3468008
5.2530508
0.37023836
-9.3953867
-10.371949
-3.5360115
11.112426
20.878052
14.042113
1.3468008
-0.60632408
4.2764883
13.065551
14.042113
18.924927
19.901489
17.948364
19.901489
25.760864
31.620239
27.713989
21.854614
25.760864
29.667114
36.503048
34.549923
33.573360
35.526485
39.432735
40.409298
42.362423
44.315548
40.409298
39.432735
35.526485
32.596798
33.573360
30.643677
31.620239
35.526485
34.549923
33.573360
32.596798
27.713989
21.854614
15.995239
18.924927
23.807739
27.713989
28.690552
22.831177
20.878052
19.901489
18.924927
15.018676
12.088988
15.018676
19.901489
21.854614
23.807739
19.901489
11.112426
8.1827383
6.2296133
6.2296133
11.112426
14.042113
14.042113
10.135863
10.135863
10.135863
12.088988
14.042113
11.112426
11.112426
9.1593008
8.1827383
5.2530508
3.2999260
3.2999260
0.37023836
1.3468008
1.3468008
4.2764883
6.2296133
5.2530508
-1.5828867
-4.5125742
-4.5125742
-4.5125742
-0.60632408
6.2296133
9.1593008
7.2061758
14.042113
14.042113
12.088988
11.112426
7.2061758
6.2296133
6.2296133
10.135863
10.135863
9.1593008
6.2296133
6.2296133
2.3233635
-2.5594490
0.37023836
8.1827383
14.042113
17.948364
18.924927
20.878052
20.878052
20.878052
16.971802
14.042113
9.1593008
6.2296133
2.3233635
4.2764883
2.3233635
-3.5360115
-6.4656992
-7.4422617
-4.5125742
-5.4891367
-9.3953867
-16.231325
-26.973511
-34.786015
-32.832890
-29.903198
-26.973511
-22.090698
-15.254762
-13.301637
-9.3953867
-8.4188242
-8.4188242
-10.371949
-5.4891367
-3.5360115
0.37023836
3.2999260
-0.60632408
-2.5594490
1.3468008
4.2764883
3.2999260
7.2061758
6.2296133
2.3233635
2.3233635
6.2296133
4.2764883
0.37023836
2.3233635
3.2999260
-1.5828867
-4.5125742
-7.4422617
-4.5125742
-4.5125742
-2.5594490
-1.5828867
-3.5360115
-8.4188242
-9.3953867
-9.3953867
-4.5125742
2.3233635
7.2061758
5.2530508
2.3233635
-3.5360115
-8.4188242
-14.278199
-17.207886
-20.137573
-20.137573
-18.184448
-16.231325
-11.348512
-8.4188242
-6.4656992
-9.3953867
-11.348512
-15.254762
-13.301637
-13.301637
-14.278199
-18.184448
-22.090698
-22.090698
-20.137573
-22.090698
-23.067261
-23.067261
-20.137573
-19.161011
-24.043823
-32.832890
-38.692265
-38.692265
-31.856323
-28.926636
-25.020386
-24.043823
-25.020386
-20.137573
-11.348512
-8.4188242
-4.5125742
-2.5594490
0.37023836
5.2530508
10.135863
17.948364
20.878052
21.854614
25.760864
26.737427
29.667114
29.667114
30.643677
31.620239
36.503048
37.479610
43.338985
44.315548
47.245235
54.081173
55.057735
54.081173
55.057735
57.010860
61.893673
65.799927
62.870235
62.870235
61.893673
64.823364
66.776489
65.799927
68.729614
71.659302
72.635864
71.659302
73.612427
76.542114
77.518677
79.471802
85.331177
82.401489
83.378052
86.307739
84.354614
83.378052
88.260864
89.237427
86.307739
83.378052
84.354614
84.354614
83.378052
86.307739
88.260864
83.378052
86.307739
83.378052
82.401489
81.424927
75.565552
71.659302
70.682739
70.682739
73.612427
76.542114
75.565552
74.588989
72.635864
75.565552
75.565552
72.635864
71.659302
69.706177
62.870235
62.870235
60.917110
55.057735
53.104610
52.128048
47.245235
43.338985
43.338985
43.338985
41.385860
39.432735
36.503048
34.549923
32.596798
31.620239
27.713989
25.760864
21.854614
20.878052
23.807739
23.807739
21.854614
17.948364
15.995239
13.065551
8.1827383
8.1827383
4.2764883
-0.60632408
-0.60632408
2.3233635
0.37023836
0.37023836
-2.5594490
-5.4891367
-7.4422617
-9.3953867
-15.254762
-17.207886
-19.161011
-16.231325
-15.254762
-18.184448
-20.137573
-22.090698
-20.137573
-25.020386
-31.856323
-35.762577
-37.715702
-36.739140
-42.598515
-45.528202
-47.481327
-50.411015
-53.340702
-57.246952
-60.176640
-61.153202
-63.106327
-66.036011
-67.012573
-68.965698
-70.918823
-73.848511
-71.895386
-71.895386
-74.825073
-71.895386
-71.895386
-68.965698
-69.942261
-71.895386
-71.895386
-73.848511
-76.778198
-74.825073
-73.848511
-70.918823
-68.965698
-65.059448
-59.200077
-59.200077
-55.293827
-51.387577
-49.434452
-48.457890
-51.387577
-54.317265
-52.364140
-45.528202
-45.528202
-46.504765
-46.504765
-50.411015
-48.457890
-44.551640
-41.621952
-41.621952
-47.481327
-52.364140
-51.387577
-47.481327
-45.528202
-44.551640
-42.598515
-43.575077
-48.457890
-53.340702
-54.317265
-55.293827
-60.176640
-60.176640
-55.293827
-55.293827
-51.387577
-55.293827
-56.270390
-62.129765
-61.153202
-60.176640
-60.176640
-60.176640
-53.340702
-50.411015
-50.411015
-49.434452
-51.387577
-44.551640
-42.598515
-44.551640
-44.551640
-38.692265
-34.786015
-34.786015
-35.762577
-35.762577
-32.832890
-24.043823
-18.184448
-20.137573
-16.231325
-13.301637
-10.371949
-10.371949
-7.4422617
-7.4422617
-3.5360115
4.2764883
7.2061758
5.2530508
2.3233635
4.2764883
5.2530508
10.135863
16.971802
15.018676
15.018676
15.018676
12.088988
14.042113
15.995239
14.042113
15.018676
17.948364
19.901489
17.948364
19.901489
18.924927
20.878052
25.760864
23.807739
17.948364
18.924927
19.901489
20.878052
19.901489
18.924927
19.901489
25.760864
26.737427
27.713989
24.784302
26.737427
28.690552
30.643677
28.690552
27.713989
25.760864
26.737427
27.713989
26.737427
22.831177
21.854614
17.948364
17.948364
15.018676
15.018676
13.065551
14.042113
12.088988
10.135863
13.065551
10.135863
8.1827383
11.112426
13.065551
10.135863
11.112426
11.112426
7.2061758
4.2764883
1.3468008
-1.5828867
-1.5828867
-0.60632408
2.3233635
2.3233635
0.37023836
-5.4891367
-8.4188242
-7.4422617
-10.371949
-13.301637
-16.231325
-15.254762
-18.184448
-17.207886
-13.301637
-11.348512
-8.4188242
-5.4891367
-1.5828867
1.3468008
1.3468008
1.3468008
-1.5828867
0.37023836
3.2999260
1.3468008
2.3233635
-1.5828867
-4.5125742
-9.3953867
-10.371949
-5.4891367
-1.5828867
-1.5828867
0.37023836
1.3468008
-4.5125742
-8.4188242
-11.348512
-3.5360115
-3.5360115
-8.4188242
-9.3953867
-10.371949
-16.231325
-20.137573
-21.114136
-21.114136
-22.090698
-22.090698
-23.067261
-23.067261
-28.926636
-30.879761
-36.739140
-35.762577
-32.832890
-29.903198
-29.903198
-28.926636
-31.856323
-32.832890
-34.786015
-31.856323
-23.067261
-19.161011
-15.254762
-11.348512
-6.4656992
-2.5594490
0.37023836
-0.60632408
-0.60632408
-2.5594490
-5.4891367
-0.60632408
3.2999260
6.2296133
10.135863
11.112426
12.088988
15.018676
16.971802
14.042113
16.971802
15.018676
10.135863
10.135863
6.2296133
3.2999260
4.2764883
2.3233635
7.2061758
11.112426
12.088988
11.112426
12.088988
13.065551
11.112426
7.2061758
6.2296133
8.1827383
8.1827383
10.135863
13.065551
12.088988
12.088988
14.042113
15.995239
15.018676
10.135863
11.112426
15.995239
19.901489
22.831177
26.737427
26.737427
26.737427
22.831177
26.737427
25.760864
25.760864
28.690552
25.760864
21.854614
20.878052
18.924927
19.901489
17.948364
19.901489
16.971802
15.995239
16.971802
14.042113
16.971802
11.112426
11.112426
12.088988
14.042113
13.065551
16.971802
15.018676
14.042113
13.065551
10.135863
8.1827383
12.088988
15.995239
20.878052
22.831177
20.878052
20.878052
19.901489
15.018676
13.065551
13.065551
9.1593008
10.135863
12.088988
14.042113
13.065551
13.065551
11.112426
7.2061758
8.1827383
10.135863
9.1593008
11.112426
11.112426
8.1827383
4.2764883
7.2061758
11.112426
13.065551
11.112426
4.2764883
-1.5828867
-10.371949
-12.325074
-12.325074
-12.325074
-11.348512
-8.4188242
-8.4188242
-10.371949
-14.278199
-19.161011
-23.067261
-27.950073
-30.879761
-30.879761
-28.926636
-25.996948
-21.114136
-23.067261
-25.996948
-24.043823
-18.184448
-12.325074
-6.4656992
-6.4656992
-12.325074
-16.231325
-16.231325
-17.207886
-13.301637
-10.371949
-10.371949
-15.254762
-19.161011
-18.184448
-17.207886
-21.114136
-17.207886
-16.231325
-12.325074
-10.371949
-11.348512
-13.301637
-16.231325
-17.207886
-15.254762
-8.4188242
-4.5125742
-3.5360115
-5.4891367
-3.5360115
-5.4891367
-8.4188242
-8.4188242
-4.5125742
-3.5360115
-2.5594490
-2.5594490
-0.60632408
-0.60632408
0.37023836
3.2999260
6.2296133
10.135863
10.135863
11.112426
14.042113
17.948364
25.760864
28.690552
24.784302
27.713989
27.713989
27.713989
26.737427
24.784302
26.737427
26.737427
23.807739
20.878052
19.901489
17.948364
15.018676
13.065551
15.018676
16.971802
14.042113
14.042113
11.112426
6.2296133
4.2764883
8.1827383
13.065551
14.042113
15.995239
15.995239
15.018676
14.042113
13.065551
14.042113
15.995239
13.065551
9.1593008
8.1827383
9.1593008
7.2061758
6.2296133
6.2296133
8.1827383
10.135863
8.1827383
6.2296133
5.2530508
5.2530508
7.2061758
7.2061758
11.112426
11.112426
6.2296133
9.1593008
5.2530508
0.37023836
0.37023836
3.2999260
5.2530508
7.2061758
6.2296133
2.3233635
3.2999260
3.2999260
4.2764883
7.2061758
6.2296133
0.37023836
-5.4891367
-0.60632408
6.2296133
4.2764883
1.3468008
-3.5360115
-9.3953867
-11.348512
-9.3953867
-7.4422617
-5.4891367
-9.3953867
-6.4656992
-1.5828867
-3.5360115
-4.5125742
-5.4891367
-4.5125742
-0.60632408
3.2999260
5.2530508
7.2061758
5.2530508
7.2061758
6.2296133
5.2530508
6.2296133
7.2061758
8.1827383
12.088988
15.018676
13.065551
6.2296133
5.2530508
4.2764883
-0.60632408
-4.5125742
-8.4188242
-8.4188242
-3.5360115
-5.4891367
-6.4656992
-3.5360115
2.3233635
3.2999260
3.2999260
-0.60632408
-0.60632408
-2.5594490
-0.60632408
1.3468008
-4.5125742
-5.4891367
-8.4188242
-6.4656992
-8.4188242
-12.325074
-17.207886
-21.114136
-21.114136
-20.137573
-19.161011
-22.090698
-19.161011
-18.184448
-19.161011
-17.207886
-15.254762
-11.348512
-12.325074
-13.301637
-10.371949
-8.4188242
-6.4656992
-1.5828867
-1.5828867
-3.5360115
0.37023836
-0.60632408
-3.5360115
-10.371949
-13.301637
-16.231325
-18.184448
-16.231325
-17.207886
-18.184448
-13.301637
-10.371949
-5.4891367
1.3468008
2.3233635
1.3468008
2.3233635
9.1593008
12.088988
10.135863
16.971802
15.995239
12.088988
13.065551
12.088988
14.042113
13.065551
12.088988
16.971802
22.831177
27.713989
33.573360
31.620239
28.690552
22.831177
21.854614
23.807739
25.760864
23.807739
24.784302
20.878052
19.901489
15.018676
6.2296133
-6.4656992
-20.137573
-24.043823
-28.926636
-43.575077
-42.598515
-26.973511
-18.184448
-16.231325
-22.090698
-35.762577
-48.457890
-53.340702
-47.481327
-44.551640
-36.739140
-28.926636
-22.090698
-21.114136
-18.184448
-15.254762
-15.254762
-13.301637
-13.301637
-13.301637
-11.348512
-11.348512
-9.3953867
-8.4188242
-6.4656992
0.37023836
2.3233635
3.2999260
3.2999260
5.2530508
5.2530508
6.2296133
9.1593008
12.088988
11.112426
14.042113
16.971802
15.995239
16.971802
17.948364
20.878052
24.784302
26.737427
27.713989
26.737427
23.807739
24.784302
23.807739
26.737427
25.760864
23.807739
22.831177
22.831177
21.854614
23.807739
22.831177
23.807739
24.784302
20.878052
15.018676
15.995239
18.924927
16.971802
16.971802
17.948364
17.948364
11.112426
10.135863
11.112426
8.1827383
8.1827383
4.2764883
2.3233635
4.2764883
5.2530508
3.2999260
1.3468008
-4.5125742
-3.5360115
0.37023836
1.3468008
4.2764883
2.3233635
0.37023836
-1.5828867
-4.5125742
-8.4188242
-7.4422617
-6.4656992
-1.5828867
5.2530508
1.3468008
-0.60632408
-4.5125742
-4.5125742
-7.4422617
-7.4422617
-5.4891367
-0.60632408
0.37023836
-2.5594490
-2.5594490
-3.5360115
-1.5828867
-1.5828867
-1.5828867
-4.5125742
-4.5125742
-5.4891367
-5.4891367
-5.4891367
-5.4891367
-6.4656992
-4.5125742
-7.4422617
-5.4891367
-6.4656992
-8.4188242
-8.4188242
-4.5125742
-0.60632408
1.3468008
1.3468008
3.2999260
6.2296133
9.1593008
13.065551
12.088988
19.901489
22.831177
21.854614
23.807739
25.760864
24.784302
22.831177
22.831177
23.807739
24.784302
22.831177
20.878052
25.760864
26.737427
28.690552
24.784302
18.924927
14.042113
15.018676
9.1593008
12.088988
11.112426
9.1593008
10.135863
8.1827383
7.2061758
6.2296133
0.37023836
-3.5360115
-0.60632408
11.112426
15.995239
18.924927
15.995239
13.065551
15.018676
12.088988
10.135863
14.042113
18.924927
16.971802
11.112426
10.135863
7.2061758
7.2061758
7.2061758
12.088988
20.878052
24.784302
26.737427
26.737427
30.643677
32.596798
34.549923
33.573360
31.620239
32.596798
29.667114
27.713989
28.690552
29.667114
28.690552
25.760864
23.807739
24.784302
25.760864
22.831177
24.784302
17.948364
12.088988
8.1827383
5.2530508
6.2296133
8.1827383
10.135863
11.112426
11.112426
10.135863
6.2296133
5.2530508
4.2764883
5.2530508
2.3233635
4.2764883
5.2530508
3.2999260
8.1827383
11.112426
11.112426
12.088988
13.065551
15.018676
14.042113
13.065551
9.1593008
7.2061758
11.112426
11.112426
13.065551
14.042113
13.065551
8.1827383
5.2530508
2.3233635
1.3468008
6.2296133
4.2764883
3.2999260
2.3233635
2.3233635
-0.60632408
0.37023836
5.2530508
6.2296133
8.1827383
10.135863
12.088988
8.1827383
8.1827383
5.2530508
5.2530508
5.2530508
3.2999260
3.2999260
0.37023836
-1.5828867
0.37023836
1.3468008
-0.60632408
-0.60632408
-0.60632408
1.3468008
-2.5594490
-6.4656992
-4.5125742
-0.60632408
1.3468008
2.3233635
1.3468008
-0.60632408
0.37023836
-3.5360115
-5.4891367
-3.5360115
-8.4188242
-7.4422617
-7.4422617
-5.4891367
-4.5125742
-3.5360115
-1.5828867
1.3468008
-0.60632408
-2.5594490
-3.5360115
-1.5828867
0.37023836
0.37023836
-3.5360115
-6.4656992
-9.3953867
-8.4188242
-7.4422617
-6.4656992
-5.4891367
-9.3953867
-10.371949
-10.371949
-8.4188242
-8.4188242
-7.4422617
-6.4656992
-3.5360115
-0.60632408
2.3233635
0.37023836
-1.5828867
-1.5828867
-2.5594490
-0.60632408
0.37023836
-3.5360115
-5.4891367
-3.5360115
-2.5594490
-0.60632408
-0.60632408
1.3468008
0.37023836
-1.5828867
-1.5828867
2.3233635
5.2530508
9.1593008
13.065551
15.018676
8.1827383
3.2999260
6.2296133
7.2061758
11.112426
12.088988
15.018676
15.018676
15.018676
11.112426
12.088988
10.135863
12.088988
15.018676
15.018676
17.948364
15.995239
14.042113
13.065551
9.1593008
5.2530508
5.2530508
11.112426
15.018676
14.042113
14.042113
14.042113
12.088988
13.065551
16.971802
15.018676
16.971802
15.995239
12.088988
10.135863
12.088988
10.135863
8.1827383
11.112426
12.088988
12.088988
13.065551
13.065551
15.018676
15.018676
14.042113
11.112426
13.065551
12.088988
11.112426
15.018676
13.065551
12.088988
6.2296133
-2.5594490
-6.4656992
-7.4422617
-4.5125742
-8.4188242
-6.4656992
-7.4422617
-4.5125742
-1.5828867
-0.60632408
-2.5594490
-7.4422617
-11.348512
-14.278199
-17.207886
-15.254762
-15.254762
-18.184448
-16.231325
-21.114136
-25.996948
-29.903198
-29.903198
-25.020386
-24.043823
-24.043823
-28.926636
-29.903198
-27.950073
-25.020386
-25.996948
-25.996948
-23.067261
-23.067261
-22.090698
-22.090698
-24.043823
-24.043823
-24.043823
-18.184448
-17.207886
-17.207886
-17.207886
-19.161011
-21.114136
-23.067261
-25.020386
-26.973511
-25.996948
-25.996948
-24.043823
-22.090698
-21.114136
-19.161011
-20.137573
-19.161011
-17.207886
-14.278199
-14.278199
-18.184448
-15.254762
-17.207886
-18.184448
-17.207886
-16.231325
-13.301637
-11.348512
-10.371949
-10.371949
-14.278199
-20.137573
-21.114136
-24.043823
-25.020386
-28.926636
-35.762577
-35.762577
-36.739140
-38.692265
-38.692265
-39.668827
-44.551640
-43.575077
-46.504765
-49.434452
-48.457890
-45.528202
-44.551640
-47.481327
-46.504765
-46.504765
-47.481327
-44.551640
-44.551640
-44.551640
-46.504765
-49.434452
-53.340702
-51.387577
-50.411015
-52.364140
-54.317265
-53.340702
-49.434452
-53.340702
-52.364140
-50.411015
-50.411015
-47.481327
-44.551640
-38.692265
-39.668827
-41.621952
-38.692265
-36.739140
-30.879761
-33.809452
-34.786015
-30.879761
-27.950073
-29.903198
-27.950073
-23.067261
-24.043823
-24.043823
-29.903198
-30.879761
-27.950073
-26.973511
-25.996948
-25.020386
-25.996948
-30.879761
-30.879761
-30.879761
-30.879761
-31.856323
-31.856323
-30.879761
-29.903198
-29.903198
-26.973511
-23.067261
-20.137573
-20.137573
-22.090698
-21.114136
-25.020386
-24.043823
-19.161011
-17.207886
-17.207886
-19.161011
-21.114136
-19.161011
-17.207886
-18.184448
-21.114136
-21.114136
-12.325074
-3.5360115
1.3468008
2.3233635
-2.5594490
-1.5828867
3.2999260
8.1827383
12.088988
13.065551
16.971802
18.924927
17.948364
19.901489
20.878052
16.971802
13.065551
10.135863
8.1827383
8.1827383
8.1827383
4.2764883
-1.5828867
-5.4891367
-5.4891367
-5.4891367
1.3468008
6.2296133
4.2764883
4.2764883
2.3233635
4.2764883
4.2764883
5.2530508
7.2061758
11.112426
11.112426
13.065551
18.924927
25.760864
30.643677
30.643677
33.573360
29.667114
24.784302
31.620239
32.596798
34.549923
37.479610
39.432735
32.596798
27.713989
24.784302
24.784302
22.831177
24.784302
31.620239
32.596798
34.549923
37.479610
40.409298
42.362423
41.385860
36.503048
36.503048
32.596798
38.456173
38.456173
34.549923
30.643677
28.690552
30.643677
34.549923
33.573360
40.409298
47.245235
53.104610
49.198360
40.409298
37.479610
32.596798
33.573360
35.526485
39.432735
38.456173
36.503048
30.643677
22.831177
22.831177
20.878052
23.807739
24.784302
24.784302
22.831177
19.901489
18.924927
21.854614
26.737427
26.737427
27.713989
24.784302
17.948364
12.088988
13.065551
15.018676
15.018676
15.995239
11.112426
4.2764883
6.2296133
10.135863
14.042113
15.995239
18.924927
24.784302
30.643677
33.573360
36.503048
35.526485
35.526485
35.526485
33.573360
35.526485
33.573360
27.713989
22.831177
19.901489
18.924927
17.948364
17.948364
10.135863
7.2061758
9.1593008
12.088988
15.018676
20.878052
18.924927
14.042113
17.948364
19.901489
22.831177
24.784302
22.831177
24.784302
26.737427
26.737427
24.784302
21.854614
16.971802
14.042113
9.1593008
4.2764883
1.3468008
-4.5125742
-1.5828867
-0.60632408
-0.60632408
3.2999260
5.2530508
7.2061758
8.1827383
12.088988
14.042113
15.018676
14.042113
13.065551
11.112426
16.971802
15.018676
11.112426
5.2530508
-3.5360115
-12.325074
-9.3953867
0.37023836
9.1593008
15.995239
15.995239
15.995239
10.135863
2.3233635
0.37023836
3.2999260
5.2530508
11.112426
13.065551
16.971802
14.042113
-10.371949
-46.504765
-41.621952
-16.231325
-2.5594490
9.1593008
16.971802
21.854614
23.807739
21.854614
20.878052
21.854614
16.971802
12.088988
13.065551
15.018676
15.995239
15.995239
18.924927
23.807739
21.854614
10.135863
-5.4891367
-16.231325
-20.137573
-20.137573
-18.184448
-16.231325
-12.325074
-10.371949
-10.371949
-17.207886
-24.043823
-31.856323
-28.926636
-22.090698
-17.207886
-12.325074
-10.371949
-4.5125742
0.37023836
-0.60632408
-1.5828867
-10.371949
-9.3953867
-7.4422617
-5.4891367
-3.5360115
-5.4891367
-6.4656992
-9.3953867
-12.325074
-16.231325
-16.231325
-16.231325
-9.3953867
-4.5125742
-3.5360115
-1.5828867
-4.5125742
-10.371949
-13.301637
-11.348512
-12.325074
-14.278199
-14.278199
-13.301637
-19.161011
-22.090698
-20.137573
-17.207886
-9.3953867
-7.4422617
-11.348512
-14.278199
-15.254762
-15.254762
-14.278199
-7.4422617
-4.5125742
-6.4656992
-11.348512
-9.3953867
-9.3953867
-9.3953867
-10.371949
-6.4656992
-5.4891367
-9.3953867
-13.301637
-14.278199
-15.254762
-18.184448
-19.161011
-15.254762
-13.301637
-11.348512
-12.325074
-12.325074
-16.231325
-24.043823
-30.879761
-28.926636
-25.996948
-20.137573
-19.161011
-14.278199
-10.371949
-4.5125742
-5.4891367
-9.3953867
-12.325074
-8.4188242
-5.4891367
-3.5360115
-3.5360115
-1.5828867
-0.60632408
-2.5594490
-2.5594490
-0.60632408
5.2530508
7.2061758
8.1827383
7.2061758
6.2296133
7.2061758
7.2061758
12.088988
13.065551
9.1593008
6.2296133
5.2530508
6.2296133
4.2764883
5.2530508
10.135863
10.135863
8.1827383
9.1593008
9.1593008
9.1593008
14.042113
17.948364
17.948364
19.901489
22.831177
24.784302
21.854614
19.901489
18.924927
17.948364
18.924927
21.854614
20.878052
23.807739
25.760864
24.784302
30.643677
35.526485
35.526485
37.479610
37.479610
37.479610
37.479610
38.456173
40.409298
43.338985
44.315548
48.221798
48.221798
45.292110
46.268673
43.338985
45.292110
46.268673
46.268673
46.268673
43.338985
42.362423
42.362423
41.385860
40.409298
37.479610
37.479610
41.385860
42.362423
40.409298
39.432735
39.432735
40.409298
38.456173
38.456173
39.432735
37.479610
38.456173
39.432735
43.338985
45.292110
45.292110
44.315548
41.385860
42.362423
38.456173
42.362423
45.292110
46.268673
46.268673
48.221798
49.198360
44.315548
45.292110
46.268673
43.338985
44.315548
44.315548
41.385860
44.315548
45.292110
48.221798
49.198360
46.268673
48.221798
52.128048
54.081173
56.034298
52.128048
49.198360
47.245235
45.292110
41.385860
40.409298
37.479610
38.456173
36.503048
33.573360
34.549923
33.573360
33.573360
29.667114
22.831177
18.924927
15.018676
9.1593008
6.2296133
5.2530508
4.2764883
1.3468008
1.3468008
-0.60632408
-2.5594490
-5.4891367
-9.3953867
-8.4188242
-7.4422617
-7.4422617
-14.278199
-16.231325
-19.161011
-17.207886
-17.207886
-19.161011
-20.137573
-20.137573
-22.090698
-20.137573
-22.090698
-27.950073
-28.926636
-27.950073
-27.950073
-29.903198
-35.762577
-39.668827
-45.528202
-48.457890
-52.364140
-60.176640
-64.082886
-64.082886
-67.012573
-69.942261
-69.942261
-75.801636
-80.684448
-84.590698
-85.567261
-89.473511
-97.286011
-103.14539
-106.07507
-109.00476
-113.88757
-117.79382
-120.72351
-123.65320
-125.60632
-127.55945
-129.51257
-130.48914
-133.41882
-136.34851
-137.32507
-135.37195
-134.39539
-134.39539
-133.41882
-135.37195
-136.34851
-136.34851
-130.48914
-123.65320
-123.65320
-126.58289
-127.55945
-129.51257
-125.60632
-121.70007
-115.84070
-109.00476
-106.07507
-108.02820
-107.05164
-108.02820
-113.88757
-106.07507
-91.426636
-82.637573
-92.403198
-93.379761
-77.754761
-62.129765
-60.176640
-60.176640
-66.036011
-74.825073
-74.825073
-63.106327
-55.293827
-49.434452
-46.504765
-53.340702
-57.246952
-55.293827
-48.457890
-44.551640
-47.481327
-52.364140
-50.411015
-45.528202
-34.786015
-31.856323
-31.856323
-31.856323
-32.832890
-31.856323
-29.903198
-31.856323
-37.715702
-35.762577
-25.996948
-19.161011
-14.278199
-10.371949
-9.3953867
-10.371949
-8.4188242
-7.4422617
-9.3953867
-10.371949
-17.207886
-20.137573
-17.207886
-13.301637
-15.254762
-17.207886
-15.254762
-7.4422617
1.3468008
4.2764883
6.2296133
3.2999260
4.2764883
5.2530508
5.2530508
6.2296133
6.2296133
10.135863
15.018676
23.807739
30.643677
30.643677
32.596798
36.503048
34.549923
36.503048
38.456173
42.362423
43.338985
44.315548
47.245235
53.104610
56.034298
61.893673
66.776489
67.753052
63.846802
58.963985
57.010860
56.034298
55.057735
50.174923
45.292110
43.338985
42.362423
43.338985
46.268673
49.198360
50.174923
50.174923
48.221798
50.174923
51.151485
52.128048
49.198360
48.221798
46.268673
45.292110
44.315548
44.315548
46.268673
45.292110
46.268673
44.315548
41.385860
39.432735
34.549923
26.737427
24.784302
23.807739
23.807739
18.924927
14.042113
17.948364
14.042113
4.2764883
2.3233635
-0.60632408
-4.5125742
-4.5125742
-4.5125742
-5.4891367
-8.4188242
-12.325074
-16.231325
-18.184448
-19.161011
-17.207886
-13.301637
-10.371949
-8.4188242
-9.3953867
-8.4188242
-15.254762
-20.137573
-25.996948
-25.020386
-25.996948
-25.996948
-26.973511
-26.973511
-20.137573
-15.254762
-10.371949
-8.4188242
-10.371949
-7.4422617
-4.5125742
-6.4656992
-9.3953867
-14.278199
-14.278199
-15.254762
-12.325074
-10.371949
-11.348512
-13.301637
-12.325074
-13.301637
-12.325074
-8.4188242
-9.3953867
-12.325074
-13.301637
-6.4656992
-3.5360115
-1.5828867
-3.5360115
-9.3953867
-13.301637
-15.254762
-14.278199
-10.371949
-3.5360115
2.3233635
7.2061758
6.2296133
6.2296133
4.2764883
0.37023836
-1.5828867
-1.5828867
-5.4891367
-0.60632408
1.3468008
-1.5828867
-0.60632408
-1.5828867
0.37023836
2.3233635
3.2999260
7.2061758
8.1827383
11.112426
10.135863
12.088988
16.971802
21.854614
22.831177
24.784302
22.831177
19.901489
15.018676
15.018676
16.971802
19.901489
16.971802
5.2530508
0.37023836
3.2999260
8.1827383
10.135863
14.042113
15.018676
10.135863
2.3233635
-0.60632408
-4.5125742
-6.4656992
-6.4656992
-0.60632408
1.3468008
2.3233635
3.2999260
-1.5828867
-1.5828867
1.3468008
6.2296133
10.135863
15.018676
5.2530508
1.3468008
-1.5828867
5.2530508
5.2530508
6.2296133
1.3468008
-3.5360115
-10.371949
-13.301637
-14.278199
-14.278199
-9.3953867
-10.371949
-13.301637
-19.161011
-25.020386
-25.996948
-25.020386
-18.184448
-15.254762
-15.254762
-21.114136
-17.207886
-14.278199
-13.301637
-13.301637
-15.254762
-9.3953867
-8.4188242
-6.4656992
-9.3953867
-13.301637
-16.231325
-15.254762
-16.231325
-11.348512
-10.371949
-7.4422617
-4.5125742
-6.4656992
-5.4891367
-3.5360115
-7.4422617
-6.4656992
-4.5125742
-2.5594490
-2.5594490
1.3468008
4.2764883
4.2764883
7.2061758
6.2296133
4.2764883
7.2061758
7.2061758
12.088988
13.065551
12.088988
14.042113
13.065551
12.088988
15.995239
17.948364
18.924927
20.878052
22.831177
22.831177
22.831177
18.924927
17.948364
17.948364
17.948364
15.018676
9.1593008
7.2061758
10.135863
12.088988
18.924927
23.807739
22.831177
20.878052
17.948364
14.042113
9.1593008
5.2530508
-1.5828867
-3.5360115
-6.4656992
-5.4891367
-5.4891367
-3.5360115
0.37023836
0.37023836
0.37023836
3.2999260
1.3468008
0.37023836
-1.5828867
-1.5828867
-1.5828867
-5.4891367
-11.348512
-18.184448
-16.231325
-10.371949
-4.5125742
-4.5125742
-5.4891367
-2.5594490
2.3233635
8.1827383
12.088988
14.042113
12.088988
13.065551
12.088988
7.2061758
-0.60632408
-5.4891367
-9.3953867
-5.4891367
-2.5594490
-4.5125742
-6.4656992
-5.4891367
-4.5125742
-5.4891367
-3.5360115
-0.60632408
2.3233635
5.2530508
10.135863
14.042113
14.042113
12.088988
8.1827383
6.2296133
0.37023836
-3.5360115
-8.4188242
-10.371949
-11.348512
-11.348512
-12.325074
-12.325074
-16.231325
-17.207886
-15.254762
-12.325074
-12.325074
-15.254762
-16.231325
-14.278199
-9.3953867
-6.4656992
-3.5360115
-0.60632408
1.3468008
-0.60632408
-3.5360115
-3.5360115
-4.5125742
-2.5594490
0.37023836
1.3468008
-1.5828867
-2.5594490
-2.5594490
-0.60632408
0.37023836
5.2530508
7.2061758
7.2061758
10.135863
9.1593008
11.112426
12.088988
12.088988
13.065551
9.1593008
10.135863
13.065551
12.088988
10.135863
7.2061758
5.2530508
8.1827383
6.2296133
4.2764883
8.1827383
11.112426
7.2061758
6.2296133
7.2061758
7.2061758
10.135863
12.088988
7.2061758
5.2530508
3.2999260
4.2764883
2.3233635
-1.5828867
-2.5594490
-3.5360115
2.3233635
4.2764883
2.3233635
-1.5828867
-3.5360115
-3.5360115
-3.5360115
-4.5125742
-0.60632408
-2.5594490
1.3468008
1.3468008
1.3468008
4.2764883
1.3468008
-3.5360115
-2.5594490
-5.4891367
-4.5125742
-3.5360115
4.2764883
2.3233635
5.2530508
3.2999260
-0.60632408
-4.5125742
-7.4422617
-12.325074
-10.371949
-12.325074
-14.278199
-10.371949
-6.4656992
-2.5594490
-1.5828867
-0.60632408
2.3233635
2.3233635
0.37023836
-2.5594490
-6.4656992
-7.4422617
-10.371949
-6.4656992
-5.4891367
-12.325074
-15.254762
-12.325074
-5.4891367
-3.5360115
-6.4656992
-9.3953867
-10.371949
-8.4188242
-6.4656992
2.3233635
0.37023836
0.37023836
-1.5828867
5.2530508
12.088988
11.112426
7.2061758
0.37023836
-5.4891367
-12.325074
-14.278199
-11.348512
-6.4656992
-4.5125742
0.37023836
4.2764883
7.2061758
8.1827383
6.2296133
8.1827383
8.1827383
11.112426
14.042113
11.112426
10.135863
6.2296133
5.2530508
9.1593008
12.088988
8.1827383
5.2530508
2.3233635
4.2764883
7.2061758
10.135863
11.112426
10.135863
13.065551
13.065551
13.065551
15.018676
15.018676
15.018676
15.995239
15.995239
16.971802
20.878052
22.831177
23.807739
20.878052
20.878052
19.901489
14.042113
15.995239
21.854614
17.948364
23.807739
28.690552
32.596798
36.503048
31.620239
29.667114
30.643677
29.667114
30.643677
32.596798
33.573360
35.526485
36.503048
36.503048
36.503048
35.526485
38.456173
39.432735
38.456173
41.385860
44.315548
48.221798
45.292110
46.268673
44.315548
42.362423
34.549923
34.549923
33.573360
32.596798
31.620239
32.596798
35.526485
38.456173
38.456173
35.526485
32.596798
28.690552
24.784302
20.878052
15.995239
10.135863
8.1827383
9.1593008
7.2061758
7.2061758
7.2061758
0.37023836
2.3233635
0.37023836
-0.60632408
-0.60632408
-2.5594490
-4.5125742
-6.4656992
-8.4188242
-7.4422617
-4.5125742
-2.5594490
1.3468008
2.3233635
4.2764883
3.2999260
4.2764883
11.112426
9.1593008
-4.5125742
-13.301637
-30.879761
-55.293827
-81.661011
-93.379761
-85.567261
-68.965698
-63.106327
-67.989136
-67.989136
-64.082886
-61.153202
-55.293827
-49.434452
-41.621952
-35.762577
-41.621952
-48.457890
-49.434452
-51.387577
-47.481327
-44.551640
-44.551640
-39.668827
-33.809452
-34.786015
-36.739140
-41.621952
-47.481327
-45.528202
-42.598515
-41.621952
-43.575077
-40.645390
-35.762577
-40.645390
-41.621952
-44.551640
-40.645390
-39.668827
-40.645390
-43.575077
-37.715702
-34.786015
-31.856323
-27.950073
-26.973511
-26.973511
-30.879761
-32.832890
-30.879761
-32.832890
-33.809452
-33.809452
-29.903198
-20.137573
-16.231325
-23.067261
-27.950073
-33.809452
-34.786015
-26.973511
-28.926636
-29.903198
-29.903198
-25.996948
-24.043823
-24.043823
-25.996948
-25.020386
-25.020386
-18.184448
-15.254762
-13.301637
-8.4188242
-2.5594490
1.3468008
3.2999260
7.2061758
9.1593008
13.065551
10.135863
7.2061758
3.2999260
0.37023836
-0.60632408
-3.5360115
-4.5125742
-0.60632408
5.2530508
10.135863
14.042113
10.135863
11.112426
14.042113
12.088988
12.088988
14.042113
15.018676
17.948364
16.971802
9.1593008
2.3233635
-2.5594490
0.37023836
1.3468008
1.3468008
3.2999260
-1.5828867
-0.60632408
-4.5125742
-9.3953867
-14.278199
-22.090698
-20.137573
-19.161011
-23.067261
-27.950073
-28.926636
-26.973511
-26.973511
-22.090698
-18.184448
-16.231325
-10.371949
-5.4891367
-2.5594490
-0.60632408
1.3468008
-5.4891367
-12.325074
-19.161011
-25.996948
-30.879761
-28.926636
-20.137573
-12.325074
-10.371949
-15.254762
-11.348512
-5.4891367
-3.5360115
-0.60632408
3.2999260
11.112426
13.065551
12.088988
9.1593008
1.3468008
1.3468008
4.2764883
11.112426
11.112426
9.1593008
6.2296133
6.2296133
5.2530508
15.018676
19.901489
17.948364
15.018676
14.042113
9.1593008
10.135863
15.018676
15.018676
14.042113
6.2296133
4.2764883
8.1827383
14.042113
16.971802
18.924927
26.737427
29.667114
31.620239
32.596798
29.667114
28.690552
21.854614
16.971802
13.065551
12.088988
15.995239
19.901489
27.713989
33.573360
35.526485
34.549923
36.503048
36.503048
34.549923
29.667114
21.854614
13.065551
11.112426
7.2061758
-0.60632408
-6.4656992
-4.5125742
2.3233635
10.135863
5.2530508
0.37023836
0.37023836
7.2061758
12.088988
13.065551
15.018676
10.135863
0.37023836
-2.5594490
2.3233635
6.2296133
9.1593008
5.2530508
4.2764883
1.3468008
7.2061758
9.1593008
7.2061758
13.065551
13.065551
10.135863
4.2764883
5.2530508
5.2530508
9.1593008
14.042113
14.042113
8.1827383
4.2764883
4.2764883
7.2061758
11.112426
10.135863
4.2764883
-4.5125742
-9.3953867
-7.4422617
-2.5594490
1.3468008
1.3468008
-2.5594490
-5.4891367
-5.4891367
-5.4891367
-7.4422617
-8.4188242
-11.348512
-11.348512
-5.4891367
0.37023836
6.2296133
3.2999260
-2.5594490
-3.5360115
-6.4656992
-6.4656992
-9.3953867
-12.325074
-15.254762
-15.254762
-17.207886
-19.161011
-20.137573
-25.020386
-35.762577
-38.692265
-34.786015
-28.926636
-24.043823
-21.114136
-25.996948
-28.926636
-28.926636
-27.950073
-27.950073
-23.067261
-16.231325
-13.301637
-14.278199
-21.114136
-24.043823
-22.090698
-14.278199
-7.4422617
-7.4422617
0.37023836
7.2061758
10.135863
10.135863
7.2061758
6.2296133
10.135863
12.088988
12.088988
14.042113
12.088988
15.018676
15.018676
15.995239
16.971802
13.065551
12.088988
12.088988
15.995239
15.018676
12.088988
12.088988
10.135863
8.1827383
9.1593008
15.018676
25.760864
31.620239
27.713989
25.760864
19.901489
11.112426
6.2296133
7.2061758
12.088988
8.1827383
-1.5828867
-7.4422617
-7.4422617
-5.4891367
-0.60632408
4.2764883
-0.60632408
-5.4891367
-12.325074
-14.278199
-13.301637
-9.3953867
-5.4891367
-7.4422617
-12.325074
-11.348512
-13.301637
-18.184448
-15.254762
-7.4422617
-2.5594490
-2.5594490
-6.4656992
-11.348512
-12.325074
-7.4422617
-3.5360115
-2.5594490
0.37023836
-1.5828867
-6.4656992
-8.4188242
-5.4891367
-6.4656992
-5.4891367
-7.4422617
-5.4891367
-6.4656992
-14.278199
-17.207886
-13.301637
-10.371949
-7.4422617
-5.4891367
-1.5828867
0.37023836
0.37023836
1.3468008
0.37023836
4.2764883
7.2061758
8.1827383
6.2296133
4.2764883
4.2764883
3.2999260
-0.60632408
3.2999260
4.2764883
-1.5828867
-4.5125742
-8.4188242
-12.325074
-15.254762
-18.184448
-15.254762
-12.325074
-12.325074
-14.278199
-22.090698
-30.879761
-31.856323
-32.832890
-29.903198
-24.043823
-24.043823
-24.043823
-29.903198
-29.903198
-33.809452
-33.809452
-28.926636
-22.090698
-24.043823
-25.996948
-27.950073
-25.996948
-22.090698
-23.067261
-17.207886
-12.325074
-11.348512
-8.4188242
-5.4891367
-1.5828867
-0.60632408
-2.5594490
-0.60632408
5.2530508
7.2061758
8.1827383
10.135863
12.088988
17.948364
18.924927
22.831177
25.760864
26.737427
25.760864
28.690552
28.690552
25.760864
23.807739
26.737427
33.573360
37.479610
38.456173
40.409298
43.338985
42.362423
43.338985
37.479610
32.596798
32.596798
31.620239
29.667114
23.807739
16.971802
10.135863
7.2061758
7.2061758
11.112426
13.065551
13.065551
21.854614
30.643677
32.596798
36.503048
34.549923
31.620239
24.784302
20.878052
19.901489
15.995239
9.1593008
-0.60632408
-11.348512
-9.3953867
-6.4656992
-4.5125742
-7.4422617
-17.207886
-16.231325
-10.371949
-12.325074
-14.278199
-9.3953867
-1.5828867
-3.5360115
-7.4422617
-10.371949
-12.325074
-10.371949
-6.4656992
-2.5594490
3.2999260
4.2764883
-4.5125742
-16.231325
-13.301637
-4.5125742
0.37023836
3.2999260
6.2296133
8.1827383
9.1593008
8.1827383
9.1593008
12.088988
18.924927
20.878052
19.901489
15.995239
5.2530508
-4.5125742
-2.5594490
1.3468008
4.2764883
5.2530508
6.2296133
12.088988
15.018676
15.995239
20.878052
23.807739
21.854614
15.995239
9.1593008
7.2061758
9.1593008
11.112426
13.065551
17.948364
18.924927
16.971802
15.995239
9.1593008
3.2999260
-0.60632408
-2.5594490
-5.4891367
-8.4188242
-7.4422617
-4.5125742
-3.5360115
1.3468008
2.3233635
7.2061758
9.1593008
7.2061758
5.2530508
1.3468008
3.2999260
3.2999260
2.3233635
-1.5828867
-4.5125742
-2.5594490
4.2764883
8.1827383
15.018676
18.924927
14.042113
9.1593008
2.3233635
-6.4656992
-12.325074
-19.161011
-28.926636
-31.856323
-25.020386
-25.020386
-39.668827
-47.481327
-40.645390
-31.856323
-36.739140
-54.317265
-62.129765
-45.528202
-40.645390
-30.879761
-17.207886
-12.325074
-17.207886
-20.137573
-16.231325
-8.4188242
0.37023836
8.1827383
18.924927
23.807739
24.784302
22.831177
15.995239
15.018676
15.995239
12.088988
4.2764883
-9.3953867
-22.090698
-22.090698
-10.371949
4.2764883
15.018676
20.878052
23.807739
21.854614
17.948364
19.901489
19.901489
22.831177
20.878052
13.065551
9.1593008
1.3468008
-6.4656992
-10.371949
-16.231325
-22.090698
-22.090698
-23.067261
-24.043823
-19.161011
-20.137573
-21.114136
-21.114136
-24.043823
-22.090698
-13.301637
-7.4422617
-3.5360115
-2.5594490
-5.4891367
-7.4422617
-11.348512
-14.278199
-12.325074
-11.348512
-17.207886
-21.114136
-23.067261
-30.879761
-26.973511
-18.184448
-14.278199
-14.278199
-20.137573
-23.067261
-25.996948
-21.114136
-19.161011
-17.207886
-11.348512
-11.348512
-12.325074
-15.254762
-10.371949
-6.4656992
-5.4891367
-1.5828867
-1.5828867
0.37023836
2.3233635
-1.5828867
-2.5594490
-5.4891367
-4.5125742
-5.4891367
-5.4891367
-2.5594490
4.2764883
9.1593008
14.042113
14.042113
15.018676
15.018676
13.065551
13.065551
13.065551
10.135863
12.088988
14.042113
12.088988
14.042113
13.065551
7.2061758
7.2061758
8.1827383
9.1593008
11.112426
18.924927
25.760864
28.690552
29.667114
22.831177
18.924927
18.924927
15.995239
16.971802
17.948364
18.924927
17.948364
19.901489
23.807739
23.807739
24.784302
30.643677
28.690552
24.784302
18.924927
17.948364
17.948364
18.924927
16.971802
13.065551
12.088988
13.065551
16.971802
19.901489
23.807739
24.784302
17.948364
12.088988
12.088988
6.2296133
4.2764883
-0.60632408
-6.4656992
-8.4188242
-9.3953867
-11.348512
-13.301637
-14.278199
-14.278199
-11.348512
-9.3953867
-10.371949
-9.3953867
-5.4891367
-1.5828867
-4.5125742
-3.5360115
0.37023836
0.37023836
4.2764883
6.2296133
3.2999260
-0.60632408
-1.5828867
6.2296133
13.065551
16.971802
17.948364
15.018676
11.112426
8.1827383
9.1593008
13.065551
9.1593008
10.135863
12.088988
9.1593008
12.088988
13.065551
13.065551
14.042113
14.042113
18.924927
18.924927
13.065551
15.018676
13.065551
9.1593008
13.065551
17.948364
20.878052
20.878052
20.878052
21.854614
21.854614
21.854614
21.854614
24.784302
33.573360
35.526485
32.596798
32.596798
32.596798
32.596798
33.573360
33.573360
38.456173
38.456173
34.549923
35.526485
36.503048
36.503048
32.596798
29.667114
27.713989
24.784302
22.831177
23.807739
21.854614
15.995239
14.042113
13.065551
9.1593008
4.2764883
4.2764883
2.3233635
4.2764883
4.2764883
1.3468008
0.37023836
5.2530508
7.2061758
5.2530508
11.112426
15.018676
11.112426
13.065551
17.948364
19.901489
19.901489
18.924927
20.878052
21.854614
23.807739
22.831177
19.901489
16.971802
15.018676
13.065551
20.878052
23.807739
18.924927
21.854614
23.807739
25.760864
25.760864
23.807739
21.854614
21.854614
23.807739
22.831177
19.901489
20.878052
18.924927
17.948364
18.924927
19.901489
20.878052
22.831177
22.831177
23.807739
22.831177
22.831177
24.784302
27.713989
28.690552
28.690552
31.620239
32.596798
36.503048
36.503048
40.409298
43.338985
41.385860
48.221798
48.221798
48.221798
46.268673
45.292110
46.268673
48.221798
46.268673
47.245235
48.221798
45.292110
44.315548
42.362423
41.385860
40.409298
42.362423
44.315548
44.315548
43.338985
42.362423
42.362423
40.409298
40.409298
38.456173
41.385860
41.385860
38.456173
38.456173
39.432735
42.362423
44.315548
45.292110
44.315548
44.315548
41.385860
41.385860
40.409298
41.385860
40.409298
38.456173
42.362423
42.362423
42.362423
43.338985
43.338985
46.268673
46.268673
39.432735
41.385860
37.479610
30.643677
23.807739
22.831177
20.878052
15.018676
10.135863
7.2061758
7.2061758
12.088988
14.042113
12.088988
14.042113
15.018676
12.088988
5.2530508
5.2530508
8.1827383
8.1827383
6.2296133
0.37023836
-3.5360115
-7.4422617
-5.4891367
-5.4891367
-8.4188242
-9.3953867
-9.3953867
-6.4656992
-10.371949
-14.278199
-20.137573
-23.067261
-24.043823
-24.043823
-25.996948
-28.926636
-25.996948
-25.020386
-25.996948
-29.903198
-32.832890
-34.786015
-37.715702
-35.762577
-33.809452
-32.832890
-35.762577
-38.692265
-39.668827
-45.528202
-49.434452
-53.340702
-49.434452
-51.387577
-53.340702
-52.364140
-52.364140
-58.223515
-63.106327
-61.153202
-59.200077
-58.223515
-59.200077
-62.129765
-62.129765
-57.246952
-60.176640
-62.129765
-66.036011
-70.918823
-70.918823
-67.989136
-70.918823
-72.871948
-73.848511
-73.848511
-75.801636
-77.754761
-82.637573
-82.637573
-83.614136
-86.543823
-88.496948
-92.403198
-88.496948
-83.614136
-85.567261
-79.707886
-71.895386
-68.965698
-75.801636
-78.731323
-78.731323
-75.801636
-70.918823
-67.989136
-64.082886
-67.989136
-72.871948
-75.801636
-77.754761
-77.754761
-75.801636
-73.848511
-72.871948
-69.942261
-66.036011
-61.153202
-64.082886
-68.965698
-67.012573
-63.106327
-55.293827
-49.434452
-47.481327
-48.457890
-45.528202
-43.575077
-43.575077
-40.645390
-37.715702
-36.739140
-38.692265
-38.692265
-35.762577
-29.903198
-28.926636
-29.903198
-28.926636
-25.996948
-21.114136
-17.207886
-12.325074
-14.278199
-25.020386
-29.903198
-32.832890
-22.090698
-10.371949
2.3233635
9.1593008
6.2296133
8.1827383
13.065551
15.018676
14.042113
12.088988
9.1593008
10.135863
4.2764883
1.3468008
0.37023836
3.2999260
11.112426
13.065551
13.065551
7.2061758
1.3468008
0.37023836
1.3468008
4.2764883
6.2296133
4.2764883
-2.5594490
-13.301637
-17.207886
-21.114136
-17.207886
-13.301637
-9.3953867
-8.4188242
-8.4188242
-6.4656992
-4.5125742
-2.5594490
-7.4422617
-11.348512
-14.278199
-13.301637
-13.301637
-13.301637
-9.3953867
2.3233635
8.1827383
10.135863
7.2061758
-2.5594490
1.3468008
6.2296133
14.042113
16.971802
19.901489
22.831177
21.854614
19.901489
20.878052
18.924927
16.971802
16.971802
14.042113
10.135863
4.2764883
-1.5828867
-0.60632408
0.37023836
0.37023836
2.3233635
3.2999260
-2.5594490
-11.348512
-14.278199
-6.4656992
3.2999260
10.135863
13.065551
15.995239
15.995239
14.042113
13.065551
15.018676
15.995239
12.088988
13.065551
14.042113
13.065551
14.042113
11.112426
11.112426
9.1593008
9.1593008
12.088988
11.112426
13.065551
8.1827383
-2.5594490
-6.4656992
-9.3953867
-6.4656992
-0.60632408
6.2296133
11.112426
6.2296133
-0.60632408
-4.5125742
-5.4891367
-10.371949
-8.4188242
-2.5594490
-1.5828867
-1.5828867
-0.60632408
4.2764883
7.2061758
8.1827383
11.112426
14.042113
14.042113
15.018676
12.088988
13.065551
11.112426
6.2296133
4.2764883
3.2999260
6.2296133
11.112426
10.135863
12.088988
15.995239
15.995239
14.042113
9.1593008
4.2764883
1.3468008
-4.5125742
-4.5125742
0.37023836
-0.60632408
-3.5360115
4.2764883
14.042113
17.948364
17.948364
19.901489
18.924927
16.971802
21.854614
24.784302
27.713989
29.667114
29.667114
29.667114
28.690552
27.713989
28.690552
32.596798
32.596798
32.596798
30.643677
30.643677
29.667114
27.713989
29.667114
28.690552
30.643677
32.596798
33.573360
32.596798
34.549923
32.596798
36.503048
39.432735
37.479610
32.596798
29.667114
31.620239
29.667114
25.760864
22.831177
17.948364
15.018676
11.112426
11.112426
12.088988
15.018676
16.971802
15.995239
11.112426
16.971802
15.995239
12.088988
14.042113
15.018676
12.088988
11.112426
15.018676
14.042113
10.135863
11.112426
12.088988
15.995239
17.948364
18.924927
21.854614
21.854614
17.948364
15.018676
16.971802
16.971802
12.088988
11.112426
10.135863
9.1593008
5.2530508
-0.60632408
-0.60632408
-1.5828867
-2.5594490
-6.4656992
-8.4188242
-12.325074
-13.301637
-16.231325
-14.278199
-12.325074
-15.254762
-13.301637
-14.278199
-16.231325
-22.090698
-28.926636
-40.645390
-46.504765
-54.317265
-62.129765
-51.387577
-48.457890
-57.246952
-62.129765
-55.293827
-47.481327
-46.504765
-47.481327
-41.621952
-36.739140
-33.809452
-32.832890
-30.879761
-24.043823
-33.809452
-48.457890
-53.340702
-39.668827
-24.043823
-18.184448
-12.325074
-9.3953867
-7.4422617
-2.5594490
-2.5594490
-2.5594490
-2.5594490
-2.5594490
-4.5125742
-6.4656992
-4.5125742
-0.60632408
-3.5360115
-15.254762
-12.325074
-1.5828867
8.1827383
13.065551
19.901489
20.878052
12.088988
6.2296133
-1.5828867
-6.4656992
-7.4422617
-4.5125742
-0.60632408
-2.5594490
-10.371949
-14.278199
-8.4188242
-0.60632408
5.2530508
8.1827383
10.135863
11.112426
8.1827383
4.2764883
0.37023836
-3.5360115
-0.60632408
-2.5594490
-5.4891367
-2.5594490
5.2530508
8.1827383
10.135863
6.2296133
2.3233635
0.37023836
-0.60632408
4.2764883
8.1827383
8.1827383
4.2764883
-3.5360115
-6.4656992
-12.325074
-18.184448
-7.4422617
5.2530508
13.065551
16.971802
14.042113
15.018676
9.1593008
11.112426
21.854614
27.713989
33.573360
29.667114
24.784302
17.948364
20.878052
23.807739
18.924927
2.3233635
-12.325074
-18.184448
-8.4188242
0.37023836
10.135863
18.924927
25.760864
25.760864
15.995239
12.088988
11.112426
14.042113
22.831177
33.573360
37.479610
27.713989
13.065551
2.3233635
-1.5828867
6.2296133
15.018676
20.878052
26.737427
28.690552
26.737427
18.924927
15.995239
15.995239
17.948364
20.878052
25.760864
28.690552
29.667114
31.620239
30.643677
28.690552
23.807739
24.784302
26.737427
29.667114
33.573360
36.503048
36.503048
32.596798
31.620239
30.643677
29.667114
29.667114
34.549923
37.479610
38.456173
40.409298
38.456173
33.573360
29.667114
26.737427
23.807739
24.784302
25.760864
26.737427
26.737427
28.690552
29.667114
28.690552
27.713989
26.737427
20.878052
18.924927
19.901489
18.924927
21.854614
22.831177
21.854614
21.854614
24.784302
28.690552
27.713989
24.784302
27.713989
28.690552
29.667114
27.713989
20.878052
22.831177
23.807739
18.924927
12.088988
6.2296133
6.2296133
9.1593008
15.995239
15.995239
12.088988
11.112426
12.088988
12.088988
9.1593008
8.1827383
8.1827383
14.042113
13.065551
8.1827383
-0.60632408
-6.4656992
-2.5594490
0.37023836
1.3468008
-0.60632408
-2.5594490
-9.3953867
-8.4188242
-8.4188242
-10.371949
-13.301637
-18.184448
-24.043823
-31.856323
-31.856323
-26.973511
-25.020386
-28.926636
-33.809452
-35.762577
-34.786015
-29.903198
-24.043823
-16.231325
-10.371949
-14.278199
-23.067261
-27.950073
-28.926636
-27.950073
-23.067261
-20.137573
-13.301637
-9.3953867
-8.4188242
-9.3953867
-13.301637
-14.278199
-15.254762
-8.4188242
-2.5594490
-0.60632408
0.37023836
-2.5594490
-4.5125742
-4.5125742
-4.5125742
-5.4891367
-3.5360115
-3.5360115
-8.4188242
-10.371949
-14.278199
-9.3953867
-7.4422617
-6.4656992
-4.5125742
-5.4891367
-5.4891367
-13.301637
-15.254762
-19.161011
-16.231325
-3.5360115
0.37023836
0.37023836
-1.5828867
-1.5828867
3.2999260
3.2999260
8.1827383
11.112426
11.112426
12.088988
15.018676
9.1593008
14.042113
19.901489
15.995239
15.018676
14.042113
13.065551
9.1593008
7.2061758
5.2530508
5.2530508
2.3233635
0.37023836
-0.60632408
-0.60632408
2.3233635
2.3233635
7.2061758
10.135863
13.065551
14.042113
15.995239
14.042113
12.088988
10.135863
8.1827383
9.1593008
7.2061758
1.3468008
-5.4891367
-5.4891367
-3.5360115
-3.5360115
2.3233635
6.2296133
5.2530508
8.1827383
10.135863
9.1593008
6.2296133
2.3233635
2.3233635
3.2999260
2.3233635
1.3468008
-5.4891367
-8.4188242
-4.5125742
-1.5828867
2.3233635
5.2530508
0.37023836
-3.5360115
-8.4188242
-13.301637
-15.254762
-16.231325
-18.184448
-15.254762
-14.278199
-18.184448
-25.020386
-31.856323
-33.809452
-28.926636
-24.043823
-17.207886
-17.207886
-20.137573
-24.043823
-25.020386
-28.926636
-29.903198
-33.809452
-31.856323
-28.926636
-30.879761
-33.809452
-32.832890
-34.786015
-35.762577
-28.926636
-24.043823
-18.184448
-19.161011
-25.996948
-28.926636
-29.903198
-30.879761
-33.809452
-29.903198
-25.996948
-20.137573
-17.207886
-20.137573
-19.161011
-20.137573
-17.207886
-13.301637
-15.254762
-12.325074
-10.371949
-1.5828867
-0.60632408
-0.60632408
0.37023836
1.3468008
2.3233635
4.2764883
5.2530508
11.112426
15.995239
15.995239
20.878052
23.807739
25.760864
27.713989
25.760864
23.807739
24.784302
26.737427
25.760864
28.690552
27.713989
28.690552
30.643677
33.573360
37.479610
33.573360
35.526485
35.526485
38.456173
39.432735
38.456173
39.432735
38.456173
39.432735
38.456173
35.526485
36.503048
37.479610
37.479610
38.456173
38.456173
38.456173
38.456173
40.409298
40.409298
36.503048
34.549923
31.620239
28.690552
28.690552
30.643677
28.690552
25.760864
25.760864
24.784302
27.713989
26.737427
24.784302
27.713989
26.737427
28.690552
27.713989
21.854614
20.878052
21.854614
20.878052
17.948364
15.018676
12.088988
11.112426
10.135863
8.1827383
5.2530508
3.2999260
5.2530508
