# Supplementary material for: Aspects of tree shrew consolidated sleep structure resemble human sleep
Source: Commun Biol. 2021 Jun 11;4:722. doi: 10.1038/s42003-021-02234-7 (PMC8196209; doi:10.1038/s42003-021-02234-7)
Supplement: Supplementary file 2 — Supplementary Data 1 [file 42003_2021_2234_MOESM2_ESM.zip › figure5b_histogram_datapoints_humans.txt]

0.469208211143695	3.51906158357771	8.44574780058651	6.39296187683285	5.51319648093842	5.98240469208211	1.99413489736070	0.938416422287390	0.410557184750733	2.87390029325513	5.57184750733138	6.51026392961877	5.33724340175953	5.39589442815249	6.45161290322581	5.10263929618768	5.39589442815249	3.10850439882698	4.63343108504399	3.69501466275660	1.23167155425220	0.938416422287390	1.29032258064516	0.879765395894428	0.703812316715543	1.11436950146628	0.645161290322581	1.17302052785924	0.938416422287390	1.23167155425220	0.117302052785924	0.527859237536657	0.821114369501466	1.34897360703812	1.05571847507331	0.469208211143695	1.11436950146628	1.17302052785924	0.879765395894428	2.81524926686217
0.978473581213307	5.77299412915851	4.20743639921722	3.71819960861057	4.69667318982387	1.36986301369863	1.66340508806262	2.15264187866928	4.69667318982387	6.36007827788650	1.17416829745597	1.76125244618395	0.587084148727984	1.07632093933464	1.36986301369863	4.01174168297456	6.06653620352251	4.40313111545988	2.15264187866928	0.684931506849315	2.25048923679061	4.20743639921722	3.13111545988258	2.25048923679061	4.01174168297456	4.10958904109589	2.83757338551859	0.880626223091977	1.07632093933464	3.62035225048924	2.73972602739726	2.05479452054795	3.42465753424658	1.27201565557730	0.880626223091977	1.07632093933464	1.76125244618395	2.54403131115460	2.15264187866928	1.56555772994129
2.36742424242424	8.27020202020202	8.64898989898990	7.73358585858586	5.80808080808081	4.54545454545455	1.79924242424242	2.55681818181818	5.05050505050505	5.46085858585859	4.70328282828283	4.41919191919192	3.31439393939394	3.78787878787879	2.20959595959596	0.252525252525253	0.126262626262626	1.26262626262626	2.61994949494950	3.37752525252525	2.05176767676768	2.74621212121212	1.95707070707071	0.0315656565656566	0.220959595959596	0.694444444444444	1.64141414141414	2.11489898989899	4.13510101010101	3.12500000000000	1.54671717171717	0.252525252525253	0.220959595959596	0.568181818181818	1.32575757575758	0.978535353535354	1.35732323232323	1.19949494949495	0	0.220959595959596
1.91540303272147	4.86831604150040	3.99042298483639	6.46448523543496	6.14525139664804	5.74620909816441	5.90582601755786	5.02793296089386	1.91540303272147	1.03750997605746	1.91540303272147	3.83080606544294	3.75099760574621	2.07501995211492	3.27214684756584	2.15482841181165	1.43655227454110	2.31444533120511	2.95291300877893	1.19712689545092	0.638467677573823	0.877893056664006	2.15482841181165	3.75099760574621	4.78850758180367	2.31444533120511	2.95291300877893	3.27214684756584	3.75099760574621	1.83559457302474	2.15482841181165	0.159616919393456	0.399042298483639	0.478850758180367	1.11731843575419	1.67597765363129	2.23463687150838	1.59616919393456	1.99521149241820	1.59616919393456
2.86047869235260	7.35551663747811	5.72095738470520	3.85288966725044	3.85288966725044	5.77933450087566	4.84530064214828	0.934033858727379	2.10157618213660	2.62697022767075	3.32749562171629	3.44424985405721	3.32749562171629	6.18797431406889	5.31231757151197	3.79451255107998	3.26911850554583	3.67775831873905	0.817279626386457	0.583771161704612	0.700525394045534	1.69293636894337	2.21833041447752	1.75131348511384	2.39346176298891	0.992410974897840	0.700525394045534	0.758902510215995	0.934033858727379	1.57618213660245	0.758902510215995	1.28429655575015	0.992410974897840	0.233508464681845	0.700525394045534	1.92644483362522	4.61179217746643	4.49503794512551	1.98482194979568	1.98482194979568
