# Supplementary material for: Aspects of tree shrew consolidated sleep structure resemble human sleep
Source: Commun Biol. 2021 Jun 11;4:722. doi: 10.1038/s42003-021-02234-7 (PMC8196209; doi:10.1038/s42003-021-02234-7)
Supplement: Supplementary file 2 — Supplementary Data 1 [file 42003_2021_2234_MOESM2_ESM.zip › figure5b_histogram_datapoints_rats.txt]

1.67130919220056	2.78551532033426	1.11420612813370	2.50696378830084	4.17827298050139	4.45682451253482	2.22841225626741	2.50696378830084	4.45682451253482	3.62116991643454	5.57103064066852	1.67130919220056	4.17827298050139	5.29247910863510	2.78551532033426	2.50696378830084	1.39275766016713	0.557103064066852	2.78551532033426	4.17827298050139	3.06406685236769	1.94986072423398	1.94986072423398	4.73537604456825	2.50696378830084	4.73537604456825	3.62116991643454	3.06406685236769	3.62116991643454	0.557103064066852	0.557103064066852	1.94986072423398	2.50696378830084	1.39275766016713	0.835654596100279	0.278551532033426	0.557103064066852	1.39275766016713	0.557103064066852	1.39275766016713
0.613496932515337	3.06748466257669	5.82822085889571	8.28220858895705	6.44171779141104	3.37423312883436	3.68098159509202	3.37423312883436	3.98773006134969	2.76073619631902	4.29447852760736	3.06748466257669	2.76073619631902	0.613496932515337	1.84049079754601	2.76073619631902	2.76073619631902	3.37423312883436	1.22699386503067	2.14723926380368	1.84049079754601	2.76073619631902	3.68098159509202	0.613496932515337	0	0.613496932515337	1.84049079754601	0.613496932515337	2.14723926380368	3.37423312883436	0.920245398773006	4.90797546012270	3.37423312883436	1.53374233128834	0.920245398773006	0.613496932515337	1.22699386503067	0.920245398773006	0.306748466257669	3.37423312883436
0.898876404494382	5.39325842696629	4.26966292134831	4.49438202247191	5.39325842696629	7.41573033707865	2.47191011235955	5.84269662921348	4.49438202247191	5.16853932584270	2.02247191011236	2.47191011235955	1.79775280898876	4.04494382022472	1.79775280898876	3.14606741573034	3.37078651685393	2.02247191011236	1.57303370786517	0.898876404494382	1.34831460674157	1.57303370786517	3.37078651685393	0.449438202247191	2.47191011235955	4.26966292134831	3.59550561797753	0.674157303370787	0.898876404494382	1.34831460674157	1.12359550561798	2.47191011235955	0.449438202247191	1.79775280898876	2.24719101123596	0.898876404494382	1.57303370786517	1.12359550561798	0.224719101123596	3.14606741573034
1.32450331125828	1.54525386313466	4.41501103752759	4.41501103752759	4.41501103752759	3.53200883002208	2.42825607064018	3.09050772626932	5.29801324503311	3.53200883002208	3.31125827814570	5.07726269315673	2.42825607064018	0.883002207505519	2.64900662251656	4.19426048565121	1.54525386313466	2.86975717439294	2.42825607064018	3.31125827814570	1.76600441501104	2.20750551876380	2.64900662251656	1.54525386313466	3.31125827814570	3.31125827814570	3.09050772626932	1.98675496688742	4.19426048565121	4.41501103752759	1.54525386313466	1.32450331125828	2.42825607064018	0.662251655629139	1.32450331125828	0.662251655629139	1.10375275938190	1.32450331125828	1.10375275938190	1.10375275938190
1.64233576642336	2.00729927007299	1.64233576642336	3.10218978102190	6.02189781021898	3.46715328467153	4.01459854014599	5.29197080291971	2.55474452554745	0.729927007299270	5.65693430656934	2.37226277372263	4.01459854014599	2.55474452554745	1.64233576642336	3.10218978102190	2.73722627737226	2.91970802919708	2.00729927007299	1.82481751824818	1.45985401459854	0.912408759124088	2.91970802919708	1.82481751824818	3.46715328467153	1.45985401459854	4.01459854014599	2.73722627737226	0.912408759124088	2.37226277372263	1.09489051094891	1.82481751824818	1.27737226277372	2.91970802919708	2.18978102189781	2.00729927007299	3.46715328467153	2.00729927007299	0.547445255474453	2.55474452554745
