# Supplementary material for: Aspects of tree shrew consolidated sleep structure resemble human sleep
Source: Commun Biol. 2021 Jun 11;4:722. doi: 10.1038/s42003-021-02234-7 (PMC8196209; doi:10.1038/s42003-021-02234-7)
Supplement: Supplementary file 2 — Supplementary Data 1 [file 42003_2021_2234_MOESM2_ESM.zip › figure5b_histogram_datapoints_treeshrews.txt]

5.06566604127580	7.69230769230769	3.93996247654784	2.43902439024390	2.06378986866792	1.31332082551595	1.50093808630394	1.87617260787993	3.75234521575985	2.62664165103190	2.43902439024390	2.62664165103190	4.50281425891182	4.31519699812383	2.06378986866792	2.43902439024390	3.00187617260788	2.43902439024390	3.18949343339587	1.12570356472796	0.562851782363978	2.62664165103190	5.81613508442777	1.87617260787993	0.938086303939963	2.62664165103190	1.50093808630394	0.750469043151970	0.938086303939963	0.938086303939963	3.56472795497186	3.00187617260788	1.68855534709193	2.06378986866792	2.43902439024390	1.68855534709193	2.06378986866792	1.31332082551595	1.68855534709193	3.56472795497186
8.53658536585366	7.31707317073171	5.48780487804878	5.89430894308943	5.89430894308943	6.09756097560976	6.70731707317073	5.48780487804878	3.65853658536585	2.64227642276423	2.23577235772358	2.84552845528455	2.64227642276423	2.23577235772358	2.03252032520325	2.03252032520325	1.01626016260163	3.65853658536585	2.64227642276423	1.82926829268293	1.21951219512195	1.42276422764228	1.01626016260163	0.609756097560976	1.42276422764228	0.406504065040650	0.203252032520325	1.42276422764228	1.21951219512195	1.62601626016260	0.609756097560976	1.21951219512195	0.813008130081301	1.01626016260163	1.42276422764228	0.813008130081301	0.609756097560976	2.43902439024390	0.609756097560976	1.62601626016260
4.61711711711712	6.53153153153153	6.41891891891892	7.65765765765766	5.18018018018018	5.51801801801802	2.92792792792793	5.06756756756757	1.35135135135135	3.04054054054054	3.37837837837838	1.35135135135135	3.60360360360360	4.05405405405405	1.23873873873874	1.91441441441441	4.16666666666667	5.96846846846847	2.25225225225225	1.68918918918919	1.57657657657658	3.26576576576577	1.35135135135135	1.80180180180180	0.450450450450450	1.01351351351351	1.12612612612613	0.675675675675676	0.900900900900901	1.23873873873874	2.25225225225225	0.788288288288288	1.01351351351351	0.788288288288288	0.563063063063063	0.337837837837838	0.337837837837838	1.35135135135135	1.23873873873874	1.23873873873874
