# Supplementary material for: Aspects of tree shrew consolidated sleep structure resemble human sleep
Source: Commun Biol. 2021 Jun 11;4:722. doi: 10.1038/s42003-021-02234-7 (PMC8196209; doi:10.1038/s42003-021-02234-7)
Supplement: Supplementary file 2 — Supplementary Data 1 [file 42003_2021_2234_MOESM2_ESM.zip › figure5b_histogram_errorbars_human.txt]

1.71819755197106	0.440020307901813
5.95721808238335	0.850570008230841
6.20271089366704	1.00306829480459
5.63242444934293	0.791094886205523
5.20321830854832	0.414086153269259
4.68465317005507	0.866504392811800
3.24158181387438	0.888741237912321
2.32196866047922	0.749888273729802
2.83494292798755	0.884188377029672
3.67186347214569	0.977122505836895
3.33843945750159	0.823411532339932
3.99315284289896	0.768972947039839
3.26344294346879	0.765112836033949
3.70461768430995	0.964311726948832
3.72310725911964	0.948740551787343
3.06324943891582	0.846135139343617
3.25887280760491	1.13101809886635
2.95329308537146	0.543941701757107
2.63524301876563	0.617729650376931
1.90767389585734	0.674823846158359
1.37458430788597	0.334845779984642
2.09257887366482	0.627181214062466
2.15033351477753	0.295258050354445
1.73282627602215	0.631004468862524
2.42369658808846	0.892333585814346
1.84505185862191	0.629811459411757
1.75551744401596	0.498172649603798
1.63991901972641	0.472254353966021
2.16697396723933	0.728068469441766
2.27776010287373	0.463809894688677
1.46349523478560	0.470229703402103
0.855818497150691	0.358981448213664
1.17163695461782	0.580162895645111
0.780306060731891	0.223609113034886
1.01598922074452	0.106217471331355
1.22529739825404	0.259757268387775
2.21587484578966	0.628405852002520
2.20155078551377	0.624734084334303
1.40248814335552	0.417933985230827
1.63655154729866	0.419594567208740
